# Supplementary material for: Dynamic Organellar Mapping in yeast reveals extensive protein localization changes during ER stress
Source: Nat Commun. 2025 Dec 2;16:10842. doi: 10.1038/s41467-025-66946-8 (PMC12672650; doi:10.1038/s41467-025-66946-8)
Supplement: Supplementary file 4 — Supplementary Data 1 [file 41467_2025_66946_MOESM4_ESM.xlsx]

## Sheet: (A) Protein copy numbers
Protein ID(s)	Gene name(s)	Systematic name(s)	Median copy number (molecules/cell)	Standard deviation copy number	Abundance percentile (copy number)	Proportion of total proteome [ppm]	Average molecular mass (g/mol)	Abundance percentile (cellular protein mass)	Median concentration [nM]	Standard deviation concentration	Number of measured replicates
A5Z2X5	MRA1	YPR010C-A	20591.6	4080.57	0.861	36.9435	7902.2	0.631	373.348	95.7543	6
D6VTK4	STE2	YFL026W	2309.39	466.794	0.555	25.0881	47848.7	0.562	43.2733	8.53918	6
D6W196	SAL1	YNL083W	45.1674	11.0921	0.02	0.57134	55714.6	0.004	0.913657	0.170897	4
O13297	CET1	YPL228W	2129.16	334.381	0.542	29.8984	61849.8	0.592	43.6089	5.47065	6
O13329	FOB1	YDR110W	358.854	382.006	0.238	5.32176	65318.5	0.276	6.76456	6.33042	6
O13516	RPS9A	YPL081W	3828.44	1173.41	0.645	19.5074	22442.8	0.51	78.5736	20.8508	6
O13525	COQ4	YDR204W	376.014	153.298	0.246	3.2976	38627.2	0.198	7.03164	2.28453	6
O13535	YHR214C-B	YHR214C-B	59.8215	11.7464	0.032	2.75463	202817	0.174	1.22776	0.228445	6
O13539	THP2	YHR167W	932.849	210.071	0.4	6.41719	30299.3	0.304	17.8109	3.97518	6
O13541	YLR280C	YLR280C	1116.4	1553.85	0.43	3.28259	12950.8	0.197	20.8596	23.9088	5
O13547	CCW14	YLR390W-A	9780.8	2744.32	0.784	51.6697	23268.1	0.692	190.181	43.3198	6
O13563	RPN13	YLR421C	6926.37	1032.77	0.741	27.8088	17683.8	0.58	124.292	9.31891	6
O13585	YPR089W	YPR089W	501.61	158.24	0.291	11.6822	102579	0.41	9.09474	2.37599	6
O14455	RPL36B	YPL249C-A	675429	114726	0.985	1707.57	11135.2	0.969	12897.9	888.379	6
O14467	MBF1	YOR298C-A	116722	18422.4	0.958	434.703	16403.6	0.917	2129.83	448.586	6
O43137	YBR085C-A	YBR085C-A	16431.7	879.142	0.842	35.0849	9404.52	0.618	309.372	19.0248	6
O60200	MDM35	YKL053C-A	2665.4	1073.75	0.583	5.87719	9711.96	0.289	52.3441	21.7762	5
O74700	TIM9	YEL020W-A	60550.1	14955.3	0.934	140.244	10201.6	0.832	1242.71	262.519	6
O75012	MRP10	YDL045W-A	846.644	270.594	0.381	2.05496	10690.6	0.13	15.382	3.48539	5
O94742	SEM1	YDR363W-A	5344.15	2373.07	0.704	12.6018	10386.1	0.425	106.306	47.6899	6
P00044	CYC1	YJR048W	60505.4	6738.49	0.933	167.345	12182	0.851	1114.79	93.2044	6
P00127	QCR6	YFR033C	7233.53	3943.6	0.746	28.3412	17257.1	0.583	136.634	72.9532	6
P00128	QCR7	YDR529C	55723.8	15386.7	0.93	184.266	14564.8	0.858	1039.62	185.679	6
P00175	CYB2	YML054C	84.0734	4.47112	0.058	1.25101	65539.4	0.06	1.54586	0.119614	2
P00330	ADH1	YOL086C	1.92215e+06	219463	0.998	16081.1	36849.2	0.997	35275.9	632.473	6
P00358	TDH2	YJR009C	141485	59271.2	0.962	1151.49	35846.9	0.958	2538.9	841.851	6
P00359	TDH3	YGR192C	4.99763e+06	962897	1	40560.2	35746.7	1	91891.5	8826.14	6
P00360	TDH1	YJL052W	989.897	174.736	0.41	8.03463	35749.9	0.345	17.948	4.51436	6
P00401	COX1	Q0045	1612.2	1023.97	0.49	21.522	58798.1	0.53	30.0783	15.6905	6
P00410	COX2	Q0250	18234.9	4466.6	0.852	118.269	28567.2	0.808	349.3	76.7079	6
P00424	COX5A	YNL052W	14665.9	3524.25	0.831	57.0735	17140.5	0.704	263.177	35.6794	6
P00425	COX5B	YIL111W	692.914	366.944	0.344	2.70536	17196.7	0.171	12.589	6.21082	5
P00427	COX6	YHR051W	46208.1	5872.09	0.922	181.931	17341.6	0.857	888.661	61.8773	6
P00431	CCP1	YKR066C	13285.9	1978.17	0.822	121.722	40353	0.814	249.056	15.6764	6
P00445	SOD1	YJR104C	432180	62795.9	0.977	1555.68	15854.6	0.966	8550.71	974.353	6
P00447	SOD2	YHR008C	14251.3	3168.85	0.827	83.3952	25774.2	0.759	268.644	39.6934	6
P00498	HIS1	YER055C	72491.4	7091.9	0.943	531.053	32266.4	0.928	1398.37	81.9286	6
P00546	CDC28	YBR160W	6889.06	1259.52	0.739	53.2751	34061.5	0.697	130.127	13.9393	6
P00549	CDC19	YAL038W	1.82176e+06	239042	0.998	22560.3	54544.6	0.998	33975.1	2229.72	6
P00560	PGK1	YCR012W	1.78236e+06	243951	0.998	18104.1	44738.4	0.998	33522.9	1987.64	6
P00572	CDC8	YJR057W	1143.39	483.682	0.435	6.40873	24687.4	0.304	21.8024	9.46832	6
P00724	SUC2	YIL162W	570.652	55.5413	0.313	7.58507	58544.7	0.332	10.9362	1.57432	6
P00729	PRC1	YMR297W	4493.8	1085.32	0.676	61.0141	59802.1	0.715	87.2556	17.2803	6
P00812	CAR1	YPL111W	14857.8	1400.9	0.832	120.299	35661.9	0.812	274.089	21.4324	6
P00815	HIS4	YCL030C	41045.9	3559.54	0.915	817.477	87721.2	0.945	757.544	43.0774	6
P00817	IPP1	YBR011C	249469	32589.6	0.97	1829.42	32299.6	0.971	4527.89	198.021	6
P00830	ATP2	YJR121W	161370	22622.7	0.963	2007.49	54793.8	0.973	3303.69	387.736	6
P00890	CIT1	YNR001C	16656	3494.42	0.844	201.784	53360.1	0.867	341.144	69.8355	6
P00899	TRP2	YER090W	21043.6	4597.2	0.864	271.22	56767.6	0.89	396.179	72.3664	6
P00924	ENO1	YGR254W	64328.3	8838.84	0.938	683.752	46816.1	0.94	1180.97	62.6569	6
P00925	ENO2	YHR174W	3.20866e+06	437573	0.999	34176.6	46914.2	0.999	59500.9	2470.23	6
P00927	ILV1	YER086W	35999.6	3485.96	0.906	521.713	63831.2	0.926	664.285	36.1087	6
P00931	TRP5	YGL026C	52122	8347.73	0.926	906.773	76626.1	0.948	965.323	63.9756	6
P00937	TRP3	YKL211C	24812.7	3831.59	0.881	301.33	53489.4	0.896	449.881	26.4433	6
P00942	TPI1	YDR050C	689186	62285.6	0.986	4192.75	26795.5	0.99	12748.6	581.955	6
P00950	GPM1	YKL152C	1.13589e+06	123737	0.995	7120.05	27608.6	0.995	20925.3	536.142	6
P00958	MES1	YGR264C	43527.4	2385.69	0.918	846.707	85678.1	0.946	843.123	63.0661	6
P01097	INH1	YDL181W	20931.7	3556.57	0.863	46.9061	9870.16	0.674	390.51	41.0566	6
P01098	STF1	YDL130W-A	2763	815.603	0.588	6.3123	10062.5	0.301	51.8254	11.8564	6
P01119	RAS1	YOR101W	4524.29	792.928	0.678	35.2805	34346.6	0.62	91.2222	15.9723	6
P01120	RAS2	YNL098C	22083.8	2733.51	0.868	174.008	34705.2	0.853	417.7	45.935	6
P01123	YPT1	YFL038C	37337.3	6383.98	0.91	196.787	23214.2	0.863	728.549	122.495	6
P02294	HTB2	YBL002W	486644	30331.4	0.979	1573.04	14237.3	0.967	9245.16	575.115	6
P02309	HHF2	YBR009C	136133	17914.7	0.961	351.366	11368.3	0.904	2689.91	468.608	6
P02381	VAR1	Q0140	2249.55	357.898	0.551	24.0675	47123.1	0.554	46.6938	7.20696	6
P02400	RPP2B	YDR382W	686250	67931.6	0.986	1721.67	11050.1	0.97	12935.1	1474.29	6
P02406	RPL28	YGL103W	576567	63549.2	0.983	2188.9	16721.5	0.975	10951.5	733.567	6
P02557	TUB2	YFL037W	21612.4	2713.53	0.866	249.871	50922.7	0.886	400.704	24.8843	6
P02829	HSP82	YPL240C	12362.2	1543.79	0.814	228.484	81406.4	0.879	238.762	22.0045	6
P02992	TUF1	YOR187W	41761.5	5598.84	0.916	454.848	47972.1	0.92	816.131	76.8126	6
P02994	TEF1	YPR080W	3.00558e+06	302164	0.999	34141.5	50032.7	0.999	56152.8	1437.96	6
P03871	REP1	R0020C	2639.63	1067.94	0.581	25.9084	43231.1	0.569	50.6532	18.5706	6
P03872	REP2	R0040C	2470.7	383.601	0.569	18.6211	33196	0.5	44.9618	3.18081	6
P03874	CBP2	YHL038C	587.588	396.665	0.319	9.85347	73861	0.379	11.0763	6.11609	6
P03962	URA3	YEL021W	45775.5	5341.78	0.921	303.881	29239.5	0.896	833.16	49.0038	6
P03965	CPA2	YJR109C	72116	10356.5	0.943	2028.88	123915	0.974	1330.41	66.0688	6
P04037	COX4	YGL187C	51306.3	6584.71	0.925	199.686	17142.6	0.865	1009.93	124.069	6
P04039	COX8	YLR395C	6914.82	3053.05	0.74	13.9829	8906.66	0.446	123.831	58.0066	4
P04046	ADE4	YMR300C	9525.36	1233.68	0.781	122.663	56719.4	0.814	189.901	28.7889	6
P04050	RPO21	YDL140C	7131.13	545.588	0.744	310.229	191612	0.898	135.143	6.98904	6
P04051	RPO31	YOR116C	3300.26	487.129	0.621	121.61	162301	0.813	61.0238	2.68128	6
P04076	ARG4	YHR018C	40273.9	4900.87	0.914	475.376	51989.1	0.922	773.232	101.843	6
P04147	PAB1	YER165W	180391	14377.9	0.966	2635.27	64344.2	0.98	3418.12	126.69	6
P04161	ADE8	YDR408C	9000.86	1714.55	0.776	48.1055	23540.2	0.679	163.798	18.626	6
P04387	GAL80	YML051W	134.963	45.1079	0.108	1.48072	48323.3	0.079	2.52975	0.887286	4
P04449	RPL24A	YGL031C	89255.4	15761.3	0.95	356.93	17613.6	0.905	1701.45	162.974	6
P04456	RPL25	YOL127W	710228	86269.5	0.987	2540.9	15757.6	0.978	13514.1	762.249	6
P04710	AAC1	YMR056C	26339.9	2251.45	0.887	204.047	34120.5	0.868	492.286	30.6359	6
P04786	TOP1	YOL006C	1389.12	393.224	0.467	28.3832	89995.5	0.584	26.239	5.67539	6
P04801	THS1	YIL078W	52401.5	4954.8	0.926	1005.56	84520.4	0.953	1004.11	39.9315	6
P04802	DPS1	YLL018C	97252.8	16709.7	0.952	1402.43	63515.5	0.963	1788.18	199.096	6
P04803	MSW1	YDR268W	1389.57	1266.51	0.467	13.5708	43015.4	0.441	26.194	21.7669	6
P04806	HXK1	YFR053C	5365.48	1521.37	0.705	65.4627	53738.4	0.725	105.107	24.6076	6
P04807	HXK2	YGL253W	180372	25713.9	0.966	2209.03	53942.5	0.975	3379.7	300.453	6
P04819	CDC9	YDL164C	1010.17	493.371	0.414	18.864	82251	0.503	19.042	8.923	6
P04821	CDC25	YLR310C	55.7548	55.4862	0.029	2.26704	179092	0.143	1.09493	1.22529	5
P04840	POR1	YNL055C	168679	18031.3	0.964	1165.31	30428.5	0.958	3275.07	195.513	6
P04912;P04911	HTA2;HTA1	YBL003C;YDR225W	185796	35799.7	0.967	590.107	13989.2	0.933	3368.69	867.189	6
P05030;P19657	PMA1;PMA2	YGL008C,YPL036W	372230	37764.2	0.975	8418.91	99619.4	0.996	6962.98	576.411	6
P05150	ARG3	YJL088W	47551.8	8669.95	0.923	408.581	37845.2	0.913	876.923	80.7972	6
P05317	RPP0	YLR340W	804517	104900	0.99	6158.68	33717.2	0.993	14885.8	583.893	6
P05318	RPP1A	YDL081C	250487	78397.5	0.971	620.337	10907.9	0.934	4731.46	983.98	6
P05319	RPP2A	YOL039W	728542	176630	0.988	1777.44	10745.8	0.97	14921.8	3547	6
P05373	HEM2	YGL040C	16650.7	2305.38	0.844	142.672	37740.2	0.834	312.408	22.8367	6
P05374	CHO2	YGR157W	9616	1567.39	0.783	220.949	101204	0.875	179.421	12.1478	6
P05375	OPI3	YJR073C	4725.88	1502.39	0.684	24.8394	23150.3	0.56	89.0848	20.9195	6
P05453	SUP35	YDR172W	47493.4	45413.9	0.923	825.438	76550.9	0.946	895.272	975.281	6
P05626	ATP4	YPL078C	33843.5	5306.75	0.901	206.887	26925.1	0.869	682.393	103.11	6
P05694	MET6	YER091C	370825	35018.5	0.975	7228.7	85859.9	0.995	6861.24	171.72	6
P05737	RPL7A	YGL076C	69242.7	17067	0.941	434.495	27638.2	0.917	1320.69	236.532	6
P05738	RPL9A	YGL147C	801540	78873.8	0.989	3925.14	21569	0.988	15490	860.031	6
P05739	RPL6B	YLR448W	749964	94286	0.988	3403.12	19986.5	0.985	14121	664.956	6
P05740	RPL17A	YKL180W	119354	13980.7	0.959	556.849	20549.4	0.931	2288.01	125.754	6
P05743	RPL26A	YLR344W	9953.99	4708.7	0.787	32.1674	14233.7	0.602	176.424	92.1535	3
P05744	RPL33A	YPL143W	175855	22664.7	0.965	485.263	12154.1	0.923	3319	177.914	6
P05745	RPL36A	YMR194W	37170	5875.49	0.909	93.8776	11124.2	0.774	712.015	65.6299	6
P05747	RPL29	YFR032C-A	8237.88	54161.6	0.762	12.4728	6668.79	0.424	168.726	1140.44	6
P05748	RPL15A	YLR029C	491470	63344.7	0.979	2725.1	24422.2	0.98	9365.38	521.021	6
P05749	RPL22A	YLR061W	536603	116806	0.982	1668.27	13693.4	0.969	10027.6	1622.5	6
P05750	RPS3	YNL178W	1.09965e+06	91860	0.995	6616.78	26502.8	0.994	20771.3	961.345	6
P05755	RPS9B	YBR189W	694478	70619.7	0.986	3515.92	22298.7	0.986	13410.6	995.999	6
P05756	RPS13	YDR064W	633741	101373	0.985	2450.18	17028.9	0.978	12199.2	1628.79	6
P05759	RPS31	YLR167W	942264	112690	0.993	3683.05	17216.1	0.987	17249	390.089	6
P05986	LEU4	YKL166C	1201.93	174.968	0.442	12.5465	45977.3	0.425	21.8727	1.77984	6
P06100	RAD52	YDL165W	1948.28	765.329	0.525	9.89172	22362.5	0.379	35.8231	11.8589	6
P06101	HTS1	YDR168W	11221.8	775.306	0.802	148.753	58385	0.838	214.96	18.697	6
P06102	NOT3	YIL038C	2742.18	892.369	0.587	58.7736	94403.1	0.709	49.2076	13.875	6
P06103	PRT1	YOR361C	33693.5	3907.59	0.901	674.17	88129.9	0.939	629.486	25.4268	6
P06104	RAD6	YGL058W	1148.18	661.744	0.436	5.1369	19705.7	0.27	23.8974	13.4661	6
P06105	SCP160	YJL080C	58284	4938.8	0.931	1783.91	134810	0.971	1057.83	42.1535	6
P06106	MET17	YLR303W	55493.4	11335.6	0.929	613.224	48671.7	0.934	1003.5	130.426	6
P06168	ILV5	YLR355C	352830	43012.9	0.975	3554.2	44368.5	0.986	6519.73	268.224	6
P06169	PDC1	YLR044C	2.8005e+06	375247	0.999	39100.2	61495.4	0.999	50652.9	1974.67	6
P06174	HEM4	YOR278W	719.543	191.69	0.351	5.04986	30911.6	0.268	14.7375	3.13868	6
P06182	CYC3	YAL039C	443.644	281.126	0.272	3.02988	30080.8	0.185	7.94481	4.64892	6
P06197	PIS1	YPR113W	3090.89	971.681	0.611	17.4201	24823.7	0.486	60.9071	16.6508	6
P06208	LEU4	YNL104C	22773.4	4626.06	0.873	353.705	68408.9	0.904	428.686	41.8629	6
P06242	KIN28	YDL108W	125.455	72.645	0.101	1.00395	35246.9	0.037	2.57481	1.48093	6
P06243	CDC7	YDL017W	68.005	22.294	0.042	0.900454	58320.3	0.027	1.25041	0.252616	4
P06244	TPK1	YJL164C	97.6577	36.1498	0.073	1.0216	46075.8	0.038	1.91784	0.690238	5
P06245	TPK2	YPL203W	570.651	125.181	0.312	5.72909	44219.5	0.286	10.8353	2.30766	6
P06367	RPS14A	YCR031C	1.13837e+06	121475	0.996	3757.05	14536.6	0.988	22262.7	1333.76	6
P06634	DED1	YOR204W	69909.6	5849.39	0.942	1040.47	65552.8	0.954	1347.52	91.1766	6
P06700	SIR2	YDL042C	770.072	245.532	0.366	11.0605	63261.9	0.402	14.5459	4.0276	6
P06701	SIR3	YLR442C	162.789	47.3837	0.13	4.1158	111360	0.231	3.13304	1.02145	6
P06704	CDC31	YOR257W	3502.11	730.982	0.63	14.9093	18751.1	0.458	66.4357	18.6134	6
P06738	GPH1	YPR160W	185.635	88.3933	0.145	4.35267	103275	0.24	3.80991	1.57369	4
P06773	DCD1	YHR144C	563.039	613.445	0.308	4.55671	35646.1	0.25	11.8121	13.3552	6
P06774	HAP2	YGL237C	165.029	55.2561	0.132	1.11906	29867.2	0.048	3.16123	0.931698	6
P06775	HIP1	YGR191W	989.076	315.714	0.41	14.8223	66006.4	0.457	17.7841	4.24426	6
P06776	PDE2	YOR360C	877.525	180.272	0.39	12.1531	60999.8	0.418	16.4821	2.66183	6
P06778	RAD52	YML032C	2028.2	262.526	0.531	23.7929	51669.8	0.553	42.0636	5.28169	6
P06779	RAD7	YJR052W	85.4036	23.9402	0.059	1.23664	63777.4	0.059	1.65521	0.544696	6
P06780	RHO1	YPR165W	24136.9	8399.6	0.879	126.876	23152.5	0.819	508.491	192.388	6
P06781	RHO2	YNL090W	2031.75	1722.29	0.532	9.90791	21478.8	0.38	41.9174	33.4848	6
P06782	SNF1	YDR477W	5406.49	840.828	0.706	88.4347	72045.4	0.765	99.9898	7.28779	6
P06784	STE7	YDL159W	88.256	77.5878	0.062	1.15635	57708.9	0.052	1.60346	1.39311	5
P06785	CDC21	YOR074C	4793.85	644.506	0.686	38.1452	35047.3	0.638	96.3947	12.9265	6
P06786	TOP2	YNL088W	1901.22	464.428	0.521	70.8837	164215	0.736	35.5837	7.07987	6
P06787	CMD1	YBR109C	81498.9	10895.3	0.946	298.551	16134.9	0.895	1533.26	61.4845	6
P06838	RAD10	YML095C	629.317	972.052	0.329	3.4736	24311.4	0.205	11.4336	21.2463	3
P06839	RAD3	YER171W	295.818	138.995	0.211	6.03023	89786.1	0.294	5.92413	2.92469	6
P06844	SPT3	YDR392W	152.994	68.0497	0.121	1.34774	38800	0.069	3.5471	1.4686	3
P07143	CYT1	YOR065W	11542.2	1994.75	0.806	89.2408	34054.6	0.767	226.75	31.3641	6
P07149	FAS1	YKL182W	140041	15262.5	0.962	7271.21	228691	0.995	2735.41	141.441	6
P07170	ADK1	YDR226W	170365	15713.2	0.965	938.162	24254.8	0.949	3279.58	197.461	6
P07172	HIS5	YIL116W	9913.62	1440.98	0.786	95.987	42646.1	0.777	189.445	24.9884	6
P07213	TOM70	YNL121C	26575.6	2957.57	0.887	423.102	70123.2	0.915	503.313	35.4333	6
P07236	MST1	YKL194C	677.697	820.949	0.34	8.32279	54092	0.351	12.2454	12.5536	6
P07244	ADE5,7	YGL234W	25643.6	1737.43	0.884	501.097	86068	0.925	473.951	24.1212	6
P07245	ADE3	YGR204W	37143.8	3630.85	0.908	861.904	102205	0.946	705.605	46.3807	6
P07246	ADH3	YMR083W	36523.7	3289.73	0.907	334.756	40369.5	0.9	697.392	44.6293	6
P07248	ADR1	YDR216W	49.2478	52.4628	0.023	1.6877	150941	0.097	0.881932	0.966319	2
P07250	ARG82	YDR173C	131.548	23.6895	0.105	1.2052	40353	0.056	2.5834	0.555038	3
P07251	ATP1	YBL099W	104643	12004.2	0.955	1392.42	58608	0.962	1947.53	73.5982	6
P07252	CBP1	YJL209W	298.968	92.2706	0.213	5.17033	76171.5	0.27	5.95424	2.0635	6
P07253	CBP6	YBR120C	2985.3	499.089	0.602	12.6601	18678.7	0.427	59.1412	7.63919	6
P07255	COX9	YDL067C	19401.1	2400.94	0.856	30.6716	6963.22	0.595	356.908	70.881	6
P07256	COR1	YBL045C	34024.2	4450.08	0.902	388	50227.8	0.91	685.723	82.032	6
P07257	QCR2	YPR191W	59105.2	8398.11	0.932	543.183	40478.1	0.929	1088.32	53.7547	6
P07258	CPA1	YOR303W	60666.7	6606.21	0.934	624.797	45361.6	0.935	1135.59	64.843	6
P07259	URA2	YJL130C	43139	4195.94	0.917	2399.99	245041	0.977	782.925	22.4396	6
P07260	CDC33	YOL139C	113411	17943.6	0.958	624.516	24254.2	0.935	2111.48	147.77	6
P07262	GDH1	YOR375C	226708	23932.4	0.969	2551.45	49570	0.979	4342.75	224.157	6
P07263	HTS1	YPR033C	41297.6	4673.93	0.916	541.482	57750.9	0.928	755.375	40.1167	6
P07264	LEU1	YGL009C	65989.9	7369.59	0.939	1285.4	85794.5	0.96	1249.99	62.2047	6
P07266	MRS1	YIR021W	777.226	172.2	0.367	7.28605	41289.9	0.326	14.681	4.87114	6
P07267	PEP4	YPL154C	24005.4	4715.23	0.879	242.527	44499	0.883	469.213	82.144	6
P07269	PHO2	YDL106C	223.988	58.8313	0.169	3.22367	63390.8	0.195	4.52384	1.07957	6
P07270	PHO4	YFR034C	143.685	43.0326	0.115	1.11205	34088.8	0.046	2.87911	1.12324	4
P07273	DST1	YGL043W	12981.3	2774.75	0.821	102.693	34843.5	0.789	234.015	36.7593	6
P07274	PFY1	YOR122C	30791.5	3930.74	0.896	95.6169	13677.4	0.776	581.663	40.4611	6
P07275	PUT2	YHR037W	9570.52	1284.97	0.782	140.01	64435.2	0.831	183.33	14.6104	6
P07277	ERG12	YMR208W	7020.14	1324	0.743	77.237	48459.5	0.746	130.07	15.9465	6
P07278	BCY1	YIL033C	12291.9	2793.21	0.813	131.776	47219.1	0.823	229.325	40.8888	6
P07281;P07280	RPS19B;RPS19A	YNL302C;YOL121C	875054	188873	0.992	3157.11	15891.1	0.983	16370.4	2551.69	6
P07283	SEC53	YFL045C	235836	32648.2	0.969	1556.14	29062.9	0.966	4291.75	166.2	6
P07284	SES1	YDR023W	105592	9133.56	0.955	1278.01	53309.6	0.96	2010.78	92.6685	6
P07285	TRP4	YDR354W	9071.7	976.218	0.777	85.216	41374.4	0.761	168.489	16.1712	6
P07342	ILV2	YMR108W	65845.2	4867.52	0.939	1120.26	74936.8	0.957	1223.16	64.9809	6
P07347	ARD1	YHR013C	7499.04	1005.19	0.752	46.9965	27603.2	0.675	144.833	23.0926	6
P07560	SEC4	YFL005W	46576.7	4795.8	0.922	248.567	23505.7	0.884	869.912	20.9049	6
P07702	LYS2	YBR115C	13037.9	1518.01	0.821	459.843	155346	0.92	240.416	8.65463	6
P07703	RPC40	YPR110C	31493.1	3326.69	0.897	269.466	37686.7	0.889	607.351	56.7109	6
P07806	VAS1	YGR094W	61347	6480.04	0.934	1673.14	120126	0.969	1140.83	27.5146	6
P07807	DFR1	YOR236W	1295.07	1235.74	0.455	7.13347	24261	0.323	23.5676	22.5985	6
P07834	CDC4	YFL009W	137.103	96.4752	0.11	2.67979	86090	0.17	2.52091	1.67432	6
P07884	MOD5	YOR274W	376.35	155.178	0.246	4.19379	49081.1	0.236	6.91996	2.21883	6
P07991	CAR2	YLR438W	1514.4	502.408	0.483	15.8457	46086	0.47	29.1436	9.88147	6
P08004	CHS1	YNL192W	979.567	198.386	0.408	28.8833	129871	0.586	19.4405	3.74004	6
P08018	PBS2	YJL128C	1371.33	393.961	0.465	22.6409	72719.8	0.542	25.9031	6.4439	6
P08067	RIP1	YEL024W	25719.4	4425.54	0.885	136.435	23365	0.828	493.102	68.5294	6
P08417	FUM1	YPL262W	18576.8	1873.1	0.854	224.176	53151.8	0.877	338.874	34.6673	6
P08425	MSF1	YPR047W	787.45	241.972	0.369	9.80241	54828.9	0.378	15.566	3.93954	6
P08432	SPE1	YKL184W	1886.36	599.257	0.519	22.3927	52285.3	0.54	38.7289	10.6279	6
P08456	CHO1	YER026C	4578	987.443	0.679	32.0177	30804.5	0.602	84.1757	13.2981	6
P08466	NUC1	YJL208C	5183.22	856.922	0.698	43.7879	37209.5	0.664	96.32	9.0683	6
P08518	RPB2	YOR151C	8418.16	530.617	0.766	265.188	138751	0.888	167.245	15.1758	6
P08524	ERG20	YJL167W	99158.9	13397	0.953	911.4	40483.4	0.948	1830.94	78.8094	6
P08525	QCR8	YJL166W	15321.9	3920.14	0.835	38.1766	10974.5	0.638	284.572	69.7983	6
P08536	MET3	YJR010W	75.8506	57.3063	0.05	0.994077	57724.5	0.036	1.61849	1.24479	4
P08539	GPA1	YHR005C	4925.5	498.488	0.691	60.4718	54075.6	0.714	93.4981	8.97473	6
P08566	ARO1	YDR127W	30523.9	3316.22	0.895	1211.07	174755	0.959	588.894	32.8016	6
P08593	MSS18	YPR134W	279	234.852	0.203	1.96095	30957.1	0.121	5.1405	4.02715	4
P08638	LEU3	YLR451W	42.9773	24.4886	0.017	0.977246	100153	0.034	0.761727	0.351852	3
P08678	CYR1	YJL005W	156.377	42.4273	0.123	8.08895	227834	0.347	2.97367	0.689557	6
P08679;P43635	CIT2;CIT3	YCR005C;YPR001W	2811.03	1566.6	0.592	32.8127	51413.3	0.606	59.7173	36.0371	6
P08964	MYO1	YHR023W	660.876	83.5137	0.337	33.5554	223636	0.609	13.0709	1.35401	6
P09032	GCD1	YOR260W	6763.46	825.54	0.735	100.886	65699.6	0.785	127.631	9.13077	6
P09064	SUI3	YPL237W	52125.7	5514.85	0.926	373.667	31574.2	0.908	1029.32	65.9503	6
P09232	PRB1	YEL060C	4744.47	1166.57	0.685	74.9948	69621.4	0.741	95.1619	19.8879	6
P09436	ILS1	YBL076C	52901.2	6780.04	0.927	1477.12	122984	0.964	964.035	37.3962	6
P09440	MIS1	YBR084W	20762	2019.21	0.862	500.683	106217	0.925	399.114	20.1367	6
P09457	ATP5	YDR298C	62507.1	7520.8	0.935	323.772	22814.4	0.899	1197.25	84.1296	6
P09547	SWI1	YPL016W	165.933	71.0555	0.133	5.57331	147938	0.281	3.06317	1.08043	6
P09620	KEX1	YGL203C	2095.69	506.59	0.538	39.1325	82245	0.643	39.5856	6.0526	6
P09624	LPD1	YFL018C	43073.5	4837.08	0.917	528.185	54010.1	0.927	802.118	26.3248	6
P09733	TUB1	YML085C	15602.5	1306.61	0.837	176.41	49800	0.855	299.353	24.08	6
P09734	TUB3	YML124C	14470.1	1461.56	0.829	163.259	49694	0.847	280.924	16.9064	6
P09798	CDC16	YKL022C	47.8879	34.2129	0.021	1.03279	94992.2	0.038	0.88232	0.600673	2
P09880	TRL1	YJL087C	3654.68	1040.92	0.637	79.1063	95337	0.75	65.4481	16.2149	6
P09938	RNR2	YJL026W	45281.2	7247.88	0.92	474.423	46147.4	0.921	851.512	55.4087	6
P09950	HEM1	YDR232W	7548.14	1908.82	0.753	101.731	59362.3	0.788	154.766	37.6592	6
P09959	SWI6	YLR182W	373.484	122.987	0.244	7.67906	90559.9	0.335	6.88131	2.67912	6
P0C0V8	RPS21A	YKR057W	54951.5	31457.4	0.929	121.591	9745.84	0.813	1098.11	637.722	6
P0C0W9	RPL11A	YPR102C	524347	67580.2	0.981	2347.56	19719.6	0.977	9750.2	586.357	6
P0C0X0	RPS28B	YLR264W	521530	109291	0.981	895.731	7564.8	0.948	10854.8	2632.29	6
P0C2H6;P0C2H7	RPL27A;RPL27B	YHR010W;YDR471W	960017	92363.6	0.993	3385.22	15531.3	0.985	18693.9	904.454	6
P0C2H8	RPL31A	YDL075W	1.23948e+06	201411	0.996	3645.13	12953.1	0.987	22242.1	1552.58	6
P0C2H9	RPL31B	YLR406C	45245.5	2176.28	0.92	133.205	12967.1	0.825	837.67	99.9101	6
P0C2I6	YLR227W-B	YLR227W-B	144.521	50.2551	0.115	6.51005	198405	0.308	2.61497	0.45114	3
P0C2I9	YPR137C-B	YPR137C-B )	43933.3	5795.28	0.918	1980.63	198568	0.973	807.803	51.5162	6
P0C2J0	YPR158W-B	YPR158W-B	1405.8	1567.76	0.469	63.3997	198639	0.719	26.7957	26.2157	6
P0C5N3	DPC13	YGL041W-A	1693.43	608.157	0.498	6.96018	18103.1	0.317	31.9219	13.7546	6
P0CE41	HAP1	YLR256W	15.1849	9.33043	0.001	0.572667	166108	0.005	0.290876	0.176052	4
P0CS90	SSC1	YJR045C	214494	24957.9	0.968	3439.47	70627.8	0.986	3929.5	156.338	6
P0CT04	PBI2	YNL015W	33731.4	6480.17	0.901	65.7838	8589.81	0.726	690.878	122.934	6
P0CX24;P0CX23	RPL20B;RPL20A	YOR312C;YMR242C	837739	114799	0.991	3887.07	20436.8	0.988	16057.5	1107.54	6
P0CX26;P0CX25	RPL43B;RPL43A	YJR094W-A;YPR043W	283054	28501.2	0.973	648.485	10090.9	0.937	5779.02	763.09	6
P0CX28;P0CX27	RPL42B;RPL42A	YHR141C;YNL162W	249917	25237	0.971	692.892	12211.5	0.94	4645.12	818.675	6
P0CX30;P0CX29	RPS23B;RPS23A	YPR132W;YGR118W	474159	77114.2	0.979	1726.51	16037.8	0.97	9012.07	751.99	6
P0CX32;P0CX31	RPS24B;RPS24A	YIL069C;YER074W	890539	104820	0.992	3099.29	15328.8	0.983	16822.7	440.044	6
P0CX34;P0CX33	RPS30B;RPS30A	YOR182C;YLR287C-A	384672	61580.1	0.976	621.696	7118.48	0.935	7040.72	961.762	6
P0CX36;P0CX35	RPS4B;RPS4A	YHR203C;YJR145C	897133	104195	0.992	5990.4	29410.2	0.993	16239.2	1119.49	6
P0CX38;P0CX37	RPS6B;RPS6A	YBR181C;YPL090C	743641	109200	0.988	4557.94	26996.3	0.991	14101.9	1657.19	6
P0CX40;P0CX39	RPS8B;RPS8A	YER102W;YBL072C	631029	104476	0.984	3222.06	22489.7	0.984	11441.2	829.305	6
P0CX42;P0CX41	RPL23B;RPL23A	YER117W;YBL087C	452130	67592.4	0.978	1485.66	14472.9	0.965	8330.35	391.675	6
P0CX44;P0CX43	RPL1B;RPL1A	YGL135W;YPL220W	738632	63319.8	0.988	4106.21	24485.7	0.99	13791.6	349.275	6
P0CX46;P0CX45	RPL2B;RPL2A	RPL2B;RPL2A	603883	103389	0.984	3757.83	27408.4	0.988	11268.2	1814.05	6
P0CX48;P0CX47	RPS11B;RPS11A	YBR048W;YDR025W	784929	146416	0.989	3163.02	17748.9	0.984	14349.9	1979.49	6
P0CX50;P0CX49	RPL18B;RPL18A	YNL301C;YOL120C	518189	31057.2	0.981	2419.23	20563.1	0.977	9867.69	945.065	6
P0CX52;P0CX51	RPS16B;RPS16A	YDL083C;YMR143W	1.28154e+06	131291	0.997	4610.97	15847.5	0.992	24801.3	2168.19	6
P0CX54;P0CX53	RPL12B;RPL12A	YDR418W;YEL054C	1.13822e+06	113493	0.996	4605.74	17822.6	0.991	20648.7	531.613	6
P0CX56;P0CX55	RPS18B;RPS18A	YML026C;YDR450W	1.90814e+06	249973	0.998	7381.08	17037.6	0.996	34755.9	1407.25	6
P0CX58;P0CX57;O74302;Q12470;Q04706	YPR137C-A;YAR010C;YDR261C-C;YNL054W-A ;YML045W-A	YPR137C-A	863.087	247.896	0.385	9.61596	49072.4	0.374	15.9374	3.73443	6
P0CX73;P0CX72;P0CX71;P0CX70;Q6Q5H1;P0C2I8	YPL257W-A ;YLR157C-A;YER137C-A ;YDR365W-A;YPR158C-C;YLR256W-A	YPL257W-A	1913.12	418.848	0.522	21.2631	48953.4	0.527	40.5069	8.46018	6
P0CX81;P0CX80	CUP1-2;CUP1-1	YHR055C;YHR053C	22104.9	3989.91	0.868	33.3761	6650.38	0.608	425.204	73.5868	6
P0CX83;P0CX82	RPL19B;RPL19A	YBL027W;YBR084C-A	378481	50982.3	0.976	1865.03	21704.1	0.972	6913.12	433.675	6
P0CX85;P0CX84	RPL35B;RPL35A	YDL136W;YDL191W	690689	42451.7	0.986	2181.21	13909.6	0.974	13019.8	1188.98	6
P10080	SBP1	YHL034C	73070.8	9393.65	0.944	547.295	32989.6	0.93	1318.75	56.0612	6
P10081	TIF2	YKR059W	414335	44006.4	0.977	4204.67	44697.1	0.99	8056.44	679.076	6
P10127	ADH4	YGL256W	156.211	146.45	0.123	1.45915	41142.1	0.078	3.62168	3.49438	5
P10356	YER152C	YER152C	711.853	64.6462	0.349	7.99853	49490.2	0.344	13.9184	1.04782	6
P10363	PRI1	YIR008C	8663.12	934.688	0.77	93.8006	47690.4	0.774	166.632	20.3749	6
P10507	MAS1	YLR163C	3988.12	1189.74	0.652	46.2543	51083.8	0.672	72.7338	14.9232	6
P10566	MRS3	YJL133W	1023.69	239.479	0.416	8.01876	34501.5	0.345	19.555	3.56425	6
P10591	SSA1	YAL005C	57204.9	10700.4	0.931	904.69	69657.2	0.948	1024.43	114.594	6
P10592	SSA2	YLL024C	1.04222e+06	103414	0.994	16438.3	69470	0.998	19572.1	819.176	6
P10614	ERG11	YHR007C	34162.2	4019.3	0.902	470.955	60720.2	0.921	656.451	58.8163	6
P10622	RPP1B	YDL130W	212916	26634.4	0.968	515.675	10667.6	0.926	4019.81	329.44	6
P10659	SAM1	YLR180W	108388	17367.8	0.956	1029.08	41818.3	0.953	2046.09	157.654	6
P10662	MRP1	YDR347W	5546.85	1637.35	0.71	46.2545	36728.8	0.672	105.713	24.0848	6
P10663	MRP2	YPR166C	2611.46	1447.31	0.579	8.02671	13538	0.345	48.1152	22.5632	6
P10664	RPL4A	YBR031W	824824	90207.4	0.991	7320.67	39092.1	0.995	15878.6	876.646	6
P10823	GPA2	YER020W	746.758	325.294	0.36	8.55307	50447.7	0.355	14.0767	4.82635	6
P10834	PET54	YGR222W	428.232	194.995	0.265	3.36764	34637.5	0.201	8.22174	3.90134	6
P10849	MTF2	YDL044C	804.304	147.777	0.374	9.34813	51192.2	0.37	14.5829	3.89787	6
P10869	HOM3	YER052C	19581.9	2046.6	0.857	258.347	58109.7	0.887	386.041	24.3533	6
P10961	HSF1	YGL073W	209.607	98.1334	0.161	4.43921	93282.2	0.246	3.86194	2.11999	6
P10962	MAK16	YAL025C	6811.1	1042.42	0.736	55.199	35695.5	0.701	137.077	17.2075	6
P10964	RPA190	YOR341W	17885.6	2035.26	0.851	757.049	186432	0.943	340.837	18.5035	6
P11075	SEC7	YDR170C	3083.17	397.298	0.61	158.82	226886	0.844	56.6904	2.97454	6
P11076	ARF1	YDL192W	122141	13888.2	0.959	569.3	20529.5	0.931	2320.61	139.943	6
P11154	PYC1	YGL062W	3376.59	845.854	0.624	99.7362	130099	0.784	67.9825	13.1154	6
P11325	NAM2	YLR382C	535.414	121.782	0.301	12.3894	101920	0.422	9.90377	2.28909	6
P11353	HEM13	YDR044W	3014.35	707.891	0.605	25.8089	37711.6	0.569	57.6639	13.7289	6
P11412	ZWF1	YNL241C	21934.7	3486.21	0.867	286.46	57521.6	0.892	445.628	54.6204	6
P11433	CDC24	YAL041W	918.91	120.247	0.397	20.2244	96939.6	0.517	16.5739	2.83398	6
P11484	SSB1	YDL229W	1.09336e+06	110433	0.995	16532.9	66601.6	0.998	20134	566.688	6
P11491	PHO8	YDR481C	3034.48	372.009	0.607	43.4064	63004.1	0.662	58.5504	10.9015	6
P11632	NHP6A	YPR052C	23605.5	3995.22	0.877	57.8934	10802.3	0.706	472.274	77.0087	6
P11633	NHP6B	YBR089C-A	18741	2796.02	0.855	48.8296	11476	0.681	378.183	63.6522	6
P11655	SEC12	YNR026C	2173.05	389.129	0.545	25.4614	51607.5	0.564	39.1256	2.96572	6
P11709	BIK1	YCL029C	1492.35	839.037	0.48	17.3111	51092	0.484	30.1979	16.0457	6
P11745	RNA1	YMR235C	35091.2	5795.42	0.904	365.018	45815.9	0.906	672.719	101.259	6
P11747	TAF13	YML098W	542.78	178.709	0.302	2.35772	19132.3	0.148	10.653	3.15394	6
P11792	SCH9	YHR205W	1032.17	74.6311	0.418	21.5155	91811.5	0.529	20.1191	1.69704	6
P11914	MAS2	YHR024C	5825	827.952	0.717	70.5393	53337.7	0.734	117.127	15.484	6
P11938	RAP1	YNL216W	4625.06	530.532	0.681	97.0406	92413.4	0.778	84.1062	5.89242	6
P11972	SST2	YLR452C	1473.21	594.717	0.477	26.6632	79716.4	0.573	28.4058	13.195	6
P11978	SIR4	YDR227W	46.3046	62.3949	0.02	1.59862	152062	0.089	0.865191	1.13679	5
P11986	INO1	YJL153C	164.611	199.548	0.132	2.22902	59642.1	0.141	2.98458	3.96438	6
P12383	PDR1	YGL013C	114.814	80.2433	0.091	3.17484	121794	0.192	2.34675	1.77413	6
P12385	SUP45	YBR143C	59582.1	5108.01	0.932	662.921	49005.6	0.938	1103.33	47.5434	6
P12611	WHI2	YOR043W	1851.2	360.239	0.515	23.2616	55346.1	0.548	35.3818	6.31836	6
P12612	TCP1	YDR212W	24174.3	3288.65	0.879	331.949	60480.7	0.9	452.63	25.685	6
P12630	BAR1	YIL015W	754.945	229.339	0.362	10.9234	63729.9	0.399	15.7129	4.49615	6
P12683	HMG1	YML075C	5472.87	896.08	0.707	143.672	115626	0.834	102.706	11.3212	6
P12684	HMG2	YLR450W	640.608	188.603	0.332	16.8266	115692	0.479	12.5029	3.09466	6
P12686	MRP13	YGR084C	2611.58	973.143	0.579	23.1172	38988.1	0.547	46.8641	13.0588	6
P12687	MRP7	YNL005C	4052.46	947.543	0.657	39.7713	43226.6	0.646	76.3905	11.4397	6
P12688	YPK1	YKL126W	3108.54	423.178	0.612	53.9763	76479.8	0.698	56.5448	8.17622	6
P12695	LAT1	YNL071W	34824.7	4184.26	0.903	409.703	51818.1	0.914	638.97	65.5545	6
P12709	PGI1	YBR196C	265843	24030.6	0.972	3699.82	61299.2	0.987	5025.12	161.363	6
P12753	RAD50	YNL250W	125.248	109.906	0.1	4.33848	152569	0.24	2.61996	2.2315	6
P12754	GCD2	YGR083C	3967.33	891.122	0.652	63.8194	70852.3	0.721	76.7037	17.1935	6
P12866	STE6	YKL209C	249.622	49.9075	0.187	8.20446	144766	0.349	4.69918	0.638659	6
P12868	PEP5	YMR231W	576.398	242.063	0.315	15.3738	117478	0.463	11.8484	4.42965	6
P12887	UNG1	YML021C	359.832	379.075	0.239	3.30633	40471.2	0.198	6.62537	6.06279	5
P12904	SNF4	YGL115W	9941.66	1294.5	0.786	82.1626	36401.1	0.757	187.819	31.1951	6
P12945	NAT1	YDL040C	8971.96	1404.97	0.775	201.469	98905.2	0.866	171.864	16.6416	6
P12962	CAF20	YOR276W	22855.6	2893.61	0.873	94.5621	18223.2	0.775	433.843	48.4385	6
P13099	TOP3	YLR234W	272.814	156.524	0.199	4.60648	74370.6	0.253	5.14267	2.35678	6
P13134	KEX2	YNL238W	221.197	86.0831	0.167	4.51997	90002.5	0.249	4.24187	1.8068	6
P13181	GAL2	YLR081W	271.835	132.259	0.198	3.92682	63625.9	0.224	4.94687	1.84783	6
P13185	KIN1	YDR122W	243.24	68.9287	0.184	6.63093	120071	0.311	4.95976	1.59966	6
P13186	KIN2	YLR096W	572.749	139.621	0.314	16.6886	128338	0.478	10.7966	1.81167	6
P13188	GLN4	YOR168W	35271.5	3757.72	0.904	745.809	93132.8	0.943	689.753	54.9071	6
P13259	PCT1	YGR202C	2996.31	417.672	0.603	33.6101	49406.2	0.61	57.4612	8.84948	6
P13298;P30402	URA5;URA10	YML106W;YMR271C	61373.3	6824.26	0.935	343.678	24664.5	0.902	1205.98	72.6034	6
P13382	POL1	YNL102W	893.014	202.827	0.392	33.8204	166809	0.611	16.1913	2.30924	6
P13393	SPT15	YER148W	6811.33	903.666	0.737	41.7589	27003.3	0.656	127.208	16.0027	6
P13433	RPO41	YFL036W	4725.24	974.144	0.683	164.191	153047	0.847	90.3637	12.8671	6
P13483	DAT1	YML113W	441.903	220.348	0.271	2.71557	27066.6	0.172	8.34709	4.02406	4
P13517	CAP2	YIL034C	7710.76	1096.79	0.754	57.1219	32629.1	0.705	140.116	7.23838	6
P13574	STE12	YHR084W	318.623	26.6569	0.222	5.63287	77866.8	0.283	6.22153	0.546479	6
P13586	PMR1	YGL167C	4200.73	450.698	0.663	99.7326	104571	0.783	83.4361	8.05836	6
P13663	HOM2	YDR158W	162395	23723.5	0.964	1457.98	39543.7	0.963	2985.97	201.071	6
P13712	MSI1	YBR195C	638.684	289.373	0.331	6.86817	47364.7	0.315	12.3682	6.33609	6
P13856	RSR1	YGR152C	5173.6	666.22	0.698	35.6971	30390.6	0.622	103.215	12.0756	6
P13902	INO4	YOL108C	323.925	283.101	0.225	1.27803	17377.8	0.063	6.74198	4.10445	2
P14020	DPM1	YPR183W	61467.5	8062.29	0.935	423.72	30362.2	0.916	1115.8	76.3964	6
P14063	MRPL31	YKL138C	361.083	157.746	0.24	1.27236	15520.4	0.062	6.56024	3.0994	3
P14065	GCY1	YOR120W	2234.56	336.265	0.548	17.7968	35079.2	0.491	42.4478	3.26539	6
P14120	RPL30	YGL030W	547345	59169.3	0.982	1418.58	11415.4	0.963	10418.5	549.449	6
P14126	RPL3	YOR063W	877834	88868.1	0.992	8721.01	43757.6	0.996	16324.7	491.892	6
P14127;P02407	RPS17B;RPS17A	YDR447C;YML024W	982044	126974	0.993	3523.54	15803.3	0.986	17919.3	1433.36	6
P14164	ABF1	YKL112W	4367.89	713.099	0.672	81.0725	81752.5	0.754	82.3137	16.9218	6
P14180	CHS2	YBR038W	226.949	60.471	0.172	5.66181	109882	0.284	4.27808	1.43208	6
P14306	TFS1	YLR178C	391.367	34.357	0.254	2.16428	24357.3	0.138	8.01588	0.764969	2
P14359	SNA3	YJL151C	1041.71	1105.52	0.419	3.59472	15199.1	0.21	18.957	21.9892	6
P14540	FBA1	YKL060C	1.47476e+06	154476	0.997	13266.2	39620.8	0.997	28452.7	1964.68	6
P14680	YAK1	YJL141C	150.159	65.7056	0.119	3.11074	91245.2	0.19	3.07552	1.21869	6
P14681	KSS1	YGR040W	492.352	317.638	0.288	4.77228	42692.3	0.258	9.66899	5.93512	5
P14682	CDC34	YDR054C	1993.95	481.756	0.528	15.4213	34064.8	0.464	40.3831	8.77236	6
P14693	SAM35	YHR083W	1900.25	574.47	0.521	16.1374	37404.2	0.473	38.2909	9.1752	6
P14724	CDC26	YFR036W	489.831	16.6365	0.287	1.56595	14080.9	0.086	8.88118	0.328233	2
P14741	GCN3	YKR026C	5659.2	983.606	0.713	43.7175	34025.1	0.663	106.231	17.2202	6
P14742	GFA1	YKL104C	22427.4	1453.28	0.871	407.59	80046.7	0.912	413.041	23.4475	6
P14743	NMT1	YLR195C	5619.48	798.353	0.713	67.4124	52837.6	0.729	109.681	11.0577	6
P14747	CMP2	YML057W	2506.64	209.151	0.572	38.9994	68527.7	0.642	48.5788	5.3876	6
P14772	BPT1	YLL015W	503.179	310.714	0.291	20.2063	176874	0.517	9.38761	4.58876	6
P14832	CPR1	YDR155C	441113	38118.4	0.977	1741.68	17390.7	0.97	8266.09	445.783	6
P14843	ARO3	YDR035W	38012.6	5033.72	0.91	354.447	41069.9	0.905	762.203	82.7484	6
P14904	APE1	YKL103C	3915.93	354.911	0.65	50.7593	57092.7	0.687	74.3781	8.74285	6
P14905	CBS2	YDR197W	67.4107	29.5714	0.041	0.682713	44607.6	0.011	1.19478	0.289641	3
P14906	SEC63	YOR254C	16305	2546.27	0.842	278.917	75344.6	0.892	306.981	37.7633	6
P14907	NSP1	YJL041W	11259.5	1470.42	0.803	221.164	86516	0.875	219.54	20.16	6
P14908	MTF1	YMR228W	863.099	316.731	0.385	7.78477	39726.9	0.338	16.3588	5.63449	6
P14922	CYC8	YBR112C	2826.69	291.493	0.593	68.7989	107202	0.731	54.147	6.10829	6
P15019	TAL1	YLR354C	161700	24351.3	0.964	1359.69	37036.4	0.962	3126.55	310.84	6
P15108	HSC82	YMR186W	509227	54864.7	0.981	9353.18	80899.8	0.996	9422.23	165.464	6
P15179	MSD1	YPL104W	384.492	210.609	0.25	6.58732	75460.7	0.31	8.16195	4.76454	6
P15180	KRS1	YDR037W	123292	19452.4	0.96	1902.3	67958.6	0.972	2317.24	272.732	6
P15274	AMD1	YML035C	3688.8	880.113	0.638	78.1402	93301.6	0.748	66.882	11.1345	6
P15303	SEC23	YPR181C	20032.2	1638.43	0.859	388.337	85384.7	0.91	383.73	37.017	6
P15367	SEC11	YIR022W	3086.75	1362.8	0.61	13.1485	18761.8	0.434	55.9098	17.9687	6
P15380	PUT4	YOR348C	57.6204	8.04862	0.03	0.899884	68787.5	0.027	1.04816	0.213034	5
P15424	MSS116	YDR194C	9392.37	888.813	0.78	162.638	76268.6	0.846	184.928	18.9304	6
P15436	POL3	YDL102W	636.434	159.04	0.331	18.0069	124619	0.493	12.8606	3.36791	6
P15442	GCN2	YDR283C	118.62	130.995	0.095	5.12216	190193	0.269	2.15864	2.07054	6
P15454	GUK1	YDR454C	84485.6	10482.6	0.948	395.857	20637.4	0.911	1578.01	49.8879	6
P15496	IDI1	YPL117C	25313.8	3687.15	0.883	191.679	33351.5	0.861	483.026	44.8177	6
P15565	TRM1	YDR120C	11816	1275.82	0.808	166.82	62184	0.85	221.249	15.9222	6
P15624	FRS1	YLR060W	50077.6	5434.33	0.925	765.911	67365	0.944	964.887	64.6413	6
P15625	FRS2	YFL022C	49419	4185.62	0.924	645.28	57511.4	0.937	913.816	38.2756	6
P15646	NOP1	YDL014W	135435	11527	0.961	1059.78	34465.3	0.955	2636.58	204.388	6
P15700	URA6	YKL024C	22391.3	3153.53	0.87	116.586	22933.2	0.807	408.221	38.7171	6
P15703	BGL2	YGR282C	24427.1	5886.7	0.881	189.219	34118.6	0.86	460.16	79.5886	6
P15705	STI1	YOR027W	96649	11403.6	0.952	1454.06	66265.1	0.963	1746.4	52.0018	6
P15731;P15732	UBC4;UBC5	YBR082C;YDR059C	27737.1	8141.1	0.889	103.629	16455.8	0.792	545.524	142.059	6
P15790	CKA1	YIL035C	3587.08	887.225	0.634	36.3776	44667.6	0.628	68.3651	12.8741	6
P15801	MIP1	YOR330C	116.75	45.3555	0.093	3.80378	143502	0.219	2.06927	0.558108	5
P15807	MET8	YBR213W	305.231	180.146	0.216	2.21188	31917.7	0.14	6.3529	3.40162	6
P15873	POL30	YBR088C	45094.7	3702.91	0.92	296.05	28916.1	0.894	859.409	76.1348	6
P15891	ABP1	YCR088W	37160.7	25302.7	0.908	553.262	65576.2	0.931	704.061	417.613	6
P15938	PRP16	YKR086W	29.233	17.9794	0.006	0.807414	121653	0.02	0.559976	0.280774	6
P15992	HSP26	YBR072W	517.786	231.371	0.294	2.80723	23879.6	0.177	9.52692	4.07594	5
P16120	THR4	YCR053W	89879.8	12939.6	0.95	1172.83	57474.2	0.958	1694.27	122.013	6
P16140	VMA2	YBR127C	115818	14858.8	0.958	1518.53	57749.3	0.965	2118.56	120.424	6
P16370	RPB3	YIL021W	4397.73	581.365	0.673	35.2431	35297.5	0.619	82.0469	6.05973	6
P16387	PDA1	YER178W	36867.8	3054.21	0.908	387.911	46343	0.909	697.062	39.5691	6
P16451	PDX1	YGR193C	8353.47	1648.28	0.765	86.0313	45361.7	0.762	163.848	40.5988	6
P16474	KAR2	YJL034W	94440.4	8663.33	0.951	1596.72	74468	0.967	1813.69	188.446	6
P16521	YEF3	YLR249W	451089	48682.4	0.978	11874.5	115945	0.997	8546.1	549.117	6
P16522	CDC23	YHR166C	60.2512	39.0957	0.033	1.00016	73114.2	0.036	1.09645	0.645226	2
P16547	OM45	YIL136W	154.181	131.6	0.121	1.56054	44580.4	0.085	2.8012	2.35246	5
P16550	APA1	YCL050C	69776.6	9986.84	0.942	578.117	36492.6	0.932	1290.7	121.174	6
P16603	NCP1	YHR042W	12721	1569.53	0.817	221.73	76771.8	0.875	236.618	21.9392	6
P16622	HEM15	YOR176W	7893.99	1468.49	0.758	79.9271	44596.1	0.752	156.153	32.664	6
P16639	ATE1	YGL017W	221.849	62.9562	0.169	2.91787	57930.4	0.182	4.24966	1.02178	6
P16649	TUP1	YCR084C	11309.1	934.2	0.804	201.064	78307.7	0.866	217.742	17.3788	6
P16658	SEN2	YLR105C	1725.18	168.645	0.502	17.2769	44109.3	0.483	32.6519	2.84997	6
P16661	ALG1	YBR110W	1193.82	677.878	0.44	14.075	51929	0.448	22.8683	9.95726	6
P16664	RGP1	YDR137W	132.576	37.0208	0.106	2.26704	75317.4	0.144	2.50423	0.668175	4
P16861	PFK1	YGR240C	95061.7	10309.1	0.952	2330.29	107970	0.976	1799.38	64.935	6
P16862	PFK2	YMR205C	77978.9	9177.91	0.946	1852.18	104618	0.972	1486.89	181.348	6
P16892	FUS3	YBL016W	2846.21	379.539	0.594	26.347	40772.1	0.572	54.4409	6.55121	6
P16965	STF2	YGR008C	1304.03	2112.81	0.456	2.84653	9614.52	0.178	26.2045	44.5476	6
P17064	FCY2	YER056C	803.052	488.572	0.373	10.6115	58201.2	0.395	16.4479	9.98864	6
P17065	SEC2	YNL272C	572.203	168.958	0.313	10.9973	84651.7	0.402	11.3678	3.40997	6
P17076	RPL8A	YHL033C	63800.9	21109.2	0.937	407.395	28124.7	0.912	1144.89	354.316	6
P17106	CBF1	YJR060W	6107.41	643.581	0.723	54.6158	39387.7	0.699	117.121	9.48594	6
P17119	KAR3	YPR141C	93.9274	86.7836	0.069	1.79139	84003.5	0.107	1.77419	1.70475	6
P17121	SAC7	YDR389W	568.409	335.667	0.311	9.50195	73629.3	0.372	10.4727	6.45042	6
P17123	SPO12	YHR152W	247.24	41.9685	0.186	1.11774	19912.3	0.047	4.67012	0.820625	4
P17157	PHO85	YPL031C	3054.47	674.486	0.608	24.2069	34906.2	0.555	55.3808	14.4156	6
P17255	VMA1	YDL185W	89163.9	7631.4	0.949	2401.65	118637	0.977	1647.53	61.4259	6
P17423	THR1	YHR025W	32991.2	6316.26	0.9	289.967	38712.4	0.893	596.301	53.2982	6
P17442	PHO81	YGR233C	172.359	185.576	0.137	5.24486	134029	0.274	3.30165	3.15139	6
P17505	MDH1	YKL085W	41910.8	3177.02	0.916	339.224	35650	0.901	816.251	75.4752	6
P17536	TPM1	YNL079C	73043.8	11954.4	0.943	390.394	23540.7	0.91	1395.88	127.346	6
P17555	SRV2	YNL138W	17671.9	3324.97	0.849	230.788	57521.5	0.88	327.973	27.7879	6
P17558	PET123	YOR158W	2153.37	575.688	0.543	17.5995	35998.3	0.488	41.2491	9.03343	6
P17629	HPR1	YDR138W	878.602	480.283	0.39	17.5198	87828.7	0.488	15.7662	7.4865	6
P17649	UGA1	YGR019W	3229.61	495.574	0.617	38.8227	52946.2	0.641	62.5203	7.93002	6
P17695	GRX2	YDR513W	43131.6	3127.36	0.917	117.166	11964.8	0.807	807.617	57.3076	6
P17709	GLK1	YCL040W	4786.8	2044.34	0.686	60.1836	55377.4	0.713	90.5133	34.1052	6
P17883	SKI3	YPR189W	2160.48	308.476	0.544	80.3098	163726	0.753	40.4207	1.70782	6
P17890	RPC31	YNL151C	2652.41	329.375	0.582	16.6954	27724	0.478	51.55	6.013	6
P17891	CLC1	YGR167W	17095.6	2588.61	0.845	102.978	26531.5	0.79	312.547	54.012	6
P17898	CPT1	YNL130C	2582.15	382.26	0.577	26.2812	44829.5	0.572	48.4962	4.27546	6
P17967	PDI1	YCL043C	117550	8617.56	0.959	1553.99	58227.2	0.966	2193.43	150.901	6
P18239	PET9	YBL030C	144836	12377.9	0.962	1132.05	34426.2	0.957	2775.72	220.324	6
P18409	MDM10	YAL010C	405.972	1862.19	0.259	5.18346	56237	0.271	7.75768	39.8956	6
P18410	SPO7	YAL009W	334.662	95.2134	0.228	2.28807	30113.6	0.145	6.96544	0.715615	2
P18411	FUN14	YAL008W	306.296	45.8932	0.216	1.53431	22063.4	0.084	5.72764	0.243669	4
P18480	SNF5	YBR289W	113.959	85.6815	0.09	2.65312	102543	0.169	2.09537	1.59046	6
P18494	GLN3	YER040W	170.651	33.7845	0.135	3.07564	79382.6	0.188	3.45724	0.716228	6
P18496	ATP10	YLR393W	291.25	132.878	0.208	2.12221	32093.9	0.136	5.90398	2.77851	6
P18544	ARG8	YOL140W	39180.8	3860.31	0.913	415.258	46681.4	0.914	725.496	30.8463	6
P18562	FUR1	YHR128W	176516	22098	0.966	985.65	24594.5	0.951	3228.05	79.3822	6
P18759	SEC18	YBR080C	4867.74	471.784	0.69	92.8962	84056.2	0.772	93.2447	8.54718	6
P18851	STE4	YOR212W	2065.06	406.911	0.535	21.8395	46581.1	0.534	41.5749	9.88116	6
P18852	STE18	YJR086W	4978.15	921.296	0.692	14.2697	12625.4	0.452	93.9541	19.5523	6
P18888	SNF6	YHL025W	627.539	118.756	0.329	5.35805	37606.7	0.276	11.238	1.65475	6
P18899	DDR48	YMR173W	2828.23	659.887	0.593	29.6872	46233.2	0.591	52.8673	10.2857	6
P18900	COQ1	YBR003W	2579.22	575.789	0.577	30.778	52559.5	0.595	47.5213	13.054	6
P18961	YPK2	YMR104C	386.421	106.291	0.252	6.72596	76664.4	0.312	7.15626	2.18107	6
P18962	DAP2	YHR028C	1000.27	308.848	0.413	21.2122	93404.4	0.527	18.8941	3.73393	6
P18963	IRA1	YBR140C	100.854	42.9079	0.076	8.03669	350980	0.345	1.96704	0.848629	6
P19073	CDC42	YLR229C	13520.1	2797.04	0.824	65.4519	21322.7	0.724	256.746	38.4566	6
P19097	FAS2	YPL231W	139962	14601	0.961	6576.1	206947	0.994	2578.75	54.6889	6
P19145	GAP1	YKR039W	3874.57	560.372	0.648	57.7558	65655.5	0.705	76.5033	7.36744	6
P19146	ARF2	YDL137W	2526.36	1771.31	0.574	11.8488	20657.6	0.413	45.3348	28.1192	6
P19158	IRA2	YOL081W	53.6444	20.794	0.028	4.28311	351669	0.238	0.962635	0.461389	6
P19262	KGD2	YDR148C	7253.18	1424.54	0.747	83.047	50430.7	0.758	132.566	14.7323	6
P19263	RGR1	YLR071C	776.162	2416.85	0.367	21.738	123358	0.533	16.1546	48.803	6
P19358	SAM2	YDR502C	265755	36728.3	0.972	2549.58	42255.9	0.979	4769.21	286.623	6
P19414	ACO1	YLR304C	77967.9	11430	0.945	1511.17	85368.2	0.965	1489.27	143.354	6
P19454	CKA2	YOR061W	9613.6	1067.67	0.782	86.0048	39403.6	0.762	182.653	13.5635	6
P19516	COX11	YPL132W	259.004	114.086	0.191	2.00193	34044.1	0.125	4.89232	2.52117	6
P19524	MYO2	YOR326W	5311.89	579.105	0.702	217.901	180680	0.874	105.404	11.2843	6
P19541	RDS2	YPL133C	527.466	119.392	0.297	5.99753	50081.5	0.292	10.1101	1.35132	4
P19658	EXO70	YJL085W	472.104	212.426	0.282	7.64167	71293.5	0.334	8.80788	3.62402	6
P19659	GAL11	YOL051W	364.915	116.81	0.241	9.96759	120309	0.381	6.64073	1.783	6
P19735	PRP6	YBR055C	189.713	85.3407	0.148	4.48939	104229	0.248	3.70068	1.70069	6
P19736	PRP9	YDL030W	121.494	54.9222	0.097	1.7386	63029.4	0.101	2.29491	0.925326	6
P19807	HNM1	YGL077C	553.191	235.01	0.305	7.79398	62056	0.338	10.2323	4.08827	6
P19812	UBR1	YGR184C	370.545	44.3423	0.243	18.9152	224838	0.504	7.24138	1.16328	6
P19880	YAP1	YML007W	277.511	116.307	0.202	4.56998	72532.8	0.251	5.14001	1.85297	6
P19881	PHO13	YDL236W	12630.7	1902.94	0.816	99.2915	34624.6	0.783	238.176	16.5744	6
P19882	HSP60	YLR259C	229409	29514.4	0.969	3164.24	60751.6	0.984	4292.86	166.203	6
P19955	YMR31	YFR049W	4830.8	1483.23	0.688	15.0138	13689	0.459	92.537	21.3678	6
P19956	MRPL44	YMR225C	1386.42	638.689	0.467	3.61244	11476.4	0.211	24.828	8.79595	6
P20048	SEC59	YMR013C	147.609	44.1899	0.117	1.97412	58906.2	0.122	2.75804	0.53694	5
P20049	TYR1	YBR166C	4126.19	806.387	0.659	47.7052	50923.3	0.677	79.0397	10.6848	6
P20051	URA4	YLR420W	17603.1	2398.44	0.848	161.116	40313.3	0.844	335.581	57.6639	6
P20053	PRP4	YPR178W	109.521	46.5358	0.085	1.304	52442.1	0.065	1.98573	0.928921	4
P20081	FPR1	YNL135C	159938	27355	0.963	441.481	12157.9	0.918	3282.51	511.973	6
P20084	MRPL33	YMR286W	8761.3	1038.39	0.772	18.9592	9531.26	0.504	175.011	13.6971	6
P20095	PRP2	YNR011C	89.5462	62.4923	0.064	2.02926	99813.6	0.127	1.83782	1.31223	4
P20107	ZRC1	YMR243C	4852.56	697.997	0.689	53.2626	48344.9	0.697	88.896	18.2684	6
P20133	BET2	YPR176C	768.527	295.553	0.365	6.39769	36666	0.304	14.1309	3.814	6
P20134	SFL1	YOR140W	51.1515	0.520154	0.024	0.967913	83344.5	0.033	0.964229	0.0678843	2
P20424	SRP54	YPR088C	7199.88	1005.71	0.745	97.4651	59624.3	0.779	132.655	14.2011	6
P20433	RPB4	YJL140W	10163.7	3319.92	0.79	58.6446	25414.2	0.709	184.278	59.3351	6
P20434	RPB5	YBR154C	17135.7	3380.73	0.845	97.569	25079	0.779	330.442	74.2952	6
P20435	RPO26	YPR187W	20502	2221.48	0.86	83.3662	17909.9	0.759	413.198	42.4631	6
P20436	RPB8	YOR224C	11526.3	2679.11	0.806	43.2092	16511.4	0.662	233.653	56.8555	6
P20447	DBP3	YGL078C	22977.4	2320.46	0.874	306.885	58826.6	0.897	438.303	14.9599	6
P20448	HCA4	YJL033W	6845.3	425.785	0.738	135.511	87192.7	0.827	133.523	9.84698	6
P20449	DBP5	YOR046C	18280.8	2830.05	0.853	223.601	53873.9	0.876	353.182	37.2159	6
P20457	PRI2	YKL045W	817.338	894.7	0.375	11.5539	62262.7	0.409	15.2276	14.7	6
P20459	SUI2	YJR007W	67034.4	9101.69	0.94	528.384	34717.7	0.928	1256.56	79.6141	6
P20484	MAK11	YKL021C	10105.2	1456.74	0.789	108.498	47290.8	0.798	190.598	21.8483	6
P20485	CKI1	YLR133W	3160.69	562.717	0.614	47.5888	66316.6	0.676	58.4646	7.47862	6
P20486	CKS1	YBR135W	3015.84	773.863	0.605	12.1843	17794.7	0.419	55.6822	19.0147	6
P20604	SIT4	YDL047W	7831.08	4603.38	0.756	63.1845	35537.6	0.719	147.758	70.071	6
P20606	SAR1	YPL218W	77414.5	11738.4	0.945	377.018	21450.6	0.908	1478.27	99.7169	6
P20676	NUP1	YOR098C	1240.52	216.167	0.449	31.9896	113581	0.601	24.6735	3.93049	6
P20795	VPS33	YLR396C	1028.61	139.188	0.417	18.5126	79271.3	0.498	20.2987	2.60966	6
P20967	KGD1	YIL125W	8339.7	1362.48	0.764	216.64	114416	0.873	156.726	10.2123	6
P21147	OLE1	YGL055W	19416	2623.74	0.857	257.451	58403	0.887	355.322	24.5941	6
P21182	SPE2	YOL052C	8026.84	946.342	0.76	84.2542	46232.4	0.761	151.662	12.2555	6
P21192	ACE2	YLR131C	85.4696	156.511	0.06	1.68113	86634	0.097	1.55538	2.71888	6
P21242	PRE10	YOR362C	25683.8	3739.4	0.885	183.894	31536.1	0.858	469.445	34.3318	6
P21243	SCL1	YGL011C	28330.8	2695.19	0.891	180.107	28000.9	0.856	527.534	34.2304	6
P21264	ADE2	YOR128C	11084.8	709.187	0.799	156.888	62339.3	0.843	207.763	9.36038	6
P21269	CCA1	YER168C	2679.92	356.992	0.584	37.401	61469.7	0.634	51.5853	5.87328	6
P21304	PWP1	YLR196W	14570.9	1533.18	0.83	211.071	63803.3	0.871	271.551	8.03632	6
P21306	ATP15	YPL271W	32382.5	14391.6	0.898	49.5721	6742.58	0.683	673.99	312.124	6
P21339	MSB1	YOR188W	296.4	85.4403	0.212	8.74632	129971	0.359	5.45748	1.86912	6
P21373	UTR1	YJR049C	225.42	190.236	0.171	3.04359	59469.2	0.186	4.04511	2.962	6
P21374	ISY1	YJR050W	258.241	191.052	0.191	1.64305	28023.7	0.093	4.57705	2.65614	5
P21375	OSM1	YJR051W	2976.16	270.007	0.601	37.2077	55065.1	0.632	59.9491	5.95224	6
P21524	RNR1	YER070W	12248.3	1903.44	0.813	276.865	99561.2	0.891	236.206	23.6991	6
P21538	REB1	YBR049C	3290.18	660.786	0.621	68.6302	91874.5	0.731	63.4581	10.175	6
P21560	CBP3	YPL215W	4033.42	1317.78	0.656	35.7908	39083.8	0.623	72.8976	15.4249	6
P21576	VPS1	YKR001C	25393.2	3133.18	0.883	453.936	78736.5	0.92	492.318	52.2832	6
P21592	COX10	YPL172C	114.708	75.0605	0.09	1.35809	52147.7	0.07	2.11347	1.31434	2
P21672	RNR3	YIL066C	159.992	85.2874	0.128	3.54216	97514.6	0.208	2.93058	1.37939	4
P21734	UBC1	YDR177W	12408.2	2284.04	0.814	68.1139	24178.4	0.73	235.074	29.8599	6
P21771	MRPS28	YDR337W	3444.04	1163.65	0.627	25.8485	33057.3	0.569	63.3255	18.2391	6
P21801	SDH2	YLL041C	5046.03	1124.9	0.694	34.6343	30231.2	0.616	94.142	13.5832	6
P21825	SEC62	YPL094C	6027.05	1069.2	0.721	42.8939	31346.6	0.66	117.934	18.2581	6
P21827	SRM1	YGL097W	9471.06	1538.39	0.78	113.996	53013.8	0.804	177.838	13.91	6
P21951	POL2	YNL262W	332.1	108.712	0.228	19.2775	255671	0.509	6.26023	1.85722	6
P21954	IDP1	YDL066W	72145.8	7475.32	0.943	789.354	48190.4	0.944	1365.49	76.3904	6
P21957	OPI1	YHL020C	1490.06	240.744	0.479	15.5838	46064.9	0.466	27.8692	3.5942	6
P21965	MCK1	YNL307C	14488.9	2380.39	0.83	141.898	43135.9	0.833	274.732	26.8461	6
P22007	RAM1	YDL090C	323.331	98.6124	0.225	3.53756	48189.9	0.207	6.63663	1.91068	6
P22023	KRE5	YOR336W	629.849	116.048	0.33	22.3763	156477	0.54	11.462	1.14081	6
P22082	SNF2	YOR290C	262.229	43.0751	0.192	11.5531	194051	0.408	4.94313	1.23073	6
P22108	APA2	YDR530C	1555.15	900.312	0.485	13.0077	36840.8	0.433	28.1965	14.1847	6
P22133	MDH2	YOL126C	1497.73	623.362	0.48	13.8503	40730.8	0.445	28.5911	10.5452	6
P22134	MAG1	YER142C	73.3136	23.2118	0.048	0.571473	34332.9	0.005	1.49619	0.429876	6
P22135	ATP12	YJL180C	3714.33	4700.15	0.64	30.8261	36554.2	0.596	73.6716	86.8826	6
P22136	AEP2	YMR282C	115.022	175.555	0.091	1.76334	67523.4	0.103	2.03865	2.93839	3
P22137	CHC1	YGL206C	27735.8	5346.97	0.889	1179.03	187234	0.959	514.901	56.1268	6
P22138	RPA135	YPR010C	13290.6	1920.16	0.822	409.599	135742	0.913	238.496	19.2587	6
P22139	RPB10	YOR210W	15472.3	4520.12	0.836	29.0781	8277.71	0.588	316.9	104.842	6
P22140	EPT1	YHR123W	895.683	1167.97	0.393	9.06146	44559.8	0.367	18.7717	25.329	6
P22141	PRE1	YER012W	9940.64	1661.21	0.786	50.8183	22516.7	0.687	186.793	18.2369	6
P22146	GAS1	YMR307W	38211.2	5713.5	0.911	516.903	59582.3	0.926	725.303	88.3168	6
P22147	XRN1	YGL173C	7879.36	1282.24	0.757	313.884	175460	0.898	151.674	15.8525	6
P22148	MSN1	YOL116W	157.273	84.1696	0.125	1.53756	43060.4	0.084	2.9386	1.7262	5
P22149	AFT1	YGL071W	46.9223	12.493	0.021	0.827568	77682.7	0.021	0.862759	0.20517	2
P22202	SSA4	YER103W	880.989	1210.8	0.391	13.9315	69651.1	0.446	18.3364	24.6031	6
P22203	VMA4	YOR332W	103601	8923.48	0.954	622.648	26471.4	0.935	2000.47	139.728	6
P22204	DBF2	YGR092W	559.472	208.175	0.306	8.40227	66148.2	0.353	10.7832	4.33061	6
P22209	KIN3	YAR018C	215.177	126.557	0.163	2.50148	51203.5	0.157	4.52428	2.70844	6
P22211	NPR1	YNL183C	1894.63	182.969	0.52	36.989	85990.1	0.631	35.0404	3.83999	6
P22213	SLY1	YDR189W	4408.11	807.32	0.674	74.7393	74678.6	0.74	80.5848	9.28236	6
P22214	SEC22	YLR268W	8413.1	2324.88	0.766	47.8628	25057.7	0.678	158.591	37.6733	6
P22215	SLY41	YOR307C	156.032	35.7365	0.123	1.80325	50902.7	0.107	3.01915	0.720242	6
P22216	RAD53	YPL153C	88.9797	35.85	0.064	1.85781	91962.3	0.113	1.80373	0.799176	6
P22217	TRX1	YLR043C	270382	49354.6	0.972	689.686	11235	0.94	4981.69	374.609	6
P22224	SEC15	YGL233W	443.021	291.098	0.272	10.5677	105064	0.393	9.22077	5.68166	6
P22276	RET1	YOR207C	3260.04	611.153	0.619	95.8178	129456	0.776	61.453	7.61054	6
P22289	QCR9	YGR183C	12377.9	1957.34	0.814	21.0105	7476.36	0.525	231.127	18.7948	6
P22336	RFA1	YAR007C	7088.52	855.415	0.744	113.216	70347.8	0.803	136.975	18.4048	6
P22353	MRPL8	YJL063C	3589.09	653.891	0.634	21.9568	26945.3	0.536	71.8227	11.4726	6
P22354	MRPL20	YKR085C	2762.09	656.71	0.588	14.042	22391.8	0.447	53.6543	10.3047	6
P22434	PDE1	YGL248W	213.3	155.596	0.163	2.03473	42016.1	0.128	4.18815	3.22271	6
P22438	MSM1	YGR171C	121.181	29.6144	0.097	1.83606	66734.4	0.112	2.58576	0.602161	4
P22470	SAN1	YDR143C	489.144	54.5747	0.287	7.2872	65618	0.326	9.34012	1.27372	6
P22515	UBA1	YKL210W	26183.7	2834.42	0.886	679.281	114266	0.939	486.429	24.1337	6
P22517	CMK2	YOL016C	951.334	169.373	0.403	10.8962	50447.5	0.399	19.2563	2.9353	6
P22579	SIN3	YOL004W	2070.32	457.692	0.536	82.182	174839	0.757	37.8929	5.97664	6
P22696	ESS1	YJR017C	14318.9	4429.18	0.829	63.0837	19404.7	0.718	264.392	70.4091	6
P22768	ARG1	YOL058W	156777	26475.6	0.963	1670.36	46927.7	0.969	2863.18	203.304	6
P22803	TRX2	YGR209C	66817.8	13600.8	0.94	169.966	11203.9	0.852	1231.1	314.251	6
P22804	BET1	YIL004C	2458.95	862.01	0.568	8.77602	15719.8	0.359	47.338	15.2557	6
P22936	APN1	YKL114C	2904.48	600.064	0.597	27.3261	41439	0.578	57.0618	12.5853	6
P22943	HSP12	YFL014W	5518.91	712.348	0.709	14.6511	11692.7	0.455	100.346	19.0323	6
P23059	MAK31	YCR020C-A	801.369	63.4468	0.372	1.76931	9724.55	0.104	15.4185	1.2877	5
P23180	AIM17	YHL021C	893.696	257.759	0.393	10.7813	53134.8	0.398	16.6734	6.25321	6
P23201	SPA2	YLL021W	2247.68	236.856	0.551	83.2536	163143	0.759	43.6263	4.18952	6
P23202	URE2	YNL229C	4368.39	1390.05	0.672	39.9404	40270.8	0.647	78.3896	19.1904	6
P23248	RPS1B	YML063W	187355	18790.2	0.967	1225.59	28812.4	0.959	3588.91	322.715	6
P23254	TKL1	YPR074C	130264	27196.6	0.961	2182.8	73805.6	0.974	2421.46	314.555	6
P23255	TAF2	YCR042C	337.921	258.127	0.23	12.3883	161471	0.422	6.47309	4.37589	6
P23285	CPR2	YHR057C	785.399	100.605	0.369	4.06005	22768.8	0.229	14.6299	1.03177	6
P23287	CNA1	YLR433C	896.386	437.931	0.393	12.8219	63002.1	0.43	17.6628	8.03338	6
P23291	YCK1	YHR135C	2122.9	431.537	0.541	29.7456	61715.2	0.591	40.0008	5.43714	6
P23292	YCK2	YNL154C	3424.21	370.461	0.626	48.2622	62079.2	0.68	66.0859	6.83077	6
P23293	SGV1	YPR161C	1703.64	223.752	0.499	28.7151	74239.3	0.585	33.3892	3.34886	6
P23301	HYP2	YEL034W	1.36901e+06	198520	0.997	5319.44	17114.3	0.992	25987.5	2293.03	6
P23337	GSY1	YFR015C	1187.59	94.5921	0.439	21.708	80510.3	0.532	22.5782	3.13558	6
P23369	MRPL25	YGR076C	3235.91	207.451	0.618	13.6554	18586.9	0.442	63.4204	6.3927	6
P23394	PRP28	YDR243C	357.76	184.687	0.238	5.41297	66641.3	0.277	6.73916	3.65321	6
P23500	MRS4	YKR052C	734.698	2003.4	0.356	5.55587	33307.5	0.28	13.8777	35.1296	6
P23503	NAR1	YNL240C	695.963	287.849	0.346	8.55646	54151.1	0.355	12.4633	3.90557	6
P23542	AAT2	YLR027C	77301.5	10310.3	0.945	808.332	46057.6	0.944	1445.7	77.0002	6
P23561	STE11	YLR362W	1389.9	598.611	0.467	25.4723	80720.9	0.565	25.6084	10.1959	6
P23585	HXT2	YMR011W	2670.51	883.477	0.583	36.282	59840.7	0.627	50.6464	12.2086	6
P23594	PPH21	YDL134C	378.713	343.199	0.248	3.60593	41937.9	0.211	7.7567	7.43	6
P23595	PPH22	YDL188C	3508.55	1074.51	0.63	34.2903	43047	0.614	63.8926	14.5257	6
P23615	SPT6	YGR116W	6395.44	536.634	0.729	244.361	168291	0.883	118.383	6.38246	6
P23638	PRE9	YGR135W	19143.4	2087.58	0.856	124.801	28714.3	0.817	372.244	30.2268	6
P23639	PRE8	YML092C	12906.3	3210.77	0.82	79.5905	27161.9	0.751	231.599	38.6143	6
P23641	MIR1	YJR077C	88414.9	9560.86	0.949	658.658	32812.1	0.938	1675.84	100.483	6
P23642	VAN1	YML115C	3361.27	437.246	0.623	46.6216	61091.8	0.673	61.8037	5.21251	6
P23643	VPS3	YDR495C	43.6074	18.2682	0.018	1.1576	116922	0.052	0.85638	0.238396	5
P23644	TOM40	YMR203W	31353.3	3618.98	0.897	299.248	42038.4	0.895	582.71	26.8262	6
P23724	PRE7	YBL041W	17631.6	2662.79	0.848	107.567	26871.1	0.796	317.397	22.1073	6
P23776	EXG1	YLR300W	853.113	740.828	0.383	9.93843	51311	0.38	15.7183	11.7973	6
P23796	RIT1	YMR283C	152.715	74.5771	0.12	2.04156	58881.5	0.128	2.87875	1.30639	6
P23797	GPI12	YMR281W	296.735	173.315	0.212	2.38801	35446	0.149	5.59357	3.96424	6
P23833	SCO1	YBR037C	4229.52	5425.95	0.665	31.8482	33166	0.601	76.6858	90.2938	6
P23900	FPS1	YLL043W	611.947	93.0262	0.325	10.2642	73877.4	0.387	12.3904	2.08578	6
P23968	VMA16	YHR026W	768.345	297.527	0.365	3.94169	22595.7	0.225	17.8137	7.57447	5
P24000	RPL24B	YGR148C	162746	19795.1	0.964	648.377	17547.5	0.937	3101.66	286.314	6
P24004	PEX1	YKL197C	79.5275	46.3408	0.053	2.11752	117276	0.135	1.50219	0.697796	6
P24031;P00635;P38693;P35842	PHO3;PHO5;PHO12;PHO11	YBR092C;YBR093C;YHR215W;YAR071W	74.6419	26.5388	0.049	0.894386	52776.6	0.025	1.4177	0.585754	5
P24276	SSD1	YDR293C	1828.57	563.948	0.513	58.1028	139954	0.706	34.5399	14.7479	6
P24279	MCM3	YEL032W	2064.74	340.47	0.535	50.4019	107518	0.686	40.0402	4.55368	6
P24280	SEC14	YMR079W	51004.3	6269.5	0.925	404.151	34900.8	0.911	946.791	78.9747	6
P24309	DBR1	YKL149C	152.812	40.604	0.12	1.65636	47741.4	0.095	2.92721	1.1093	6
P24384	PRP22	YER013W	57.3936	216.576	0.03	1.69412	130011	0.098	1.17793	4.33314	6
P24482	DPB2	YPR175W	169.74	102.38	0.135	3.01904	78340.2	0.185	3.08893	1.74086	6
P24521	ERG8	YMR220W	6821.5	1002.59	0.737	78.1419	50454.9	0.749	130.405	13.5392	6
P24583	PKC1	YBL105C	595.136	51.5034	0.32	17.7651	131477	0.49	11.3994	0.546961	6
P24783	DBP2	YNL112W	39305.1	4551.28	0.913	544.346	60999.4	0.929	740.332	56.7434	6
P24813	CAD1	YDR423C	190.177	167.226	0.148	1.97545	45751.7	0.123	3.37068	3.06983	5
P24814	GRR1	YJR090C	49.6609	10.3837	0.023	1.49657	132734	0.081	0.90373	0.301313	4
P24869;P24868	CLB2;CLB1	YPR119W;YGR108W	72.3179	24.8253	0.046	0.923516	56246.8	0.029	1.28176	0.471875	3
P25037	UBP1	YDL122W	3884.52	608.57	0.649	81.8166	92769	0.756	71.8385	10.7179	6
P25038	IFM1	YOL023W	401.574	314.304	0.257	6.89786	75656.8	0.316	8.35813	6.63751	6
P25039	MEF1	YLR069C	5336.27	915.898	0.703	102.464	84573.6	0.788	105.259	16.4756	6
P25040	TSR4	YOL022C	5252.38	730.402	0.7	54.8474	45993.8	0.7	104.221	12.4621	6
P25043	PUP1	YOR157C	10265.8	1023.38	0.791	65.8848	28267.9	0.726	194.726	15.7239	6
P25044	PTP1	YDL230W	381.234	49.8901	0.249	3.36424	38868.2	0.201	6.99437	1.29985	6
P25045	LCB1	YMR296C	8312.01	2449.16	0.763	117.394	62207.1	0.807	166.226	50.4325	6
P25087	ERG6	YML008C	106791	8497.9	0.956	1053.01	43430.8	0.954	1994.23	113.713	6
P25270	MRM1	YOR201C	836.071	197.586	0.378	8.80526	46387.2	0.36	14.9724	2.48592	6
P25293	NAP1	YKR048C	20691.2	2843.27	0.862	224.948	47884.7	0.878	393.579	34.4062	6
P25294	SIS1	YNL007C	55506.4	6483.62	0.929	473.714	37590	0.921	1052.66	99.6259	6
P25296	CNB1	YKL190W	10284.8	1379.38	0.792	45.8579	19638.9	0.669	198.175	35.7048	6
P25298	RNA14	YMR061W	1325.33	231.455	0.459	24.0601	79960.4	0.554	27.0711	3.71905	6
P25299	RNA15	YGL044C	1416.47	276.253	0.47	10.5453	32790.7	0.392	26.7011	4.13825	6
P25302	SWI4	YER111C	178.981	196.407	0.142	5.03095	123806	0.267	3.29768	3.35551	6
P25303	SCJ1	YMR214W	3837.36	1251.38	0.646	36.1938	41543.3	0.625	73.5071	15.853	6
P25332	RBK1	YCR036W	1571.93	749.952	0.487	13.1778	36924	0.435	28.9032	10.8091	6
P25333	SAT4	YCR008W	154.226	384.653	0.122	2.33433	66665.7	0.146	2.87734	6.13017	4
P25334	CPR4	YCR069W	91.3132	57.7007	0.066	0.741777	35779.9	0.016	1.792	1.08208	5
P25336	MSH3	YCR092C	85.5848	5.19975	0.06	2.26438	116534	0.143	1.53266	0.0695294	2
P25337	BUD31	YCR063W	142.289	69.773	0.114	0.595946	18447.4	0.006	2.91433	1.60052	4
P25339	PUF4	YGL014W	1890.64	438.913	0.519	41.9796	97797.9	0.658	35.8961	6.54423	6
P25340	ERG4	YGL012W	6917.94	1199.73	0.74	88.0184	56039.7	0.765	140.791	21.9237	6
P25342	CDC10	YCR002C	8405.53	1441.94	0.766	70.6577	37024.9	0.735	166.816	29.4985	6
P25343	RVS161	YCR009C	12656.4	3102.74	0.817	86.9244	30250.4	0.764	246.382	60.4916	6
P25344	STE50	YCL032W	315.594	152.293	0.22	2.79233	38970.7	0.177	6.47715	3.36114	6
P25345	SLM5	YCR024C	258.077	46.7785	0.191	3.32722	56784.9	0.2	4.63111	1.10267	6
P25348	MRPL32	YCR003W	670.773	535.669	0.339	3.26466	21436.9	0.196	15.5516	13.0683	5
P25349	YCP4	YCR004C	27446.3	3360.86	0.888	164.197	26350.1	0.848	498.808	31.6439	6
P25353	NPP1	YCR026C	196.232	171.242	0.152	3.77511	84734	0.217	3.52134	2.76413	6
P25355	CTR86	YCR054C	1402.3	852.448	0.469	20.7599	65205.6	0.522	26.7079	17.1264	6
P25356	BPH1	YCR032W	30.9497	12.9555	0.008	1.76282	250872	0.103	0.59286	0.169946	4
P25357	SNT1	YCR033W	236.784	280.483	0.179	7.44012	138397	0.328	4.88981	5.87579	6
P25358	ELO2	YCR034W	3199.28	7693.3	0.616	29.0561	40002.2	0.587	58.7638	132.912	6
P25359	RRP43	YCR035C	3942.33	1083.58	0.651	39.3927	44011.1	0.644	74.3145	14.5887	6
P25360	PHO87	YCR037C	519.102	4018.05	0.295	12.085	102540	0.417	9.94371	74.3882	6
P25361	YCR043C	YCR043C	7014.68	589.625	0.742	23.537	14778.9	0.551	140.062	13.2735	6
P25365	SED4	YCR067C	856.575	145.978	0.384	22.1856	114079	0.538	16.4082	1.53735	6
P25366	OCA4	YCR095C	294.216	132.316	0.21	2.78199	41647.4	0.177	5.33445	2.77544	6
P25367	RNQ1	YCL028W	11955.7	1453.19	0.81	115.578	42579.6	0.807	227.695	19.7976	6
P25368	RRP7	YCL031C	4315.56	477.834	0.669	33.7741	34470.4	0.611	85.7277	11.0668	6
P25369	LSB5	YCL034W	1048.97	307.598	0.42	9.49583	39872.1	0.372	19.5702	5.41406	6
P25370	GFD2	YCL036W	108.887	93.937	0.084	1.60476	64913.3	0.09	2.19333	1.67263	5
P25371	ADP1	YCR011C	925.156	191.518	0.399	24.624	117231	0.558	18.1246	3.51603	6
P25372	TRX3	YCR083W	836.424	725.964	0.379	2.74067	14432.1	0.173	16.9553	15.137	6
P25373	GRX1	YCL035C	29569.6	6947.52	0.893	83.1139	12380.2	0.759	557.399	92.5394	6
P25374	NFS1	YCL017C	10357.1	1383.72	0.793	128.077	54467	0.82	196.176	15.5098	6
P25375	PRD1	YCL057W	5556.61	714.606	0.71	103.365	81933.7	0.791	103.912	6.63553	6
P25376	AGP1	YCL025C	950.727	162.928	0.403	15.0387	69671.4	0.46	18.8385	2.47687	6
P25378	RHB1	YCR027C	490.568	167.176	0.288	2.59932	23337.8	0.165	10.1865	3.20789	6
P25382	RSA4	YCR072C	6005.23	924.446	0.721	77.7502	57025.8	0.748	112.195	7.30804	6
P25383	YCL020W	YCL020W	840.464	92.1402	0.379	9.51065	49841.4	0.372	15.8755	1.32971	6
P25384	YCL019W	YCL019W	2910.61	517.942	0.598	133.549	202096	0.826	54.1776	5.57154	6
P25385	BOS1	YLR078C	3321.91	1780.99	0.622	20.7407	27500.1	0.522	64.7506	32.0345	6
P25386	USO1	YDL058W	1203.18	92.9056	0.442	56.3963	206452	0.703	23.3138	3.15543	6
P25389	KCC4	YCL024W	98.3748	40.7853	0.074	2.60146	116475	0.166	1.81253	0.934135	6
P25441	RPC53	YDL150W	2359.22	1253.44	0.56	24.9967	46667.4	0.561	45.2983	22.2127	6
P25443	RPS2	YGL123W	703431	113669	0.987	4383.91	27449.8	0.991	12963.5	1586.99	6
P25451	PUP3	YER094C	18493.3	3722.8	0.853	94.9111	22604.9	0.775	356.32	77.7404	6
P25454	RAD51	YER095W	646.402	186.487	0.334	6.30525	42963.4	0.301	13.4538	4.19577	6
P25491	YDJ1	YNL064C	92963.5	10069	0.951	942.836	44670.7	0.949	1764.74	110.194	6
P25515	VMA3	YEL027W	6502.57	4608.86	0.731	24.139	16350.6	0.554	122.343	95.1288	6
P25554	SGF29	YCL010C	611.884	498.972	0.325	4.08167	29381.1	0.231	11.5343	8.20794	6
P25555	GBP2	YCL011C	8819.11	1349.98	0.773	97.5687	48728.7	0.779	169.65	15.6636	6
P25558	BUD3	YCL014W	394.185	169	0.255	16.5315	184719	0.476	7.63451	3.03045	6
P25559	DCC1	YCL016C	561.113	738.913	0.307	5.61477	44073.8	0.283	10.4685	16.1273	6
P25560	RER1	YCL001W	4552.62	353.914	0.679	23.019	22270.2	0.546	89.0558	6.8044	6
P25566	MXR2	YCL033C	1730.34	335.813	0.503	7.57386	19279	0.332	33.5204	5.17587	6
P25567	SRO9	YCL037C	31611.7	3170.78	0.898	344.93	48059.9	0.903	581.786	32.537	6
P25569	GID7	YCL039W	45.9434	0.735042	0.02	0.881587	84516.6	0.024	0.822757	0.0254682	2
P25573	MGR1	YCL044C	1753.71	303.713	0.505	18.7757	47156.1	0.502	35.1903	4.77678	6
P25574	EMC1	YCL045C	5072.5	719.081	0.694	100.403	87181.4	0.784	93.7483	6.67111	6
P25576	POF1	YCL047C	1048.87	336.879	0.419	7.06625	29673.4	0.32	21.8305	7.2162	6
P25580	PBN1	YCL052C	808.833	284.408	0.374	8.80047	47923.3	0.36	15.2781	5.85736	6
P25582	SPB1	YCL054W	4684.06	647.49	0.683	102.608	96484.8	0.789	85.0339	5.4714	6
P25586	KRR1	YCL059C	11963.1	1848.29	0.81	100.928	37159.2	0.786	220.723	43.4788	6
P25588	MRC1	YCL061C	269.854	1520.15	0.198	7.61713	124326	0.333	5.47026	30.6122	6
P25604	STP22	YCL008C	264.759	21.9325	0.193	2.60462	43330.4	0.166	4.81809	0.207958	2
P25605	ILV6	YCL009C	81908.2	6818.71	0.947	632.029	33986.7	0.936	1554.47	125.33	6
P25616	CTO1	YCR015C	238.741	119.995	0.181	1.96642	36278.5	0.121	4.89985	2.49437	4
P25617	RBP95	YCR016W	4936.81	1521.02	0.692	37.6527	33593	0.635	95.4078	23.2657	6
P25618	CWH43	YCR017C	756.183	140.708	0.362	18.5217	107883	0.499	15.3747	2.98797	6
P25621	FEN2	YCR028C	109.756	37.3941	0.086	1.45169	58256.5	0.077	2.2526	0.28922	2
P25623	SYP1	YCR030C	4055.73	554.28	0.657	88.5242	96137.4	0.766	76.8976	6.90028	6
P25626	IMG1	YCR046C	4445.88	480.737	0.675	19.5758	19393.7	0.511	85.6546	10.8392	6
P25627	BUD23	YCR047C	2929.63	731.03	0.598	20.4479	30742.2	0.52	58.1523	16.7451	6
P25628	ARE1	YCR048W	64.5659	4.31207	0.038	1.04977	71613.1	0.041	1.30235	0.136737	4
P25631	YCR051W	YCR051W	11944.4	1455.82	0.81	66.9669	24694.2	0.728	223.716	17.4683	6
P25632	RSC6	YCR052W	3303.85	550.54	0.621	40.6293	54165	0.65	64.6931	8.14361	6
P25635	PWP2	YCR057C	4386.81	502.906	0.673	103.565	103983	0.791	86.2186	13.8669	6
P25637	YIH1	YCR059C	265.496	65.7572	0.194	1.74912	29017.5	0.102	5.66514	1.30984	6
P25638	TAH1	YCR060W	2809.87	1504.26	0.592	7.98154	12511.2	0.343	53.8218	25.8329	6
P25639	TVS1	YCR061W	132.662	74.3232	0.106	2.13612	70921.6	0.136	2.60526	1.15805	5
P25641	ATG15	YCR068W	82.4977	43.6929	0.056	1.0945	58435.1	0.045	1.67232	1.42068	2
P25642	IMG2	YCR071C	3008.54	1269.5	0.603	11.1886	16380.2	0.403	61.6203	27.5305	6
P25644	PAT1	YCR077C	4008.94	559.699	0.654	80.5619	88511.4	0.753	74.5534	4.91902	6
P25648	SRB8	YCR081W	61.7494	30.2509	0.035	2.33931	166861	0.147	1.21096	0.527747	6
P25651	CSM1	YCR086W	618.124	1967.1	0.326	3.05256	21751.4	0.187	12.6862	38.8106	6
P25654	YCR090C	YCR090C	5359.21	814.975	0.705	25.191	20703.5	0.563	105.708	19.4901	6
P25655	CDC39	YCR093W	3106.85	260.071	0.612	169.487	240279	0.851	58.1009	3.61545	6
P25656	CDC50	YCR094W	603.62	358.163	0.322	6.16465	44982.5	0.298	11.5628	6.47455	6
P25694	CDC48	YDL126C	45895.9	6786.58	0.921	958.613	91996	0.95	897.175	113.46	6
P25719	CPR3	YML078W	105160	15978.4	0.955	475.569	19918.7	0.922	1977.83	152.073	6
P25808	SPB4	YFL002C	1125.44	289.733	0.432	17.7387	69422.3	0.49	23.0982	5.95944	6
P25846	MSH1	YHR120W	176.324	94.2371	0.14	4.37991	109409	0.242	3.34743	2.02756	6
P25847	MSH2	YOL090W	1122.67	390.091	0.432	27.7535	108884	0.58	23.2902	7.77814	6
P26263	PDC6	YGR087C	98.2492	20.6757	0.074	1.37364	61580.4	0.072	1.77773	0.614512	3
P26321	RPL5	YPL131W	397011	61681.7	0.976	3038.95	33714.8	0.982	7420.96	415.601	6
P26364	ADK2	YER170W	2723.54	4167.07	0.586	15.5787	25194	0.466	50.0777	69.9708	6
P26370	UGA3	YDL170W	96.2379	104.717	0.072	1.33773	61223.9	0.068	1.79818	1.93039	3
P26570	PPZ1	YML016C	3023.64	622.732	0.606	53.1961	77490.6	0.697	56.3614	10.7401	6
P26637	CDC60	YPL160W	46927.6	5669.06	0.923	1322.66	124142	0.961	873.825	32.9972	6
P26725	YUR1	YJL139C	105.41	66.6765	0.081	1.21662	50836.1	0.058	2.16341	1.63001	4
P26754	RFA2	YNL312W	7812.75	838.942	0.756	53.1006	29936.1	0.696	151.225	19.3352	6
P26755	RFA3	YJL173C	11249.8	2308.93	0.802	35.2874	13815.8	0.62	212.153	21.7494	6
P26783	RPS5	YJR123W	499807	71257.3	0.98	2841.28	25038.6	0.981	9740.08	1118.51	6
P26784	RPL16A	YIL133C	191809	26574.3	0.967	966.815	22201.1	0.951	3574.45	222.427	6
P26785	RPL16B	YNL069C	507278	33806	0.98	2562.47	22249.1	0.979	9441.34	551.874	6
P26786	RPS7A	YOR096W	1.06175e+06	177767	0.994	5212.21	21622.2	0.992	19699.6	1740.6	6
P26793	RAD27	YKL113C	3789.83	358.137	0.643	37.2391	43279.2	0.633	71.7297	7.77799	6
P26798	INO2	YDR123C	231.641	1.68975	0.176	1.80043	34234.2	0.107	4.2592	0.129635	2
P27344	DPB3	YBR278W	432.128	56.7985	0.267	2.22366	22665	0.14	7.65903	1.3446	3
P27351	APL1	YJR005W	490.449	104.019	0.288	8.95859	80453.5	0.364	9.00711	0.976301	6
P27466	CMK1	YFR014C	367.246	171.522	0.241	4.19366	50296.2	0.235	7.44453	3.21683	6
P27472	GSY2	YLR258W	209.561	172.969	0.161	3.81003	80078.9	0.219	4.16627	3.14525	6
P27476	NSR1	YGR159C	68530.5	8303.02	0.941	692.928	44535.2	0.941	1370.83	172.037	6
P27514	PHO91	YNR013C	2120.02	345.415	0.54	47.8874	99490.4	0.678	41.7645	6.83005	6
P27515	URK1	YNR012W	904.334	426.885	0.395	11.5587	56296.1	0.409	16.628	7.5137	6
P27614	CPS1	YJL172W	11296.4	872.649	0.803	165.674	64597	0.849	209.504	14.283	6
P27616	ADE1	YAR015W	16112.6	1663.9	0.84	126.586	34603.4	0.818	309.302	22.4155	6
P27637	BUD14	YAR014C	722.646	801.039	0.352	12.9584	78981.5	0.432	12.9412	14.3429	6
P27680	COQ3	YOL096C	409.133	344.69	0.26	3.37475	36330.9	0.202	8.29361	6.58781	6
P27692	SPT5	YML010W	6158.43	772.043	0.724	161.702	115650	0.845	117.191	15.1365	6
P27697	COQ8	YGL119W	998.051	233.282	0.413	12.8575	56741.6	0.43	18.6339	3.29688	6
P27705	MIG1	YGL035C	290.623	251.813	0.207	3.66415	55532	0.213	5.34369	3.89884	6
P27801	PEP3	YLR148W	479.594	138.137	0.284	11.6942	107398	0.411	9.74976	2.49699	6
P27809	KRE2	YDR483W	9719.39	819.164	0.784	113.394	51386.7	0.804	181.186	10.515	6
P27810	KTR1	YOR099W	11051.9	1922.27	0.799	115.479	46022.1	0.806	201.123	16.5316	6
P27825	CNE1	YAL058W	150.139	130.637	0.119	1.94189	56967.9	0.119	2.876	2.04043	4
P27882	ERV1	YGR029W	2330.15	298.131	0.557	11.4481	21639.5	0.407	43.8034	2.26532	6
P27895	CIN8	YEL061C	124.579	106.542	0.099	3.20493	113311	0.194	2.29533	1.81182	6
P27929	NAM9	YNL137C	3333.33	1775.46	0.622	42.65	56356	0.659	62.0254	27.2882	6
P27999	RPB9	YGL070C	4215	2411.31	0.664	13.6733	14288.1	0.443	77.5013	42.2684	6
P28000	RPC19	YNL113W	39093.8	6971.72	0.912	143.353	16150.9	0.834	736.934	102.041	6
P28004	PRP45	YAL032C	473.666	862.399	0.283	4.56862	42482.7	0.251	8.58809	16.7307	6
P28005	POP5	YAL033W	1010.7	357.387	0.414	4.49152	19573.6	0.248	20.7433	7.08852	6
P28007	GAR1	YHR089C	27064.6	7229.56	0.888	131.991	21480.4	0.824	518.439	93.7976	6
P28239	PPA2	YMR267W	968.147	987.545	0.406	7.81911	35572.6	0.339	18.7262	19.6207	6
P28241	IDH2	YOR136W	22408.1	5648.28	0.87	202.175	39739.5	0.867	459.959	125.895	6
P28263	UBC8	YEL012W	585.839	463.851	0.318	3.27638	24632.9	0.197	10.9462	7.11229	5
P28272	URA1	YKL216W	53769.5	8044.87	0.927	424.842	34800.9	0.916	1063.87	135.06	6
P28273	OXP1	YKL215C	1275.92	205.215	0.453	40.6796	140428	0.65	25.6495	3.19125	6
P28274	URA7	YBL039C	37310.3	4256.26	0.909	548.154	64710.3	0.93	710.889	37.5385	6
P28319	CWP1	YKL096W	15955.6	3948.67	0.839	87.9129	24268.3	0.765	297.678	53.4009	6
P28320	YJU2	YKL095W	230.818	54.8031	0.176	1.6933	32311.9	0.098	5.30535	1.38586	3
P28321	YJU3	YKL094W	7362.77	1163.6	0.748	59.4478	35562.6	0.71	140.076	22.8868	6
P28495	CAP1	YKL007W	5309.33	1066.4	0.701	37.0057	30699.3	0.631	97.8228	14.0344	6
P28496	LAC1	YKL008C	1117.39	181.134	0.431	12.4288	48992.1	0.423	22.5205	3.60968	6
P28625	YIM1	YMR152W	1873.81	477.132	0.517	17.7137	41637.3	0.49	36.5413	9.62427	6
P28707	SBA1	YKL117W	23269.6	3804.73	0.875	127.226	24081.7	0.819	424.291	43.4438	6
P28708	PRR1	YKL116C	568.842	91.1538	0.311	7.61415	58956.1	0.333	11.2853	1.54179	6
P28737	MSP1	YGR028W	715.769	299.828	0.351	6.55612	40343.5	0.309	13.5018	4.07997	6
P28743	KIP2	YPL155C	30.6144	4.52473	0.007	0.544781	78378.2	0.003	0.62059	0.133466	4
P28777	ARO2	YGL148W	63732.8	6142.7	0.937	590.923	40838.3	0.933	1230.27	125.903	6
P28778	MRP17	YKL003C	1573.86	596.937	0.487	5.36733	15020.7	0.277	32.3015	11.0947	6
P28789	HEM3	YDL205C	4323.88	802.387	0.67	36.0031	36674.6	0.624	90.6526	19.4289	6
P28791	SEC20	YDR498C	501.004	802.385	0.29	4.99147	43882	0.267	9.34704	17.3594	6
P28795	PEX3	YDR329C	268.017	356.678	0.196	3.08363	50675.6	0.189	4.87133	5.80654	6
P28817	EHD3	YDR036C	1301.72	292.824	0.456	16.6355	56288.4	0.477	24.6555	5.8494	6
P28834	IDH1	YNL037C	25590.6	4521.58	0.884	228.475	39324	0.879	478.511	53.7322	6
P29029	CTS1	YLR286C	1361.05	656.035	0.464	18.2362	59014.9	0.496	24.7415	13.1729	6
P29055	SUA7	YPR086W	2289.12	681.623	0.553	19.8534	38200.3	0.514	45.2738	14.1594	6
P29056	BRF1	YGR246C	73.2998	49.0619	0.048	1.11345	66906.5	0.047	1.31266	0.855492	6
P29295	HRR25	YPL204W	2251.85	541.806	0.552	29.3156	57340	0.588	42.1439	8.8366	6
P29311	BMH1	YER177W	387809	44260.2	0.976	2649.48	30091.4	0.98	7018.3	205.555	6
P29366	BEM1	YBR200W	935.76	188.379	0.401	13.0883	61605.4	0.434	17.4975	2.15875	6
P29453	RPL8B	YLL045C	1.09584e+06	197004	0.995	6994.21	28111.8	0.994	20254.2	2069.33	6
P29465	CHS3	YBR023C	1201.74	192.331	0.441	35.9063	131601	0.624	23.0537	3.06858	6
P29468	PAP1	YKR002W	2548.22	501.628	0.575	37.3463	64552.1	0.634	49.1904	7.56787	6
P29469	MCM2	YBL023C	1579.83	374.282	0.488	35.4306	98779.5	0.622	29.108	4.18515	6
P29478	SEC65	YML105C	9477.76	1368.36	0.781	67.0718	31169.8	0.728	178.389	14.529	6
P29496	MCM5	YLR274W	2976.69	1465.04	0.601	58.3987	86411	0.708	54.7324	29.4535	6
P29509	TRR1	YDR353W	69725.2	7022.14	0.941	542.001	34238.1	0.929	1358.25	75.6994	6
P29539	RIF1	YBR275C	296.018	87.8941	0.211	14.6466	217931	0.455	5.59149	2.01602	6
P29547	CAM1	YPL048W	39483.8	4633.72	0.913	422.111	47087.7	0.915	736.288	69.2616	6
P29703	RAM2	YKL019W	918.586	463.38	0.397	7.82242	37507.7	0.339	16.655	8.16178	6
P29704	ERG9	YHR190W	28520.2	3333.81	0.891	334.897	51719.9	0.901	536.699	21.52	6
P29952	PMI40	YER003C	38902.1	4693.86	0.912	425.617	48188.7	0.916	715.711	13.2373	6
P30605	ITR1	YDR497C	1563.03	444.214	0.486	22.5589	63569.7	0.541	29.6701	7.45671	6
P30619	SEC1	YDR164C	1353.09	424.987	0.463	25.6456	83480.4	0.567	25.2442	5.09317	6
P30624	FAA1	YOR317W	23841.2	3603.92	0.878	421.481	77866.3	0.915	439.381	23.2696	6
P30656	PRE2	YPR103W	5189.73	1057.36	0.699	37.2765	31636.6	0.633	107.459	26.1801	6
P30657	PRE4	YFR050C	14280.2	3053.02	0.828	95.46	29443.4	0.776	276.749	47.723	6
P30665	MCM4	YPR019W	1674.31	364.652	0.496	39.9152	105003	0.647	30.3771	3.8767	6
P30771	NAM7	YMR080C	3497.37	558.455	0.629	86.8918	109430	0.763	69.6899	12.5645	6
P30775	MRF1	YGL143C	1736.26	2990.65	0.504	18.4368	46770.2	0.498	31.99	48.1224	6
P30777	GPI10	YGL142C	48.5711	156.835	0.023	0.800222	72565.8	0.02	0.880647	2.78258	6
P30822	CRM1	YGR218W	7746.86	1174.4	0.755	218.279	124104	0.874	142.138	11.6076	6
P30902	ATP7	YKL016C	25355.1	5717.97	0.883	114.036	19809.6	0.804	500.882	110.557	6
P31109	SNC1	YAL030W	3946.43	1414.85	0.651	11.8283	13201.3	0.413	74.4944	20.8903	5
P31115	DEG1	YFL001W	1017.23	117.372	0.415	11.7528	50888.8	0.411	19.7136	2.03643	6
P31116	HOM6	YJR139C	123304	7861.31	0.96	1077.86	38502.1	0.955	2380.66	196.993	6
P31244	RAD16	YBR114W	28.8714	3.91269	0.006	0.59932	91430.3	0.007	0.661645	0.0638585	3
P31334	MRPL9	YGR220C	2453.59	483.824	0.567	16.5951	29790.4	0.477	46.4332	10.6022	6
P31373	CYS3	YAL012W	88907	14799.1	0.949	858.728	42542.1	0.946	1637.71	194.255	6
P31374	PSK1	YAL017W	136.728	144.576	0.109	4.72879	152332	0.256	2.45355	2.43014	6
P31377	SYN8	YAL014C	296.949	161.313	0.212	1.95843	29048.7	0.121	5.60906	2.45816	6
P31378	NTG1	YAL015C	72.1778	28.6976	0.046	0.746877	45576.9	0.016	1.38314	0.571642	6
P31380	FUN30	YAL019W	1234.88	221.871	0.449	36.029	128507	0.624	23.7024	3.42448	6
P31381	FUN26	YAL022C	107.023	48.3124	0.083	1.41701	58317.3	0.075	2.2275	1.01692	4
P31382	PMT2	YAL023C	11733.9	1408.38	0.807	231.426	86869.7	0.881	219.504	9.77574	6
P31383	TPD3	YAL016W	7926.26	1106.96	0.759	127.603	70907.4	0.819	156.23	17.6821	6
P31384	CCR4	YAL021C	2439.78	480.991	0.566	52.44	94669.7	0.694	47.1603	5.9574	6
P31385	DEP1	YAL013W	368.49	288.443	0.242	3.93025	46977.9	0.225	7.23654	5.95563	5
P31386	ATS1	YAL020C	240.261	148.384	0.183	1.98923	36467	0.124	4.25837	2.02647	5
P31412	VMA5	YKL080W	36831.6	3307.29	0.908	369.514	44188.5	0.907	684.059	46.0906	6
P31539	HSP104	YLL026W	23842.4	2021.75	0.878	552.332	102035	0.93	457.064	37.7555	6
P31688	TPS2	YDR074W	2976.86	630.451	0.602	69.5977	102976	0.733	55.0005	8.27245	6
P31755	OCH1	YGL038C	551.09	756.255	0.305	6.90101	55155.6	0.317	10.4096	12.1997	6
P31787	ACB1	YGR037C	87934.4	12058.3	0.948	200.871	10061.4	0.866	1670.05	150.504	6
P32047	MLF3	YNL074C	248.874	264.749	0.186	2.78058	49210.2	0.176	4.76734	5.04377	6
P32048	MSK1	YNL073W	252.058	72.3659	0.188	3.78433	66128.3	0.218	5.17317	1.4093	6
P32074	SEC21	YNL287W	17699.2	2722.29	0.849	421.254	104831	0.915	336.651	30.5653	6
P32178	ARO7	YPR060C	17440.1	2089.23	0.847	117.787	29747.2	0.808	340.813	27.1818	6
P32179	MET22	YOL064C	8798.41	1220.41	0.773	78.204	39149.3	0.749	167.509	16.5566	6
P32191	GUT2	YIL155C	793.304	417.816	0.37	13.038	72388.9	0.433	16.0521	7.89424	6
P32259	SIN4	YNL236W	808.776	137.685	0.374	20.4368	111297	0.52	15.7996	2.11851	6
P32263	PRO3	YER023W	64680.9	6849.7	0.938	442.489	30131.8	0.919	1209.08	87.557	6
P32264	PRO1	YDR300C	7675.03	1071.66	0.754	82.1815	47162.1	0.757	146.068	17.2101	6
P32266	MGM1	YOR211C	1448.79	226.428	0.475	32.6227	99177.7	0.605	27.4997	3.35691	6
P32288	GLN1	YPR035W	54220.1	6208.18	0.928	514.143	41766	0.925	1078.23	85.0877	6
P32316	ACH1	YBL015W	1165.04	265.359	0.437	15.5298	58711.9	0.465	23.589	4.64216	6
P32317	AFG1	YEL052W	960.304	255.697	0.404	12.7033	58264.7	0.427	19.9872	5.81745	6
P32319	PEP1	YBL017C	1447	218.266	0.474	58.4041	177777	0.708	28.3298	2.50903	6
P32324	EFT2	YOR133W	594213	73804.6	0.984	12585.6	93289.2	0.997	10974.4	536.899	6
P32327	PYC2	YBR218C	32602.6	3874.49	0.899	963.505	130167	0.95	609.866	12.7058	6
P32328	DBF20	YPR111W	677.653	148.266	0.34	10.1358	65879.6	0.382	12.3828	2.44069	6
P32329	YPS1	YLR120C	347.568	65.3919	0.234	4.73547	60009.8	0.256	7.00235	1.26087	6
P32330	DGR2	YKL121W	225.252	143.76	0.171	4.91065	96021.7	0.263	4.09243	2.49199	5
P32331	YMC1	YPR058W	5754.18	836.862	0.716	43.6028	33375.7	0.663	117.14	15.925	6
P32332	OAC1	YKL120W	21596.9	3920.71	0.866	172.367	35153	0.852	413.328	61.6606	6
P32333	MOT1	YPL082C	799.794	165.391	0.372	38.1286	209977	0.638	15.1073	1.96258	6
P32334	MSB2	YGR014W	60.6064	19.0555	0.033	1.83166	133115	0.11	1.23014	0.289022	4
P32335	MSS51	YLR203C	5171.98	899.863	0.697	59.7456	50880.2	0.711	104.545	13.9168	6
P32336	NUD1	YOR373W	168.403	37.6159	0.133	3.59798	94104	0.21	3.37453	0.819581	6
P32337	PSE1	YMR308C	5325.15	838.147	0.703	146.329	121031	0.837	103.697	15.5842	6
P32338	RME1	YGR044C	232.572	114.351	0.177	1.79024	33904.1	0.106	4.56734	2.42332	3
P32339	HMX1	YLR205C	199.794	115.345	0.155	1.68648	37179	0.097	3.72749	2.13139	4
P32340	NDI1	YML120C	4781.39	1100.86	0.686	62.1484	57249.9	0.718	87.7883	15.4859	6
P32341	VPH2	YKL119C	2947.24	278.581	0.6	16.9202	25286.6	0.48	56.0454	4.89265	6
P32342	SRP21	YKL122C	75517.8	81731	0.945	315.909	18425.2	0.898	1517.32	1810.56	6
P32345	PPH3	YDR075W	506.755	110.276	0.292	4.05726	35264.2	0.229	9.70721	3.15739	6
P32347	HEM12	YDR047W	2566.06	524.299	0.576	24.0898	41349	0.554	48.3077	8.21125	6
P32349	RPC82	YPR190C	4282.02	1208.36	0.668	71.9582	74016.9	0.737	85.3324	18.6832	6
P32351	IMP2'	YIL154C	765.713	140.439	0.364	6.79232	39070.7	0.313	15.3759	2.48745	6
P32352	ERG2	YMR202W	24265	4323.35	0.88	137.152	24895.6	0.828	471.028	82.4437	6
P32353	ERG3	YLR056W	11860.5	1370.07	0.809	115.064	42730.3	0.806	232.772	29.6674	6
P32354	MCM10	YIL150C	51.4479	1.92297	0.025	0.768766	65815.2	0.018	0.969813	0.0962318	2
P32356	NTH1	YDR001C	1054.36	229.375	0.422	20.5579	85879.2	0.521	21.9448	4.48785	6
P32361	IRE1	YHR079C	266.748	325.42	0.195	7.68994	126976	0.336	4.83642	4.97473	6
P32363	SPT14	YPL175W	95.1768	43.9083	0.071	1.10728	51242.2	0.046	1.94939	0.947314	4
P32364	SMY1	YKL079W	894.142	307.419	0.393	14.9816	73799.2	0.459	16.8895	6.98502	6
P32366	VMA6	YLR447C	26371.2	7097.7	0.887	238.238	39790.7	0.882	505.156	90.871	6
P32367	TFC1	YBR123C	581.221	116.902	0.317	9.70613	73553.6	0.375	11.4538	2.00105	6
P32368	SAC1	YKL212W	22759.6	2458.04	0.873	367.523	71124.6	0.907	437.22	42.0519	6
P32377	MVD1	YNR043W	48497.2	6971.57	0.923	485.75	44115.9	0.923	878.064	56.2511	6
P32378	COQ2	YNR041C	189.976	38.5871	0.148	1.76847	41001.5	0.104	3.54431	1.04067	2
P32379	PUP2	YGR253C	23698.1	4371.54	0.877	153.971	28617.1	0.841	445.262	39.2729	6
P32380	SPC110	YDR356W	620.747	156.104	0.327	15.7539	111782	0.469	12.1972	2.58946	6
P32381	ARP2	YDL029W	15045.4	4244.41	0.833	150.55	44073.5	0.839	276.64	45.8667	6
P32386	YBT1	YLL048C	4822.12	331.253	0.687	207.096	189162	0.87	87.4303	11.805	6
P32387	MRP20	YDR405W	1616.72	185.378	0.491	11.2196	30566.2	0.404	30.5939	2.10681	6
P32388	MRP49	YKL167C	2936.53	3772.94	0.599	10.6811	16020.7	0.396	54.7858	58.8314	6
P32389	MET4	YNL103W	901.92	2121.36	0.395	15.2293	74372.5	0.461	17.0016	43.2373	6
P32419	MDH3	YDL078C	24473.9	4325.54	0.881	206.627	37186.2	0.869	438.28	39.7788	6
P32432	SFP1	YLR403W	189.44	165.095	0.147	3.21653	74785.2	0.194	3.62884	2.89777	6
P32445	RIM1	YCR028C-A	44523	7537.42	0.919	155.531	15386.2	0.841	810.915	82.6038	6
P32447	ASF1	YJL115W	6427.58	532.903	0.73	46.1192	31603.4	0.671	121.343	7.6703	6
P32449	ARO4	YBR249C	110627	15174.4	0.957	998.364	39749.1	0.952	2090.04	125.869	6
P32451	BIO2	YGR286C	1446.39	322.857	0.474	13.7542	41884.1	0.444	26.0308	5.34643	6
P32452	PHA2	YNL316C	1263.88	172.95	0.451	10.9687	38225.2	0.401	24.7998	2.68305	6
P32453	ATP11	YNL315C	3075.08	595.869	0.609	25.7283	36851.3	0.567	57.4218	5.86333	6
P32454	APE2	YKL157W	14052.7	1376.65	0.826	343.793	107755	0.903	268.34	25.1134	6
P32457	CDC3	YLR314C	15817.8	1779.54	0.838	215.671	60054.3	0.873	306.089	20.9357	6
P32458	CDC11	YJR076C	9107.02	1626.91	0.778	98.5204	47648.5	0.782	167.451	16.622	6
P32460	DCG1	YIR030C	268.01	130.153	0.195	1.66199	27313.5	0.096	5.43288	2.48234	4
P32461	DPH2	YKL191W	3729.38	473.42	0.641	50.6127	59775.4	0.686	74.4959	8.5027	6
P32462	ERG24	YNL280C	1872.41	291.761	0.517	21.5172	50615.5	0.529	35.212	2.14543	6
P32463	ACP1	YKL192C	32797.2	1598.35	0.899	103.821	13942.7	0.792	622.228	59.6156	6
P32464	HYM1	YKL189W	181.59	101.469	0.143	1.89043	45853.1	0.115	3.29918	1.84658	5
P32465	HXT1	YHR094C	4204.92	1154.77	0.663	60.3944	63261.3	0.713	76.5123	13.6356	6
P32466	HXT3	YDR345C	8664.88	1136.69	0.77	123.067	62557.6	0.815	162.851	11.3487	6
P32467	HXT4	YHR092C	341.111	323.331	0.231	4.94956	63910.1	0.265	6.18473	5.26546	6
P32468	CDC12	YHR107C	11169.2	1939.91	0.8	118.343	46668	0.809	225.429	31.2055	6
P32469	DPH5	YLR172C	11720.2	1556.83	0.807	90.0663	33847.4	0.768	230.33	24.9796	6
P32471	EFB1	YAL003W	695901	91415.8	0.987	3574.99	22627	0.987	12989.4	1387.91	6
P32472	FPR2	YDR519W	27258.3	4644.35	0.888	89.6551	14486.9	0.768	502.096	39.7928	6
P32473	PDB1	YBR221C	45527.3	4851.24	0.92	414.013	40053.6	0.914	864.755	68.0223	6
P32474	EUG1	YDR518W	1894.42	171.125	0.52	25.3686	58982.1	0.564	35.3924	4.166	6
P32476	ERG1	YGR175C	23363.9	4284.75	0.876	292.416	55125.9	0.893	432.705	61.103	6
P32477	GSH1	YJL101C	1043.06	172.087	0.419	18.5316	78253.6	0.499	20.0147	2.72437	6
P32478	HSP150	YJL159W	4152.31	1414.51	0.66	38.7081	41059.2	0.641	75.564	20.2084	6
P32479	HIR1	YBL008W	53.5298	8.25638	0.027	1.14069	93857.8	0.05	1.12403	0.201126	4
P32480	HIR2	YOR038C	122.968	40.0052	0.098	2.74844	98444.9	0.173	2.47896	0.679173	6
P32481	GCD11	YER025W	75370	8598.24	0.944	990.196	57865.8	0.952	1430.57	79.3596	6
P32485	HOG1	YLR113W	9301.32	1363.11	0.779	103.177	48858.4	0.79	189.182	31.1841	6
P32486	KRE6	YPR159W	4462.22	446.473	0.675	81.1724	80122.9	0.755	84.2791	5.72895	6
P32487;P38971	LYP1;ALP1	YNL268W;YNL270C	1319.01	229.494	0.459	20.3906	68089.7	0.519	24.3324	2.52718	6
P32490	MKK1	YOR231W	59.1006	27.632	0.031	0.761079	56720.2	0.018	1.21296	0.492417	4
P32491	MKK2	YPL140C	385.377	223.16	0.251	4.96604	56757.6	0.266	7.26451	3.55366	6
P32492	MYO4	YAL029C	666.598	109.262	0.338	25.6292	169344	0.566	12.1549	2.59949	6
P32493	AEP1	YMR064W	91.2593	44.2616	0.066	1.23794	59747.7	0.059	2.11431	1.04619	5
P32494	NGG1	YDR176W	128.147	109.857	0.102	2.30667	79282.1	0.145	2.35624	1.74599	6
P32495	NHP2	YDL208W	40887.7	5101.74	0.915	158.945	17122	0.844	813.635	117.07	6
P32496	RPN12	YFR052W	17999.1	3289.78	0.852	130.438	31919.2	0.822	366.713	58.5264	6
P32497	NIP1	YMR309C	27160.8	2207.24	0.888	574.751	93204.5	0.932	531.147	50.9623	6
P32499	NUP2	YLR335W	9943.49	1003.66	0.786	175.821	77880.8	0.855	187.254	10.248	6
P32500	NDC1	YML031W	1246.35	414.186	0.449	20.9776	74133.5	0.524	23.8747	5.93228	6
P32501	GCD6	YDR211W	4927.84	802.577	0.691	90.8044	81161.3	0.77	95.3288	10.0208	6
P32502	GCD7	YLR291C	6598.05	814.881	0.732	63.7699	42569.6	0.72	128.871	12.3382	6
P32504	CBF2	YGR140W	113.428	57.8244	0.089	2.88215	111917	0.18	2.36081	1.31549	6
P32505	NAB2	YGL122C	6130.6	832.633	0.724	81.176	58320.8	0.755	119.651	12.6492	6
P32521	PAN1	YIR006C	3008.93	413.534	0.604	109.486	160267	0.799	55.0487	3.39538	6
P32523	PRP19	YLL036C	2235.83	430.367	0.549	28.7161	56570.1	0.585	46.1105	9.85447	6
P32524	PRP21	YJL203W	481.341	317.249	0.284	3.61207	33052.4	0.211	11.1597	7.42835	5
P32525	ECM25	YJL201W	1262.43	2170.59	0.451	19.6232	68463.9	0.512	23.6554	38.7285	6
P32527	ZUO1	YGR285C	62777.7	6166.75	0.936	698.682	49020	0.941	1195.74	95.4186	6
P32528	DUR1,2	YBR208C	864.128	125.039	0.386	39.5976	201832	0.645	17.0489	2.50676	6
P32529	RPA12	YJR063W	7057.76	1938.01	0.743	21.8896	13660.6	0.534	138.739	33.6808	6
P32558	SPT16	YGL207W	8351.79	887.217	0.765	224.944	118630	0.878	168.293	17.0113	6
P32561	RPD3	YNL330C	3107.2	386.597	0.612	34.4997	48904.1	0.616	57.6011	3.12904	6
P32563	VPH1	YOR270C	17738.6	2139.56	0.85	384.728	95528.8	0.909	346.051	29.4226	6
P32564	SCM4	YGR049W	9180.58	1078.54	0.778	41.934	20118.5	0.657	177.539	17.283	6
P32565	RPN2	YIL075C	11474.1	1784.38	0.805	271.531	104232	0.89	219.178	21.3901	6
P32566	SMI1	YGR229C	5614.76	1058.27	0.712	72.7631	57079.4	0.738	104.65	21.668	6
P32567	PAH1	YMR165C	208.727	87.1792	0.159	4.50343	95030.9	0.248	4.4538	1.72067	6
P32568;P53756	SNQ2;PDR18	YDR011W;YNR070W	993.019	188.909	0.411	38.0492	168767	0.637	18.9234	2.65398	6
P32569	SRB4	YER022W	819.409	251.798	0.376	14.5995	78476	0.455	15.6417	3.64593	6
P32570	SRB6	YBR253W	893.576	611.589	0.392	2.81244	13862.8	0.178	16.0022	11.9522	6
P32571	DOA4	YDR069C	26.1362	6.58958	0.004	0.624204	105192	0.008	0.475627	0.142568	2
P32578	SIP1	YDR422C	88.5911	84.328	0.062	1.83176	91070.7	0.11	1.62893	1.53026	6
P32579	SUA5	YGL169W	1656.51	503.673	0.495	17.5028	46538.5	0.487	31.7316	10.6496	6
P32580	SUV3	YPL029W	65.4987	22.3074	0.039	1.25397	84324.5	0.061	1.25578	0.447958	5
P32582	CYS4	YGR155W	175863	25501.6	0.965	2236.83	56021.9	0.976	3240.22	156.482	6
P32583	SRP40	YKR092C	6854.18	1626.93	0.738	63.8268	41015.4	0.721	138.489	32.211	6
P32584	STE14	YDR410C	407.679	129.123	0.259	2.58126	27887.7	0.165	7.80935	1.6845	6
P32585	SRB5	YGR104C	446.967	158.107	0.273	3.47958	34288.7	0.205	8.56193	3.97874	6
P32588	PUB1	YNL016W	16820.1	4998.81	0.845	193.854	50762.9	0.863	310.908	76.4392	6
P32589	SSE1	YPL106C	225820	25560.6	0.969	3966.58	77366.4	0.989	4265.52	303.694	6
P32590	SSE2	YBR169C	261.877	56.8813	0.192	4.61505	77620.8	0.253	4.86232	0.789432	6
P32591	SWI3	YJL176C	1513.78	181.784	0.482	31.9375	92926.4	0.601	27.8338	5.43804	6
P32597	STH1	YIL126W	2428.61	260.078	0.566	86.4264	156743	0.763	45.5014	5.97616	6
P32598	GLC7	YER133W	30007.4	5053.02	0.894	244.631	35907.3	0.884	565.652	88.9223	6
P32599	SAC6	YDR129C	23334.1	2210.3	0.876	380.233	71772.7	0.909	439.857	47.2856	6
P32600	TOR2	YKL203C	99.9085	35.7789	0.076	6.38685	281568	0.303	1.86396	0.538423	6
P32601	DSS4	YPR017C	1827.37	633.117	0.513	6.69061	16126.4	0.311	34.0926	10.1844	6
P32602	SEC17	YBL050W	11981.4	1636.7	0.811	89.232	32802.8	0.767	224.952	17.1118	6
P32604	FBP26	YJL155C	560.027	160.067	0.307	6.68734	52594.9	0.311	10.7852	3.28309	6
P32605	MUD1	YBR119W	292.791	118.369	0.209	2.28528	34378	0.144	5.93522	4.14259	2
P32606	PET127	YOR017W	233.018	287.175	0.178	4.94166	93407.6	0.265	4.59294	5.9386	6
P32607	RTG1	YOL067C	582.242	171.468	0.317	2.51376	19016	0.158	11.7553	2.92214	6
P32608	RTG2	YGL252C	4005.86	610.553	0.654	59.637	65572.1	0.711	75.4063	5.18237	6
P32610	VMA8	YEL051W	8296.06	1488.21	0.763	54.9877	29194	0.7	159.057	30.1774	6
P32611	RML2	YEL050C	1335.51	250.981	0.461	13.2765	43785.8	0.436	25.0965	2.96617	6
P32613	TCA17	YEL048C	652.607	61.7499	0.335	2.57131	17354.1	0.163	11.6869	1.3517	4
P32614	FRD1	YEL047C	16019.7	1694.44	0.84	184.925	50844.1	0.859	299.944	14.1808	6
P32617	IES6	YEL044W	1056.52	1480.38	0.422	4.44552	18532.9	0.246	19.1559	28.0575	6
P32618	GTA1	YEL043W	222.509	84.1335	0.169	5.36164	106133	0.276	4.03433	1.76972	6
P32621	GDA1	YEL042W	11896.8	1185.85	0.809	153.478	56821.6	0.84	217.489	3.8017	6
P32623	UTR2	YEL040W	8677.97	972.668	0.771	98.3275	49906.4	0.781	161.583	12.8028	6
P32626	UTR4	YEL038W	5476.86	1296.84	0.708	31.3195	25187.4	0.598	113.992	24.2104	6
P32628	RAD23	YEL037C	14290.5	2010.62	0.828	137.459	42366.8	0.829	264.042	25.7583	6
P32629	ANP1	YEL036C	2247.01	340.659	0.551	29.6821	58182	0.591	43.5527	4.89853	6
P32639	BRR2	YER172C	182.425	67.4382	0.144	10.1964	246185	0.384	3.45667	1.01436	6
P32642	GRX4	YER174C	3931.46	914.32	0.651	24.54	27492.9	0.557	72.4358	12.5813	6
P32643	TMT1	YER175C	601.079	206.367	0.321	4.74477	34768.3	0.257	11.1071	3.83083	6
P32644	ECM32	YER176W	753.751	294.27	0.361	21.7285	126970	0.532	13.8593	4.55801	6
P32656	GCG1	YER163C	1351.26	235.562	0.462	8.06659	26293.6	0.346	24.8123	3.72044	6
P32657	CHD1	YER164W	931.66	132.318	0.4	35.5869	168241	0.622	18.7214	2.34101	6
P32660	DNF1	YER166W	1139.39	257.881	0.434	45.994	177798	0.67	21.5221	2.90376	6
P32767	KAP122	YGL016W	928.934	247.323	0.399	26.0532	123531	0.57	17.5108	4.30872	6
P32769	HBS1	YKR084C	1886.08	744.43	0.518	29.431	68729.6	0.589	33.8452	12.3498	6
P32770	NRP1	YDL167C	1117.26	180.727	0.431	20.1151	79299	0.516	21.1039	2.66402	6
P32771	SFA1	YDL168W	12879.6	3033.88	0.819	120.014	41042	0.811	242.548	34.5353	6
P32774	TOA2	YKL058W	3202.41	386.753	0.616	9.78503	13458.1	0.378	61.3443	5.64226	6
P32776	TFB1	YDR311W	1649.37	529.78	0.493	27.2969	72894.5	0.577	33.7819	12.0141	6
P32783	ABD1	YBR236C	1714.35	397.378	0.501	19.5939	50341	0.511	33.163	6.38152	6
P32784	SCT1	YBL011W	865.667	190.723	0.387	16.8424	85694.3	0.479	16.7063	4.05354	6
P32785	FMT1	YBL013W	74.0166	3.04579	0.048	0.749768	44616.7	0.017	1.41783	0.11123	2
P32787	MGM101	YJR144W	13555.1	2678.77	0.824	92.6047	30090.5	0.771	255.519	29.7561	6
P32788	LAA2	YBL010C	797.877	740.46	0.372	5.9126	32639.4	0.291	14.7761	14.8646	6
P32790	SLA1	YBL007C	3407.41	4914.31	0.625	105.094	135848	0.792	63.7907	86.6422	6
P32791	FRE1	YLR214W	737.874	273.331	0.358	13.2101	78853.8	0.435	14.1344	4.63094	6
P32792	YSC83	YHR017W	249.449	103.169	0.187	2.50523	44235	0.157	5.19188	2.30333	6
P32794	AFG2	YLR397C	3023.46	499.934	0.606	58.1747	84747.8	0.706	54.3917	4.37572	6
P32795	YME1	YPR024W	4966.92	530.375	0.692	92.213	81771.9	0.77	95.5733	12.9218	6
P32798	COT1	YOR316C	2599.66	341.228	0.578	28.4222	48154.9	0.584	52.5795	7.56041	6
P32799	COX13	YGL191W	10499	2302.24	0.795	35.8056	15021.1	0.623	195.138	23.0999	6
P32802	EMP70	YLR083C	4175.92	694.942	0.662	72.0203	75962.9	0.737	86.9151	12.5255	6
P32803	EMP24	YGL200C	20974.4	2218.25	0.863	111.109	23332.3	0.8	419.71	44.8367	6
P32804	ZRT1	YGL255W	650.818	339.781	0.335	6.14416	41581.7	0.297	13.3572	7.25225	6
P32805	FZF1	YGL254W	524.383	343.602	0.297	4.04717	33994	0.229	9.40989	5.12846	6
P32806	GYP6	YJL044C	269.695	170.205	0.197	3.29515	53814.8	0.198	5.53514	3.52294	6
P32829	MRE11	YMR224C	44.2526	9.86459	0.019	0.78016	77650.5	0.019	0.966348	0.253426	5
P32830	TIM12	YBR091C	2467.42	1733.55	0.569	6.88145	12283.9	0.316	47.265	32.2655	6
P32831	NGR1	YBR212W	206.804	181.839	0.158	3.51639	74892.5	0.206	4.15796	3.50802	6
P32832	NPL6	YMR091C	4087.29	661.618	0.658	46.0745	49650.6	0.67	82.789	12.3347	6
P32833	ORC2	YBR060C	70.4107	62.34	0.045	1.13881	71238.3	0.05	1.31561	1.07297	3
P32835	GSP1	YLR293C	178035	28407	0.966	1002.86	24810.4	0.952	3442.72	342.191	6
P32836	GSP2	YOR185C	261.02	94.3401	0.192	1.48098	24990.5	0.08	5.77798	1.98948	5
P32839	BCS1	YDR375C	367.436	180.718	0.242	4.26351	51107.5	0.237	6.59353	2.82388	6
P32842	VMA11	YPL234C	5306.16	2034.35	0.701	20.5251	17037.4	0.52	113.222	41.8494	6
P32843	YME2	YMR302C	951.258	322.425	0.403	20.8821	96688.6	0.523	17.2473	6.87803	6
P32844	SEC6	YIL068C	439.805	168.787	0.27	9.32907	93428	0.37	8.98436	3.41368	6
P32849	RAD5	YLR032W	69.3065	39.4125	0.043	2.10856	134002	0.134	1.42242	0.747404	6
P32854	PEP12	YOR036W	194.136	77.4049	0.151	1.4548	33006.3	0.078	3.62738	1.22514	5
P32855	SEC8	YPR055W	554.397	123.491	0.306	15.3844	122225	0.463	10.2529	1.89485	6
P32857	PTM1	YKL039W	1277.49	360.945	0.453	17.4077	60018.4	0.486	25.8927	7.95634	6
P32860	NFU1	YKL040C	11916.7	2196.56	0.809	78.9321	29174.2	0.75	219.561	18.4016	6
P32861	UGP1	YKL035W	34619.1	4804.27	0.903	440.059	55987.9	0.918	648.953	73.3258	6
P32864	MRS6	YOR370C	2688.01	433.898	0.585	41.1172	67374	0.653	48.2356	4.30183	6
P32867	SSO1	YPL232W	9901.45	1626.8	0.785	74.4233	33106.2	0.74	188.677	34.7372	6
P32873	BEM3	YPL115C	448.457	86.1636	0.274	12.7183	124913	0.428	8.48025	2.14543	6
P32874	HFA1	YMR207C	185.651	150.693	0.145	10.9237	259163	0.4	3.76337	3.04845	6
P32875	LIP5	YOR196C	2168.13	413.889	0.545	22.7652	46247.1	0.544	42.0633	8.58065	6
P32891	DLD1	YDL174C	7171.31	1394.99	0.744	106.307	65292.5	0.795	139.369	17.4537	6
P32892	DRS1	YLL008W	5973.63	432.897	0.719	115.068	84843.1	0.806	110.364	10.3563	6
P32893	TRS65	YGR166W	145.086	124.728	0.116	2.08734	63367.7	0.134	2.62519	2.45752	5
P32895	PRS1	YKL181W	20874.3	2189.6	0.863	222.971	47047.5	0.876	391.704	34.059	6
P32896	PDC2	YDR081C	172.952	120.392	0.137	4.08155	103944	0.23	3.5329	2.63139	6
P32897	TIM23	YNR017W	24987.4	3135	0.882	131.864	23243.6	0.824	502.392	48.9367	6
P32898	CYM1	YDR430C	4007.71	635.099	0.654	102.073	112180	0.788	78.1327	10.0723	6
P32899	IMP3	YHR148W	10189.9	1335.62	0.79	50.6321	21885.4	0.686	190.151	7.80832	6
P32900	SKG6	YHR149C	369.283	133.574	0.242	6.86234	81848.8	0.315	6.94359	2.16395	6
P32901	PTR2	YKR093W	292.074	180.331	0.209	4.51212	68043.6	0.249	5.37037	2.64561	6
P32902	MRP4	YHL004W	4630.81	773.47	0.681	46.4202	44151.9	0.673	88.9374	9.5485	6
P32904	MRPL6	YHR147C	2795.17	1935.36	0.59	15.1602	23888.9	0.46	53.8056	38.507	6
P32905	RPS0A	YGR214W	36315.1	8021.87	0.907	231.06	28024.4	0.881	677.518	102.11	6
P32906	MNS1	YJR131W	1899.46	1355.79	0.521	27.1935	63057.4	0.576	37.1511	27.5866	6
P32908	SMC1	YFL008W	1059.14	145.884	0.423	33.973	141280	0.612	19.7123	3.04789	6
P32909	SMY2	YBR172C	1900.91	597.158	0.521	35.1294	81397	0.618	35.7027	8.46755	6
P32910	RPC34	YNR003C	2477.2	495.113	0.57	20.3233	36135.3	0.518	46.9967	7.48218	6
P32911	SUI1	YNL244C	122978	11919.4	0.959	343.764	12312.1	0.903	2414.63	193.64	6
P32912	VAM7	YGL212W	70.2026	139.25	0.045	0.585132	36711.3	0.006	1.27025	2.55678	3
P32913	VPS17	YOR132W	1417.28	160.172	0.47	20.3375	63203.7	0.518	27.8024	3.73299	6
P32914	SPT4	YGR063C	5219.21	2068.49	0.699	13.2216	11157.8	0.435	96.2429	37.5002	6
P32915	SEC61	YLR378C	5510.91	683.582	0.709	66.2338	52936.5	0.727	100.832	4.85945	6
P32916	SRP101	YDR292C	6224.93	2029.51	0.726	97.9109	69278.1	0.78	125.738	36.3228	6
P32917	STE5	YDR103W	188.056	92.2056	0.146	4.38603	102727	0.243	3.70106	1.88368	6
P32939	YPT7	YML001W	28912.8	5702.89	0.892	151.261	23042.8	0.839	525.007	91.4368	6
P33201	MRT4	YKL009W	103307	52200.5	0.954	634.639	27058	0.936	1943.22	714.993	6
P33202	UFD4	YKL010C	412.123	144.655	0.26	15.7047	167843	0.468	8.02925	2.58406	6
P33203	PRP40	YKL012W	236.902	140.135	0.179	3.71474	69065.1	0.216	4.31115	2.31153	6
P33204	ARC19	YKL013C	8690.9	2727.72	0.771	39.2975	19915.9	0.643	170.823	61.7376	6
P33296	UBC6	YER100W	2736.51	691.842	0.586	17.6343	28383.1	0.489	52.0218	9.98169	6
P33297	RPT5	YOR117W	22707.7	2507.15	0.872	248.785	48255.8	0.885	416.372	34.4312	6
P33298	RPT3	YDR394W	7456.65	1025.43	0.751	81.0819	47893.8	0.755	142.216	10.7645	6
P33299	RPT1	YKL145W	16414.9	2350.31	0.842	193.731	51982.9	0.862	308.162	22.3807	6
P33300	SUR1	YPL057C	195.69	53.7287	0.152	1.99079	44808	0.124	3.59027	0.620979	5
P33301	XRS2	YDR369C	255.809	297.257	0.189	5.59672	96364.5	0.281	5.93081	7.80093	3
P33302	PDR5	YOR153W	4687.74	499.224	0.683	181.397	170438	0.857	89.9228	9.0343	6
P33307	CSE1	YGL238W	4265.72	724.231	0.667	105.91	109356	0.794	84.3776	13.7161	6
P33308	CSE2	YNR010W	667.798	455.494	0.338	2.63455	17376.4	0.168	12.7921	7.57141	6
P33309	DOM34	YNL001W	4167.88	1396.44	0.661	41.6908	44057.9	0.655	79.8385	20.9632	6
P33310	MDL1	YLR188W	181.004	213.704	0.143	3.12118	75950.2	0.19	3.41899	3.63084	6
P33311	MDL2	YPL270W	387.321	102.063	0.252	7.4867	85137.1	0.329	7.83665	2.04098	6
P33312	RIB7	YBR153W	134.892	66.7208	0.108	0.830453	27116.2	0.021	2.41566	1.24798	2
P33313	CNS1	YBR155W	3351.58	981.913	0.622	33.5668	44112.4	0.609	69.7576	21.4303	6
P33314	BUD2	YKL092C	194.959	41.3581	0.152	5.60654	126663	0.282	3.6826	1.05968	6
P33315	TKL2	YBR117C	17205.9	3798.39	0.846	293.095	75029.4	0.894	316.364	38.6997	6
P33317	DUT1	YBR252W	22283.5	3890.6	0.869	77.4433	15307.3	0.747	412.886	47.9214	6
P33322	CBF5	YLR175W	51581.5	6304.14	0.925	640.649	54704.8	0.936	984.682	79.9246	6
P33324	YKL091C	YKL091C	460.903	302.755	0.28	3.77483	36073.4	0.217	8.5989	5.09379	6
P33327	GDH2	YDL215C	173.942	81.8747	0.138	4.91007	124332	0.263	3.33196	1.16303	6
P33328	SNC2	YOR327C	11499	3373.77	0.805	33.8272	12957	0.612	225.781	80.4447	6
P33329	PPZ2	YDR436W	79.5307	30.4257	0.054	1.41729	78491.6	0.075	1.56767	0.666414	6
P33330	SER1	YOR184W	22538.5	2895.39	0.871	222.163	43415.6	0.876	443.862	43.6779	6
P33331	NTF2	YER009W	60470.7	7511.11	0.933	198.43	14453.1	0.864	1140.19	89.1743	6
P33332	SEC3	YER008C	413.941	133.167	0.262	14.5384	154695	0.454	8.37046	2.62862	6
P33333	SLC1	YDL052C	14430	2114.83	0.829	111.019	33886.9	0.8	267.816	21.3552	6
P33334	PRP8	YHR165C	163.827	69.673	0.131	10.3962	279504	0.389	3.35548	1.48395	6
P33336	SKN1	YGR143W	62.1075	56.7148	0.036	1.21607	86241.2	0.057	1.17315	0.853713	4
P33338	SLA2	YNL243W	5707.79	968.608	0.714	141.137	108911	0.833	103.856	7.26963	6
P33339	TFC4	YGR047C	92.6198	57.0748	0.068	2.52821	120229	0.159	1.88259	1.0572	6
P33399	LHP1	YDL051W	10096.8	2299.31	0.789	73.5947	32104.1	0.739	207.419	50.6105	6
P33401	PGM1	YKL127W	10606	1861.41	0.796	151.972	63111.9	0.84	201.46	20.9211	6
P33412	ECT1	YGR007W	1664.17	221.295	0.496	13.9279	36862.8	0.446	31.6407	5.39515	6
P33416	HSP78	YDR258C	10421.2	1592.34	0.794	216.104	91336.2	0.873	212.483	30.9835	6
P33417	IXR1	YKL032C	991.462	258.657	0.411	15.2745	67856.1	0.462	19.4098	4.07282	6
P33418	LOS1	YKL205W	1509.33	261.508	0.481	43.4583	126820	0.663	27.7726	2.04228	6
P33419	SPC29	YPL124W	519.969	272.851	0.295	3.45666	29280.5	0.205	9.44692	4.84003	5
P33421	SDH3	YKL141W	2075.75	2352.1	0.537	10.4001	22068	0.39	44.2921	53.4881	6
P33441	MFT1	YML062C	1051.61	4640.35	0.42	10.7431	44996.1	0.397	19.8658	83.8742	6
P33442	RPS1A	YLR441C	1.0571e+06	117310	0.994	6898.51	28743.4	0.994	20426.5	1129.58	6
P33734	HIS7	YBR248C	18885.4	1855.38	0.855	261.843	61068.1	0.887	356.725	12.8726	6
P33748	MSN2	YMR037C	226.98	121.193	0.173	4.01244	77861	0.227	4.02298	1.57602	5
P33749	MSN4	YKL062W	1290.5	4927.86	0.455	20.4282	69722.5	0.519	23.7771	86.7852	6
P33750	SOF1	YLL011W	6942.46	1226.12	0.741	89.5111	56788.8	0.768	124.326	13.2058	6
P33751	PAD1	YDR538W	690.355	248.129	0.343	4.19011	26733.3	0.235	14.3686	4.7491	6
P33753	TRM2	YKR056W	4637.2	676.317	0.682	76.7008	72852.4	0.745	97.0837	15.8338	6
P33754	SEC66	YBR171W	9082.57	2644	0.777	49.9667	24231	0.684	178.371	63.6331	6
P33755	NPL4	YBR170C	2125.24	355.704	0.541	31.7407	65782.2	0.6	40.4393	3.92638	6
P33759	MRPS5	YBR251W	10800.8	12830.7	0.797	85.5409	34883.1	0.761	195.831	206.239	6
P33760	PEX6	YNL329C	88.8167	47.7945	0.063	2.33047	115571	0.146	1.6857	0.978734	6
P33767	WBP1	YEL002C	11086.3	2118.1	0.8	124.32	49391.7	0.816	206.855	18.3703	6
P33775	PMT1	YDL095W	8779.76	1525.46	0.772	184.734	92675.4	0.858	165.502	19.3381	6
P33891	TIP20	YGL145W	813.764	268.21	0.375	14.996	81166.5	0.459	15.1848	5.25975	6
P33892	GCN1	YGL195W	10449	1328.95	0.794	703.868	296698	0.941	198.018	8.34656	6
P33893	PET112	YBL080C	412.765	156.058	0.261	5.79797	61868.8	0.288	8.1378	2.62468	6
P33894	STE13	YOR219C	158.172	39.7505	0.126	3.84968	107200	0.222	2.98235	0.684728	6
P33895	NUF2	YOL069W	315.263	199.357	0.22	3.79167	52973.2	0.218	5.71607	3.35869	6
P34072	MKS1	YNL076W	60.2023	80.5825	0.033	0.897221	65642.6	0.026	1.23558	1.727	4
P34077	NIC96	YFR002W	3708.68	654.624	0.639	80.9799	96173.9	0.754	72.2488	14.6582	6
P34078	LTV1	YKL143W	1431.55	348.116	0.472	17.3528	53390.3	0.484	27.2604	8.44134	6
P34087	RPB7	YDR404C	8160.39	1557.02	0.761	35.3095	19058.1	0.621	147.931	18.8494	6
P34110	VPS35	YJL154C	1488.83	161.717	0.479	36.8925	109142	0.63	28.7872	3.34428	6
P34111	TFC3	YAL001C	75.5612	72.1199	0.05	2.26636	132108	0.143	1.42728	1.51581	6
P34160	STO1	YMR125W	4271.3	579.703	0.668	96.9927	100018	0.778	80.6722	6.82974	6
P34162	SRB2	YHR041C	2262.66	504.024	0.552	11.761	22894.1	0.412	42.2136	12.3786	6
P34163	TGL1	YKL140W	969.424	581.54	0.406	13.8615	62979.1	0.445	18.5699	11.2624	6
P34167	TIF3	YPR163C	60527.7	9472.75	0.933	666.797	48522	0.939	1112.93	103.407	6
P34216	EDE1	YBL047C	7223.22	887.418	0.746	247.277	150783	0.884	139.027	8.50826	6
P34217	PIN4	YBL051C	1082.02	345.992	0.427	18.1238	73775.8	0.495	19.895	4.28195	6
P34219	TOD6	YBL054W	1057.69	403.213	0.423	14.2223	59225.9	0.451	19.4875	5.97231	6
P34220	YBL055C	YBL055C	1966.12	959.326	0.526	21.1542	47390	0.526	36.6812	13.9979	6
P34221	PTC3	YBL056W	3012.98	821.293	0.604	35.1143	51332	0.618	54.662	12.5616	6
P34222	PTH2	YBL057C	3916.65	1553.29	0.65	19.9503	22435.4	0.515	70.2831	28.1987	6
P34223	SHP1	YBL058W	7826.09	1116.24	0.756	83.4883	46987.3	0.76	153.514	23.3548	6
P34224	IAI11	YBL059W	404.652	59.4287	0.258	2.04671	22277.9	0.129	7.32179	0.63206	3
P34226	SKT5	YBL061C	714.273	151.329	0.35	12.4977	77066.4	0.424	13.7596	2.66599	6
P34227	PRX1	YBL064C	3692.24	1017.53	0.639	24.7259	29495.9	0.559	71.2687	19.1265	6
P34232	MTR2	YKL186C	2067.52	556.463	0.535	9.75598	20783.6	0.377	42.9432	11.3038	6
P34234	LOT5	YKL183W	119.122	127.198	0.095	0.928365	34326.1	0.03	2.21038	2.21919	6
P34237	COY1	YKL179C	1894.56	426.312	0.52	33.3418	77513.9	0.607	36.8773	9.74339	6
P34240	ZRT3	YKL175W	595.482	78.6821	0.32	7.49029	55402.5	0.329	11.4716	1.25905	6
P34241	URB1	YKL014C	2582.31	298.464	0.577	119.184	203287	0.81	51.3958	4.49135	6
P34243	HCS1	YKL017C	157.336	103.956	0.125	2.79603	78272.9	0.177	2.82392	2.08225	6
P34244	HSL1	YKL101W	141.517	28.9643	0.114	5.44945	169607	0.278	2.76375	0.712823	6
P34246	MTC2	YKL098W	276.531	225.257	0.201	2.5014	39841.8	0.157	4.90122	4.14551	3
P34247	UTP11	YKL099C	4502.95	2169.81	0.677	30.3996	29735.1	0.594	92.2474	46.3094	6
P34248	YPF1	YKL100C	587.224	278.368	0.318	9.00265	67525.2	0.365	12.2221	5.42543	6
P34250	SEG2	YKL105C	30.0841	11.7405	0.007	0.857834	125593	0.023	0.544343	0.278759	5
P34253	KTI12	YKL110C	3463.16	279.985	0.628	27.773	35322.3	0.58	69.0937	7.31733	6
P34730	BMH2	YDR099W	31857.2	4113.72	0.898	224.661	31061.3	0.877	612.396	39.9786	6
P34758	SCD5	YOR329C	80.3466	56.7518	0.054	1.77503	97305.4	0.105	1.50126	1.40916	3
P34760;Q04120	TSA1;TSA2	YML028W;YDR453C	339194	21625.3	0.974	1662.63	21589.7	0.968	6222.14	311.168	6
P34761	WHI3	YNL197C	1510.08	303.715	0.481	24.4289	71253.2	0.557	28.173	3.91349	6
P34909	MOT2	YER068W	1707.82	490.023	0.5	25.3404	65354	0.564	31.466	9.88774	6
P35056	PEX5	YDR244W	307.11	275.762	0.217	4.83369	69324.2	0.261	6.11815	5.64345	6
P35127	YUH1	YJR099W	2120.11	442.369	0.54	12.7005	26385.4	0.427	44.1267	10.369	6
P35169	TOR1	YJR066W	337.042	321.109	0.23	21.5133	281140	0.529	6.88932	6.67818	6
P35176	CPR5	YDR304C	30797.3	8656.72	0.896	177.09	25326.8	0.855	554.541	105.944	6
P35177	SPT7	YBR081C	113.19	95.8891	0.088	3.92205	152617	0.224	2.29451	1.8515	6
P35178	RRP1	YDR087C	6922.2	824.978	0.74	52.1814	33202.5	0.693	129.78	21.6621	6
P35179	SSS1	YDR086C	59812.3	8779.93	0.932	121.452	8943.64	0.812	1130.85	76.8097	6
P35180	TOM20	YGR082W	29463.7	5412.27	0.893	135.91	20317.2	0.828	549.902	62.9163	6
P35181	APS1	YLR170C	2365.56	661.189	0.561	9.74907	18152.2	0.377	48.1176	14.1843	6
P35182	PTC1	YDL006W	982.398	515.967	0.409	7.03691	31549.6	0.319	20.1625	11.0315	6
P35183	AST1	YBL069W	1644.58	547.635	0.493	18.0526	48348.6	0.494	30.3865	6.81159	6
P35184	SQT1	YIR012W	7329.44	2401.55	0.748	78.489	47166.9	0.749	140.4	30.5573	6
P35189	TAF14	YPL129W	8978.15	3383.31	0.776	55.9339	27440.2	0.702	163.093	43.1855	6
P35191	MDJ1	YFL016C	15162.8	2264.25	0.833	191.272	55560.9	0.861	301.167	28.93	6
P35193	ATG19	YOL082W	467.258	200.281	0.281	5.0496	47599.2	0.268	8.51081	2.92986	6
P35194	UTP20	YBL004W	2324.92	603.111	0.556	151.788	287560	0.839	42.8701	11.3107	6
P35196	RER2	YBR002C	942.317	236.086	0.401	6.99456	32693.6	0.319	17.8366	2.78659	6
P35197	GCS1	YDL226C	13298.1	2052.02	0.822	118.643	39296.3	0.809	248.892	22.8301	6
P35202	THI80	YOR143C	2682.17	600.956	0.584	22.2976	36616.1	0.539	49.1529	8.42325	6
P35203	CTF13	YMR094W	59.2951	16.4623	0.032	0.758413	56336	0.017	1.12003	0.234351	2
P35206	CSG2	YBR036C	994.615	433.853	0.412	10.2616	45442.1	0.386	18.0991	8.87717	6
P35207	SKI2	YLR398C	2312.6	480.271	0.555	76.6883	146059	0.745	43.4083	4.92431	6
P35688	LRG1	YDL240W	5043.34	9112.84	0.694	133.57	116651	0.826	91.1427	164.478	6
P35691	TMA19	YKL056C	461991	93765	0.979	1965.76	18741.1	0.973	8710.29	836.56	6
P35718	RPC25	YKL144C	1264.92	388.07	0.452	6.98601	24325.8	0.318	23.5991	8.43242	6
P35719	MRP8	YKL142W	20978.2	4464.97	0.864	119.534	25097.2	0.81	396.461	61.3702	6
P35723	YET1	YKL065C	3278.25	812.946	0.62	17.4606	23459.3	0.487	69.4381	17.0508	6
P35724	MNR2	YKL064W	175.652	127.138	0.139	4.37631	109737	0.242	3.19652	1.87001	6
P35725	YKL063C	YKL063C	4608.25	2988.23	0.68	19.8825	19003.5	0.514	94.3851	61.7582	6
P35728	MPE1	YKL059C	188.256	177.515	0.147	2.12199	49647	0.135	3.81618	3.74968	6
P35729	NUP120	YKL057C	2322.61	263.188	0.556	63.5152	120448	0.72	43.1778	3.01308	6
P35732	DEF1	YKL054C	11205.9	1209.67	0.802	213.643	83972.9	0.872	219.653	9.76178	6
P35734	ASK1	YKL052C	606.024	1208.48	0.323	4.41278	32071.7	0.245	11.3064	20.768	6
P35735	SFK1	YKL051W	559.677	324.626	0.306	5.14154	40462.7	0.27	10.3195	4.73305	6
P35817	BDF1	YLR399C	2136.95	213.231	0.543	37.3474	76977.9	0.634	40.8472	3.21514	6
P35844	KES1	YPL145C	35777.2	5450.18	0.905	402.015	49492	0.911	648.68	47.545	6
P35845	SWH1	YAR042W	619.445	156.403	0.326	19	135098	0.506	11.5828	2.09547	6
P35996	MRPL38	YKL170W	4096.54	433.529	0.658	13.8624	14904.6	0.445	80.7121	10.8737	6
P35999	OCT1	YKL134C	158.735	82.3199	0.127	3.17803	88182.9	0.193	3.1173	1.83444	5
P36000	APL2	YKL135C	2619.28	272.892	0.579	48.6856	81868.7	0.681	48.6868	4.49686	6
P36004	KKQ8	YKL168C	4285.63	390.915	0.669	80.3607	82590.2	0.753	80.6708	5.63301	6
P36006	MYO3	YKL129C	578.78	213.674	0.316	18.7189	142451	0.501	11.316	4.97295	6
P36007	SRY1	YKL218C	1491.24	459.567	0.479	11.8158	34899	0.413	27.4756	7.08968	6
P36008	TEF4	YKL081W	286163	25690.5	0.973	3022.43	46520.2	0.982	5464.22	221.72	6
P36009	DHR2	YKL078W	563.964	192.347	0.309	10.5908	82713.4	0.394	10.9863	3.0091	6
P36010	YNK1	YKL067W	23944.4	4077.36	0.878	93.3237	17166.7	0.773	440.266	45.3562	6
P36013	MAE1	YKL029C	21998	3368.61	0.868	371.464	74376	0.907	401.616	33.2284	6
P36015	YKT6	YKL196C	25342.3	3804.1	0.883	130.648	22706.8	0.822	493.831	76.3918	6
P36016	LHS1	YKL073W	4336.25	622.817	0.671	98.0281	99571.6	0.781	83.1859	11.2857	6
P36017;P36019	VPS21;YPT53	YOR089C;YNL093W	14623.7	2796.15	0.831	76.6322	23081	0.745	271.99	22.8163	6
P36018	YPT52	YKR014C	10082.3	2175.5	0.788	59.8182	26132.1	0.711	188.102	30.546	6
P36022	DYN1	YKR054C	14.9763	83.2514	0	1.60268	471348	0.09	0.329403	1.75331	5
P36024	SIS2	YKR072C	1304.51	308.853	0.457	18.5045	62478.1	0.498	24.0353	3.39071	6
P36027	MID2	YLR332W	532.406	196.412	0.299	4.73191	39146.5	0.256	9.94788	2.38904	5
P36029	TPO5	YKL174C	210.709	39.9571	0.162	3.31251	69242.7	0.199	4.01356	0.387019	3
P36034	COS9	YKL219W	151.234	65.1287	0.12	1.66683	48544.5	0.096	2.78076	0.97265	6
P36036	YRA2	YKL214C	6808.25	1039.07	0.736	36.754	23777.6	0.629	134.652	17.6288	6
P36037	DOA1	YKL213C	3098.47	734.676	0.611	55.9301	79505.6	0.702	56.9716	7.84938	6
P36039	EMC3	YKL207W	2429.08	1161.18	0.566	15.636	28351.9	0.466	43.5893	15.9567	6
P36040	ADD66	YKL206C	1114.92	1010.1	0.43	7.78098	30739	0.337	20.2894	19.621	6
P36041	EAP1	YKL204W	3002.96	331.803	0.603	47.5631	69762.1	0.676	59.9577	6.34534	6
P36046	MIA40	YKL195W	7458.22	1074.38	0.751	75.414	44536.5	0.742	139.349	11.4247	6
P36047	SDS22	YKL193C	4435.41	758.913	0.674	39.16	38887.3	0.643	83.6008	6.55181	6
P36048	SNU114	YKL173W	813.362	221.678	0.375	21.0594	114041	0.525	14.8016	2.89862	6
P36049	EBP2	YKL172W	22310.4	2561.72	0.87	251.921	49734.4	0.886	443.962	52.7236	6
P36051	MCD4	YKL165C	744.431	223.29	0.36	17.8637	105693	0.492	14.26	3.0568	6
P36053	ELF1	YKL160W	3531.06	2203.64	0.632	12.9532	16157.4	0.432	64.7574	44.4007	6
P36056	RSM22	YKL155C	980.12	208.212	0.408	16.0642	72190.3	0.472	20.078	4.47322	6
P36057	SRP102	YKL154W	1952.34	695.224	0.526	11.9565	26974.1	0.416	41.659	14.4811	6
P36059	NNR2	YKL151C	236.992	162.448	0.18	2.01006	37357.3	0.126	4.89373	3.46293	6
P36060	MCR1	YKL150W	11507	1401.13	0.806	89.1869	34137.9	0.767	235.478	28.1211	6
P36062	AVT3	YKL146W	362.601	194.437	0.241	6.21218	75459.5	0.299	6.90131	3.89045	6
P36064	CMC1	YKL137W	1622.55	351.77	0.491	4.79159	13007.1	0.259	31.0811	4.97678	6
P36068	SHE2	YKL130C	2956.5	5002.84	0.6	18.9635	28251.3	0.505	55.8455	85.9137	6
P36069	PMU1	YKL128C	3065.09	501.722	0.609	23.5047	33776.3	0.55	56.2764	10.6787	6
P36075	CUE2	YKL090W	111.349	26.6977	0.087	1.28611	50873.6	0.064	2.29437	0.559367	5
P36076	CAB3	YKL088W	1173.34	241.417	0.439	17.379	65238.3	0.485	23.8253	4.21514	6
P36080	RRP14	YKL082C	3642.75	914.213	0.637	41.7506	50481.5	0.656	65.3681	10.4505	6
P36081	PSG1	YKL077W	3994.75	515.092	0.653	41.7533	46036.4	0.656	76.5219	12.1758	6
P36083	AAN1	YKL075C	177.63	57.6621	0.141	2.10065	52087.8	0.134	3.48837	0.725973	5
P36084	MUD2	YKL074C	748.41	145.426	0.36	10.2732	60459.5	0.387	14.2826	2.82841	6
P36088	YKL069W	YKL069W	4823.44	925.915	0.687	21.6112	19734.3	0.531	95.7883	16.4284	6
P36090	ANR2	YKL047W	1317.48	490.49	0.458	17.6166	58894.9	0.488	23.8873	8.58576	6
P36091	DCW1	YKL046C	865.504	98.3554	0.386	9.73976	49565.4	0.376	16.1537	1.78848	6
P36093	PHD1	YKL043W	32.1348	1.60523	0.008	0.296547	40646	0	0.605754	0.00557911	2
P36094	SPC42	YKL042W	766.405	241.404	0.365	7.35535	42271.2	0.328	14.4766	4.61108	6
P36095	VPS24	YKL041W	1154.28	804.67	0.436	6.87711	26241.8	0.316	21.2239	11.4631	6
P36097	TTI1	YKL033W	63.3372	35.929	0.037	1.70963	118889	0.099	1.12259	0.75794	5
P36100	TFA1	YKL028W	1066.32	363.161	0.425	13.2529	54742	0.436	19.6064	5.49852	6
P36101	TCD2	YKL027W	4211.63	1071.35	0.664	48.0644	50265.8	0.679	82.3251	18.7195	6
P36102	PAN3	YKL025C	710.294	178.65	0.349	12.3294	76454.6	0.42	12.9828	2.86156	6
P36103	SKA1	YKL023W	279.531	223.286	0.203	2.04945	32293	0.129	5.06821	4.52836	6
P36104	SWD2	YKL018W	1879.97	965.304	0.518	15.8447	37122.1	0.47	39.7988	18.7825	6
P36106	BYE1	YKL005C	81.9818	75.5508	0.055	1.26385	67901	0.062	1.60999	1.32239	5
P36107	AUR1	YKL004W	886.158	216.736	0.391	9.09257	45193.4	0.367	17.8186	4.82256	6
P36108	DID4	YKL002W	495.105	376.086	0.289	2.9553	26290.8	0.183	9.72307	6.25315	5
P36112	MIC60	YKR016W	8107.94	1107.05	0.761	112.441	61082.2	0.803	147.682	8.02535	6
P36114	YKR018C	YKR018C	3267.98	695.093	0.619	60.6578	81753.5	0.714	59.4709	7.72921	6
P36115	IRS4	YKR019C	119.573	280.628	0.096	1.86993	68879.7	0.114	2.29049	5.02248	6
P36116	VPS51	YKR020W	405.077	110.612	0.258	1.7393	18912	0.101	7.3088	1.32219	5
P36117	ALY1	YKR021W	304.95	1259.04	0.215	7.09942	102540	0.321	5.98873	21.0346	3
P36119	RQT4	YKR023W	266.328	330.91	0.195	3.67633	60799	0.213	5.68289	7.01644	6
P36120	DBP7	YKR024C	3335.58	435.609	0.622	63.09	83308.3	0.719	61.4571	4.31144	6
P36121	RPC37	YKR025W	3797.62	732.495	0.643	27.7133	32142.2	0.579	69.337	6.33551	6
P36122	BCH2	YKR027W	98.7335	61.3726	0.074	1.97362	88043.7	0.122	2.02637	1.24439	6
P36123	SAP190	YKR028W	784.031	122.904	0.368	20.8441	117098	0.523	15.1183	1.59222	6
P36124	SET3	YKR029C	84.4845	123.597	0.059	1.63962	85480.1	0.093	1.59583	2.60678	6
P36126	SPO14	YKR031C	384.19	3463.54	0.25	17.0269	195204	0.481	6.8801	61.8752	6
P36130	CAF4	YKR036C	233.918	31.7804	0.178	3.86802	72832.2	0.222	4.66508	0.571022	6
P36131	SPC34	YKR037C	375.323	236.389	0.245	2.90386	34077.7	0.182	6.90107	5.39221	6
P36132	KAE1	YKR038C	1851.85	1159.2	0.515	17.9733	42748.4	0.493	33.8009	18.7331	6
P36135	UTH1	YKR042W	4186.62	807.364	0.662	35.127	36955.3	0.618	74.9742	9.03881	6
P36136	SHB17	YKR043C	16186.7	2168.14	0.841	114.006	31022	0.804	311.089	28.6351	6
P36139	PLN1	YKR046C	29887.6	2418.22	0.894	212.027	31246.4	0.872	571.266	43.3299	6
P36141	FMP46	YKR049C	1067.96	545.326	0.425	3.79464	15650	0.218	20.4574	8.20433	6
P36144	UTP30	YKR060W	2512.88	371.829	0.573	18.0376	31615.9	0.494	45.8536	6.10138	6
P36145	TFA2	YKR062W	2106.79	347.083	0.539	17.691	36985.4	0.489	39.7138	3.97575	6
P36146	LAS1	YKR063C	68.7196	31.2908	0.043	0.926003	59351.4	0.029	1.26868	0.58637	4
P36147	PAM17	YKR065C	3283.37	661.668	0.62	16.3763	21968.2	0.475	67.2491	13.8071	6
P36148	GPT2	YKR067W	594.859	156.256	0.32	11.2968	83644.9	0.405	11.5322	3.12968	6
P36149	BET3	YKR068C	1798.3	1581.67	0.51	9.03514	22129.5	0.366	33.0773	24.998	6
P36151	YKR070W	YKR070W	2383.68	438.701	0.563	21.326	39406	0.528	49.9457	8.38675	6
P36152	DRE2	YKR071C	11558.7	1785.2	0.806	101.146	38542.6	0.786	214.181	10.95	6
P36154	AIM29	YKR074W	4362.97	952.25	0.671	18.2619	18435.8	0.496	90.8082	17.428	6
P36156	ECM4	YKR076W	98.9337	14.5806	0.075	0.972006	43273.7	0.034	1.92312	0.307206	6
P36158	VPS501	YKR078W	602.151	161.071	0.321	9.33488	68281.5	0.37	11.9328	2.52074	6
P36159	TRZ1	YKR079C	1438.59	575.588	0.473	31.6218	96816.1	0.599	27.1736	7.85848	6
P36160	RPF2	YKR081C	11801.9	3354.79	0.808	106.104	39598.7	0.795	217.446	38.0567	6
P36161	NUP133	YKR082W	2049.83	652.114	0.533	62.0464	133321	0.717	39.2657	8.91357	6
P36162	DAD2	YKR083C	578.539	857.283	0.316	1.97967	15071.6	0.123	10.6376	16.896	4
P36163	OMA1	YKR087C	310.635	110.707	0.219	2.77368	39328.3	0.175	5.72335	2.41038	6
P36164	TVP38	YKR088C	78.9893	52.0126	0.053	0.687064	38311.4	0.011	1.4759	1.32106	3
P36165	TGL4	YKR089C	111.487	41.3445	0.087	2.59996	102717	0.166	2.25997	0.776206	6
P36166	PXL1	YKR090W	239.582	159.678	0.182	4.32074	79433.5	0.238	4.34388	2.41879	6
P36168	ESL2	YKR096W	36.5324	34.7354	0.013	1.14039	137491	0.05	0.699802	0.613448	6
P36169	SKG1	YKR100C	705.381	496.141	0.348	6.37866	39829.5	0.303	14.477	11.1697	6
P36224	JNM1	YMR294W	109.778	50.8152	0.086	1.08686	43607.1	0.044	2.14171	0.748943	3
P36421	TYS1	YGR185C	37639.7	5069.6	0.91	376.181	44020	0.908	778.407	106.733	6
P36516	MRPL3	YMR024W	5962.61	945.358	0.719	59.5645	43999.8	0.711	114.741	13.4865	6
P36517	MRPL4	YLR439W	2480.4	1136.27	0.571	20.8167	36965	0.523	46.4901	19.9761	6
P36519	MRPL7	YDR237W	2093.82	584.1	0.538	15.7345	33099	0.469	38.4956	8.34904	6
P36520	MRPL10	YNL284C	1233.26	675.189	0.448	10.1772	36347.4	0.383	23.8154	13.5403	6
P36521	MRPL11	YDL202W	3873.48	1116.16	0.648	25.077	28515	0.562	79.3356	20.6006	6
P36523	MRPL15	YLR312W-A	5117.24	1293.27	0.696	32.7254	28167.5	0.606	98.024	17.6494	6
P36525	MRPL24	YMR193W	2070.21	1164.51	0.535	14.1236	30049.1	0.449	38.6232	16.3816	6
P36526	MRPL27	YBR282W	2133.39	565.549	0.542	7.98818	16492.1	0.343	41.2701	10.8702	6
P36527	MRPL28	YDR462W	2117.76	750.452	0.54	8.33838	17342.2	0.351	38.2795	11.8305	6
P36528	MRPL17	YNL252C	5635.86	3605.35	0.713	41.2181	32212.7	0.653	102.562	54.6798	6
P36531	MRPL36	YBR122C	971.153	666.148	0.407	4.42979	20090.7	0.245	18.6469	13.0633	5
P36532	MRPL37	YBR268W	2191.04	1523.05	0.546	5.9439	11948.7	0.291	39.726	23.984	6
P36533	MRPL39	YML009C	866.091	537.466	0.387	1.56771	7972.6	0.086	15.7612	11.1934	6
P36534	MRPL40	YPL173W	2562.89	380.822	0.576	19.6389	33751	0.512	47.2563	3.33648	6
P36775	PIM1	YBL022C	5726.5	618.986	0.715	165.263	127112	0.849	113.194	14.0158	6
P36973	APT2	YDR441C	2638.56	307.283	0.581	11.9727	19986	0.416	51.9222	4.53779	6
P37012	PGM2	YMR105C	216.029	135.051	0.165	3.0943	63088.5	0.189	4.40292	2.63677	5
P37020	GEF1	YJR040W	677.103	154.58	0.34	13.4654	87591.7	0.438	12.4754	2.20748	6
P37254	ABZ1	YNR033W	1143.65	161.593	0.435	22.9907	88544.1	0.546	21.252	3.22093	6
P37262	SOL2	YCR073W-A	2824.76	241.673	0.592	22.1267	34501.3	0.537	51.0787	7.3336	6
P37263	YCR087C-A	YCR087C-A	12722.5	3340.53	0.818	51.2375	17738.4	0.69	233.93	47.9832	6
P37267	CBP4	YGR174C	501.116	341.543	0.29	1.99467	17532	0.124	9.95146	5.80805	4
P37291	SHM2	YLR058C	123453	13948.7	0.96	1463.61	52218.5	0.964	2324.4	145.381	6
P37292	SHM1	YBR263W	54547.2	5293.29	0.928	664.871	53686.4	0.938	1025.14	45.1113	6
P37293	NAT2	YGR147C	756.831	1084.76	0.362	5.63679	32804.4	0.284	15.5012	21.564	6
P37296	STV1	YMR054W	617.944	272.854	0.326	14.2628	101661	0.452	11.6724	3.75134	6
P37297	STT4	YLR305C	850.663	88.7585	0.382	41.4478	214607	0.655	16.3201	0.702849	6
P37298	SDH4	YDR178W	1684.39	1311.24	0.497	7.74351	20248.6	0.336	31.425	22.4805	6
P37299	QCR10	YHR001W-A	22170	6308.55	0.869	43.2521	8592.94	0.662	430.958	94.1092	6
P37302	APE3	YBR286W	35694.3	4294.06	0.905	487.354	60137.4	0.924	655.026	13.397	6
P37303	GLY1	YEL046C	71541.5	11199.6	0.942	695.432	42815	0.941	1369.71	112.406	6
P37304	PAM1	YDR251W	1612.36	263.741	0.49	33.9976	92872.1	0.613	31.2661	3.32593	6
P37366	CCL1	YPR025C	572.025	204.246	0.313	5.87157	45210.4	0.289	10.6721	3.18881	6
P37370	VRP1	YLR337C	873.638	291.037	0.389	16.3824	82593.6	0.476	15.84	3.52471	6
P37838	NOP4	YPL043W	7678.68	751.212	0.754	135.677	77825.1	0.827	147.09	6.68168	6
P37898	AAP1	YHR047C	4623.63	733.703	0.681	102.521	97662.6	0.788	85.6855	5.23407	6
P38009	ADE17	YMR120C	10883.8	1399.49	0.798	161.269	65263.3	0.845	199.096	9.73961	6
P38011	ASC1	YMR116C	637348	113830	0.985	5036.43	34805.3	0.992	11795.9	887.9	6
P38013	AHP1	YLR109W	292684	60588.2	0.973	1270.18	19114.7	0.96	5600.23	968.036	6
P38041	BOI1	YBL085W	1052.86	3058.41	0.421	26.1259	109295	0.57	19.1155	50.3108	6
P38042	CDC27	YBL084C	413.335	65.0451	0.262	8.01381	85395.6	0.344	7.79154	1.19763	4
P38061	RPL32	YBL092W	834221	81957.1	0.991	2797.7	14771.3	0.981	15850	754.504	6
P38063	PRS4	YBL068W	8970.53	6305.21	0.775	72.7495	35720	0.737	176.724	112.193	6
P38064	MRPL16	YBL038W	1472.3	642.332	0.477	8.86413	26517.9	0.363	26.095	12.2825	5
P38066	RIB1	YBL033C	4760.96	2791.86	0.685	41.4339	38331.9	0.655	91.199	44.6259	6
P38068	GRX7	YBR014C	4420	1514.41	0.674	22.6445	22565.2	0.542	83.3189	20.2967	6
P38069	MNN2	YBR015C	8935.78	804.975	0.775	137.498	67773.9	0.829	169.14	12.2861	6
P38070	YPK3	YBR028C	1653.14	2438.96	0.494	22.3663	59591.4	0.54	31.1624	52.7985	6
P38071	ETR1	YBR026C	9096.99	543.812	0.777	86.8836	42066.8	0.763	173.068	11.4852	6
P38072	SCO2	YBR024W	441.675	74.6717	0.271	3.49853	34888.5	0.206	9.19276	1.16284	4
P38074	HMT1	YBR034C	18807.7	1994.13	0.855	169.89	39786.1	0.851	363.727	25.9335	6
P38075	PDX3	YBR035C	17512.7	2100.69	0.847	106.989	26908.3	0.795	337.366	18.4572	6
P38077	ATP3	YBR039W	31478.3	4572.05	0.897	245.496	34350.5	0.884	596.912	61.0139	6
P38080	AKL1	YBR059C	897.403	369.113	0.394	25.2622	123989	0.564	17.0845	6.94746	6
P38081	MRX18	YBR056W	1197.36	367	0.441	15.7189	57822.2	0.468	22.3389	9.74745	6
P38084	BAP2	YBR068C	1575.83	1401.92	0.487	24.2461	67769.4	0.556	28.9747	21.7278	6
P38085	TAT1	YBR069C	3601.44	477.761	0.636	56.2209	68757.6	0.703	66.2366	12.5684	6
P38086	RDH54	YBR073W	621.471	81.1963	0.327	15.231	107946	0.461	11.5671	0.805204	6
P38087	YMC2	YBR104W	1970.34	514.907	0.527	16.3528	36555.2	0.474	35.7966	6.64129	6
P38088	GRS1	YBR121C	91448.2	8335.66	0.951	1564.21	75338.8	0.967	1683.92	80.2446	6
P38089	PTC4	YBR125C	3015.33	2555.49	0.605	30.2426	44175.7	0.593	54.6712	50.0679	6
P38109	ATG42	YBR139W	1214.57	520.998	0.444	15.8942	57639	0.47	25.2793	11.4285	6
P38111	MEC1	YBR136W	37.3059	74.5802	0.013	2.31518	273342	0.145	0.756237	1.46344	4
P38112	MAK5	YBR142W	5330.78	639.302	0.703	105.354	87048.1	0.793	98.8561	6.92473	6
P38113	ADH5	YBR145W	4125.96	690.797	0.659	35.267	37648.1	0.62	74.6848	10.8374	6
P38115	ARA1	YBR149W	10269.7	1122.9	0.792	90.6619	38883.6	0.77	192.612	17.4864	6
P38116	ARL1	YBR164C	6982.45	1615.61	0.742	32.3944	20434.4	0.603	132.074	38.3284	6
P38120	MRPS9	YBR146W	3802.1	1158.54	0.644	27.5587	31925.2	0.578	74.4204	23.7017	6
P38121	POL12	YBL035C	1806.6	520.324	0.511	32.3107	78774.2	0.603	32.419	6.80043	6
P38122	ECM31	YBR176W	1530.48	649.299	0.484	11.9758	34464.9	0.417	28.1408	8.91973	6
P38123	SWD3	YBR175W	88.6728	62.4218	0.063	0.699668	34753.7	0.013	2.01348	1.14666	3
P38127	RIM2	YBR192W	1702.02	627.193	0.499	16.2691	42101.6	0.474	31.0604	9.53343	6
P38129	TAF5	YBR198C	3470.26	626.316	0.628	70.0962	88967.6	0.734	63.437	7.61745	6
P38130	KTR3	YBR205W	5573.6	886.601	0.711	60.0855	47482.4	0.712	103.567	8.28546	6
P38131	KTR4	YBR199W	1588.58	314.063	0.488	19.6767	54556	0.512	30.0355	3.8521	6
P38132	MCM7	YBR202W	909.676	322.153	0.396	19.6088	94943.1	0.511	18.6318	5.67076	6
P38137	PCS60	YBR222C	2654.18	256.757	0.582	36.4506	60488.6	0.628	51.0926	5.62729	6
P38138	ROT2	YBR229C	1234.31	340.369	0.448	30.9005	110266	0.596	22.1468	5.71562	6
P38139	LDH1	YBR204C	243.95	77.7858	0.185	2.39749	43286.8	0.15	5.26956	1.60968	5
P38143	GPX2	YBR244W	1457.09	734.659	0.476	6.08904	18406.1	0.295	27.4666	16.2223	6
P38144	ISW1	YBR245C	2786.87	636.327	0.589	82.9521	131102	0.758	51.8133	7.20942	6
P38145	RIB5	YBR256C	8378.07	2146.83	0.765	49.8284	26195.8	0.684	156.307	29.2195	6
P38146	YPT10	YBR264C	1802.99	690.644	0.511	8.93775	21834	0.364	33.9872	9.72686	6
P38148	PPS1	YBR276C	375.965	320.023	0.246	7.82612	91685	0.339	7.09349	6.28912	6
P38149	DUG2	YBR281C	1564.12	288.337	0.486	34.8267	98070.8	0.616	30.6195	3.63573	6
P38151	PBP2	YBR233W	705.016	220.025	0.348	7.32817	45782.1	0.327	12.9897	2.58285	6
P38152	CTP1	YBR291C	893.061	239.222	0.392	6.52345	32173.3	0.308	17.9675	3.8394	6
P38153	APM3	YBR288C	1762.3	554.167	0.506	21.941	54837.3	0.536	36.0895	12.468	6
P38162	MIX23	YBL107C	518.25	265.62	0.294	2.70221	22965.7	0.171	9.52907	5.83759	6
P38164	SEA4	YBL104C	123.921	68.1699	0.099	3.30969	117636	0.199	2.57922	1.32804	6
P38165	RTG3	YBL103C	124.308	31.8624	0.099	1.52797	54139.6	0.083	2.32266	0.716076	5
P38166	SFT2	YBL102W	1894.76	360.989	0.52	10.4425	24274.3	0.391	35.2086	6.43694	6
P38167	ECM21	YBL101C	147.79	69.0708	0.117	4.14762	123610	0.233	2.90068	1.45628	6
P38169	BNA4	YBL098W	3000.32	598.263	0.603	35.7145	52429.5	0.623	55.976	7.22272	6
P38170	BRN1	YBL097W	224.885	78.7583	0.17	4.40202	86216.5	0.244	4.23918	1.05284	6
P38172	MRX3	YBL095W	372.019	319.596	0.244	2.57996	30545.5	0.164	7.61959	7.01693	4
P38174	MAP2	YBL091C	9828.75	926.779	0.785	106.038	47518.4	0.794	188.85	12.4249	6
P38175	MRP21	YBL090W	2568.14	448.051	0.576	11.8915	20394.6	0.414	50.2446	10.2224	6
P38177	YBL086C	YBL086C	159.591	133.066	0.128	1.88402	51996.8	0.114	3.2687	2.7117	6
P38179	ALG3	YBL082C	220.983	13.2844	0.167	2.65213	52860.9	0.168	4.04635	0.68083	6
P38180	YBL081W	YBL081W	156.694	34.7073	0.124	1.45031	40766.8	0.077	3.32121	0.709781	6
P38181	NUP170	YBL079W	1728.21	196.248	0.502	66.4972	169475	0.727	32.0557	1.10285	6
P38187	UBP13	YBL067C	276.462	115.798	0.201	5.26343	83855.8	0.275	5.3992	2.16399	6
P38193	PSY4	YBL046W	179.907	92.1513	0.142	2.06905	50655.1	0.132	3.64693	1.80772	6
P38196	FUI1	YBL042C	2226.73	399.105	0.548	36.4835	72165.2	0.628	41.8561	5.47573	6
P38197	YBL036C	YBL036C	13097.4	1647.99	0.821	86.6017	29123.2	0.763	240.823	20.7465	6
P38198	STU1	YBL034C	35.8102	10.8876	0.012	1.41611	174177	0.074	0.675037	0.188574	4
P38199	HEK2	YBL032W	5429.93	669.6	0.706	51.3871	41683	0.69	104.425	8.08742	6
P38202	YBL028C	YBL028C	3229.89	606.053	0.617	9.09401	12401.3	0.368	61.0094	8.41841	6
P38203	LSM2	YBL026W	20580.7	3696.63	0.861	52.16	11162.9	0.693	387.954	37.0149	6
P38204	RRN10	YBL025W	238.464	29.7565	0.181	0.893576	16504.7	0.025	4.44893	0.931581	2
P38205	NCL1	YBL024W	28983.9	5307.01	0.892	512.478	77878.6	0.925	536.904	75.3216	6
P38206	RFT1	YBL020W	2732.51	1967.9	0.586	41.0763	66210.9	0.652	48.9338	35.9346	6
P38208	POP8	YBL018C	728.948	740.753	0.355	2.5673	15512.4	0.162	13.1896	13.5596	5
P38210	LDB7	YBL006C	2136.75	504.963	0.542	9.60175	19792.3	0.374	38.265	7.27546	6
P38213	DSF2	YBR007C	104.029	312.88	0.08	1.94467	82336	0.119	1.99274	5.46496	4
P38217	KAP104	YBR017C	3441.63	494.963	0.627	81.0148	103681	0.754	63.7981	6.085	6
P38218	POA1	YBR022W	2723.3	439.036	0.585	12.3275	19937.8	0.42	52.7726	9.02643	5
P38219	OLA1	YBR025C	152535	19177.5	0.963	1529.81	44174.1	0.966	2751.62	144.782	6
P38221	CDS1	YBR029C	60685.2	45637.9	0.934	714.011	51822.9	0.942	1242.94	942.698	6
P38222	RKM3	YBR030W	242.8	194.371	0.184	3.45049	62593.9	0.204	5.05349	3.85184	4
P38225	FAT1	YBR041W	1733.41	466.814	0.503	30.3589	77140.9	0.594	33.9099	8.02988	6
P38226	CST26	YBR042C	1158.46	206.396	0.437	11.9712	45515.2	0.416	20.7458	5.14319	6
P38227	QDR3	YBR043C	32.5609	6.21456	0.009	0.571349	77286.7	0.005	0.637435	0.0659426	4
P38228	TCM62	YBR044C	105.559	87.6729	0.081	1.53987	64252	0.084	2.21938	2.01314	6
P38230	ZTA1	YBR046C	845.824	152.403	0.38	7.10889	37018.7	0.322	16.1544	2.36471	6
P38234	RFS1	YBR052C	4207.35	1243.9	0.664	21.8949	22921	0.535	81.7291	19.6618	6
P38235	YBR053C	YBR053C	1391.71	283.385	0.468	12.7324	40295.7	0.428	27.974	6.59511	6
P38236	MUM2	YBR057C	266.359	46.5767	0.195	2.50562	41433.1	0.158	4.89754	1.03069	6
P38237	UBP14	YBR058C	1911.63	744.595	0.522	38.4668	88630	0.639	35.2213	10.4403	6
P38238	TRM7	YBR061C	1643.9	955.723	0.493	12.9513	34700.6	0.432	32.122	19.4154	6
P38239	YBR062C	YBR062C	1886.16	5937.97	0.519	8.81983	20595.9	0.36	34.6809	120.137	6
P38241	ECM2	YBR065C	328.368	145.712	0.227	3.05102	40924.5	0.187	6.20255	3.14776	6
P38242	ALG14	YBR070C	239.964	49.1258	0.182	1.47291	27035.2	0.079	4.53269	0.771874	6
P38244	PFF1	YBR074W	1400.36	155.368	0.469	35.3022	111035	0.621	26.0023	1.69559	6
P38247	SLM4	YBR077C	2477.22	899.097	0.57	10.3227	18353.9	0.388	46.4555	15.3992	6
P38248	ECM33	YBR078W	23135.1	3355.26	0.875	229.897	43768.5	0.88	457.499	47.1299	6
P38249	RPG1	YBR079C	54853.3	8021.96	0.929	1374.21	110344	0.962	1008.59	42.0659	6
P38250	IST2	YBR086C	7248.85	649.95	0.746	174.212	105854	0.853	137.187	8.81995	6
P38251	RFC5	YBR087W	4617.15	724.358	0.68	41.8697	39941.6	0.657	87.3654	13.3834	6
P38254	PBY1	YBR094W	2074.84	249.213	0.536	40.6785	86353.4	0.65	39.3865	4.51418	6
P38255	RXT2	YBR095C	739.605	522.864	0.359	8.16578	48629.2	0.348	14.608	9.22476	6
P38256	YBR096W	YBR096W	3565.56	1292.6	0.633	21.9319	27092.5	0.535	74.2113	24.5017	6
P38260	FES1	YBR101C	12751.2	3529.61	0.818	94.3906	32604.4	0.775	251.765	62.6955	6
P38261	EXO84	YBR102C	700.166	193.253	0.347	13.5975	85537.8	0.441	13.0627	2.71096	6
P38262	SIF2	YBR103W	529.803	139.418	0.298	7.11627	59161.2	0.322	10.29	2.78298	6
P38264	SND3	YBR106W	169657	11415.4	0.965	814.166	21136.9	0.945	3279.3	251.31	6
P38266	AIM3	YBR108W	549.132	669.409	0.304	12.9491	103863	0.432	10.1176	10.3549	6
P38271	OPY1	YBR129C	208.796	132.6	0.16	1.78904	37739.6	0.106	3.78571	2.70981	6
P38272	SHE3	YBR130C	2522.07	520.377	0.574	27.1512	47416.7	0.576	50.3358	10.051	6
P38274	HSL7	YBR133C	583.768	144.814	0.317	12.6115	95153.4	0.426	10.7557	2.06447	6
P38277	YBR138C	YBR138C	154.692	31.5571	0.122	2.12374	60468.9	0.136	3.0379	0.72058	3
P38281	APD1	YBR151W	2801.65	807.681	0.591	22.7456	35758.8	0.543	50.5686	10.226	6
P38283	SLI15	YBR156C	63.2716	81.202	0.037	1.13751	79185.7	0.049	1.14953	1.5981	3
P38285	AMN1	YBR158W	74.5587	18.5753	0.049	1.06114	62686.3	0.041	1.5255	0.414021	6
P38286	IFA38	YBR159W	11334.4	3165.34	0.804	99.6096	38708.2	0.783	232.148	60.2259	6
P38288	TOS1	YBR162C	4687.62	597.522	0.683	51.0791	47994.4	0.689	87.2242	7.97195	6
P38291	POP7	YBR167C	510.283	254.346	0.293	1.83214	15814.2	0.111	10.4729	4.73109	6
P38295	EHT1	YBR177C	17488	1751.19	0.847	203.508	51255.3	0.868	329.879	17.3146	6
P38297	FZO1	YBR179C	460.507	70.0638	0.28	10.2261	97807.9	0.386	9.67493	1.42543	6
P38300	MBA1	YBR185C	809.955	327.728	0.374	5.84981	31811.2	0.289	15.8652	6.93954	6
P38301	GDT1	YBR187W	692.838	123.71	0.344	4.7726	30340.5	0.258	13.5138	1.69569	6
P38302	NTC20	YBR188C	305.829	1134.33	0.216	1.10887	15969.9	0.046	5.55637	21.0703	3
P38304	MED8	YBR193C	856.362	307.076	0.384	4.91286	25268.3	0.263	17.5953	5.31274	6
P38306	YBR197C	YBR197C	470.926	398.499	0.282	2.58775	24203	0.165	8.67666	7.46863	6
P38310	FTH1	YBR207W	164.491	78.4148	0.132	1.92033	51420	0.117	3.5099	1.56773	6
P38314	SDS24	YBR214W	802.5	209.362	0.373	10.4194	57187.2	0.39	16.4366	4.47361	6
P38318;P38317	YBR220C;YBR219C	YBR220C;YBR219C	149.487	45.4274	0.118	2.13851	63009.8	0.137	2.94675	0.910853	6
P38319	TDP1	YBR223C	37.9617	4.65065	0.014	0.537236	62333.2	0.003	0.688287	0.0820889	2
P38321	YBR225W	YBR225W	54.34	20.8927	0.028	1.24898	101236	0.06	1.06393	0.46463	5
P38323	MCX1	YBR227C	3034.14	668.981	0.606	39.9168	57945.5	0.647	60.3795	12.1895	6
P38325	OM14	YBR230C	3153.56	472.578	0.614	10.4602	14609.6	0.391	59.539	5.21381	6
P38326	SWC5	YBR231C	262.805	192.762	0.193	2.04919	34343.7	0.129	4.8421	3.52232	6
P38328	ARC40	YBR234C	12664.1	1493.85	0.817	122.126	42475	0.814	254.805	27.505	6
P38329	VHC1	YBR235W	47.9514	8.66	0.022	1.34996	123999	0.069	1.05194	0.241013	3
P38330	YBR238C	YBR238C	116.302	54.8026	0.092	2.21173	83761.2	0.14	2.16981	0.839959	6
P38331	YBR242W	YBR242W	4030.27	862.481	0.655	25.2334	27576.6	0.563	74.5689	8.40702	6
P38332	RRT2	YBR246W	949.98	299.363	0.402	9.3408	43308.1	0.37	19.2572	5.59195	6
P38333	ENP1	YBR247C	9962.12	2039.69	0.787	124.707	55136.6	0.816	183.174	26.3951	6
P38334	TRS20	YBR254C	1683.95	503.622	0.497	7.53181	19700.2	0.33	34.2923	10.7945	6
P38336	POP4	YBR257W	456.755	171.763	0.278	3.40981	32881.1	0.203	8.69556	3.25171	6
P38339	RGD1	YBR260C	1283.9	253.59	0.454	21.7511	74619.1	0.533	23.9532	3.3202	6
P38340	TAE1	YBR261C	3988.82	713.521	0.653	23.6074	26067.8	0.552	75.2506	14.0117	6
P38341	MIC12	YBR262C	5301.19	2144.22	0.701	14.9098	12387.9	0.458	97.6729	27.1623	6
P38342	TSC10	YBR265W	4497.63	1009.02	0.676	36.7328	35972.5	0.629	92.1194	20.0669	6
P38344	REI1	YBR267W	5298.71	670.281	0.701	55.1733	45862.5	0.7	105.901	9.63619	6
P38345	SDH8	YBR269C	3998.73	1360.32	0.654	14.0759	15504.3	0.448	82.4321	26.9568	6
P38347	EFM2	YBR271W	561.826	308.001	0.307	6.11976	47976.8	0.297	10.6124	5.28051	6
P38348	HSM3	YBR272C	840.84	89.4531	0.379	10.6033	55542.8	0.395	15.8826	1.81388	6
P38349	UBX7	YBR273C	1721.16	388.808	0.501	19.5506	50030.8	0.511	32.1112	5.90765	6
P38351	PAF1	YBR279W	3894.62	585.686	0.649	45.804	51800.9	0.669	72.4788	10.8878	6
P38353	SSH1	YBR283C	9979.79	1586.77	0.787	120.794	53311.8	0.812	187.918	26.297	6
P38355	YBR287W	YBR287W	457.05	595.277	0.278	4.92965	47506.4	0.264	8.30379	10.9949	5
P38426	TPS3	YMR261C	3456.92	712.884	0.627	93.2684	118835	0.773	62.9092	6.06548	6
P38427	TSL1	YML100W	46899.3	7796.15	0.922	1309.89	123018	0.961	872.43	99.016	6
P38428	CUE1	YMR264W	2667.66	829.402	0.583	13.7865	22762.6	0.444	49.7696	12.0207	6
P38429	SAP30	YMR263W	253.772	340.182	0.189	1.32668	23026.2	0.067	4.55388	6.88179	6
P38431	TIF5	YPR041W	64754.1	5809.7	0.938	665.416	45261.1	0.938	1233.85	53.9043	6
P38439	LEO1	YOR123C	3607.97	652.581	0.636	44.1687	53920.1	0.666	71.7529	10.3637	6
P38523	MGE1	YOR232W	23017.9	3322.26	0.874	136.223	26066.5	0.828	429.437	102.349	6
P38555	YPT31	YER031C	16896.9	1910.19	0.845	93.8694	24469	0.774	308.38	14.5836	6
P38604	ERG7	YHR072W	1944	535.98	0.525	36.8364	83460.4	0.63	36.1266	7.4105	6
P38615	RIM11	YMR139W	2244.44	3471.98	0.55	21.9141	43004.5	0.535	43.0313	68.9647	6
P38616	YGP1	YNL160W	156.959	49.1977	0.124	1.33021	37328	0.067	3.28256	0.772427	3
P38620	PRS2	YER099C	4012.38	1142.05	0.655	31.6697	34764.9	0.599	72.7488	14.8272	6
P38623	RCK2	YLR248W	2161.7	480.326	0.544	33.4039	68061.6	0.609	42.1706	7.25835	6
P38624	PRE3	YJL001W	25156.5	3632.62	0.882	134.492	23547.6	0.826	482.995	41.767	6
P38625	GUA1	YMR217W	110879	11338.2	0.957	1472.23	58482.2	0.964	2048.8	108.225	6
P38626	CBR1	YIL043C	27908.3	2899.92	0.89	199.553	31493.8	0.865	516.858	41.4921	6
P38627	URA8	YJR103W	1140.9	210.663	0.434	16.7102	64510.6	0.478	22.7867	5.42356	6
P38628	PCM1	YEL058W	10896.2	1154.08	0.798	153.545	62066.7	0.841	202.178	1.89041	6
P38629	RFC3	YNL290W	6866.08	460.189	0.738	59.5544	38203.6	0.71	125.438	7.63675	6
P38630	RFC1	YOR217W	1967.68	454.742	0.527	42.3971	94903.2	0.659	38.7612	6.3845	6
P38631	FKS1	YLR342W	18362.6	2180.02	0.853	895.72	214851	0.947	337.304	8.52092	6
P38635	HIS2	YFR025C	829.336	331.945	0.376	7.26463	38581.8	0.326	17.2613	6.72766	6
P38636	ATX1	YNL259C	2792.8	1343.92	0.59	5.21251	8220.65	0.273	50.2592	20.6629	6
P38682	GLO3	YER122C	8678.32	820.103	0.771	108.552	55093.6	0.798	161.472	8.13651	6
P38687	SRP68	YPL243W	7663.31	895.154	0.753	120.062	69006	0.811	144.331	5.29431	6
P38688	SRP72	YPL210C	8713.86	464.617	0.771	145.492	73540.8	0.836	161.267	17.9125	6
P38689	PRS3	YHL011C	20889.2	2592.68	0.863	166.58	35123.7	0.85	399.798	45.2059	6
P38691	KSP1	YHR082C	244.257	74.6151	0.185	6.49289	117082	0.307	5.01305	1.54244	6
P38692	KIC1	YHR102W	61.2477	33.8192	0.034	1.62782	117062	0.091	1.20281	0.716151	3
P38694	MSC7	YHR039C	6957.04	839.811	0.741	112.653	71320.8	0.803	135.985	14.1078	6
P38697;P39567	IMD2;IMD1	YHR216W;YAR073W	3197.74	426.722	0.616	41.0414	56529.9	0.652	59.5876	6.69213	6
P38698	PPX1	YHR201C	5702	826.95	0.714	58.3225	45051.4	0.707	112.709	13.441	6
P38701	RPS20	YHL015W	1.01917e+06	160523	0.994	3217.98	13907.1	0.984	19522.8	2027.4	6
P38703	LAG1	YHL003C	2075.74	421.15	0.537	22.8353	48454.5	0.545	37.7021	5.56948	6
P38705	DIA4	YHR011W	138.286	40.1434	0.11	1.58206	50390	0.088	2.63557	0.570555	5
P38707	DED81	YHR019C	73175.2	7472.55	0.944	1033.48	62206.8	0.953	1452.7	112.007	6
P38708	YHR020W	YHR020W	62622.1	8520.22	0.936	1100.25	77386.2	0.956	1175.36	62.1094	6
P38710	INM1	YHR046C	2802.51	411.921	0.591	20.8848	32823.2	0.524	54.9312	5.47176	6
P38711;P35997	RPS27B;RPS27A	YHR021C;YKL156W	1.54028e+06	192722	0.997	3100.24	8865.34	0.983	31253.6	2526.28	6
P38712	RRP3	YHR065C	5025.41	1039	0.693	63.8584	55968.7	0.721	95.2248	14.708	6
P38713	OSH3	YHR073W	601.144	77.8476	0.321	15.5263	113760	0.465	11.1215	2.36658	6
P38714	MSR1	YHR091C	103.394	18.8712	0.079	1.72993	73694	0.1	1.9892	0.312989	6
P38715	GRE3	YHR104W	12241.8	2119.72	0.812	103.167	37118.8	0.79	219.371	31.1454	6
P38716	YHR112C	YHR112C	2887.22	2687.58	0.596	27.8232	42445.1	0.581	55.5788	55.6321	6
P38717	SIP3	YNL257C	48.6461	15.2425	0.023	1.57738	142820	0.087	0.896289	0.173832	6
P38719	DBP8	YHR169W	3492.14	533.398	0.629	37.9605	47878.5	0.636	66.1249	5.18132	6
P38720	GND1	YHR183W	181273	19382.4	0.967	2203.63	53543.2	0.975	3350.97	90.6915	6
P38723	COS8	YHL048W	217.22	19.7878	0.166	2.26266	45879.5	0.143	4.05259	0.0598261	2
P38732	EFM1	YHL039W	4213.64	417.782	0.664	64.5291	67452.4	0.724	80.1993	5.70532	6
P38736	GOS1	YHL031C	3832.36	519.15	0.646	22.0958	25394.7	0.537	71.8661	7.83992	6
P38737	ECM29	YHL030W	1265.27	289.638	0.452	60.4495	210431	0.713	23.8509	3.39233	6
P38738	OCA5	YHL029C	533.738	122.22	0.3	9.42248	77756.5	0.371	10.2241	1.94262	6
P38742	NPR3	YHL023C	20.8519	5.7013	0.002	0.615318	129973	0.007	0.483442	0.139271	5
P38745	YHL017W	YHL017W	424.315	269.499	0.264	5.89634	61205.9	0.29	7.79756	3.83097	6
P38746	YLF2	YHL014C	241.555	24.5146	0.183	2.5071	45714.6	0.158	4.5066	0.110085	2
P38747	OTU2	YHL013C	2126.56	759.813	0.542	17.4358	36113	0.486	40.2569	10.1278	6
P38749	YAP3	YHL009C	190.992	60.1395	0.149	1.64583	37955.1	0.094	3.51896	1.27904	4
P38750	YHL008C	YHL008C	67.473	21.3454	0.042	1.07185	69968.9	0.042	1.35137	0.282245	3
P38753	HSE1	YHL002W	1209.49	381.603	0.443	14.0488	51160.6	0.448	22.2844	5.19386	6
P38754;P36105	RPL14B;RPL14A	YHL001W;YKL006W	668205	123950	0.985	2298.84	15153	0.976	12570.2	2028.19	6
P38755	OSH7	YHR001W	5023.18	1527.63	0.693	56.8002	49804.7	0.703	96.2223	20.9893	6
P38756	TCD1	YHR003C	3054.34	544.868	0.608	33.8983	48883.3	0.612	61.0063	9.24982	6
P38758	TDA3	YHR009C	3821.52	2781.34	0.645	49.9877	57613.8	0.685	69.2883	56.1087	6
P38759	VPS29	YHR012W	2664.25	434.079	0.583	18.7591	31012.5	0.502	49.706	3.88681	6
P38760	MIP6	YHR015W	132.739	89.0257	0.106	2.28798	75919.6	0.145	2.47646	1.37148	2
P38764	RPN1	YHR027C	14612.2	2032.21	0.831	363.244	109492	0.906	275.101	31.6855	6
P38765	YHI9	YHR029C	10390.9	1662.55	0.793	76.8216	32563.4	0.746	194.662	27.5941	6
P38768	PIH1	YHR034C	1247.58	231.457	0.45	11.1938	39519.4	0.404	23.9748	2.98962	6
P38770	BRL1	YHR036W	321.518	338.448	0.224	3.89697	53385.2	0.223	6.07315	5.25542	6
P38771	RRF1	YHR038W	2567.35	3890.43	0.576	15.3922	26406.7	0.463	48.4947	68.5863	6
P38772	BCD1	YHR040W	385.32	319.217	0.251	3.70347	42333.8	0.214	7.90818	6.70633	6
P38773;P38774	DOG2;DOG1	YHR043C;YHR044C	2011.07	859.811	0.53	12.4033	27165	0.422	36.9777	20.9396	6
P38775	DDE1	YHR045W	695.651	307.009	0.345	9.90158	62692.1	0.379	14.0953	5.46132	6
P38777	FSH1	YHR049W	35364.4	6256.74	0.904	219.509	27339.2	0.874	717.142	123.117	6
P38778	SMF2	YHR050W	134.403	34.0443	0.108	1.82381	59768.2	0.109	2.64586	0.745541	5
P38779	CIC1	YHR052W	24368	2640.66	0.88	235.295	42529.7	0.881	464.943	17.5846	6
P38781;P38780	RSC30;YHR054C	YHR056C;YHR054C	474.778	161.725	0.283	10.9232	101335	0.399	8.86874	2.10776	6
P38782	MED6	YHR058C	262.871	48.2686	0.193	1.9587	32818.9	0.121	5.20586	1.17942	5
P38783	FYV4	YHR059W	1173.43	2074.46	0.439	4.0739	15291.6	0.23	21.2321	32.0685	5
P38784	VMA22	YHR060W	4139.28	474.499	0.66	19.2401	20473	0.508	78.7824	9.89359	6
P38786	RPP1	YHR062C	2686.93	651.82	0.584	19.658	32224.2	0.512	50.6497	7.97152	6
P38787	PAN5	YHR063C	6021.78	915.122	0.721	58.5444	42821.3	0.709	114.437	11.6296	6
P38788	SSZ1	YHR064C	112296	13317.1	0.957	1484.81	58237.8	0.964	2202.25	206.562	6
P38789	SSF1	YHR066W	5473.62	731.586	0.707	64.3285	51764	0.723	103.391	18.1078	6
P38790	HTD2	YHR067W	199.193	51.9859	0.154	1.4949	33055.1	0.081	3.86506	1.17221	3
P38791	DYS1	YHR068W	35430.3	5777.67	0.904	345.028	42892.2	0.903	662.023	46.1804	6
P38792	RRP4	YHR069C	3762.29	712.216	0.642	33.6782	39427.2	0.611	76.2662	12.0964	6
P38793	TRM5	YHR070W	4437.56	795.841	0.674	56.9383	56514.4	0.704	83.8212	7.52487	6
P38795	QNS1	YHR074W	4362.62	816.583	0.671	79.9181	80685.7	0.752	81.5368	7.71461	6
P38797	PTC7	YHR076W	2240.63	546.278	0.549	19.2203	37782.4	0.508	40.1901	7.31536	6
P38798	NMD2	YHR077C	446.1	43.3523	0.272	12.8372	126747	0.43	8.56435	0.402466	6
P38799	YHR078W	YHR078W	62.8386	43.7246	0.037	0.903531	63330.9	0.028	1.42979	0.788243	3
P38801	LRP1	YHR081W	4249.53	544.152	0.667	20.3046	21045.2	0.517	77.5874	13.5919	6
P38803	IPI1	YHR085W	2120.86	1058.78	0.54	18.2336	37866.9	0.496	39.3098	14.6145	6
P38804	RTC3	YHR087W	489.879	175.781	0.288	1.33572	12009.5	0.068	10.453	3.919	4
P38805	RPF1	YHR088W	5090.03	929.06	0.695	40.5874	35121.3	0.65	105.694	16.1177	6
P38809	PAL2	YHR097C	550.458	277.338	0.304	5.08187	40662.9	0.268	11.4377	6.40447	6
P38810	SFB3	YHR098C	3832.25	332.56	0.646	90.4439	103950	0.769	74.3395	9.13687	6
P38811	TRA1	YHR099W	671.841	949.138	0.339	66.0747	433180	0.726	12.053	17.0192	6
P38812	GEP4	YHR100C	1843.08	554.144	0.515	8.76454	20945.2	0.359	33.417	8.71963	6
P38814	SBE22	YHR103W	351.299	83.3048	0.235	7.6886	96398.3	0.335	7.02756	1.46351	6
P38815	YPT35	YHR105W	140.536	168.282	0.113	0.786381	24645.9	0.019	2.60715	3.25053	5
P38816	TRR2	YHR106W	217.077	87.0504	0.165	1.82785	37087.4	0.11	3.92781	2.04877	3
P38817	GGA2	YHR108W	8327.54	957.345	0.764	121.659	64346.8	0.813	154.493	7.54896	6
P38818	CTM1	YHR109W	107.201	34.4598	0.083	1.66196	68284.4	0.096	2.10263	0.696837	5
P38819	ERP5	YHR110W	1128.2	401.004	0.433	6.21116	24248.6	0.299	20.7867	6.35652	6
P38820	UBA4	YHR111W	1381.89	410.255	0.466	15.4868	49361.4	0.465	26.0798	5.60609	6
P38821	APE4	YHR113W	6393.05	1066.53	0.728	78.6315	54173.6	0.749	120.39	20.3312	6
P38822	BZZ1	YHR114W	1145.91	527.721	0.435	18.5164	71171.3	0.499	21.302	10.464	6
P38823	DMA1	YHR115C	452.8	390.936	0.277	4.73901	46097.9	0.257	9.66179	8.49928	6
P38825	TOM71	YHR117W	3167.65	475.935	0.615	51.6776	71856.3	0.692	62.7707	7.37233	6
P38826	ORC6	YHR118C	111.752	56.8515	0.087	1.2761	50295.6	0.063	2.10657	1.11441	4
P38827	SET1	YHR119W	26.3076	16.0102	0.005	0.740107	123912	0.016	0.547549	0.313192	4
P38828	LSM12	YHR121W	16738.4	2362.51	0.844	80.9976	21313.6	0.754	322.555	38.5297	6
P38829	CIA2	YHR122W	1175.48	763.249	0.439	6.85212	25675	0.314	21.0505	11.9468	6
P38833	YHR127W	YHR127W	3388.56	285.824	0.624	20.8736	27131.9	0.523	62.3056	6.90263	6
P38836	ECM14	YHR132C	4613.03	869.262	0.68	52.188	49829.1	0.693	86.3181	12.2957	6
P38837	NSG1	YHR133C	3231	387.019	0.618	23.6314	32214.5	0.552	61.9813	9.60022	6
P38840	ARO9	YHR137W	1080.99	179.848	0.426	14.3643	58527.6	0.453	20.0855	3.96717	6
P38841	YHR138C	YHR138C	757.76	199.579	0.362	2.19395	12752.5	0.139	14.8812	4.17795	3
P38843	CHS7	YHR142W	420.455	155.912	0.264	3.33138	34898.3	0.2	7.54494	2.48537	6
P38845	CRP1	YHR146W	12563.4	2499.55	0.815	145.802	51115.7	0.836	253.315	57.4577	6
P38850	RTT107	YHR154W	378.555	173.086	0.248	10.5729	123017	0.394	7.15055	2.83074	6
P38851	LAM1	YHR155W	43.3794	24.5389	0.018	1.41413	143584	0.074	0.879352	0.484842	4
P38852	LIN1	YHR156C	125.724	19.1763	0.101	1.15229	40368.6	0.052	2.22832	0.224948	3
P38853	KEL1	YHR158C	1961.78	387.634	0.526	58.3895	131094	0.707	36.1453	3.29624	6
P38854	TDA11	YHR159W	106.915	90.0077	0.082	1.36696	56313.9	0.071	1.96585	1.55002	6
P38856	YAP1801	YHR161C	104.293	62.4476	0.08	1.69681	71660.1	0.098	1.87151	0.896141	4
P38858	SOL3	YHR163W	22920.4	3526.46	0.873	144.586	27784.5	0.835	422.301	25.3131	6
P38860	MTG2	YHR168W	130.021	134.108	0.104	1.70765	57847.2	0.099	2.45096	2.47034	6
P38861	NMD3	YHR170W	10718.4	1455.59	0.796	143.808	59095.2	0.834	198.375	11.636	6
P38862	ATG7	YHR171W	52.021	61.0014	0.026	0.843624	71428.2	0.022	0.996495	1.09363	2
P38863	SPC97	YHR172W	65.0682	33.4056	0.039	1.4304	96824.9	0.076	1.22656	0.707037	6
P38869	SVP26	YHR181W	227.094	199.164	0.173	1.35517	26283.8	0.07	4.66081	3.59186	4
P38870	RGD3	YHR182W	607.723	214.255	0.324	12.433	90109	0.423	11.0187	2.89471	6
P38873	KOG1	YHR186C	345.484	120.618	0.234	13.9314	177609	0.446	6.30478	2.293	6
P38874	IKI1	YHR187W	2518.84	481.099	0.573	20.1413	35219.7	0.516	45.9961	5.64128	6
P38875	GPI16	YHR188C	2416.46	518.636	0.564	37.7301	68771.4	0.635	44.8258	6.09747	6
P38877	CTF8	YHR191C	385.324	201.226	0.251	1.32701	15168.7	0.067	7.26351	4.25905	6
P38878	LNP1	YHR192W	3160.82	1029.08	0.614	23.0092	32062.8	0.546	58.1181	17.033	6
P38879	EGD2	YHR193C	352131	56737.2	0.974	1495.74	18709	0.965	6532.37	405.576	6
P38881	NVJ1	YHR195W	179.179	280.16	0.142	1.48165	36421.5	0.08	4.15419	6.77643	5
P38882	UTP9	YHR196W	7354.77	703.53	0.748	108.992	65271.5	0.799	139.886	3.27835	6
P38883	RIX1	YHR197W	7328.27	1197.32	0.747	144.317	86739	0.835	138.141	14.832	6
P38884	AIM18	YHR198C	459.888	309.85	0.279	3.81122	36501.6	0.22	9.18501	6.43919	6
P38885	AIM46	YHR199C	3188.37	1336.05	0.615	24.6942	34113.4	0.558	64.9926	29.5308	6
P38886	RPN10	YHR200W	13710.2	2178.82	0.825	92.5957	29747.2	0.771	262.628	24.3667	6
P38887	SMN1	YHR202W	35.9711	6.21919	0.012	0.563497	68998.1	0.004	0.662412	0.07427	6
P38888	MNL1	YHR204W	141.376	70.8086	0.114	2.92879	91245.9	0.183	2.66499	1.15727	6
P38889	SKN7	YHR206W	903.109	125.274	0.395	14.1893	69202.1	0.451	17.024	3.9693	6
P38890	SET5	YHR207C	1231.28	1811.39	0.447	16.9259	60547.3	0.481	24.3523	34.6471	6
P38891	BAT1	YHR208W	93549.2	10624.8	0.951	925.952	43596.1	0.949	1709.3	29.1906	6
P38892	CRG1	YHR209W	236.048	305.02	0.179	1.81063	33785.4	0.108	4.6356	6.86055	5
P38902	RPB11	YOL005C	23069.5	2530.93	0.874	71.3135	13615.5	0.736	444.927	49.1903	6
P38903	RTS1	YOR014W	1707.48	285.576	0.499	33.0813	85334.8	0.607	32.2499	6.43867	6
P38904	SPP41	YDR464W	18.759	3.20365	0.001	0.688244	161597	0.012	0.359082	0.0597328	6
P38909	CYC2	YOR037W	171.651	22.2514	0.136	1.65114	42367.9	0.094	3.10586	0.561356	3
P38910	HSP10	YOR020C	248639	62594.9	0.97	641.975	11372.3	0.937	4531.94	886.661	6
P38911	FPR3	YML074C	21241.4	3548.7	0.865	224.509	46553.1	0.877	416.534	88.7345	6
P38912	TIF11	YMR260C	49611.5	3208.44	0.924	196.385	17435.1	0.863	952.107	58.4625	6
P38913	FAD1	YDL045C	315.861	130.207	0.22	2.54911	35546.2	0.16	6.01011	2.15041	6
P38915	SPT8	YLR055C	626.55	140.517	0.328	9.41561	66189.9	0.371	12.7628	3.17689	6
P38920	MLH1	YMR167W	119.09	64.2758	0.095	2.354	87062.5	0.147	2.24488	1.43008	6
P38921	PET8	YNL003C	109.183	77.1255	0.084	0.769122	31026.9	0.018	2.09148	1.35397	2
P38922	HRB1	YNL004W	2945.04	839.586	0.599	34.8641	52141.8	0.617	55.5152	13.6543	6
P38928	AXL2	YIL140W	304.863	110.826	0.215	6.28364	90783.4	0.3	5.97336	2.41578	6
P38929	PMC1	YGL006W	139.592	75.7104	0.112	4.14737	130861	0.233	2.56668	1.59228	6
P38930	CKB2	YOR039W	3678.63	788.449	0.638	24.9238	29842	0.561	72.9932	14.366	6
P38932	VPS45	YGL095C	776.429	208.113	0.367	11.8138	67017.4	0.412	15.1712	2.84541	6
P38934	BFR1	YOR198C	82277.3	8580.9	0.947	1020.67	54639.3	0.953	1518.04	60.914	6
P38954	IPT1	YDR072C	290.958	347.415	0.208	4.02123	60873.3	0.227	5.49592	5.98182	6
P38956	SNF11	YDR073W	265.225	82.1044	0.194	1.12405	18666.9	0.048	4.80881	1.84019	4
P38958	PET100	YDR079W	458.852	118.673	0.279	1.37384	13187.5	0.072	8.33652	1.87434	5
P38959	VPS41	YDR080W	197.377	171.335	0.153	5.08226	113412	0.269	3.63662	3.00887	6
P38961	RRP8	YDR083W	4970.28	1367.38	0.692	51.8918	45985.1	0.692	90.1167	17.5324	6
P38962	TVP23	YDR084C	765.393	353.054	0.364	4.02251	23147.9	0.227	14.428	5.60362	6
P38966	VTC5	YDR089W	360.61	288.559	0.239	8.0818	98712	0.346	7.1106	5.48866	6
P38968	SEC31	YDL195W	15460.9	2708.3	0.836	486.928	138717	0.924	290.669	24.4264	6
P38969	PNT1	YOR266W	146.083	140.58	0.116	1.62297	48934	0.091	2.72952	2.82598	5
P38970	HAL5	YJL165C	848.194	214.698	0.381	18.3821	95454.9	0.497	15.4354	2.96431	6
P38972	ADE6	YGR061C	26295.9	3794.23	0.886	888.994	148905	0.947	476.774	24.4372	6
P38985	SRP14	YDL092W	11757.3	1472.04	0.808	43.857	16429.8	0.664	245.133	30.5907	6
P38986	ASP1	YDR321W	14928.3	1594.89	0.832	140.301	41395.2	0.832	278.865	9.96443	6
P38988	GGC1	YDL198C	33092.6	4746.7	0.9	249.559	33215.5	0.885	671.482	99.8046	6
P38989	SMC2	YFR031C	680.658	360.112	0.341	20.6967	133928	0.521	12.3866	5.90313	6
P38990	SAK1	YER129W	33.6102	4.32304	0.01	0.968137	126872	0.034	0.601893	0.0675641	2
P38992	SUR2	YDR297W	2939.16	605.021	0.599	27.1822	40734.3	0.576	55.0034	6.60844	6
P38993	FET3	YMR058W	4197.06	792.933	0.663	68.9518	72360.1	0.732	79.2784	21.178	6
P38994	MSS4	YDR208W	428.529	156.095	0.266	8.69024	89320.4	0.357	7.99491	2.21015	6
P38995	CCC2	YDR270W	37.5249	11.6106	0.013	0.935702	109829	0.03	0.732598	0.16722	4
P38996	NAB3	YPL190C	1974.75	353.834	0.527	40.5478	90438.7	0.649	37.3011	10.1841	6
P38998	LYS1	YIR034C	17610.8	2854.02	0.848	165.791	41464.8	0.849	322.85	37.0705	6
P38999	LYS9	YNR050C	20165.9	2218.36	0.86	223.968	48917.8	0.877	397.629	39.6429	6
P39001	UME6	YDR207C	99.103	86.4669	0.075	2.05031	91123.8	0.13	1.85171	1.99719	5
P39002	FAA3	YIL009W	1034.06	384.932	0.418	18.2996	77946.5	0.496	19.5619	6.97954	6
P39004;P39003	HXT7;HXT6	YDR342C;YDR343C	2511.65	963.502	0.572	35.7743	62735.1	0.623	50.8763	21.6893	6
P39005	KRE9	YJL174W	2471.28	2188.86	0.569	16.826	29988.7	0.479	46.1058	35.6598	6
P39006	PSD1	YNL169C	3435.13	721.952	0.626	44.1388	56594.8	0.665	63.384	11.0844	6
P39007	STT3	YGL022W	2619.4	486.005	0.58	48.4857	81528.9	0.68	49.4779	6.27294	6
P39008	POP2	YNR052C	1767.56	271.773	0.506	19.9376	49682.1	0.514	36.4181	5.26138	6
P39009	DUN1	YDL101C	489.838	230.203	0.287	6.52066	58632.5	0.308	10.1952	4.82838	6
P39010	AKR1	YDR264C	1711.99	811.685	0.5	33.3652	85840.2	0.608	30.7685	12.4208	6
P39011	BEM4	YPL161C	920.152	294.773	0.398	14.8311	70992.8	0.458	16.697	5.49646	6
P39012	GAA1	YLR088W	831.133	245.909	0.377	13.062	69221.2	0.433	16.8481	4.58569	6
P39013	END3	YNL084C	5310.81	818.596	0.702	48.5892	40297.5	0.68	98.9168	7.94691	6
P39014	MET30	YIL046W	63.4435	138.487	0.037	1.04913	72835.4	0.04	1.24593	2.53358	5
P39015	STM1	YLR150W	457686	39400.7	0.978	3116.85	29994.9	0.983	8826.43	544.096	6
P39016	MPT5	YGL178W	72.0205	48.0842	0.046	1.56029	95422.2	0.085	1.37959	0.819379	6
P39073	SSN3	YPL042C	5432.01	15170.4	0.706	77.5079	62847	0.747	97.2767	272.757	6
P39076	CCT2	YIL142W	41268.4	2869.96	0.916	535.969	57203.4	0.928	760.357	34.5359	6
P39077	CCT3	YJL014W	38911.1	3671.43	0.912	519.584	58814.2	0.926	714.032	23.7512	6
P39078	CCT4	YDL143W	34589.6	2676.97	0.903	452.372	57603.5	0.919	653.399	33.6475	6
P39079	CCT6	YDR188W	19529	2542.67	0.857	265.692	59923.7	0.888	390.859	44.313	6
P39081	PCF11	YDR228C	449.659	178.976	0.274	7.3401	71898.2	0.327	8.05252	2.65336	6
P39083	RGA1	YOR127W	68.018	45.5054	0.042	1.74244	112832	0.101	1.28216	0.807099	6
P39101	CAJ1	YER048C	11305.4	2022.68	0.803	115.132	44854.9	0.806	204.978	19.0565	6
P39102	XDJ1	YLR090W	830.016	260.559	0.377	9.67604	51346.5	0.375	15.787	4.21615	6
P39103	COX14	YML129C	3801.93	3359.25	0.644	6.87011	7959.01	0.316	77.5565	73.0636	6
P39104	PIK1	YNL267W	584.532	187.718	0.318	15.9152	119923	0.471	11.2965	3.94405	6
P39105	PLB1	YMR008C	118.28	107.02	0.094	1.92457	71667.4	0.118	2.21003	1.48268	3
P39106	MNN1	YER001W	4340.96	625.061	0.671	87.2517	88529.3	0.764	83.1539	5.65533	6
P39107	MNN9	YPL050C	6635.56	1177.1	0.732	69.232	45954.6	0.732	131.51	25.1951	6
P39108	PEX7	YDR142C	109.38	84.0593	0.085	1.05103	42322.9	0.041	1.96279	1.364	6
P39109	YCF1	YDR135C	2331.54	367.132	0.558	90.5832	171121	0.769	43.4988	3.83889	6
P39111	VMA7	YGR020C	42771.6	14167.6	0.917	130.719	13461.2	0.822	872.012	323.123	6
P39112	DSS1	YMR287C	111.769	179.389	0.087	2.81222	110822	0.178	2.05511	3.8138	4
P39515	TIM17	YJL143W	6622.43	1218.72	0.732	24.9352	16584.2	0.561	129.249	17.341	6
P39516	RPS14B	YJL191W	17304.8	3307.42	0.846	57.5568	14649.7	0.705	351.87	59.2444	6
P39517	DHH1	YDL160C	15204.6	1709.28	0.834	198.644	57544	0.864	284.933	8.93314	6
P39520	IFH1	YLR223C	14.2888	16.4203	0	0.397378	122492	0.001	0.296272	0.345452	5
P39521	FHL1	YPR104C	291.445	235.71	0.208	6.84866	103502	0.314	5.9693	4.63222	6
P39522	ILV3	YJR016C	82419.1	11635.3	0.947	1176.28	62861	0.958	1537.61	81.6455	6
P39523	EPO1	YMR124W	331.777	109.761	0.227	7.97812	105914	0.342	6.26694	2.3992	6
P39524	DRS2	YAL026C	564.172	1169.51	0.309	19.6956	153765	0.513	10.6349	24.1261	6
P39525	CEM1	YER061C	412.457	307.348	0.261	4.45325	47555.2	0.247	7.38631	4.92754	6
P39526	LAA1	YJL207C	374.501	76.8521	0.245	19.5476	229900	0.51	7.54081	1.39513	6
P39529	YJL206C	YJL206C	67.2704	17.2082	0.041	1.3236	86662.9	0.066	1.27067	0.347694	4
P39531	RCY1	YJL204C	318.142	59.9403	0.221	7.04044	97471.5	0.32	6.2433	0.870299	6
P39533	ACO2	YJL200C	15629.3	2885.96	0.837	307.238	86583.2	0.897	286.93	26.8	6
P39535	PHO90	YJL198W	1097.38	252.851	0.428	24.339	97688.6	0.556	20.7285	2.99229	6
P39538	UBP12	YJL197W	481.013	44.598	0.284	15.6378	143192	0.467	9.15493	0.712865	6
P39540	ELO1	YJL196C	571.638	156.783	0.313	4.70259	36233.9	0.255	11.0346	3.50644	6
P39543	SOP4	YJL192C	1012.55	394.375	0.415	6.1145	26597.7	0.296	18.8753	8.65365	6
P39547	UIP3	YAR027W	668.562	219.958	0.338	4.11602	27116.6	0.231	13.2084	3.91709	6
P39548	KTD1	YAR028W	796.895	418.847	0.371	4.78702	26458.4	0.259	14.6618	5.91078	6
P39552;P53176	MST28;MST27	YAR033W;YGL051W	171.099	73.0329	0.136	1.05239	27091.1	0.041	3.51159	1.80637	4
P39676	YHB1	YGR234W	250340	36803.2	0.971	2537.56	44646.4	0.978	4628.41	322.59	6
P39677	MEF2	YJL102W	170.744	76.2602	0.135	3.53865	91283.2	0.207	3.23809	1.58267	6
P39678	MBP1	YDL056W	54.0763	1.54163	0.028	1.15295	93907.9	0.052	0.990423	0.165985	3
P39682	PRP39	YML046W	112.082	37.2063	0.088	1.90211	74748.1	0.116	2.28431	0.756074	6
P39683	NPT1	YOR209C	21884.5	3677.26	0.867	243.555	49018.6	0.883	428.263	51.7018	6
P39685	POM152	YMR129W	2904.61	395.517	0.597	100.009	151653	0.784	53.6005	8.94814	6
P39692	MET10	YFR030W	565.326	183.662	0.31	14.7384	114829	0.456	10.7527	3.26211	6
P39702	VPS8	YAL002W	27.3354	40.8757	0.005	0.899664	144962	0.026	0.494608	0.763223	5
P39704	ERP2	YAL007C	9568.74	2214.2	0.781	52.2776	24063.6	0.694	180.744	34.0546	6
P39705	NUP60	YAR002W	4505.42	693.063	0.677	60.3918	59039.4	0.713	83.4481	7.61801	6
P39706	SWD1	YAR003W	90.873	152.516	0.065	1.00383	48654.8	0.037	1.99126	3.57038	5
P39707	SEN34	YAR008W	175.455	100.519	0.139	1.24736	31313	0.06	3.83839	2.17793	5
P39714	BDH1	YAL060W	8034.27	1375.36	0.76	75.8495	41582	0.743	148.461	17.113	6
P39715	ECM1	YAL059W	7415.27	2187.57	0.75	40.2222	23891.2	0.648	138.344	49.9656	6
P39717	GPB2	YAL056W	62.6345	4.9054	0.036	1.40293	98655.7	0.073	1.11013	0.108011	3
P39719	FLC2	YAL053W	1121.99	240.463	0.431	22.2815	87468.7	0.539	20.7992	5.9073	6
P39721	AIM2	YAL049C	8613.16	1376.68	0.77	52.973	27088.9	0.696	171.669	26.5826	6
P39722	GEM1	YAL048C	254.8	90.7013	0.189	4.34742	75150.3	0.24	4.81293	1.55426	6
P39724	BOL3	YAL046C	2895.67	950.597	0.596	8.78037	13355.6	0.36	58.2784	15.8566	6
P39726	GCV3	YAL044C	17542.6	3397.17	0.848	74.8496	18793	0.741	335.611	35.648	6
P39727	ERV46	YAL042W	5713.22	826.464	0.715	59.9726	46235.1	0.712	105.049	18.8614	6
P39729	RBG1	YAL036C	18977.9	21213.3	0.856	175.369	40701	0.854	362.813	478.978	6
P39730	FUN12	YAL035W	24000.8	2302.01	0.878	611.762	112268	0.934	448.493	10.5711	6
P39731	MTW1	YAL034W-A	94.5823	25.8245	0.07	0.71386	33243.2	0.014	1.76458	0.544418	4
P39732	GIP4	YAL031C	92.3846	19.6639	0.068	1.81718	86635.8	0.108	1.96752	0.441633	6
P39735	SAW1	YAL027W	216.838	105.337	0.165	1.46558	29769.6	0.079	4.45032	1.74657	4
P39742	SEC72	YLR292C	3896.24	10773.1	0.65	19.1136	21607.1	0.507	79.8019	210.681	6
P39743	RVS167	YDR388W	10099.7	1520.93	0.789	121.013	52774.3	0.812	200.283	31.105	6
P39744	NOC2	YOR206W	10077.3	1258.38	0.788	186.699	81601.4	0.859	189.336	38.653	6
P39904	VPS52	YDR484W	228.56	99.3016	0.174	3.85728	74332.9	0.222	4.10144	1.43114	6
P39923	NPR2	YEL062W	59.1254	18.3822	0.031	0.937768	69858.7	0.03	1.093	0.238222	6
P39925	AFG3	YER017C	1892.69	501.302	0.519	36.3295	84543.6	0.627	35.751	8.3519	6
P39926	SSO2	YMR183C	16292.8	2123.41	0.841	124.784	33733.6	0.817	308.295	18.3169	6
P39927	PTI1	YGR156W	534.361	124.547	0.3	5.70008	46983.5	0.286	9.74214	1.40572	6
P39928	SLN1	YIL147C	58.4514	19.0462	0.03	1.78405	134435	0.105	1.04889	0.474657	4
P39929	SNF7	YLR025W	4176.23	1101.63	0.662	25.5883	26987.1	0.566	82.6383	17.8355	6
P39931	SSP120	YLR250W	6895.56	941.431	0.739	42.7234	27289.5	0.66	125.241	7.20288	6
P39933	PZF1	YPR186C	138.959	61.2586	0.11	1.5783	50026.8	0.087	2.66185	0.802631	4
P39935	TIF4631	YGR162W	23516.4	3605.48	0.877	571.828	107101	0.931	427.134	32.5199	6
P39936	TIF4632	YGL049C	4733.54	632.681	0.684	111.66	103899	0.801	85.8243	3.16801	6
P39938	RPS26A	YGL189C	534082	77817.5	0.982	1637.56	13504.8	0.968	9704.18	1013.35	6
P39940	RSP5	YER125W	6647.8	649.833	0.733	138.579	91816.2	0.83	129.935	9.86282	6
P39945	AST2	YER101C	447.523	274.47	0.273	4.91472	48370.7	0.264	8.01426	4.01479	6
P39952	OXA1	YER154W	1126.96	293.713	0.433	11.4667	44815.8	0.408	21.5875	4.62164	6
P39953	YEA6	YEL006W	174.536	97.3878	0.138	1.46463	36960.8	0.078	3.15806	1.54458	5
P39954	SAH1	YER043C	503210	51616.3	0.98	5612.51	49125.5	0.993	9516.7	450.9	6
P39955	SAP1	YER047C	221.41	463.702	0.168	5.04356	100332	0.267	4.18221	7.8036	6
P39956	RPH1	YER169W	158.181	743.757	0.126	3.23978	90211.4	0.195	2.86799	13.4379	2
P39958	GDI1	YER136W	15650.2	2145.69	0.838	181.948	51206.4	0.857	293.462	24.7715	6
P39960	BEM2	YER155C	1752.3	233.991	0.505	97.6422	245430	0.78	31.9767	4.31095	6
P39962	YCK3	YER123W	1049.59	223.913	0.42	14.36	60260.6	0.453	20.2907	4.8559	6
P39965	AIM10	YER087W	680.736	155.946	0.341	10.182	65880.2	0.383	12.9696	3.09991	6
P39966	PTC2	YER089C	13699.5	2914.43	0.825	156.723	50388.2	0.842	258.769	27.444	6
P39968	VAC8	YEL013W	11482.3	1873.97	0.805	164.778	63207.9	0.848	208.186	47.2528	6
P39969	BOI2	YER114C	394.835	201.87	0.255	10.3706	115688	0.388	7.82138	4.09022	6
P39976	DLD3	YEL071W	34521.3	4139.21	0.903	432.836	55225	0.917	638.624	10.6496	6
P39979	HPA3	YEL066W	4218.3	1256.45	0.665	18.0189	18814.4	0.493	82.4506	28.3572	6
P39980	SIT1	YEL065W	660.743	285.498	0.336	10.5853	70561.9	0.394	12.0548	4.28921	6
P39984	HAT2	YEL056W	2053.24	1321.97	0.534	21.0055	45060.1	0.525	41.1703	25.7776	6
P39985	POL5	YEL055C	5276.36	709.403	0.7	138.834	115894	0.83	97.4564	4.72248	6
P39986	SPF1	YEL031W	17194.3	1657.14	0.846	528.06	135269	0.927	327.075	20.1149	6
P39988	BUD16	YEL029C	129.43	56.7499	0.104	1.04493	35559.2	0.04	2.54179	1.49071	5
P39990	SNU13	YEL026W	74920.5	13853.6	0.944	230.805	13568.9	0.881	1412.28	166.401	6
P39993	GEA2	YEL022W	1169.72	144.81	0.438	43.9969	165668	0.665	23.2397	2.69923	6
P39994	PXP1	YEL020C	575.779	285.873	0.315	8.0119	61288.5	0.344	10.4182	4.49471	5
P39995	EAF5	YEL018W	312.729	201.634	0.219	2.24679	31644.2	0.142	5.75016	4.07023	6
P39996	GTT3	YEL017W	1474.4	352.933	0.478	12.799	38234.9	0.429	27.3763	4.77429	6
P39998	EDC3	YEL015W	3154.13	625.915	0.614	43.9263	61340	0.665	56.6001	7.22403	6
P40002	MIT1	YEL007W	462.134	258.831	0.28	7.61042	72533.7	0.333	9.36803	5.05794	6
P40005	GIM4	YEL003W	13713.2	2691.23	0.825	40.456	12994	0.649	258.571	47.9544	6
P40006	IRC22	YEL001C	3622.31	2614.17	0.636	20.5538	24992.3	0.521	65.0014	36.6175	6
P40007	NOP16	YER002W	6189.95	1124.53	0.725	37.806	26901.3	0.636	118.28	14.9898	6
P40008	FMP52	YER004W	6792.17	690.679	0.736	38.6846	25085.9	0.64	131.877	10.8798	6
P40009	YND1	YER005W	1335.58	649.458	0.461	21.7875	71851.9	0.534	27.0748	11.14	6
P40010	NUG1	YER006W	20621.9	3217.42	0.861	270.191	57708.7	0.889	379.175	31.2607	6
P40011	YER010C	YER010C	831.006	651.964	0.377	4.82305	25563.3	0.26	15.1192	11.286	6
P40012	HEM14	YER014W	739.556	156.299	0.359	10.0246	59702.9	0.382	13.7976	1.93218	6
P40013	BIM1	YER016W	1396.11	141.97	0.468	12.1596	38361.6	0.419	28.3449	3.62597	6
P40014	SPC25	YER018C	292.717	116.575	0.209	1.67769	25244.3	0.097	5.1881	1.42357	5
P40015	ISC1	YER019W	1725.89	454.83	0.502	21.1363	53940.5	0.526	32.469	11.2109	6
P40016	RPN3	YER021W	10729.1	864.006	0.797	147.112	60392.8	0.837	210.06	13.2917	6
P40018	SMB1	YER029C	1691.87	366.499	0.498	8.59617	22378.9	0.356	31.9577	9.51049	6
P40019	CHZ1	YER030W	3863.76	397.954	0.647	15.3185	17462.5	0.463	73.0716	7.18716	6
P40021	ZRG8	YER033C	232.293	189.774	0.177	6.29447	119350	0.3	4.11715	3.31502	3
P40022	YER034W	YER034W	1268.69	684.301	0.452	6.1038	21190.6	0.295	24.6283	13.8775	6
P40024	ARB1	YER036C	49242.6	6096.68	0.924	764.456	68377.1	0.943	915.106	73.8022	6
P40029	MXR1	YER042W	10445.2	2575.62	0.794	50.1352	21140.9	0.685	194.873	28.3333	6
P40030	ERG28	YER044C	8606.24	1870.23	0.77	33.4814	17135.2	0.609	168.027	42.8411	6
P40032	TPA1	YER049W	14165.1	1538.27	0.827	238.12	74041.4	0.882	270.206	12.1969	6
P40033	RSM18	YER050C	1677.54	553.777	0.497	6.03118	15835.4	0.294	32.1182	10.6154	6
P40037	HMF1	YER057C	44321	5636.58	0.919	139.93	13906	0.831	820.317	83.5714	6
P40038	PCL6	YER059W	239.676	122.6	0.182	2.55793	47007	0.162	4.71828	2.33591	6
P40039	FCY21	YER060W	81.9102	43.4865	0.055	1.07955	58050.2	0.043	1.4906	0.70777	2
P40040	THO1	YER063W	6904.58	1438.89	0.739	37.8383	24137.6	0.636	129.448	14.0233	6
P40043	RGI1	YER067W	694.928	285.073	0.345	2.99604	18989.2	0.184	12.6256	6.33018	5
P40045	TDA2	YER071C	1382.33	368.729	0.466	4.55023	14498.4	0.25	25.4169	7.38069	6
P40046	VTC1	YER072W	4814.43	1244.2	0.687	15.7085	14371.1	0.468	97.5944	26.2669	6
P40047	ALD5	YER073W	33743.2	3831.98	0.901	434.326	56692.8	0.917	634.189	19.222	6
P40048	PTP3	YER075C	103.044	48.4466	0.079	2.46172	105224	0.155	1.94242	0.701042	6
P40050	MRX1	YER077C	205.601	204.889	0.157	3.71323	79547.5	0.215	3.78813	3.92164	6
P40051	ICP55	YER078C	1140.01	339.512	0.434	15.0093	57989.7	0.459	21.1209	4.38958	6
P40053	AIM9	YER080W	9555.18	1207.19	0.781	157.095	72414.1	0.843	176.693	12.0412	6
P40054	SER3	YER081W	7969.77	1590.1	0.759	92.6315	51193.2	0.771	158.429	27.5696	6
P40055	UTP7	YER082C	6104.71	716.615	0.723	86.3713	62316.6	0.762	113.816	8.2315	6
P40056	GET2	YER083C	6724.42	901.181	0.735	48.0812	31493.4	0.679	131.252	24.3726	6
P40059	DOT6	YER088C	200.596	41.7328	0.155	3.32685	73048.4	0.199	3.93096	0.934952	6
P40060	IES5	YER092W	848.382	106.183	0.381	2.75672	14312	0.175	16.0251	3.19447	6
P40061	TSC11	YER093C	55.8949	51.3046	0.029	2.08588	164368	0.133	1.09769	0.943118	3
P40064	NUP157	YER105C	2145.09	385.068	0.543	76.2911	156649	0.744	38.8928	3.96574	6
P40066	GLE2	YER107C	4549.57	806.342	0.679	41.8569	40522.5	0.657	85.7612	10.827	6
P40069	KAP123	YER110C	44521.7	5822.39	0.919	1239.27	122601	0.96	827.863	49.3457	6
P40070	LSM4	YER112W	8057.3	679.979	0.76	38.9208	21276.1	0.641	155.139	9.8947	6
P40071	TMN3	YER113C	173.619	117.642	0.137	3.21439	81545.7	0.194	3.1649	2.28707	6
P40073	SHO1	YER118C	1232.94	484.264	0.447	11.5121	41125.7	0.408	23.0025	6.55858	6
P40075	SCS2	YER120W	55831.2	7911.09	0.93	341.305	26925.6	0.902	1048.85	46.8082	6
P40078	NSA2	YER126C	9589.72	1852.16	0.782	64.7133	29722.6	0.724	194.396	33.8794	6
P40079	LCP5	YER127W	4886.89	773.256	0.69	45.2619	40794.3	0.668	92.4872	15.602	6
P40080	VFA1	YER128W	229.497	205.331	0.175	1.22387	23488.6	0.059	4.11825	3.54918	2
P40081	YER134C	YER134C	2883.9	839.216	0.596	13.3842	20441.4	0.438	54.8173	11.1813	6
P40083	YER137C	YER137C	238.895	101.165	0.181	0.900544	16603.4	0.027	5.02177	2.41247	5
P40084	RTR1	YER139C	699.54	887.495	0.346	4.16745	26239.6	0.234	12.3986	15.6257	5
P40086	COX15	YER141W	2347.3	550.394	0.559	29.1291	54658.4	0.588	44.2476	6.69215	6
P40087	DDI1	YER143W	822.095	128.078	0.376	8.83856	47354.2	0.361	15.943	2.47134	6
P40088	FTR1	YER145C	4585.76	1330.56	0.679	47.6036	45722.3	0.677	97.8508	30.269	6
P40089	LSM5	YER146W	12244	2132.54	0.812	28.9746	10423	0.587	236.464	29.5242	6
P40090	SCC4	YER147C	54.9832	30.9435	0.029	0.900558	72140.8	0.027	1.12615	0.733309	4
P40091	PEA2	YER149C	1818.26	632.865	0.513	19.8831	48164.6	0.514	37.2412	12.102	6
P40093	MYG1	YER156C	21987.2	5071.76	0.867	190.565	38174.5	0.861	398.652	57.2621	6
P40094	COG3	YER157W	308.472	137.804	0.218	6.48135	92544.2	0.307	5.90897	2.46336	6
P40096	BUR6	YER159C	535.605	123.403	0.301	1.88687	15516.6	0.115	9.90518	2.93362	6
P40098	FMP10	YER182W	2474.39	382.411	0.57	15.5602	27697.9	0.466	45.5898	2.4705	6
P40099	FAU1	YER183C	1064.19	797.462	0.423	5.81289	24058.7	0.288	19.2949	11.3737	6
P40106	GPP2	YER062C	4295.69	2323.22	0.669	27.1265	27813.8	0.576	89.408	45.183	6
P40150	SSB2	YNL209W	14263.8	1567.12	0.828	215.663	66594.6	0.872	294.372	33.4319	6
P40151	MGS1	YNL218W	86.0875	16.3988	0.06	1.30062	66544.1	0.065	1.78063	0.354429	6
P40152	PPN2	YNL217W	159.105	43.1447	0.127	1.342	37150.9	0.069	3.12835	0.690331	5
P40154	IES2	YNL215W	274.284	223.522	0.2	2.25142	36153.9	0.142	4.91189	3.72924	6
P40156	RRG9	YNL213C	1260.34	524.609	0.451	7.23212	25274.2	0.325	27.9296	7.84737	3
P40157	VID27	YNL212W	921.706	136.662	0.398	18.5921	88845.7	0.5	17.9004	3.01577	6
P40159	YNL208W	YNL208W	4370.22	452.137	0.672	19.9941	20151.1	0.515	86.792	7.64783	6
P40160	RIO2	YNL207W	5472.61	1336.56	0.707	61.0376	49124.9	0.715	113.904	29.394	6
P40161	RTT106	YNL206C	2398.3	2367.72	0.564	28.1081	51621.1	0.583	45.209	40.4076	6
P40164	PSY2	YNL201C	615.504	174.166	0.325	13.7022	98052.7	0.443	11.4832	2.06968	6
P40165	NNR1	YNL200C	209.797	131.205	0.161	1.31088	27520.9	0.066	4.3058	2.62854	4
P40185	MMF1	YIL051C	114845	9662.69	0.958	414.799	15908.3	0.914	2148.3	241.367	6
P40202	CCS1	YMR038C	15574.6	1768.54	0.837	96.6394	27329.9	0.778	296.308	17.2553	6
P40204	SMX2	YFL017W-A	862.785	493.432	0.385	1.66147	8481.83	0.095	17.6713	10.5057	6
P40206	JLP2	YMR132C	567.081	281.614	0.311	3.17565	24665.3	0.192	11.54	5.95161	6
P40207	ERG29	YMR134W	5891.75	1599.92	0.718	37.3489	27921.1	0.634	107.654	21.6705	6
P40208	GID8	YMR135C	289.22	268.312	0.207	3.39677	51729.3	0.203	5.23316	3.99829	5
P40210	SIP5	YMR140W	998.223	306.524	0.413	12.6597	55859.4	0.427	20.0175	5.94454	6
P40212	RPL13B	YMR142C	771694	68510.4	0.989	3946.48	22525	0.989	14617.4	953.189	6
P40214	FDO1	YMR144W	96.7687	109.581	0.073	0.8474	38570.3	0.022	1.75094	1.9015	3
P40215;Q07500	NDE1;NDE2	YMR145C;YDL085W	38091.7	6078.6	0.911	542.89	62774.2	0.929	705.402	76.2948	6
P40217	TIF34	YMR146C	81018.6	44841.4	0.946	712.882	38755.4	0.942	1463.98	809.627	6
P40218	LDO45	YMR147W	734.526	279.609	0.355	4.32179	25915.3	0.239	15.0686	5.68359	6
P40219	LDO16	YMR148W	1050.97	873.63	0.42	3.90946	16384.2	0.224	19.6076	15.0116	6
P40260;P53390	MEP1;MEP3	YGR121C;YPR138C	235.509	48.2828	0.178	2.89817	54202.1	0.181	4.43944	0.399672	4
P40302	PRE5	YMR314W	37324.1	10516.8	0.909	216.969	25604	0.874	677.758	136.269	6
P40303	PRE6	YOL038W	17666.9	2467.03	0.849	114.072	28439.1	0.805	320.079	18.1839	6
P40308	TGL3	YMR313C	140.245	87.3112	0.112	2.34391	73612.6	0.147	2.62045	1.924	5
P40309	KHA1	YJL094C	53.8463	25.7452	0.028	1.1872	97111	0.055	1.06125	0.492514	5
P40312	CYB5	YNL111C	32559.6	7382.74	0.899	98.2948	13296.9	0.781	677.676	140.924	6
P40314	BTT1	YDR252W	457.048	102.605	0.278	1.72461	16619.9	0.1	8.28678	1.83103	2
P40317	SOK1	YDR006C	90.1233	31.4029	0.065	2.06829	101082	0.131	1.64007	0.491844	6
P40318	SSM4	YIL030C	1065.33	1618.25	0.424	36.6327	151455	0.629	19.1171	29.2323	6
P40319	ELO3	YLR372W	10339.1	1618.24	0.793	92.64	39465.3	0.772	204.254	39.6467	6
P40327	RPT2	YDL007W	16274.2	1853.24	0.841	180.415	48828.2	0.856	308.174	22.5299	6
P40328	YTA6	YPL074W	319.792	191.899	0.223	6.19324	85300.2	0.299	5.96624	3.17994	6
P40335	PEP8	YJL053W	1504.23	867.285	0.481	14.5306	42547	0.454	30.8724	17.4027	6
P40339	RFC4	YOL094C	5338.92	1185.67	0.704	43.8178	36149	0.664	104.988	24.5628	6
P40340	YTA7	YGR270W	381.506	391.676	0.249	13.6341	157407	0.442	7.26951	7.41314	6
P40341	YTA12	YMR089C	1711.69	370.793	0.5	36.2491	93276.3	0.626	34.2442	7.9362	6
P40343	VPS27	YNR006W	472.975	235.953	0.282	7.62141	70973.5	0.333	8.91577	3.81452	6
P40344	ATG3	YNR007C	136.917	56.4851	0.109	1.11557	35887.1	0.047	2.8497	0.606021	2
P40345	LRO1	YNR008W	730.087	214.36	0.355	12.497	75393.1	0.424	14.4857	3.86165	6
P40347	LTP1	YPR073C	8918.97	692.615	0.774	37.8164	18675.2	0.636	173.628	16.2543	6
P40348	RFC2	YJR068W	9081.32	2342.51	0.777	81.9396	39741.5	0.757	162.629	30.0797	6
P40350	ALG5	YPL227C	1247.58	680.075	0.449	10.8617	38346.8	0.398	22.7788	10.2241	6
P40351	ALG8	YOR067C	307.584	475.102	0.217	4.70574	67385.1	0.255	5.65555	8.45715	6
P40352	RAD26	YJR035W	192.641	71.0811	0.15	5.44648	124528	0.278	3.96527	1.57439	6
P40354	NTA1	YJR062C	318.17	373.622	0.221	3.74889	51897	0.216	5.99765	5.8852	6
P40356	PGD1	YGL025C	228.783	52.2369	0.175	2.23765	43079.2	0.141	4.4018	0.959974	6
P40357	SEC9	YGR009C	484.047	150.123	0.285	8.09107	73623.8	0.347	10.3228	3.4749	6
P40358	JEM1	YJL073W	149.463	1225.76	0.118	2.54993	75143.9	0.161	3.09552	24.544	6
P40359	PSF2	YJL072C	319.667	121.285	0.223	1.81883	25060.8	0.109	5.72461	2.50361	4
P40360	ARG2	YJL071W	801.776	275.3	0.373	11.9433	65610.2	0.415	14.5908	3.23674	6
P40362	UTP18	YJL069C	3868.43	641.854	0.648	58.3388	66423.5	0.707	77.4461	8.52531	6
P40363	YJL068C	YJL068C	2354.82	559.903	0.559	18.1425	33934.2	0.495	45.7443	9.47627	6
P40364	MPM1	YJL066C	1351.87	532.921	0.462	8.73823	28470	0.358	25.2214	8.70827	6
P40366	DLS1	YJL065C	532.74	275.681	0.299	2.27302	18792.6	0.144	9.69481	4.22372	6
P40367	LAS21	YJL062W	226.583	62.887	0.172	4.87944	94851.1	0.262	4.43018	1.13033	6
P40368	NUP82	YJL061W	1498.48	351.826	0.48	27.9266	82085.4	0.581	27.0004	3.68519	6
P40395	RIC1	YLR039C	278.325	35.7209	0.202	7.68716	121650	0.335	5.30765	0.285276	6
P40413	CCT5	YJR064W	25550.4	2654.23	0.884	359.16	61914.1	0.905	480.371	16.9651	6
P40414	TPM2	YIL138C	29597.9	4717.31	0.894	128.302	19092.9	0.821	569.655	70.7452	6
P40416	ATM1	YMR301C	1173.12	219.199	0.438	20.6476	77522.3	0.521	21.9797	3.28256	6
P40422	RPC10	YHR143W-A	29290.7	4076.5	0.892	51.312	7715.93	0.69	587.054	51.9883	6
P40449	SMU2	YIL161W	736.995	232.26	0.357	4.53654	27111.9	0.249	13.7807	4.13408	6
P40450	BNR1	YIL159W	20.764	2.55977	0.002	0.739438	156852	0.016	0.453593	0.0568461	3
P40452	COA1	YIL157C	497.854	504.276	0.289	2.49173	22044.4	0.156	8.9156	8.57177	6
P40453	UBP7	YIL156W	42.135	21.1236	0.017	1.17793	123134	0.054	0.797647	0.319313	6
P40454	RRD1	YIL153W	563.907	227.75	0.309	5.77184	45082.3	0.287	10.4072	4.31316	5
P40457	MLP2	YIL149C	606.656	71.5431	0.323	26.8777	195141	0.575	11.5425	1.63709	6
P40459	PAN6	YIL145C	5588.58	1117.25	0.712	44.4498	35032.2	0.666	102.757	19.0441	6
P40460	NDC80	YIL144W	139.514	100.312	0.111	2.54945	80487.4	0.161	3.11997	2.2777	5
P40462	TMA108	YIL137C	4152.01	948.665	0.66	101.547	107723	0.787	78.2088	12.3038	6
P40463	VHS2	YIL135C	381.854	51.787	0.25	4.15802	47961	0.234	7.11062	1.34839	6
P40466	FKH1	YIL131C	623.05	206.69	0.328	7.56652	53490	0.332	11.7447	2.79284	6
P40467	ASG1	YIL130W	599.899	124.834	0.321	14.816	108781	0.457	11.3084	1.57111	6
P40468	TAO3	YIL129C	150.227	914.415	0.119	9.20414	269858	0.369	2.76331	16.3456	6
P40469	MET18	YIL128W	1869.09	325.738	0.516	50.0245	117883	0.685	35.696	4.96901	6
P40470	RRT14	YIL127C	979.476	1251.81	0.408	5.30266	23845.1	0.275	18.4635	21.0769	6
P40471	AYR1	YIL124W	7912.33	1117.9	0.758	58.9471	32813.9	0.71	154.457	17.4094	6
P40472	SIM1	YIL123W	560.086	84.4705	0.307	6.12791	48190	0.297	11.4032	1.44949	6
P40476	PRM5	YIL117C	122.246	40.9422	0.097	0.961716	34650.7	0.033	2.18919	0.553839	4
[truncated: 1,911 more rows]

## Sheet: (B) Cytosolic pool estimates
Protein ID(s)	Gene name(s)	Localization annotation in reference database	Average cytosolic pool (fraction)	Standard deviation cytosolic pool	Average non-cytosolic pool (fraction)	Standard deviation non-cytosolic pool	Signal peptide (SP)?	Transmembrane domain (TMD)?	Transit peptide (TP)?	SP but no TMD? (1 = yes, 0 = no)	TP but no TMD? (1 = yes, 0 = no)	Number of measured replicates
A5Z2X5	MRA1	mitochondria	0	0	1	1.48952e-16		TRANSMEM 20..42; /note="Helical"; /evidence="ECO:0000255"		0	0	6
D6VTK4	STE2	PM	0.0878548	0.0793114	0.912145	0.0793114		TRANSMEM 50..72; /note="Helical; Name=1"; /evidence="ECO:0000269|PubMed:11112532, ECO:0000269|PubMed:11467956, ECO:0000269|PubMed:19383463, ECO:0007744|PDB:2K9P"; TRANSMEM 79..102; /note="Helical; Name=2"; /evidence="ECO:0000269|PubMed:11112532, ECO:0000269|PubMed:11467956, ECO:0000269|PubMed:19383463, ECO:0007744|PDB:2K9P"; TRANSMEM 133..156; /note="Helical; Name=3"; /evidence="ECO:0000269|PubMe…		0	0	6
D6W196	SAL1	mitochondria	0	0	1	0		TRANSMEM 231..248; /note="Helical; Name=1"; /evidence="ECO:0000255"; TRANSMEM 307..326; /note="Helical; Name=2"; /evidence="ECO:0000255"; TRANSMEM 355..368; /note="Helical; Name=3"; /evidence="ECO:0000255"; TRANSMEM 409..428; /note="Helical; Name=4"; /evidence="ECO:0000255"; TRANSMEM 458..475; /note="Helical; Name=5"; /evidence="ECO:0000255"		0	0	6
O13297	CET1	nucleus	0.821885	0.0204469	0.178115	0.0204469				0	0	6
O13329	FOB1	nucleus	0.247492	0.106929	0.752508	0.106929				0	0	6
O13516	RPS9A	ribosome	0.65007	0.0719954	0.34993	0.0719954				0	0	6
O13525	COQ4	mitochondria	0	0	1	1.21619e-16			TRANSIT 1..10; /note="Mitochondrion"; /evidence="ECO:0000255|HAMAP-Rule:MF_03111"	0	1	6
O13535	YHR214C-B		0.255457	0.280845	0.744543	0.280845				0	0	6
O13539	THP2	nucleus	0.612605	0.0592504	0.387395	0.0592504				0	0	6
O13541	YLR280C		0	0	1	0				0	0	6
O13547	CCW14	CW	0.508848	0.0374112	0.491152	0.0374112	SIGNAL 1..22; /evidence="ECO:0000269|PubMed:10322008"			1	0	6
O13563	RPN13	proteasome	0.882424	0.0178434	0.117576	0.0178434				0	0	6
O13585	YPR089W	ambiguous	0.76743	0.0330856	0.23257	0.0330856				0	0	6
O14455	RPL36B	ribosome	0.608476	0.0225591	0.391524	0.0225591				0	0	6
O14467	MBF1	unknown	0.544413	0.01627	0.455587	0.01627				0	0	6
O43137	YBR085C-A	cytosol	0.952804	0.00668375	0.0471959	0.00668375				0	0	6
O60200	MDM35	mitochondria	0	0	1	0				0	0	6
O74700	TIM9	mitochondria	0.264463	0.0282745	0.735537	0.0282745				0	0	6
O75012	MRP10	mitochondria	0	0	1	0				0	0	6
O94742	SEM1	proteasome	0.835052	0.0262799	0.164948	0.0262799				0	0	6
P00044	CYC1	mitochondria	0.329426	0.0430237	0.670574	0.0430237				0	0	6
P00045	CYC7	cytosol	0	0	1	0				0	0	3
P00127	QCR6	mitochondria	0.106339	0.0228426	0.893661	0.0228426				0	0	6
P00128	QCR7	mitochondria	0.00786169	0.0192571	0.992138	0.0192571				0	0	6
P00175	CYB2	mitochondria	0	0	1	0			TRANSIT 1..80; /note="Mitochondrion"; /evidence="ECO:0000269|PubMed:165435, ECO:0000269|PubMed:6365548"	0	1	6
P00330	ADH1	cytosol	0.933608	0.00428845	0.0663923	0.00428845				0	0	6
P00358	TDH2	cytosol	0.930013	0.00960541	0.0699868	0.00960541				0	0	6
P00359	TDH3	cytosol	0.911515	0.00509651	0.0884848	0.00509651				0	0	6
P00360	TDH1	cytosol	0.948132	0.0156436	0.0518682	0.0156436				0	0	6
P00401	COX1	mitochondria	0	0	1	4.96507e-17		TRANSMEM 15..39; /note="Helical; Name=1"; /evidence="ECO:0000269|PubMed:30598554"; TRANSMEM 55..88; /note="Helical; Name=2"; /evidence="ECO:0000269|PubMed:30598554"; TRANSMEM 98..118; /note="Helical; Name=3"; /evidence="ECO:0000269|PubMed:30598554"; TRANSMEM 143..171; /note="Helical; Name=4"; /evidence="ECO:0000269|PubMed:30598554"; TRANSMEM 184..215; /note="Helical; Name=5"; /evidence="ECO:00002…		0	0	6
P00410	COX2	mitochondria	0	0	1	1.11022e-16		TRANSMEM 31..64; /note="Helical; Name=1"; /evidence="ECO:0000269|PubMed:30598554"; TRANSMEM 79..108; /note="Helical; Name=2"; /evidence="ECO:0000269|PubMed:30598554"		0	0	6
P00424	COX5A	mitochondria	0	0	1	1.40433e-16		TRANSMEM 89..111; /note="Helical"; /evidence="ECO:0000269|PubMed:30598554"	TRANSIT 1..20; /note="Mitochondrion"; /evidence="ECO:0000269|PubMed:1331058, ECO:0000269|PubMed:6300105, ECO:0000269|PubMed:6327686, ECO:0000269|PubMed:7851399"	0	0	6
P00425	COX5B	mitochondria	0	0	1	0		TRANSMEM 86..108; /note="Helical"; /evidence="ECO:0000250|UniProtKB:P00424"	TRANSIT 1..17; /note="Mitochondrion"; /evidence="ECO:0000250|UniProtKB:P00424"	0	0	6
P00427	COX6	mitochondria	0	0	1	1.11022e-16			TRANSIT 1..40; /note="Mitochondrion"; /evidence="ECO:0000269|PubMed:1331058, ECO:0000269|PubMed:6290493, ECO:0000269|PubMed:7851399"	0	1	6
P00431	CCP1	mitochondria	0.378069	0.0657799	0.621931	0.0657799			TRANSIT 1..67; /note="Mitochondrion"; /evidence="ECO:0000269|PubMed:6257176"	0	1	6
P00445	SOD1	cytosol	0.940538	0.00350352	0.0594621	0.00350352				0	0	6
P00447	SOD2	mitochondria	0.00715296	0.00804272	0.992847	0.00804272			TRANSIT 1..26; /note="Mitochondrion"; /evidence="ECO:0000269|Ref.6"	0	1	6
P00498	HIS1	cytosol	0.947015	0.00350514	0.0529854	0.00350514				0	0	6
P00546	CDC28	ambiguous	0.739887	0.0232361	0.260113	0.0232361				0	0	6
P00549	CDC19	cytosol	0.933548	0.00391691	0.0664518	0.00391691				0	0	6
P00560	PGK1	cytosol	0.879213	0.00361416	0.120787	0.00361416				0	0	6
P00572	CDC8	cytosol	0.961481	0.0313233	0.0385194	0.0313233				0	0	6
P00724	SUC2	ambiguous	0.950309	0.0590368	0.049691	0.0590368	SIGNAL 1..19; /evidence="ECO:0000269|PubMed:2113524"			1	0	6
P00729	PRC1	vacuole	0.686861	0.0386869	0.313139	0.0386869	SIGNAL 1..20; /evidence="ECO:0000255"			1	0	6
P00812	CAR1	cytosol	0.951766	0.00420629	0.0482337	0.00420629				0	0	6
P00815	HIS4	cytosol	0.943778	0.0036008	0.0562216	0.0036008				0	0	6
P00817	IPP1	cytosol	0.937604	0.00246551	0.0623963	0.00246551				0	0	6
P00830	ATP2	mitochondria	0	0	1	1.11022e-16			TRANSIT 1..33; /note="Mitochondrion"	0	1	6
P00890	CIT1	mitochondria	0	0	1	1.11022e-16			TRANSIT 1..37; /note="Mitochondrion"	0	1	6
P00899	TRP2	cytosol	0.942971	0.0045102	0.0570292	0.0045102				0	0	6
P00924	ENO1	cytosol	0.943683	0.00418743	0.0563169	0.00418743				0	0	6
P00925	ENO2	cytosol	0.931509	0.00342965	0.0684914	0.00342965				0	0	6
P00927	ILV1	mitochondria	0	0	1	9.93014e-17			TRANSIT 1..?; /note="Mitochondrion"; /evidence="ECO:0000255"	0	1	6
P00931	TRP5	cytosol	0.939798	0.00304182	0.0602017	0.00304182				0	0	6
P00937	TRP3	cytosol	0.947656	0.00392655	0.0523443	0.00392655				0	0	6
P00942	TPI1	cytosol	0.940462	0.00353957	0.059538	0.00353957				0	0	6
P00950	GPM1	cytosol	0.926785	0.00187789	0.0732146	0.00187789				0	0	6
P00958	MES1	cytosol	0.941046	0.00301987	0.0589542	0.00301987				0	0	6
P01097	INH1	mitochondria	0	0	1	1.48952e-16			TRANSIT 1..22; /note="Mitochondrion"; /evidence="ECO:0000269|PubMed:2138617, ECO:0000269|PubMed:6458601"	0	1	6
P01098	STF1	mitochondria	0	0	1	0			TRANSIT 1..23; /note="Mitochondrion"; /evidence="ECO:0000269|PubMed:6194151"	0	1	6
P01119	RAS1	PM	0.0753522	0.0722879	0.924648	0.0722879				0	0	6
P01120	RAS2	PM	0.378259	0.075127	0.621741	0.075127				0	0	6
P01123	YPT1	ambiguous	0.386441	0.0251741	0.613559	0.0251741				0	0	6
P02294	HTB2	nucleus	0.282088	0.0248484	0.717912	0.0248484				0	0	6
P02309	HHF2	nucleus	0.403015	0.0792562	0.596985	0.0792562				0	0	6
P02381	VAR1	mitochondria	0	0	1	0				0	0	6
P02400	RPP2B	ribosome	0.613368	0.0261518	0.386632	0.0261518				0	0	6
P02406	RPL28	ribosome	0.595469	0.0176048	0.404531	0.0176048				0	0	6
P02557	TUB2	cytosol	0.939042	0.00546456	0.0609584	0.00546456				0	0	6
P02829	HSP82	cytosol	0.934964	0.00736069	0.065036	0.00736069				0	0	6
P02992	TUF1	mitochondria	0.0521919	0.0189086	0.947808	0.0189086			TRANSIT 1..38; /note="Mitochondrion"; /evidence="ECO:0000305"	0	1	6
P02994	TEF1	cytosol	0.706039	0.00922656	0.293961	0.00922656				0	0	6
P03871	REP1	nucleus	0.545783	0.0552255	0.454217	0.0552255				0	0	6
P03872	REP2	nucleus	0.5158	0.0418918	0.4842	0.0418918				0	0	6
P03873;P00163	BI2;COB		0	0	1	9.93014e-17		TRANSMEM 32..52; /note="Helical"; /evidence="ECO:0000255|PROSITE-ProRule:PRU00968"; TRANSMEM 85..105; /note="Helical"; /evidence="ECO:0000255|PROSITE-ProRule:PRU00968"; TRANSMEM 116..136; /note="Helical"; /evidence="ECO:0000255|PROSITE-ProRule:PRU00968"; TRANSMEM 154..174; /note="Helical"; /evidence="ECO:0000255|PROSITE-ProRule:PRU00968"		0	0	6
P03874	CBP2	mitochondria	0	0	1	0				0	0	6
P03875	AI1	mitochondria	0	0	1	0				0	0	6
P03876;Q9ZZX1	AI2;AI5_ALPHA	mitochondria	0	0	1	4.96507e-17				0	0	6
P03878	AI4	mitochondria	0	0	1	0				0	0	6
P03879	BI4		0	0	1	0				0	0	4
P03962	URA3	cytosol	0.942082	0.00554481	0.0579182	0.00554481				0	0	6
P03965	CPA2	cytosol	0.940337	0.00317167	0.0596634	0.00317167				0	0	6
P04037	COX4	mitochondria	0	0	1	9.93014e-17			TRANSIT 1..25; /note="Mitochondrion"; /evidence="ECO:0000269|PubMed:1331058, ECO:0000269|PubMed:6327686, ECO:0000269|PubMed:7851399"	0	1	6
P04039	COX8	mitochondria	0	0	1	0		TRANSMEM 52..73; /note="Helical"; /evidence="ECO:0000269|PubMed:30598554"	TRANSIT 1..27; /note="Mitochondrion"; /evidence="ECO:0000269|PubMed:1331058, ECO:0000269|PubMed:6327685, ECO:0000269|PubMed:7851399"	0	0	6
P04046	ADE4	cytosol	0.925457	0.0106363	0.0745429	0.0106363				0	0	6
P04050	RPO21	nucleus	0.807301	0.00654485	0.192699	0.00654485				0	0	6
P04051	RPO31	nucleus	0.602293	0.0364094	0.397707	0.0364094				0	0	6
P04076	ARG4	cytosol	0.946542	0.00253892	0.0534581	0.00253892				0	0	6
P04147	PAB1	cytosol	0.652916	0.0252	0.347084	0.0252				0	0	6
P04161	ADE8	cytosol	0.958665	0.0101641	0.0413351	0.0101641				0	0	6
P04387	GAL80	cytosol	0.167736	0.37507	0.832264	0.37507				0	0	5
P04449	RPL24A	ribosome	0.58257	0.0459638	0.41743	0.0459638				0	0	6
P04456	RPL25	ribosome	0.612808	0.0285616	0.387192	0.0285616				0	0	6
P04710	AAC1	mitochondria	0	0	1	4.96507e-17		TRANSMEM 13..40; /note="Helical; Name=1"; /evidence="ECO:0000250|UniProtKB:P18239"; TRANSMEM 81..105; /note="Helical; Name=2"; /evidence="ECO:0000250|UniProtKB:P18239"; TRANSMEM 114..134; /note="Helical; Name=3"; /evidence="ECO:0000250|UniProtKB:P18239"; TRANSMEM 184..205; /note="Helical; Name=4"; /evidence="ECO:0000250|UniProtKB:P18239"; TRANSMEM 219..239; /note="Helical; Name=5"; /evidence="ECO…		0	0	6
P04786	TOP1	nucleus	0.126686	0.0911693	0.873314	0.0911693				0	0	6
P04801	THS1	cytosol	0.941243	0.00307156	0.0587568	0.00307156				0	0	6
P04802	DPS1	cytosol	0.938289	0.00153247	0.0617115	0.00153247				0	0	6
P04803	MSW1	mitochondria	0.111962	0.274249	0.888038	0.274249				0	0	6
P04806	HXK1	cytosol	0.956622	0.00620757	0.0433776	0.00620757				0	0	6
P04807	HXK2	cytosol	0.949193	0.00301576	0.0508068	0.00301576				0	0	6
P04819	CDC9	nucleus	0.573476	0.086121	0.426524	0.086121			TRANSIT 1..44; /note="Mitochondrion"; /evidence="ECO:0000255"	0	1	6
P04821	CDC25	ambiguous	0.341005	0.123096	0.658995	0.123096		TRANSMEM 1452..1473; /note="Helical"; /evidence="ECO:0000255"		0	0	6
P04840	POR1	mitochondria	0	0	1	9.93014e-17				0	0	6
P04912;P04911	HTA2;HTA1	nucleus	0.253273	0.0434934	0.746727	0.0434934				0	0	6
P05030;P19657	PMA1;PMA2	PM	0.00683353	0.00331248	0.993166	0.00331248		TRANSMEM 116..136; /note="Helical; Name=1"; /evidence="ECO:0000255"; TRANSMEM 141..160; /note="Helical; Name=2"; /evidence="ECO:0000255"; TRANSMEM 292..313; /note="Helical; Name=3"; /evidence="ECO:0000255"; TRANSMEM 326..347; /note="Helical; Name=4"; /evidence="ECO:0000255"; TRANSMEM 720..738; /note="Helical; Name=5"; /evidence="ECO:0000255"; TRANSMEM 755..774; /note="Helical; Name=6"; /evidence=…		0	0	6
P05150	ARG3	cytosol	0.946482	0.00602079	0.0535183	0.00602079				0	0	6
P05316	FUR4	PM	0	0	1	4.96507e-17		TRANSMEM 143..163; /note="Helical"; /evidence="ECO:0000255"; TRANSMEM 173..193; /note="Helical"; /evidence="ECO:0000255"; TRANSMEM 197..217; /note="Helical"; /evidence="ECO:0000255"; TRANSMEM 242..262; /note="Helical"; /evidence="ECO:0000255"; TRANSMEM 268..288; /note="Helical"; /evidence="ECO:0000255"; TRANSMEM 310..330; /note="Helical"; /evidence="ECO:0000255"; TRANSMEM 350..370; /note="Helical…		0	0	6
P05317	RPP0	ribosome	0.619179	0.0162769	0.380821	0.0162769				0	0	6
P05318	RPP1A	ribosome	0.653541	0.0750592	0.346459	0.0750592				0	0	6
P05319	RPP2A	ribosome	0.627275	0.042953	0.372725	0.042953				0	0	6
P05373	HEM2	cytosol	0.953382	0.00436244	0.0466177	0.00436244				0	0	6
P05374	CHO2	ER	0.0203581	0.0116373	0.979642	0.0116373		TRANSMEM 56..76; /note="Helical"; /evidence="ECO:0000255|HAMAP-Rule:MF_03217"; TRANSMEM 87..107; /note="Helical"; /evidence="ECO:0000255|HAMAP-Rule:MF_03217"; TRANSMEM 188..208; /note="Helical"; /evidence="ECO:0000255|HAMAP-Rule:MF_03217"; TRANSMEM 213..233; /note="Helical"; /evidence="ECO:0000255|HAMAP-Rule:MF_03217"; TRANSMEM 259..279; /note="Helical"; /evidence="ECO:0000255|HAMAP-Rule:MF_03217…		0	0	6
P05375	OPI3	ER	0	0	1	1.11022e-16		TRANSMEM 54..74; /note="Helical"; /evidence="ECO:0000255|HAMAP-Rule:MF_03216"; TRANSMEM 102..122; /note="Helical"; /evidence="ECO:0000255|HAMAP-Rule:MF_03216"; TRANSMEM 166..186; /note="Helical"; /evidence="ECO:0000255|HAMAP-Rule:MF_03216"		0	0	6
P05453	SUP35	cytosol	0.671986	0.00920875	0.328014	0.00920875				0	0	6
P05626	ATP4	mitochondria	0	0	1	0			TRANSIT 1..35; /note="Mitochondrion"; /evidence="ECO:0000269|PubMed:2883007"	0	1	6
P05694	MET6	cytosol	0.938366	0.00250778	0.0616338	0.00250778				0	0	6
P05737	RPL7A	ribosome	0.595193	0.0478743	0.404807	0.0478743				0	0	6
P05738	RPL9A	ribosome	0.630685	0.0158593	0.369315	0.0158593				0	0	6
P05739	RPL6B	ribosome	0.616471	0.0223402	0.383529	0.0223402				0	0	6
P05740	RPL17A	ribosome	0.596309	0.0348894	0.403691	0.0348894				0	0	6
P05743	RPL26A	ribosome	0.237561	0.28563	0.762439	0.28563				0	0	4
P05744	RPL33A	ribosome	0.591973	0.0466307	0.408027	0.0466307				0	0	6
P05745	RPL36A	ribosome	0.585651	0.0322613	0.414349	0.0322613				0	0	6
P05747	RPL29	ribosome	0.45195	0.257305	0.54805	0.257305				0	0	6
P05748	RPL15A	ribosome	0.631072	0.0244517	0.368928	0.0244517				0	0	6
P05749	RPL22A	ribosome	0.614371	0.0508524	0.385629	0.0508524				0	0	6
P05750	RPS3	ribosome	0.66405	0.022899	0.33595	0.022899				0	0	6
P05755	RPS9B	ribosome	0.652298	0.0157024	0.347702	0.0157024				0	0	6
P05756	RPS13	ribosome	0.671357	0.0147502	0.328643	0.0147502				0	0	6
P05759	RPS31	ribosome	0.848401	0.018487	0.151599	0.018487				0	0	6
P05986	TPK3	nucleus	0.727335	0.0544131	0.272665	0.0544131				0	0	6
P06100	CDC36	cytosol	0.490032	0.058872	0.509968	0.058872				0	0	6
P06101	CDC37	cytosol	0.949919	0.00615455	0.0500813	0.00615455				0	0	6
P06102	NOT3	cytosol	0.635156	0.0188546	0.364844	0.0188546				0	0	6
P06103	PRT1	cytosol	0.695956	0.00566349	0.304044	0.00566349				0	0	6
P06104	RAD6	nucleus	0.786436	0.386574	0.213564	0.386574				0	0	6
P06105	SCP160	ambiguous	0.338012	0.0354551	0.661988	0.0354551				0	0	6
P06106	MET17	cytosol	0.943204	0.00242695	0.0567961	0.00242695				0	0	6
P06168	ILV5	mitochondria	0.0201991	0.00256856	0.979801	0.00256856			TRANSIT 1..47; /note="Mitochondrion"; /evidence="ECO:0000255"	0	1	6
P06169	PDC1	cytosol	0.931706	0.0035649	0.0682942	0.0035649				0	0	6
P06174	HEM4	ambiguous	0.914348	0.149156	0.0856522	0.149156				0	0	6
P06182	CYC3	mitochondria	0	0	1	1.48952e-16				0	0	6
P06197	PIS1	ER	0	0	1	1.40433e-16		TRANSMEM 21..41; /note="Helical"; /evidence="ECO:0000255"; TRANSMEM 46..66; /note="Helical"; /evidence="ECO:0000255"; TRANSMEM 76..96; /note="Helical"; /evidence="ECO:0000255, ECO:0000305|PubMed:25687304"; TRANSMEM 99..119; /note="Helical"; /evidence="ECO:0000255, ECO:0000305|PubMed:25687304"; TRANSMEM 146..166; /note="Helical"; /evidence="ECO:0000255"; TRANSMEM 171..191; /note="Helical"; /eviden…		0	0	6
P06208	LEU4	ambiguous	0.0542284	0.00842321	0.945772	0.00842321				0	0	6
P06242	KIN28	nucleus	0.70721	0.348361	0.29279	0.348361				0	0	6
P06243	CDC7	nucleus	0.889666	0.0730813	0.110334	0.0730813				0	0	6
P06244	TPK1	cytosol	0.767112	0.380857	0.232888	0.380857				0	0	6
P06245	TPK2	nucleus	0.622136	0.0693592	0.377864	0.0693592				0	0	6
P06367	RPS14A	ribosome	0.654197	0.0228395	0.345803	0.0228395				0	0	6
P06634	DED1	ambiguous	0.556268	0.00843161	0.443732	0.00843161				0	0	6
P06700	SIR2	nucleus	0.497075	0.112382	0.502925	0.112382				0	0	6
P06701	SIR3	nucleus	0.15586	0.0889635	0.84414	0.0889635				0	0	6
P06704	CDC31	NE	0.640989	0.04466	0.359011	0.04466				0	0	6
P06738	GPH1	cytosol	0.999678	0.000787836	0.000321633	0.000787836				0	0	6
P06773	DCD1	cytosol	0.0727856	0.112761	0.927214	0.112761				0	0	6
P06774	HAP2	nucleus	0.28665	0.318119	0.71335	0.318119				0	0	6
P06775	HIP1	PM	0	0	1	1.11022e-16		TRANSMEM 96..116; /note="Helical"; /evidence="ECO:0000255"; TRANSMEM 122..142; /note="Helical"; /evidence="ECO:0000255"; TRANSMEM 166..185; /note="Helical"; /evidence="ECO:0000255"; TRANSMEM 204..223; /note="Helical"; /evidence="ECO:0000255"; TRANSMEM 237..255; /note="Helical"; /evidence="ECO:0000255"; TRANSMEM 280..297; /note="Helical"; /evidence="ECO:0000255"; TRANSMEM 322..342; /note="Helical"…		0	0	6
P06776	PDE2	nucleus	0.723707	0.0149301	0.276293	0.0149301				0	0	6
P06777	RAD1	nucleus	0	0	1	7.02167e-17				0	0	6
P06778	RAD52	nucleus	0	0	1	7.02167e-17				0	0	6
P06779	RAD7	cytosol	0.747519	0.151552	0.252481	0.151552				0	0	6
P06780	RHO1	ambiguous	0.0353425	0.0451016	0.964658	0.0451016				0	0	6
P06781	RHO2	PM	0	0	1	1.11022e-16				0	0	6
P06782	SNF1	ambiguous	0.838938	0.010343	0.161062	0.010343				0	0	6
P06784	STE7	cytosol	0.624506	0.313743	0.375494	0.313743				0	0	6
P06785	CDC21	ambiguous	0.914978	0.00738828	0.0850221	0.00738828				0	0	6
P06786	TOP2	nucleus	0.105956	0.0445762	0.894044	0.0445762				0	0	6
P06787	CMD1	cytosol	0.752961	0.0133612	0.247039	0.0133612				0	0	6
P06838	RAD10	nucleus	0	0	1	1.24127e-16				0	0	5
P06839	RAD3	nucleus	0.60492	0.025653	0.39508	0.025653				0	0	6
P06843	SPT2	nucleus	0.260443	0.403501	0.739557	0.403501				0	0	6
P06844	SPT3	nucleus	0	0	1	0				0	0	6
P07143	CYT1	mitochondria	0	0	1	0		TRANSMEM 263..296; /note="Helical"; /evidence="ECO:0000269|PubMed:18390544, ECO:0000269|PubMed:30598554"	TRANSIT 1..61; /note="Mitochondrion"; /evidence="ECO:0000269|PubMed:6092058, ECO:0000269|PubMed:9430684"	0	0	6
P07149	FAS1	cytosol	0.863501	0.00871077	0.136499	0.00871077				0	0	6
P07170	ADK1	cytosol	0.938828	0.000922403	0.0611723	0.000922403				0	0	6
P07172	HIS5	cytosol	0.925756	0.00776237	0.0742441	0.00776237				0	0	6
P07213	TOM70	mitochondria	0.0415015	0.0106652	0.958498	0.0106652		TRANSMEM 11..30; /note="Helical"; /evidence="ECO:0000255"		0	0	6
P07236	MST1	mitochondria	0	0	1	9.93014e-17			TRANSIT 1..45; /note="Mitochondrion"; /evidence="ECO:0000255"	0	1	6
P07244	ADE5,7	cytosol	0.946347	0.00385143	0.0536528	0.00385143				0	0	6
P07245	ADE3	ambiguous	0.627596	0.0126251	0.372404	0.0126251				0	0	6
P07246	ADH3	mitochondria	0.00150149	0.00149841	0.998499	0.00149841			TRANSIT 1..24; /note="Mitochondrion"; /evidence="ECO:0000305|PubMed:2188098"	0	1	6
P07248	ADR1	cytosol	0	0	1	9.93014e-17				0	0	6
P07250	ARG82	cytosol	1	0	0	0				0	0	6
P07251	ATP1	mitochondria	0.000818266	0.000445189	0.999182	0.000445189			TRANSIT 1..35; /note="Mitochondrion"	0	1	6
P07252	CBP1	mitochondria	0.746572	0.0731767	0.253428	0.0731767				0	0	6
P07253	CBP6	mitochondria	0	0	1	4.96507e-17				0	0	6
P07255	COX9	mitochondria	0	0	1	1.11022e-16		TRANSMEM 9..44; /note="Helical"; /evidence="ECO:0000269|PubMed:30598554"		0	0	6
P07256	COR1	mitochondria	0	0	1	0			TRANSIT 1..26; /note="Mitochondrion"; /evidence="ECO:0000255, ECO:0000305|PubMed:3023384"	0	1	6
P07257	QCR2	mitochondria	0	0	1	1.21619e-16			TRANSIT 1..16; /note="Mitochondrion"; /evidence="ECO:0000269|PubMed:3028797"	0	1	6
P07258	CPA1	cytosol	0.942876	0.00373458	0.0571238	0.00373458				0	0	6
P07259	URA2	cytosol	0.88172	0.00723664	0.11828	0.00723664				0	0	6
P07260	CDC33	cytosol	0.68376	0.0199973	0.31624	0.0199973				0	0	6
P07261	GCR1	nucleus	0	0	1	6.40988e-17				0	0	4
P07262	GDH1	cytosol	0.928744	0.00485942	0.071256	0.00485942				0	0	6
P07263	HTS1	ambiguous	0.901055	0.00111559	0.0989454	0.00111559			TRANSIT 1..20; /note="Mitochondrion"	0	1	6
P07264	LEU1	cytosol	0.945576	0.0023746	0.054424	0.0023746				0	0	6
P07266	MRS1	mitochondria	0	0	1	0				0	0	6
P07267	PEP4	vacuole	0.427264	0.0264907	0.572736	0.0264907	SIGNAL 1..22; /evidence="ECO:0000269|PubMed:8840499"			1	0	6
P07269	PHO2	nucleus	0.173216	0.28469	0.826784	0.28469				0	0	6
P07270	PHO4	cytosol	0	0	1	8.59975e-17				0	0	6
P07271	PIF1	ambiguous	0	0	1	0			TRANSIT 1..45; /note="Mitochondrion"; /evidence="ECO:0000269|PubMed:8253734"	0	1	6
P07273	DST1	nucleus	0.705017	0.0201117	0.294983	0.0201117				0	0	6
P07274	PFY1	cytosol	0.943603	0.00681632	0.0563971	0.00681632				0	0	6
P07275	PUT2	mitochondria	0	0	1	1.11022e-16			TRANSIT 1..?; /note="Mitochondrion"; /evidence="ECO:0000255"	0	1	6
P07276	RAD2	nucleus	0	0	1	1.11022e-16				0	0	5
P07277	ERG12	cytosol	0.945185	0.00371907	0.0548154	0.00371907				0	0	6
P07278	BCY1	ambiguous	0.663109	0.0183576	0.336891	0.0183576				0	0	6
P07281;P07280	RPS19B;RPS19A	ribosome	0.670531	0.0151578	0.329469	0.0151578				0	0	6
P07283	SEC53	ambiguous	0.94607	0.00408241	0.0539304	0.00408241				0	0	6
P07284	SES1	cytosol	0.943189	0.00277611	0.0568108	0.00277611				0	0	6
P07285	TRP4	cytosol	0.906202	0.00773496	0.0937985	0.00773496				0	0	6
P07286	ALG7	ER	0	0	1	0		TRANSMEM 24..44; /note="Helical"; /evidence="ECO:0000255"; TRANSMEM 72..92; /note="Helical"; /evidence="ECO:0000255"; TRANSMEM 129..149; /note="Helical"; /evidence="ECO:0000255"; TRANSMEM 157..177; /note="Helical"; /evidence="ECO:0000255"; TRANSMEM 202..222; /note="Helical"; /evidence="ECO:0000255"; TRANSMEM 231..251; /note="Helical"; /evidence="ECO:0000255"; TRANSMEM 256..276; /note="Helical"; /…		0	0	6
P07342	ILV2	mitochondria	0.00105184	0.0010855	0.998948	0.0010855			TRANSIT 1..90; /note="Mitochondrion"; /evidence="ECO:0000255"	0	1	6
P07347	ARD1	cytosol	0.72832	0.0263739	0.27168	0.0263739				0	0	6
P07560	SEC4	ambiguous	0.292518	0.0243054	0.707482	0.0243054				0	0	6
P07702	LYS2	cytosol	0.952413	0.00240726	0.0475868	0.00240726				0	0	6
P07703	RPC40	nucleus	0.605556	0.019805	0.394444	0.019805				0	0	6
P07806	VAS1	ambiguous	0.932701	0.00256554	0.0672991	0.00256554			TRANSIT 1..47; /note="Mitochondrion"	0	1	6
P07807	DFR1	cytosol	0.856913	0.0229948	0.143087	0.0229948				0	0	6
P07834	CDC4	nucleus	0.839834	0.0751997	0.160166	0.0751997				0	0	6
P07866	LTE1	cytosol	0	0	1	7.02167e-17				0	0	6
P07884	MOD5	nucleus	0.639483	0.0985752	0.360517	0.0985752				0	0	6
P07991	CAR2	cytosol	0.978608	0.00594269	0.0213917	0.00594269				0	0	6
P08004	CHS1	PM	0	0	1	1.71995e-16		TRANSMEM 795..815; /note="Helical"; /evidence="ECO:0000255"; TRANSMEM 833..853; /note="Helical"; /evidence="ECO:0000255"; TRANSMEM 866..886; /note="Helical"; /evidence="ECO:0000255"; TRANSMEM 914..934; /note="Helical"; /evidence="ECO:0000255"; TRANSMEM 942..962; /note="Helical"; /evidence="ECO:0000255"; TRANSMEM 1042..1062; /note="Helical"; /evidence="ECO:0000255"; TRANSMEM 1101..1121; /note="Hel…		0	0	6
P08018	PBS2	cytosol	0.665375	0.0222373	0.334625	0.0222373				0	0	6
P08067	RIP1	mitochondria	0.0215544	0.0224269	0.978446	0.0224269		TRANSMEM 51..80; /note="Helical"; /evidence="ECO:0000269|PubMed:18390544, ECO:0000269|PubMed:30598554"	TRANSIT 1..22; /note="Mitochondrion"; /evidence="ECO:0000269|PubMed:3036836, ECO:0000269|PubMed:8206223"	0	0	6
P08153	SWI5	ambiguous	0	0	1	0				0	0	5
P08417	FUM1	mitochondria	0.605885	0.02336	0.394115	0.02336			TRANSIT 1..24; /note="Mitochondrion"; /evidence="ECO:0000269|PubMed:11585823"	0	1	6
P08425	MSF1	mitochondria	0	0	1	0			TRANSIT 1..17; /note="Mitochondrion"	0	1	6
P08432	SPE1	cytosol	0.967525	0.0104046	0.0324751	0.0104046				0	0	6
P08456	CHO1	ER	0	0	1	1.11022e-16		TRANSMEM 82..102; /note="Helical"; /evidence="ECO:0000255"; TRANSMEM 163..183; /note="Helical"; /evidence="ECO:0000255"; TRANSMEM 210..230; /note="Helical"; /evidence="ECO:0000255"; TRANSMEM 248..268; /note="Helical"; /evidence="ECO:0000255"		0	0	6
P08466	NUC1	mitochondria	0	0	1	1.11022e-16				0	0	6
P08468	PET111	mitochondria	0	0	1	0			TRANSIT 1..?; /note="Mitochondrion"	0	1	3
P08518	RPB2	nucleus	0.79421	0.00954705	0.20579	0.00954705				0	0	6
P08524	ERG20	cytosol	0.945942	0.00118515	0.0540576	0.00118515				0	0	6
P08525	QCR8	mitochondria	0	0	1	9.93014e-17		TRANSMEM 50..80; /note="Helical"; /evidence="ECO:0000269|PubMed:18390544, ECO:0000269|PubMed:30598554"		0	0	6
P08536	MET3	cytosol	1	0	0	0				0	0	6
P08539	GPA1	PM	0	0	1	4.96507e-17				0	0	6
P08566	ARO1	cytosol	0.858491	0.0112254	0.141509	0.0112254				0	0	6
P08593	MSS18	mitochondria	0	0	1	9.93014e-17				0	0	6
P08638	LEU3	nucleus	0	0	1	9.93014e-17				0	0	6
P08678	CYR1	cytosol	0.74326	0.0210315	0.25674	0.0210315				0	0	6
P08679;P43635	CIT2;CIT3	cytosol	0.607701	0.0308782	0.392299	0.0308782				0	0	6
P08964	MYO1	actin-associated	0.664983	0.0517504	0.335017	0.0517504				0	0	6
P09032	GCD1	cytosol	0.82364	0.0159715	0.17636	0.0159715				0	0	6
P09064	SUI3	cytosol	0.798131	0.0107911	0.201869	0.0107911				0	0	6
P09232	PRB1	vacuole	0.712333	0.010493	0.287667	0.010493	SIGNAL 1..19; /evidence="ECO:0000255"			1	0	6
P09368	PUT1	mitochondria	0.153238	0.375356	0.846762	0.375356			TRANSIT 1..?; /note="Mitochondrion"; /evidence="ECO:0000255"	0	1	6
P09436	ILS1	cytosol	0.942017	0.00261373	0.0579827	0.00261373				0	0	6
P09440	MIS1	mitochondria	0.0317512	0.0246891	0.968249	0.0246891			TRANSIT 1..34; /note="Mitochondrion"; /evidence="ECO:0000269|PubMed:3528153"	0	1	6
P09457	ATP5	mitochondria	0	0	1	1.11022e-16			TRANSIT 1..17; /note="Mitochondrion"	0	1	6
P09547	SWI1	nucleus	0.0974429	0.0814522	0.902557	0.0814522				0	0	6
P09620	KEX1	Golgi	0.0162341	0.0140007	0.983766	0.0140007	SIGNAL 1..22	TRANSMEM 617..637; /note="Helical"; /evidence="ECO:0000255"		0	0	6
P09624	LPD1	mitochondria	0	0	1	1.11022e-16			TRANSIT 1..21; /note="Mitochondrion"; /evidence="ECO:0000269|PubMed:3279419"	0	1	6
P09733	TUB1	cytosol	0.931256	0.00453033	0.0687437	0.00453033				0	0	6
P09734	TUB3	cytosol	0.933685	0.00542549	0.0663153	0.00542549				0	0	6
P09798	CDC16	nucleus	0.505494	0.15826	0.494506	0.15826				0	0	6
P09880	TRL1	cytosol	0.96878	0.0103807	0.0312203	0.0103807				0	0	6
P09938	RNR2	cytosol	0.93654	0.00259212	0.0634595	0.00259212				0	0	6
P09950	HEM1	mitochondria	0	0	1	1.11022e-16			TRANSIT 1..22; /note="Mitochondrion"; /evidence="ECO:0000255"	0	1	6
P09959	SWI6	nucleus	0.677649	0.119425	0.322351	0.119425				0	0	6
P0C074	YSF3	nucleus	0.297312	0.51496	0.702688	0.51496				0	0	3
P0C0V8	RPS21A	ribosome	0.689073	0.0772216	0.310927	0.0772216				0	0	6
P0C0W9	RPL11A	ribosome	0.64445	0.0251504	0.35555	0.0251504				0	0	6
P0C0X0	RPS28B	ribosome	0.645937	0.0958133	0.354063	0.0958133				0	0	6
P0C2H6;P0C2H7	RPL27A;RPL27B	ribosome	0.610623	0.0153203	0.389377	0.0153203				0	0	6
P0C2H8	RPL31A	ribosome	0.62133	0.0251976	0.37867	0.0251976				0	0	6
P0C2H9	RPL31B	ribosome	0.610419	0.0277143	0.389581	0.0277143				0	0	6
P0C2I6	YLR227W-B		0	0	1	4.96507e-17				0	0	6
P0C2I9	YPR137C-B		0.371145	0.00900297	0.628855	0.00900297				0	0	6
P0C2J0	YPR158W-B		0	0	1	9.93014e-17				0	0	6
P0C5N3	DPC13	mitochondria	0	0	1	9.93014e-17			TRANSIT 1..42; /note="Mitochondrion"; /evidence="ECO:0000255"	0	1	6
P0CE41	HAP1	ambiguous	0	0	1	1.11022e-16				0	0	6
P0CS90	SSC1	mitochondria	0.0146486	0.00637756	0.985351	0.00637756			TRANSIT 1..23; /note="Mitochondrion"; /evidence="ECO:0000269|PubMed:2265609"	0	1	6
P0CT04	PBI2	cytosol	0.9367	0.0107115	0.0632996	0.0107115				0	0	6
P0CX22;P0CX21;P0CX20;P38722;O13556;P39971;P0CX17;P0CX16;Q08994;P43539	YRF1-8;YRF1-5;YRF1-1;YHL049C;YLR462W;YEL076C;YLR464W;YEL076C-A;YPR203W;YFL065C	unknown	0	0	1	9.93014e-17				0	0	6
P0CX24;P0CX23	RPL20B;RPL20A	ribosome	0.613115	0.0297749	0.386885	0.0297749				0	0	6
P0CX26;P0CX25	RPL43B;RPL43A	ribosome	0.580647	0.0399253	0.419353	0.0399253				0	0	6
P0CX28;P0CX27	RPL42B;RPL42A	ribosome	0.624652	0.0322227	0.375348	0.0322227				0	0	6
P0CX30;P0CX29	RPS23B;RPS23A	ribosome	0.685095	0.0467481	0.314905	0.0467481				0	0	6
P0CX32;P0CX31	RPS24B;RPS24A	ribosome	0.649457	0.0308075	0.350543	0.0308075				0	0	6
P0CX34;P0CX33	RPS30B;RPS30A	ribosome	0.670771	0.022043	0.329229	0.022043				0	0	6
P0CX36;P0CX35	RPS4B;RPS4A	ribosome	0.652454	0.0175288	0.347546	0.0175288				0	0	6
P0CX38;P0CX37	RPS6B;RPS6A	ribosome	0.649282	0.0217342	0.350718	0.0217342				0	0	6
P0CX40;P0CX39	RPS8B;RPS8A	ribosome	0.658278	0.0205669	0.341722	0.0205669				0	0	6
P0CX42;P0CX41	RPL23B;RPL23A	ribosome	0.599234	0.0210506	0.400766	0.0210506				0	0	6
P0CX44;P0CX43	RPL1B;RPL1A	ribosome	0.630283	0.01601	0.369717	0.01601				0	0	6
P0CX46;P0CX45	RPL2B;RPL2A	ribosome	0.58727	0.0345238	0.41273	0.0345238				0	0	6
P0CX48;P0CX47	RPS11B;RPS11A	ribosome	0.6665	0.0232487	0.3335	0.0232487				0	0	6
P0CX50;P0CX49	RPL18B;RPL18A	ribosome	0.608122	0.0121837	0.391878	0.0121837				0	0	6
P0CX52;P0CX51	RPS16B;RPS16A	ribosome	0.648868	0.023183	0.351132	0.023183				0	0	6
P0CX54;P0CX53	RPL12B;RPL12A	ribosome	0.612949	0.0299283	0.387051	0.0299283				0	0	6
P0CX56;P0CX55	RPS18B;RPS18A	ribosome	0.673066	0.0113512	0.326934	0.0113512				0	0	6
P0CX58;P0CX57;O74302;Q12470;Q04706	YPR137C-A;YAR010C;YDR261C-C;YNL054W-A ;YML045W-A		0.224398	0.118769	0.775602	0.118769				0	0	6
P0CX73;P0CX72;P0CX71;P0CX70;Q6Q5H1;P0C2I8	YPL257W-A ;YLR157C-A;YER137C-A ;YDR365W-A;YPR158C-C;YLR256W-A		0.163123	0.0919174	0.836877	0.0919174				0	0	6
P0CX81;P0CX80	CUP1-2;CUP1-1	cytosol	0.960639	0.0120777	0.0393609	0.0120777				0	0	6
P0CX83;P0CX82	RPL19B;RPL19A	ribosome	0.603094	0.0290796	0.396906	0.0290796				0	0	6
P0CX85;P0CX84	RPL35B;RPL35A	ribosome	0.618921	0.0281268	0.381079	0.0281268				0	0	6
P10080	SBP1	ribosome	0.336493	0.0352615	0.663507	0.0352615				0	0	6
P10081	TIF2	cytosol	0.90828	0.00880729	0.0917201	0.00880729				0	0	6
P10127	ADH4	mitochondria	0	0	1	4.96507e-17				0	0	6
P10355	PET122	mitochondria	0	0	1	0			TRANSIT 1..8; /note="Mitochondrion"; /evidence="ECO:0000269|PubMed:8389363"	0	1	4
P10356	YER152C	cytosol	0.979558	0.0185947	0.0204419	0.0185947				0	0	6
P10363	PRI1	nucleus	0.590516	0.0253495	0.409484	0.0253495				0	0	6
P10507	MAS1	mitochondria	0	0	1	1.11022e-16			TRANSIT 1..20; /note="Mitochondrion"; /evidence="ECO:0000269|PubMed:2007593"	0	1	6
P10566	MRS3	mitochondria	0	0	1	0		TRANSMEM 33..52; /note="Helical; Name=1"; /evidence="ECO:0000255"; TRANSMEM 93..112; /note="Helical; Name=2"; /evidence="ECO:0000255"; TRANSMEM 130..149; /note="Helical; Name=3"; /evidence="ECO:0000255"; TRANSMEM 185..204; /note="Helical; Name=4"; /evidence="ECO:0000255"; TRANSMEM 219..238; /note="Helical; Name=5"; /evidence="ECO:0000255"; TRANSMEM 285..298; /note="Helical; Name=6"; /evidence="EC…		0	0	6
P10591	SSA1	ambiguous	0.87099	0.00771261	0.12901	0.00771261				0	0	6
P10592	SSA2	cytosol	0.867973	0.00479443	0.132027	0.00479443				0	0	6
P10614	ERG11	ER	0	0	1	1.48952e-16		TRANSMEM 21..41; /note="Helical"; /evidence="ECO:0000269|PubMed:16847258, ECO:0000269|PubMed:24613931"		0	0	6
P10622	RPP1B	ribosome	0.58937	0.0486377	0.41063	0.0486377				0	0	6
P10659	SAM1	cytosol	0.945737	0.00488376	0.0542626	0.00488376				0	0	6
P10662	MRP1	mitochondria	0	0	1	4.96507e-17			TRANSIT 1..13; /note="Mitochondrion"; /evidence="ECO:0000255"	0	1	6
P10663	MRP2	mitochondria	0	0	1	4.96507e-17				0	0	6
P10664	RPL4A	ribosome	0.616454	0.0131914	0.383546	0.0131914				0	0	6
P10823	GPA2	PM	0	0	1	9.93014e-17				0	0	6
P10834	PET54	mitochondria	0	0	1	0				0	0	6
P10849	MTF2	mitochondria	0	0	1	4.96507e-17			TRANSIT 1..15; /note="Mitochondrion"	0	1	6
P10862	RAD18	nucleus	0.793622	0.443743	0.206378	0.443743				0	0	5
P10869	HOM3	cytosol	0.933897	0.00509432	0.0661032	0.00509432				0	0	6
P10870	SNF3	PM	0	0	1	0		TRANSMEM 98..118; /note="Helical; Name=1"; /evidence="ECO:0000255"; TRANSMEM 144..164; /note="Helical; Name=2"; /evidence="ECO:0000255"; TRANSMEM 179..199; /note="Helical; Name=3"; /evidence="ECO:0000255"; TRANSMEM 203..223; /note="Helical; Name=4"; /evidence="ECO:0000255"; TRANSMEM 230..250; /note="Helical; Name=5"; /evidence="ECO:0000255"; TRANSMEM 265..285; /note="Helical; Name=6"; /evidence="…		0	0	4
P10961	HSF1	nucleus	0.54064	0.282787	0.45936	0.282787				0	0	6
P10962	MAK16	nucleus	0.64877	0.00958243	0.35123	0.00958243				0	0	6
P10964	RPA190	nucleus	0.55779	0.00956118	0.44221	0.00956118				0	0	6
P11075	SEC7	ambiguous	0.890956	0.00959905	0.109044	0.00959905				0	0	6
P11076	ARF1	Golgi	0.920112	0.00444697	0.0798878	0.00444697				0	0	6
P11154	PYC1	cytosol	0.961123	0.00862356	0.0388771	0.00862356				0	0	6
P11325	NAM2	mitochondria	0.215424	0.249295	0.784576	0.249295			TRANSIT 1..9; /note="Mitochondrion"; /evidence="ECO:0000269|PubMed:1990003"	0	1	6
P11353	HEM13	cytosol	0.857542	0.0579032	0.142458	0.0579032				0	0	6
P11412	ZWF1	cytosol	0.838413	0.011397	0.161587	0.011397				0	0	6
P11433	CDC24	ambiguous	0.519888	0.0324678	0.480112	0.0324678				0	0	6
P11484	SSB1	cytosol	0.764608	0.0133771	0.235392	0.0133771				0	0	6
P11491	PHO8	vacuole	0.0567003	0.00962053	0.9433	0.00962053		TRANSMEM 34..59; /note="Helical"; /evidence="ECO:0000255"		0	0	6
P11632	NHP6A	nucleus	0.59138	0.0833365	0.40862	0.0833365				0	0	6
P11633	NHP6B	nucleus	0.616485	0.0637607	0.383515	0.0637607				0	0	6
P11655	SEC12	ER	0	0	1	1.40433e-16		TRANSMEM 355..373; /note="Helical; Signal-anchor for type II membrane protein"		0	0	6
P11709	BIK1	nucleus	0.677561	0.109402	0.322439	0.109402				0	0	6
P11745	RNA1	cytosol	0.942772	0.00477118	0.057228	0.00477118				0	0	6
P11746	MCM1	nucleus	0	0	1	1.40433e-16				0	0	6
P11747	TAF13	cytosol	0	0	1	1.40433e-16				0	0	6
P11792	SCH9	cytosol	0.777775	0.0290099	0.222225	0.0290099				0	0	6
P11914	MAS2	mitochondria	0	0	1	7.02167e-17			TRANSIT 1..13; /note="Mitochondrion"; /evidence="ECO:0000269|PubMed:2007593"	0	1	6
P11927	KAR1	NE	0	0	1	0				0	0	6
P11938	RAP1	nucleus	0.687888	0.0234353	0.312112	0.0234353				0	0	6
P11972	SST2	cytosol	0.627529	0.00884435	0.372471	0.00884435				0	0	6
P11978	SIR4	nucleus	0.061913	0.151655	0.938087	0.151655				0	0	6
P11986	INO1	cytosol	1	0	0	0				0	0	6
P12383	PDR1	nucleus	0.14055	0.154804	0.85945	0.154804				0	0	6
P12385	SUP45	cytosol	0.651831	0.0198279	0.348169	0.0198279				0	0	6
P12611	WHI2	PM	0.397183	0.0509438	0.602817	0.0509438				0	0	6
P12612	TCP1	cytosol	0.837885	0.0126763	0.162115	0.0126763				0	0	6
P12630	BAR1	ambiguous	0.313155	0.0721037	0.686845	0.0721037	SIGNAL 1..24			1	0	6
P12683	HMG1	ER	0	0	1	9.93014e-17		TRANSMEM 29..49; /note="Helical"; /evidence="ECO:0000255"; TRANSMEM 188..208; /note="Helical"; /evidence="ECO:0000255"; TRANSMEM 218..238; /note="Helical"; /evidence="ECO:0000255"; TRANSMEM 247..267; /note="Helical"; /evidence="ECO:0000255"; TRANSMEM 310..330; /note="Helical"; /evidence="ECO:0000255"; TRANSMEM 337..357; /note="Helical"; /evidence="ECO:0000255"; TRANSMEM 401..421; /note="Helical";…		0	0	6
P12684	HMG2	ER	0.338274	0.139028	0.661726	0.139028		TRANSMEM 25..45; /note="Helical"; /evidence="ECO:0000255"; TRANSMEM 187..207; /note="Helical"; /evidence="ECO:0000255"; TRANSMEM 217..237; /note="Helical"; /evidence="ECO:0000255"; TRANSMEM 244..264; /note="Helical"; /evidence="ECO:0000255"; TRANSMEM 302..322; /note="Helical"; /evidence="ECO:0000255"; TRANSMEM 325..345; /note="Helical"; /evidence="ECO:0000255"; TRANSMEM 403..423; /note="Helical";…		0	0	6
P12685	TRK1	PM	0	0	1	1.11022e-16		TRANSMEM 49..70; /note="Helical"; /evidence="ECO:0000255"; TRANSMEM 78..98; /note="Helical"; /evidence="ECO:0000255"; TRANSMEM 107..127; /note="Helical"; /evidence="ECO:0000255"; TRANSMEM 778..800; /note="Helical"; /evidence="ECO:0000255"; TRANSMEM 813..834; /note="Helical"; /evidence="ECO:0000255"; TRANSMEM 838..858; /note="Helical"; /evidence="ECO:0000255"; TRANSMEM 862..882; /note="Helical"; /…		0	0	6
P12686	MRP13	mitochondria	0.791661	0.0867052	0.208339	0.0867052			TRANSIT 1..37; /note="Mitochondrion"; /evidence="ECO:0000269|PubMed:9151978"	0	1	6
P12687	MRP7	mitochondria	0	0	1	9.93014e-17			TRANSIT 1..27; /note="Mitochondrion"; /evidence="ECO:0000269|PubMed:2060626, ECO:0000269|PubMed:2693936"	0	1	6
P12688	YPK1	cytosol	0.710252	0.00937598	0.289748	0.00937598				0	0	6
P12689	REV1	cytosol	0	0	1	9.93014e-17				0	0	6
P12695	LAT1	mitochondria	0.000147538	0.000361392	0.999852	0.000361392			TRANSIT 1..28; /note="Mitochondrion"; /evidence="ECO:0000269|PubMed:3050999"	0	1	6
P12709	PGI1	cytosol	0.945372	0.00307012	0.0546284	0.00307012				0	0	6
P12753	RAD50	nucleus	0.352961	0.11501	0.647039	0.11501				0	0	6
P12754	GCD2	cytosol	0.793242	0.00846518	0.206758	0.00846518				0	0	6
P12866	STE6	ambiguous	0	0	1	4.96507e-17		TRANSMEM 26..46; /note="Helical"; /evidence="ECO:0000305"; TRANSMEM 76..96; /note="Helical"; /evidence="ECO:0000305"; TRANSMEM 151..171; /note="Helical"; /evidence="ECO:0000305"; TRANSMEM 174..194; /note="Helical"; /evidence="ECO:0000305"; TRANSMEM 263..283; /note="Helical"; /evidence="ECO:0000305"; TRANSMEM 297..317; /note="Helical"; /evidence="ECO:0000305"; TRANSMEM 716..736; /note="Helical"; /…		0	0	6
P12868	PEP5	endosomes	0.024991	0.0455212	0.975009	0.0455212				0	0	6
P12887	UNG1	nucleus	0.23418	0.189528	0.76582	0.189528			TRANSIT 1..21; /note="Mitochondrion"; /evidence="ECO:0000255"	0	1	6
P12904	SNF4	cytosol	0.874605	0.00526588	0.125395	0.00526588				0	0	6
P12945	NAT1	cytosol	0.70242	0.0136911	0.29758	0.0136911				0	0	6
P12954	SRS2	nucleus	0.157498	0.385789	0.842502	0.385789				0	0	6
P12962	CAF20	cytosol	0.75791	0.0471694	0.24209	0.0471694				0	0	6
P13090;Q03263	ATR1;ATR2	PM	0	0	1	0		TRANSMEM 109..129; /note="Helical"; /evidence="ECO:0000255"; TRANSMEM 137..157; /note="Helical"; /evidence="ECO:0000255"; TRANSMEM 173..193; /note="Helical"; /evidence="ECO:0000255"; TRANSMEM 199..219; /note="Helical"; /evidence="ECO:0000255"; TRANSMEM 232..252; /note="Helical"; /evidence="ECO:0000255"; TRANSMEM 263..283; /note="Helical"; /evidence="ECO:0000255"; TRANSMEM 296..316; /note="Helical…		0	0	6
P13099	TOP3	nucleus	0	0	1	1.11022e-16				0	0	6
P13134	KEX2	Golgi	0	0	1	1.48952e-16	SIGNAL 1..19; /evidence="ECO:0000255"	TRANSMEM 679..699; /note="Helical"; /evidence="ECO:0000255"		0	0	6
P13181	GAL2	PM	0	0	1	4.96507e-17		TRANSMEM 71..91; /note="Helical; Name=1"; /evidence="ECO:0000255"; TRANSMEM 122..142; /note="Helical; Name=2"; /evidence="ECO:0000255"; TRANSMEM 150..170; /note="Helical; Name=3"; /evidence="ECO:0000255"; TRANSMEM 176..196; /note="Helical; Name=4"; /evidence="ECO:0000255"; TRANSMEM 208..228; /note="Helical; Name=5"; /evidence="ECO:0000255"; TRANSMEM 243..263; /note="Helical; Name=6"; /evidence="E…		0	0	6
P13185	KIN1	cytosol	0.116629	0.105283	0.883371	0.105283				0	0	6
P13186	KIN2	cytosol	0.0102509	0.0161587	0.989749	0.0161587				0	0	6
P13188	GLN4	cytosol	0.946473	0.00339529	0.0535265	0.00339529				0	0	6
P13259	PCT1	nucleus	0.612892	0.0562936	0.387108	0.0562936				0	0	6
P13298;P30402	URA5;URA10	cytosol	0.953735	0.00372461	0.0462652	0.00372461				0	0	6
P13382	POL1	nucleus	0.403941	0.0367304	0.596059	0.0367304				0	0	6
P13393	SPT15	nucleus	0.579841	0.029019	0.420159	0.029019				0	0	6
P13433	RPO41	mitochondria	0	0	1	1.11022e-16			TRANSIT 1..?; /note="Mitochondrion"	0	1	6
P13483	DAT1	nucleus	0.782285	0.438989	0.217715	0.438989				0	0	5
P13517	CAP2	actin-associated	0.905504	0.00531585	0.0944958	0.00531585				0	0	6
P13574	STE12	nucleus	0.70815	0.0386589	0.29185	0.0386589				0	0	6
P13586	PMR1	Golgi	0.0533138	0.0198342	0.946686	0.0198342		TRANSMEM 93..111; /note="Helical"; /evidence="ECO:0000255"; TRANSMEM 117..133; /note="Helical"; /evidence="ECO:0000255"; TRANSMEM 289..309; /note="Helical"; /evidence="ECO:0000255"; TRANSMEM 324..344; /note="Helical"; /evidence="ECO:0000255"; TRANSMEM 815..835; /note="Helical"; /evidence="ECO:0000255"; TRANSMEM 845..862; /note="Helical"; /evidence="ECO:0000255"; TRANSMEM 885..905; /note="Helical"…		0	0	6
P13587	ENA1	PM	0	0	1	0		TRANSMEM 64..84; /note="Helical"; /evidence="ECO:0000255"; TRANSMEM 91..111; /note="Helical"; /evidence="ECO:0000255"; TRANSMEM 283..303; /note="Helical"; /evidence="ECO:0000255"; TRANSMEM 313..333; /note="Helical"; /evidence="ECO:0000255"; TRANSMEM 816..836; /note="Helical"; /evidence="ECO:0000255"; TRANSMEM 849..869; /note="Helical"; /evidence="ECO:0000255"; TRANSMEM 886..906; /note="Helical"; …		0	0	3
P13663	HOM2	cytosol	0.94143	0.00429894	0.0585705	0.00429894				0	0	6
P13712	MSI1	ambiguous	0.504193	0.0546182	0.495807	0.0546182				0	0	6
P13856	RSR1	ambiguous	0.0517803	0.053563	0.94822	0.053563				0	0	6
P13902	INO4	nucleus	0	0	1	7.02167e-17				0	0	6
P14020	DPM1	ER	0.0116903	0.00694739	0.98831	0.00694739		TRANSMEM 239..259; /note="Helical; Anchor for type IV membrane protein"; /evidence="ECO:0000255"		0	0	6
P14063	MRPL31	mitochondria	0	0	1	1.40433e-16			TRANSIT 1..12; /note="Mitochondrion"; /evidence="ECO:0000269|PubMed:2666132, ECO:0000269|PubMed:3060376"	0	1	6
P14065	GCY1	cytosol	0.94462	0.00633566	0.05538	0.00633566				0	0	6
P14066	CBS1	mitochondria	0	0	1	0			TRANSIT 1..25; /note="Mitochondrion"; /evidence="ECO:0000269|PubMed:1657414"	0	1	5
P14120	RPL30	ribosome	0.633295	0.0199213	0.366705	0.0199213				0	0	6
P14126	RPL3	ribosome	0.61832	0.0137774	0.38168	0.0137774				0	0	6
P14127;P02407	RPS17B;RPS17A	ribosome	0.645654	0.016742	0.354346	0.016742				0	0	6
P14164	ABF1	nucleus	0.200155	0.0906494	0.799845	0.0906494				0	0	6
P14180	CHS2	PM	0	0	1	9.93014e-17		TRANSMEM 644..664; /note="Helical"; /evidence="ECO:0000255"; TRANSMEM 678..698; /note="Helical"; /evidence="ECO:0000255"; TRANSMEM 712..732; /note="Helical"; /evidence="ECO:0000255"; TRANSMEM 744..764; /note="Helical"; /evidence="ECO:0000255"; TRANSMEM 776..796; /note="Helical"; /evidence="ECO:0000255"; TRANSMEM 876..896; /note="Helical"; /evidence="ECO:0000255"; TRANSMEM 906..926; /note="Helical…		0	0	6
P14306	TFS1	cytosol	1	0	0	0				0	0	5
P14359	SNA3	vacuole	0	0	1	1.11022e-16		TRANSMEM 17..37; /note="Helical"; /evidence="ECO:0000255"; TRANSMEM 49..69; /note="Helical"; /evidence="ECO:0000255"		0	0	6
P14540	FBA1	cytosol	0.933617	0.00568638	0.066383	0.00568638				0	0	6
P14680	YAK1	ambiguous	0.206867	0.246028	0.793133	0.246028				0	0	6
P14681	KSS1	nucleus	0.604197	0.300661	0.395803	0.300661				0	0	6
P14682	CDC34	nucleus	0.984336	0.00604109	0.0156638	0.00604109				0	0	6
P14693	SAM35	mitochondria	0	0	1	1.11022e-16				0	0	6
P14724	CDC26	nucleus	0.676499	0.452075	0.323501	0.452075				0	0	4
P14737	RAD9	nucleus	0	0	1	1.21619e-16				0	0	6
P14741	GCN3	cytosol	0.82287	0.018409	0.17713	0.018409				0	0	6
P14742	GFA1	cytosol	0.932972	0.00384846	0.0670281	0.00384846				0	0	6
P14743	NMT1	cytosol	0.772062	0.0105397	0.227938	0.0105397				0	0	6
P14747	CMP2	cytosol	0.958551	0.00942186	0.0414488	0.00942186				0	0	6
P14772	BPT1	vacuole	0	0	1	1.40433e-16		TRANSMEM 30..50; /note="Helical; Name=1"; /evidence="ECO:0000255|PROSITE-ProRule:PRU00441"; TRANSMEM 85..105; /note="Helical; Name=2"; /evidence="ECO:0000255|PROSITE-ProRule:PRU00441"; TRANSMEM 111..127; /note="Helical; Name=3"; /evidence="ECO:0000255|PROSITE-ProRule:PRU00441"; TRANSMEM 140..160; /note="Helical; Name=4"; /evidence="ECO:0000255|PROSITE-ProRule:PRU00441"; TRANSMEM 179..199; /note="…		0	0	6
P14832	CPR1	cytosol	0.925203	0.00331594	0.0747971	0.00331594				0	0	6
P14843	ARO3	ambiguous	0.934633	0.00604369	0.0653671	0.00604369				0	0	6
P14904	APE1	vacuole	0.850148	0.0121953	0.149852	0.0121953				0	0	6
P14905	CBS2	mitochondria	0	0	1	4.96507e-17				0	0	6
P14906	SEC63	ER	0.0243934	0.0482218	0.975607	0.0482218		TRANSMEM 14..41; /note="Helical"; /evidence="ECO:0000255"; TRANSMEM 93..108; /note="Helical"; /evidence="ECO:0000255"; TRANSMEM 221..239; /note="Helical"; /evidence="ECO:0000255"		0	0	6
P14907	NSP1	NE	0.195269	0.0442505	0.804731	0.0442505				0	0	6
P14908	MTF1	mitochondria	0	0	1	7.02167e-17				0	0	6
P14922	CYC8	nucleus	0.9142	0.00749707	0.0858	0.00749707				0	0	6
P15019	TAL1	cytosol	0.936195	0.00291506	0.0638045	0.00291506				0	0	6
P15108	HSC82	cytosol	0.933408	0.00369769	0.0665921	0.00369769				0	0	6
P15179	MSD1	mitochondria	0.063128	0.154631	0.936872	0.154631				0	0	6
P15180	KRS1	cytosol	0.934213	0.00344633	0.0657865	0.00344633				0	0	6
P15274	AMD1	cytosol	0.707826	0.00521338	0.292174	0.00521338				0	0	6
P15303	SEC23	COPII	0.350328	0.0153135	0.649672	0.0153135				0	0	6
P15367	SEC11	ER	0	0	1	1.48952e-16		TRANSMEM 10..31; /note="Helical; Signal-anchor for type II membrane protein"; /evidence="ECO:0000255"		0	0	6
P15380	PUT4	PM	0	0	1	0		TRANSMEM 115..136; /note="Helical"; /evidence="ECO:0000255"; TRANSMEM 142..162; /note="Helical"; /evidence="ECO:0000255"; TRANSMEM 191..210; /note="Helical"; /evidence="ECO:0000255"; TRANSMEM 229..247; /note="Helical"; /evidence="ECO:0000255"; TRANSMEM 262..281; /note="Helical"; /evidence="ECO:0000255"; TRANSMEM 306..326; /note="Helical"; /evidence="ECO:0000255"; TRANSMEM 351..370; /note="Helical…		0	0	6
P15424	MSS116	mitochondria	0	0	1	9.93014e-17			TRANSIT 1..26; /note="Mitochondrion"; /evidence="ECO:0000255"	0	1	6
P15436	POL3	nucleus	0.591108	0.0484844	0.408892	0.0484844				0	0	6
P15442	GCN2	cytosol	0.657365	0.0824545	0.342635	0.0824545				0	0	6
P15454	GUK1	cytosol	0.941895	0.00468289	0.0581046	0.00468289				0	0	6
P15496	IDI1	cytosol	0.955011	0.00153028	0.044989	0.00153028				0	0	6
P15565	TRM1	ambiguous	0.505651	0.0615144	0.494349	0.0615144			TRANSIT 1..?; /note="Mitochondrion"	0	1	6
P15624	FRS1	cytosol	0.94097	0.00310384	0.0590302	0.00310384				0	0	6
P15625	FRS2	cytosol	0.930884	0.00323279	0.069116	0.00323279				0	0	6
P15646	NOP1	nucleus	0.4091	0.00539907	0.5909	0.00539907				0	0	6
P15700	URA6	cytosol	0.92399	0.00791606	0.0760096	0.00791606				0	0	6
P15703	BGL2	CW	0.436411	0.0257473	0.563589	0.0257473	SIGNAL 1..23; /evidence="ECO:0000269|PubMed:8935650, ECO:0000269|PubMed:9748433"			1	0	6
P15705	STI1	cytosol	0.907396	0.00392581	0.0926043	0.00392581				0	0	6
P15731;P15732	UBC4;UBC5	cytosol	0.932304	0.00954243	0.0676959	0.00954243				0	0	6
P15790	CKA1	nucleus	0.739493	0.0211383	0.260507	0.0211383				0	0	6
P15801	MIP1	mitochondria	0	0	1	1.40433e-16				0	0	6
P15807	MET8	ambiguous	0.664357	0.331906	0.335643	0.331906				0	0	6
P15873	POL30	nucleus	0.938997	0.00507893	0.0610029	0.00507893				0	0	6
P15891	ABP1	actin-associated	0.89148	0.00798431	0.10852	0.00798431				0	0	6
P15938	PRP16	nucleus	0.525614	0.284869	0.474386	0.284869				0	0	6
P15992	HSP26	cytosol	0	0	1	4.96507e-17				0	0	6
P16120	THR4	cytosol	0.943634	0.00499656	0.0563662	0.00499656				0	0	6
P16140	VMA2	vacuole	0.846888	0.0112229	0.153112	0.0112229				0	0	6
P16370	RPB3	nucleus	0.821781	0.0166716	0.178219	0.0166716				0	0	6
P16387	PDA1	mitochondria	0	0	1	7.02167e-17			TRANSIT 1..33; /note="Mitochondrion"; /evidence="ECO:0000269|PubMed:2684159"	0	1	6
P16451	PDX1	mitochondria	0	0	1	1.40433e-16			TRANSIT 1..30; /note="Mitochondrion"; /evidence="ECO:0000269|PubMed:2682658"	0	1	6
P16467	PDC5	cytosol	0.775863	0.384987	0.224137	0.384987				0	0	6
P16474	KAR2	ER	0.0323666	0.00525021	0.967633	0.00525021	SIGNAL 1..42; /evidence="ECO:0000255"			1	0	6
P16521	YEF3	cytosol	0.757717	0.00864781	0.242283	0.00864781				0	0	6
P16522	CDC23	nucleus	0.0784577	0.192181	0.921542	0.192181				0	0	6
P16547	OM45	mitochondria	0	0	1	9.93014e-17		TRANSMEM 5..22; /note="Helical"; /evidence="ECO:0000255"		0	0	6
P16550	APA1	cytosol	0.941133	0.00391983	0.0588666	0.00391983				0	0	6
P16603	NCP1	ER	0.00158756	0.00247358	0.998412	0.00247358		TRANSMEM 8..24; /note="Helical"; /evidence="ECO:0000255"		0	0	6
P16622	HEM15	mitochondria	0	0	1	1.40433e-16			TRANSIT 1..31; /note="Mitochondrion"; /evidence="ECO:0000269|PubMed:3042776"	0	1	6
P16639	ATE1	cytosol	0.991486	0.0108332	0.00851355	0.0108332				0	0	6
P16649	TUP1	nucleus	0.908055	0.00255922	0.0919446	0.00255922				0	0	6
P16658	SEN2	mitochondria	0.939546	0.00646124	0.0604542	0.00646124				0	0	6
P16661	ALG1	ER	0	0	1	1.11022e-16		TRANSMEM 8..28; /note="Helical"; /evidence="ECO:0000255"		0	0	6
P16664	RGP1	Golgi	0.336413	0.270069	0.663587	0.270069				0	0	6
P16861	PFK1	cytosol	0.711114	0.0208725	0.288886	0.0208725				0	0	6
P16862	PFK2	cytosol	0.685715	0.0145416	0.314285	0.0145416				0	0	6
P16892	FUS3	nucleus	0.480687	0.0366154	0.519313	0.0366154				0	0	6
P16965	STF2	cytosol	0.626889	0.09505	0.373111	0.09505				0	0	6
P17064	FCY2	PM	0	0	1	0		TRANSMEM 99..119; /note="Helical"; /evidence="ECO:0000255"; TRANSMEM 122..141; /note="Helical"; /evidence="ECO:0000255"; TRANSMEM 199..218; /note="Helical"; /evidence="ECO:0000255"; TRANSMEM 257..276; /note="Helical"; /evidence="ECO:0000255"; TRANSMEM 301..320; /note="Helical"; /evidence="ECO:0000255"; TRANSMEM 348..367; /note="Helical"; /evidence="ECO:0000255"; TRANSMEM 399..418; /note="Helical"…		0	0	6
P17065	SEC2	PM	0.926864	0.0139939	0.0731363	0.0139939				0	0	6
P17076	RPL8A	ribosome	0.64198	0.0768178	0.35802	0.0768178				0	0	6
P17106	CBF1	nucleus	0.681834	0.0762307	0.318166	0.0762307				0	0	6
P17119	KAR3	nucleus	0.345847	0.408874	0.654153	0.408874				0	0	6
P17121	SAC7	cytosol	0.0390142	0.0429329	0.960986	0.0429329				0	0	6
P17123	SPO12	nucleus	0.872201	0.104134	0.127799	0.104134				0	0	6
P17157	PHO85	nucleus	0.838557	0.0281459	0.161443	0.0281459				0	0	6
P17255	VMA1	vacuole	0.813349	0.00864607	0.186651	0.00864607				0	0	6
P17423	THR1	cytosol	0.944394	0.00308606	0.0556064	0.00308606				0	0	6
P17442	PHO81	nucleus	0.989279	0.0126123	0.0107205	0.0126123				0	0	6
P17505	MDH1	mitochondria	0	0	1	1.40433e-16			TRANSIT 1..17; /note="Mitochondrion"; /evidence="ECO:0000269|PubMed:3072021, ECO:0000269|PubMed:3552052"	0	1	6
P17536	TPM1	actin-associated	0.939487	0.00280065	0.0605134	0.00280065				0	0	6
P17555	SRV2	actin-associated	0.882503	0.00387504	0.117497	0.00387504				0	0	6
P17558	PET123	mitochondria	0	0	1	0				0	0	6
P17629	HPR1	nucleus	0.494455	0.122979	0.505545	0.122979				0	0	6
P17649	UGA1	cytosol	0.971238	0.00622426	0.0287621	0.00622426				0	0	6
P17695	GRX2	ambiguous	0.714581	0.00977385	0.285419	0.00977385			TRANSIT 1..30; /note="Mitochondrion"; /evidence="ECO:0000269|PubMed:20036764, ECO:0000305|PubMed:16606613"	0	1	6
P17709	GLK1	cytosol	0.967865	0.00924869	0.0321352	0.00924869				0	0	6
P17883	SKI3	cytosol	0.599363	0.0216526	0.400637	0.0216526				0	0	6
P17890	RPC31	nucleus	0.603294	0.0680418	0.396706	0.0680418				0	0	6
P17891	CLC1	Golgi	0.914738	0.00847217	0.0852622	0.00847217				0	0	6
P17898	CPT1	ambiguous	0	0	1	9.93014e-17		TRANSMEM 41..61; /note="Helical"; /evidence="ECO:0000255"; TRANSMEM 173..193; /note="Helical"; /evidence="ECO:0000255"; TRANSMEM 211..231; /note="Helical"; /evidence="ECO:0000255"; TRANSMEM 264..284; /note="Helical"; /evidence="ECO:0000255"; TRANSMEM 286..306; /note="Helical"; /evidence="ECO:0000255"; TRANSMEM 321..341; /note="Helical"; /evidence="ECO:0000255"; TRANSMEM 349..369; /note="Helical";…		0	0	6
P17967	PDI1	ER	0.0591273	0.00440826	0.940873	0.00440826	SIGNAL 1..28; /note="Or 22"; /evidence="ECO:0000255"			1	0	6
P18238	AAC3	mitochondria	0	0	1	0		TRANSMEM 12..39; /note="Helical; Name=1"; /evidence="ECO:0000269|PubMed:24474793"; TRANSMEM 80..104; /note="Helical; Name=2"; /evidence="ECO:0000269|PubMed:24474793"; TRANSMEM 112..132; /note="Helical; Name=3"; /evidence="ECO:0000269|PubMed:24474793"; TRANSMEM 182..203; /note="Helical; Name=4"; /evidence="ECO:0000269|PubMed:24474793"; TRANSMEM 217..237; /note="Helical; Name=5"; /evidence="ECO:000…		0	0	6
P18239	PET9	mitochondria	0	0	1	1.11022e-16		TRANSMEM 23..50; /note="Helical; Name=1"; /evidence="ECO:0000269|PubMed:24474793"; TRANSMEM 91..115; /note="Helical; Name=2"; /evidence="ECO:0000269|PubMed:24474793"; TRANSMEM 123..143; /note="Helical; Name=3"; /evidence="ECO:0000269|PubMed:24474793"; TRANSMEM 193..214; /note="Helical; Name=4"; /evidence="ECO:0000269|PubMed:24474793"; TRANSMEM 228..248; /note="Helical; Name=5"; /evidence="ECO:000…		0	0	6
P18409	MDM10	mitochondria	0	0	1	0				0	0	6
P18410	SPO7	ER	0	0	1	1.11022e-16		TRANSMEM 73..93; /note="Helical"; /evidence="ECO:0000255"; TRANSMEM 107..127; /note="Helical"; /evidence="ECO:0000255"		0	0	6
P18411	FUN14	mitochondria	0	0	1	7.02167e-17		TRANSMEM 39..59; /note="Helical"; /evidence="ECO:0000255"; TRANSMEM 112..132; /note="Helical"; /evidence="ECO:0000255"; TRANSMEM 172..192; /note="Helical"; /evidence="ECO:0000255"		0	0	6
P18412	TEC1	nucleus	0	0	1	0				0	0	6
P18480	SNF5	nucleus	0	0	1	4.96507e-17				0	0	6
P18494	GLN3	cytosol	0.831811	0.0463911	0.168189	0.0463911				0	0	6
P18496	ATP10	mitochondria	0	0	1	9.93014e-17				0	0	6
P18544	ARG8	mitochondria	0.00171784	0.00238234	0.998282	0.00238234			TRANSIT 1..13; /note="Mitochondrion"; /evidence="ECO:0000255"	0	1	6
P18562	FUR1	cytosol	0.943316	0.00384086	0.0566837	0.00384086				0	0	6
P18634	ART10	cytosol	0	0	1	7.02167e-17				0	0	6
P18759	SEC18	ambiguous	0.520013	0.0238303	0.479987	0.0238303				0	0	6
P18851	STE4	cytosol	0.303475	0.0554704	0.696525	0.0554704				0	0	6
P18852	STE18	PM	0.200544	0.33171	0.799456	0.33171				0	0	6
P18888	SNF6	nucleus	0.447778	0.0596297	0.552222	0.0596297				0	0	6
P18898	CDC43	cytosol	1	0	0	0				0	0	5
P18899	DDR48	cytosol	0.963713	0.0102548	0.0362866	0.0102548				0	0	6
P18900	COQ1	mitochondria	0.780872	0.0790443	0.219128	0.0790443			TRANSIT 1..?; /note="Mitochondrion"; /evidence="ECO:0000255"	0	1	6
P18961	YPK2	cytosol	0.617058	0.0732088	0.382942	0.0732088				0	0	6
P18962	DAP2	vacuole	0.0312802	0.02561	0.96872	0.02561		TRANSMEM 30..45; /note="Helical; Signal-anchor for type II membrane protein"; /evidence="ECO:0000255"		0	0	6
P18963	IRA1	cytosol	0	0	1	4.96507e-17				0	0	6
P19073	CDC42	ambiguous	0.162803	0.0178001	0.837197	0.0178001				0	0	6
P19097	FAS2	cytosol	0.866696	0.00686147	0.133304	0.00686147				0	0	6
P19145	GAP1	ambiguous	0.0249169	0.0188657	0.975083	0.0188657		TRANSMEM 96..116; /note="Helical"; /evidence="ECO:0000255"; TRANSMEM 122..142; /note="Helical"; /evidence="ECO:0000255"; TRANSMEM 166..185; /note="Helical"; /evidence="ECO:0000255"; TRANSMEM 205..224; /note="Helical"; /evidence="ECO:0000255"; TRANSMEM 238..256; /note="Helical"; /evidence="ECO:0000255"; TRANSMEM 281..298; /note="Helical"; /evidence="ECO:0000255"; TRANSMEM 322..342; /note="Helical"…		0	0	6
P19146	ARF2	Golgi	0.919715	0.0289152	0.0802847	0.0289152				0	0	6
P19158	IRA2	ambiguous	0.526991	0.391126	0.473009	0.391126				0	0	6
P19211	ANB1	cytosol	0	0	1	0				0	0	4
P19262	KGD2	mitochondria	0.0729219	0.178621	0.927078	0.178621			TRANSIT 1..?; /note="Mitochondrion"	0	1	6
P19263	RGR1	nucleus	0.52856	0.014492	0.47144	0.014492				0	0	6
P19358	SAM2	cytosol	0.943166	0.00348764	0.0568337	0.00348764				0	0	6
P19414	ACO1	mitochondria	0.00703221	0.00258636	0.992968	0.00258636			TRANSIT 1..16; /note="Mitochondrion"; /evidence="ECO:0000269|PubMed:15975908"	0	1	6
P19454	CKA2	ambiguous	0.695151	0.0203149	0.304849	0.0203149				0	0	6
P19516	COX11	mitochondria	0	0	1	4.96507e-17		TRANSMEM 85..105; /note="Helical"; /evidence="ECO:0000255"	TRANSIT 1..?; /note="Mitochondrion"; /evidence="ECO:0000255"	0	0	6
P19524	MYO2	actin-associated	0.668278	0.00837564	0.331722	0.00837564				0	0	6
P19541	RDS2	nucleus	0	0	1	0				0	0	3
P19658	EXO70	PM	0.756446	0.0608408	0.243554	0.0608408				0	0	6
P19659	GAL11	nucleus	0.283462	0.0696326	0.716538	0.0696326				0	0	6
P19735	PRP6	nucleus	0.483653	0.222813	0.516347	0.222813				0	0	6
P19736	PRP9	nucleus	0.688621	0.0820262	0.311379	0.0820262				0	0	6
P19807	HNM1	PM	0	0	1	9.93014e-17		TRANSMEM 58..78; /note="Helical"; /evidence="ECO:0000255"; TRANSMEM 88..108; /note="Helical"; /evidence="ECO:0000255"; TRANSMEM 183..203; /note="Helical"; /evidence="ECO:0000255"; TRANSMEM 206..226; /note="Helical"; /evidence="ECO:0000255"; TRANSMEM 256..276; /note="Helical"; /evidence="ECO:0000255"; TRANSMEM 294..314; /note="Helical"; /evidence="ECO:0000255"; TRANSMEM 343..363; /note="Helical"; …		0	0	6
P19812	UBR1	nucleus	0.883865	0.0315696	0.116135	0.0315696				0	0	6
P19880	YAP1	ambiguous	0.562835	0.0846682	0.437165	0.0846682				0	0	6
P19881	PHO13	cytosol	0.952633	0.00475487	0.0473669	0.00475487				0	0	6
P19882	HSP60	mitochondria	0.00758307	0.00114147	0.992417	0.00114147			TRANSIT 1..25; /note="Mitochondrion"; /evidence="ECO:0000255"	0	1	6
P19955	YMR31	mitochondria	0	0	1	0			TRANSIT 1..8; /note="Mitochondrion"; /evidence="ECO:0000269|PubMed:2693936"	0	1	6
P19956	MRPL44	mitochondria	0	0	1	9.93014e-17				0	0	6
P20048	SEC59	ER	0	0	1	9.93014e-17		TRANSMEM 48..68; /note="Helical"; /evidence="ECO:0000255"; TRANSMEM 89..109; /note="Helical"; /evidence="ECO:0000255"; TRANSMEM 119..139; /note="Helical"; /evidence="ECO:0000255"; TRANSMEM 152..172; /note="Helical"; /evidence="ECO:0000255"; TRANSMEM 182..203; /note="Helical"; /evidence="ECO:0000255"; TRANSMEM 224..244; /note="Helical"; /evidence="ECO:0000255"; TRANSMEM 254..274; /note="Helical"; …		0	0	6
P20049	TYR1	cytosol	0.94533	0.0106024	0.05467	0.0106024				0	0	6
P20051	URA4	cytosol	0.951812	0.00393363	0.0481878	0.00393363				0	0	6
P20053	PRP4	nucleus	0.877075	0.0690501	0.122925	0.0690501				0	0	6
P20081	FPR1	cytosol	0.934713	0.00706713	0.0652871	0.00706713				0	0	6
P20084	MRPL33	mitochondria	0	0	1	4.96507e-17				0	0	6
P20095	PRP2	nucleus	0	0	1	1.11022e-16				0	0	6
P20107	ZRC1	vacuole	0.0219859	0.0120802	0.978014	0.0120802		TRANSMEM 9..29; /note="Helical"; /evidence="ECO:0000255"; TRANSMEM 33..53; /note="Helical"; /evidence="ECO:0000255"; TRANSMEM 76..96; /note="Helical"; /evidence="ECO:0000255"; TRANSMEM 113..133; /note="Helical"; /evidence="ECO:0000255"; TRANSMEM 236..256; /note="Helical"; /evidence="ECO:0000255"; TRANSMEM 266..286; /note="Helical"; /evidence="ECO:0000255"		0	0	6
P20133	BET2	cytosol	0.936478	0.0428099	0.0635221	0.0428099				0	0	6
P20134	SFL1	nucleus	0	0	1	9.93014e-17				0	0	6
P20424	SRP54	ambiguous	0.792068	0.0210341	0.207932	0.0210341				0	0	6
P20433	RPB4	nucleus	0.798182	0.0191733	0.201818	0.0191733				0	0	6
P20434	RPB5	nucleus	0.657915	0.0203912	0.342085	0.0203912				0	0	6
P20435	RPO26	nucleus	0.676651	0.0304051	0.323349	0.0304051				0	0	6
P20436	RPB8	nucleus	0.71007	0.036769	0.28993	0.036769				0	0	6
P20447	DBP3	nucleus	0.608236	0.013718	0.391764	0.013718				0	0	6
P20448	HCA4	nucleus	0.51123	0.0181948	0.48877	0.0181948				0	0	6
P20449	DBP5	nucleus	0.716841	0.0121694	0.283159	0.0121694				0	0	6
P20457	PRI2	nucleus	0.146328	0.0551597	0.853672	0.0551597				0	0	6
P20459	SUI2	cytosol	0.810177	0.00709701	0.189823	0.00709701				0	0	6
P20484	MAK11	nucleus	0.616754	0.024275	0.383246	0.024275				0	0	6
P20485	CKI1	cytosol	0.939765	0.00927331	0.0602352	0.00927331				0	0	6
P20486	CKS1	nucleus	0.889692	0.00868091	0.110308	0.00868091				0	0	6
P20604	SIT4	cytosol	0.941276	0.00834038	0.0587236	0.00834038				0	0	6
P20606	SAR1	COPII	0.650087	0.0321881	0.349913	0.0321881				0	0	6
P20676	NUP1	NE	0.468991	0.0563323	0.531009	0.0563323				0	0	6
P20795	VPS33	endosomes	0.552648	0.207777	0.447352	0.207777				0	0	6
P20967	KGD1	mitochondria	0.000568143	0.00139166	0.999432	0.00139166			TRANSIT 1..30; /note="Mitochondrion"; /evidence="ECO:0000255"	0	1	6
P21147	OLE1	ER	0	0	1	0		TRANSMEM 113..133; /note="Helical"; /evidence="ECO:0000255"; TRANSMEM 139..159; /note="Helical"; /evidence="ECO:0000255"; TRANSMEM 256..276; /note="Helical"; /evidence="ECO:0000255"; TRANSMEM 281..301; /note="Helical"; /evidence="ECO:0000255"		0	0	6
P21182	SPE2	cytosol	0.955984	0.00758295	0.0440157	0.00758295				0	0	6
P21192	ACE2	cytosol	0.0353075	0.0864854	0.964692	0.0864854				0	0	6
P21242	PRE10	proteasome	0.866667	0.00825759	0.133333	0.00825759				0	0	6
P21243	SCL1	proteasome	0.882714	0.00537284	0.117286	0.00537284				0	0	6
P21264	ADE2	cytosol	0.944387	0.00348007	0.0556132	0.00348007				0	0	6
P21269	CCA1	cytosol	0.911199	0.00964175	0.0888006	0.00964175			TRANSIT 1..?; /note="Mitochondrion"; /evidence="ECO:0000255"	0	1	6
P21269-3	CCA1	cytosol	1	0	0	0			TRANSIT 1..?; /note="Mitochondrion"; /evidence="ECO:0000255"	0	1	4
P21304	PWP1	nucleus	0.762812	0.0104465	0.237188	0.0104465				0	0	6
P21306	ATP15	mitochondria	0	0	1	4.96507e-17				0	0	6
P21339	MSB1	cytosol	0.20723	0.123684	0.79277	0.123684				0	0	6
P21372	PRP5	nucleus	0.455039	0.502501	0.544961	0.502501				0	0	6
P21373	UTR1	cytosol	0.603196	0.135264	0.396804	0.135264				0	0	6
P21374	ISY1	nucleus	0.435221	0.338744	0.564779	0.338744				0	0	6
P21375	OSM1	ambiguous	0	0	1	1.40433e-16			TRANSIT 1..32; /note="Mitochondrion"; /evidence="ECO:0000269|PubMed:9587404"	0	1	6
P21524	RNR1	ambiguous	0.832672	0.00617313	0.167328	0.00617313				0	0	6
P21538	REB1	nucleus	0.609144	0.0364024	0.390856	0.0364024				0	0	6
P21560	CBP3	mitochondria	0.00475819	0.0116551	0.995242	0.0116551		TRANSMEM 152..169; /note="Helical"; /evidence="ECO:0000255"	TRANSIT 1..38; /note="Mitochondrion"; /evidence="ECO:0000255"	0	0	6
P21576	VPS1	ambiguous	0.29432	0.0145903	0.70568	0.0145903				0	0	6
P21592	COX10		0	0	1	4.96507e-17		TRANSMEM 158..178; /note="Helical"; /evidence="ECO:0000255"; TRANSMEM 234..254; /note="Helical"; /evidence="ECO:0000255"; TRANSMEM 274..294; /note="Helical"; /evidence="ECO:0000255"; TRANSMEM 298..318; /note="Helical"; /evidence="ECO:0000255"; TRANSMEM 352..372; /note="Helical"; /evidence="ECO:0000255"; TRANSMEM 373..393; /note="Helical"; /evidence="ECO:0000255"; TRANSMEM 425..445; /note="Helical…	TRANSIT 1..30; /note="Mitochondrion"; /evidence="ECO:0000255"	0	0	6
P21657	DAL81	nucleus	0.434441	0.236	0.565559	0.236				0	0	6
P21672	RNR3	cytosol	0	0	1	0				0	0	3
P21691	SIR1	nucleus	0	0	1	0				0	0	6
P21734	UBC1	ambiguous	0.932147	0.00380143	0.0678526	0.00380143				0	0	6
P21771	MRPS28	mitochondria	0	0	1	1.31363e-16			TRANSIT 1..33; /note="Mitochondrion"; /evidence="ECO:0000269|PubMed:2263452"	0	1	6
P21801	SDH2	mitochondria	0	0	1	4.96507e-17			TRANSIT 1..?20; /note="Mitochondrion"	0	1	6
P21825	SEC62	ER	0	0	1	8.59975e-17		TRANSMEM 150..169; /note="Helical"; /evidence="ECO:0000255"; TRANSMEM 184..204; /note="Helical"; /evidence="ECO:0000255"		0	0	6
P21827	SRM1	nucleus	0.528912	0.0576169	0.471088	0.0576169				0	0	6
P21951	POL2	nucleus	0.311841	0.204723	0.688159	0.204723				0	0	6
P21954	IDP1	mitochondria	0.00339667	0.00316049	0.996603	0.00316049			TRANSIT 1..16; /note="Mitochondrion"; /evidence="ECO:0000269|PubMed:1989987"	0	1	6
P21957	OPI1	nucleus	0	0	1	1.11022e-16				0	0	6
P21965	MCK1	cytosol	0.582182	0.0149999	0.417818	0.0149999				0	0	6
P22007	RAM1	cytosol	0.95332	0.0310645	0.0466798	0.0310645				0	0	6
P22023	KRE5	ER	0	0	1	1.21619e-16	SIGNAL 1..17; /evidence="ECO:0000255"			1	0	6
P22035	BAS1	nucleus	0	0	1	1.11022e-16				0	0	6
P22082	SNF2	nucleus	0.197809	0.198417	0.802191	0.198417				0	0	6
P22108	APA2	cytosol	0.922035	0.0528275	0.0779654	0.0528275				0	0	6
P22133	MDH2	cytosol	0.64819	0.0190639	0.35181	0.0190639				0	0	6
P22134	MAG1	nucleus	0.515048	0.419362	0.484952	0.419362				0	0	6
P22135	ATP12	mitochondria	0	0	1	0			TRANSIT 1..?32; /note="Mitochondrion"; /evidence="ECO:0000255"	0	1	6
P22136	AEP2	mitochondria	0	0	1	1.31363e-16			TRANSIT 1..40; /note="Mitochondrion"; /evidence="ECO:0000255"	0	1	6
P22137	CHC1	Golgi	0.912051	0.00305241	0.0879495	0.00305241				0	0	6
P22138	RPA135	nucleus	0.570926	0.0130737	0.429074	0.0130737				0	0	6
P22139	RPB10	nucleus	0.681783	0.0751502	0.318217	0.0751502				0	0	6
P22140	EPT1	ER	0	0	1	4.96507e-17		TRANSMEM 50..69; /note="Helical"; /evidence="ECO:0000255"; TRANSMEM 173..193; /note="Helical"; /evidence="ECO:0000255"; TRANSMEM 212..232; /note="Helical"; /evidence="ECO:0000255"; TRANSMEM 265..282; /note="Helical"; /evidence="ECO:0000255"; TRANSMEM 286..308; /note="Helical"; /evidence="ECO:0000255"; TRANSMEM 322..342; /note="Helical"; /evidence="ECO:0000255"; TRANSMEM 347..367; /note="Helical";…		0	0	6
P22141	PRE1	proteasome	0.881888	0.0119361	0.118112	0.0119361				0	0	6
P22146	GAS1	PM	0.114294	0.0155756	0.885706	0.0155756	SIGNAL 1..22; /evidence="ECO:0000269|PubMed:1824714"			1	0	6
P22147	XRN1	cytosol	0.357891	0.0148236	0.642109	0.0148236				0	0	6
P22148	MSN1	nucleus	0	0	1	7.02167e-17				0	0	6
P22149	AFT1	nucleus	0	0	1	4.96507e-17				0	0	6
P22202	SSA4	cytosol	0.698745	0.104109	0.301255	0.104109				0	0	6
P22203	VMA4	vacuole	0.865637	0.00700131	0.134363	0.00700131				0	0	6
P22204	DBF2	cytosol	0.38257	0.298725	0.61743	0.298725				0	0	6
P22209	KIN3	unknown	0	0	1	4.96507e-17				0	0	6
P22211	NPR1	ambiguous	0.495375	0.0173466	0.504625	0.0173466				0	0	6
P22213	SLY1	ambiguous	0.495455	0.0261923	0.504545	0.0261923				0	0	6
P22214	SEC22	ambiguous	0.144993	0.0452754	0.855007	0.0452754		TRANSMEM 193..213; /note="Helical; Anchor for type IV membrane protein"; /evidence="ECO:0000255"		0	0	6
P22215	SLY41	ER	0	0	1	1.98603e-16		TRANSMEM 111..131; /note="Helical"; /evidence="ECO:0000255"; TRANSMEM 173..193; /note="Helical"; /evidence="ECO:0000255"; TRANSMEM 202..222; /note="Helical"; /evidence="ECO:0000255"; TRANSMEM 235..255; /note="Helical"; /evidence="ECO:0000255"; TRANSMEM 270..290; /note="Helical"; /evidence="ECO:0000255"; TRANSMEM 333..353; /note="Helical"; /evidence="ECO:0000255"; TRANSMEM 372..392; /note="Helical…		0	0	6
P22216	RAD53	nucleus	0.995051	0.00590943	0.00494898	0.00590943				0	0	6
P22217	TRX1	cytosol	0.933086	0.0047083	0.0669136	0.0047083				0	0	6
P22219	VPS15	endosomes	0.441045	0.128279	0.558955	0.128279				0	0	6
P22224	SEC15	PM	0.67302	0.0627992	0.32698	0.0627992				0	0	6
P22276	RET1	nucleus	0.602296	0.0248219	0.397704	0.0248219				0	0	6
P22289	QCR9	mitochondria	0	0	1	9.93014e-17		TRANSMEM 18..43; /note="Helical"; /evidence="ECO:0000269|PubMed:18390544, ECO:0000269|PubMed:30598554"		0	0	6
P22336	RFA1	nucleus	0.809315	0.0199986	0.190685	0.0199986				0	0	6
P22353	MRPL8	mitochondria	0	0	1	0				0	0	6
P22354	MRPL20	mitochondria	0	0	1	1.11022e-16			TRANSIT 1..18; /note="Mitochondrion"; /evidence="ECO:0000269|PubMed:2183197"	0	1	6
P22434	PDE1	ambiguous	0.894393	0.0579483	0.105607	0.0579483				0	0	6
P22438	MSM1	mitochondria	0	0	1	4.96507e-17				0	0	6
P22470	SAN1	nucleus	0.844853	0.0216902	0.155147	0.0216902				0	0	6
P22515	UBA1	ambiguous	0.920452	0.00223347	0.0795477	0.00223347				0	0	6
P22516	CHL1	nucleus	0	0	1	0				0	0	5
P22517	CMK2	cytosol	0.94577	0.0265202	0.0542299	0.0265202				0	0	6
P22543	VPS34	endosomes	0	0	1	2.27528e-16				0	0	6
P22579	SIN3	nucleus	0.603786	0.035557	0.396214	0.035557				0	0	6
P22696	ESS1	nucleus	0.763164	0.0127795	0.236836	0.0127795				0	0	6
P22768	ARG1	cytosol	0.944131	0.00351302	0.0558689	0.00351302				0	0	6
P22803	TRX2	cytosol	0.932795	0.00795281	0.0672054	0.00795281				0	0	6
P22804	BET1	ambiguous	0	0	1	4.96507e-17		TRANSMEM 118..141; /note="Helical; Anchor for type IV membrane protein"; /evidence="ECO:0000255"		0	0	6
P22855	AMS1	vacuole	0	0	1	5.55112e-17				0	0	5
P22936	APN1	nucleus	0.596067	0.0155518	0.403933	0.0155518				0	0	6
P22943	HSP12	cytosol	0.930974	0.0269158	0.0690258	0.0269158				0	0	6
P23059	MAK31	cytosol	0	0	1	7.02167e-17				0	0	6
P23060	MAK32	unknown	1	0	0	0				0	0	6
P23180	AIM17	mitochondria	0	0	1	7.02167e-17			TRANSIT 1..16; /note="Mitochondrion"; /evidence="ECO:0000255"	0	1	6
P23201	SPA2	actin-associated	0.727732	0.00728888	0.272268	0.00728888				0	0	6
P23202	URE2	cytosol	0.884382	0.0157874	0.115618	0.0157874				0	0	6
P23248	RPS1B	ribosome	0.662275	0.0375253	0.337725	0.0375253				0	0	6
P23250	RPI1	nucleus	0	0	1	0				0	0	3
P23254	TKL1	cytosol	0.938033	0.00465958	0.0619668	0.00465958				0	0	6
P23255	TAF2	nucleus	0.0859654	0.0890891	0.914035	0.0890891				0	0	6
P23285	CPR2	ambiguous	0	0	1	4.96507e-17	SIGNAL 1..20; /evidence="ECO:0000255"			1	0	6
P23287	CNA1	cytosol	0.978647	0.0136574	0.0213533	0.0136574				0	0	6
P23291	YCK1	PM	0.0221712	0.0251005	0.977829	0.0251005				0	0	6
P23292	YCK2	cytosol	0.131779	0.0667788	0.868221	0.0667788				0	0	6
P23293	SGV1	nucleus	0.282818	0.0498182	0.717182	0.0498182				0	0	6
P23301	HYP2	cytosol	0.703815	0.0232833	0.296185	0.0232833				0	0	6
P23369	MRPL25	mitochondria	0	0	1	0				0	0	6
P23394	PRP28	nucleus	0.644504	0.0446079	0.355496	0.0446079				0	0	6
P23500	MRS4	mitochondria	0	0	1	7.02167e-17		TRANSMEM 23..41; /note="Helical; Name=1"; /evidence="ECO:0000255"; TRANSMEM 83..102; /note="Helical; Name=2"; /evidence="ECO:0000255"; TRANSMEM 120..139; /note="Helical; Name=3"; /evidence="ECO:0000255"; TRANSMEM 175..194; /note="Helical; Name=4"; /evidence="ECO:0000255"; TRANSMEM 209..228; /note="Helical; Name=5"; /evidence="ECO:0000255"; TRANSMEM 275..288; /note="Helical; Name=6"; /evidence="EC…		0	0	6
P23503	NAR1	cytosol	0.718498	0.0741379	0.281502	0.0741379				0	0	6
P23542	AAT2	cytosol	0.879355	0.00633075	0.120645	0.00633075				0	0	6
P23561	STE11	cytosol	0.671924	0.181532	0.328076	0.181532				0	0	6
P23585	HXT2	PM	0	0	1	4.96507e-17		TRANSMEM 50..70; /note="Helical; Name=1"; /evidence="ECO:0000255"; TRANSMEM 108..128; /note="Helical; Name=2"; /evidence="ECO:0000255"; TRANSMEM 135..155; /note="Helical; Name=3"; /evidence="ECO:0000255"; TRANSMEM 163..183; /note="Helical; Name=4"; /evidence="ECO:0000255"; TRANSMEM 193..213; /note="Helical; Name=5"; /evidence="ECO:0000255"; TRANSMEM 228..248; /note="Helical; Name=6"; /evidence="E…		0	0	6
P23594	PPH21	cytosol	0.89125	0.070318	0.10875	0.070318				0	0	6
P23595	PPH22	cytosol	0.87334	0.0204119	0.12666	0.0204119				0	0	6
P23615	SPT6	nucleus	0.876719	0.00450577	0.123281	0.00450577				0	0	6
P23638	PRE9	proteasome	0.886949	0.00507857	0.113051	0.00507857				0	0	6
P23639	PRE8	proteasome	0.89053	0.0115466	0.10947	0.0115466				0	0	6
P23641	MIR1	mitochondria	0	0	1	0		TRANSMEM 20..40; /note="Helical; Name=1"; /evidence="ECO:0000255"; TRANSMEM 63..83; /note="Helical; Name=2"; /evidence="ECO:0000255"; TRANSMEM 116..136; /note="Helical; Name=3"; /evidence="ECO:0000255"; TRANSMEM 166..186; /note="Helical; Name=4"; /evidence="ECO:0000255"; TRANSMEM 215..235; /note="Helical; Name=5"; /evidence="ECO:0000255"; TRANSMEM 254..274; /note="Helical; Name=6"; /evidence="ECO…		0	0	6
P23642	VAN1	Golgi	0.421688	0.199517	0.578312	0.199517		TRANSMEM 65..81; /note="Helical; Signal-anchor for type II membrane protein"		0	0	6
P23643	VPS3	endosomes	0	0	1	1.11022e-16				0	0	6
P23644	TOM40	mitochondria	0	0	1	1.48952e-16				0	0	6
P23724	PRE7	proteasome	0.872064	0.00885027	0.127936	0.00885027				0	0	6
P23748	MIH1	mitochondria	0	0	1	0				0	0	3
P23776	EXG1	CW	0.017608	0.0431307	0.982392	0.0431307	SIGNAL 1..19; /evidence="ECO:0000255"			1	0	6
P23796	RIT1	cytosol	0.94395	0.0441446	0.0560501	0.0441446				0	0	6
P23797	GPI12	ER	0	0	1	1.71995e-16		TRANSMEM 21..38; /note="Helical"; /evidence="ECO:0000255"		0	0	6
P23833	SCO1	mitochondria	0.397105	0.305706	0.602895	0.305706		TRANSMEM 76..92; /note="Helical"; /evidence="ECO:0000255"	TRANSIT 1..?; /note="Mitochondrion"; /evidence="ECO:0000255"	0	0	6
P23900	FPS1	PM	0	0	1	1.11022e-16		TRANSMEM 255..275; /note="Helical"; /evidence="ECO:0000255"; TRANSMEM 326..346; /note="Helical"; /evidence="ECO:0000255"; TRANSMEM 370..390; /note="Helical"; /evidence="ECO:0000255"; TRANSMEM 447..467; /note="Helical"; /evidence="ECO:0000255"; TRANSMEM 507..527; /note="Helical"; /evidence="ECO:0000255"		0	0	6
P23968	VMA16	vacuole	0	0	1	1.11022e-16		TRANSMEM 15..35; /note="Helical"; /evidence="ECO:0000255"; TRANSMEM 62..82; /note="Helical"; /evidence="ECO:0000255"; TRANSMEM 101..121; /note="Helical"; /evidence="ECO:0000255"; TRANSMEM 145..165; /note="Helical"; /evidence="ECO:0000255"; TRANSMEM 184..204; /note="Helical"; /evidence="ECO:0000255"		0	0	6
P24000	RPL24B	ribosome	0.636614	0.034928	0.363386	0.034928				0	0	6
P24004	PEX1	peroxisomes	0.934056	0.0610583	0.0659436	0.0610583				0	0	6
P24031;P00635;P38693;P35842	PHO3;PHO5;PHO12;PHO11	cytosol	0	0	1	1.11022e-16	SIGNAL 1..17; /evidence="ECO:0000255"			1	0	6
P24276	SSD1	cytosol	0.657175	0.12671	0.342825	0.12671				0	0	6
P24279	MCM3	nucleus	0.763675	0.0161946	0.236325	0.0161946				0	0	6
P24280	SEC14	cytosol	0.89622	0.003467	0.10378	0.003467				0	0	6
P24309	DBR1	nucleus	0.587143	0.0786634	0.412857	0.0786634				0	0	6
P24384	PRP22	nucleus	0	0	1	4.96507e-17				0	0	6
P24482	DPB2	nucleus	0.317123	0.0586687	0.682877	0.0586687				0	0	6
P24521	ERG8	cytosol	0.960167	0.00634576	0.0398327	0.00634576				0	0	6
P24583	PKC1	cytosol	0.581305	0.056016	0.418695	0.056016				0	0	6
P24720	MNE1	mitochondria	0	0	1	4.96507e-17				0	0	6
P24783	DBP2	nucleus	0.587304	0.0147627	0.412696	0.0147627				0	0	6
P24813	CAD1	cytosol	0	0	1	9.93014e-17				0	0	6
P24814	GRR1	ambiguous	0.836917	0.0539192	0.163083	0.0539192				0	0	6
P24869;P24868	CLB2;CLB1	ambiguous	0	0	1	0				0	0	6
P25037	UBP1	ER	0.791663	0.0112553	0.208337	0.0112553				0	0	6
P25038	IFM1	mitochondria	0	0	1	1.40433e-16			TRANSIT 1..?; /note="Mitochondrion"; /evidence="ECO:0000255"	0	1	6
P25039	MEF1	mitochondria	0.0259779	0.0171792	0.974022	0.0171792			TRANSIT 1..42; /note="Mitochondrion"; /evidence="ECO:0000255|HAMAP-Rule:MF_03061"	0	1	6
P25040	TSR4	cytosol	0.957068	0.011071	0.0429316	0.011071				0	0	6
P25042	ROX1	nucleus	0	0	1	0				0	0	3
P25043	PUP1	proteasome	0.883745	0.0149952	0.116255	0.0149952				0	0	6
P25044	PTP1	cytosol	0.55249	0.0472705	0.44751	0.0472705				0	0	6
P25045	LCB1	ER	0	0	1	1.11022e-16		TRANSMEM 50..84; /note="Helical"; TRANSMEM 342..371; /note="Helical"; TRANSMEM 425..457; /note="Helical"		0	0	6
P25087	ERG6	LD	0.0986197	0.0130264	0.90138	0.0130264				0	0	6
P25270	MRM1	mitochondria	0	0	1	4.96507e-17			TRANSIT 1..20; /note="Mitochondrion"; /evidence="ECO:0000255"	0	1	6
P25293	NAP1	cytosol	0.861178	0.0107271	0.138822	0.0107271				0	0	6
P25294	SIS1	ambiguous	0.500241	0.00622238	0.499759	0.00622238				0	0	6
P25296	CNB1	cytosol	0.928029	0.00871872	0.071971	0.00871872				0	0	6
P25298	RNA14	nucleus	0.408062	0.0973574	0.591938	0.0973574				0	0	6
P25299	RNA15	nucleus	0.563665	0.0311985	0.436335	0.0311985				0	0	6
P25302	SWI4	nucleus	0.67983	0.0351492	0.32017	0.0351492				0	0	6
P25303	SCJ1	ER	0	0	1	9.93014e-17	SIGNAL 1..21; /evidence="ECO:0000255"			1	0	6
P25332	RBK1	cytosol	0.974732	0.0103934	0.0252677	0.0103934				0	0	6
P25333	SAT4	ambiguous	0	0	1	0				0	0	6
P25334	CPR4	ambiguous	0	0	1	1.40433e-16	SIGNAL 1..20; /evidence="ECO:0000255"	TRANSMEM 286..303; /note="Helical"; /evidence="ECO:0000255"		0	0	6
P25336	MSH3	nucleus	0.632177	0.141904	0.367823	0.141904				0	0	6
P25337	BUD31	nucleus	0.240155	0.372198	0.759845	0.372198				0	0	6
P25338	MPO1	ambiguous	0	0	1	0		TRANSMEM 24..44; /note="Helical"; /evidence="ECO:0000255"; TRANSMEM 64..84; /note="Helical"; /evidence="ECO:0000255"; TRANSMEM 99..119; /note="Helical"; /evidence="ECO:0000255"; TRANSMEM 132..152; /note="Helical"; /evidence="ECO:0000255"		0	0	6
P25339	PUF4	cytosol	0.412396	0.0722592	0.587604	0.0722592				0	0	6
P25340	ERG4	ER	0	0	1	1.40433e-16		TRANSMEM 40..64; /note="Helical"; /evidence="ECO:0000255"; TRANSMEM 102..123; /note="Helical"; /evidence="ECO:0000255"; TRANSMEM 139..157; /note="Helical"; /evidence="ECO:0000255"; TRANSMEM 175..197; /note="Helical"; /evidence="ECO:0000255"; TRANSMEM 233..249; /note="Helical"; /evidence="ECO:0000255"; TRANSMEM 327..346; /note="Helical"; /evidence="ECO:0000255"; TRANSMEM 415..439; /note="Helical";…		0	0	6
P25342	CDC10	PM	0.387092	0.0571544	0.612908	0.0571544				0	0	6
P25343	RVS161	actin-associated	0.69756	0.0161105	0.30244	0.0161105				0	0	6
P25344	STE50	cytosol	0.691898	0.043923	0.308102	0.043923				0	0	6
P25345	SLM5	mitochondria	0	0	1	4.96507e-17			TRANSIT 1..?; /note="Mitochondrion"; /evidence="ECO:0000255"	0	1	6
P25348	MRPL32	mitochondria	0	0	1	0			TRANSIT 1..71; /note="Mitochondrion"; /evidence="ECO:0000269|PubMed:16239145, ECO:0000269|PubMed:2060626"	0	1	6
P25349	YCP4	cytosol	0.211676	0.0465193	0.788324	0.0465193				0	0	6
P25351	YCR023C	vacuole	0	0	1	9.93014e-17		TRANSMEM 90..110; /note="Helical"; /evidence="ECO:0000255"; TRANSMEM 153..173; /note="Helical"; /evidence="ECO:0000255"; TRANSMEM 200..220; /note="Helical"; /evidence="ECO:0000255"; TRANSMEM 354..372; /note="Helical"; /evidence="ECO:0000255"; TRANSMEM 414..434; /note="Helical"; /evidence="ECO:0000255"; TRANSMEM 443..463; /note="Helical"; /evidence="ECO:0000255"; TRANSMEM 543..563; /note="Helical"…		0	0	6
P25353	NPP1	unknown	0	0	1	1.21619e-16		TRANSMEM 114..134; /note="Helical"; /evidence="ECO:0000255"		0	0	6
P25355	CTR86	cytosol	0.986009	0.00580929	0.0139909	0.00580929				0	0	6
P25356	BPH1	ambiguous	0	0	1	4.96507e-17				0	0	6
P25357	SNT1	nucleus	0.653484	0.141754	0.346516	0.141754				0	0	6
P25358	ELO2	ER	0	0	1	1.21619e-16		TRANSMEM 63..83; /note="Helical; Name=1"; /evidence="ECO:0000255"; TRANSMEM 97..119; /note="Helical; Name=2"; /evidence="ECO:0000255"; TRANSMEM 123..142; /note="Helical; Name=3"; /evidence="ECO:0000255"; TRANSMEM 147..169; /note="Helical; Name=4"; /evidence="ECO:0000255"; TRANSMEM 201..221; /note="Helical; Name=5"; /evidence="ECO:0000255"; TRANSMEM 232..254; /note="Helical; Name=6"; /evidence="EC…		0	0	6
P25359	RRP43	nucleus	0.680105	0.0149295	0.319895	0.0149295				0	0	6
P25360	PHO87	PM	0	0	1	1.40433e-16		TRANSMEM 462..482; /note="Helical"; /evidence="ECO:0000255"; TRANSMEM 494..514; /note="Helical"; /evidence="ECO:0000255"; TRANSMEM 538..558; /note="Helical"; /evidence="ECO:0000255"; TRANSMEM 584..604; /note="Helical"; /evidence="ECO:0000255"; TRANSMEM 628..648; /note="Helical"; /evidence="ECO:0000255"; TRANSMEM 668..688; /note="Helical"; /evidence="ECO:0000255"; TRANSMEM 708..728; /note="Helical…		0	0	6
P25361	YCR043C	Golgi	0	0	1	4.96507e-17				0	0	6
P25365	SED4	ER	0	0	1	1.21619e-16		TRANSMEM 347..365; /note="Helical; Signal-anchor for type II membrane protein"		0	0	6
P25366	OCA4	cytosol	0.851315	0.0332582	0.148685	0.0332582				0	0	6
P25367	RNQ1	cytosol	0.319341	0.0138699	0.680659	0.0138699				0	0	6
P25368	RRP7	nucleus	0.468759	0.0594311	0.531241	0.0594311				0	0	6
P25369	LSB5	ambiguous	0.958321	0.0174724	0.041679	0.0174724				0	0	6
P25370	GFD2	unknown	0	0	1	1.11022e-16				0	0	6
P25371	ADP1	ambiguous	0	0	1	1.98603e-16	SIGNAL 1..25; /evidence="ECO:0000255"	TRANSMEM 325..345; /note="Helical"; /evidence="ECO:0000255"; TRANSMEM 464..481; /note="Helical"; /evidence="ECO:0000255"; TRANSMEM 794..814; /note="Helical"; /evidence="ECO:0000255"; TRANSMEM 829..849; /note="Helical"; /evidence="ECO:0000255"; TRANSMEM 878..898; /note="Helical"; /evidence="ECO:0000255"; TRANSMEM 910..930; /note="Helical"; /evidence="ECO:0000255"; TRANSMEM 938..958; /note="Helical…		0	0	6
P25372	TRX3	mitochondria	0	0	1	4.96507e-17			TRANSIT 1..21; /note="Mitochondrion"; /evidence="ECO:0000255"	0	1	6
P25373	GRX1	cytosol	0.955159	0.0066772	0.0448414	0.0066772				0	0	6
P25374	NFS1	mitochondria	0	0	1	1.79018e-16			TRANSIT 1..33; /note="Mitochondrion"; /evidence="ECO:0000255"	0	1	6
P25375	PRD1	cytosol	0.859871	0.0288556	0.140129	0.0288556				0	0	6
P25376	AGP1	PM	0	0	1	8.59975e-17		TRANSMEM 125..145; /note="Helical"; /evidence="ECO:0000255"; TRANSMEM 149..169; /note="Helical"; /evidence="ECO:0000255"; TRANSMEM 198..218; /note="Helical"; /evidence="ECO:0000255"; TRANSMEM 232..252; /note="Helical"; /evidence="ECO:0000255"; TRANSMEM 261..281; /note="Helical"; /evidence="ECO:0000255"; TRANSMEM 314..334; /note="Helical"; /evidence="ECO:0000255"; TRANSMEM 353..373; /note="Helical…		0	0	6
P25378	RHB1	cytosol	0.902658	0.0135845	0.0973423	0.0135845				0	0	6
P25379	CHA1	mitochondria	0	0	1	0				0	0	6
P25382	RSA4	nucleus	0.633118	0.0206852	0.366882	0.0206852				0	0	6
P25383	YCL020W		0.46112	0.0712696	0.53888	0.0712696				0	0	6
P25384	YCL019W		0.13943	0.0236848	0.86057	0.0236848				0	0	6
P25385	BOS1	ER	0.173276	0.149223	0.826724	0.149223		TRANSMEM 223..240; /note="Helical; Anchor for type IV membrane protein"; /evidence="ECO:0000255"		0	0	6
P25386	USO1	Golgi	0.953818	0.015883	0.0461818	0.015883				0	0	6
P25389	KCC4	ambiguous	0.393337	0.313467	0.606663	0.313467				0	0	6
P25441	RPC53	nucleus	0.608327	0.0462603	0.391673	0.0462603				0	0	6
P25443	RPS2	ribosome	0.671818	0.0167582	0.328182	0.0167582				0	0	6
P25451	PUP3	proteasome	0.874446	0.0103232	0.125554	0.0103232				0	0	6
P25454	RAD51	cytosol	0.875221	0.015452	0.124779	0.015452				0	0	6
P25491	YDJ1	ambiguous	0.613897	0.0119511	0.386103	0.0119511				0	0	6
P25515	VMA3	vacuole	0.13983	0.0361727	0.86017	0.0361727		TRANSMEM 9..31; /note="Helical"; /evidence="ECO:0000255"; TRANSMEM 54..74; /note="Helical"; /evidence="ECO:0000255"; TRANSMEM 91..112; /note="Helical"; /evidence="ECO:0000255"; TRANSMEM 125..150; /note="Helical"; /evidence="ECO:0000255"		0	0	6
P25554	SGF29	nucleus	0	0	1	7.02167e-17				0	0	6
P25555	GBP2	nucleus	0.585104	0.0149861	0.414896	0.0149861				0	0	6
P25558	BUD3	PM	0.660569	0.0309314	0.339431	0.0309314				0	0	6
P25559	DCC1	nucleus	0.465878	0.165503	0.534122	0.165503				0	0	6
P25560	RER1	ambiguous	0.351447	0.336487	0.648553	0.336487		TRANSMEM 62..82; /note="Helical"; /evidence="ECO:0000255"; TRANSMEM 139..161; /note="Helical"; /evidence="ECO:0000255"		0	0	6
P25566	MXR2	mitochondria	0.929744	0.00341773	0.0702562	0.00341773				0	0	6
P25567	SRO9	cytosol	0.657261	0.0156716	0.342739	0.0156716				0	0	6
P25568	ATG22	vacuole	0	0	1	4.96507e-17		TRANSMEM 99..119; /note="Helical"; /evidence="ECO:0000255"; TRANSMEM 131..151; /note="Helical"; /evidence="ECO:0000255"; TRANSMEM 154..174; /note="Helical"; /evidence="ECO:0000255"; TRANSMEM 211..231; /note="Helical"; /evidence="ECO:0000255"; TRANSMEM 242..262; /note="Helical"; /evidence="ECO:0000255"; TRANSMEM 319..339; /note="Helical"; /evidence="ECO:0000255"; TRANSMEM 353..373; /note="Helical"…		0	0	6
P25573	MGR1	mitochondria	0.0283156	0.0693587	0.971684	0.0693587		TRANSMEM 57..73; /note="Helical"; /evidence="ECO:0000255"; TRANSMEM 152..169; /note="Helical"; /evidence="ECO:0000255"		0	0	6
P25574	EMC1	ER	0	0	1	1.71995e-16	SIGNAL 1..24; /evidence="ECO:0000255"	TRANSMEM 724..744; /note="Helical"; /evidence="ECO:0000255"		0	0	6
P25576	POF1	ambiguous	0.670162	0.059958	0.329838	0.059958				0	0	6
P25577	YCL049C	unknown	0	0	1	4.96507e-17	SIGNAL 1..19; /evidence="ECO:0000255"			1	0	6
P25578	PGS1	mitochondria	0	0	1	4.96507e-17				0	0	6
P25579	LRE1	unknown	0.296346	0.460379	0.703654	0.460379				0	0	6
P25580	PBN1	ER	0	0	1	4.96507e-17		TRANSMEM 386..405; /note="Helical; Signal-anchor for type III membrane protein"; /evidence="ECO:0000255"		0	0	6
P25582	SPB1	nucleus	0.607301	0.0162957	0.392699	0.0162957				0	0	6
P25586	KRR1	nucleus	0.587043	0.0336947	0.412957	0.0336947				0	0	6
P25588	MRC1	nucleus	0.423514	0.137018	0.576486	0.137018				0	0	6
P25604	STP22	ambiguous	0.931788	0.0258899	0.0682123	0.0258899				0	0	6
P25605	ILV6	mitochondria	0.00218093	0.00181361	0.997819	0.00181361			TRANSIT 1..24; /note="Mitochondrion"; /evidence="ECO:0000269|PubMed:7483834"	0	1	6
P25616	CTO1	unknown	0.986444	0.0244998	0.0135565	0.0244998				0	0	6
P25617	RBP95	nucleus	0.546753	0.0254554	0.453247	0.0254554				0	0	6
P25618	CWH43	ER	0	0	1	1.71995e-16		TRANSMEM 65..85; /note="Helical"; /evidence="ECO:0000255"; TRANSMEM 92..112; /note="Helical"; /evidence="ECO:0000255"; TRANSMEM 118..138; /note="Helical"; /evidence="ECO:0000255"; TRANSMEM 150..170; /note="Helical"; /evidence="ECO:0000255"; TRANSMEM 176..196; /note="Helical"; /evidence="ECO:0000255"; TRANSMEM 279..299; /note="Helical"; /evidence="ECO:0000255"; TRANSMEM 308..328; /note="Helical"; …		0	0	6
P25621	FEN2	ambiguous	0	0	1	4.96507e-17		TRANSMEM 28..48; /note="Helical"; /evidence="ECO:0000255"; TRANSMEM 80..100; /note="Helical"; /evidence="ECO:0000255"; TRANSMEM 103..123; /note="Helical"; /evidence="ECO:0000255"; TRANSMEM 133..153; /note="Helical"; /evidence="ECO:0000255"; TRANSMEM 165..185; /note="Helical"; /evidence="ECO:0000255"; TRANSMEM 199..219; /note="Helical"; /evidence="ECO:0000255"; TRANSMEM 272..292; /note="Helical"; …		0	0	6
P25623	SYP1	actin-associated	0.64144	0.032065	0.35856	0.032065				0	0	6
P25625	PER1	ER	0	0	1	5.55112e-17	SIGNAL 1..21; /evidence="ECO:0000255"	TRANSMEM 114..134; /note="Helical"; /evidence="ECO:0000255"; TRANSMEM 156..176; /note="Helical"; /evidence="ECO:0000255"; TRANSMEM 190..210; /note="Helical"; /evidence="ECO:0000255"; TRANSMEM 213..233; /note="Helical"; /evidence="ECO:0000255"; TRANSMEM 249..269; /note="Helical"; /evidence="ECO:0000255"; TRANSMEM 294..314; /note="Helical"; /evidence="ECO:0000255"; TRANSMEM 325..345; /note="Helical…		0	0	5
P25626	IMG1	mitochondria	0	0	1	7.02167e-17			TRANSIT 1..16; /note="Mitochondrion"; /evidence="ECO:0000255"	0	1	6
P25627	BUD23	nucleus	0.728489	0.0396478	0.271511	0.0396478				0	0	6
P25628	ARE1	ER	0	0	1	1.40433e-16		TRANSMEM 182..202; /note="Helical"; /evidence="ECO:0000255"; TRANSMEM 229..249; /note="Helical"; /evidence="ECO:0000255"; TRANSMEM 264..284; /note="Helical"; /evidence="ECO:0000255"; TRANSMEM 371..391; /note="Helical"; /evidence="ECO:0000255"; TRANSMEM 409..429; /note="Helical"; /evidence="ECO:0000255"; TRANSMEM 535..555; /note="Helical"; /evidence="ECO:0000255"; TRANSMEM 590..610; /note="Helical…		0	0	6
P25631	YCR051W	nucleus	0.957004	0.00338629	0.042996	0.00338629				0	0	6
P25632	RSC6	nucleus	0.467076	0.0449434	0.532924	0.0449434				0	0	6
P25635	PWP2	nucleus	0.373727	0.0106143	0.626273	0.0106143				0	0	6
P25637	YIH1	cytosol	0.991488	0.00599597	0.00851194	0.00599597				0	0	6
P25638	TAH1	cytosol	0.924236	0.0237995	0.0757644	0.0237995				0	0	6
P25639	TVS1	ambiguous	0	0	1	4.96507e-17	SIGNAL 1..20; /evidence="ECO:0000255"	TRANSMEM 106..126; /note="Helical"; /evidence="ECO:0000255"; TRANSMEM 132..152; /note="Helical"; /evidence="ECO:0000255"; TRANSMEM 171..191; /note="Helical"; /evidence="ECO:0000255"; TRANSMEM 323..343; /note="Helical"; /evidence="ECO:0000255"; TRANSMEM 352..372; /note="Helical"; /evidence="ECO:0000255"; TRANSMEM 408..428; /note="Helical"; /evidence="ECO:0000255"; TRANSMEM 452..472; /note="Helical…		0	0	6
P25641	ATG15	vacuole	0	0	1	0		TRANSMEM 15..35; /note="Helical; Signal-anchor for type II membrane protein"		0	0	6
P25642	IMG2	mitochondria	0	0	1	1.21619e-16			TRANSIT 1..38; /note="Mitochondrion"; /evidence="ECO:0000255"	0	1	6
P25644	PAT1	cytosol	0.33123	0.0519725	0.66877	0.0519725				0	0	6
P25646	PTC6	mitochondria	0	0	1	4.96507e-17			TRANSIT 1..34; /note="Mitochondrion"; /evidence="ECO:0000255"	0	1	6
P25648	SRB8	nucleus	0	0	1	1.11022e-16				0	0	6
P25649	AHC2	nucleus	0	0	1	4.96507e-17				0	0	6
P25651	CSM1	nucleus	0.16663	0.185183	0.83337	0.185183				0	0	6
P25654	YCR090C	cytosol	0.780397	0.00627023	0.219603	0.00627023				0	0	6
P25655	CDC39	cytosol	0.571513	0.0253805	0.428487	0.0253805				0	0	6
P25656	CDC50	ambiguous	0	0	1	0		TRANSMEM 45..65; /note="Helical"; /evidence="ECO:0000255"; TRANSMEM 332..352; /note="Helical"; /evidence="ECO:0000255"		0	0	6
P25694	CDC48	cytosol	0.800148	0.00896415	0.199852	0.00896415				0	0	6
P25719	CPR3	mitochondria	0.503919	0.0876452	0.496081	0.0876452			TRANSIT 1..20; /note="Mitochondrion"; /evidence="ECO:0000269|PubMed:1547957"	0	1	6
P25808	SPB4	nucleus	0.592498	0.0144189	0.407502	0.0144189				0	0	6
P25846	MSH1	mitochondria	0	0	1	9.93014e-17			TRANSIT 1..21; /note="Mitochondrion"; /evidence="ECO:0000269|PubMed:7961998"	0	1	6
P25847	MSH2	nucleus	0.595618	0.0329669	0.404382	0.0329669				0	0	6
P26188	MGT1	nucleus	0	0	1	0				0	0	5
P26263	PDC6	cytosol	1	0	0	0				0	0	4
P26321	RPL5	ribosome	0.633566	0.0544953	0.366434	0.0544953				0	0	6
P26370	UGA3	nucleus	0.38953	0.348365	0.61047	0.348365				0	0	6
P26448	BUB2	NE	0	0	1	7.02167e-17				0	0	6
P26449	BUB3	nucleus	0.961868	0.0533023	0.038132	0.0533023				0	0	5
P26570	PPZ1	PM	0.640724	0.0357037	0.359276	0.0357037				0	0	6
P26637	CDC60	cytosol	0.945628	0.00186913	0.0543723	0.00186913				0	0	6
P26725	YUR1	Golgi	0	0	1	1.21619e-16		TRANSMEM 4..24; /note="Helical; Signal-anchor for type II membrane protein"		0	0	6
P26754	RFA2	nucleus	0.823393	0.0190042	0.176607	0.0190042				0	0	6
P26755	RFA3	nucleus	0.817378	0.0339169	0.182622	0.0339169				0	0	6
P26783	RPS5	ribosome	0.656274	0.0349503	0.343726	0.0349503				0	0	6
P26784	RPL16A	ribosome	0.616497	0.0154158	0.383503	0.0154158				0	0	6
P26785	RPL16B	ribosome	0.613568	0.0148062	0.386432	0.0148062				0	0	6
P26786	RPS7A	ribosome	0.655825	0.0234955	0.344175	0.0234955				0	0	6
P26793	RAD27	nucleus	0.64172	0.0208573	0.35828	0.0208573				0	0	6
P26798	INO2	nucleus	0	0	1	4.96507e-17				0	0	6
P27344	DPB3	nucleus	0.0993796	0.243429	0.90062	0.243429				0	0	6
P27351	APL1	ambiguous	0.555624	0.117505	0.444376	0.117505				0	0	6
P27466	CMK1	cytosol	0.999019	0.00157041	0.000980578	0.00157041				0	0	6
P27472	GSY2	cytosol	0.990182	0.0131551	0.00981752	0.0131551				0	0	6
P27476	NSR1	nucleus	0.659071	0.0180403	0.340929	0.0180403				0	0	6
P27514	PHO91	vacuole	0	0	1	1.40433e-16		TRANSMEM 430..450; /note="Helical"; /evidence="ECO:0000255"; TRANSMEM 474..494; /note="Helical"; /evidence="ECO:0000255"; TRANSMEM 511..531; /note="Helical"; /evidence="ECO:0000255"; TRANSMEM 557..577; /note="Helical"; /evidence="ECO:0000255"; TRANSMEM 602..622; /note="Helical"; /evidence="ECO:0000255"; TRANSMEM 642..662; /note="Helical"; /evidence="ECO:0000255"; TRANSMEM 682..702; /note="Helical…		0	0	6
P27515	URK1	nucleus	0.943797	0.0111538	0.0562033	0.0111538				0	0	6
P27614	CPS1	vacuole	0.60352	0.0132381	0.39648	0.0132381		TRANSMEM 20..40; /note="Helical"; /evidence="ECO:0000255"		0	0	6
P27616	ADE1	cytosol	0.951489	0.00390746	0.0485114	0.00390746				0	0	6
P27636	CDC15	cytosol	0	0	1	1.40433e-16				0	0	6
P27637	BUD14	actin-associated	0.837304	0.0271962	0.162696	0.0271962				0	0	6
P27680	COQ3	mitochondria	0	0	1	7.02167e-17			TRANSIT 1..32; /note="Mitochondrion"; /evidence="ECO:0000255|HAMAP-Rule:MF_03190"	0	1	6
P27692	SPT5	nucleus	0.69478	0.0195525	0.30522	0.0195525				0	0	6
P27697	COQ8	mitochondria	0	0	1	4.96507e-17			TRANSIT 1..29; /note="Mitochondrion"; /evidence="ECO:0000255"	0	1	6
P27705	MIG1	nucleus	0.857314	0.0361483	0.142686	0.0361483				0	0	6
P27801	PEP3	endosomes	0.378488	0.234375	0.621512	0.234375				0	0	6
P27809	KRE2	Golgi	0.112536	0.0410611	0.887464	0.0410611		TRANSMEM 12..30; /note="Helical; Signal-anchor for type II membrane protein"		0	0	6
P27810	KTR1	Golgi	0.174692	0.071443	0.825308	0.071443		TRANSMEM 17..34; /note="Helical; Signal-anchor for type II membrane protein"; /evidence="ECO:0000255"		0	0	6
P27825	CNE1	ER	0	0	1	1.11022e-16	SIGNAL 1..19; /evidence="ECO:0000255"	TRANSMEM 482..502; /note="Helical"; /evidence="ECO:0000255"		0	0	6
P27882	ERV1	mitochondria	0	0	1	1.40433e-16				0	0	6
P27895	CIN8	nucleus	0.426735	0.255088	0.573265	0.255088				0	0	6
P27929	NAM9	mitochondria	0.357948	0.181499	0.642052	0.181499				0	0	6
P27999	RPB9	nucleus	0.823051	0.0410991	0.176949	0.0410991				0	0	6
P28000	RPC19	nucleus	0.632415	0.0286443	0.367585	0.0286443				0	0	6
P28004	PRP45	nucleus	0.19051	0.194023	0.80949	0.194023				0	0	6
P28005	POP5	nucleus	0.660799	0.0254655	0.339201	0.0254655				0	0	6
P28007	GAR1	nucleus	0.425749	0.0324593	0.574251	0.0324593				0	0	6
P28239	PPA2	mitochondria	0	0	1	4.96507e-17			TRANSIT 1..30; /note="Mitochondrion"; /evidence="ECO:0000255"	0	1	6
P28241	IDH2	mitochondria	0	0	1	7.02167e-17			TRANSIT 1..15; /note="Mitochondrion"; /evidence="ECO:0000269|PubMed:2198251, ECO:0000269|PubMed:7505425"	0	1	6
P28263	UBC8	cytosol	0.830012	0.406699	0.169988	0.406699				0	0	6
P28272	URA1	cytosol	0.943689	0.0122361	0.0563107	0.0122361				0	0	6
P28273	OXP1	cytosol	0.980758	0.00730277	0.0192421	0.00730277				0	0	6
P28274	URA7	cytosol	0.829006	0.0363847	0.170994	0.0363847				0	0	6
P28319	CWP1	CW	0.567609	0.035949	0.432391	0.035949	SIGNAL 1..20; /evidence="ECO:0000269|PubMed:7768807"			1	0	6
P28320	YJU2	nucleus	0.372336	0.409194	0.627664	0.409194				0	0	6
P28321	YJU3	ambiguous	0.0451204	0.0515331	0.95488	0.0515331				0	0	6
P28495	CAP1	actin-associated	0.900439	0.0134998	0.0995611	0.0134998				0	0	6
P28496	LAC1	ER	0	0	1	1.40433e-16		TRANSMEM 82..102; /note="Helical"; /evidence="ECO:0000255"; TRANSMEM 135..155; /note="Helical"; /evidence="ECO:0000255"; TRANSMEM 173..193; /note="Helical"; /evidence="ECO:0000255"; TRANSMEM 222..242; /note="Helical"; /evidence="ECO:0000255"; TRANSMEM 260..280; /note="Helical"; /evidence="ECO:0000255"; TRANSMEM 297..317; /note="Helical"; /evidence="ECO:0000255"; TRANSMEM 356..376; /note="Helical"…		0	0	6
P28625	YIM1	ER	0	0	1	1.71995e-16				0	0	6
P28627	IMP1	mitochondria	0	0	1	4.96507e-17				0	0	6
P28707	SBA1	cytosol	0.947841	0.00581412	0.0521588	0.00581412				0	0	6
P28708	PRR1	cytosol	0.716956	0.0742896	0.283044	0.0742896				0	0	6
P28737	MSP1	mitochondria	0	0	1	0		TRANSMEM 13..28; /note="Helical"; /evidence="ECO:0000255"		0	0	6
P28742	KIP1	nucleus	0	0	1	0				0	0	4
P28743	KIP2	ambiguous	0	0	1	4.96507e-17				0	0	6
P28777	ARO2	ambiguous	0.594709	0.0142381	0.405291	0.0142381				0	0	6
P28778	MRP17	mitochondria	0	0	1	4.96507e-17				0	0	6
P28789	HEM3	cytosol	0.964627	0.00533746	0.0353729	0.00533746				0	0	6
P28791	SEC20	ER	0	0	1	0		TRANSMEM 276..292; /note="Helical; Anchor for type IV membrane protein"		0	0	6
P28795	PEX3	peroxisomes	0	0	1	1.11022e-16		TRANSMEM 18..39; /note="Helical"; /evidence="ECO:0000255"		0	0	6
P28817	EHD3	mitochondria	0	0	1	4.96507e-17				0	0	6
P28834	IDH1	mitochondria	0.000550808	0.0013492	0.999449	0.0013492			TRANSIT 1..11; /note="Mitochondrion"; /evidence="ECO:0000269|PubMed:2198251"	0	1	6
P29029	CTS1	CW	0.317444	0.247301	0.682556	0.247301	SIGNAL 1..20; /evidence="ECO:0000269|PubMed:1918080, ECO:0000269|PubMed:9748433"			1	0	6
P29055	SUA7	nucleus	0.676132	0.0358011	0.323868	0.0358011				0	0	6
P29056	BRF1	nucleus	0.478994	0.381634	0.521006	0.381634				0	0	6
P29295	HRR25	ambiguous	0.615062	0.0305523	0.384938	0.0305523				0	0	6
P29311	BMH1	cytosol	0.917758	0.00269143	0.0822418	0.00269143				0	0	6
P29340	PEX4	peroxisomes	0	0	1	4.96507e-17				0	0	6
P29366	BEM1	PM	0.472214	0.106697	0.527786	0.106697				0	0	6
P29453	RPL8B	ribosome	0.603661	0.0117637	0.396339	0.0117637				0	0	6
P29461	PTP2	nucleus	0	0	1	0				0	0	6
P29465	CHS3	ambiguous	0	0	1	0		TRANSMEM 171..191; /note="Helical"; /evidence="ECO:0000255"; TRANSMEM 341..354; /note="Helical"; /evidence="ECO:0000305|PubMed:28346351"; TRANSMEM 453..473; /note="Helical"; /evidence="ECO:0000255"; TRANSMEM 892..910; /note="Helical"; /evidence="ECO:0000305|PubMed:28346351"; TRANSMEM 1030..1050; /note="Helical"; /evidence="ECO:0000255"; TRANSMEM 1056..1076; /note="Helical"; /evidence="ECO:0000255"		0	0	6
P29468	PAP1	nucleus	0.701954	0.0162128	0.298046	0.0162128				0	0	6
P29469	MCM2	nucleus	0.76696	0.0333604	0.23304	0.0333604				0	0	6
P29478	SEC65	ambiguous	0.854171	0.00708744	0.145829	0.00708744				0	0	6
P29496	MCM5	nucleus	0.756413	0.0178184	0.243587	0.0178184				0	0	6
P29509	TRR1	cytosol	0.940659	0.0045816	0.0593409	0.0045816				0	0	6
P29539	RIF1	nucleus	0.503023	0.277711	0.496977	0.277711				0	0	6
P29547	CAM1	cytosol	0.871321	0.00904085	0.128679	0.00904085				0	0	6
P29703	RAM2	cytosol	0.980438	0.0141564	0.0195619	0.0141564				0	0	6
P29704	ERG9	ER	0	0	1	9.93014e-17		TRANSMEM 421..441; /note="Helical"; /evidence="ECO:0000255"		0	0	6
P29952	PMI40	cytosol	0.948478	0.00225871	0.0515221	0.00225871				0	0	6
P30605	ITR1	ambiguous	0	0	1	4.96507e-17		TRANSMEM 82..102; /note="Helical; Name=1"; /evidence="ECO:0000255"; TRANSMEM 130..150; /note="Helical; Name=2"; /evidence="ECO:0000255"; TRANSMEM 164..184; /note="Helical; Name=3"; /evidence="ECO:0000255"; TRANSMEM 187..207; /note="Helical; Name=4"; /evidence="ECO:0000255"; TRANSMEM 216..236; /note="Helical; Name=5"; /evidence="ECO:0000255"; TRANSMEM 247..267; /note="Helical; Name=6"; /evidence="…		0	0	6
P30606	ITR2	PM	0	0	1	0		TRANSMEM 105..125; /note="Helical; Name=1"; /evidence="ECO:0000255"; TRANSMEM 153..173; /note="Helical; Name=2"; /evidence="ECO:0000255"; TRANSMEM 180..200; /note="Helical; Name=3"; /evidence="ECO:0000255"; TRANSMEM 210..230; /note="Helical; Name=4"; /evidence="ECO:0000255"; TRANSMEM 241..261; /note="Helical; Name=5"; /evidence="ECO:0000255"; TRANSMEM 270..290; /note="Helical; Name=6"; /evidence=…		0	0	3
P30619	SEC1	cytosol	0.237866	0.0922691	0.762134	0.0922691				0	0	6
P30624	FAA1	ambiguous	0.0110201	0.00524191	0.98898	0.00524191				0	0	6
P30656	PRE2	proteasome	0.910099	0.0164665	0.089901	0.0164665				0	0	6
P30657	PRE4	proteasome	0.872172	0.0266958	0.127828	0.0266958				0	0	6
P30665	MCM4	nucleus	0.686016	0.0194561	0.313984	0.0194561				0	0	6
P30771	NAM7	cytosol	0.363034	0.0404807	0.636966	0.0404807				0	0	6
P30775	MRF1	mitochondria	0	0	1	4.96507e-17			TRANSIT 1..?; /note="Mitochondrion"; /evidence="ECO:0000255"	0	1	6
P30777	GPI10	ER	0	0	1	1.85776e-16		TRANSMEM 17..37; /note="Helical"; /evidence="ECO:0000255"; TRANSMEM 87..107; /note="Helical"; /evidence="ECO:0000255"; TRANSMEM 137..157; /note="Helical"; /evidence="ECO:0000255"; TRANSMEM 189..209; /note="Helical"; /evidence="ECO:0000255"; TRANSMEM 241..261; /note="Helical"; /evidence="ECO:0000255"; TRANSMEM 279..299; /note="Helical"; /evidence="ECO:0000255"; TRANSMEM 339..359; /note="Helical"; …		0	0	6
P30822	CRM1	nucleus	0.948259	0.00293485	0.0517407	0.00293485				0	0	6
P30902	ATP7	mitochondria	0.180044	0.204153	0.819956	0.204153				0	0	6
P31109	SNC1	ambiguous	0.260267	0.203932	0.739733	0.203932		TRANSMEM 95..111; /note="Helical; Anchor for type IV membrane protein"; /evidence="ECO:0000255"		0	0	6
P31115	DEG1	nucleus	0.90047	0.0109069	0.0995298	0.0109069				0	0	6
P31116	HOM6	cytosol	0.94159	0.00373524	0.0584104	0.00373524				0	0	6
P31244	RAD16	nucleus	0.126383	0.309574	0.873617	0.309574				0	0	6
P31334	MRPL9	mitochondria	0	0	1	4.96507e-17			TRANSIT 1..19; /note="Mitochondrion"; /evidence="ECO:0000269|PubMed:1597181, ECO:0000269|PubMed:3060376"	0	1	6
P31373	CYS3	cytosol	0.944991	0.00436617	0.0550088	0.00436617				0	0	6
P31374	PSK1	cytosol	0.907786	0.0601338	0.0922136	0.0601338				0	0	6
P31376	SWC3	nucleus	0	0	1	1.40433e-16				0	0	6
P31377	SYN8	cytosol	0.667278	0.113268	0.332722	0.113268		TRANSMEM 235..255; /note="Helical; Anchor for type IV membrane protein"; /evidence="ECO:0000255"		0	0	6
P31378	NTG1	nucleus	0	0	1	0			TRANSIT 1..26; /note="Mitochondrion"; /evidence="ECO:0000255|HAMAP-Rule:MF_03183"	0	1	6
P31380	FUN30	nucleus	0.738702	0.0277683	0.261298	0.0277683				0	0	6
P31381	FUN26	vacuole	0	0	1	1.21619e-16		TRANSMEM 76..96; /note="Helical"; /evidence="ECO:0000255"; TRANSMEM 116..136; /note="Helical"; /evidence="ECO:0000255"; TRANSMEM 151..171; /note="Helical"; /evidence="ECO:0000255"; TRANSMEM 174..194; /note="Helical"; /evidence="ECO:0000255"; TRANSMEM 214..234; /note="Helical"; /evidence="ECO:0000255"; TRANSMEM 243..263; /note="Helical"; /evidence="ECO:0000255"; TRANSMEM 344..364; /note="Helical";…		0	0	6
P31382	PMT2	ER	0	0	1	0		TRANSMEM 65..85; /note="Helical"; /evidence="ECO:0000255"; TRANSMEM 168..188; /note="Helical"; /evidence="ECO:0000255"; TRANSMEM 199..219; /note="Helical"; /evidence="ECO:0000255"; TRANSMEM 252..272; /note="Helical"; /evidence="ECO:0000255"; TRANSMEM 290..310; /note="Helical"; /evidence="ECO:0000255"; TRANSMEM 610..630; /note="Helical"; /evidence="ECO:0000255"; TRANSMEM 648..668; /note="Helical";…		0	0	6
P31383	TPD3	ambiguous	0.877367	0.00839834	0.122633	0.00839834				0	0	6
P31384	CCR4	cytosol	0.559711	0.0202201	0.440289	0.0202201				0	0	6
P31385	DEP1	nucleus	0.459492	0.237047	0.540508	0.237047				0	0	6
P31386	ATS1	cytosol	0.812132	0.39923	0.187868	0.39923				0	0	6
P31412	VMA5	vacuole	0.895023	0.00737081	0.104977	0.00737081				0	0	6
P31539	HSP104	cytosol	0.877213	0.00731291	0.122787	0.00731291				0	0	6
P31688	TPS2	cytosol	0.819621	0.00816051	0.180379	0.00816051				0	0	6
P31755	OCH1	Golgi	0	0	1	1.21619e-16		TRANSMEM 16..30; /note="Helical; Signal-anchor for type II membrane protein"; /evidence="ECO:0000255, ECO:0000303|PubMed:1628616"		0	0	6
P31787	ACB1	cytosol	0.950167	0.00561159	0.049833	0.00561159				0	0	6
P32047	MLF3	cytosol	0.965624	0.0237722	0.0343761	0.0237722				0	0	6
P32048	MSK1	mitochondria	0	0	1	4.96507e-17			TRANSIT 1..30; /note="Mitochondrion"; /evidence="ECO:0000255"	0	1	6
P32074	SEC21	COPI	0.830922	0.0104306	0.169078	0.0104306				0	0	6
P32178	ARO7	cytosol	0.952859	0.00467983	0.0471407	0.00467983				0	0	6
P32179	MET22	cytosol	0.951238	0.00329156	0.0487623	0.00329156				0	0	6
P32191	GUT2	mitochondria	0	0	1	4.96507e-17			TRANSIT 1..?; /note="Mitochondrion"; /evidence="ECO:0000255"	0	1	6
P32259	SIN4	nucleus	0.459312	0.0616392	0.540688	0.0616392				0	0	6
P32263	PRO3	cytosol	0.950866	0.00283647	0.0491338	0.00283647				0	0	6
P32264	PRO1	cytosol	0.92937	0.00422054	0.0706298	0.00422054				0	0	6
P32266	MGM1	mitochondria	0	0	1	1.98603e-16		TRANSMEM 73..92; /note="Helical; Signal-anchor for type II membrane protein"; /evidence="ECO:0000255"	TRANSIT 1..59; /note="Mitochondrion"; /evidence="ECO:0000269|PubMed:12707284"	0	0	6
P32288	GLN1	cytosol	0.934361	0.00484781	0.0656394	0.00484781				0	0	6
P32316	ACH1	mitochondria	0	0	1	1.40433e-16				0	0	6
P32317	AFG1	mitochondria	0	0	1	0				0	0	6
P32319	PEP1	ambiguous	0.0113553	0.013669	0.988645	0.013669	SIGNAL 1..21; /evidence="ECO:0000255"	TRANSMEM 1398..1414; /note="Helical"; /evidence="ECO:0000255"		0	0	6
P32324	EFT2	cytosol	0.640582	0.0131386	0.359418	0.0131386				0	0	6
P32325	DBF4	nucleus	0	0	1	5.55112e-17				0	0	5
P32327	PYC2	cytosol	0.934726	0.00269652	0.0652736	0.00269652				0	0	6
P32328	DBF20	cytosol	0.482744	0.0410445	0.517256	0.0410445				0	0	6
P32329	YPS1	PM	0	0	1	1.48952e-16	SIGNAL 1..21; /evidence="ECO:0000255"			1	0	6
P32330	DGR2	unknown	0	0	1	1.48952e-16				0	0	6
P32331	YMC1	mitochondria	0	0	1	0		TRANSMEM 29..49; /note="Helical; Name=1"; /evidence="ECO:0000255"; TRANSMEM 83..103; /note="Helical; Name=2"; /evidence="ECO:0000255"; TRANSMEM 118..138; /note="Helical; Name=3"; /evidence="ECO:0000255"; TRANSMEM 183..203; /note="Helical; Name=4"; /evidence="ECO:0000255"; TRANSMEM 223..243; /note="Helical; Name=5"; /evidence="ECO:0000255"; TRANSMEM 277..298; /note="Helical; Name=6"; /evidence="EC…		0	0	6
P32332	OAC1	mitochondria	0.0768373	0.0421284	0.923163	0.0421284		TRANSMEM 26..46; /note="Helical; Name=1"; /evidence="ECO:0000255"; TRANSMEM 79..99; /note="Helical; Name=2"; /evidence="ECO:0000255"; TRANSMEM 132..152; /note="Helical; Name=3"; /evidence="ECO:0000255"; TRANSMEM 193..213; /note="Helical; Name=4"; /evidence="ECO:0000255"; TRANSMEM 233..253; /note="Helical; Name=5"; /evidence="ECO:0000255"; TRANSMEM 284..305; /note="Helical; Name=6"; /evidence="ECO…		0	0	6
P32333	MOT1	nucleus	0.118678	0.0817786	0.881322	0.0817786				0	0	6
P32334	MSB2	PM	0	0	1	0	SIGNAL 1..21; /evidence="ECO:0000255"	TRANSMEM 1186..1206; /note="Helical"; /evidence="ECO:0000255"		0	0	4
P32335	MSS51	mitochondria	0	0	1	1.11022e-16			TRANSIT 1..26; /note="Mitochondrion"; /evidence="ECO:0000255"	0	1	6
P32336	NUD1	NE	0	0	1	1.40433e-16				0	0	6
P32337	PSE1	cytosol	0.898941	0.0052832	0.101059	0.0052832				0	0	6
P32338	RME1	ambiguous	0	0	1	9.93014e-17				0	0	6
P32339	HMX1	ER	0	0	1	9.93014e-17		TRANSMEM 290..310; /note="Helical; Anchor for type IV membrane protein"; /evidence="ECO:0000255"		0	0	6
P32340	NDI1	mitochondria	0	0	1	4.96507e-17			TRANSIT 1..26; /note="Mitochondrion"; /evidence="ECO:0000269|PubMed:1735444"	0	1	6
P32341	VPH2	ER	0	0	1	4.96507e-17		TRANSMEM 135..155; /note="Helical"; /evidence="ECO:0000255"; TRANSMEM 168..186; /note="Helical"; /evidence="ECO:0000255"		0	0	6
P32342	SRP21	ambiguous	0.897183	0.0155365	0.102817	0.0155365				0	0	6
P32343	SSH4	ambiguous	0	0	1	0		TRANSMEM 45..65; /note="Helical; Signal-anchor for type II membrane protein"; /evidence="ECO:0000255"		0	0	6
P32345	PPH3	cytosol	0.980768	0.0170717	0.0192316	0.0170717				0	0	6
P32347	HEM12	cytosol	0.966011	0.00980818	0.033989	0.00980818				0	0	6
P32349	RPC82	nucleus	0.620581	0.0421617	0.379419	0.0421617				0	0	6
P32351	IMP2'	ambiguous	0.726967	0.0417996	0.273033	0.0417996				0	0	6
P32352	ERG2	ambiguous	0	0	1	1.40433e-16		TRANSMEM 3..23; /note="Helical"; /evidence="ECO:0000255"		0	0	6
P32353	ERG3	ER	0	0	1	1.40433e-16		TRANSMEM 93..113; /note="Helical"; /evidence="ECO:0000255"; TRANSMEM 141..161; /note="Helical"; /evidence="ECO:0000255"; TRANSMEM 243..263; /note="Helical"; /evidence="ECO:0000255"		0	0	6
P32354	MCM10	nucleus	0	0	1	7.02167e-17				0	0	6
P32356	NTH1	cytosol	0.70424	0.0384718	0.29576	0.0384718				0	0	6
P32361	IRE1	ER	0.412641	0.212908	0.587359	0.212908	SIGNAL 1..18; /evidence="ECO:0000255"	TRANSMEM 527..555; /note="Helical"; /evidence="ECO:0000255"		0	0	6
P32363	SPT14	ER	0	0	1	0		TRANSMEM 407..427; /note="Helical"; /evidence="ECO:0000255"		0	0	6
P32364	SMY1	actin-associated	0.536622	0.0583925	0.463378	0.0583925				0	0	6
P32366	VMA6	vacuole	0.195677	0.0281808	0.804323	0.0281808				0	0	6
P32367	TFC1	nucleus	0.573875	0.0681901	0.426125	0.0681901				0	0	6
P32368	SAC1	ER	0	0	1	1.11022e-16		TRANSMEM 524..544; /note="Helical"; /evidence="ECO:0000255"; TRANSMEM 553..573; /note="Helical"; /evidence="ECO:0000255"		0	0	6
P32377	MVD1	cytosol	0.944446	0.00509494	0.0555536	0.00509494				0	0	6
P32378	COQ2	mitochondria	0	0	1	4.96507e-17		TRANSMEM 92..112; /note="Helical"; /evidence="ECO:0000255|HAMAP-Rule:MF_03189"; TRANSMEM 114..134; /note="Helical"; /evidence="ECO:0000255|HAMAP-Rule:MF_03189"; TRANSMEM 171..191; /note="Helical"; /evidence="ECO:0000255|HAMAP-Rule:MF_03189"; TRANSMEM 193..213; /note="Helical"; /evidence="ECO:0000255|HAMAP-Rule:MF_03189"; TRANSMEM 229..249; /note="Helical"; /evidence="ECO:0000255|HAMAP-Rule:MF_031…	TRANSIT 1..42; /note="Mitochondrion"; /evidence="ECO:0000255|HAMAP-Rule:MF_03189"	0	0	6
P32379	PUP2	proteasome	0.889403	0.00843806	0.110597	0.00843806				0	0	6
P32380	SPC110	NE	0	0	1	1.40433e-16				0	0	6
P32381	ARP2	actin-associated	0.739603	0.015105	0.260397	0.015105				0	0	6
P32386	YBT1	vacuole	0.0321191	0.0203819	0.967881	0.0203819		TRANSMEM 34..54; /note="Helical; Name=1"; /evidence="ECO:0000255|PROSITE-ProRule:PRU00441"; TRANSMEM 75..95; /note="Helical; Name=2"; /evidence="ECO:0000255|PROSITE-ProRule:PRU00441"; TRANSMEM 134..154; /note="Helical; Name=3"; /evidence="ECO:0000255|PROSITE-ProRule:PRU00441"; TRANSMEM 167..187; /note="Helical; Name=4"; /evidence="ECO:0000255|PROSITE-ProRule:PRU00441"; TRANSMEM 206..226; /note="H…		0	0	6
P32387	MRP20	mitochondria	0	0	1	7.02167e-17			TRANSIT 1..45; /note="Mitochondrion"; /evidence="ECO:0000269|PubMed:2060626"	0	1	6
P32388	MRP49	mitochondria	0	0	1	9.93014e-17				0	0	6
P32389	MET4	nucleus	0	0	1	1.48952e-16				0	0	6
P32419	MDH3	peroxisomes	0.0141415	0.0119181	0.985858	0.0119181				0	0	6
P32432	SFP1	nucleus	0.662382	0.329342	0.337618	0.329342				0	0	6
P32445	RIM1	mitochondria	0	0	1	1.40433e-16			TRANSIT 1..17; /note="Mitochondrion"	0	1	6
P32447	ASF1	nucleus	0.942274	0.00609885	0.0577259	0.00609885				0	0	6
P32449	ARO4	cytosol	0.941189	0.00360201	0.058811	0.00360201				0	0	6
P32451	BIO2	mitochondria	0	0	1	4.96507e-17			TRANSIT 1..16; /note="Mitochondrion"; /evidence="ECO:0000255"	0	1	6
P32452	PHA2	cytosol	0.955523	0.0509269	0.0444773	0.0509269				0	0	6
P32453	ATP11	mitochondria	0.319818	0.0400926	0.680182	0.0400926			TRANSIT 1..?40; /note="Mitochondrion"; /evidence="ECO:0000255"	0	1	6
P32454	APE2	cytosol	0.879156	0.00655431	0.120844	0.00655431			TRANSIT 1..52; /note="Mitochondrion"; /evidence="ECO:0000255"	0	1	6
P32457	CDC3	PM	0.465019	0.021893	0.534981	0.021893				0	0	6
P32458	CDC11	PM	0.4879	0.0533094	0.5121	0.0533094				0	0	6
P32460	DCG1	unknown	0.991159	0.0104956	0.00884112	0.0104956				0	0	6
P32461	DPH2	cytosol	0.865917	0.00624374	0.134083	0.00624374				0	0	6
P32462	ERG24	ER	0	0	1	9.93014e-17		TRANSMEM 14..34; /note="Helical"; /evidence="ECO:0000255"; TRANSMEM 72..90; /note="Helical"; /evidence="ECO:0000255"; TRANSMEM 110..127; /note="Helical"; /evidence="ECO:0000255"; TRANSMEM 148..172; /note="Helical"; /evidence="ECO:0000255"; TRANSMEM 243..263; /note="Helical"; /evidence="ECO:0000255"; TRANSMEM 309..328; /note="Helical"; /evidence="ECO:0000255"; TRANSMEM 369..387; /note="Helical"; /…		0	0	6
P32463	ACP1	mitochondria	0.00963042	0.0114746	0.99037	0.0114746			TRANSIT 1..36; /note="Mitochondrion"; /evidence="ECO:0000255"	0	1	6
P32464	HYM1	cytosol	0.231194	0.264685	0.768806	0.264685				0	0	6
P32465	HXT1	PM	0	0	1	1.11022e-16		TRANSMEM 61..81; /note="Helical; Name=1"; /evidence="ECO:0000255"; TRANSMEM 117..137; /note="Helical; Name=2"; /evidence="ECO:0000255"; TRANSMEM 144..164; /note="Helical; Name=3"; /evidence="ECO:0000255"; TRANSMEM 175..195; /note="Helical; Name=4"; /evidence="ECO:0000255"; TRANSMEM 202..222; /note="Helical; Name=5"; /evidence="ECO:0000255"; TRANSMEM 237..257; /note="Helical; Name=6"; /evidence="E…		0	0	6
P32466	HXT3	PM	0	0	1	9.93014e-17		TRANSMEM 58..78; /note="Helical; Name=1"; /evidence="ECO:0000255"; TRANSMEM 114..134; /note="Helical; Name=2"; /evidence="ECO:0000255"; TRANSMEM 141..161; /note="Helical; Name=3"; /evidence="ECO:0000255"; TRANSMEM 172..192; /note="Helical; Name=4"; /evidence="ECO:0000255"; TRANSMEM 199..219; /note="Helical; Name=5"; /evidence="ECO:0000255"; TRANSMEM 234..254; /note="Helical; Name=6"; /evidence="E…		0	0	6
P32467	HXT4	PM	0	0	1	9.93014e-17		TRANSMEM 67..87; /note="Helical; Name=1"; /evidence="ECO:0000255"; TRANSMEM 123..143; /note="Helical; Name=2"; /evidence="ECO:0000255"; TRANSMEM 150..170; /note="Helical; Name=3"; /evidence="ECO:0000255"; TRANSMEM 181..201; /note="Helical; Name=4"; /evidence="ECO:0000255"; TRANSMEM 208..228; /note="Helical; Name=5"; /evidence="ECO:0000255"; TRANSMEM 243..263; /note="Helical; Name=6"; /evidence="E…		0	0	6
P32468	CDC12	PM	0.377526	0.0401436	0.622474	0.0401436				0	0	6
P32469	DPH5	cytosol	0.939755	0.00287919	0.0602445	0.00287919				0	0	6
P32471	EFB1	cytosol	0.881966	0.0180119	0.118034	0.0180119				0	0	6
P32472	FPR2	ambiguous	0.00959807	0.00821161	0.990402	0.00821161	SIGNAL 1..17; /evidence="ECO:0000269|PubMed:1380159"			1	0	6
P32473	PDB1	mitochondria	0.000767638	0.00119851	0.999232	0.00119851			TRANSIT 1..33; /note="Mitochondrion"; /evidence="ECO:0000269|PubMed:8433986"	0	1	6
P32474	EUG1	ER	0	0	1	1.40433e-16	SIGNAL 1..29; /evidence="ECO:0000255"			1	0	6
P32476	ERG1	ER	0.00656656	0.00491613	0.993433	0.00491613		TRANSMEM 17..37; /note="Helical"; /evidence="ECO:0000255"; TRANSMEM 475..495; /note="Helical"; /evidence="ECO:0000255"		0	0	6
P32477	GSH1	cytosol	0.990137	0.00445166	0.00986328	0.00445166				0	0	6
P32478	HSP150	CW	0.751395	0.0431641	0.248605	0.0431641	SIGNAL 1..18; /evidence="ECO:0000269|PubMed:1570286, ECO:0000269|PubMed:9301021"			1	0	6
P32479	HIR1	nucleus	0	0	1	1.71995e-16				0	0	6
P32480	HIR2	nucleus	0	0	1	1.40433e-16				0	0	6
P32481	GCD11	cytosol	0.796335	0.00924549	0.203665	0.00924549				0	0	6
P32485	HOG1	cytosol	0.932053	0.00660802	0.067947	0.00660802				0	0	6
P32486	KRE6	PM	0.323895	0.0226812	0.676105	0.0226812		TRANSMEM 253..273; /note="Helical; Signal-anchor for type II membrane protein"; /evidence="ECO:0000255"		0	0	6
P32487;P38971	LYP1;ALP1	PM	0.0111804	0.0273863	0.98882	0.0273863		TRANSMEM 116..136; /note="Helical"; /evidence="ECO:0000255"; TRANSMEM 142..162; /note="Helical"; /evidence="ECO:0000255"; TRANSMEM 186..205; /note="Helical"; /evidence="ECO:0000255"; TRANSMEM 224..243; /note="Helical"; /evidence="ECO:0000255"; TRANSMEM 257..274; /note="Helical"; /evidence="ECO:0000255"; TRANSMEM 304..321; /note="Helical"; /evidence="ECO:0000255"; TRANSMEM 345..365; /note="Helical…		0	0	6
P32490	MKK1	cytosol	0.670984	0.451895	0.329016	0.451895				0	0	4
P32491	MKK2	cytosol	0	0	1	1.28198e-16				0	0	4
P32492	MYO4	actin-associated	0.570524	0.0517284	0.429476	0.0517284				0	0	6
P32493	AEP1	mitochondria	0	0	1	1.11022e-16			TRANSIT 1..19; /note="Mitochondrion"; /evidence="ECO:0000255"	0	1	6
P32494	NGG1	nucleus	0.118138	0.13011	0.881862	0.13011				0	0	6
P32495	NHP2	nucleus	0.424656	0.0219185	0.575344	0.0219185				0	0	6
P32496	RPN12	proteasome	0.880367	0.00656837	0.119633	0.00656837				0	0	6
P32497	NIP1	cytosol	0.76939	0.00686857	0.23061	0.00686857				0	0	6
P32499	NUP2	NE	0.732188	0.013935	0.267812	0.013935				0	0	6
P32500	NDC1	NE	0	0	1	1.48952e-16		TRANSMEM 34..54; /note="Helical; Name=1"; /evidence="ECO:0000255"; TRANSMEM 59..79; /note="Helical; Name=2"; /evidence="ECO:0000255"; TRANSMEM 89..108; /note="Helical; Name=3"; /evidence="ECO:0000255"; TRANSMEM 110..130; /note="Helical; Name=4"; /evidence="ECO:0000255"; TRANSMEM 191..211; /note="Helical; Name=5"; /evidence="ECO:0000255"; TRANSMEM 225..245; /note="Helical; Name=6"; /evidence="ECO:…		0	0	6
P32501	GCD6	cytosol	0.845122	0.00605882	0.154878	0.00605882				0	0	6
P32502	GCD7	cytosol	0.80089	0.0171869	0.19911	0.0171869				0	0	6
P32504	CBF2	nucleus	0.0428183	0.0688461	0.957182	0.0688461				0	0	6
P32505	NAB2	nucleus	0.576261	0.0110949	0.423739	0.0110949				0	0	6
P32521	PAN1	actin-associated	0.783522	0.0103275	0.216478	0.0103275				0	0	6
P32522	PET309	mitochondria	0	0	1	4.96507e-17		TRANSMEM 237..256; /note="Helical"; /evidence="ECO:0000255"	TRANSIT 1..?; /note="Mitochondrion"; /evidence="ECO:0000255"	0	0	6
P32523	PRP19	nucleus	0.619012	0.0215785	0.380988	0.0215785				0	0	6
P32524	PRP21	nucleus	0.667283	0.0766745	0.332717	0.0766745				0	0	6
P32525	ECM25	cytosol	0.532307	0.140571	0.467693	0.140571				0	0	6
P32527	ZUO1	cytosol	0.596159	0.0138355	0.403841	0.0138355				0	0	6
P32528	DUR1,2	cytosol	0.984071	0.0029496	0.0159294	0.0029496				0	0	6
P32529	RPA12	nucleus	0.616072	0.0205818	0.383928	0.0205818				0	0	6
P32558	SPT16	nucleus	0.685419	0.0302893	0.314581	0.0302893				0	0	6
P32559	MSS1	mitochondria	0	0	1	0			TRANSIT 1..19; /note="Mitochondrion"; /evidence="ECO:0000255"	0	1	6
P32561	RPD3	nucleus	0.579199	0.0461685	0.420801	0.0461685				0	0	6
P32562	CDC5	cytosol	0	0	1	1.21619e-16				0	0	6
P32563	VPH1	vacuole	0.0534501	0.0189075	0.94655	0.0189075		TRANSMEM 405..423; /note="Helical"; /evidence="ECO:0000255"; TRANSMEM 426..442; /note="Helical"; /evidence="ECO:0000255"; TRANSMEM 457..486; /note="Helical"; /evidence="ECO:0000255"; TRANSMEM 535..554; /note="Helical"; /evidence="ECO:0000255"; TRANSMEM 573..593; /note="Helical"; /evidence="ECO:0000255"; TRANSMEM 637..656; /note="Helical"; /evidence="ECO:0000255"; TRANSMEM 720..744; /note="Helical…		0	0	6
P32564	SCM4	mitochondria	0.0599713	0.0337094	0.940029	0.0337094		TRANSMEM 11..31; /note="Helical"; /evidence="ECO:0000255"; TRANSMEM 45..65; /note="Helical"; /evidence="ECO:0000255"; TRANSMEM 80..100; /note="Helical"; /evidence="ECO:0000255"; TRANSMEM 162..182; /note="Helical"; /evidence="ECO:0000255"		0	0	6
P32565	RPN2	proteasome	0.867847	0.0110586	0.132153	0.0110586				0	0	6
P32566	SMI1	ambiguous	0.48586	0.0358385	0.51414	0.0358385				0	0	6
P32567	PAH1	cytosol	0.992725	0.00586398	0.00727451	0.00586398				0	0	6
P32568;P53756	SNQ2;PDR18	PM	0	0	1	4.96507e-17		TRANSMEM 521..541; /note="Helical"; /evidence="ECO:0000255"; TRANSMEM 554..574; /note="Helical"; /evidence="ECO:0000255"; TRANSMEM 600..620; /note="Helical"; /evidence="ECO:0000255"; TRANSMEM 628..648; /note="Helical"; /evidence="ECO:0000255"; TRANSMEM 664..680; /note="Helical"; /evidence="ECO:0000255"; TRANSMEM 771..789; /note="Helical"; /evidence="ECO:0000255"; TRANSMEM 1190..1212; /note="Helic…		0	0	6
P32569	SRB4	nucleus	0.558966	0.0880881	0.441034	0.0880881				0	0	6
P32570	SRB6	nucleus	0.591543	0.0401222	0.408457	0.0401222				0	0	6
P32571	DOA4	endosomes	0	0	1	0				0	0	5
P32578	SIP1	ambiguous	0.462441	0.365769	0.537559	0.365769				0	0	6
P32579	SUA5	cytosol	0.791452	0.0828944	0.208548	0.0828944				0	0	6
P32580	SUV3	mitochondria	0	0	1	4.96507e-17			TRANSIT 1..25; /note="Mitochondrion"; /evidence="ECO:0000255"	0	1	6
P32582	CYS4	cytosol	0.943631	0.00315942	0.056369	0.00315942				0	0	6
P32583	SRP40	nucleus	0.273466	0.0234954	0.726534	0.0234954				0	0	6
P32584	STE14	ER	0	0	1	4.96507e-17		TRANSMEM 24..44; /note="Helical"; /evidence="ECO:0000255"; TRANSMEM 48..68; /note="Helical"; /evidence="ECO:0000255"; TRANSMEM 89..109; /note="Helical"; /evidence="ECO:0000255"; TRANSMEM 111..131; /note="Helical"; /evidence="ECO:0000255"		0	0	6
P32585	SRB5	nucleus	0.586956	0.119564	0.413044	0.119564				0	0	6
P32588	PUB1	cytosol	0.652201	0.0533615	0.347799	0.0533615				0	0	6
P32589	SSE1	cytosol	0.891878	0.00459283	0.108122	0.00459283				0	0	6
P32590	SSE2	cytosol	0.909944	0.0881865	0.0900556	0.0881865				0	0	6
P32591	SWI3	nucleus	0.522027	0.0259088	0.477973	0.0259088				0	0	6
P32597	STH1	nucleus	0.0776248	0.0221751	0.922375	0.0221751				0	0	6
P32598	GLC7	ambiguous	0.716357	0.00909935	0.283643	0.00909935				0	0	6
P32599	SAC6	actin-associated	0.897679	0.00805404	0.102321	0.00805404				0	0	6
P32600	TOR2	ambiguous	0	0	1	7.02167e-17				0	0	6
P32601	DSS4	cytosol	0.866122	0.0430849	0.133878	0.0430849				0	0	6
P32602	SEC17	ambiguous	0.0104106	0.0081327	0.989589	0.0081327				0	0	6
P32604	FBP26	cytosol	0.904116	0.0145571	0.0958835	0.0145571				0	0	6
P32605	MUD1	nucleus	0.293184	0.331782	0.706816	0.331782				0	0	6
P32606	PET127	mitochondria	0	0	1	1.11022e-16				0	0	6
P32607	RTG1	cytosol	0.312973	0.176929	0.687027	0.176929				0	0	6
P32608	RTG2	cytosol	0.886223	0.00978152	0.113777	0.00978152				0	0	6
P32609	PEP7	endosomes	0	0	1	0				0	0	6
P32610	VMA8	vacuole	0.860124	0.0268935	0.139876	0.0268935				0	0	6
P32611	RML2	mitochondria	0	0	1	0			TRANSIT 1..43; /note="Mitochondrion"; /evidence="ECO:0000255"	0	1	6
P32613	TCA17	ambiguous	0.592035	0.465058	0.407965	0.465058				0	0	6
P32614	FRD1	cytosol	0.9529	0.00591744	0.0470999	0.00591744				0	0	6
P32617	IES6	nucleus	0.199801	0.313744	0.800199	0.313744				0	0	6
P32618	GTA1	ER	0	0	1	4.96507e-17				0	0	6
P32621	GDA1	Golgi	0.186974	0.0203499	0.813026	0.0203499		TRANSMEM 10..24; /note="Helical; Signal-anchor for type II membrane protein"; /evidence="ECO:0000255"		0	0	6
P32623	UTR2	PM	0.224118	0.0246581	0.775882	0.0246581	SIGNAL 1..23; /evidence="ECO:0000255"			1	0	6
P32626	UTR4	cytosol	0.958499	0.00531361	0.0415012	0.00531361				0	0	6
P32628	RAD23	nucleus	0.911216	0.00771124	0.0887835	0.00771124				0	0	6
P32629	ANP1	Golgi	0.0565262	0.0184906	0.943474	0.0184906		TRANSMEM 16..27; /note="Helical; Signal-anchor for type II membrane protein"		0	0	6
P32634	PMD1	cytosol	0	0	1	4.96507e-17				0	0	6
P32639	BRR2	nucleus	0.790759	0.0313926	0.209241	0.0313926				0	0	6
P32642	GRX4	cytosol	0.926896	0.0127239	0.0731037	0.0127239				0	0	6
P32643	TMT1	cytosol	0.993191	0.00785541	0.00680875	0.00785541				0	0	6
P32644	ECM32	cytosol	0.0184326	0.0220637	0.981567	0.0220637				0	0	6
P32656	GCG1	cytosol	0.943792	0.0226051	0.056208	0.0226051				0	0	6
P32657	CHD1	nucleus	0.187438	0.108474	0.812562	0.108474				0	0	6
P32660	DNF1	PM	0.0103021	0.0252349	0.989698	0.0252349		TRANSMEM 215..235; /note="Helical"; /evidence="ECO:0000255"; TRANSMEM 240..260; /note="Helical"; /evidence="ECO:0000255"; TRANSMEM 554..574; /note="Helical"; /evidence="ECO:0000255"; TRANSMEM 595..615; /note="Helical"; /evidence="ECO:0000255"; TRANSMEM 1189..1209; /note="Helical"; /evidence="ECO:0000255"; TRANSMEM 1220..1240; /note="Helical"; /evidence="ECO:0000255"; TRANSMEM 1271..1291; /note="H…		0	0	6
P32767	KAP122	nucleus	0.961244	0.00391982	0.0387561	0.00391982				0	0	6
P32769	HBS1	cytosol	0.752906	0.0371009	0.247094	0.0371009				0	0	6
P32770	NRP1	cytosol	0.726896	0.068759	0.273104	0.068759				0	0	6
P32771	SFA1	cytosol	0.952733	0.00275649	0.0472666	0.00275649				0	0	6
P32774	TOA2	nucleus	0.855979	0.0272274	0.144021	0.0272274				0	0	6
P32776	TFB1	nucleus	0.492944	0.112667	0.507056	0.112667				0	0	6
P32781	AGA2	CW	0	0	1	0	SIGNAL 1..18			1	0	3
P32783	ABD1	nucleus	0.753971	0.0154732	0.246029	0.0154732				0	0	6
P32784	SCT1	ER	0	0	1	9.93014e-17		TRANSMEM 49..69; /note="Helical"; /evidence="ECO:0000305|PubMed:29073188"; TRANSMEM 435..449; /note="Helical"; /evidence="ECO:0000305|PubMed:29073188"; TRANSMEM 451..465; /note="Helical"; /evidence="ECO:0000305|PubMed:29073188"; TRANSMEM 494..514; /note="Helical"; /evidence="ECO:0000305|PubMed:29073188"; TRANSMEM 524..544; /note="Helical"; /evidence="ECO:0000305|PubMed:29073188"		0	0	6
P32785	FMT1	mitochondria	0	0	1	4.96507e-17			TRANSIT 1..26; /note="Mitochondrion"; /evidence="ECO:0000255"	0	1	6
P32786	RRN6	nucleus	0	0	1	7.85046e-17				0	0	3
P32787	MGM101	mitochondria	0	0	1	1.11022e-16			TRANSIT 1..30; /note="Mitochondrion"; /evidence="ECO:0000255"	0	1	6
P32788	LAA2	cytosol	0.649943	0.324541	0.350057	0.324541				0	0	6
P32789	ALK2	unknown	0	0	1	0				0	0	6
P32790	SLA1	actin-associated	0.727289	0.0109014	0.272711	0.0109014				0	0	6
P32791	FRE1	PM	0	0	1	2.22045e-16	SIGNAL 1..22; /evidence="ECO:0000255"	TRANSMEM 149..169; /note="Helical; Name=1"; /evidence="ECO:0000255"; TRANSMEM 216..236; /note="Helical; Name=2"; /evidence="ECO:0000255"; TRANSMEM 260..280; /note="Helical; Name=3"; /evidence="ECO:0000255"; TRANSMEM 297..317; /note="Helical; Name=4"; /evidence="ECO:0000255"; TRANSMEM 329..349; /note="Helical; Name=5"; /evidence="ECO:0000255"; TRANSMEM 359..378; /note="Helical; Name=6"; /evidence=…		0	0	6
P32792	YSC83	mitochondria	0	0	1	7.02167e-17				0	0	6
P32793	YSC84	actin-associated	0.885357	0.0905795	0.114643	0.0905795				0	0	6
P32794	AFG2	cytosol	0.726403	0.0248255	0.273597	0.0248255				0	0	6
P32795	YME1	mitochondria	0	0	1	0				0	0	6
P32797	CDC13	nucleus	0.27555	0.427612	0.72445	0.427612				0	0	6
P32798	COT1	vacuole	0	0	1	1.21619e-16		TRANSMEM 10..30; /note="Helical"; /evidence="ECO:0000255"; TRANSMEM 34..54; /note="Helical"; /evidence="ECO:0000255"; TRANSMEM 77..97; /note="Helical"; /evidence="ECO:0000255"; TRANSMEM 114..134; /note="Helical"; /evidence="ECO:0000255"; TRANSMEM 245..265; /note="Helical"; /evidence="ECO:0000255"; TRANSMEM 275..295; /note="Helical"; /evidence="ECO:0000255"		0	0	6
P32799	COX13	mitochondria	0	0	1	9.93014e-17		TRANSMEM 44..71; /note="Helical"; /evidence="ECO:0000269|PubMed:30598554"	TRANSIT 1..9; /note="Mitochondrion"; /evidence="ECO:0000269|PubMed:1331058, ECO:0000269|PubMed:7851399"	0	0	6
P32800	PEX2	peroxisomes	0	0	1	4.96507e-17		TRANSMEM 3..29; /note="Helical; Name=TM1"; /evidence="ECO:0000250|UniProtKB:G2Q1C9"; TRANSMEM 34..60; /note="Helical; Name=TM2"; /evidence="ECO:0000250|UniProtKB:G2Q1C9"; TRANSMEM 78..97; /note="Helical; Name=TM3"; /evidence="ECO:0000250|UniProtKB:G2Q1C9"; TRANSMEM 102..133; /note="Helical; Name=TM4"; /evidence="ECO:0000250|UniProtKB:G2Q1C9"; TRANSMEM 176..197; /note="Helical; Name=TM5"; /evidenc…		0	0	6
P32801	ELM1	cytosol	0	0	1	7.02167e-17				0	0	6
P32802	EMP70	ambiguous	0.0450065	0.0088133	0.954993	0.0088133	SIGNAL 1..22; /evidence="ECO:0000269|PubMed:8314797"	TRANSMEM 303..323; /note="Helical"; /evidence="ECO:0000255"; TRANSMEM 371..391; /note="Helical"; /evidence="ECO:0000255"; TRANSMEM 406..426; /note="Helical"; /evidence="ECO:0000255"; TRANSMEM 443..463; /note="Helical"; /evidence="ECO:0000255"; TRANSMEM 475..495; /note="Helical"; /evidence="ECO:0000255"; TRANSMEM 528..548; /note="Helical"; /evidence="ECO:0000255"; TRANSMEM 561..581; /note="Helical…		0	0	6
P32803	EMP24	ERGIC	0.0661837	0.0188427	0.933816	0.0188427	SIGNAL 1..20; /evidence="ECO:0000269|PubMed:10713261, ECO:0000269|PubMed:8314797"	TRANSMEM 173..193; /note="Helical"; /evidence="ECO:0000255"		0	0	6
P32804	ZRT1	PM	0	0	1	9.93014e-17		TRANSMEM 51..71; /note="Helical"; /evidence="ECO:0000255"; TRANSMEM 81..101; /note="Helical"; /evidence="ECO:0000255"; TRANSMEM 123..143; /note="Helical"; /evidence="ECO:0000255"; TRANSMEM 217..237; /note="Helical"; /evidence="ECO:0000255"; TRANSMEM 243..263; /note="Helical"; /evidence="ECO:0000255"; TRANSMEM 279..299; /note="Helical"; /evidence="ECO:0000255"; TRANSMEM 311..331; /note="Helical"; …		0	0	6
P32805	FZF1	nucleus	0.74773	0.0750967	0.25227	0.0750967				0	0	6
P32806	GYP6	ambiguous	0.590377	0.14869	0.409623	0.14869				0	0	6
P32829	MRE11	nucleus	0.131724	0.204121	0.868276	0.204121				0	0	6
P32830	TIM12	mitochondria	0	0	1	0				0	0	6
P32831	NGR1	cytosol	0.463951	0.229807	0.536049	0.229807				0	0	6
P32832	NPL6	nucleus	0.469055	0.062109	0.530945	0.062109				0	0	6
P32833	ORC2	nucleus	0	0	1	1.21619e-16				0	0	6
P32835	GSP1	nucleus	0.918053	0.00636599	0.0819471	0.00636599				0	0	6
P32836	GSP2	nucleus	0.7845	0.438918	0.2155	0.438918				0	0	5
P32838	PPG1	cytosol	0	0	1	0				0	0	6
P32839	BCS1	mitochondria	0	0	1	1.40433e-16		TRANSMEM 45..68; /note="Helical"; /evidence="ECO:0000305"		0	0	6
P32842	VMA11	vacuole	0	0	1	4.96507e-17		TRANSMEM 15..37; /note="Helical"; /evidence="ECO:0000255"; TRANSMEM 60..80; /note="Helical"; /evidence="ECO:0000255"; TRANSMEM 99..120; /note="Helical"; /evidence="ECO:0000255"; TRANSMEM 133..158; /note="Helical"; /evidence="ECO:0000255"		0	0	6
P32843	YME2	mitochondria	0	0	1	4.96507e-17		TRANSMEM 288..308; /note="Helical"; /evidence="ECO:0000255"	TRANSIT 1..44; /note="Mitochondrion"; /evidence="ECO:0000255"	0	0	6
P32844	SEC6	PM	0.625119	0.0518115	0.374881	0.0518115				0	0	6
P32849	RAD5	nucleus	0	0	1	1.21619e-16				0	0	6
P32854	PEP12	endosomes	0	0	1	1.11022e-16		TRANSMEM 269..288; /note="Helical; Anchor for type IV membrane protein"; /evidence="ECO:0000255"		0	0	6
P32855	SEC8	PM	0.671312	0.0463681	0.328688	0.0463681				0	0	6
P32857	PTM1	ambiguous	0	0	1	4.96507e-17	SIGNAL 1..26; /evidence="ECO:0000255"	TRANSMEM 198..218; /note="Helical; Name=1"; /evidence="ECO:0000255"; TRANSMEM 231..251; /note="Helical; Name=2"; /evidence="ECO:0000255"; TRANSMEM 266..286; /note="Helical; Name=3"; /evidence="ECO:0000255"; TRANSMEM 305..325; /note="Helical; Name=4"; /evidence="ECO:0000255"; TRANSMEM 334..354; /note="Helical; Name=5"; /evidence="ECO:0000255"; TRANSMEM 382..402; /note="Helical; Name=6"; /evidence=…		0	0	6
P32860	NFU1	mitochondria	0	0	1	1.21619e-16			TRANSIT 1..?; /note="Mitochondrion"; /evidence="ECO:0000255"	0	1	6
P32861	UGP1	cytosol	0.471728	0.0249942	0.528272	0.0249942				0	0	6
P32864	MRS6	cytosol	0.950803	0.0070445	0.0491966	0.0070445				0	0	6
P32867	SSO1	PM	0.237282	0.054106	0.762718	0.054106		TRANSMEM 266..287; /note="Helical; Anchor for type IV membrane protein"; /evidence="ECO:0000255"		0	0	6
P32873	BEM3	cytosol	0.632582	0.0907799	0.367418	0.0907799				0	0	6
P32874	HFA1	mitochondria	0.420195	0.230214	0.579805	0.230214			TRANSIT 1..104; /note="Mitochondrion"; /evidence="ECO:0000255"	0	1	6
P32875	LIP5	mitochondria	0	0	1	9.93014e-17			TRANSIT 1..18; /note="Mitochondrion"; /evidence="ECO:0000255|HAMAP-Rule:MF_03123"	0	1	6
P32891	DLD1	mitochondria	0	0	1	8.59975e-17			TRANSIT 1..?; /note="Mitochondrion"	0	1	6
P32892	DRS1	nucleus	0.571552	0.00884008	0.428448	0.00884008				0	0	6
P32893	TRS65	Golgi	0	0	1	1.11022e-16				0	0	6
P32895	PRS1	cytosol	0.82993	0.00819125	0.17007	0.00819125				0	0	6
P32896	PDC2	nucleus	0.616638	0.0816603	0.383362	0.0816603				0	0	6
P32897	TIM23	mitochondria	0	0	1	0		TRANSMEM 1..?; /note="Helical; Note=Outer membrane"; /evidence="ECO:0000255"; TRANSMEM 97..118; /note="Helical; Note=Inner membrane"; /evidence="ECO:0000255"; TRANSMEM 145..166; /note="Helical; Note=Inner membrane"; /evidence="ECO:0000255"; TRANSMEM 175..189; /note="Helical; Note=Inner membrane"; /evidence="ECO:0000255"; TRANSMEM 197..215; /note="Helical; Note=Inner membrane"; /evidence="ECO:0000…		0	0	6
P32898	CYM1	mitochondria	0	0	1	4.96507e-17			TRANSIT 1..16; /note="Mitochondrion"; /evidence="ECO:0000269|PubMed:35997162"	0	1	6
P32899	IMP3	nucleus	0.465745	0.0234411	0.534255	0.0234411				0	0	6
P32900	SKG6	PM	0.338605	0.244401	0.661395	0.244401		TRANSMEM 72..96; /note="Helical"; /evidence="ECO:0000255"		0	0	6
P32901	PTR2	PM	0	0	1	1.11022e-16		TRANSMEM 151..172; /note="Helical"; /evidence="ECO:0000255"; TRANSMEM 183..202; /note="Helical"; /evidence="ECO:0000255"; TRANSMEM 211..229; /note="Helical"; /evidence="ECO:0000255"; TRANSMEM 268..287; /note="Helical"; /evidence="ECO:0000255"; TRANSMEM 295..316; /note="Helical"; /evidence="ECO:0000255"; TRANSMEM 379..399; /note="Helical"; /evidence="ECO:0000255"; TRANSMEM 413..429; /note="Helical…		0	0	6
P32902	MRP4	mitochondria	0	0	1	1.40433e-16			TRANSIT 1..25; /note="Mitochondrion"; /evidence="ECO:0000255"	0	1	6
P32904	MRPL6	mitochondria	0	0	1	1.48952e-16			TRANSIT 1..16; /note="Mitochondrion"; /evidence="ECO:0000269|PubMed:9151978"	0	1	6
P32905	RPS0A	ribosome	0.704306	0.0737662	0.295694	0.0737662				0	0	6
P32906	MNS1	ER	0	0	1	4.96507e-17		TRANSMEM 5..24; /note="Helical; Signal-anchor for type II membrane protein"; /evidence="ECO:0000255"		0	0	6
P32908	SMC1	nucleus	0.187845	0.0591996	0.812155	0.0591996				0	0	6
P32909	SMY2	cytosol	0.590461	0.0331275	0.409539	0.0331275				0	0	6
P32910	RPC34	nucleus	0.646531	0.0383467	0.353469	0.0383467				0	0	6
P32911	SUI1	cytosol	0.791367	0.0283001	0.208633	0.0283001				0	0	6
P32912	VAM7	vacuole	0.107145	0.167157	0.892855	0.167157				0	0	6
P32913	VPS17	endosomes	0.289122	0.0538259	0.710878	0.0538259				0	0	6
P32914	SPT4	nucleus	0.712371	0.0737421	0.287629	0.0737421				0	0	6
P32915	SEC61	ER	0	0	1	7.02167e-17		TRANSMEM 33..55; /note="Helical; Name=1"; /evidence="ECO:0000305"; TRANSMEM 76..95; /note="Helical; Name=2"; /evidence="ECO:0000305"; TRANSMEM 120..141; /note="Helical; Name=3"; /evidence="ECO:0000305"; TRANSMEM 147..167; /note="Helical; Name=4"; /evidence="ECO:0000305"; TRANSMEM 213..224; /note="Helical; Name=5"; /evidence="ECO:0000305"; TRANSMEM 241..260; /note="Helical; Name=6"; /evidence="ECO…		0	0	6
P32916	SRP101	ER	0.0550147	0.134758	0.944985	0.134758				0	0	6
P32917	STE5	cytosol	0.753797	0.0649684	0.246203	0.0649684				0	0	6
P32939	YPT7	cytosol	0.101245	0.0253455	0.898755	0.0253455				0	0	6
P33201	MRT4	nucleus	0.586566	0.0206773	0.413434	0.0206773				0	0	6
P33202	UFD4	cytosol	0.959223	0.0124346	0.0407767	0.0124346				0	0	6
P33203	PRP40	nucleus	0.168544	0.277687	0.831456	0.277687				0	0	6
P33204	ARC19	actin-associated	0.738961	0.0316543	0.261039	0.0316543				0	0	6
P33296	UBC6	ER	0	0	1	1.21619e-16		TRANSMEM 233..249; /note="Helical"; /evidence="ECO:0000255"		0	0	6
P33297	RPT5	proteasome	0.87292	0.00819526	0.12708	0.00819526				0	0	6
P33298	RPT3	proteasome	0.861929	0.0285228	0.138071	0.0285228				0	0	6
P33299	RPT1	proteasome	0.874665	0.00974327	0.125335	0.00974327				0	0	6
P33300	SUR1	ambiguous	0	0	1	4.96507e-17		TRANSMEM 7..27; /note="Helical"; /evidence="ECO:0000255"; TRANSMEM 270..290; /note="Helical"; /evidence="ECO:0000255"		0	0	6
P33301	XRS2	nucleus	0.211887	0.423775	0.788113	0.423775				0	0	4
P33302	PDR5	PM	0	0	1	4.96507e-17		TRANSMEM 518..542; /note="Helical"; /evidence="ECO:0000255"; TRANSMEM 559..579; /note="Helical"; /evidence="ECO:0000255"; TRANSMEM 612..628; /note="Helical"; /evidence="ECO:0000255"; TRANSMEM 632..650; /note="Helical"; /evidence="ECO:0000255"; TRANSMEM 666..685; /note="Helical"; /evidence="ECO:0000255"; TRANSMEM 775..793; /note="Helical"; /evidence="ECO:0000255"; TRANSMEM 1238..1260; /note="Helic…		0	0	6
P33306	BCK2	cytosol	0	0	1	0				0	0	5
P33307	CSE1	NE	0.951349	0.00308565	0.0486508	0.00308565				0	0	6
P33308	CSE2	nucleus	0.479682	0.0832032	0.520318	0.0832032				0	0	6
P33309	DOM34	cytosol	0.614663	0.0164168	0.385337	0.0164168				0	0	6
P33310	MDL1	mitochondria	0	0	1	9.93014e-17		TRANSMEM 103..123; /note="Helical"; /evidence="ECO:0000255|PROSITE-ProRule:PRU00441"; TRANSMEM 156..176; /note="Helical"; /evidence="ECO:0000255|PROSITE-ProRule:PRU00441"; TRANSMEM 242..262; /note="Helical"; /evidence="ECO:0000255|PROSITE-ProRule:PRU00441"; TRANSMEM 337..357; /note="Helical"; /evidence="ECO:0000255|PROSITE-ProRule:PRU00441"; TRANSMEM 372..392; /note="Helical"; /evidence="ECO:0000…	TRANSIT 1..100; /note="Mitochondrion"; /evidence="ECO:0000255"	0	0	6
P33311	MDL2	mitochondria	0	0	1	9.93014e-17		TRANSMEM 123..143; /note="Helical"; /evidence="ECO:0000255|PROSITE-ProRule:PRU00441"; TRANSMEM 170..192; /note="Helical"; /evidence="ECO:0000255|PROSITE-ProRule:PRU00441"; TRANSMEM 257..277; /note="Helical"; /evidence="ECO:0000255|PROSITE-ProRule:PRU00441"	TRANSIT 1..90; /note="Mitochondrion"; /evidence="ECO:0000255"	0	0	6
P33313	CNS1	cytosol	0.924119	0.0114549	0.0758814	0.0114549				0	0	6
P33314	BUD2	cytosol	0	0	1	1.11022e-16				0	0	6
P33315	TKL2	cytosol	0.935062	0.0155567	0.0649378	0.0155567				0	0	6
P33317	DUT1	cytosol	0.954878	0.00244679	0.0451215	0.00244679				0	0	6
P33322	CBF5	nucleus	0.457336	0.0179395	0.542664	0.0179395				0	0	6
P33324	YKL091C	nucleus	0.770905	0.0555099	0.229095	0.0555099				0	0	6
P33327	GDH2	cytosol	0.936723	0.0743595	0.0632768	0.0743595				0	0	6
P33328	SNC2	ambiguous	0.0327976	0.0521363	0.967202	0.0521363		TRANSMEM 94..112; /note="Helical; Anchor for type IV membrane protein"; /evidence="ECO:0000255"		0	0	6
P33329	PPZ2	ambiguous	0	0	1	1.11022e-16				0	0	6
P33330	SER1	cytosol	0.954229	0.00238361	0.0457715	0.00238361				0	0	6
P33331	NTF2	NE	0.945805	0.00228118	0.0541949	0.00228118				0	0	6
P33332	SEC3	PM	0.558558	0.084237	0.441442	0.084237				0	0	6
P33333	SLC1	ER	0	0	1	9.93014e-17				0	0	6
P33334	PRP8	nucleus	0.670164	0.0536199	0.329836	0.0536199				0	0	6
P33335	SGE1	PM	0	0	1	9.93014e-17		TRANSMEM 9..29; /note="Helical"; /evidence="ECO:0000255"; TRANSMEM 42..62; /note="Helical"; /evidence="ECO:0000255"; TRANSMEM 80..100; /note="Helical"; /evidence="ECO:0000255"; TRANSMEM 104..124; /note="Helical"; /evidence="ECO:0000255"; TRANSMEM 132..152; /note="Helical"; /evidence="ECO:0000255"; TRANSMEM 163..183; /note="Helical"; /evidence="ECO:0000255"; TRANSMEM 228..248; /note="Helical"; /ev…		0	0	6
P33336	SKN1	unknown	0	0	1	0		TRANSMEM 290..310; /note="Helical; Signal-anchor for type II membrane protein"; /evidence="ECO:0000255"		0	0	6
P33338	SLA2	actin-associated	0.77255	0.00986385	0.22745	0.00986385		TRANSMEM 772..791; /note="Helical"; /evidence="ECO:0000255|PROSITE-ProRule:PRU00243"		0	0	6
P33339	TFC4	nucleus	0.510843	0.136791	0.489157	0.136791				0	0	6
P33399	LHP1	nucleus	0.821599	0.0106128	0.178401	0.0106128				0	0	6
P33401	PGM1	cytosol	0.948715	0.00703322	0.0512848	0.00703322				0	0	6
P33411	PRP18	nucleus	0.277056	0.432772	0.722944	0.432772				0	0	6
P33412	ECT1	cytosol	0.98013	0.00870949	0.0198703	0.00870949				0	0	6
P33416	HSP78	mitochondria	0	0	1	4.96507e-17			TRANSIT 1..44; /note="Mitochondrion"; /evidence="ECO:0000255"	0	1	6
P33417	IXR1	nucleus	0.688007	0.047519	0.311993	0.047519				0	0	6
P33418	LOS1	nucleus	0.93449	0.0222309	0.0655103	0.0222309				0	0	6
P33419	SPC29	NE	0	0	1	2.1065e-16				0	0	6
P33421	SDH3	mitochondria	0	0	1	0		TRANSMEM 100..120; /note="Helical"; /evidence="ECO:0000255"; TRANSMEM 140..160; /note="Helical"; /evidence="ECO:0000255"; TRANSMEM 176..196; /note="Helical"; /evidence="ECO:0000255"	TRANSIT 1..50; /note="Mitochondrion"; /evidence="ECO:0000269|PubMed:8195189"	0	0	6
P33441	MFT1	nucleus	0.569544	0.203925	0.430456	0.203925				0	0	6
P33442	RPS1A	ribosome	0.661879	0.0147633	0.338121	0.0147633				0	0	6
P33448	TOM6	mitochondria	0	0	1	7.02167e-17		TRANSMEM 32..52; /note="Helical"; /evidence="ECO:0000255"		0	0	6
P33734	HIS7	cytosol	0.951004	0.00516328	0.0489956	0.00516328				0	0	6
P33748	MSN2	cytosol	0	0	1	4.96507e-17				0	0	6
P33749	MSN4	ambiguous	0.724436	0.0929936	0.275564	0.0929936				0	0	6
P33750	SOF1	nucleus	0.422477	0.0152751	0.577523	0.0152751				0	0	6
P33751	PAD1	mitochondria	0	0	1	1.21619e-16			TRANSIT 1..58; /note="Mitochondrion"; /evidence="ECO:0000255|HAMAP-Rule:MF_03197"	0	1	6
P33753	TRM2	ambiguous	0.932405	0.00454846	0.0675953	0.00454846				0	0	6
P33754	SEC66	ER	0	0	1	1.11022e-16		TRANSMEM 28..48; /note="Helical; Signal-anchor for type II membrane protein"		0	0	6
P33755	NPL4	nucleus	0.778613	0.0371346	0.221387	0.0371346				0	0	6
P33759	MRPS5	mitochondria	0	0	1	7.02167e-17			TRANSIT 1..13; /note="Mitochondrion"; /evidence="ECO:0000255"	0	1	6
P33760	PEX6	peroxisomes	0.891359	0.041156	0.108641	0.041156				0	0	6
P33767	WBP1	ER	0	0	1	1.40433e-16	SIGNAL 1..20; /evidence="ECO:0000269|PubMed:1724755, ECO:0000269|PubMed:7703229"	TRANSMEM 394..414; /note="Helical"; /evidence="ECO:0000269|PubMed:29301962"		0	0	6
P33775	PMT1	ER	0	0	1	1.40433e-16		TRANSMEM 51..70; /note="Helical"; /evidence="ECO:0000269|PubMed:10085156"; TRANSMEM 136..154; /note="Helical"; /evidence="ECO:0000269|PubMed:10085156"; TRANSMEM 180..200; /note="Helical"; /evidence="ECO:0000269|PubMed:10085156"; TRANSMEM 235..259; /note="Helical"; /evidence="ECO:0000269|PubMed:10085156"; TRANSMEM 274..291; /note="Helical"; /evidence="ECO:0000269|PubMed:10085156"; TRANSMEM 585..60…		0	0	6
P33891	TIP20	ER	0.0468283	0.0259133	0.953172	0.0259133				0	0	6
P33892	GCN1	cytosol	0.751209	0.0175973	0.248791	0.0175973				0	0	6
P33893	PET112	cytosol	0.354452	0.137984	0.645548	0.137984				0	0	6
P33894	STE13	Golgi	0.174758	0.083187	0.825242	0.083187		TRANSMEM 120..140; /note="Helical; Signal-anchor for type II membrane protein"		0	0	6
P33895	NUF2	nucleus	0.542278	0.272346	0.457722	0.272346				0	0	6
P34072	MKS1	cytosol	0.836676	0.0644505	0.163324	0.0644505				0	0	6
P34077	NIC96	NE	0	0	1	4.96507e-17				0	0	6
P34078	LTV1	cytosol	0.80561	0.0364378	0.19439	0.0364378				0	0	6
P34087	RPB7	nucleus	0.805025	0.0200119	0.194975	0.0200119				0	0	6
P34110	VPS35	endosomes	0.380281	0.0267911	0.619719	0.0267911				0	0	6
P34111	TFC3	nucleus	0.024424	0.0598263	0.975576	0.0598263				0	0	6
P34160	STO1	nucleus	0.805482	0.0226011	0.194518	0.0226011				0	0	6
P34162	SRB2	cytosol	0.69332	0.0190817	0.30668	0.0190817				0	0	6
P34163	TGL1	LD	0	0	1	4.96507e-17		TRANSMEM 14..34; /note="Helical"; /evidence="ECO:0000255"		0	0	6
P34167	TIF3	cytosol	0.723302	0.0164536	0.276698	0.0164536				0	0	6
P34216	EDE1	actin-associated	0.807178	0.012149	0.192822	0.012149				0	0	6
P34217	PIN4	cytosol	0.956022	0.0149412	0.0439777	0.0149412				0	0	6
P34218	SAS3	nucleus	0	0	1	4.96507e-17				0	0	6
P34219	TOD6	ambiguous	0.476035	0.0817469	0.523965	0.0817469				0	0	6
P34220	YBL055C	cytosol	0.954873	0.0118138	0.0451272	0.0118138				0	0	6
P34221	PTC3	cytosol	0.945579	0.01229	0.0544206	0.01229				0	0	6
P34222	PTH2	mitochondria	0	0	1	4.96507e-17				0	0	6
P34223	SHP1	ambiguous	0.951718	0.00597205	0.048282	0.00597205				0	0	6
P34224	IAI11	mitochondria	0	0	1	9.93014e-17		TRANSMEM 119..143; /note="Helical"; /evidence="ECO:0000255"		0	0	6
P34225	YEL1	cytosol	0	0	1	4.96507e-17				0	0	6
P34226	SKT5	ambiguous	0.237267	0.102237	0.762733	0.102237				0	0	6
P34227	PRX1	mitochondria	0.094936	0.232545	0.905064	0.232545			TRANSIT 1..13; /note="Mitochondrion"; /evidence="ECO:0000255"	0	1	6
P34232	MTR2	nucleus	0.571045	0.0614703	0.428955	0.0614703				0	0	6
P34233	ASH1	nucleus	0	0	1	0				0	0	6
P34234	LOT5	nucleus	0.977973	0.0415132	0.0220267	0.0415132				0	0	6
P34237	COY1	Golgi	0.0440228	0.0422253	0.955977	0.0422253		TRANSMEM 615..635; /note="Helical; Anchor for type IV membrane protein"; /evidence="ECO:0000255"		0	0	6
P34239	LST4	cytosol	0	0	1	1.40433e-16				0	0	6
P34240	ZRT3	vacuole	0	0	1	9.93014e-17		TRANSMEM 8..28; /note="Helical"; /evidence="ECO:0000255"; TRANSMEM 42..62; /note="Helical"; /evidence="ECO:0000255"; TRANSMEM 75..95; /note="Helical"; /evidence="ECO:0000255"; TRANSMEM 336..356; /note="Helical"; /evidence="ECO:0000255"; TRANSMEM 371..391; /note="Helical"; /evidence="ECO:0000255"; TRANSMEM 398..418; /note="Helical"; /evidence="ECO:0000255"; TRANSMEM 438..458; /note="Helical"; /evi…		0	0	6
P34241	URB1	nucleus	0.378037	0.015866	0.621963	0.015866				0	0	6
P34243	HCS1	cytosol	0.467599	0.125692	0.532401	0.125692				0	0	6
P34244	HSL1	ambiguous	0.527059	0.0543926	0.472941	0.0543926				0	0	6
P34246	MTC2	unknown	0	0	1	0				0	0	6
P34247	UTP11	nucleus	0.334046	0.0490689	0.665954	0.0490689				0	0	6
P34248	YPF1	NE	0	0	1	1.21619e-16		TRANSMEM 86..106; /note="Helical"; /evidence="ECO:0000255"; TRANSMEM 157..177; /note="Helical"; /evidence="ECO:0000255"; TRANSMEM 193..213; /note="Helical"; /evidence="ECO:0000255"; TRANSMEM 304..324; /note="Helical"; /evidence="ECO:0000255"; TRANSMEM 329..349; /note="Helical"; /evidence="ECO:0000255"; TRANSMEM 352..372; /note="Helical"; /evidence="ECO:0000255"; TRANSMEM 402..422; /note="Helical"…		0	0	6
P34250	SEG2	PM	0	0	1	0				0	0	6
P34253	KTI12	cytosol	0.849092	0.0191045	0.150908	0.0191045				0	0	6
P34730	BMH2	cytosol	0.918179	0.00538365	0.0818213	0.00538365				0	0	6
P34756	FAB1	vacuole	0.293964	0.455407	0.706036	0.455407				0	0	6
P34758	SCD5	actin-associated	0.173908	0.27024	0.826092	0.27024				0	0	6
P34760;Q04120	TSA1;TSA2	cytosol	0.94401	0.00254529	0.0559898	0.00254529				0	0	6
P34761	WHI3	cytosol	0.580118	0.0508585	0.419882	0.0508585				0	0	6
P34909	MOT2	cytosol	0.586348	0.0294569	0.413652	0.0294569				0	0	6
P35056	PEX5	peroxisomes	0.432425	0.240208	0.567575	0.240208				0	0	6
P35127	YUH1	cytosol	0.973597	0.0106951	0.0264034	0.0106951				0	0	6
P35169	TOR1	ambiguous	0.593757	0.150133	0.406243	0.150133				0	0	6
P35172	NTH2	cytosol	0	0	1	0				0	0	6
P35176	CPR5	ER	0.0194574	0.0152752	0.980543	0.0152752	SIGNAL 1..22; /evidence="ECO:0000255"			1	0	6
P35177	SPT7	nucleus	0.14842	0.133312	0.85158	0.133312				0	0	6
P35178	RRP1	nucleus	0.598111	0.0286695	0.401889	0.0286695				0	0	6
P35179	SSS1	ER	0.00305939	0.00480184	0.996941	0.00480184		TRANSMEM 47..75; /note="Helical"; /evidence="ECO:0000255"		0	0	6
P35180	TOM20	mitochondria	0	0	1	9.93014e-17		TRANSMEM 9..28; /note="Helical"; /evidence="ECO:0000255"		0	0	6
P35181	APS1	ambiguous	0.624274	0.111429	0.375726	0.111429				0	0	6
P35182	PTC1	ambiguous	0.959602	0.0379682	0.0403976	0.0379682				0	0	6
P35183	AST1	ambiguous	0	0	1	1.57009e-16				0	0	6
P35184	SQT1	ambiguous	0.855922	0.0246696	0.144078	0.0246696				0	0	6
P35189	TAF14	nucleus	0.650134	0.0247256	0.349866	0.0247256				0	0	6
P35191	MDJ1	mitochondria	0.479999	0.243	0.520001	0.243			TRANSIT 1..55; /note="Mitochondrion"; /evidence="ECO:0000255"	0	1	6
P35192	MAC1	nucleus	0	0	1	9.93014e-17				0	0	6
P35193	ATG19	cytosol	0.66507	0.335279	0.33493	0.335279				0	0	6
P35194	UTP20	nucleus	0.389915	0.0363322	0.610085	0.0363322				0	0	6
P35196	RER2	ER	0	0	1	9.93014e-17				0	0	6
P35197	GCS1	cytosol	0.82902	0.0180679	0.17098	0.0180679				0	0	6
P35202	THI80	cytosol	0.973186	0.0103201	0.0268142	0.0103201				0	0	6
P35203	CTF13	nucleus	0	0	1	1.71995e-16				0	0	6
P35206	CSG2	ER	0.505483	0.269588	0.494517	0.269588	SIGNAL 1..17; /evidence="ECO:0000255"	TRANSMEM 51..71; /note="Helical"; /evidence="ECO:0000255"; TRANSMEM 142..161; /note="Helical"; /evidence="ECO:0000255"; TRANSMEM 168..187; /note="Helical"; /evidence="ECO:0000255"; TRANSMEM 198..217; /note="Helical"; /evidence="ECO:0000255"; TRANSMEM 246..265; /note="Helical"; /evidence="ECO:0000255"; TRANSMEM 286..305; /note="Helical"; /evidence="ECO:0000255"; TRANSMEM 325..344; /note="Helical";…		0	0	6
P35207	SKI2	cytosol	0.596068	0.0212782	0.403932	0.0212782				0	0	6
P35208	SPT10	nucleus	0	0	1	9.93014e-17				0	0	6
P35210	SPT23	ER	0.308195	0.353253	0.691805	0.353253				0	0	6
P35688	LRG1	cytosol	0.872583	0.0707782	0.127417	0.0707782				0	0	6
P35691	TMA19	cytosol	0.835254	0.0118657	0.164746	0.0118657				0	0	6
P35718	RPC25	nucleus	0.600446	0.0650999	0.399554	0.0650999				0	0	6
P35719	MRP8	cytosol	0.95149	0.00569944	0.0485101	0.00569944				0	0	6
P35723	YET1	ER	0	0	1	1.21619e-16		TRANSMEM 8..28; /note="Helical"; /evidence="ECO:0000255"; TRANSMEM 46..66; /note="Helical"; /evidence="ECO:0000255"; TRANSMEM 105..125; /note="Helical"; /evidence="ECO:0000255"		0	0	6
P35724	MNR2	vacuole	0	0	1	1.11022e-16		TRANSMEM 913..933; /note="Helical"; /evidence="ECO:0000255"; TRANSMEM 942..962; /note="Helical"; /evidence="ECO:0000255"		0	0	6
P35725	YKL063C	ambiguous	0.34927	0.315471	0.65073	0.315471				0	0	6
P35728	MPE1	nucleus	0.27059	0.224303	0.72941	0.224303				0	0	6
P35729	NUP120	NE	0.51774	0.0492223	0.48226	0.0492223				0	0	6
P35732	DEF1	cytosol	0.758416	0.021094	0.241584	0.021094				0	0	6
P35734	ASK1	nucleus	0.702438	0.0438837	0.297562	0.0438837				0	0	6
P35735	SFK1	PM	0	0	1	9.93014e-17		TRANSMEM 12..32; /note="Helical"; /evidence="ECO:0000255"; TRANSMEM 63..83; /note="Helical"; /evidence="ECO:0000255"; TRANSMEM 131..151; /note="Helical"; /evidence="ECO:0000255"; TRANSMEM 161..181; /note="Helical"; /evidence="ECO:0000255"; TRANSMEM 232..253; /note="Helical"; /evidence="ECO:0000255"; TRANSMEM 264..284; /note="Helical"; /evidence="ECO:0000255"		0	0	6
P35817	BDF1	nucleus	0.510327	0.0469064	0.489673	0.0469064				0	0	6
P35844	KES1	Golgi	0.582631	0.0342612	0.417369	0.0342612				0	0	6
P35845	SWH1	ambiguous	0.484535	0.124311	0.515465	0.124311				0	0	6
P35996	MRPL38	mitochondria	0	0	1	4.96507e-17				0	0	6
P35999	OCT1	mitochondria	0	0	1	4.96507e-17			TRANSIT 1..37; /note="Mitochondrion"; /evidence="ECO:0000255"	0	1	6
P36000	APL2	ambiguous	0.685324	0.0150288	0.314676	0.0150288				0	0	6
P36002	PTK1	unknown	0	0	1	4.96507e-17				0	0	6
P36004	KKQ8	cytosol	0.705606	0.166709	0.294394	0.166709				0	0	6
P36006	MYO3	actin-associated	0.205644	0.043984	0.794356	0.043984				0	0	6
P36007	SRY1	ambiguous	0.863956	0.0178737	0.136044	0.0178737				0	0	6
P36008	TEF4	cytosol	0.89987	0.00784556	0.10013	0.00784556				0	0	6
P36009	DHR2	nucleus	0.445453	0.0834192	0.554547	0.0834192				0	0	6
P36010	YNK1	cytosol	0.933192	0.00732325	0.0668079	0.00732325				0	0	6
P36013	MAE1	mitochondria	0	0	1	0			TRANSIT 1..?; /note="Mitochondrion"	0	1	6
P36015	YKT6	ambiguous	0.838392	0.0095198	0.161608	0.0095198				0	0	6
P36016	LHS1	ER	0.004595	0.00763094	0.995405	0.00763094	SIGNAL 1..20; /evidence="ECO:0000255"			1	0	6
P36017;P36019	VPS21;YPT53	endosomes	0.321519	0.0264798	0.678481	0.0264798				0	0	6
P36018	YPT52	cytosol	0.529935	0.0274413	0.470065	0.0274413				0	0	6
P36022	DYN1	cytosol	0.14749	0.361276	0.85251	0.361276				0	0	6
P36024	SIS2	cytosol	0.804109	0.029226	0.195891	0.029226				0	0	6
P36027	MID2	PM	0.053475	0.130987	0.946525	0.130987	SIGNAL 1..25; /evidence="ECO:0000255"	TRANSMEM 225..245; /note="Helical"; /evidence="ECO:0000255"		0	0	6
P36029	TPO5	ambiguous	0	0	1	1.48952e-16		TRANSMEM 61..84; /note="Helical"; /evidence="ECO:0000255"; TRANSMEM 91..110; /note="Helical"; /evidence="ECO:0000255"; TRANSMEM 132..148; /note="Helical"; /evidence="ECO:0000255"; TRANSMEM 155..171; /note="Helical"; /evidence="ECO:0000255"; TRANSMEM 180..200; /note="Helical"; /evidence="ECO:0000255"; TRANSMEM 212..231; /note="Helical"; /evidence="ECO:0000255"; TRANSMEM 298..317; /note="Helical"; …		0	0	6
P36034	COS9	endosomes	0	0	1	1.71995e-16		TRANSMEM 75..95; /note="Helical"; /evidence="ECO:0000255"; TRANSMEM 98..118; /note="Helical"; /evidence="ECO:0000255"; TRANSMEM 261..281; /note="Helical"; /evidence="ECO:0000255"		0	0	6
P36036	YRA2	nucleus	0.710044	0.0226128	0.289956	0.0226128				0	0	6
P36037	DOA1	cytosol	0.94486	0.00921535	0.0551397	0.00921535				0	0	6
P36038	CBT1	mitochondria	0	0	1	1.11022e-16				0	0	5
P36039	EMC3	ER	0	0	1	7.02167e-17		TRANSMEM 10..30; /note="Helical"; /evidence="ECO:0000255"; TRANSMEM 126..146; /note="Helical"; /evidence="ECO:0000255"; TRANSMEM 176..196; /note="Helical"; /evidence="ECO:0000255"		0	0	6
P36040	ADD66	cytosol	0.956582	0.015836	0.043418	0.015836				0	0	6
P36041	EAP1	cytosol	0.746321	0.0142226	0.253679	0.0142226				0	0	6
P36044	MNN4	Golgi	0	0	1	8.59975e-17		TRANSMEM 28..48; /note="Helical; Signal-anchor for type II membrane protein"; /evidence="ECO:0000255"		0	0	6
P36046	MIA40	mitochondria	0	0	1	1.11022e-16		TRANSMEM 47..66; /note="Helical; Signal-anchor for type II membrane protein"; /evidence="ECO:0000255"	TRANSIT 1..31; /note="Mitochondrion"; /evidence="ECO:0000269|PubMed:15620710"	0	0	6
P36047	SDS22	cytosol	0.886621	0.0114653	0.113379	0.0114653				0	0	6
P36048	SNU114	nucleus	0.632326	0.0266019	0.367674	0.0266019				0	0	6
P36049	EBP2	nucleus	0.560798	0.0184166	0.439202	0.0184166				0	0	6
P36051	MCD4	ER	0	0	1	0		TRANSMEM 10..30; /note="Helical"; /evidence="ECO:0000255"; TRANSMEM 458..478; /note="Helical"; /evidence="ECO:0000255"; TRANSMEM 489..509; /note="Helical"; /evidence="ECO:0000255"; TRANSMEM 513..533; /note="Helical"; /evidence="ECO:0000255"; TRANSMEM 554..574; /note="Helical"; /evidence="ECO:0000255"; TRANSMEM 577..597; /note="Helical"; /evidence="ECO:0000255"; TRANSMEM 599..619; /note="Helical";…		0	0	6
P36053	ELF1	nucleus	0.790976	0.0170831	0.209024	0.0170831				0	0	6
P36054	RCN1	cytosol	0.995793	0.00841345	0.00420672	0.00841345				0	0	4
P36056	RSM22	mitochondria	0	0	1	4.96507e-17			TRANSIT 1..15; /note="Mitochondrion"; /evidence="ECO:0000255"	0	1	6
P36057	SRP102	ER	0	0	1	9.93014e-17		TRANSMEM 7..23; /note="Helical"; /evidence="ECO:0000255"		0	0	6
P36059	NNR2	cytosol	0.643022	0.0550869	0.356978	0.0550869				0	0	6
P36060	MCR1	mitochondria	0.420249	0.0376323	0.579751	0.0376323		TRANSMEM 12..32; /note="Helical"; /evidence="ECO:0000255"		0	0	6
P36062	AVT3	vacuole	0	0	1	0		TRANSMEM 302..322; /note="Helical"; /evidence="ECO:0000255"; TRANSMEM 329..349; /note="Helical"; /evidence="ECO:0000255"; TRANSMEM 374..394; /note="Helical"; /evidence="ECO:0000255"; TRANSMEM 412..432; /note="Helical"; /evidence="ECO:0000255"; TRANSMEM 443..463; /note="Helical"; /evidence="ECO:0000255"; TRANSMEM 483..503; /note="Helical"; /evidence="ECO:0000255"; TRANSMEM 519..539; /note="Helical…		0	0	6
P36064	CMC1	mitochondria	0.136704	0.0350745	0.863296	0.0350745				0	0	6
P36068	SHE2	cytosol	0.57636	0.105854	0.42364	0.105854				0	0	6
P36069	PMU1	cytosol	0.918952	0.0135859	0.0810482	0.0135859				0	0	6
P36075	CUE2	unknown	0.502316	0.25384	0.497684	0.25384				0	0	6
P36076	CAB3	cytosol	0.776956	0.0275583	0.223044	0.0275583				0	0	6
P36078	HOT13	mitochondria	1	0	0	0				0	0	4
P36080	RRP14	nucleus	0.574704	0.0219309	0.425296	0.0219309				0	0	6
P36081	PSG1	Golgi	0	0	1	1.11022e-16	SIGNAL 1..22; /evidence="ECO:0000255"	TRANSMEM 318..338; /note="Helical"; /evidence="ECO:0000255"		0	0	6
P36083	AAN1	cytosol	0.470722	0.234128	0.529278	0.234128				0	0	6
P36084	MUD2	nucleus	0.324571	0.153301	0.675429	0.153301				0	0	6
P36085	STB6	ambiguous	0	0	1	1.11022e-16				0	0	6
P36088	YKL069W	cytosol	0.976022	0.00925128	0.0239777	0.00925128				0	0	6
P36090	ANR2	ambiguous	0.0435667	0.106716	0.956433	0.106716				0	0	6
P36091	DCW1	PM	0	0	1	9.93014e-17	SIGNAL 1..21; /evidence="ECO:0000255"			1	0	6
P36093	PHD1	nucleus	0	0	1	0				0	0	6
P36094	SPC42	NE	0	0	1	1.11022e-16				0	0	6
P36095	VPS24	endosomes	0.487665	0.0482697	0.512335	0.0482697				0	0	6
P36096	TUL1	Golgi	0	0	1	8.59975e-17	SIGNAL 1..26; /evidence="ECO:0000255"	TRANSMEM 399..419; /note="Helical"; /evidence="ECO:0000255"; TRANSMEM 432..452; /note="Helical"; /evidence="ECO:0000255"; TRANSMEM 459..479; /note="Helical"; /evidence="ECO:0000255"; TRANSMEM 524..544; /note="Helical"; /evidence="ECO:0000255"; TRANSMEM 554..574; /note="Helical"; /evidence="ECO:0000255"; TRANSMEM 603..623; /note="Helical"; /evidence="ECO:0000255"; TRANSMEM 636..656; /note="Helical…		0	0	6
P36097	TTI1	cytosol	0.44369	0.225855	0.55631	0.225855				0	0	6
P36100	TFA1	nucleus	0.679496	0.0298902	0.320504	0.0298902				0	0	6
P36101	TCD2	mitochondria	0	0	1	1.71995e-16		TRANSMEM 9..29; /note="Helical; Name=1"; /evidence="ECO:0000255"; TRANSMEM 86..106; /note="Helical; Name=2"; /evidence="ECO:0000255"; TRANSMEM 294..314; /note="Helical; Name=3"; /evidence="ECO:0000255"		0	0	6
P36102	PAN3	cytosol	0.720663	0.0534809	0.279337	0.0534809				0	0	6
P36103	SKA1	cytosol	0.521653	0.263359	0.478347	0.263359				0	0	6
P36104	SWD2	nucleus	0.64328	0.0321279	0.35672	0.0321279				0	0	6
P36106	BYE1	nucleus	0.0943721	0.231164	0.905628	0.231164				0	0	6
P36107	AUR1	Golgi	0.0408447	0.0636088	0.959155	0.0636088		TRANSMEM 42..62; /note="Helical"; /evidence="ECO:0000255"; TRANSMEM 65..85; /note="Helical"; /evidence="ECO:0000255"; TRANSMEM 88..108; /note="Helical"; /evidence="ECO:0000255"; TRANSMEM 156..176; /note="Helical"; /evidence="ECO:0000255"; TRANSMEM 179..199; /note="Helical"; /evidence="ECO:0000255"; TRANSMEM 246..266; /note="Helical"; /evidence="ECO:0000255"; TRANSMEM 269..289; /note="Helical"; /e…		0	0	6
P36108	DID4	endosomes	0	0	1	7.02167e-17				0	0	6
P36110	PRY2	ambiguous	0	0	1	0	SIGNAL 1..18; /evidence="ECO:0000255"			1	0	6
P36112	MIC60	mitochondria	0	0	1	1.21619e-16		TRANSMEM 38..57; /note="Helical"; /evidence="ECO:0000255"	TRANSIT 1..17; /note="Mitochondrion"; /evidence="ECO:0000255"	0	0	6
P36114	YKR018C	cytosol	0.937453	0.00770072	0.0625469	0.00770072				0	0	6
P36115	IRS4	ambiguous	0.410055	0.44926	0.589945	0.44926				0	0	6
P36116	VPS51	ambiguous	0.556259	0.273943	0.443741	0.273943				0	0	6
P36117	ALY1	cytosol	0.495535	0.251061	0.504465	0.251061				0	0	6
P36118	NTR2	nucleus	1	0	0	0				0	0	6
P36119	RQT4	cytosol	0.316517	0.112682	0.683483	0.112682				0	0	6
P36120	DBP7	nucleus	0.490984	0.022393	0.509016	0.022393				0	0	6
P36121	RPC37	nucleus	0.63851	0.032962	0.36149	0.032962				0	0	6
P36122	BCH2	ambiguous	0	0	1	0				0	0	6
P36123	SAP190	ambiguous	0.951153	0.00814075	0.0488469	0.00814075				0	0	6
P36124	SET3	nucleus	0	0	1	1.11022e-16				0	0	6
P36125	GMH1	Golgi	0	0	1	1.21619e-16		TRANSMEM 90..110; /note="Helical"; /evidence="ECO:0000255"; TRANSMEM 135..155; /note="Helical"; /evidence="ECO:0000255"; TRANSMEM 176..196; /note="Helical"; /evidence="ECO:0000255"; TRANSMEM 217..237; /note="Helical"; /evidence="ECO:0000255"; TRANSMEM 243..263; /note="Helical"; /evidence="ECO:0000255"		0	0	6
P36126	SPO14	ambiguous	0.404532	0.171297	0.595468	0.171297				0	0	6
P36130	CAF4	mitochondria	0.0497813	0.07762	0.950219	0.07762				0	0	6
P36131	SPC34	nucleus	0.522334	0.0907442	0.477666	0.0907442				0	0	6
P36132	KAE1	nucleus	0.972723	0.0142757	0.0272767	0.0142757				0	0	6
P36135	UTH1	ambiguous	0.226795	0.100797	0.773205	0.100797	SIGNAL 1..17; /evidence="ECO:0000255"			1	0	6
P36136	SHB17	cytosol	0.957358	0.0026122	0.0426421	0.0026122				0	0	6
P36137	UIP5	ER	0	0	1	0	SIGNAL 1..27; /evidence="ECO:0000255"	TRANSMEM 399..420; /note="Helical"; /evidence="ECO:0000255"		0	0	6
P36139	PLN1	LD	0.218803	0.0158183	0.781197	0.0158183				0	0	6
P36141	FMP46	mitochondria	0	0	1	0			TRANSIT 1..21; /note="Mitochondrion"; /evidence="ECO:0000255"	0	1	6
P36144	UTP30	nucleus	0.539699	0.0120813	0.460301	0.0120813				0	0	6
P36145	TFA2	nucleus	0.576189	0.0550537	0.423811	0.0550537				0	0	6
P36146	LAS1	nucleus	0.181729	0.212074	0.818271	0.212074				0	0	6
P36147	PAM17	mitochondria	0	0	1	0		TRANSMEM 64..84; /note="Helical"; /evidence="ECO:0000255"; TRANSMEM 103..123; /note="Helical"; /evidence="ECO:0000255"	TRANSIT 1..14; /note="Mitochondrion"; /evidence="ECO:0000255"	0	0	6
P36148	GPT2	ER	0	0	1	1.92296e-16		TRANSMEM 35..55; /note="Helical"; /evidence="ECO:0000305|PubMed:29073188"; TRANSMEM 443..457; /note="Helical"; /evidence="ECO:0000305|PubMed:29073188"; TRANSMEM 459..473; /note="Helical"; /evidence="ECO:0000305|PubMed:29073188"; TRANSMEM 502..522; /note="Helical"; /evidence="ECO:0000305|PubMed:29073188"; TRANSMEM 532..552; /note="Helical"; /evidence="ECO:0000305|PubMed:29073188"		0	0	6
P36149	BET3	ambiguous	0.439416	0.0641998	0.560584	0.0641998				0	0	6
P36151	YKR070W	unknown	0	0	1	9.93014e-17				0	0	6
P36152	DRE2	cytosol	0.880861	0.00791794	0.119139	0.00791794				0	0	6
P36154	AIM29	cytosol	0.93358	0.0128841	0.06642	0.0128841				0	0	6
P36156	ECM4	cytosol	0.952841	0.0412268	0.0471594	0.0412268				0	0	6
P36158	VPS501	cytosol	0.469392	0.514357	0.530608	0.514357				0	0	6
P36159	TRZ1	ambiguous	0.805658	0.0254991	0.194342	0.0254991				0	0	6
P36160	RPF2	nucleus	0.607171	0.0196341	0.392829	0.0196341				0	0	6
P36161	NUP133	NE	0.453947	0.0261765	0.546053	0.0261765				0	0	6
P36162	DAD2	nucleus	0	0	1	0				0	0	4
P36163	OMA1	mitochondria	0	0	1	4.96507e-17		TRANSMEM 68..88; /note="Helical"; /evidence="ECO:0000255"		0	0	6
P36164	TVP38	Golgi	0	0	1	1.48952e-16		TRANSMEM 96..116; /note="Helical"; /evidence="ECO:0000255"; TRANSMEM 138..158; /note="Helical"; /evidence="ECO:0000255"; TRANSMEM 170..190; /note="Helical"; /evidence="ECO:0000255"; TRANSMEM 252..272; /note="Helical"; /evidence="ECO:0000255"; TRANSMEM 287..307; /note="Helical"; /evidence="ECO:0000255"		0	0	6
P36165	TGL4	LD	0	0	1	1.21619e-16				0	0	6
P36166	PXL1	ambiguous	0.769599	0.038884	0.230401	0.038884				0	0	6
P36168	ESL2	cytosol	0.76619	0.101465	0.23381	0.101465				0	0	6
P36169	SKG1	PM	0.0278324	0.0681752	0.972168	0.0681752		TRANSMEM 9..29; /note="Helical; Signal-anchor for type III membrane protein"; /evidence="ECO:0000255"		0	0	6
P36224	JNM1	actin-associated	0.889585	0.0371339	0.110415	0.0371339				0	0	6
P36421	TYS1	cytosol	0.945414	0.00465097	0.0545864	0.00465097				0	0	6
P36516	MRPL3	mitochondria	0	0	1	0			TRANSIT 1..59; /note="Mitochondrion"; /evidence="ECO:0000269|PubMed:3060376"	0	1	6
P36517	MRPL4	mitochondria	0	0	1	4.96507e-17			TRANSIT 1..14; /note="Mitochondrion"; /evidence="ECO:0000269|PubMed:3060376"	0	1	6
P36519	MRPL7	mitochondria	0	0	1	4.96507e-17			TRANSIT 1..19; /note="Mitochondrion"; /evidence="ECO:0000269|PubMed:2060626"	0	1	6
P36520	MRPL10	mitochondria	0	0	1	0			TRANSIT 1..57; /note="Mitochondrion"; /evidence="ECO:0000269|PubMed:2060626"	0	1	6
P36521	MRPL11	mitochondria	0	0	1	9.93014e-17			TRANSIT 1..31; /note="Mitochondrion"; /evidence="ECO:0000269|PubMed:2060626"	0	1	6
P36523	MRPL15	mitochondria	0	0	1	1.11022e-16			TRANSIT 1..28; /note="Mitochondrion"; /evidence="ECO:0000269|PubMed:2060626"	0	1	6
P36525	MRPL24	mitochondria	0	0	1	1.11022e-16			TRANSIT 1..21; /note="Mitochondrion"; /evidence="ECO:0000269|PubMed:2060626"	0	1	6
P36526	MRPL27	mitochondria	0	0	1	0			TRANSIT 1..16; /note="Mitochondrion"; /evidence="ECO:0000269|PubMed:1764528, ECO:0000269|PubMed:2060626"	0	1	6
P36527	MRPL28	mitochondria	0	0	1	4.96507e-17			TRANSIT 1..26; /note="Mitochondrion"; /evidence="ECO:0000269|PubMed:2060626"	0	1	6
P36528	MRPL17	mitochondria	0	0	1	1.11022e-16			TRANSIT 1..19; /note="Mitochondrion"; /evidence="ECO:0000269|PubMed:2060626"	0	1	6
P36531	MRPL36	mitochondria	0	0	1	4.96507e-17			TRANSIT 1..14; /note="Mitochondrion"; /evidence="ECO:0000269|PubMed:2060626"	0	1	6
P36532	MRPL37	mitochondria	0	0	1	9.93014e-17			TRANSIT 1..24; /note="Mitochondrion"; /evidence="ECO:0000269|PubMed:2060626"	0	1	6
P36533	MRPL39	mitochondria	0	0	1	4.96507e-17				0	0	6
P36534	MRPL40	mitochondria	0	0	1	4.96507e-17				0	0	6
P36775	PIM1	mitochondria	0	0	1	1.11022e-16			TRANSIT 1..37; /note="Mitochondrion"; /evidence="ECO:0000255|HAMAP-Rule:MF_03120"	0	1	6
P36973	APT2	cytosol	0.966057	0.011393	0.0339429	0.011393				0	0	6
P37012	PGM2	cytosol	0.995363	0.00654319	0.00463714	0.00654319				0	0	6
P37020	GEF1	ambiguous	0	0	1	9.93014e-17		TRANSMEM 76..96; /note="Helical"; /evidence="ECO:0000255"; TRANSMEM 155..175; /note="Helical"; /evidence="ECO:0000255"; TRANSMEM 178..198; /note="Helical"; /evidence="ECO:0000255"; TRANSMEM 204..224; /note="Helical"; /evidence="ECO:0000255"; TRANSMEM 265..285; /note="Helical"; /evidence="ECO:0000255"; TRANSMEM 297..319; /note="Helical"; /evidence="ECO:0000255"; TRANSMEM 337..357; /note="Helical";…		0	0	6
P37254	ABZ1	cytosol	0.981156	0.0156114	0.0188436	0.0156114				0	0	6
P37262	SOL2	cytosol	0.871028	0.0129634	0.128972	0.0129634				0	0	6
P37263	YCR087C-A	nucleus	0.746624	0.0248959	0.253376	0.0248959				0	0	6
P37267	CBP4	mitochondria	0	0	1	8.59975e-17		TRANSMEM 5..27; /note="Helical"; /evidence="ECO:0000255"		0	0	6
P37291	SHM2	cytosol	0.784951	0.0117807	0.215049	0.0117807				0	0	6
P37292	SHM1	mitochondria	0	0	1	1.48952e-16			TRANSIT 1..20; /note="Mitochondrion"; /evidence="ECO:0000255"	0	1	6
P37293	NAT2	mitochondria	0	0	1	1.21619e-16				0	0	6
P37296	STV1	ambiguous	0	0	1	9.93014e-17		TRANSMEM 451..469; /note="Helical"; /evidence="ECO:0000255"; TRANSMEM 472..488; /note="Helical"; /evidence="ECO:0000255"; TRANSMEM 503..532; /note="Helical"; /evidence="ECO:0000255"; TRANSMEM 581..600; /note="Helical"; /evidence="ECO:0000255"; TRANSMEM 619..639; /note="Helical"; /evidence="ECO:0000255"; TRANSMEM 683..702; /note="Helical"; /evidence="ECO:0000255"; TRANSMEM 780..804; /note="Helical…		0	0	6
P37297	STT4	ambiguous	0	0	1	7.02167e-17				0	0	6
P37298	SDH4	mitochondria	0	0	1	1.40433e-16		TRANSMEM 67..88; /note="Helical"; /evidence="ECO:0000255"; TRANSMEM 99..118; /note="Helical"; /evidence="ECO:0000255"; TRANSMEM 128..148; /note="Helical"; /evidence="ECO:0000255"	TRANSIT 1..31; /note="Mitochondrion"; /evidence="ECO:0000269|PubMed:8120006"	0	0	6
P37299	QCR10	mitochondria	0	0	1	0		TRANSMEM 22..45; /note="Helical"; /evidence="ECO:0000269|PubMed:30598554"		0	0	6
P37302	APE3	vacuole	0.616856	0.0190583	0.383144	0.0190583	SIGNAL 1..21; /evidence="ECO:0000255"			1	0	6
P37303	GLY1	cytosol	0.944146	0.00332501	0.0558539	0.00332501				0	0	6
P37304	PAM1	cytosol	0.564143	0.0295552	0.435857	0.0295552				0	0	6
P37366	CCL1	nucleus	0.630605	0.0848128	0.369395	0.0848128				0	0	6
P37370	VRP1	actin-associated	0.720642	0.0429553	0.279358	0.0429553				0	0	6
P37838	NOP4	nucleus	0.350896	0.0195347	0.649104	0.0195347				0	0	6
P37898	AAP1	cytosol	0.958758	0.00420841	0.0412423	0.00420841				0	0	6
P38009	ADE17	cytosol	0.955794	0.00467646	0.0442063	0.00467646				0	0	6
P38011	ASC1	ribosome	0.671066	0.0179579	0.328934	0.0179579				0	0	6
P38013	AHP1	cytosol	0.945698	0.00436616	0.0543019	0.00436616				0	0	6
P38041	BOI1	PM	0.425853	0.196785	0.574147	0.196785				0	0	6
P38042	CDC27	nucleus	0	0	1	4.96507e-17				0	0	6
P38061	RPL32	ribosome	0.618734	0.0232721	0.381266	0.0232721				0	0	6
P38063	PRS4	cytosol	0.829077	0.01304	0.170923	0.01304				0	0	6
P38064	MRPL16	mitochondria	0	0	1	1.11022e-16			TRANSIT 1..41; /note="Mitochondrion"; /evidence="ECO:0000255"	0	1	6
P38066	RIB1	cytosol	0.955604	0.00735173	0.0443965	0.00735173				0	0	6
P38067	UGA2	cytosol	1	0	0	0				0	0	6
P38068	GRX7	Golgi	0.182315	0.070489	0.817685	0.070489	SIGNAL 1..32; /evidence="ECO:0000255"			1	0	6
P38069	MNN2	Golgi	0.171738	0.0514676	0.828262	0.0514676		TRANSMEM 13..28; /note="Helical; Signal-anchor for type II membrane protein"; /evidence="ECO:0000255"		0	0	6
P38070	YPK3	cytosol	0.629623	0.0374329	0.370377	0.0374329				0	0	6
P38071	ETR1	mitochondria	0.109476	0.0396637	0.890524	0.0396637			TRANSIT 1..9; /note="Mitochondrion"; /evidence="ECO:0000269|PubMed:8195160"	0	1	6
P38072	SCO2	mitochondria	0	0	1	4.96507e-17		TRANSMEM 82..98; /note="Helical"; /evidence="ECO:0000255"	TRANSIT 1..?; /note="Mitochondrion"; /evidence="ECO:0000255"	0	0	6
P38074	HMT1	ambiguous	0.931291	0.00377667	0.0687087	0.00377667				0	0	6
P38075	PDX3	ambiguous	0.948814	0.00502888	0.0511863	0.00502888				0	0	6
P38077	ATP3	mitochondria	0	0	1	7.02167e-17			TRANSIT 1..33; /note="Mitochondrion"; /evidence="ECO:0000269|PubMed:7929329"	0	1	6
P38079	YRO2	PM	0	0	1	9.93014e-17		TRANSMEM 35..55; /note="Helical"; /evidence="ECO:0000255"; TRANSMEM 63..83; /note="Helical"; /evidence="ECO:0000255"; TRANSMEM 120..140; /note="Helical"; /evidence="ECO:0000255"; TRANSMEM 142..162; /note="Helical"; /evidence="ECO:0000255"; TRANSMEM 173..193; /note="Helical"; /evidence="ECO:0000255"; TRANSMEM 203..223; /note="Helical"; /evidence="ECO:0000255"; TRANSMEM 239..259; /note="Helical"; /…		0	0	6
P38080	AKL1	cytosol	0.729927	0.0437593	0.270073	0.0437593				0	0	6
P38081	MRX18	ambiguous	0.873525	0.0831485	0.126475	0.0831485				0	0	6
P38084	BAP2	PM	0	0	1	1.40433e-16		TRANSMEM 100..120; /note="Helical"; /evidence="ECO:0000255"; TRANSMEM 124..144; /note="Helical"; /evidence="ECO:0000255"; TRANSMEM 174..194; /note="Helical"; /evidence="ECO:0000255"; TRANSMEM 211..231; /note="Helical"; /evidence="ECO:0000255"; TRANSMEM 236..256; /note="Helical"; /evidence="ECO:0000255"; TRANSMEM 290..310; /note="Helical"; /evidence="ECO:0000255"; TRANSMEM 329..349; /note="Helical…		0	0	6
P38085	TAT1	PM	0	0	1	0		TRANSMEM 100..120; /note="Helical"; /evidence="ECO:0000255"; TRANSMEM 123..143; /note="Helical"; /evidence="ECO:0000255"; TRANSMEM 173..193; /note="Helical"; /evidence="ECO:0000255"; TRANSMEM 205..225; /note="Helical"; /evidence="ECO:0000255"; TRANSMEM 234..254; /note="Helical"; /evidence="ECO:0000255"; TRANSMEM 282..302; /note="Helical"; /evidence="ECO:0000255"; TRANSMEM 321..341; /note="Helical…		0	0	6
P38086	RDH54	nucleus	0.457679	0.0218669	0.542321	0.0218669				0	0	6
P38087	YMC2	mitochondria	0	0	1	9.93014e-17		TRANSMEM 38..58; /note="Helical; Name=1"; /evidence="ECO:0000255"; TRANSMEM 84..104; /note="Helical; Name=2"; /evidence="ECO:0000255"; TRANSMEM 140..160; /note="Helical; Name=3"; /evidence="ECO:0000255"; TRANSMEM 205..225; /note="Helical; Name=5"; /evidence="ECO:0000255"; TRANSMEM 243..263; /note="Helical; Name=6"; /evidence="ECO:0000255"; TRANSMEM 297..318; /note="Helical; Name=1"; /evidence="EC…	TRANSIT 1..33; /note="Mitochondrion"; /evidence="ECO:0000255"	0	0	6
P38088	GRS1	ambiguous	0.933904	0.00325226	0.0660963	0.00325226			TRANSIT 1..24; /note="Mitochondrion"; /evidence="ECO:0000255, ECO:0007744|PubMed:22814378"	0	1	6
P38089	PTC4	cytosol	0.0691504	0.0788553	0.93085	0.0788553				0	0	6
P38090	AGP2	PM	0	0	1	0		TRANSMEM 95..115; /note="Helical"; /evidence="ECO:0000255"; TRANSMEM 118..138; /note="Helical"; /evidence="ECO:0000255"; TRANSMEM 166..186; /note="Helical"; /evidence="ECO:0000255"; TRANSMEM 200..220; /note="Helical"; /evidence="ECO:0000255"; TRANSMEM 228..248; /note="Helical"; /evidence="ECO:0000255"; TRANSMEM 289..309; /note="Helical"; /evidence="ECO:0000255"; TRANSMEM 327..347; /note="Helical"…		0	0	6
P38109	ATG42	vacuole	0.572169	0.035421	0.427831	0.035421	SIGNAL 1..24; /evidence="ECO:0000255"			1	0	6
P38110	TEL1	ambiguous	0	0	1	7.02167e-17				0	0	6
P38111	MEC1	ambiguous	0.152782	0.179036	0.847218	0.179036				0	0	6
P38112	MAK5	nucleus	0.510483	0.0183672	0.489517	0.0183672				0	0	6
P38113	ADH5	cytosol	0.942177	0.00643266	0.0578231	0.00643266				0	0	6
P38115	ARA1	cytosol	0.954838	0.0039387	0.0451617	0.0039387				0	0	6
P38116	ARL1	Golgi	0.936211	0.0186561	0.0637889	0.0186561				0	0	6
P38120	MRPS9	mitochondria	0	0	1	1.21619e-16			TRANSIT 1..10; /note="Mitochondrion"; /evidence="ECO:0000255"	0	1	6
P38121	POL12	nucleus	0.450977	0.0269385	0.549023	0.0269385				0	0	6
P38122	ECM31	mitochondria	0	0	1	4.96507e-17				0	0	6
P38123	SWD3	nucleus	0.274449	0.42659	0.725551	0.42659				0	0	6
P38127	RIM2	mitochondria	0	0	1	0		TRANSMEM 53..73; /note="Helical; Name=1"; /evidence="ECO:0000255"; TRANSMEM 131..151; /note="Helical; Name=2"; /evidence="ECO:0000255"; TRANSMEM 179..199; /note="Helical; Name=3"; /evidence="ECO:0000255"; TRANSMEM 238..258; /note="Helical; Name=4"; /evidence="ECO:0000255"; TRANSMEM 286..306; /note="Helical; Name=5"; /evidence="ECO:0000255"; TRANSMEM 347..368; /note="Helical; Name=6"; /evidence="E…		0	0	6
P38129	TAF5	nucleus	0.324864	0.0781117	0.675136	0.0781117				0	0	6
P38130	KTR3	Golgi	0.162758	0.0474918	0.837242	0.0474918		TRANSMEM 28..44; /note="Helical; Signal-anchor for type II membrane protein"		0	0	6
P38131	KTR4	Golgi	0	0	1	1.11022e-16		TRANSMEM 12..32; /note="Helical; Signal-anchor for type II membrane protein"; /evidence="ECO:0000255"		0	0	6
P38132	MCM7	nucleus	0.772875	0.0343537	0.227125	0.0343537				0	0	6
P38137	PCS60	peroxisomes	0	0	1	4.96507e-17				0	0	6
P38138	ROT2	ER	0	0	1	7.02167e-17	SIGNAL 1..22; /evidence="ECO:0000255"			1	0	6
P38139	LDH1	LD	0	0	1	4.96507e-17				0	0	6
P38140	ERT1	nucleus	0	0	1	0				0	0	3
P38142	VVS1	vacuole	0	0	1	4.96507e-17		TRANSMEM 19..39; /note="Helical; Name=1"; /evidence="ECO:0000255"; TRANSMEM 88..108; /note="Helical; Name=2"; /evidence="ECO:0000255"; TRANSMEM 122..142; /note="Helical; Name=3"; /evidence="ECO:0000255"; TRANSMEM 147..167; /note="Helical; Name=4"; /evidence="ECO:0000255"; TRANSMEM 179..198; /note="Helical; Name=5"; /evidence="ECO:0000255"; TRANSMEM 205..225; /note="Helical; Name=6"; /evidence="EC…		0	0	6
P38143	GPX2	ambiguous	0.119522	0.219944	0.880478	0.219944				0	0	6
P38144	ISW1	nucleus	0.348755	0.0800795	0.651245	0.0800795				0	0	6
P38145	RIB5	cytosol	0.958594	0.00592595	0.0414061	0.00592595				0	0	6
P38146	YPT10	cytosol	0.470929	0.080877	0.529071	0.080877				0	0	6
P38148	PPS1	unknown	0.815286	0.0516468	0.184714	0.0516468				0	0	6
P38149	DUG2	cytosol	0.955985	0.00787812	0.0440154	0.00787812				0	0	6
P38151	PBP2	cytosol	0.0951947	0.080331	0.904805	0.080331				0	0	6
P38152	CTP1	mitochondria	0	0	1	0		TRANSMEM 16..36; /note="Helical; Name=1"; /evidence="ECO:0000255"; TRANSMEM 66..86; /note="Helical; Name=2"; /evidence="ECO:0000255"; TRANSMEM 113..133; /note="Helical; Name=3"; /evidence="ECO:0000255"; TRANSMEM 174..193; /note="Helical; Name=4"; /evidence="ECO:0000255"; TRANSMEM 215..235; /note="Helical; Name=5"; /evidence="ECO:0000255"; TRANSMEM 272..291; /note="Helical; Name=6"; /evidence="ECO…		0	0	6
P38153	APM3	Golgi	0.84025	0.0235881	0.15975	0.0235881				0	0	6
P38162	MIX23	mitochondria	0	0	1	9.93014e-17				0	0	6
P38163	SRO77	PM	0	0	1	1.48952e-16				0	0	6
P38164	SEA4	vacuole	0.0543519	0.0658729	0.945648	0.0658729				0	0	6
P38165	RTG3	cytosol	0.198022	0.307059	0.801978	0.307059				0	0	6
P38166	SFT2	Golgi	0.496884	0.105124	0.503116	0.105124		TRANSMEM 82..102; /note="Helical; Name=1"; /evidence="ECO:0000255"; TRANSMEM 112..132; /note="Helical; Name=2"; /evidence="ECO:0000255"; TRANSMEM 146..166; /note="Helical; Name=3"; /evidence="ECO:0000255"; TRANSMEM 173..193; /note="Helical; Name=4"; /evidence="ECO:0000255"		0	0	6
P38167	ECM21	cytosol	0.213945	0.321328	0.786055	0.321328				0	0	6
P38169	BNA4	mitochondria	0	0	1	1.40433e-16				0	0	6
P38170	BRN1	nucleus	0.0335482	0.082176	0.966452	0.082176				0	0	6
P38172	MRX3	mitochondria	0	0	1	1.21619e-16			TRANSIT 1..12; /note="Mitochondrion"; /evidence="ECO:0000255"	0	1	6
P38174	MAP2	cytosol	0.630758	0.0232588	0.369242	0.0232588				0	0	6
P38175	MRP21	mitochondria	0	0	1	0			TRANSIT 1..17; /note="Mitochondrion"; /evidence="ECO:0000255"	0	1	6
P38176	AVT5	unknown	0	0	1	0		TRANSMEM 8..28; /note="Helical"; /evidence="ECO:0000255"; TRANSMEM 33..53; /note="Helical"; /evidence="ECO:0000255"; TRANSMEM 82..102; /note="Helical"; /evidence="ECO:0000255"; TRANSMEM 131..151; /note="Helical"; /evidence="ECO:0000255"; TRANSMEM 161..181; /note="Helical"; /evidence="ECO:0000255"; TRANSMEM 206..226; /note="Helical"; /evidence="ECO:0000255"; TRANSMEM 240..260; /note="Helical"; /ev…		0	0	6
P38177	YBL086C	ambiguous	0	0	1	4.96507e-17				0	0	6
P38179	ALG3	ER	0	0	1	0		TRANSMEM 42..62; /note="Helical"; /evidence="ECO:0000255"; TRANSMEM 96..116; /note="Helical"; /evidence="ECO:0000255"; TRANSMEM 138..158; /note="Helical"; /evidence="ECO:0000255"; TRANSMEM 172..192; /note="Helical"; /evidence="ECO:0000255"; TRANSMEM 217..237; /note="Helical"; /evidence="ECO:0000255"; TRANSMEM 243..263; /note="Helical"; /evidence="ECO:0000255"; TRANSMEM 303..323; /note="Helical"; …		0	0	6
P38180	YBL081W	unknown	0.363784	0.282531	0.636216	0.282531				0	0	6
P38181	NUP170	NE	0	0	1	1.48952e-16				0	0	6
P38187	UBP13	unknown	0.745878	0.0562954	0.254122	0.0562954				0	0	6
P38193	PSY4	nucleus	0.967496	0.0299965	0.0325037	0.0299965				0	0	6
P38196	FUI1	PM	0	0	1	1.21619e-16		TRANSMEM 163..180; /note="Helical"; /evidence="ECO:0000255"; TRANSMEM 201..225; /note="Helical"; /evidence="ECO:0000255"; TRANSMEM 260..276; /note="Helical"; /evidence="ECO:0000255"; TRANSMEM 284..305; /note="Helical"; /evidence="ECO:0000255"; TRANSMEM 368..392; /note="Helical"; /evidence="ECO:0000255"; TRANSMEM 417..435; /note="Helical"; /evidence="ECO:0000255"; TRANSMEM 461..477; /note="Helical…		0	0	6
P38197	YBL036C	cytosol	0.956894	0.0065112	0.0431058	0.0065112				0	0	6
P38198	STU1	cytosol	0.800388	0.0555385	0.199612	0.0555385				0	0	6
P38199	HEK2	cytosol	0.139148	0.0263708	0.860852	0.0263708				0	0	6
P38202	YBL028C	nucleus	0.631492	0.0582036	0.368508	0.0582036				0	0	6
P38203	LSM2	cytosol	0.492977	0.0257565	0.507023	0.0257565				0	0	6
P38204	RRN10	nucleus	0	0	1	0				0	0	6
P38205	NCL1	nucleus	0.935731	0.00369528	0.0642693	0.00369528				0	0	6
P38206	RFT1	ER	0	0	1	7.02167e-17		TRANSMEM 25..45; /note="Helical"; /evidence="ECO:0000255"; TRANSMEM 49..69; /note="Helical"; /evidence="ECO:0000255"; TRANSMEM 111..131; /note="Helical"; /evidence="ECO:0000255"; TRANSMEM 149..169; /note="Helical"; /evidence="ECO:0000255"; TRANSMEM 182..202; /note="Helical"; /evidence="ECO:0000255"; TRANSMEM 219..239; /note="Helical"; /evidence="ECO:0000255"; TRANSMEM 320..340; /note="Helical"; /…		0	0	6
P38208	POP8	nucleus	0.660098	0.330947	0.339902	0.330947				0	0	6
P38210	LDB7	nucleus	0.136095	0.151033	0.863905	0.151033				0	0	6
P38211	GPI18	ER	0	0	1	9.93014e-17		TRANSMEM 2..22; /note="Helical"; /evidence="ECO:0000255"; TRANSMEM 110..130; /note="Helical"; /evidence="ECO:0000255"; TRANSMEM 162..182; /note="Helical"; /evidence="ECO:0000255"; TRANSMEM 216..236; /note="Helical"; /evidence="ECO:0000255"; TRANSMEM 244..264; /note="Helical"; /evidence="ECO:0000255"; TRANSMEM 319..339; /note="Helical"; /evidence="ECO:0000255"; TRANSMEM 351..371; /note="Helical"; …		0	0	6
P38212	RCR1	ER	0	0	1	9.93014e-17		TRANSMEM 40..62; /note="Helical"; /evidence="ECO:0000255"		0	0	6
P38213	DSF2	cytosol	0	0	1	4.96507e-17				0	0	6
P38216	CPP1	PM	0	0	1	6.40988e-17				0	0	4
P38217	KAP104	nucleus	0.939097	0.00828349	0.0609028	0.00828349				0	0	6
P38218	POA1	unknown	0.971658	0.0377073	0.0283423	0.0377073				0	0	6
P38219	OLA1	cytosol	0.851866	0.00505929	0.148134	0.00505929				0	0	6
P38221	CDS1	ER	0.529986	0.157218	0.470014	0.157218		TRANSMEM 71..91; /note="Helical"; /evidence="ECO:0000255"; TRANSMEM 154..174; /note="Helical"; /evidence="ECO:0000255"; TRANSMEM 188..208; /note="Helical"; /evidence="ECO:0000255"; TRANSMEM 214..234; /note="Helical"; /evidence="ECO:0000255"; TRANSMEM 255..275; /note="Helical"; /evidence="ECO:0000255"; TRANSMEM 330..350; /note="Helical"; /evidence="ECO:0000255"		0	0	6
P38222	RKM3	nucleus	1	0	0	0				0	0	6
P38225	FAT1	ambiguous	0	0	1	7.02167e-17		TRANSMEM 6..26; /note="Helical"; /evidence="ECO:0000255"; TRANSMEM 149..169; /note="Helical"; /evidence="ECO:0000255"		0	0	6
P38226	CST26	ambiguous	0	0	1	0				0	0	6
P38227	QDR3	PM	0	0	1	1.40433e-16		TRANSMEM 109..131; /note="Helical"; /evidence="ECO:0000255"; TRANSMEM 140..163; /note="Helical"; /evidence="ECO:0000255"; TRANSMEM 176..193; /note="Helical"; /evidence="ECO:0000255"; TRANSMEM 236..256; /note="Helical"; /evidence="ECO:0000255"; TRANSMEM 266..283; /note="Helical"; /evidence="ECO:0000255"; TRANSMEM 476..493; /note="Helical"; /evidence="ECO:0000255"; TRANSMEM 511..532; /note="Helical…		0	0	6
P38228	TCM62	mitochondria	0	0	1	1.11022e-16		TRANSMEM 472..488; /note="Helical"; /evidence="ECO:0000255"	TRANSIT 1..16; /note="Mitochondrion"; /evidence="ECO:0000255"	0	0	6
P38230	ZTA1	cytosol	0.587314	0.0713312	0.412686	0.0713312				0	0	6
P38234	RFS1	PM	0.167877	0.131742	0.832123	0.131742				0	0	6
P38235	YBR053C	ambiguous	0.993356	0.00468504	0.00664416	0.00468504				0	0	6
P38236	MUM2	cytosol	0.813224	0.10334	0.186776	0.10334				0	0	6
P38237	UBP14	nucleus	0.970686	0.00647475	0.0293143	0.00647475				0	0	6
P38238	TRM7	cytosol	0.946723	0.0121281	0.0532766	0.0121281				0	0	6
P38239	YBR062C	ambiguous	1	0	0	0				0	0	6
P38241	ECM2	nucleus	0.561605	0.0307741	0.438395	0.0307741				0	0	6
P38242	ALG14	ER	0	0	1	0		TRANSMEM 8..28; /note="Helical"; /evidence="ECO:0000255"		0	0	6
P38243	YBR071W	cytosol	0	0	1	0				0	0	5
P38244	PFF1	vacuole	0	0	1	9.93014e-17		TRANSMEM 16..36; /note="Helical; Name=1"; /evidence="ECO:0000255"; TRANSMEM 360..380; /note="Helical; Name=2"; /evidence="ECO:0000255"; TRANSMEM 393..412; /note="Helical; Name=3"; /evidence="ECO:0000255"; TRANSMEM 429..449; /note="Helical; Name=4"; /evidence="ECO:0000255"; TRANSMEM 462..482; /note="Helical; Name=5"; /evidence="ECO:0000255"; TRANSMEM 497..517; /note="Helical; Name=6"; /evidence="E…		0	0	6
P38247	SLM4	vacuole	0.233404	0.0925291	0.766596	0.0925291		TRANSMEM 127..144; /note="Helical"; /evidence="ECO:0000255"		0	0	6
P38248	ECM33	PM	0.483577	0.0333644	0.516423	0.0333644	SIGNAL 1..19; /evidence="ECO:0000255"			1	0	6
P38249	RPG1	cytosol	0.729628	0.00892698	0.270372	0.00892698				0	0	6
P38250	IST2	ER	0.218269	0.251604	0.781731	0.251604		TRANSMEM 122..142; /note="Helical"; /evidence="ECO:0000255"; TRANSMEM 154..174; /note="Helical"; /evidence="ECO:0000255"; TRANSMEM 218..238; /note="Helical"; /evidence="ECO:0000255"; TRANSMEM 254..274; /note="Helical"; /evidence="ECO:0000255"; TRANSMEM 303..323; /note="Helical"; /evidence="ECO:0000255"; TRANSMEM 448..468; /note="Helical"; /evidence="ECO:0000255"; TRANSMEM 506..526; /note="Helical…		0	0	6
P38251	RFC5	nucleus	0.565105	0.0185527	0.434895	0.0185527				0	0	6
P38254	PBY1	cytosol	0.866939	0.0293894	0.133061	0.0293894				0	0	6
P38255	RXT2	nucleus	0.418759	0.12386	0.581241	0.12386				0	0	6
P38256	YBR096W	ER	0	0	1	7.02167e-17				0	0	6
P38260	FES1	cytosol	0.933371	0.00426821	0.0666287	0.00426821				0	0	6
P38261	EXO84	PM	0.72112	0.0189726	0.27888	0.0189726				0	0	6
P38262	SIF2	nucleus	0.490123	0.112321	0.509877	0.112321				0	0	6
P38264	SND3	ER	0.00157485	0.00128095	0.998425	0.00128095		TRANSMEM 27..47; /note="Helical"; /evidence="ECO:0000255"		0	0	6
P38266	AIM3	actin-associated	0.43538	0.283504	0.56462	0.283504				0	0	6
P38271	OPY1	cytosol	0	0	1	1.21619e-16				0	0	6
P38272	SHE3	actin-associated	0.570383	0.0267033	0.429617	0.0267033				0	0	6
P38274	HSL7	cytosol	0.52821	0.0447117	0.47179	0.0447117				0	0	6
P38277	YBR138C	cytosol	0	0	1	0				0	0	4
P38278	BMT2	nucleus	0.0850471	0.208322	0.914953	0.208322				0	0	6
P38281	APD1	cytosol	0.695447	0.0453909	0.304553	0.0453909				0	0	6
P38283	SLI15	nucleus	0	0	1	0				0	0	4
P38285	AMN1	ambiguous	0	0	1	1.11022e-16				0	0	6
P38286	IFA38	ER	0	0	1	9.93014e-17		TRANSMEM 20..40; /note="Helical"; /evidence="ECO:0000255|HAMAP-Rule:MF_03107"		0	0	6
P38287	CSH1	ambiguous	0	0	1	4.96507e-17		TRANSMEM 7..27; /note="Helical"; /evidence="ECO:0000255"; TRANSMEM 274..294; /note="Helical"; /evidence="ECO:0000255"		0	0	6
P38288	TOS1	CW	0.046885	0.043502	0.953115	0.043502	SIGNAL 1..23; /evidence="ECO:0000255"			1	0	6
P38289	EXO5	mitochondria	0	0	1	0			TRANSIT 1..26; /note="Mitochondrion"; /evidence="ECO:0000255"	0	1	6
P38291	POP7	nucleus	0.821149	0.158392	0.178851	0.158392				0	0	6
P38295	EHT1	ambiguous	0.0170511	0.00688935	0.982949	0.00688935				0	0	6
P38297	FZO1	mitochondria	0	0	1	1.11022e-16		TRANSMEM 706..726; /note="Helical; Name=1"; /evidence="ECO:0000305|PubMed:28860650"; TRANSMEM 737..757; /note="Helical; Name=2"; /evidence="ECO:0000305|PubMed:28860650"		0	0	6
P38298	YPC1	ER	0	0	1	4.96507e-17		TRANSMEM 94..114; /note="Helical"; /evidence="ECO:0000255"; TRANSMEM 136..156; /note="Helical"; /evidence="ECO:0000255"; TRANSMEM 229..249; /note="Helical"; /evidence="ECO:0000255"		0	0	6
P38300	MBA1	mitochondria	0	0	1	4.96507e-17			TRANSIT 1..33; /note="Mitochondrion"; /evidence="ECO:0000255"	0	1	6
P38301	GDT1	Golgi	0	0	1	1.48952e-16		TRANSMEM 4..24; /note="Helical"; /evidence="ECO:0000255"; TRANSMEM 46..66; /note="Helical"; /evidence="ECO:0000255"; TRANSMEM 72..92; /note="Helical"; /evidence="ECO:0000255"; TRANSMEM 105..125; /note="Helical"; /evidence="ECO:0000255"; TRANSMEM 184..204; /note="Helical"; /evidence="ECO:0000255"; TRANSMEM 223..243; /note="Helical"; /evidence="ECO:0000255"; TRANSMEM 256..276; /note="Helical"; /evi…		0	0	6
P38302	NTC20	nucleus	0.407575	0.450858	0.592425	0.450858				0	0	6
P38304	MED8	nucleus	0.330185	0.197552	0.669815	0.197552				0	0	6
P38305	AIM4	ambiguous	0.790383	0.147282	0.209617	0.147282				0	0	4
P38306	YBR197C	cytosol	0.618975	0.308247	0.381025	0.308247				0	0	6
P38307	DER1	ER	0	0	1	9.93014e-17		TRANSMEM 15..32; /note="Helical; Name=1"; /evidence="ECO:0000269|PubMed:32327568"; TRANSMEM 68..85; /note="Helical; Name=2"; /evidence="ECO:0000269|PubMed:32327568"; TRANSMEM 93..109; /note="Helical; Name=3"; /evidence="ECO:0000269|PubMed:32327568"; TRANSMEM 118..133; /note="Helical; Name=4"; /evidence="ECO:0000269|PubMed:32327568"; TRANSMEM 150..165; /note="Helical; Name=5"; /evidence="ECO:00002…		0	0	6
P38310	FTH1	vacuole	0	0	1	1.11022e-16		TRANSMEM 12..32; /note="Helical"; /evidence="ECO:0000255"; TRANSMEM 136..156; /note="Helical"; /evidence="ECO:0000255"; TRANSMEM 171..191; /note="Helical"; /evidence="ECO:0000255"; TRANSMEM 290..310; /note="Helical"; /evidence="ECO:0000255"; TRANSMEM 359..379; /note="Helical"; /evidence="ECO:0000255"		0	0	6
P38314	SDS24	cytosol	0.857816	0.0326884	0.142184	0.0326884				0	0	6
P38318;P38317	YBR220C;YBR219C	unknown	0	0	1	9.93014e-17		TRANSMEM 18..38; /note="Helical"; /evidence="ECO:0000255"; TRANSMEM 55..75; /note="Helical"; /evidence="ECO:0000255"; TRANSMEM 89..109; /note="Helical"; /evidence="ECO:0000255"; TRANSMEM 140..160; /note="Helical"; /evidence="ECO:0000255"; TRANSMEM 173..193; /note="Helical"; /evidence="ECO:0000255"; TRANSMEM 215..235; /note="Helical"; /evidence="ECO:0000255"; TRANSMEM 330..350; /note="Helical"; /e…		0	0	6
P38319	TDP1	nucleus	0	0	1	0				0	0	6
P38321	YBR225W	cytosol	0.218919	0.240975	0.781081	0.240975				0	0	6
P38323	MCX1	mitochondria	0.0360052	0.0187504	0.963995	0.0187504			TRANSIT 1..13; /note="Mitochondrion"; /evidence="ECO:0000255"	0	1	6
P38325	OM14	mitochondria	0	0	1	1.48952e-16		TRANSMEM 71..87; /note="Helical"; /evidence="ECO:0000255"; TRANSMEM 105..123; /note="Helical"; /evidence="ECO:0000255"		0	0	6
P38326	SWC5	nucleus	0.378635	0.418848	0.621365	0.418848				0	0	6
P38328	ARC40	actin-associated	0.74699	0.0145277	0.25301	0.0145277				0	0	6
P38329	VHC1	vacuole	0	0	1	0		TRANSMEM 63..83; /note="Helical; Name=1"; /evidence="ECO:0000255"; TRANSMEM 86..106; /note="Helical; Name=2"; /evidence="ECO:0000255"; TRANSMEM 146..166; /note="Helical; Name=3"; /evidence="ECO:0000255"; TRANSMEM 194..214; /note="Helical; Name=4"; /evidence="ECO:0000255"; TRANSMEM 222..242; /note="Helical; Name=5"; /evidence="ECO:0000255"; TRANSMEM 284..304; /note="Helical; Name=6"; /evidence="EC…		0	0	6
P38330	YBR238C	ambiguous	0.249421	0.275495	0.750579	0.275495			TRANSIT 1..?; /note="Mitochondrion"; /evidence="ECO:0000255"	0	1	6
P38331	YBR242W	cytosol	0.931243	0.0151444	0.0687567	0.0151444				0	0	6
P38332	RRT2	ambiguous	0.969881	0.0475485	0.0301192	0.0475485				0	0	6
P38333	ENP1	nucleus	0.793761	0.0123798	0.206239	0.0123798				0	0	6
P38334	TRS20	ambiguous	0.16126	0.16573	0.83874	0.16573				0	0	6
P38335	MTC4	ambiguous	0	0	1	0		TRANSMEM 655..675; /note="Helical"; /evidence="ECO:0000255"		0	0	6
P38336	POP4	nucleus	0.690806	0.0547953	0.309194	0.0547953				0	0	6
P38337	SHG1	nucleus	0.332394	0.455218	0.667606	0.455218				0	0	5
P38338	YBR259W	cytosol	0	0	1	0				0	0	5
P38339	RGD1	ambiguous	0.356244	0.160126	0.643756	0.160126				0	0	6
P38340	TAE1	cytosol	0.975059	0.0117213	0.0249412	0.0117213				0	0	6
P38341	MIC12	mitochondria	0.0519761	0.127315	0.948024	0.127315		TRANSMEM 11..27; /note="Helical"; /evidence="ECO:0000255"		0	0	6
P38342	TSC10	ambiguous	0	0	1	1.21619e-16		TRANSMEM 255..275; /note="Helical"; /evidence="ECO:0000255"; TRANSMEM 280..300; /note="Helical"; /evidence="ECO:0000255"		0	0	6
P38344	REI1	cytosol	0.670439	0.020107	0.329561	0.020107				0	0	6
P38345	SDH8	mitochondria	0	0	1	7.02167e-17			TRANSIT 1..32; /note="Mitochondrion"; /evidence="ECO:0000255"	0	1	6
P38347	EFM2	cytosol	0.964307	0.0306177	0.0356932	0.0306177				0	0	6
P38348	HSM3	cytosol	0.977056	0.0198923	0.0229439	0.0198923				0	0	6
P38349	UBX7	ER	0.449719	0.0585005	0.550281	0.0585005				0	0	6
P38351	PAF1	nucleus	0.76366	0.0214741	0.23634	0.0214741				0	0	6
P38353	SSH1	ER	0	0	1	4.96507e-17		TRANSMEM 33..53; /note="Helical"; /evidence="ECO:0000255"; TRANSMEM 122..142; /note="Helical"; /evidence="ECO:0000255"; TRANSMEM 147..167; /note="Helical"; /evidence="ECO:0000255"; TRANSMEM 175..195; /note="Helical"; /evidence="ECO:0000255"; TRANSMEM 243..263; /note="Helical"; /evidence="ECO:0000255"; TRANSMEM 294..314; /note="Helical"; /evidence="ECO:0000255"; TRANSMEM 340..360; /note="Helical";…		0	0	6
P38355	YBR287W	unknown	0	0	1	9.93014e-17		TRANSMEM 10..30; /note="Helical"; /evidence="ECO:0000255"; TRANSMEM 43..63; /note="Helical"; /evidence="ECO:0000255"; TRANSMEM 71..91; /note="Helical"; /evidence="ECO:0000255"; TRANSMEM 253..273; /note="Helical"; /evidence="ECO:0000255"; TRANSMEM 288..308; /note="Helical"; /evidence="ECO:0000255"; TRANSMEM 327..347; /note="Helical"; /evidence="ECO:0000255"; TRANSMEM 358..378; /note="Helical"; /ev…		0	0	6
P38356	BSD2	ambiguous	0	0	1	4.96507e-17		TRANSMEM 179..199; /note="Helical"; /evidence="ECO:0000255"; TRANSMEM 212..232; /note="Helical"; /evidence="ECO:0000255"; TRANSMEM 281..301; /note="Helical"; /evidence="ECO:0000255"		0	0	6
P38426	TPS3	cytosol	0.828241	0.0144404	0.171759	0.0144404				0	0	6
P38427	TSL1	cytosol	0.71477	0.0240916	0.28523	0.0240916				0	0	6
P38428	CUE1	ER	0	0	1	9.93014e-17		TRANSMEM 7..23; /note="Helical"; /evidence="ECO:0000255"		0	0	6
P38429	SAP30	nucleus	0.492021	0.250727	0.507979	0.250727				0	0	6
P38430	YMR262W	unknown	1	0	0	0				0	0	4
P38431	TIF5	cytosol	0.792374	0.0126962	0.207626	0.0126962				0	0	6
P38439	LEO1	nucleus	0.779656	0.0132461	0.220344	0.0132461				0	0	6
P38523	MGE1	mitochondria	0	0	1	1.11022e-16			TRANSIT 1..?; /note="Mitochondrion"; /evidence="ECO:0000255"	0	1	6
P38555	YPT31	ambiguous	0.233104	0.0188155	0.766896	0.0188155				0	0	6
P38604	ERG7	LD	0	0	1	1.21619e-16				0	0	6
P38615	RIM11	cytosol	0.824368	0.135052	0.175632	0.135052				0	0	6
P38616	YGP1	CW	0	0	1	6.40988e-17	SIGNAL 1..19; /evidence="ECO:0000255"			1	0	4
P38620	PRS2	cytosol	0.843744	0.0103141	0.156256	0.0103141				0	0	6
P38623	RCK2	cytosol	0.922408	0.00978974	0.0775925	0.00978974				0	0	6
P38624	PRE3	proteasome	0.876117	0.0118698	0.123883	0.0118698				0	0	6
P38625	GUA1	cytosol	0.935939	0.00474621	0.0640605	0.00474621				0	0	6
P38626	CBR1	ER	0.00705927	0.00873948	0.992941	0.00873948		TRANSMEM 7..27; /note="Helical"; /evidence="ECO:0000255"		0	0	6
P38627	URA8	cytosol	0.92759	0.044243	0.0724102	0.044243				0	0	6
P38628	PCM1	cytosol	0.950331	0.00363812	0.049669	0.00363812				0	0	6
P38629	RFC3	nucleus	0.563979	0.0166024	0.436021	0.0166024				0	0	6
P38630	RFC1	nucleus	0.47825	0.0295136	0.52175	0.0295136				0	0	6
P38631	FKS1	ambiguous	0.0299925	0.00611856	0.970007	0.00611856		TRANSMEM 455..475; /note="Helical"; /evidence="ECO:0000255"; TRANSMEM 493..513; /note="Helical"; /evidence="ECO:0000255"; TRANSMEM 532..552; /note="Helical"; /evidence="ECO:0000255"; TRANSMEM 564..584; /note="Helical"; /evidence="ECO:0000255"; TRANSMEM 622..642; /note="Helical"; /evidence="ECO:0000255"; TRANSMEM 679..699; /note="Helical"; /evidence="ECO:0000255"; TRANSMEM 1359..1379; /note="Helic…		0	0	6
P38632	MMS21	nucleus	0	0	1	7.02167e-17				0	0	6
P38633	SOH1	nucleus	0	0	1	1.24127e-16				0	0	5
P38635	HIS2	cytosol	0.975743	0.018637	0.024257	0.018637				0	0	6
P38636	ATX1	cytosol	0.947939	0.0486632	0.0520606	0.0486632				0	0	6
P38682	GLO3	Golgi	0.743602	0.0141377	0.256398	0.0141377				0	0	6
P38687	SRP68	ambiguous	0.865282	0.00863767	0.134718	0.00863767				0	0	6
P38688	SRP72	ambiguous	0.832773	0.00868881	0.167227	0.00868881				0	0	6
P38689	PRS3	cytosol	0.713624	0.0121847	0.286376	0.0121847				0	0	6
P38691	KSP1	cytosol	0.646873	0.0618422	0.353127	0.0618422				0	0	6
P38692	KIC1	cytosol	0	0	1	1.11022e-16				0	0	6
P38694	MSC7	ER	0	0	1	0				0	0	6
P38697;P39567	IMD2;IMD1	cytosol	0.465401	0.0153956	0.534599	0.0153956				0	0	6
P38698	PPX1	cytosol	0.836088	0.00879693	0.163912	0.00879693				0	0	6
P38699	STB5	nucleus	0	0	1	0				0	0	4
P38700	APM2	ambiguous	0.972785	0.0422388	0.0272151	0.0422388				0	0	6
P38701	RPS20	ribosome	0.631425	0.0158538	0.368575	0.0158538				0	0	6
P38702	LEU5	mitochondria	0	0	1	0		TRANSMEM 31..47; /note="Helical; Name=1"; /evidence="ECO:0000255"; TRANSMEM 103..119; /note="Helical; Name=2"; /evidence="ECO:0000255"; TRANSMEM 136..153; /note="Helical; Name=3"; /evidence="ECO:0000255"; TRANSMEM 208..228; /note="Helical; Name=4"; /evidence="ECO:0000255"; TRANSMEM 269..285; /note="Helical; Name=5"; /evidence="ECO:0000255"; TRANSMEM 325..347; /note="Helical; Name=6"; /evidence="E…		0	0	6
P38703	LAG1	ER	0	0	1	1.48952e-16		TRANSMEM 82..102; /note="Helical"; /evidence="ECO:0000255"; TRANSMEM 135..155; /note="Helical"; /evidence="ECO:0000255"; TRANSMEM 177..197; /note="Helical"; /evidence="ECO:0000255"; TRANSMEM 212..232; /note="Helical"; /evidence="ECO:0000255"; TRANSMEM 252..272; /note="Helical"; /evidence="ECO:0000255"; TRANSMEM 297..317; /note="Helical"; /evidence="ECO:0000255"; TRANSMEM 356..376; /note="Helical"…		0	0	6
P38705	DIA4	mitochondria	0	0	1	7.02167e-17				0	0	6
P38707	DED81	cytosol	0.943956	0.00423759	0.0560445	0.00423759				0	0	6
P38708	YHR020W	cytosol	0.934966	0.00186178	0.0650336	0.00186178				0	0	6
P38710	INM1	cytosol	0.995563	0.00116564	0.00443655	0.00116564				0	0	6
P38711;P35997	RPS27B;RPS27A	ribosome	0.665626	0.0161658	0.334374	0.0161658				0	0	6
P38712	RRP3	nucleus	0.549927	0.0144817	0.450073	0.0144817				0	0	6
P38713	OSH3	ambiguous	0.133779	0.0509098	0.866221	0.0509098				0	0	6
P38714	MSR1	mitochondria	0	0	1	4.96507e-17			TRANSIT 1..?; /note="Mitochondrion"; /evidence="ECO:0000255"	0	1	6
P38715	GRE3	cytosol	0.95313	0.00236437	0.0468698	0.00236437				0	0	6
P38716	YHR112C	cytosol	0.952625	0.0309132	0.0473748	0.0309132				0	0	6
P38717	SIP3	ambiguous	0	0	1	4.96507e-17		TRANSMEM 1067..1087; /note="Helical"; /evidence="ECO:0000255"		0	0	6
P38719	DBP8	nucleus	0.553634	0.00881854	0.446366	0.00881854				0	0	6
P38720	GND1	cytosol	0.702793	0.0130009	0.297207	0.0130009				0	0	6
P38723	COS8	endosomes	0	0	1	1.40433e-16		TRANSMEM 43..63; /note="Helical"; /evidence="ECO:0000255"; TRANSMEM 73..93; /note="Helical"; /evidence="ECO:0000255"; TRANSMEM 238..258; /note="Helical"; /evidence="ECO:0000255"		0	0	6
P38732	EFM1	cytosol	0.71732	0.0165358	0.28268	0.0165358				0	0	6
P38736	GOS1	Golgi	0.0868607	0.0518007	0.913139	0.0518007		TRANSMEM 205..222; /note="Helical; Anchor for type IV membrane protein"; /evidence="ECO:0000255"		0	0	6
P38737	ECM29	nucleus	0.931949	0.00978849	0.0680511	0.00978849				0	0	6
P38738	OCA5	cytosol	0.893932	0.0471869	0.106068	0.0471869				0	0	6
P38742	NPR3	vacuole	0	0	1	1.48952e-16	SIGNAL 1..25; /evidence="ECO:0000255"			1	0	6
P38744	MCO14	mitochondria	0	0	1	4.96507e-17				0	0	6
P38745	YHL017W	ambiguous	0	0	1	9.93014e-17	SIGNAL 1..20; /evidence="ECO:0000255"	TRANSMEM 194..214; /note="Helical; Name=1"; /evidence="ECO:0000255"; TRANSMEM 227..247; /note="Helical; Name=2"; /evidence="ECO:0000255"; TRANSMEM 263..283; /note="Helical; Name=3"; /evidence="ECO:0000255"; TRANSMEM 302..322; /note="Helical; Name=4"; /evidence="ECO:0000255"; TRANSMEM 331..351; /note="Helical; Name=5"; /evidence="ECO:0000255"; TRANSMEM 376..396; /note="Helical; Name=6"; /evidence=…		0	0	6
P38746	YLF2	mitochondria	0	0	1	0				0	0	6
P38747	OTU2	cytosol	0.821552	0.0236351	0.178448	0.0236351				0	0	6
P38748	ETP1	unknown	0	0	1	0				0	0	5
P38749	YAP3	cytosol	0.912918	0.0822071	0.087082	0.0822071				0	0	6
P38750	YHL008C	vacuole	0	0	1	7.02167e-17		TRANSMEM 33..53; /note="Helical"; /evidence="ECO:0000255"; TRANSMEM 67..87; /note="Helical"; /evidence="ECO:0000255"; TRANSMEM 114..134; /note="Helical"; /evidence="ECO:0000255"; TRANSMEM 166..186; /note="Helical"; /evidence="ECO:0000255"; TRANSMEM 193..213; /note="Helical"; /evidence="ECO:0000255"; TRANSMEM 219..239; /note="Helical"; /evidence="ECO:0000255"; TRANSMEM 246..266; /note="Helical"; /…		0	0	6
P38753	HSE1	endosomes	0.827472	0.0451145	0.172528	0.0451145				0	0	6
P38754;P36105	RPL14B;RPL14A	ribosome	0.619972	0.0142293	0.380028	0.0142293				0	0	6
P38755	OSH7	ambiguous	0.674865	0.0225691	0.325135	0.0225691				0	0	6
P38756	TCD1	mitochondria	0	0	1	1.40433e-16		TRANSMEM 3..23; /note="Helical"; /evidence="ECO:0000255"; TRANSMEM 74..94; /note="Helical"; /evidence="ECO:0000255"; TRANSMEM 279..299; /note="Helical"; /evidence="ECO:0000255"		0	0	6
P38757	NEM1	ER	0	0	1	1.11022e-16		TRANSMEM 87..103; /note="Helical"; /evidence="ECO:0000255"		0	0	6
P38758	TDA3	cytosol	0.81553	0.0843351	0.18447	0.0843351				0	0	6
P38759	VPS29	cytosol	0.587972	0.0275405	0.412028	0.0275405				0	0	6
P38760	MIP6	cytosol	0	0	1	0				0	0	4
P38764	RPN1	proteasome	0.886716	0.00461916	0.113284	0.00461916				0	0	6
P38765	YHI9	ambiguous	0.950786	0.00506385	0.049214	0.00506385				0	0	6
P38766	RRM3	nucleus	0	0	1	8.59975e-17				0	0	6
P38767	ERC1	unknown	0	0	1	5.55112e-17		TRANSMEM 173..193; /note="Helical"; /evidence="ECO:0000255"; TRANSMEM 249..269; /note="Helical"; /evidence="ECO:0000255"; TRANSMEM 282..302; /note="Helical"; /evidence="ECO:0000255"; TRANSMEM 346..366; /note="Helical"; /evidence="ECO:0000255"; TRANSMEM 472..492; /note="Helical"; /evidence="ECO:0000255"		0	0	5
P38768	PIH1	cytosol	0.892532	0.0192115	0.107468	0.0192115				0	0	6
P38770	BRL1	ER	0	0	1	9.93014e-17		TRANSMEM 300..320; /note="Helical"; /evidence="ECO:0000255"; TRANSMEM 408..428; /note="Helical"; /evidence="ECO:0000255"		0	0	6
P38771	RRF1	mitochondria	0	0	1	4.96507e-17			TRANSIT 1..24; /note="Mitochondrion"; /evidence="ECO:0000255"	0	1	6
P38772	BCD1	nucleus	0.81873	0.0409014	0.18127	0.0409014				0	0	6
P38773;P38774	DOG2;DOG1	cytosol	0.979579	0.00812611	0.0204213	0.00812611				0	0	6
P38775	DDE1	ER	0	0	1	1.11022e-16		TRANSMEM 9..29; /note="Helical"; /evidence="ECO:0000255"; TRANSMEM 61..81; /note="Helical"; /evidence="ECO:0000255"; TRANSMEM 136..156; /note="Helical"; /evidence="ECO:0000255"; TRANSMEM 305..325; /note="Helical"; /evidence="ECO:0000255"; TRANSMEM 442..462; /note="Helical"; /evidence="ECO:0000255"		0	0	6
P38777	FSH1	cytosol	0.878288	0.00370895	0.121712	0.00370895				0	0	6
P38778	SMF2	ambiguous	0	0	1	1.85776e-16		TRANSMEM 91..109; /note="Helical"; /evidence="ECO:0000255"; TRANSMEM 130..147; /note="Helical"; /evidence="ECO:0000255"; TRANSMEM 161..185; /note="Helical"; /evidence="ECO:0000255"; TRANSMEM 196..214; /note="Helical"; /evidence="ECO:0000255"; TRANSMEM 312..332; /note="Helical"; /evidence="ECO:0000255"; TRANSMEM 350..372; /note="Helical"; /evidence="ECO:0000255"; TRANSMEM 432..452; /note="Helical"…		0	0	6
P38779	CIC1	nucleus	0.511799	0.0115725	0.488201	0.0115725				0	0	6
P38781;P38780	RSC30;YHR054C	nucleus	0.491486	0.298774	0.508514	0.298774				0	0	6
P38782	MED6	nucleus	0.206432	0.227842	0.793568	0.227842				0	0	6
P38783	FYV4	mitochondria	0	0	1	1.21619e-16			TRANSIT 1..27; /note="Mitochondrion"; /evidence="ECO:0000255"	0	1	6
P38784	VMA22	ER	0.143918	0.123109	0.856082	0.123109				0	0	6
P38786	RPP1	nucleus	0.703875	0.0213612	0.296125	0.0213612				0	0	6
P38787	PAN5	cytosol	0.839108	0.0171765	0.160892	0.0171765				0	0	6
P38788	SSZ1	cytosol	0.598321	0.0140386	0.401679	0.0140386				0	0	6
P38789	SSF1	nucleus	0.576828	0.0209751	0.423172	0.0209751				0	0	6
P38790	HTD2	mitochondria	0	0	1	1.11022e-16				0	0	6
P38791	DYS1	cytosol	0.949085	0.00474689	0.0509145	0.00474689				0	0	6
P38792	RRP4	nucleus	0.681978	0.0143181	0.318022	0.0143181				0	0	6
P38793	TRM5	nucleus	0.921398	0.0071033	0.0786024	0.0071033			TRANSIT 1..44; /note="Mitochondrion"; /evidence="ECO:0000255|HAMAP-Rule:MF_03152"	0	1	6
P38795	QNS1	cytosol	0.926356	0.00303215	0.0736441	0.00303215				0	0	6
P38797	PTC7	ambiguous	0.037919	0.0331256	0.962081	0.0331256			TRANSIT 1..39; /note="Mitochondrion"; /evidence="ECO:0000255"	0	1	6
P38798	NMD2	cytosol	0.590971	0.0394305	0.409029	0.0394305				0	0	6
P38799	YHR078W	unknown	0	0	1	4.96507e-17		TRANSMEM 127..147; /note="Helical"; /evidence="ECO:0000255"; TRANSMEM 160..180; /note="Helical"; /evidence="ECO:0000255"; TRANSMEM 393..413; /note="Helical"; /evidence="ECO:0000255"; TRANSMEM 517..537; /note="Helical"; /evidence="ECO:0000255"		0	0	6
P38801	LRP1	nucleus	0.624549	0.046694	0.375451	0.046694				0	0	6
P38803	IPI1	nucleus	0.548454	0.0425608	0.451546	0.0425608				0	0	6
P38804	RTC3	cytosol	0.962385	0.0623062	0.0376152	0.0623062				0	0	6
P38805	RPF1	nucleus	0.539533	0.0567137	0.460467	0.0567137				0	0	6
P38806	YNG2	nucleus	0.147154	0.360452	0.852846	0.360452				0	0	6
P38809	PAL2	ambiguous	0	0	1	1.21619e-16				0	0	6
P38810	SFB3	COPII	0.525398	0.0295006	0.474602	0.0295006				0	0	6
P38811	TRA1	nucleus	0.375232	0.189586	0.624768	0.189586				0	0	6
P38812	GEP4	mitochondria	0	0	1	0				0	0	6
P38813	BIG1	ER	0	0	1	1.40433e-16	SIGNAL 1..17; /evidence="ECO:0000255"	TRANSMEM 276..296; /note="Helical"; /evidence="ECO:0000255"		0	0	6
P38814	SBE22	cytosol	0.662919	0.061371	0.337081	0.061371				0	0	6
P38815	YPT35	endosomes	0	0	1	7.02167e-17				0	0	6
P38816	TRR2	mitochondria	0.483037	0.375946	0.516963	0.375946			TRANSIT 1..23; /note="Mitochondrion"; /evidence="ECO:0000255"	0	1	6
P38817	GGA2	Golgi	0.73175	0.0184491	0.26825	0.0184491				0	0	6
P38818	CTM1	cytosol	0.983408	0.0176701	0.0165917	0.0176701				0	0	6
P38819	ERP5	ER	0	0	1	1.11022e-16	SIGNAL 1..20; /evidence="ECO:0000255"	TRANSMEM 179..199; /note="Helical"; /evidence="ECO:0000255"		0	0	6
P38820	UBA4	cytosol	0.957293	0.0173477	0.0427072	0.0173477				0	0	6
P38821	APE4	vacuole	0.89007	0.00289177	0.10993	0.00289177				0	0	6
P38822	BZZ1	actin-associated	0.190215	0.151751	0.809785	0.151751				0	0	6
P38823	DMA1	cytosol	0.756988	0.0649669	0.243012	0.0649669				0	0	6
P38824	COX23	mitochondria	0	0	1	0			TRANSIT 1..10; /note="Mitochondrion"; /evidence="ECO:0000255"	0	1	6
P38825	TOM71	mitochondria	0	0	1	4.96507e-17		TRANSMEM 15..32; /note="Helical"; /evidence="ECO:0000255"		0	0	6
P38826	ORC6	nucleus	0	0	1	4.96507e-17				0	0	6
P38827	SET1	ambiguous	0.446773	0.357028	0.553227	0.357028				0	0	6
P38828	LSM12	cytosol	0.502029	0.0228586	0.497971	0.0228586				0	0	6
P38829	CIA2	cytosol	0.968655	0.0112658	0.0313454	0.0112658				0	0	6
P38833	YHR127W	nucleus	0.487477	0.016982	0.512523	0.016982				0	0	6
P38836	ECM14	vacuole	0.666501	0.018075	0.333499	0.018075	SIGNAL 1..24; /evidence="ECO:0000255"			1	0	6
P38837	NSG1	NE	0	0	1	0		TRANSMEM 97..117; /note="Helical"; /evidence="ECO:0000255"; TRANSMEM 157..177; /note="Helical"; /evidence="ECO:0000255"; TRANSMEM 231..251; /note="Helical"; /evidence="ECO:0000255"; TRANSMEM 262..282; /note="Helical"; /evidence="ECO:0000255"		0	0	6
P38840	ARO9	cytosol	0.982616	0.00608554	0.017384	0.00608554				0	0	6
P38841	YHR138C	cytosol	0.503808	0.461226	0.496192	0.461226	SIGNAL 1..19; /evidence="ECO:0000255"			1	0	5
P38843	CHS7	ambiguous	0	0	1	1.40433e-16		TRANSMEM 62..82; /note="Helical"; /evidence="ECO:0000255"; TRANSMEM 99..119; /note="Helical"; /evidence="ECO:0000255"; TRANSMEM 130..150; /note="Helical"; /evidence="ECO:0000255"; TRANSMEM 170..190; /note="Helical"; /evidence="ECO:0000255"; TRANSMEM 200..220; /note="Helical"; /evidence="ECO:0000255"; TRANSMEM 233..253; /note="Helical"; /evidence="ECO:0000255"; TRANSMEM 266..286; /note="Helical"; …		0	0	6
P38845	CRP1	nucleus	0.582219	0.0302831	0.417781	0.0302831				0	0	6
P38849	MTC6	vacuole	0	0	1	0	SIGNAL 1..20; /evidence="ECO:0000255"	TRANSMEM 478..498; /note="Helical"; /evidence="ECO:0000255"		0	0	4
P38850	RTT107	nucleus	0.693267	0.0380039	0.306733	0.0380039				0	0	6
P38851	LAM1	ambiguous	0	0	1	9.93014e-17		TRANSMEM 1063..1083; /note="Helical"; /evidence="ECO:0000255"		0	0	6
P38852	LIN1	cytosol	0.986441	0.0274208	0.0135591	0.0274208				0	0	6
P38853	KEL1	actin-associated	0.603664	0.0249274	0.396336	0.0249274				0	0	6
P38854	TDA11	cytosol	0	0	1	9.93014e-17				0	0	6
P38856	YAP1801	PM	0.249779	0.279405	0.750221	0.279405				0	0	6
P38858	SOL3	cytosol	0.950525	0.00622972	0.0494753	0.00622972				0	0	6
P38860	MTG2	mitochondria	0	0	1	4.96507e-17			TRANSIT 1..23; /note="Mitochondrion"; /evidence="ECO:0000255"	0	1	6
P38861	NMD3	cytosol	0.698832	0.0164917	0.301168	0.0164917				0	0	6
P38862	ATG7	cytosol	1	0	0	0				0	0	5
P38863	SPC97	nucleus	0.784716	0.0833595	0.215284	0.0833595				0	0	6
P38869	SVP26	ER	0	0	1	1.21619e-16		TRANSMEM 2..22; /note="Helical"; /evidence="ECO:0000255"; TRANSMEM 43..59; /note="Helical"; /evidence="ECO:0000255"; TRANSMEM 89..105; /note="Helical"; /evidence="ECO:0000255"; TRANSMEM 143..166; /note="Helical"; /evidence="ECO:0000255"		0	0	6
P38870	RGD3	cytosol	0.768233	0.0676216	0.231767	0.0676216				0	0	6
P38873	KOG1	vacuole	0.579809	0.0650681	0.420191	0.0650681				0	0	6
P38874	IKI1	cytosol	0.68145	0.0386821	0.31855	0.0386821				0	0	6
P38875	GPI16	ER	0	0	1	1.57009e-16	SIGNAL 1..19; /evidence="ECO:0000255"	TRANSMEM 552..572; /note="Helical"; /evidence="ECO:0000255"		0	0	6
P38877	CTF8	nucleus	0.685328	0.341637	0.314672	0.341637				0	0	6
P38878	LNP1	ER	0.339107	0.195345	0.660893	0.195345		TRANSMEM 46..66; /note="Helical"; /evidence="ECO:0000255"; TRANSMEM 78..98; /note="Helical"; /evidence="ECO:0000255"		0	0	6
P38879	EGD2	cytosol	0.620639	0.0243164	0.379361	0.0243164				0	0	6
P38881	NVJ1	NE	0	0	1	1.48952e-16	SIGNAL 1..22; /evidence="ECO:0000255"	TRANSMEM 94..114; /note="Helical"; /evidence="ECO:0000255"		0	0	6
P38882	UTP9	nucleus	0.317759	0.0194714	0.682241	0.0194714				0	0	6
P38883	RIX1	nucleus	0.569038	0.00915371	0.430962	0.00915371				0	0	6
P38884	AIM18	mitochondria	0	0	1	0			TRANSIT 1..72; /note="Mitochondrion"; /evidence="ECO:0000255"	0	1	6
P38885	AIM46	mitochondria	0	0	1	9.93014e-17			TRANSIT 1..20; /note="Mitochondrion"; /evidence="ECO:0000255"	0	1	6
P38886	RPN10	proteasome	0.8901	0.00563654	0.1099	0.00563654				0	0	6
P38887	SMN1	vacuole	0.790439	0.0501057	0.209561	0.0501057				0	0	6
P38888	MNL1	ER	0	0	1	4.96507e-17	SIGNAL 1..20; /evidence="ECO:0000255"			1	0	6
P38889	SKN7	nucleus	0.338786	0.0918891	0.661214	0.0918891				0	0	6
P38890	SET5	cytosol	0.767555	0.0412363	0.232445	0.0412363				0	0	6
P38891	BAT1	mitochondria	0.0341398	0.0041643	0.96586	0.0041643			TRANSIT 1..16; /note="Mitochondrion"; /evidence="ECO:0000255"	0	1	6
P38892	CRG1	unknown	0.994943	0.0123865	0.00505678	0.0123865				0	0	6
P38902	RPB11	nucleus	0.809003	0.00492999	0.190997	0.00492999				0	0	6
P38903	RTS1	cytosol	0.796916	0.0182662	0.203084	0.0182662				0	0	6
P38904	SPP41	nucleus	0.298603	0.243322	0.701397	0.243322				0	0	6
P38909	CYC2	mitochondria	0	0	1	0			TRANSIT 1..50; /note="Mitochondrion"; /evidence="ECO:0000255"	0	1	6
P38910	HSP10	mitochondria	0.0203678	0.00400844	0.979632	0.00400844				0	0	6
P38911	FPR3	nucleus	0.790588	0.0173526	0.209412	0.0173526				0	0	6
P38912	TIF11	cytosol	0.819173	0.00734141	0.180827	0.00734141				0	0	6
P38913	FAD1	cytosol	0.737172	0.0361787	0.262828	0.0361787				0	0	6
P38915	SPT8	nucleus	0.671035	0.0291659	0.328965	0.0291659				0	0	6
P38920	MLH1	nucleus	0.548441	0.107059	0.451559	0.107059				0	0	6
P38921	PET8	mitochondria	0	0	1	0		TRANSMEM 5..25; /note="Helical; Name=1"; /evidence="ECO:0000255"; TRANSMEM 50..70; /note="Helical; Name=2"; /evidence="ECO:0000255"; TRANSMEM 98..118; /note="Helical; Name=3"; /evidence="ECO:0000255"; TRANSMEM 153..169; /note="Helical; Name=4"; /evidence="ECO:0000255"; TRANSMEM 194..214; /note="Helical; Name=5"; /evidence="ECO:0000255"; TRANSMEM 252..272; /note="Helical; Name=6"; /evidence="ECO:0…		0	0	6
P38922	HRB1	nucleus	0.678854	0.0219537	0.321146	0.0219537				0	0	6
P38925	SMF1	ambiguous	0	0	1	1.48952e-16		TRANSMEM 71..91; /note="Helical"; /evidence="ECO:0000255"; TRANSMEM 109..129; /note="Helical"; /evidence="ECO:0000255"; TRANSMEM 157..177; /note="Helical"; /evidence="ECO:0000255"; TRANSMEM 180..200; /note="Helical"; /evidence="ECO:0000255"; TRANSMEM 219..239; /note="Helical"; /evidence="ECO:0000255"; TRANSMEM 267..287; /note="Helical"; /evidence="ECO:0000255"; TRANSMEM 345..365; /note="Helical";…		0	0	6
P38928	AXL2	PM	0.124085	0.2209	0.875915	0.2209	SIGNAL 1..22; /evidence="ECO:0000255"	TRANSMEM 509..529; /note="Helical"; /evidence="ECO:0000255"		0	0	6
P38929	PMC1	vacuole	0	0	1	1.21619e-16		TRANSMEM 115..139; /note="Helical"; /evidence="ECO:0000305"; TRANSMEM 153..173; /note="Helical"; /evidence="ECO:0000305"; TRANSMEM 350..368; /note="Helical"; /evidence="ECO:0000305"; TRANSMEM 389..409; /note="Helical"; /evidence="ECO:0000305"; TRANSMEM 900..922; /note="Helical"; /evidence="ECO:0000305"; TRANSMEM 930..950; /note="Helical"; /evidence="ECO:0000305"; TRANSMEM 977..998; /note="Helical…		0	0	6
P38930	CKB2	nucleus	0.75565	0.0182861	0.24435	0.0182861				0	0	6
P38931	SSN2	nucleus	0.0973176	0.238378	0.902682	0.238378				0	0	6
P38932	VPS45	ambiguous	0.113036	0.0878773	0.886964	0.0878773				0	0	6
P38934	BFR1	ER	0.511614	0.0359482	0.488386	0.0359482				0	0	6
P38954	IPT1	unknown	0	0	1	1.57009e-16		TRANSMEM 25..45; /note="Helical"; /evidence="ECO:0000255"; TRANSMEM 100..120; /note="Helical"; /evidence="ECO:0000255"; TRANSMEM 153..173; /note="Helical"; /evidence="ECO:0000255"; TRANSMEM 191..211; /note="Helical"; /evidence="ECO:0000255"; TRANSMEM 220..240; /note="Helical"; /evidence="ECO:0000255"; TRANSMEM 289..309; /note="Helical"; /evidence="ECO:0000255"; TRANSMEM 436..456; /note="Helical";…		0	0	6
P38956	SNF11	nucleus	0	0	1	8.59975e-17				0	0	6
P38958	PET100	mitochondria	0	0	1	4.96507e-17		TRANSMEM 18..36; /note="Helical"; /evidence="ECO:0000255"	TRANSIT 1..?; /note="Mitochondrion"	0	0	6
P38959	VPS41	vacuole	0.00534194	0.013085	0.994658	0.013085				0	0	6
P38961	RRP8	nucleus	0.468036	0.0157832	0.531964	0.0157832				0	0	6
P38962	TVP23	Golgi	0	0	1	4.96507e-17		TRANSMEM 18..36; /note="Helical"; /evidence="ECO:0000255"; TRANSMEM 43..60; /note="Helical"; /evidence="ECO:0000255"; TRANSMEM 108..128; /note="Helical"; /evidence="ECO:0000255"; TRANSMEM 133..153; /note="Helical"; /evidence="ECO:0000255"		0	0	6
P38966	VTC5	vacuole	0	0	1	1.40433e-16		TRANSMEM 772..792; /note="Helical"; /evidence="ECO:0000255"; TRANSMEM 811..831; /note="Helical"; /evidence="ECO:0000255"; TRANSMEM 849..869; /note="Helical"; /evidence="ECO:0000255"		0	0	6
P38967	TAT2	PM	0	0	1	4.96507e-17		TRANSMEM 88..108; /note="Helical"; /evidence="ECO:0000255"; TRANSMEM 114..134; /note="Helical"; /evidence="ECO:0000255"; TRANSMEM 161..181; /note="Helical"; /evidence="ECO:0000255"; TRANSMEM 193..213; /note="Helical"; /evidence="ECO:0000255"; TRANSMEM 227..247; /note="Helical"; /evidence="ECO:0000255"; TRANSMEM 267..287; /note="Helical"; /evidence="ECO:0000255"; TRANSMEM 307..327; /note="Helical"…		0	0	6
P38968	SEC31	COPII	0.802394	0.0289487	0.197606	0.0289487				0	0	6
P38969	PNT1	mitochondria	0	0	1	0		TRANSMEM 199..219; /note="Helical"; /evidence="ECO:0000255"	TRANSIT 1..?; /note="Mitochondrion"; /evidence="ECO:0000255"	0	0	6
P38970	HAL5	ambiguous	0.615463	0.0265561	0.384537	0.0265561				0	0	6
P38972	ADE6	cytosol	0.941952	0.00299839	0.0580475	0.00299839				0	0	6
P38985	SRP14	ambiguous	0.850547	0.0101978	0.149453	0.0101978				0	0	6
P38986	ASP1	cytosol	0.947299	0.00474325	0.0527007	0.00474325				0	0	6
P38987	TEM1	NE	0	0	1	1.11022e-16				0	0	6
P38988	GGC1	mitochondria	0	0	1	0		TRANSMEM 14..34; /note="Helical; Name=1"; /evidence="ECO:0000255"; TRANSMEM 85..101; /note="Helical; Name=2"; /evidence="ECO:0000255"; TRANSMEM 122..142; /note="Helical; Name=3"; /evidence="ECO:0000255"; TRANSMEM 173..189; /note="Helical; Name=4"; /evidence="ECO:0000255"; TRANSMEM 214..234; /note="Helical; Name=5"; /evidence="ECO:0000255"; TRANSMEM 268..285; /note="Helical; Name=6"; /evidence="EC…		0	0	6
P38989	SMC2	nucleus	0.035409	0.0867341	0.964591	0.0867341				0	0	6
P38990	SAK1	cytosol	0	0	1	0				0	0	6
P38992	SUR2	ER	0	0	1	0		TRANSMEM 9..29; /note="Helical"; /evidence="ECO:0000255"; TRANSMEM 50..70; /note="Helical"; /evidence="ECO:0000255"; TRANSMEM 99..119; /note="Helical"; /evidence="ECO:0000255"; TRANSMEM 148..168; /note="Helical"; /evidence="ECO:0000255"; TRANSMEM 209..229; /note="Helical"; /evidence="ECO:0000255"		0	0	6
P38993	FET3	PM	0.111633	0.0354567	0.888367	0.0354567	SIGNAL 1..21; /evidence="ECO:0000255"	TRANSMEM 560..584; /note="Helical"; /evidence="ECO:0000255"		0	0	6
P38994	MSS4	PM	0	0	1	7.02167e-17				0	0	6
P38995	CCC2	ambiguous	0.12118	0.296828	0.87882	0.296828		TRANSMEM 263..283; /note="Helical"; /evidence="ECO:0000255"; TRANSMEM 304..324; /note="Helical"; /evidence="ECO:0000255"; TRANSMEM 336..356; /note="Helical"; /evidence="ECO:0000255"; TRANSMEM 371..391; /note="Helical"; /evidence="ECO:0000255"; TRANSMEM 529..549; /note="Helical"; /evidence="ECO:0000255"; TRANSMEM 578..598; /note="Helical"; /evidence="ECO:0000255"; TRANSMEM 902..924; /note="Helical…		0	0	6
P38996	NAB3	cytosol	0.595129	0.0177521	0.404871	0.0177521				0	0	6
P38998	LYS1	cytosol	0.390764	0.0237195	0.609236	0.0237195				0	0	6
P38999	LYS9	cytosol	0.954338	0.00441222	0.0456622	0.00441222				0	0	6
P39001	UME6	nucleus	0.112321	0.27513	0.887679	0.27513				0	0	6
P39002	FAA3	PM	0.0118131	0.0183217	0.988187	0.0183217				0	0	6
P39004;P39003	HXT7;HXT6	PM	0.0320643	0.0785411	0.967936	0.0785411		TRANSMEM 61..81; /note="Helical; Name=1"; /evidence="ECO:0000255"; TRANSMEM 117..137; /note="Helical; Name=2"; /evidence="ECO:0000255"; TRANSMEM 144..164; /note="Helical; Name=3"; /evidence="ECO:0000255"; TRANSMEM 175..195; /note="Helical; Name=4"; /evidence="ECO:0000255"; TRANSMEM 202..222; /note="Helical; Name=5"; /evidence="ECO:0000255"; TRANSMEM 237..257; /note="Helical; Name=6"; /evidence="E…		0	0	6
P39005	KRE9	ambiguous	0.362665	0.0514008	0.637335	0.0514008	SIGNAL 1..21; /evidence="ECO:0000255"			1	0	6
P39006	PSD1	mitochondria	0	0	1	4.96507e-17		TRANSMEM 80..98; /note="Helical"; /evidence="ECO:0000255|HAMAP-Rule:MF_03208"	TRANSIT 1..48; /note="Mitochondrion; not cleaved when targeted to the endoplasmic reticulum"; /evidence="ECO:0000255, ECO:0000305|PubMed:29290583"	0	0	6
P39007	STT3	ER	0	0	1	1.11022e-16		TRANSMEM 9..30; /note="Helical"; /evidence="ECO:0000269|PubMed:29466327"; TRANSMEM 119..137; /note="Helical"; /evidence="ECO:0000269|PubMed:29466327"; TRANSMEM 140..157; /note="Helical"; /evidence="ECO:0000269|PubMed:29466327"; TRANSMEM 169..188; /note="Helical"; /evidence="ECO:0000269|PubMed:29466327"; TRANSMEM 191..205; /note="Helical"; /evidence="ECO:0000269|PubMed:29466327"; TRANSMEM 211..227…		0	0	6
P39008	POP2	cytosol	0.58408	0.0238352	0.41592	0.0238352				0	0	6
P39009	DUN1	nucleus	0.712874	0.0554414	0.287126	0.0554414				0	0	6
P39010	AKR1	Golgi	0.0277866	0.0312973	0.972213	0.0312973		TRANSMEM 322..341; /note="Helical"; /evidence="ECO:0000255"; TRANSMEM 347..364; /note="Helical"; /evidence="ECO:0000255"; TRANSMEM 385..405; /note="Helical"; /evidence="ECO:0000255"; TRANSMEM 419..439; /note="Helical"; /evidence="ECO:0000255"; TRANSMEM 514..534; /note="Helical"; /evidence="ECO:0000255"; TRANSMEM 571..591; /note="Helical"; /evidence="ECO:0000255"		0	0	6
P39011	BEM4	cytosol	0.968235	0.0072952	0.0317655	0.0072952				0	0	6
P39012	GAA1	ER	0	0	1	4.96507e-17		TRANSMEM 20..40; /note="Helical"; /evidence="ECO:0000255"; TRANSMEM 357..377; /note="Helical"; /evidence="ECO:0000255"; TRANSMEM 395..415; /note="Helical"; /evidence="ECO:0000255"; TRANSMEM 465..485; /note="Helical"; /evidence="ECO:0000255"; TRANSMEM 536..556; /note="Helical"; /evidence="ECO:0000255"; TRANSMEM 578..598; /note="Helical"; /evidence="ECO:0000255"		0	0	6
P39013	END3	actin-associated	0.746993	0.0195473	0.253007	0.0195473				0	0	6
P39014	MET30	ambiguous	0	0	1	1.11022e-16				0	0	6
P39015	STM1	cytosol	0.589907	0.00668202	0.410093	0.00668202				0	0	6
P39016	MPT5	cytosol	0.141612	0.346876	0.858388	0.346876				0	0	6
P39073	SSN3	nucleus	0.488033	0.2546	0.511967	0.2546				0	0	6
P39076	CCT2	cytosol	0.853795	0.00787408	0.146205	0.00787408				0	0	6
P39077	CCT3	cytosol	0.851006	0.00748806	0.148994	0.00748806				0	0	6
P39078	CCT4	cytosol	0.833766	0.0079206	0.166234	0.0079206				0	0	6
P39079	CCT6	cytosol	0.855986	0.0109403	0.144014	0.0109403				0	0	6
P39081	PCF11	nucleus	0.396655	0.126156	0.603345	0.126156				0	0	6
P39083	RGA1	cytosol	0.28067	0.310547	0.71933	0.310547				0	0	6
P39101	CAJ1	ambiguous	0.649914	0.0306573	0.350086	0.0306573				0	0	6
P39102	XDJ1	ambiguous	0	0	1	9.93014e-17				0	0	6
P39103	COX14	mitochondria	0	0	1	1.11022e-16		TRANSMEM 17..38; /note="Helical"; /evidence="ECO:0000255"		0	0	6
P39104	PIK1	cytosol	0.854336	0.0200044	0.145664	0.0200044				0	0	6
P39105	PLB1	PM	0	0	1	4.96507e-17	SIGNAL 1..22; /evidence="ECO:0000255"			1	0	6
P39106	MNN1	Golgi	0.0247987	0.0189143	0.975201	0.0189143		TRANSMEM 17..33; /note="Helical; Signal-anchor for type II membrane protein"; /evidence="ECO:0000255"		0	0	6
P39107	MNN9	Golgi	0.0766782	0.0254949	0.923322	0.0254949		TRANSMEM 18..33; /note="Helical; Signal-anchor for type II membrane protein"; /evidence="ECO:0000255"		0	0	6
P39108	PEX7	ambiguous	0.929194	0.0639633	0.0708062	0.0639633				0	0	6
P39109	YCF1	vacuole	0	0	1	1.21619e-16		TRANSMEM 33..53; /note="Helical; Name=1"; /evidence="ECO:0000255|PROSITE-ProRule:PRU00441"; TRANSMEM 74..94; /note="Helical; Name=2"; /evidence="ECO:0000255|PROSITE-ProRule:PRU00441"; TRANSMEM 100..120; /note="Helical; Name=3"; /evidence="ECO:0000255|PROSITE-ProRule:PRU00441"; TRANSMEM 131..151; /note="Helical; Name=4"; /evidence="ECO:0000255|PROSITE-ProRule:PRU00441"; TRANSMEM 170..190; /note="H…		0	0	6
P39111	VMA7	vacuole	0.82755	0.0240638	0.17245	0.0240638				0	0	6
P39112	DSS1	mitochondria	0	0	1	4.96507e-17			TRANSIT 1..41; /note="Mitochondrion"; /evidence="ECO:0000269|PubMed:12426313"	0	1	6
P39515	TIM17	cytosol	0	0	1	0		TRANSMEM 12..32; /note="Helical"; /evidence="ECO:0000255"; TRANSMEM 59..75; /note="Helical"; /evidence="ECO:0000255"; TRANSMEM 88..108; /note="Helical"; /evidence="ECO:0000255"; TRANSMEM 113..133; /note="Helical"; /evidence="ECO:0000255"		0	0	6
P39516	RPS14B	ribosome	0.620882	0.0274185	0.379118	0.0274185				0	0	6
P39517	DHH1	cytosol	0.486091	0.0192031	0.513909	0.0192031				0	0	6
P39518	FAA2	ambiguous	0	0	1	0				0	0	4
P39520	IFH1	nucleus	0.747157	0.0549761	0.252843	0.0549761				0	0	6
P39521	FHL1	nucleus	0.513626	0.055593	0.486374	0.055593				0	0	6
P39522	ILV3	mitochondria	0.000632379	0.000777336	0.999368	0.000777336			TRANSIT 1..20; /note="Mitochondrion"; /evidence="ECO:0000255"	0	1	6
P39523	EPO1	PM	0.0707202	0.109784	0.92928	0.109784				0	0	6
P39524	DRS2	Golgi	0	0	1	8.59975e-17		TRANSMEM 222..242; /note="Helical"; /evidence="ECO:0000255"; TRANSMEM 247..267; /note="Helical"; /evidence="ECO:0000255"; TRANSMEM 450..470; /note="Helical"; /evidence="ECO:0000255"; TRANSMEM 491..511; /note="Helical"; /evidence="ECO:0000255"; TRANSMEM 1013..1033; /note="Helical"; /evidence="ECO:0000255"; TRANSMEM 1044..1064; /note="Helical"; /evidence="ECO:0000255"; TRANSMEM 1095..1115; /note="H…		0	0	6
P39525	CEM1	mitochondria	0	0	1	8.59975e-17				0	0	6
P39526	LAA1	ambiguous	0.778606	0.0262769	0.221394	0.0262769				0	0	6
P39529	YJL206C	unknown	0	0	1	4.96507e-17				0	0	6
P39531	RCY1	ambiguous	0.235656	0.0709598	0.764344	0.0709598				0	0	6
P39533	ACO2	mitochondria	0	0	1	9.93014e-17			TRANSIT 1..14; /note="Mitochondrion"; /evidence="ECO:0000255"	0	1	6
P39535	PHO90	PM	0	0	1	9.93014e-17		TRANSMEM 417..437; /note="Helical"; /evidence="ECO:0000255"; TRANSMEM 456..476; /note="Helical"; /evidence="ECO:0000255"; TRANSMEM 493..513; /note="Helical"; /evidence="ECO:0000255"; TRANSMEM 514..534; /note="Helical"; /evidence="ECO:0000255"; TRANSMEM 539..559; /note="Helical"; /evidence="ECO:0000255"; TRANSMEM 581..601; /note="Helical"; /evidence="ECO:0000255"; TRANSMEM 663..683; /note="Helical…		0	0	6
P39538	UBP12	nucleus	0.989956	0.00606164	0.0100442	0.00606164				0	0	6
P39540	ELO1	ER	0	0	1	4.96507e-17		TRANSMEM 64..84; /note="Helical; Name=1"; /evidence="ECO:0000255"; TRANSMEM 101..121; /note="Helical; Name=2"; /evidence="ECO:0000255"; TRANSMEM 142..163; /note="Helical; Name=3"; /evidence="ECO:0000255"; TRANSMEM 175..196; /note="Helical; Name=4"; /evidence="ECO:0000255"; TRANSMEM 202..223; /note="Helical; Name=5"; /evidence="ECO:0000255"; TRANSMEM 235..255; /note="Helical; Name=6"; /evidence="E…		0	0	6
P39542	YJL193W	unknown	0	0	1	9.93014e-17		TRANSMEM 13..33; /note="Helical"; /evidence="ECO:0000255"; TRANSMEM 51..71; /note="Helical"; /evidence="ECO:0000255"; TRANSMEM 104..124; /note="Helical"; /evidence="ECO:0000255"; TRANSMEM 135..155; /note="Helical"; /evidence="ECO:0000255"; TRANSMEM 166..186; /note="Helical"; /evidence="ECO:0000255"; TRANSMEM 207..227; /note="Helical"; /evidence="ECO:0000255"; TRANSMEM 272..292; /note="Helical"; /…		0	0	6
P39543	SOP4	ER	0	0	1	9.93014e-17	SIGNAL 1..18; /evidence="ECO:0000255"	TRANSMEM 189..209; /note="Helical"; /evidence="ECO:0000255"		0	0	6
P39547	UIP3	ambiguous	0	0	1	9.93014e-17		TRANSMEM 51..71; /note="Helical"; /evidence="ECO:0000255"; TRANSMEM 73..93; /note="Helical"; /evidence="ECO:0000255"		0	0	6
P39548	KTD1		0.711428	0.064521	0.288572	0.064521		TRANSMEM 48..68; /note="Helical"; /evidence="ECO:0000255"; TRANSMEM 77..97; /note="Helical"; /evidence="ECO:0000255"		0	0	6
P39552;P53176	MST28;MST27	ambiguous	0	0	1	9.93014e-17		TRANSMEM 48..68; /note="Helical"; /evidence="ECO:0000255"; TRANSMEM 73..93; /note="Helical"; /evidence="ECO:0000255"		0	0	6
P39676	YHB1	ambiguous	0.794185	0.0145823	0.205815	0.0145823				0	0	6
P39677	MEF2	mitochondria	0	0	1	0			TRANSIT 1..30; /note="Mitochondrion"; /evidence="ECO:0000255|HAMAP-Rule:MF_03059"	0	1	6
P39678	MBP1	nucleus	0.350045	0.385823	0.649955	0.385823				0	0	6
P39682	PRP39	nucleus	0.385446	0.142047	0.614554	0.142047				0	0	6
P39683	NPT1	nucleus	0.946764	0.00220102	0.0532356	0.00220102				0	0	6
P39685	POM152	NE	0.0279011	0.0634242	0.972099	0.0634242		TRANSMEM 111..131; /note="Helical"; /evidence="ECO:0000255"; TRANSMEM 149..169; /note="Helical"; /evidence="ECO:0000255"; TRANSMEM 173..193; /note="Helical"; /evidence="ECO:0000255"		0	0	6
P39692	MET10	cytosol	0.9648	0.0173888	0.0352001	0.0173888				0	0	6
P39702	VPS8	endosomes	0.118233	0.131373	0.881767	0.131373				0	0	6
P39704	ERP2	ERGIC	0.109243	0.0133535	0.890757	0.0133535	SIGNAL 1..25; /evidence="ECO:0000255"	TRANSMEM 183..203; /note="Helical"; /evidence="ECO:0000255"		0	0	6
P39705	NUP60	NE	0.493568	0.0350069	0.506432	0.0350069				0	0	6
P39706	SWD1	nucleus	0.766145	0.0767652	0.233855	0.0767652				0	0	6
P39707	SEN34	mitochondria	0	0	1	1.11022e-16				0	0	6
P39714	BDH1	cytosol	0.926615	0.00504005	0.0733854	0.00504005				0	0	6
P39715	ECM1	nucleus	0.692382	0.0161527	0.307618	0.0161527				0	0	6
P39717	GPB2	ambiguous	0	0	1	1.11022e-16				0	0	6
P39718	PEX22	peroxisomes	0	0	1	1.31363e-16		TRANSMEM 15..32; /note="Helical"; /evidence="ECO:0000255"		0	0	6
P39719	FLC2	ambiguous	0	0	1	0	SIGNAL 1..22; /evidence="ECO:0000255"	TRANSMEM 183..203; /note="Helical"; /evidence="ECO:0000255"; TRANSMEM 212..232; /note="Helical"; /evidence="ECO:0000255"; TRANSMEM 348..368; /note="Helical"; /evidence="ECO:0000255"; TRANSMEM 403..423; /note="Helical"; /evidence="ECO:0000255"; TRANSMEM 431..451; /note="Helical"; /evidence="ECO:0000255"; TRANSMEM 493..513; /note="Helical"; /evidence="ECO:0000255"; TRANSMEM 522..542; /note="Helical…		0	0	6
P39720	OAF1	nucleus	0	0	1	0				0	0	6
P39721	AIM2	cytosol	0.949632	0.0167291	0.0503679	0.0167291				0	0	6
P39722	GEM1	mitochondria	0	0	1	1.21619e-16		TRANSMEM 635..655; /note="Helical; Anchor for type IV membrane protein"; /evidence="ECO:0000255"		0	0	6
P39723	SPC72	NE	0	0	1	9.93014e-17				0	0	6
P39724	BOL3	mitochondria	0	0	1	1.21619e-16				0	0	6
P39726	GCV3	mitochondria	0	0	1	4.96507e-17			TRANSIT 1..47; /note="Mitochondrion"; /evidence="ECO:0000255"	0	1	6
P39727	ERV46	ERGIC	0.0541144	0.0291057	0.945886	0.0291057		TRANSMEM 25..45; /note="Helical"; /evidence="ECO:0000255"; TRANSMEM 377..397; /note="Helical"; /evidence="ECO:0000255"		0	0	6
P39729	RBG1	cytosol	0.556354	0.0161507	0.443646	0.0161507				0	0	6
P39730	FUN12	cytosol	0.629116	0.00493071	0.370884	0.00493071				0	0	6
P39731	MTW1	nucleus	0.992482	0.0100927	0.0075182	0.0100927				0	0	6
P39732	GIP4	cytosol	0	0	1	0				0	0	6
P39735	SAW1	nucleus	0.219002	0.339535	0.780998	0.339535				0	0	6
P39742	SEC72	ER	0	0	1	1.40433e-16				0	0	6
P39743	RVS167	actin-associated	0.723654	0.0262189	0.276346	0.0262189				0	0	6
P39744	NOC2	nucleus	0.499407	0.0180706	0.500593	0.0180706				0	0	6
P39904	VPS52	ambiguous	0.343372	0.140478	0.656628	0.140478				0	0	6
P39923	NPR2	ambiguous	0	0	1	1.57009e-16				0	0	6
P39925	AFG3	mitochondria	0	0	1	9.93014e-17		TRANSMEM 116..136; /note="Helical"; /evidence="ECO:0000255"; TRANSMEM 224..244; /note="Helical"; /evidence="ECO:0000255"		0	0	6
P39926	SSO2	PM	0.052243	0.028752	0.947757	0.028752		TRANSMEM 270..291; /note="Helical; Anchor for type IV membrane protein"; /evidence="ECO:0000255"		0	0	6
P39927	PTI1	nucleus	0.597589	0.0645962	0.402411	0.0645962				0	0	6
P39928	SLN1	PM	0	0	1	1.21619e-16		TRANSMEM 23..46; /note="Helical"; /evidence="ECO:0000255"; TRANSMEM 334..354; /note="Helical"; /evidence="ECO:0000255"		0	0	6
P39929	SNF7	endosomes	0.761781	0.0168025	0.238219	0.0168025				0	0	6
P39931	SSP120	Golgi	0.14154	0.0522383	0.85846	0.0522383	SIGNAL 1..22; /evidence="ECO:0000255"			1	0	6
P39933	PZF1	nucleus	0.4	0.547723	0.6	0.547723				0	0	5
P39935	TIF4631	cytosol	0.535007	0.0171583	0.464993	0.0171583				0	0	6
P39936	TIF4632	cytosol	0.479326	0.0262595	0.520674	0.0262595				0	0	6
P39938	RPS26A	ribosome	0.643489	0.0200102	0.356511	0.0200102				0	0	6
P39940	RSP5	cytosol	0.488639	0.0110926	0.511361	0.0110926				0	0	6
P39944	UBP5	cytosol	0	0	1	9.93014e-17				0	0	6
P39945	AST2	cytosol	0	0	1	0				0	0	6
P39946	PAC1	cytosol	0	0	1	7.02167e-17				0	0	6
P39952	OXA1	mitochondria	0	0	1	7.02167e-17		TRANSMEM 119..139; /note="Helical"; /evidence="ECO:0000255"; TRANSMEM 200..220; /note="Helical"; /evidence="ECO:0000255"; TRANSMEM 240..260; /note="Helical"; /evidence="ECO:0000255"; TRANSMEM 276..292; /note="Helical"; /evidence="ECO:0000255"; TRANSMEM 298..316; /note="Helical"; /evidence="ECO:0000255"	TRANSIT 1..42; /note="Mitochondrion"; /evidence="ECO:0000269|PubMed:9171337"	0	0	6
P39953	YEA6	mitochondria	0	0	1	1.11022e-16		TRANSMEM 42..62; /note="Helical; Name=1"; /evidence="ECO:0000255"; TRANSMEM 104..124; /note="Helical; Name=2"; /evidence="ECO:0000255"; TRANSMEM 142..162; /note="Helical; Name=3"; /evidence="ECO:0000255"; TRANSMEM 198..218; /note="Helical; Name=4"; /evidence="ECO:0000255"; TRANSMEM 247..267; /note="Helical; Name=5"; /evidence="ECO:0000255"; TRANSMEM 298..318; /note="Helical; Name=6"; /evidence="E…		0	0	6
P39954	SAH1	cytosol	0.942116	0.00462273	0.0578841	0.00462273				0	0	6
P39955	SAP1	cytosol	0.183189	0.288221	0.816811	0.288221				0	0	6
P39956	RPH1	nucleus	0	0	1	1.21619e-16				0	0	6
P39958	GDI1	cytosol	0.804323	0.00671923	0.195677	0.00671923				0	0	6
P39960	BEM2	cytosol	0.484283	0.0538001	0.515717	0.0538001				0	0	6
P39962	YCK3	vacuole	0.127511	0.12089	0.872489	0.12089				0	0	6
P39965	AIM10	mitochondria	0	0	1	4.96507e-17				0	0	6
P39966	PTC2	cytosol	0.948103	0.00315385	0.0518966	0.00315385				0	0	6
P39967	UBP9	cytosol	0	0	1	0				0	0	5
P39968	VAC8	vacuole	0.0244036	0.0154401	0.975596	0.0154401				0	0	6
P39969	BOI2	PM	0.629442	0.114132	0.370558	0.114132				0	0	6
P39976	DLD3	cytosol	0.94602	0.00371737	0.0539802	0.00371737				0	0	6
P39977	YEL068C	ER	0	0	1	0				0	0	5
P39979	HPA3	cytosol	0.844124	0.0308052	0.155876	0.0308052				0	0	6
P39980	SIT1	vacuole	0.843972	0.128086	0.156028	0.128086		TRANSMEM 68..88; /note="Helical"; /evidence="ECO:0000255"; TRANSMEM 107..127; /note="Helical"; /evidence="ECO:0000255"; TRANSMEM 132..152; /note="Helical"; /evidence="ECO:0000255"; TRANSMEM 164..184; /note="Helical"; /evidence="ECO:0000255"; TRANSMEM 194..214; /note="Helical"; /evidence="ECO:0000255"; TRANSMEM 225..245; /note="Helical"; /evidence="ECO:0000255"; TRANSMEM 285..305; /note="Helical";…		0	0	6
P39981	AVT2	unknown	0	0	1	0		TRANSMEM 72..92; /note="Helical"; /evidence="ECO:0000255"; TRANSMEM 95..115; /note="Helical"; /evidence="ECO:0000255"; TRANSMEM 145..165; /note="Helical"; /evidence="ECO:0000255"; TRANSMEM 214..234; /note="Helical"; /evidence="ECO:0000255"; TRANSMEM 263..283; /note="Helical"; /evidence="ECO:0000255"; TRANSMEM 297..317; /note="Helical"; /evidence="ECO:0000255"; TRANSMEM 338..358; /note="Helical"; …		0	0	5
P39984	HAT2	nucleus	0.922136	0.0134427	0.0778641	0.0134427				0	0	6
[truncated: 2,370 more rows]

## Sheet: (C) SVM predictions
Protein ID(s)	Gene name(s)	Localization annotation in reference database	SVM prediction	Confidence	Cytosolic pool >30%? (1 = yes, 0 = no)
P49090	ASN2	cytosol	cytosol	very high confidence	1
P18562	FUR1	cytosol	cytosol	very high confidence	1
P53981	PYP1	cytosol	cytosol	very high confidence	1
P38791	DYS1	cytosol	cytosol	very high confidence	1
P31373	CYS3	cytosol	cytosol	very high confidence	1
P00498	HIS1	cytosol	cytosol	very high confidence	1
Q12211	PUS1	nucleus	cytosol	very high confidence	1
P54115	ALD6	cytosol	cytosol	very high confidence	1
P06106	MET17	cytosol	cytosol	very high confidence	1
P36421	TYS1	cytosol	cytosol	very high confidence	1
P31116	HOM6	cytosol	cytosol	very high confidence	1
P38972	ADE6	cytosol	cytosol	very high confidence	1
P32582	CYS4	cytosol	cytosol	very high confidence	1
Q02046	MTD1	cytosol	cytosol	very high confidence	1
P07172	HIS5	cytosol	cytosol	very high confidence	1
P12709	PGI1	cytosol	cytosol	very high confidence	1
Q05016	ORA1	cytosol	cytosol	very high confidence	1
P00815	HIS4	cytosol	cytosol	very high confidence	1
P32449	ARO4	cytosol	cytosol	very high confidence	1
P41277	GPP1	cytosol	cytosol	very high confidence	1
P26637	CDC60	cytosol	cytosol	very high confidence	1
P13188	GLN4	cytosol	cytosol	very high confidence	1
P17423	THR1	cytosol	cytosol	very high confidence	1
P00958	MES1	cytosol	cytosol	very high confidence	1
P36136	SHB17	cytosol	cytosol	very high confidence	1
P38999	LYS9	cytosol	cytosol	very high confidence	1
P07285	TRP4	cytosol	cytosol	very high confidence	1
P54839	ERG13	nucleus	cytosol	very high confidence	1
Q12189	RKI1	cytosol	cytosol	very high confidence	1
Q04894	ADH6	cytosol	cytosol	very high confidence	1
P38075	PDX3	ambiguous	cytosol	very high confidence	1
P46655	GUS1	cytosol	cytosol	very high confidence	1
P13663	HOM2	cytosol	cytosol	very high confidence	1
P15700	URA6	cytosol	cytosol	very high confidence	1
P00937	TRP3	cytosol	cytosol	very high confidence	1
P40459	PAN6	cytosol	cytosol	very high confidence	1
P22768	ARG1	cytosol	cytosol	very high confidence	1
P34760	TSA1	cytosol	cytosol	very high confidence	1
P47096	BNA1	cytosol	cytosol	very high confidence	1
P07283	SEC53	ambiguous	cytosol	very high confidence	1
P53072	TAN1	nucleus	cytosol	very high confidence	1
P08524	ERG20	cytosol	cytosol	very high confidence	1
P16120	THR4	cytosol	cytosol	very high confidence	1
P00445	SOD1	cytosol	cytosol	very high confidence	1
P21264	ADE2	cytosol	cytosol	very high confidence	1
P39954	SAH1	cytosol	cytosol	very high confidence	1
P39976	DLD3	cytosol	cytosol	very high confidence	1
Q12009	TRM8	nucleus	cytosol	very high confidence	1
P29952	PMI40	cytosol	cytosol	very high confidence	1
P22515	UBA1	ambiguous	cytosol	very high confidence	1
P43569	CAF16	cytosol	cytosol	very high confidence	1
P40825	ALA1	ambiguous	cytosol	very high confidence	1
P07702	LYS2	cytosol	cytosol	very high confidence	1
P06101	CDC37	cytosol	cytosol	very high confidence	1
P38858	SOL3	cytosol	cytosol	very high confidence	1
P54885	PRO2	cytosol	cytosol	very high confidence	1
P15496	IDI1	cytosol	cytosol	very high confidence	1
P06169	PDC1	cytosol	cytosol	very high confidence	1
P00330	ADH1	cytosol	cytosol	very high confidence	1
Q06489	MRI1	cytosol	cytosol	very high confidence	1
P47044	LOG1	cytosol	cytosol	very high confidence	1
P49089	ASN1	cytosol	cytosol	very high confidence	1
P07284	SES1	cytosol	cytosol	very high confidence	1
P07170	ADK1	cytosol	cytosol	very high confidence	1
P29509	TRR1	cytosol	cytosol	very high confidence	1
P32377	MVD1	cytosol	cytosol	very high confidence	1
P36152	DRE2	cytosol	cytosol	very high confidence	1
P04076	ARG4	cytosol	cytosol	very high confidence	1
P14540	FBA1	cytosol	cytosol	very high confidence	1
P03962	URA3	cytosol	cytosol	very high confidence	1
Q03705	CGI121	nucleus	cytosol	very high confidence	1
P49435	APT1	cytosol	cytosol	very high confidence	1
P03965	CPA2	cytosol	cytosol	very high confidence	1
P38088	GRS1	ambiguous	cytosol	very high confidence	1
P53090	ARO8	cytosol	cytosol	very high confidence	1
Q12074	SPE3	cytosol	cytosol	very high confidence	1
P38205	NCL1	nucleus	cytosol	very high confidence	1
P40037	HMF1	ambiguous	cytosol	very high confidence	1
Q03771	ACL4	nucleus	cytosol	very high confidence	1
P41338	ERG10	cytosol	cytosol	very high confidence	1
P15624	FRS1	cytosol	cytosol	very high confidence	1
P25040	TSR4	cytosol	cytosol	very high confidence	1
P39683	NPT1	nucleus	cytosol	very high confidence	1
P37303	GLY1	cytosol	cytosol	very high confidence	1
P42941	SER2	cytosol	cytosol	very high confidence	1
P32447	ASF1	nucleus	cytosol	very high confidence	1
P38765	YHI9	ambiguous	cytosol	very high confidence	1
P46672	ARC1	cytosol	cytosol	very high confidence	1
P00942	TPI1	cytosol	cytosol	very high confidence	1
P04807	HXK2	cytosol	cytosol	very high confidence	1
P53691	CPR6	cytosol	cytosol	very high confidence	1
P33330	SER1	cytosol	cytosol	very high confidence	1
P05694	MET6	cytosol	cytosol	very high confidence	1
P16550	APA1	cytosol	cytosol	very high confidence	1
P38219	OLA1	cytosol	cytosol	very high confidence	1
P09436	ILS1	cytosol	cytosol	very high confidence	1
P38986	ASP1	cytosol	cytosol	very high confidence	1
P53111	ARI1	cytosol	cytosol	very high confidence	1
P33734	HIS7	cytosol	cytosol	very high confidence	1
P53738	TRM112	cytosol	cytosol	very high confidence	1
P00925	ENO2	cytosol	cytosol	very high confidence	1
P38237	UBP14	nucleus	cytosol	very high confidence	1
P15180	KRS1	cytosol	cytosol	very high confidence	1
P38708	YHR020W	cytosol	cytosol	very high confidence	1
P54838	DAK1	cytosol	cytosol	very high confidence	1
P35691	TMA19	cytosol	cytosol	very high confidence	1
P00549	CDC19	cytosol	cytosol	very high confidence	1
P09938	RNR2	cytosol	cytosol	very high confidence	1
P07264	LEU1	cytosol	cytosol	very high confidence	1
P47143	ADO1	cytosol	cytosol	very high confidence	1
P53043	PPT1	cytosol	cytosol	very high confidence	1
P07244	ADE5,7	cytosol	cytosol	very high confidence	1
P04801	THS1	cytosol	cytosol	very high confidence	1
P15454	GUK1	cytosol	cytosol	very high confidence	1
Q08641	ABP140	actin-associated	cytosol	very high confidence	1
P40510	SER33	cytosol	cytosol	very high confidence	1
P33401	PGM1	cytosol	cytosol	very high confidence	1
Q04869	YMR315W	cytosol	cytosol	very high confidence	1
P00924	ENO1	cytosol	cytosol	very high confidence	1
P07258	CPA1	cytosol	cytosol	very high confidence	1
P07277	ERG12	cytosol	cytosol	very high confidence	1
P39714	BDH1	cytosol	cytosol	very high confidence	1
P53912	YNL134C	cytosol	cytosol	very high confidence	1
P53834	HCH1	cytosol	cytosol	very high confidence	1
P05150	ARG3	cytosol	cytosol	very high confidence	1
P32614	FRD1	cytosol	cytosol	very high confidence	1
P53900	GIM3	cytosol	cytosol	very high confidence	1
P05373	HEM2	cytosol	cytosol	very high confidence	1
P53909	AAH1	cytosol	cytosol	very high confidence	1
P80210	ADE12	cytosol	cytosol	very high confidence	1
P00950	GPM1	cytosol	cytosol	very high confidence	1
P00931	TRP5	cytosol	cytosol	very high confidence	1
P38197	YBL036C	cytosol	cytosol	very high confidence	1
P00359	TDH3	cytosol	cytosol	very high confidence	1
P19358	SAM2	cytosol	cytosol	very high confidence	1
P38625	GUA1	cytosol	cytosol	very high confidence	1
P39966	PTC2	cytosol	cytosol	very high confidence	1
P32178	ARO7	cytosol	cytosol	very high confidence	1
P32263	PRO3	cytosol	cytosol	very high confidence	1
P00899	TRP2	cytosol	cytosol	very high confidence	1
P07262	GDH1	cytosol	cytosol	very high confidence	1
P04802	DPS1	cytosol	cytosol	very high confidence	1
P15019	TAL1	cytosol	cytosol	very high confidence	1
P23254	TKL1	cytosol	cytosol	very high confidence	1
P33399	LHP1	nucleus	cytosol	very high confidence	1
P11412	ZWF1	cytosol	cytosol	very high confidence	1
P38013	AHP1	cytosol	cytosol	very high confidence	1
P42842	EMW1	cytosol	cytosol	very high confidence	1
P40487	DPH1	cytosol	cytosol	very high confidence	1
Q05506	YDR341C	cytosol	cytosol	very high confidence	1
Q04371	YMR027W	cytosol	cytosol	very high confidence	1
P28789	HEM3	cytosol	cytosol	very high confidence	1
P11745	RNA1	cytosol	cytosol	very high confidence	1
Q12458	YPR1	cytosol	cytosol	very high confidence	1
P53303	ZPR1	cytosol	cytosol	very high confidence	1
P32288	GLN1	cytosol	cytosol	very high confidence	1
P32771	SFA1	cytosol	cytosol	very high confidence	1
P38707	DED81	cytosol	cytosol	very high confidence	1
P38009	ADE17	cytosol	cytosol	very high confidence	1
P32327	PYC2	cytosol	cytosol	very high confidence	1
P15108	HSC82	cytosol	cytosol	very high confidence	1
P49723	RNR4	nucleus	cytosol	very high confidence	1
P24521	ERG8	cytosol	cytosol	very high confidence	1
Q06706	IKI3	cytosol	cytosol	very high confidence	1
P38795	QNS1	cytosol	cytosol	very high confidence	1
P38628	PCM1	cytosol	cytosol	very high confidence	1
Q04178	HPT1	cytosol	cytosol	very high confidence	1
P08566	ARO1	cytosol	cytosol	very high confidence	1
Q02908	ELP3	cytosol	cytosol	very high confidence	1
P53200	EFM5	cytosol	cytosol	very high confidence	1
P30822	CRM1	nucleus	cytosol	very high confidence	1
Q03558	OYE2	cytosol	cytosol	very high confidence	1
P21182	SPE2	cytosol	cytosol	very high confidence	1
P33317	DUT1	cytosol	cytosol	very high confidence	1
Q06672	TSR2	nucleus	cytosol	very high confidence	1
Q04344	HNT1	cytosol	cytosol	very high confidence	1
P14832	CPR1	cytosol	cytosol	very high confidence	1
P40517	YRB2	nucleus	cytosol	very high confidence	1
P10659	SAM1	cytosol	cytosol	very high confidence	1
P07274	PFY1	cytosol	cytosol	very high confidence	1
P32469	DPH5	cytosol	cytosol	very high confidence	1
P38115	ARA1	cytosol	cytosol	very high confidence	1
P15625	FRS2	cytosol	cytosol	very high confidence	1
Q12314	SFM1	unknown	cytosol	very high confidence	1
P11154	PYC1	cytosol	cytosol	very high confidence	1
P40414	TPM2	cytosol	cytosol	very high confidence	1
P40413	CCT5	cytosol	cytosol	very high confidence	1
Q12109	WRS1	cytosol	cytosol	very high confidence	1
P41920	YRB1	ambiguous	cytosol	very high confidence	1
P00817	IPP1	cytosol	cytosol	very high confidence	1
P46683	YAR1	cytosol	cytosol	very high confidence	1
Q07551	YDL124W	cytosol	cytosol	very high confidence	1
P41940	PSA1	cytosol	cytosol	very high confidence	1
Q12400	TRM10	nucleus	cytosol	very high confidence	1
P07806	VAS1	ambiguous	cytosol	very high confidence	1
P39076	CCT2	cytosol	cytosol	very high confidence	1
P09733	TUB1	cytosol	cytosol	very high confidence	1
P00812	CAR1	cytosol	cytosol	very high confidence	1
Q07648	DTD1	cytosol	cytosol	very high confidence	1
P02557	TUB2	cytosol	cytosol	very high confidence	1
P20051	URA4	cytosol	cytosol	very high confidence	1
P04161	ADE8	cytosol	cytosol	very high confidence	1
P28272	URA1	cytosol	cytosol	very high confidence	1
P00358	TDH2	cytosol	cytosol	very high confidence	1
Q08985	SAM4	cytosol	cytosol	very high confidence	1
P54113	ADE16	cytosol	cytosol	very high confidence	1
P50623	UBC9	nucleus	cytosol	very high confidence	1
P15873	POL30	nucleus	cytosol	very high confidence	1
P02829	HSP82	cytosol	cytosol	very high confidence	1
Q03774	TRM82	nucleus	cytosol	very high confidence	1
P47120	LIA1	cytosol	cytosol	very high confidence	1
P46969	RPE1	cytosol	cytosol	very high confidence	1
P33331	NTF2	NE	cytosol	very high confidence	1
P47119	HAM1	cytosol	cytosol	very high confidence	1
P53929	YNL108C	cytosol	cytosol	very high confidence	1
Q04493	GIM5	cytosol	cytosol	very high confidence	1
Q06252	YLR179C	cytosol	cytosol	very high confidence	1
Q06146	YLR257W	cytosol	cytosol	very high confidence	1
P53920	NMA111	nucleus	cytosol	very high confidence	1
P32179	MET22	cytosol	cytosol	very high confidence	1
Q05911	ADE13	ambiguous	cytosol	very high confidence	1
P33307	CSE1	NE	cytosol	very high confidence	1
Q08421	ETT1	nucleus	cytosol	very high confidence	1
P28707	SBA1	cytosol	cytosol	very high confidence	1
P32461	DPH2	cytosol	cytosol	very high confidence	1
P39077	CCT3	cytosol	cytosol	very high confidence	1
P20081	FPR1	cytosol	cytosol	very high confidence	1
P28273	OXP1	cytosol	cytosol	very high confidence	1
P38732	EFM1	cytosol	cytosol	very high confidence	1
P53128	MET13	ambiguous	cytosol	very high confidence	1
Q12496	SDD3	cytosol	cytosol	very high confidence	1
P14843	ARO3	ambiguous	cytosol	very high confidence	1
Q08225	YOL057W	cytosol	cytosol	very high confidence	1
[truncated: 2,738 more rows]

## Sheet: (D) SVMs vs reference database
Protein ID(s)	Gene name(s)	SVM prediction	Confidence	Reference database matched class	Cytosolic pool >30%? (1 = yes, 0= no)	Agreement? (1 = yes, 0 = no)	Agreement when considering cytosolic pool? (1 = yes, 0 = no)
[truncated: 2,553 more rows]

[truncated: 2 more sheets: (E) SVMs vs LOPIT, (F) Novel SVM predictions]
