# Supplementary material for: Dynamic Organellar Mapping in yeast reveals extensive protein localization changes during ER stress
Source: Nat Commun. 2025 Dec 2;16:10842. doi: 10.1038/s41467-025-66946-8 (PMC12672650; doi:10.1038/s41467-025-66946-8)
Supplement: Supplementary file 6 — Supplementary Data 3 [file 41467_2025_66946_MOESM6_ESM.xlsx]

## Sheet: ReferenceMaps_normalized_data
Rank	Original Protein IDs	Protein names	id	Protein IDs	Gene names	Compartment	Total MS count	normalized profile_Map1_01K	normalized profile_Map1_03K	normalized profile_Map1_06K	normalized profile_Map1_12k	normalized profile_Map1_24k	normalized profile_Map1_78k	normalized profile_Map2_01K	normalized profile_Map2_03K	normalized profile_Map2_06K	normalized profile_Map2_12k	normalized profile_Map2_24k	normalized profile_Map2_78k	normalized profile_Map3_01K	normalized profile_Map3_03K	normalized profile_Map3_06K	normalized profile_Map3_12k	normalized profile_Map3_24k	normalized profile_Map3_78k	normalized profile_Map4_01K	normalized profile_Map4_03K	normalized profile_Map4_06K	normalized profile_Map4_12k	normalized profile_Map4_24k	normalized profile_Map4_78k	normalized profile_Map5_01K	normalized profile_Map5_03K	normalized profile_Map5_06K	normalized profile_Map5_12k	normalized profile_Map5_24k	normalized profile_Map5_78k	normalized profile_Map6_01K	normalized profile_Map6_03K	normalized profile_Map6_06K	normalized profile_Map6_12k	normalized profile_Map6_24k	normalized profile_Map6_78k	Abs Delta 1	Abs Delta 2	Abs Delta 3	Abs Delta 4	Abs Delta 5	Abs Delta 6
1382	D6VTK4	Pheromone alpha factor receptor	35	D6VTK4	STE2	PM	367	0.160182	0.131454	0.227307	0.327831	0.145099	0.00812538	0.155758	0.0914388	0.225787	0.324523	0.194355	0.00813873	0.217045	0.0876358	0.204038	0.335341	0.15594	0	0.166203	0.0759842	0.242529	0.341413	0.162696	0.0111761	0.108294	0.122869	0.196512	0.336702	0.223175	0.0124473	0.157614	0.0693682	0.190919	0.367558	0.185487	0.0290539	0.115272	0.0794113	0.0655371	0.161488	0.00962863	0.04197
2609	D6W196	Truncated non-functional calcium-binding mitochondrial carrier SAL1-1	36	D6W196	SAL1	mitochondria	122	0.38985	0.485553	0.124597	0	0	0	0.374675	0.507935	0.11739	0	0	0	0.435556	0.409662	0.154782	0	0	0	0.392526	0.499815	0.107659	0	0	0	0.35882	0.511206	0.129974	0	0	0	0.384656	0.551581	0.0637628	0	0	0	0.114396	0.274687	0.0371736	0.166344	0.13547	0.0500954
682	O13297	mRNA-capping enzyme subunit beta	37	O13297	CET1	nucleus	295	0.221531	0.16888	0.144447	0.153821	0.167744	0.143577	0.228249	0.194701	0.156148	0.133949	0.147127	0.139826	0.204426	0.0797817	0.163455	0.14533	0.196918	0.21009	0.209372	0.105257	0.163423	0.148476	0.202723	0.170749	0.211793	0.125289	0.116253	0.121571	0.202882	0.222212	0.223268	0.100301	0.102034	0.15804	0.172104	0.244254	0.0539233	0.0419861	0.0173231	0.0125224	0.0322732	0.0934817
1497	O13329	DNA replication fork-blocking protein FOB1	38	O13329	FOB1	nucleus	320	0.0818864	0.118277	0.156255	0.218487	0.226954	0.198141	0.122473	0.132911	0.230551	0.240008	0.182837	0.0912188	0.0769537	0.0590865	0.119036	0.247291	0.278872	0.21876	0.114653	0.119977	0.195182	0.247945	0.235286	0.0869566	0.0993816	0.088186	0.191653	0.205395	0.22052	0.194865	0.103134	0.105733	0.203367	0.216965	0.233767	0.137034	0.193568	0.0925891	0.00551542	0.0521428	0.0914838	0.148046
2753	O13516	40S ribosomal protein S9-A	39	O13516	RPS9A	ribosome	83	0.102719	0.0773846	0.0508106	0.07154	0.171295	0.526251	0.118186	0.0721593	0.0644695	0.153511	0.162606	0.429068	0.0872186	0.11075	0.0933838	0.0937811	0.186962	0.427904	0.104704	0.0958624	0.0710308	0.119399	0.165822	0.443182	0.107767	0.0676983	0.066996	0.0936549	0.29441	0.369474	0.0901997	0.0660618	0.0595187	0.0769061	0.154735	0.552579	0.172735	0.133481	0.11096	0.0948038	0.0358248	0.476155
1480	O13539	THO complex subunit THP2	42	O13539	THP2	nucleus	139	0.154036	0.0964468	0.180943	0.15983	0.17498	0.233765	0.080433	0.107571	0.11577	0.163864	0.26289	0.269471	0.105421	0.0964191	0.110746	0.128584	0.201099	0.357732	0.150565	0.119392	0.111408	0.141063	0.235653	0.241919	0.250324	0.121676	0.117443	0.118943	0.184629	0.206986	0.233833	0.108695	0.123595	0.113182	0.168263	0.252432	0.121418	0.114419	0.0191724	0.00651419	0.0395099	0.183669
970	O13547	Covalently-linked cell wall protein 14	44	O13547	CCW14		123	0.188085	0.117098	0.228653	0.250326	0.168755	0.047084	0.12801	0.144774	0.253602	0.240245	0.196834	0.0365349	0.171526	0.120085	0.221874	0.277734	0.16529	0.0434906	0.150448	0.0892539	0.248146	0.284319	0.172241	0.0555918	0.114062	0.1248	0.191502	0.25769	0.26605	0.0458951	0.14582	0.123155	0.199183	0.266264	0.219574	0.0460043	0.0873695	0.0937679	0.0668823	0.0839821	0.0332844	0.00301139
65	O13563-2;O13563	26S proteasome regulatory subunit RPN13	45	O13563	RPN13	proteasome	128	0.258109	0.215435	0.177268	0.116975	0.115003	0.11721	0.22142	0.194093	0.154651	0.165021	0.163557	0.101258	0.239989	0.186192	0.193847	0.123229	0.136123	0.12062	0.196064	0.165255	0.183042	0.140538	0.17987	0.135231	0.221385	0.216063	0.193959	0.141247	0.127658	0.0996877	0.264846	0.189474	0.146408	0.162806	0.144724	0.091742	0.0173451	0.00456936	0.0154972	0.0493683	0.0204677	0.0671145
2771	O13585	Dilute domain-containing protein YPR089W	46	O13585	YPR089W		163	0.0708585	0.0377851	0.101469	0.136804	0.193617	0.459466	0	0.0261636	0.11787	0.132282	0.189594	0.53409	0.0645865	0.0653778	0.075848	0.106107	0.187687	0.500393	0.0733494	0.0869017	0.0968099	0.12976	0.188798	0.424381	0.058963	0.0811628	0.0946221	0.141218	0.162488	0.461546	0.104953	0.0947245	0.0953628	0.0948543	0.159152	0.450953	0.204596	0.173081	0.0603016	0.0295395	0.0581466	0.409371
2870	O14455	60S ribosomal protein L36-B	47	O14455	RPL36B	ribosome	649	0.0681912	0.077027	0.0761404	0.104757	0.186419	0.487465	0.0729602	0.0587279	0.0699394	0.112915	0.184904	0.500553	0.078579	0.0652461	0.0656488	0.10437	0.192629	0.493527	0.075137	0.0642066	0.061852	0.109861	0.184378	0.504565	0.0840862	0.0587289	0.0631925	0.112753	0.189888	0.491351	0.0776892	0.0708126	0.0599841	0.11069	0.183617	0.497207	0.207263	0.133839	0.08563	0.0615863	0.0509489	0.437369
2272	O14467	Multiprotein-bridging factor 1	48	O14467	MBF1		456	0.103843	0.107204	0.087624	0.133133	0.215157	0.353039	0.106354	0.0763424	0.0842625	0.158316	0.232017	0.342708	0.113707	0.090351	0.0999572	0.14792	0.213467	0.334598	0.101879	0.0788818	0.0992655	0.144756	0.207032	0.368185	0.0854981	0.0786359	0.0762456	0.150883	0.251477	0.35726	0.0800468	0.0770199	0.0751313	0.164767	0.241291	0.361743	0.171611	0.103662	0.0741464	0.0332109	0.0796864	0.302944
513	O43137	Uncharacterized protein YBR085C-A	49	O43137	YBR085C-A	cytosol	120	0.165214	0.193827	0.178213	0.184219	0.218627	0.059899	0.135683	0.187136	0.227975	0.227247	0.22196	0	0.159358	0.183668	0.217776	0.198867	0.18955	0.0507813	0.121231	0.200419	0.185598	0.21678	0.215075	0.0608974	0.102681	0.204445	0.157026	0.278834	0.208966	0.0480475	0.206407	0.135085	0.217246	0.204865	0.182502	0.0538955	0.11024	0.0170389	0.0164431	0.0178754	0.083157	0.00980363
2191	O74700	Mitochondrial import inner membrane translocase subunit TIM9	52	O74700	TIM9	mitochondria	205	0.390148	0.470417	0.102923	0.0166474	0.0155049	0.00436055	0.398914	0.450706	0.112072	0.017975	0.0149261	0.00540683	0.407916	0.440958	0.116806	0.0166887	0.0120734	0.00555824	0.416817	0.415028	0.135352	0.0193848	0.0134187	0	0.385951	0.431954	0.148243	0.0188336	0.0144991	0.000519398	0.332838	0.515772	0.117537	0.0151948	0.0134721	0.00518639	0.114693	0.259551	0.0588473	0.149696	0.119965	0.0457348
1732	P00044	Cytochrome c iso-1	55	P00044	CYC1	mitochondria	255	0.380901	0.382253	0.0917635	0.0217355	0.0320402	0.0913065	0.351998	0.412685	0.0756498	0.0347984	0.0349821	0.0898861	0.301667	0.433091	0.118542	0.0336925	0.0349763	0.0780309	0.296042	0.452048	0.135042	0.029968	0.0287134	0.0581866	0.338196	0.415888	0.135856	0.0185534	0.0271187	0.0643873	0.288292	0.477265	0.110936	0.023297	0.0287972	0.0714126	0.105447	0.171388	0.0700069	0.144608	0.10343	0.0412111
2211	P00127	Cytochrome b-c1 complex subunit 6	57	P00127	QCR6	mitochondria	92	0.425649	0.441879	0.132472	0	0	0	0.380496	0.486872	0.13022	0.00241153	0	0	0.352343	0.394752	0.238926	0.013978	0	0	0.386199	0.466275	0.141761	0	0.00576572	0	0.433196	0.340317	0.213446	0.0130411	0	0	0.347855	0.42045	0.216776	0.00826949	0.0066495	0	0.150195	0.231013	0.0292985	0.166344	0.13547	0.0500954
2578	P00128	Cytochrome b-c1 complex subunit 7	58	P00128	QCR7	mitochondria	259	0.376099	0.498394	0.124952	0.000555894	0	0	0.399374	0.4894	0.110268	0.000585023	0.000372536	0	0.289239	0.600112	0.107609	0.00304011	0	0	0.460259	0.419359	0.11947	0.000911472	0	0	0.396145	0.436467	0.166486	0.000901772	0	0	0.346292	0.532528	0.119908	0.00127198	0	0	0.100644	0.287528	0.0368188	0.165788	0.13547	0.0500954
87	P00330	Alcohol dehydrogenase 1	60	P00330	ADH1	cytosol	1624	0.178606	0.206814	0.170104	0.206308	0.195412	0.0427557	0.158237	0.180344	0.17877	0.232359	0.188754	0.0615366	0.19504	0.201537	0.203219	0.179961	0.161224	0.0590182	0.169557	0.216601	0.164977	0.192707	0.180639	0.0755185	0.1945	0.210132	0.162896	0.209169	0.163612	0.0596906	0.205202	0.208367	0.161991	0.194667	0.167302	0.0624707	0.0968486	0.00405153	0.00833385	0.0399641	0.0599418	0.00733966
368	P00358	Glyceraldehyde-3-phosphate dehydrogenase 2	62	P00358	TDH2	cytosol	344	0.186547	0.118574	0.195189	0.158915	0.237386	0.103389	0.143159	0.164065	0.156561	0.209047	0.210768	0.1164	0.152134	0.216975	0.20249	0.181018	0.176635	0.0707483	0.158276	0.184126	0.179073	0.186595	0.201667	0.0902624	0.160233	0.194009	0.172529	0.206117	0.160839	0.106273	0.217762	0.163365	0.203365	0.171685	0.16668	0.0771434	0.0889072	0.0922921	0.0334189	0.00742853	0.101915	0.0532935
223	P00359	Glyceraldehyde-3-phosphate dehydrogenase 3	63	P00359	TDH3	cytosol	2474	0.176934	0.197783	0.162803	0.182527	0.185522	0.0944315	0.159264	0.169294	0.161831	0.22068	0.186131	0.102801	0.185255	0.194608	0.190074	0.162743	0.168145	0.0991748	0.162625	0.184663	0.167958	0.191091	0.170531	0.123132	0.167906	0.19863	0.149892	0.203433	0.165518	0.114621	0.192117	0.196486	0.143998	0.179825	0.159712	0.127862	0.0985207	0.0130827	0.00103292	0.016183	0.0500513	0.0443362
2558	P00410	Cytochrome c oxidase subunit 2	66	P00410	COX2	mitochondria	217	0.430151	0.443943	0.125906	0	0	0	0.275931	0.584494	0.139576	0	0	0	0.504069	0.364828	0.127627	0.00347594	0	0	0.312516	0.558064	0.126619	0.00124094	0.00155943	0	0.357484	0.524872	0.115429	0.000440636	0	0.00177506	0.355406	0.534649	0.105148	0.00479705	0	0	0.154696	0.233077	0.0358644	0.166344	0.13547	0.0500954
2402	P00424	Cytochrome c oxidase polypeptide 5A, mitochondrial	67	P00424	COX5A	mitochondria	149	0.370476	0.476592	0.152932	0	0	0	0.375708	0.469357	0.154935	0	0	0	0.403455	0.457206	0.136244	0.00309522	0	0	0.409845	0.451625	0.136014	0.00251625	0	0	0.357217	0.480231	0.159581	0.0029719	0	0	0.46673	0.433956	0.0993144	0	0	0	0.0950212	0.265727	0.0088383	0.166344	0.13547	0.0500954
2336	P00427	Cytochrome c oxidase subunit 6, mitochondrial	69	P00427	COX6	mitochondria	252	0.403117	0.448997	0.14654	0.00134568	0	0	0.353387	0.513901	0.131209	0.00150291	0	0	0.363511	0.494223	0.138702	0.00356449	0	0	0.380103	0.4739	0.142327	0.00366989	0	0	0.338935	0.502625	0.155509	0.00293128	0	0	0.392026	0.458154	0.146931	0.00237449	0.000514656	0	0.127662	0.238132	0.0152301	0.164998	0.13547	0.0500954
2564	P00431	Cytochrome c peroxidase, mitochondrial	70	P00431	CCP1	mitochondria	461	0.392645	0.491188	0.0996353	0.0104892	0.00604251	0	0.427658	0.45688	0.0971558	0.0108923	0.00741352	0	0.387214	0.493824	0.113306	0.00469845	0.000957904	0	0.38267	0.484972	0.121611	0.00990761	0.000839809	0	0.39363	0.478853	0.118041	0.00911967	0.000356449	0	0.328827	0.532101	0.126233	0.0112999	0.00153903	0	0.117191	0.280322	0.062135	0.155855	0.129428	0.0500954
93	P00445	Superoxide dismutase [Cu-Zn]	71	P00445	SOD1	cytosol	566	0.171668	0.239658	0.178812	0.179579	0.195067	0.0352159	0.170381	0.203688	0.181445	0.222039	0.175538	0.0469084	0.196227	0.23018	0.21382	0.148993	0.163082	0.0476987	0.173548	0.22482	0.179921	0.197775	0.16588	0.0580561	0.194201	0.259973	0.161008	0.200015	0.140749	0.044054	0.21801	0.255484	0.164007	0.179899	0.134306	0.0482945	0.103786	0.028792	0.0170419	0.0132357	0.0595961	0.0148795
2452	P00447	Superoxide dismutase [Mn], mitochondrial	72	P00447	SOD2	mitochondria	177	0.476225	0.371618	0.152157	0	0	0	0.37673	0.350286	0.272984	0	0	0	0.401065	0.435767	0.157337	0.00583112	0	0	0.436827	0.435445	0.121145	0.0065828	0	0	0.422605	0.380494	0.180792	0.00539832	0.00689208	0.00381971	0.12985	0.65476	0.198854	0.00409019	0	0.0124457	0.200771	0.160752	0.00961325	0.166344	0.13547	0.0500954
178	P00498	ATP phosphoribosyltransferase	73	P00498	HIS1	cytosol	604	0.167989	0.201328	0.166313	0.215827	0.201075	0.0474688	0.137305	0.183706	0.174611	0.231555	0.210134	0.0626878	0.185132	0.212211	0.201319	0.169775	0.173189	0.0583736	0.157418	0.195796	0.177498	0.197653	0.19805	0.0735846	0.175508	0.214451	0.163824	0.225011	0.1671	0.0541049	0.208479	0.215358	0.14422	0.201486	0.166884	0.0635724	0.107466	0.00953813	0.00454222	0.0494831	0.0656051	0.00262655
1228	P00546	Cyclin-dependent kinase 1	74	P00546	CDC28		398	0.131838	0.142714	0.171669	0.188273	0.179744	0.185763	0.132306	0.122507	0.175914	0.184463	0.176874	0.207937	0.112363	0.117686	0.154609	0.197816	0.200235	0.217291	0.108417	0.12031	0.155083	0.190858	0.207777	0.217555	0.110019	0.117958	0.147368	0.211728	0.213581	0.199347	0.10554	0.11233	0.143556	0.200086	0.233736	0.204753	0.143616	0.0681518	0.00989826	0.0219292	0.0442736	0.135667
182	P00549	Pyruvate kinase 1	75	P00549	CDC19	cytosol	2658	0.178257	0.209847	0.156141	0.194428	0.194003	0.0673243	0.157945	0.179083	0.164089	0.220536	0.194783	0.0835634	0.184742	0.194543	0.191628	0.173041	0.174063	0.0819834	0.159355	0.190401	0.162998	0.199228	0.186662	0.101356	0.173421	0.201605	0.149857	0.216053	0.174972	0.0840916	0.201972	0.187821	0.152275	0.195261	0.174613	0.0880581	0.0971977	0.00101873	0.00562987	0.0280846	0.0585327	0.0172289
1201	P00560	Phosphoglycerate kinase	76	P00560	PGK1	cytosol	2982	0.105019	0.153405	0.172332	0.182757	0.18215	0.204337	0.0980943	0.133676	0.179509	0.214427	0.170498	0.203795	0.112171	0.126847	0.185666	0.181845	0.179293	0.214178	0.0980893	0.127499	0.178522	0.188423	0.180578	0.226889	0.0973994	0.125127	0.175412	0.208385	0.18215	0.211527	0.10622	0.121841	0.176426	0.200417	0.177917	0.217179	0.170435	0.0574609	0.0105618	0.0164133	0.0466798	0.154241
775	P00729	Carboxypeptidase Y	79	P00729	PRC1	vacuole	484	0.16566	0.11212	0.263292	0.194772	0.145264	0.118891	0.168725	0.130997	0.23138	0.165695	0.157368	0.145836	0.141406	0.13401	0.250661	0.214375	0.138755	0.120793	0.194264	0.133885	0.241282	0.162211	0.139715	0.128643	0.179715	0.126423	0.253578	0.160559	0.156081	0.123644	0.157927	0.112454	0.252233	0.185987	0.172683	0.118717	0.109794	0.0987455	0.101522	0.0284285	0.00979353	0.0687959
377	P00812	Arginase	80	P00812	CAR1	cytosol	373	0.173462	0.21992	0.16518	0.218721	0.211536	0.01118	0.164661	0.203209	0.15499	0.254491	0.206509	0.016139	0.185035	0.211287	0.233076	0.183127	0.171841	0.0156349	0.189018	0.181669	0.179224	0.221777	0.216947	0.0113653	0.189047	0.196447	0.163664	0.232709	0.197493	0.0206387	0.186326	0.236076	0.192603	0.227418	0.142351	0.015226	0.101992	0.00905471	0.00340984	0.0523771	0.076066	0.0389153
89	P00815	Histidine biosynthesis trifunctional protein;Phosphoribosyl-AMP cyclohydrolase;Phosphoribosyl-ATP pyrophosphohydrolase;Histidinol dehydrogenase	81	P00815	HIS4	cytosol	1184	0.183552	0.196663	0.163419	0.207058	0.193622	0.0556858	0.163839	0.186718	0.170299	0.222674	0.192649	0.0638207	0.189569	0.2083	0.205111	0.165105	0.168401	0.0635133	0.169315	0.202689	0.164248	0.199906	0.188815	0.0750272	0.177188	0.208452	0.165848	0.219288	0.165872	0.0633524	0.225343	0.177542	0.16748	0.192467	0.169652	0.0675151	0.0919024	0.0142028	0.00164864	0.0407145	0.0581517	0.00559041
259	P00817	Inorganic pyrophosphatase	82	P00817	IPP1	cytosol	847	0.165485	0.189756	0.175473	0.215413	0.19739	0.0564819	0.149015	0.172634	0.180903	0.228227	0.204986	0.064235	0.171102	0.182002	0.212841	0.196564	0.170704	0.0667867	0.150279	0.194352	0.18022	0.205097	0.179972	0.0900792	0.162405	0.203582	0.172167	0.22881	0.16779	0.065247	0.190118	0.186111	0.178647	0.201582	0.167778	0.0757633	0.109969	0.0211095	0.0137031	0.0490689	0.0619201	0.0063865
2225	P00830	ATP synthase subunit beta, mitochondrial	83	P00830	ATP2	mitochondria	1458	0.405001	0.452103	0.140335	0.00256087	0	0	0.284852	0.560539	0.152054	0.00255498	0	0	0.426224	0.423536	0.144844	0.0053761	2.07076e-05	0	0.450257	0.392858	0.153207	0.0036269	5.143e-05	0	0.363769	0.470994	0.161957	0.00321577	4.63826e-05	1.75225e-05	0.370377	0.46386	0.161208	0.00449816	4.57599e-05	1.03936e-05	0.129546	0.241237	0.0214352	0.163783	0.13547	0.0500954
2265	P00890	Citrate synthase, mitochondrial	84	P00890	CIT1	mitochondria	528	0.457692	0.380439	0.160461	0.00140836	0	0	0.421058	0.389791	0.18254	0.00210373	0.00102446	0.00348263	0.433822	0.462443	0.0995984	0.00112551	0.000339927	0.00267123	0.392505	0.478906	0.125962	0.00167054	0.000956881	0	0.370063	0.479135	0.147995	0.000258617	0.000992116	0.00155626	0.350631	0.475181	0.165686	0.00593535	0.000519324	0.00204726	0.182238	0.169573	0.0013097	0.164935	0.13547	0.0500954
169	P00899	Anthranilate synthase component 1	85	P00899	TRP2	cytosol	478	0.184129	0.210339	0.172836	0.212233	0.196987	0.0234752	0.161695	0.18347	0.178887	0.224283	0.194661	0.057004	0.195225	0.201112	0.201326	0.171118	0.161928	0.0692914	0.167239	0.193089	0.170962	0.194824	0.189704	0.084181	0.157545	0.186739	0.149182	0.229122	0.192803	0.0846097	0.20484	0.204729	0.154946	0.193138	0.164693	0.0776533	0.0913251	0.000526291	0.0110653	0.0458894	0.061517	0.0266202
107	P00924	Enolase 1	86	P00924	ENO1	cytosol	481	0.191613	0.199856	0.170489	0.19366	0.198662	0.0457201	0.168265	0.182585	0.183615	0.222578	0.180002	0.0629549	0.18667	0.205346	0.205941	0.17135	0.174936	0.055757	0.170048	0.192553	0.161464	0.197841	0.201083	0.07701	0.163212	0.210069	0.178039	0.209261	0.172684	0.0667354	0.200621	0.203201	0.170057	0.191975	0.167896	0.0662501	0.0838415	0.0110099	0.00871849	0.0273163	0.0631919	0.00437528
115	P00925	Enolase 2	87	P00925	ENO2	cytosol	2808	0.189121	0.193774	0.175018	0.203224	0.195869	0.0429958	0.157455	0.187072	0.178129	0.22919	0.185915	0.0622391	0.188763	0.210378	0.202208	0.174135	0.171878	0.0526388	0.162886	0.204309	0.177008	0.200301	0.179965	0.075531	0.171228	0.213411	0.1798	0.212302	0.165602	0.057657	0.209703	0.20236	0.175453	0.17848	0.173311	0.060692	0.0863338	0.0170922	0.0132472	0.03688	0.0603984	0.00709962
2571	P00927	Threonine dehydratase, mitochondrial	88	P00927	ILV1	mitochondria	1106	0.453254	0.430809	0.115711	0.000226932	0	0	0.471138	0.414279	0.114476	0.000107061	0	0	0.365165	0.470098	0.164636	0.000101285	0	0	0.465038	0.373551	0.160543	0.000514427	0.000186567	0.000167611	0.376879	0.459158	0.162833	0.000595237	0.000190203	0.00034442	0.220077	0.682247	0.0968967	0.000616376	0	0.000162924	0.177799	0.219943	0.0460597	0.166117	0.13547	0.0500954
112	P00931	Tryptophan synthase	89	P00931	TRP5	cytosol	1194	0.18846	0.187528	0.165157	0.200782	0.199143	0.0589297	0.166571	0.185589	0.182144	0.212923	0.178897	0.0738757	0.185871	0.202343	0.192253	0.167416	0.17295	0.0791664	0.171676	0.197398	0.154774	0.187177	0.205242	0.0837332	0.18206	0.200641	0.158872	0.212103	0.176542	0.0697819	0.216483	0.179912	0.161862	0.191448	0.174525	0.0757696	0.0869941	0.023338	0.00338658	0.0344387	0.0636725	0.00883428
199	P00937	Multifunctional tryptophan biosynthesis protein;Anthranilate synthase component 2;Indole-3-glycerol phosphate synthase	90	P00937	TRP3	cytosol	555	0.174186	0.178813	0.169956	0.2334	0.214262	0.0293829	0.144711	0.18582	0.196567	0.21589	0.190951	0.0660598	0.191481	0.21781	0.213794	0.181469	0.168106	0.0273399	0.171159	0.200163	0.17449	0.202369	0.184293	0.0675261	0.16935	0.208305	0.168087	0.237697	0.159217	0.0573447	0.203298	0.212535	0.176075	0.198419	0.150695	0.0589787	0.101269	0.0320527	0.00818591	0.0670562	0.0787916	0.0207125
159	P00942	Triosephosphate isomerase	91	P00942	TPI1	cytosol	537	0.168488	0.226822	0.177343	0.199515	0.194843	0.0329884	0.163356	0.188546	0.188927	0.219094	0.189563	0.0505139	0.188909	0.198638	0.221891	0.187314	0.153787	0.0494602	0.152476	0.223159	0.178133	0.203808	0.176351	0.0660734	0.184619	0.214444	0.183794	0.210025	0.156904	0.050214	0.204086	0.209882	0.180721	0.191209	0.15896	0.0551409	0.106966	0.0159562	0.0155723	0.0331717	0.059373	0.017107
346	P00950	Phosphoglycerate mutase 1	92	P00950	GPM1	cytosol	1395	0.173511	0.179899	0.153629	0.195869	0.193926	0.103166	0.154701	0.169946	0.155441	0.210376	0.199341	0.110195	0.176383	0.182683	0.189764	0.168137	0.172003	0.11103	0.156741	0.177675	0.169132	0.185422	0.195476	0.115554	0.156333	0.190523	0.15576	0.206363	0.177467	0.113553	0.185625	0.172098	0.162149	0.187354	0.168603	0.124172	0.101943	0.0309671	0.00814178	0.0295256	0.0584555	0.0530709
44	P00958	Methionine--tRNA ligase, cytoplasmic	93	P00958	MES1	cytosol	1414	0.184716	0.207298	0.156115	0.208235	0.192702	0.0509339	0.172187	0.187954	0.168743	0.211637	0.190205	0.0692743	0.205867	0.20226	0.204068	0.157233	0.167604	0.0629685	0.174421	0.203232	0.166772	0.184716	0.1839	0.0869587	0.205459	0.212484	0.148761	0.212567	0.159159	0.0615695	0.220764	0.20526	0.149315	0.196296	0.15876	0.0696053	0.0907388	0.00356799	0.00565497	0.0418913	0.0572319	0.000838511
773	P01119	Ras-like protein 1	96	P01119	RAS1	PM	340	0.224019	0.282871	0.305601	0.181854	0.00565535	0	0.328545	0.241894	0.246059	0.152963	0.0305397	0	0.303926	0.276697	0.240872	0.154665	0.0238411	0	0.264793	0.220331	0.270847	0.191892	0.0496125	0.00252452	0.226414	0.258465	0.26513	0.188337	0.0616536	0	0.258513	0.239154	0.211502	0.235025	0.0558054	0	0.0514359	0.0720053	0.143831	0.01551	0.129815	0.0500954
516	P01120	Ras-like protein 2	97	P01120	RAS2	PM	684	0.28631	0.257963	0.235708	0.163794	0.0552485	0.000976341	0.300693	0.222757	0.240733	0.174062	0.0604335	0.00132163	0.292134	0.279288	0.207603	0.171537	0.0484445	0.000993149	0.293277	0.25742	0.231219	0.163968	0.0541172	0	0.23905	0.255345	0.240144	0.188255	0.0750245	0.00218082	0.26952	0.239152	0.21871	0.200256	0.064728	0.00763286	0.0108552	0.0470973	0.0739381	0.00254971	0.0802219	0.049119
1217	P01123	GTP-binding protein YPT1	98	P01123	YPT1		830	0.123246	0.14452	0.221623	0.259972	0.186026	0.064613	0.11014	0.118458	0.24233	0.269395	0.188862	0.0708148	0.11997	0.130727	0.199781	0.28257	0.210372	0.0565803	0.114262	0.10253	0.225218	0.282854	0.197764	0.0773722	0.111594	0.113782	0.215832	0.261185	0.225263	0.0723432	0.105112	0.0992471	0.234848	0.264952	0.212578	0.083263	0.152209	0.0663455	0.0598525	0.0936284	0.0505559	0.0145176
453	P02294	Histone H2B.2	100	P02294	HTB2	nucleus	498	0.184729	0.200426	0.164575	0.163547	0.148499	0.138225	0.22607	0.232204	0.192208	0.139601	0.118254	0.0916626	0.135466	0.11912	0.144683	0.188591	0.203531	0.208609	0.18114	0.188068	0.201281	0.167886	0.143228	0.118397	0.153107	0.157269	0.161463	0.168042	0.185235	0.174884	0.175055	0.212332	0.166996	0.148461	0.169982	0.127175	0.0907259	0.0104401	0.00280447	0.0027968	0.0130291	0.0881292
1987	P02309	Histone H4	101	P02309	HHF2	nucleus	398	0.12529	0.0898134	0.0752688	0.0713962	0.215969	0.422262	0.254576	0.212633	0.0901347	0.147616	0.131274	0.163766	0.0814686	0.0764747	0.0859423	0.103818	0.292291	0.360005	0.141498	0.143305	0.124625	0.0855154	0.226307	0.278749	0.0943782	0.118972	0.103906	0.092362	0.247921	0.342461	0.125951	0.14597	0.114148	0.0962461	0.232511	0.285174	0.150164	0.121052	0.0865016	0.0949476	0.0804987	0.372167
2065	P02381	Ribosomal protein VAR1, mitochondrial	102	P02381	VAR1	mitochondria	399	0.369595	0.517013	0.0939011	0.0194909	0	0	0.370588	0.388537	0.118964	0.121911	0	0	0.405202	0.466497	0.128301	0	0	0	0.309688	0.369952	0.109982	0	0.0722026	0.138176	0.371456	0.501851	0.126693	0	0	0	0.27168	0.423874	0.138538	0.0050007	0	0.160907	0.0941408	0.306147	0.0678693	0.146853	0.13547	0.0500954
2878	P02400	60S acidic ribosomal protein P2-beta	103	P02400	RPP2B	ribosome	523	0.0785255	0.0808651	0.0757821	0.119833	0.166284	0.47871	0.0892346	0.070457	0.0712017	0.0945402	0.183649	0.490917	0.0688986	0.0659624	0.0785453	0.111193	0.183377	0.492023	0.0583715	0.0537126	0.0636343	0.106251	0.188983	0.529048	0.0790256	0.0623483	0.062576	0.107313	0.190853	0.497884	0.0679403	0.0561503	0.0583499	0.098556	0.185727	0.533277	0.196929	0.130001	0.0859883	0.0465109	0.0308141	0.428615
2868	P02406	60S ribosomal protein L28	104	P02406	RPL28	ribosome	715	0.0964935	0.0708046	0.0603084	0.0925898	0.136918	0.542886	0.100174	0.0721498	0.066221	0.110453	0.174908	0.476095	0.0832447	0.0829279	0.065745	0.096798	0.175937	0.495348	0.0855479	0.0639979	0.0649881	0.0991965	0.166093	0.520177	0.0819557	0.063381	0.053462	0.102162	0.193204	0.505836	0.084012	0.0598373	0.0511621	0.0985019	0.187638	0.518849	0.178961	0.140061	0.101462	0.0737539	0.0014473	0.492791
204	P02557	Tubulin beta chain	106	P02557	TUB2	cytosol	459	0.212539	0.183202	0.139474	0.165782	0.206748	0.0922542	0.170395	0.171418	0.155955	0.211238	0.181644	0.109351	0.193143	0.195968	0.182696	0.144054	0.195093	0.0890449	0.181083	0.213874	0.144565	0.167895	0.208117	0.0844652	0.199931	0.178092	0.140207	0.184483	0.196834	0.100453	0.222632	0.163645	0.1533	0.166613	0.209653	0.0841578	0.062915	0.0276636	0.0222968	0.000561377	0.0712779	0.0421588
16	P02829	ATP-dependent molecular chaperone HSP82	107	P02829	HSP82	cytosol	241	0.222852	0.235603	0.163629	0.182646	0.183747	0.0115224	0.223471	0.186117	0.185233	0.191507	0.157389	0.0562827	0.22724	0.246917	0.192376	0.144951	0.156309	0.0322071	0.2054	0.214302	0.153653	0.215742	0.19648	0.0144222	0.251927	0.21442	0.159313	0.181885	0.13298	0.0594746	0.247438	0.191953	0.154958	0.202844	0.142026	0.0607819	0.0526023	0.0247373	0.0018588	0.0163026	0.0482766	0.038573
1898	P02992	Elongation factor Tu, mitochondrial	108	P02992	TUF1	mitochondria	1207	0.349781	0.440029	0.167735	0.0286642	0.0126957	0.00109532	0.371935	0.424709	0.148142	0.0276312	0.0153646	0.0122191	0.346049	0.439933	0.16722	0.0282526	0.0151764	0.003369	0.382478	0.419829	0.151034	0.0280142	0.0178513	0.000792794	0.339634	0.425197	0.192201	0.0264235	0.0158783	0.000666344	0.309558	0.474135	0.174618	0.0234172	0.0176279	0.000644017	0.0743264	0.229163	0.00596467	0.13768	0.122775	0.0490001
1664	P02994	Elongation factor 1-alpha	109	P02994	TEF1	cytosol	5536	0.115995	0.127602	0.148604	0.157186	0.178343	0.272271	0.116923	0.114243	0.133297	0.144743	0.182015	0.30878	0.108854	0.107837	0.126733	0.165923	0.17986	0.310794	0.110539	0.120789	0.120308	0.149372	0.166479	0.332512	0.107379	0.0943308	0.132628	0.149879	0.188088	0.327696	0.116006	0.10949	0.116142	0.152841	0.196719	0.308802	0.159459	0.0832642	0.0131664	0.00915747	0.0428722	0.222175
1707	P03871	Partitioning protein REP1	110	P03871	REP1	nucleus	462	0.0962415	0.0865384	0.138682	0.193288	0.248447	0.236803	0.103752	0.109947	0.188859	0.236137	0.173503	0.187802	0.0744138	0.0365613	0.116422	0.196156	0.288097	0.28835	0.0814417	0.0931416	0.158453	0.19984	0.275791	0.191333	0.105768	0.0903972	0.157295	0.173017	0.215333	0.258189	0.10204	0.0863015	0.16826	0.174603	0.249226	0.21957	0.179213	0.124327	0.0230882	0.0269445	0.112976	0.186708
1676	P03872	Partitioning protein REP2	111	P03872	REP2	nucleus	275	0.119742	0.0730313	0.112131	0.1803	0.172194	0.342601	0.134105	0.111942	0.157107	0.1693	0.146235	0.281311	0.111509	0.0913677	0.107738	0.187172	0.243566	0.258648	0.100509	0.0833661	0.137962	0.17858	0.215405	0.284178	0.104197	0.0985863	0.142848	0.151215	0.211796	0.291358	0.121612	0.07026	0.165683	0.163695	0.209767	0.268983	0.155713	0.137834	0.0496391	0.0139562	0.0367241	0.292506
2381	P03874	Cytochrome B pre-mRNA-processing protein 2	113	P03874	CBP2	mitochondria	262	0.406582	0.448185	0.145234	0	0	0	0.345929	0.531583	0.122488	0	0	0	0.384566	0.49581	0.119623	0	0	0	0.388991	0.462336	0.131735	0	0	0.0169381	0.382435	0.441402	0.176164	0	0	0	0.378273	0.461696	0.160032	0	0	0	0.131127	0.237319	0.0165368	0.166344	0.13547	0.0500954
111	P03962	Orotidine 5-phosphate decarboxylase	118	P03962	URA3	cytosol	516	0.199318	0.182054	0.176642	0.220886	0.209221	0.0118791	0.167121	0.184276	0.181512	0.226324	0.188957	0.0518099	0.200281	0.215743	0.222138	0.180482	0.149358	0.0319986	0.174861	0.219917	0.168263	0.188673	0.168247	0.0800405	0.196414	0.21749	0.173732	0.213821	0.140287	0.0582558	0.20873	0.200055	0.186732	0.183511	0.160997	0.0599746	0.0761366	0.028812	0.0148717	0.0545426	0.0737506	0.0382163
84	P03965	Carbamoyl-phosphate synthase arginine-specific large chain	119	P03965	CPA2	cytosol	1684	0.180567	0.196132	0.167065	0.212036	0.195351	0.0488494	0.157577	0.185081	0.176163	0.223876	0.189999	0.0673043	0.190222	0.207903	0.192634	0.173108	0.170304	0.0658283	0.169857	0.195952	0.17179	0.197982	0.188433	0.0759865	0.174313	0.21077	0.16319	0.214748	0.168086	0.0688937	0.220332	0.198835	0.165646	0.189393	0.168306	0.0574876	0.0948875	0.0147341	0.00529433	0.0456926	0.0598806	0.00124599
2394	P04037	Cytochrome c oxidase subunit 4, mitochondrial	120	P04037	COX4	mitochondria	265	0.390983	0.465528	0.140214	0.00327487	0	0	0.41173	0.47059	0.11768	0	0	0	0.396281	0.454428	0.146966	0.0023254	0	0	0.390861	0.462524	0.144912	0.00170299	0	0	0.381116	0.447014	0.17187	0	0	0	0.349906	0.516661	0.132056	0.00137734	0	0	0.115529	0.254663	0.0215568	0.163069	0.13547	0.0500954
272	P04046	Amidophosphoribosyltransferase	122	P04046	ADE4	cytosol	493	0.178309	0.143244	0.161331	0.1871	0.197095	0.132921	0.18698	0.186336	0.171578	0.23974	0.180329	0.0350368	0.175711	0.178311	0.181511	0.162817	0.164143	0.137508	0.164963	0.183966	0.159437	0.193975	0.177175	0.120484	0.185195	0.178525	0.15854	0.180862	0.152405	0.144474	0.212726	0.180735	0.143198	0.18263	0.166395	0.114317	0.097145	0.0676215	0.000439558	0.0207566	0.0616243	0.0828253
187	P04050	DNA-directed RNA polymerase II subunit RPB1	123	P04050	RPO21	nucleus	1519	0.274165	0.203701	0.131182	0.125059	0.131308	0.134585	0.2868	0.22788	0.134544	0.114472	0.115272	0.121032	0.2489	0.174682	0.143678	0.125865	0.150741	0.156133	0.253288	0.213894	0.148571	0.118764	0.134298	0.131185	0.249533	0.19918	0.13963	0.128588	0.136133	0.146937	0.271029	0.2134	0.124236	0.121265	0.136205	0.133866	0.00128926	0.00716491	0.0305888	0.0412845	0.00416235	0.0844898
1634	P04051	DNA-directed RNA polymerase III subunit RPC1	124	P04051	RPO31	nucleus	1952	0.123182	0.0845488	0.136977	0.19504	0.231783	0.22847	0.12324	0.104544	0.15576	0.202084	0.228681	0.185691	0.0939067	0.0666031	0.113572	0.205356	0.256798	0.263764	0.105639	0.085121	0.14311	0.211889	0.254828	0.199413	0.110927	0.0874403	0.140815	0.181906	0.246379	0.232532	0.120471	0.0970137	0.141341	0.192001	0.253617	0.195556	0.152273	0.126317	0.0247935	0.028696	0.0963123	0.178375
126	P04076	Argininosuccinate lyase	125	P04076	ARG4	cytosol	745	0.184702	0.217017	0.169556	0.206773	0.196136	0.0258155	0.15713	0.187307	0.172697	0.216539	0.20368	0.0626468	0.196213	0.203772	0.207107	0.174547	0.165454	0.0529081	0.166327	0.199349	0.180733	0.200795	0.192084	0.0607123	0.177653	0.213542	0.16192	0.225034	0.169059	0.052792	0.204762	0.203487	0.16152	0.204895	0.169652	0.0556844	0.0907527	0.00615161	0.00778524	0.0404297	0.0606661	0.0242799
244	P04147	Polyadenylate-binding protein, cytoplasmic and nuclear	126	P04147	PAB1		2262	0.194979	0.189214	0.200653	0.17166	0.155936	0.0875569	0.192956	0.18393	0.192991	0.169165	0.167701	0.093257	0.192498	0.193403	0.179752	0.186104	0.157318	0.0909258	0.191201	0.189183	0.190309	0.184359	0.152616	0.0923322	0.155899	0.150586	0.171563	0.191403	0.203412	0.127138	0.153117	0.164552	0.171391	0.194091	0.192969	0.123879	0.0804751	0.0216515	0.0388824	0.00531657	0.0204661	0.0374615
699	P04161	Phosphoribosylglycinamide formyltransferase	127	P04161	ADE8	cytosol	145	0.147512	0.247444	0.196852	0.211119	0.197073	0	0.0914907	0.137122	0.206634	0.286086	0.278667	0	0.242565	0.205463	0.224364	0.210483	0.117126	0	0.16135	0.304446	0.127387	0.209277	0.197539	0	0.125414	0.207594	0.225491	0.246861	0.19464	0	0.251695	0.104094	0.171967	0.19902	0.175075	0.0981486	0.127942	0.0365781	0.035082	0.044775	0.0616023	0.0500954
2851	P04449	60S ribosomal protein L24-A	129	P04449	RPL24A	ribosome	148	0.0749744	0.0842955	0.0806628	0.109223	0.189137	0.461707	0.0693952	0.0676415	0.0878859	0.142618	0.158596	0.473864	0.0721387	0.0489515	0.0566832	0.0908958	0.153865	0.577466	0.0798359	0.0628185	0.0789474	0.106294	0.160017	0.512087	0.0737503	0.0665705	0.0580702	0.125148	0.162121	0.514339	0.0770279	0.0771865	0.050787	0.110014	0.180336	0.504649	0.20048	0.12657	0.0811076	0.0571207	0.0536665	0.411612
2754	P04456	60S ribosomal protein L25	130	P04456	RPL25	ribosome	777	0.0908449	0.0776036	0.074981	0.112487	0.182644	0.461439	0.0972959	0.0737453	0.0827847	0.129352	0.181055	0.435767	0.0944742	0.0801928	0.0726446	0.107147	0.201316	0.444226	0.0785112	0.0715619	0.0671692	0.10074	0.182166	0.499851	0.0996247	0.077245	0.0792502	0.111728	0.174503	0.457649	0.0880645	0.0631154	0.076793	0.108074	0.195947	0.468006	0.18461	0.133262	0.0867894	0.0538566	0.0471737	0.411344
2296	P04710	ADP,ATP carrier protein 1	131	P04710	AAC1	mitochondria	98	0.394801	0.461354	0.140294	0.00355132	0	0	0.491766	0.375469	0.127757	0.00436717	0.000640582	0	0.419924	0.395461	0.175731	0.00888366	0	0	0.407553	0.480862	0.105105	0.00596184	0.000517885	0	0.396977	0.445644	0.153433	0.00394597	0	0	0.332997	0.473651	0.186394	0.00622774	0.000730308	0	0.119347	0.250488	0.0214765	0.162792	0.13547	0.0500954
1438	P04786	DNA topoisomerase 1	132	P04786	TOP1	nucleus	974	0.0744367	0.128457	0.16156	0.223931	0.215773	0.195842	0.114904	0.176691	0.244653	0.241146	0.144206	0.0784009	0.060195	0.0765581	0.131251	0.214785	0.268352	0.248859	0.0717407	0.142316	0.224229	0.247602	0.216646	0.097467	0.0564506	0.104138	0.185856	0.214446	0.242803	0.196306	0.08902	0.169448	0.202057	0.181179	0.214141	0.144155	0.201018	0.0824087	0.00021007	0.057587	0.0803026	0.145747
64	P04801	Threonine--tRNA ligase, cytoplasmic	133	P04801	THS1	cytosol	1386	0.207901	0.201324	0.150894	0.194858	0.203447	0.0415749	0.178991	0.180848	0.169852	0.208607	0.185948	0.0757546	0.198219	0.203316	0.196271	0.16603	0.1629	0.0732631	0.174454	0.199501	0.160844	0.186848	0.187922	0.0904316	0.186838	0.202365	0.159954	0.214776	0.162497	0.07357	0.21802	0.205064	0.153078	0.186414	0.162824	0.0746008	0.0675533	0.00954154	0.010876	0.0285142	0.0679771	0.00852045
55	P04802	Aspartate--tRNA ligase, cytoplasmic	134	P04802	DPS1	cytosol	1273	0.18603	0.219736	0.157244	0.188538	0.183063	0.0653898	0.172224	0.190952	0.167501	0.211005	0.183666	0.0746523	0.197339	0.201089	0.19083	0.167107	0.162111	0.0815235	0.18565	0.196626	0.162815	0.189812	0.172031	0.0930666	0.194792	0.212702	0.149365	0.204536	0.158219	0.0803858	0.213961	0.205441	0.144439	0.194478	0.160548	0.0811336	0.0894248	0.00886999	0.00452683	0.0221945	0.0475927	0.0152944
1819	P04803	Tryptophan--tRNA ligase, mitochondrial	135	P04803	MSW1	mitochondria	207	0.502236	0.386324	0.11144	0	0	0	0.403938	0.464392	0.13167	0	0	0	0.349165	0.398642	0.10083	0.0272613	0.0784196	0.0456813	0.275744	0.325474	0.113224	0.182331	0.103227	0	0.364132	0.485665	0.150203	0	0	0	0.269726	0.384749	0.116359	0.0409933	0.0341393	0.154032	0.226782	0.175458	0.0503307	0.166344	0.13547	0.0500954
593	P04806	Hexokinase-1	136	P04806	HXK1	cytosol	280	0.175863	0.160246	0.198621	0.25016	0.21511	0	0.122421	0.243872	0.219208	0.228656	0.185844	0	0.192697	0.192004	0.229097	0.202719	0.177637	0.0058461	0.175607	0.197284	0.190945	0.199834	0.222992	0.0133373	0.163354	0.181908	0.173372	0.232296	0.241025	0.00804551	0.195551	0.169072	0.193883	0.20488	0.207216	0.0293983	0.099591	0.05062	0.0368503	0.0838162	0.0796398	0.0500954
172	P04807	Hexokinase-2	137	P04807	HXK2	cytosol	1475	0.183441	0.205051	0.173403	0.202267	0.191825	0.044013	0.138799	0.19088	0.183007	0.234469	0.195914	0.0569311	0.182595	0.213569	0.211481	0.168449	0.175251	0.0486548	0.150807	0.198307	0.18691	0.200244	0.189549	0.0741831	0.162701	0.215274	0.172404	0.22591	0.164579	0.0591334	0.195009	0.193136	0.175397	0.200648	0.174987	0.0608215	0.0920137	0.00581491	0.0116329	0.0359235	0.0563546	0.00608242
831	P04819-2;P04819	DNA ligase 1	138	P04819	CDC9		401	0.228822	0.260346	0.137005	0.0921635	0.0851475	0.196516	0.249768	0.311744	0.105742	0.082069	0.0379081	0.212769	0.222291	0.255806	0.131157	0.09384	0.11628	0.180627	0.250069	0.258142	0.127961	0.0940657	0.104859	0.164904	0.195976	0.24754	0.156673	0.112638	0.115854	0.171318	0.213216	0.251227	0.115006	0.11893	0.116458	0.185163	0.0466329	0.0494803	0.0247649	0.0741803	0.0503228	0.146421
2917	P04821	Cell division control protein 25	139	P04821	CDC25		329	0.032051	0.0132326	0.160105	0.192485	0.243495	0.358631	0.0219227	0.00574384	0.112819	0.183411	0.283957	0.392147	0.0514495	0	0.0504467	0.271122	0.312968	0.314014	0	0.0134198	0.0673179	0.265012	0.269714	0.384537	0.0506079	0	0.0427977	0.220741	0.370703	0.315151	0.0406974	0.0369608	0.0466869	0.286218	0.33204	0.257397	0.243403	0.197633	0.00166563	0.0261412	0.108025	0.308536
2216	P04840	Mitochondrial outer membrane protein porin 1	140	P04840	POR1	mitochondria	682	0.392728	0.468213	0.129552	0.00846162	0.00104461	0	0.381397	0.470302	0.137135	0.0098853	0.00128136	0	0.380672	0.474779	0.130729	0.0118293	0.0018376	0.000152747	0.390965	0.445446	0.151542	0.0104199	0.00162665	0	0.355189	0.468258	0.163709	0.0102556	0.00258858	0	0.332658	0.495183	0.158622	0.0115663	0.00197081	0	0.117274	0.257347	0.0322179	0.157882	0.134426	0.0500954
574	P04912;P04911	Histone H2A.2;Histone H2A.1	141	P04912;P04911	HTA2	nucleus	375	0.194025	0.180984	0.158354	0.141275	0.1376	0.187762	0.288574	0.201406	0.165084	0.115185	0.124692	0.10506	0.144291	0.124136	0.13752	0.170013	0.233521	0.190517	0.20716	0.194811	0.172678	0.13563	0.170853	0.118868	0.171743	0.143981	0.171283	0.134176	0.187152	0.191666	0.174006	0.182277	0.177081	0.134453	0.18569	0.146492	0.0814294	0.0298816	0.00341597	0.0250691	0.00212988	0.137666
674	P05030;P19657	Plasma membrane ATPase 1;Plasma membrane ATPase 2	142	P05030;P19657	PMA1	PM	3995	0.255963	0.27349	0.253173	0.16715	0.0432391	0.00698475	0.251829	0.237555	0.26183	0.196616	0.0452193	0.00695136	0.256379	0.269791	0.238797	0.188218	0.0402196	0.00659577	0.244949	0.255937	0.265296	0.182753	0.0432656	0.00779898	0.211998	0.216495	0.267819	0.228489	0.0666153	0.00858384	0.191251	0.216325	0.286418	0.233235	0.063152	0.00961847	0.0194912	0.0626242	0.0914028	0.000806122	0.0922312	0.0431106
219	P05150	Ornithine carbamoyltransferase	143	P05150	ARG3	cytosol	471	0.185518	0.161457	0.173458	0.234682	0.202417	0.042468	0.15054	0.186349	0.186957	0.203716	0.209129	0.0633087	0.191874	0.191635	0.207259	0.176824	0.187723	0.0446857	0.154545	0.205074	0.166266	0.188118	0.206791	0.0792074	0.167012	0.221192	0.178239	0.21587	0.172006	0.0456796	0.215223	0.187422	0.182981	0.184553	0.182791	0.0470294	0.0899363	0.0494087	0.0116872	0.0683384	0.0669468	0.00762743
2795	P05317	60S acidic ribosomal protein P0	145	P05317	RPP0	ribosome	1373	0.0953687	0.0822034	0.0771798	0.119327	0.177102	0.448819	0.0900649	0.0705095	0.0777179	0.116265	0.180572	0.46487	0.0834412	0.0694216	0.0725323	0.104869	0.183512	0.486224	0.0797207	0.0637074	0.068321	0.0996276	0.17006	0.518564	0.0943731	0.0696386	0.0677386	0.111475	0.193318	0.463457	0.0896047	0.0715999	0.0703286	0.111916	0.20213	0.454421	0.180086	0.128662	0.0845906	0.0470167	0.0416321	0.398723
2739	P05318	60S acidic ribosomal protein P1-alpha	146	P05318	RPP1A	ribosome	170	0.0583463	0.107245	0.0815867	0.128081	0.224678	0.400063	0.071906	0.0796352	0.0660874	0.126135	0.234443	0.421794	0.0854731	0.071436	0.118846	0.214431	0.243254	0.26656	0.0785855	0.0570693	0.0522138	0.0768214	0.249786	0.485524	0.0974775	0.0825003	0.0950012	0.0536473	0.168823	0.50255	0.121995	0.0705938	0.0957096	0.11372	0.205421	0.392561	0.217108	0.103621	0.0801836	0.0382632	0.089208	0.349968
2737	P05319	60S acidic ribosomal protein P2-alpha	147	P05319	RPP2A	ribosome	503	0.0842315	0.0237815	0.0808006	0.134793	0.173233	0.50316	0.0793098	0.0684313	0.0805633	0.117408	0.178641	0.475647	0.0996375	0.0884753	0.111316	0.155359	0.225939	0.319274	0.0695076	0.0658921	0.0684386	0.122669	0.183119	0.490374	0.0817493	0.0752812	0.0745775	0.105348	0.181836	0.481208	0.114929	0.0606643	0.0847829	0.104267	0.220789	0.414568	0.191223	0.187084	0.0809698	0.0315511	0.0377629	0.453065
234	P05373	Delta-aminolevulinic acid dehydratase	148	P05373	HEM2	cytosol	339	0.169942	0.197841	0.163835	0.211463	0.207823	0.0490961	0.14114	0.183019	0.18352	0.198305	0.240025	0.0539914	0.167302	0.189059	0.211551	0.175273	0.189342	0.0674733	0.156615	0.215737	0.144996	0.206906	0.203335	0.0724102	0.212921	0.201836	0.161381	0.219647	0.189518	0.014697	0.196161	0.212059	0.171541	0.196477	0.1651	0.0586614	0.105513	0.0130249	0.00206478	0.0451196	0.0723524	0.000999245
778	P05374	Phosphatidylethanolamine N-methyltransferase	149	P05374	CHO2	ER	1069	0.241839	0.258641	0.27971	0.158095	0.0571732	0.0045413	0.283735	0.151784	0.31456	0.17914	0.0699832	0.000797506	0.176603	0.185428	0.324878	0.261317	0.046307	0.00546658	0.176964	0.298638	0.200218	0.238858	0.0850107	0.000312114	0.194978	0.195021	0.25253	0.195491	0.154501	0.00747914	0.259847	0.159712	0.207804	0.271652	0.0928288	0.00815607	0.0336153	0.0477757	0.11794	0.008249	0.0782972	0.0455541
1427	P05375	Phosphatidyl-N-methylethanolamine N-methyltransferase	150	P05375	OPI3	ER	165	0.127155	0.190123	0.4317	0.198559	0.0524624	0	0.198634	0.257275	0.325727	0.134466	0.0838987	0	0.117853	0.130288	0.386494	0.297424	0.0679422	0	0.163525	0.20796	0.367106	0.188647	0.0727613	0	0.142954	0.136321	0.359714	0.246268	0.106225	0.00851841	0.194674	0.244159	0.258839	0.207789	0.0945395	0	0.148299	0.0207431	0.26993	0.0322156	0.0830079	0.0500954
1994	P05453	Eukaryotic peptide chain release factor GTP-binding subunit	151	P05453	SUP35		1288	0.116046	0.109981	0.107677	0.135399	0.170188	0.36071	0.117838	0.107772	0.114662	0.134729	0.168675	0.356324	0.114618	0.105289	0.113467	0.136317	0.184872	0.345436	0.114638	0.103238	0.109532	0.134372	0.181874	0.356345	0.10998	0.094005	0.0919411	0.135379	0.197094	0.3716	0.109554	0.0857137	0.0919843	0.148136	0.191977	0.372635	0.159409	0.100885	0.0540931	0.0309447	0.0347172	0.310614
2462	P05626	ATP synthase subunit 4, mitochondrial	152	P05626	ATP4	mitochondria	268	0.34085	0.506027	0.152837	0.000286314	0	0	0.363231	0.508048	0.128721	0	0	0	0.375172	0.492863	0.130881	0.00108328	0	0	0.417407	0.45234	0.126051	0.00420106	0	0	0.387473	0.490249	0.1218	0.000478245	0	0	0.356853	0.50395	0.135748	0.00344891	0	0	0.0653954	0.295162	0.00893378	0.166057	0.13547	0.0500954
193	P05694	5-methyltetrahydropteroyltriglutamate--homocysteine methyltransferase	153	P05694	MET6	cytosol	2363	0.171174	0.20949	0.163395	0.194872	0.185891	0.0751789	0.151298	0.182841	0.167661	0.22101	0.187434	0.089756	0.178113	0.201855	0.19896	0.168365	0.163177	0.0895302	0.15144	0.19896	0.170813	0.195799	0.183483	0.099505	0.159017	0.204593	0.157551	0.21499	0.172236	0.091614	0.189546	0.200358	0.164563	0.196224	0.158979	0.0903286	0.10428	0.00137617	0.00162428	0.0285282	0.0504205	0.0250835
2816	P05738	60S ribosomal protein L9-A	155	P05738	RPL9A	ribosome	892	0.0848936	0.0712785	0.07695	0.12503	0.179523	0.462325	0.0685844	0.0678398	0.0703276	0.100425	0.207906	0.484917	0.0823288	0.0662506	0.0823462	0.12563	0.194811	0.448633	0.0821663	0.0614681	0.0667136	0.101085	0.188537	0.50003	0.0940644	0.0608147	0.0709385	0.112961	0.184721	0.476501	0.0887837	0.0548876	0.0805676	0.109986	0.211057	0.454718	0.190561	0.139587	0.0848203	0.0413142	0.0440527	0.41223
2811	P05739	60S ribosomal protein L6-B	156	P05739	RPL6B	ribosome	772	0.0857241	0.0868047	0.0811633	0.117753	0.18995	0.438605	0.0831582	0.069097	0.0786548	0.119077	0.182946	0.467067	0.0798457	0.0696535	0.0701769	0.10634	0.185454	0.48853	0.0759561	0.0650392	0.069989	0.10969	0.179806	0.499519	0.0831015	0.0673943	0.0634716	0.109892	0.193602	0.482539	0.0851989	0.0696419	0.0618459	0.107107	0.191777	0.484429	0.18973	0.124061	0.0806071	0.0485907	0.0544796	0.388509
2832	P05740	60S ribosomal protein L17-A	157	P05740	RPL17A	ribosome	111	0.085742	0.0920831	0.0809545	0.118965	0.190055	0.432201	0.0887886	0.0745597	0.079643	0.108054	0.16918	0.479775	0.0865448	0.0761592	0.0673677	0.0824115	0.190883	0.496634	0.0803896	0.0756285	0.066722	0.0925679	0.170184	0.514508	0.0883172	0.0618047	0.0625828	0.101426	0.189503	0.496367	0.0874732	0.063201	0.0626107	0.104911	0.190141	0.491664	0.189712	0.118783	0.0808158	0.0473789	0.0545843	0.382105
2732	P05744	60S ribosomal protein L33-A	159	P05744	RPL33A	ribosome	148	0.101379	0.092297	0.0652276	0.0937232	0.153439	0.493934	0.094602	0.0768843	0.115809	0.145778	0.146008	0.420918	0.104302	0.111086	0.0724192	0.0927176	0.183696	0.435779	0.104436	0.0856731	0.0864841	0.0948646	0.156759	0.471784	0.0993758	0.121154	0.056496	0.0487788	0.174177	0.500018	0.0760789	0.0659892	0.0605265	0.0952164	0.18017	0.522019	0.174075	0.118569	0.0965427	0.0726205	0.0179686	0.443839
2830	P05748	60S ribosomal protein L15-A	162	P05748	RPL15A	ribosome	539	0.0909915	0.0790591	0.0895411	0.122784	0.181132	0.436491	0.0805181	0.0688116	0.0671547	0.10376	0.176575	0.503181	0.0761696	0.0655697	0.0682214	0.102188	0.18757	0.500281	0.0780553	0.0668218	0.0663343	0.0972978	0.179773	0.511717	0.0897083	0.0631867	0.0688961	0.116411	0.192068	0.469729	0.091845	0.0703805	0.0640072	0.102849	0.187031	0.483886	0.184463	0.131807	0.0722293	0.0435593	0.0456621	0.386396
2806	P05749	60S ribosomal protein L22-A	163	P05749	RPL22A	ribosome	849	0.0766906	0.0508607	0.0733574	0.122036	0.184343	0.492713	0.0713917	0.0696408	0.0776318	0.112935	0.199499	0.468902	0.0943793	0.0758085	0.0989334	0.137289	0.216822	0.376768	0.0849354	0.0650523	0.0667147	0.10872	0.180071	0.494506	0.0821705	0.0671377	0.0690915	0.10916	0.173906	0.498535	0.102571	0.0352605	0.0725745	0.105001	0.206397	0.478195	0.198764	0.160005	0.088413	0.0443077	0.0488723	0.442617
2913	P05750	40S ribosomal protein S3	164	P05750	RPS3	ribosome	1452	0.0779773	0.068831	0.0597299	0.107099	0.191266	0.495096	0.075668	0.0605361	0.0544306	0.1016	0.206556	0.501209	0.0781451	0.0610845	0.0658016	0.0975744	0.200312	0.497083	0.0694616	0.0579568	0.0514275	0.0891134	0.185085	0.546956	0.0826154	0.0538136	0.0548536	0.10352	0.219921	0.485276	0.0937608	0.0613823	0.0528225	0.0996977	0.201975	0.490362	0.197477	0.142035	0.10204	0.0592445	0.0557956	0.445001
2900	P05755	40S ribosomal protein S9-B	165	P05755	RPS9B	ribosome	964	0.0799242	0.0672882	0.0667042	0.103231	0.179908	0.502944	0.0783511	0.0643872	0.0536024	0.0997787	0.184769	0.519111	0.079273	0.0592044	0.0662494	0.0979268	0.188468	0.508878	0.0776823	0.0633238	0.0543739	0.0919044	0.178921	0.533795	0.0893404	0.0628075	0.0558202	0.0989391	0.19965	0.493443	0.0940017	0.070058	0.0549146	0.102895	0.179625	0.498505	0.19553	0.143578	0.0950661	0.063113	0.0444381	0.452849
2829	P05756	40S ribosomal protein S13	166	P05756	RPS13	ribosome	594	0.0902039	0.0765434	0.0638302	0.107014	0.183381	0.479027	0.106192	0.068074	0.0559955	0.124859	0.18565	0.45923	0.0934918	0.0727994	0.0621394	0.0952208	0.190928	0.485421	0.0947329	0.0753569	0.0601488	0.100236	0.188797	0.480728	0.0889789	0.0664672	0.0615322	0.112488	0.18472	0.485813	0.0894757	0.0741618	0.0553846	0.0956716	0.208521	0.476785	0.185251	0.134322	0.0979402	0.0593298	0.0479108	0.428932
587	P05759	Ubiquitin-40S ribosomal protein S31;Ubiquitin;40S ribosomal protein S31	167	P05759	RPS31		927	0.185077	0.161807	0.163496	0.193115	0.204924	0.0915809	0.152461	0.136483	0.168452	0.224884	0.193841	0.123879	0.169997	0.162616	0.149547	0.196367	0.200103	0.12137	0.163728	0.157493	0.150427	0.190316	0.192194	0.14584	0.162566	0.139162	0.138081	0.203439	0.204607	0.152145	0.165258	0.144631	0.156281	0.180138	0.20852	0.145172	0.0903773	0.049059	0.00172546	0.0267716	0.0694537	0.0414855
1213	P05986	cAMP-dependent protein kinase type 3	168	P05986	TPK3	nucleus	185	0.173822	0.15208	0.19556	0.218408	0.231616	0.0285146	0.145352	0.141937	0.170133	0.140555	0.193128	0.208894	0.12872	0.107088	0.144428	0.169635	0.194032	0.256097	0.138606	0.14279	0.147869	0.145312	0.187154	0.238268	0.109503	0.110103	0.137072	0.183677	0.20325	0.256396	0.118518	0.122694	0.124141	0.17364	0.219869	0.241139	0.101633	0.0587861	0.0337897	0.0520642	0.0961458	0.0215808
1402	P06100	General negative regulator of transcription subunit 2	169	P06100	CDC36		264	0.115144	0.121212	0.216158	0.222965	0.196898	0.127623	0.100998	0.122728	0.211065	0.205782	0.187121	0.172305	0.0893565	0.0953227	0.1831	0.281854	0.195701	0.154666	0.0964274	0.115978	0.168949	0.220745	0.202026	0.195874	0.0974544	0.0954469	0.187843	0.188253	0.223597	0.207405	0.100557	0.10917	0.172632	0.235264	0.225899	0.156478	0.16031	0.0896536	0.0543879	0.0566208	0.0614277	0.0775272
207	P06101	Hsp90 co-chaperone Cdc37	170	P06101	CDC37	cytosol	357	0.169496	0.197536	0.173142	0.210937	0.211058	0.0378312	0.166817	0.184367	0.194209	0.23091	0.190407	0.0332895	0.184505	0.195268	0.213889	0.180895	0.190313	0.0351305	0.168193	0.195511	0.144919	0.201123	0.204863	0.0853909	0.216787	0.226515	0.144296	0.217562	0.178105	0.0167348	0.232679	0.194894	0.155999	0.21124	0.175878	0.0293093	0.105958	0.01333	0.0113715	0.0445931	0.0755879	0.0122642
1258	P06102	General negative regulator of transcription subunit 3	171	P06102	NOT3		940	0.12719	0.127947	0.168513	0.169442	0.193761	0.213146	0.116185	0.126113	0.159356	0.183806	0.190208	0.224332	0.149591	0.1235	0.141787	0.181116	0.198537	0.205468	0.121074	0.115271	0.16144	0.185163	0.186243	0.230808	0.116782	0.112215	0.14141	0.185347	0.223531	0.220715	0.118874	0.0956699	0.133531	0.181319	0.21206	0.258546	0.148264	0.0829185	0.00674226	0.00309873	0.0582907	0.163051
2717	P06103	Eukaryotic translation initiation factor 3 subunit B	172	P06103	PRT1		1486	0.102582	0.085593	0.0711191	0.112972	0.172894	0.45484	0.0967345	0.0777493	0.0723868	0.107327	0.166942	0.47886	0.107914	0.091632	0.0798966	0.101773	0.18121	0.437575	0.099678	0.0885174	0.0700207	0.103967	0.168911	0.468906	0.111096	0.0855508	0.0644737	0.102663	0.171876	0.464341	0.114644	0.0816802	0.0565282	0.0970373	0.1778	0.472311	0.172872	0.125273	0.0906512	0.0533714	0.0374235	0.404744
1832	P06105	Protein SCP160	174	P06105	SCP160		4706	0.0852474	0.108783	0.141006	0.214929	0.27316	0.176875	0.0836635	0.0967494	0.135741	0.21812	0.294331	0.171395	0.095286	0.116742	0.150052	0.218388	0.258614	0.160919	0.0919858	0.106446	0.158176	0.212449	0.258225	0.172718	0.0679601	0.0725888	0.105199	0.201023	0.341234	0.211995	0.0649476	0.0736861	0.104794	0.209561	0.323464	0.223547	0.190207	0.102083	0.0207644	0.0485854	0.137689	0.12678
73	P06106	Protein MET17;O-acetylhomoserine sulfhydrylase;O-acetylserine sulfhydrylase	175	P06106	MET17	cytosol	563	0.170645	0.210199	0.162267	0.20879	0.209306	0.0387933	0.160429	0.190388	0.178545	0.209454	0.20216	0.0590231	0.196432	0.200575	0.208333	0.169953	0.162651	0.0620554	0.175243	0.2046	0.178029	0.189992	0.181471	0.0706639	0.186355	0.204494	0.164331	0.215884	0.165571	0.063365	0.225155	0.205867	0.154387	0.194004	0.154326	0.0662592	0.104809	0.000667039	0.000496245	0.0424463	0.0738355	0.011302
2292	P06168	Ketol-acid reductoisomerase, mitochondrial	176	P06168	ILV5	mitochondria	1951	0.407131	0.447367	0.1396	0.00353599	0.00111613	0.00125021	0.421395	0.443996	0.128606	0.00341232	0.00124833	0.0013409	0.398953	0.456355	0.136952	0.00486908	0.00151754	0.00135253	0.374987	0.485135	0.133635	0.00385138	0.00108465	0.00130641	0.387734	0.442687	0.162677	0.00406975	0.00127403	0.00155814	0.391408	0.440804	0.160526	0.00439089	0.00149441	0.00137676	0.131676	0.236501	0.0221701	0.162808	0.134354	0.0488452
109	P06169	Pyruvate decarboxylase isozyme 1	177	P06169	PDC1	cytosol	2294	0.176271	0.200659	0.169574	0.196567	0.205949	0.0509806	0.161178	0.182105	0.165023	0.220113	0.204067	0.0675152	0.190094	0.199055	0.197438	0.176447	0.172287	0.064679	0.166456	0.200782	0.167293	0.200956	0.18284	0.0816743	0.185742	0.206553	0.159211	0.214894	0.167036	0.0665631	0.216356	0.200097	0.158208	0.197296	0.160394	0.0676482	0.0991838	0.0102071	0.00780398	0.0302233	0.0704784	0.000885267
996	P06197	CDP-diacylglycerol--inositol 3-phosphatidyltransferase	180	P06197	PIS1	ER	164	0.162013	0.172844	0.353093	0.226598	0.0854517	0	0.224388	0.269246	0.272884	0.103397	0.130085	0	0.1267	0.124758	0.414385	0.22541	0.0841895	0.0245569	0.17731	0.22916	0.256873	0.197761	0.11782	0.0210762	0.218069	0.136575	0.343653	0.202028	0.0996753	0	0.175968	0.198564	0.26665	0.216366	0.119193	0.0232596	0.113442	0.0380213	0.191322	0.0602546	0.0500187	0.0500954
2494	P06208;P06208-2	2-isopropylmalate synthase	181	P06208	LEU4		597	0.446704	0.445595	0.105542	0.00215885	0	0	0.41289	0.467554	0.117527	0.00202927	0	0	0.382405	0.47925	0.13657	0.00177546	0	0	0.426134	0.452958	0.118033	0.00287561	0	0	0.354457	0.490819	0.153202	0.0015224	0	0	0.381914	0.458953	0.156917	0.00221661	0	0	0.171249	0.23473	0.0562282	0.164185	0.13547	0.0500954
2803	P06367	40S ribosomal protein S14-A	186	P06367	RPS14A	ribosome	1031	0.0935095	0.0941367	0.0672242	0.111928	0.171742	0.46146	0.0926458	0.0711391	0.0684823	0.123007	0.172483	0.472243	0.0962038	0.0831734	0.0714826	0.100399	0.182816	0.465925	0.0818358	0.0699004	0.0679605	0.105348	0.178404	0.496552	0.0893303	0.0751566	0.0583012	0.104951	0.190562	0.4817	0.0827469	0.0700252	0.0533052	0.0985678	0.178732	0.516622	0.181945	0.116729	0.0945462	0.0544158	0.0362712	0.411365
1015	P06634	ATP-dependent RNA helicase DED1	187	P06634	DED1		2139	0.140313	0.132912	0.170596	0.170108	0.15264	0.23343	0.147262	0.133013	0.162206	0.162777	0.165151	0.229591	0.147064	0.148426	0.154565	0.178389	0.165297	0.206258	0.147863	0.13809	0.161789	0.169472	0.169716	0.21307	0.124368	0.114261	0.14846	0.169212	0.20362	0.240078	0.120681	0.110208	0.157496	0.171071	0.183477	0.257067	0.135141	0.0779535	0.00882585	0.00376402	0.0171697	0.183335
452	P06700	NAD-dependent histone deacetylase SIR2	188	P06700	SIR2	nucleus	281	0.195061	0.131358	0.178111	0.175933	0.15886	0.160678	0.20211	0.219682	0.190338	0.152663	0.113443	0.121765	0.168027	0.120922	0.146939	0.212657	0.225748	0.125707	0.205184	0.138019	0.17444	0.211996	0.160354	0.110006	0.196064	0.140562	0.153311	0.172125	0.154972	0.182967	0.20575	0.160685	0.16883	0.16797	0.155565	0.1412	0.0803938	0.0795081	0.0163405	0.00958948	0.0233894	0.110582
660	P06701	Regulatory protein SIR3	189	P06701	SIR3	nucleus	443	0.12691	0.164436	0.200013	0.264087	0.188142	0.056411	0.163801	0.190728	0.301754	0.182712	0.14673	0.0142751	0.0940046	0.0903002	0.231479	0.194655	0.276355	0.113206	0.177219	0.170836	0.200623	0.260207	0.139349	0.0517657	0.166595	0.121139	0.252323	0.157328	0.210363	0.0922517	0.22269	0.202653	0.212515	0.164448	0.13292	0.0647741	0.148544	0.0464293	0.038243	0.0977435	0.0526713	0.00631559
1645	P06704	Cell division control protein 31	190	P06704	CDC31		210	0.103215	0.168242	0.524423	0.15715	0.0469695	0	0.138501	0.210684	0.409432	0.104095	0.0729752	0.0643135	0.142481	0.128495	0.479086	0.167042	0.0612243	0.0216713	0.157127	0.166222	0.450354	0.127602	0.0644541	0.0342409	0.166889	0.149885	0.440269	0.135744	0.0579614	0.0492523	0.156931	0.186926	0.397771	0.137892	0.0611922	0.0592877	0.172239	0.0426239	0.362653	0.00919393	0.0885008	0.0500954
1611	P06773	Deoxycytidylate deaminase	192	P06773	DCD1		197	0.139857	0.145592	0.150266	0.178851	0.226592	0.158843	0.0815685	0.128595	0.17978	0.201327	0.241662	0.167068	0.0711034	0.0935806	0.179001	0.230143	0.233743	0.19243	0.045268	0.0474864	0.195859	0.248808	0.258572	0.204007	0.0633904	0.118483	0.169324	0.231251	0.244926	0.172625	0.0590642	0.0952958	0.176534	0.240998	0.228258	0.19985	0.135597	0.0652739	0.0115046	0.0125068	0.0911219	0.108747
974	P06775	Histidine permease	194	P06775	HIP1	PM	378	0.167181	0.171635	0.25288	0.259931	0.148373	0	0.148154	0.179366	0.276292	0.23888	0.157308	0	0.17105	0.187248	0.237914	0.258788	0.145001	0	0.163487	0.147363	0.279478	0.265187	0.144485	0	0.159473	0.135356	0.247933	0.276967	0.17584	0.00443203	0.137102	0.125059	0.247817	0.313055	0.176968	0	0.108273	0.039231	0.0911095	0.0935874	0.0129026	0.0500954
1846	P06776	3,5-cyclic-nucleotide phosphodiesterase 2	195	P06776	PDE2	nucleus	153	0.140836	0.11683	0.103311	0.147115	0.185434	0.306474	0.130611	0.0984556	0.145554	0.118172	0.168737	0.33847	0.129476	0.052375	0.108833	0.16751	0.208553	0.333253	0.101837	0.121474	0.123554	0.128175	0.173757	0.351204	0.153995	0.11927	0.131919	0.0698915	0.168545	0.356379	0.131872	0.135519	0.129895	0.0828926	0.159395	0.360427	0.134619	0.0940354	0.0584594	0.0192286	0.0499634	0.256379
2166	P06778-3;P06778-2;P06778	DNA repair and recombination protein RAD52	197	P06778	RAD52		471	0.082925	0.0586822	0.142812	0.257317	0.303856	0.154407	0.0636102	0.0595483	0.137165	0.230222	0.352133	0.157322	0.0831555	0.0674909	0.118077	0.270701	0.308783	0.151793	0.0777114	0.0596091	0.138918	0.274091	0.305654	0.144017	0.0668115	0.019982	0.135434	0.265833	0.354889	0.157051	0.0593935	0.0462256	0.137906	0.269387	0.316682	0.170405	0.192529	0.152183	0.0189585	0.0909733	0.168386	0.104312
876	P06780	GTP-binding protein RHO1	199	P06780	RHO1		431	0.211193	0.199787	0.348069	0.180293	0.0431795	0.0174794	0.19484	0.203253	0.307203	0.208288	0.0834272	0.00298849	0.159588	0.203419	0.332263	0.215229	0.0829052	0.00659537	0.191269	0.226259	0.312661	0.156874	0.094579	0.0183579	0.150638	0.16294	0.312836	0.227358	0.122284	0.0239442	0.18693	0.152343	0.344815	0.208609	0.0871389	0.0201638	0.0642616	0.0110792	0.186298	0.0139493	0.0922909	0.032616
1005	P06781	GTP-binding protein RHO2	200	P06781	RHO2	PM	291	0.215045	0.226301	0.2956	0.2397	0.023354	0	0.205848	0.229409	0.292988	0.20795	0.0638045	0	0.246491	0.259937	0.251083	0.227695	0.0147947	0	0.223306	0.221145	0.308329	0.239301	0.00791922	0	0.213746	0.216829	0.288162	0.244231	0.0370312	0	0.183642	0.22785	0.282117	0.243981	0.0624111	0	0.0604097	0.0154356	0.13383	0.073356	0.112116	0.0500954
793	P06782	Carbon catabolite-derepressing protein kinase	201	P06782	SNF1		530	0.164958	0.117212	0.176327	0.196333	0.185215	0.159955	0.159688	0.123527	0.152647	0.181522	0.181594	0.201022	0.151009	0.139781	0.152977	0.191999	0.174472	0.189763	0.157725	0.150678	0.153946	0.189392	0.174797	0.173463	0.157432	0.129514	0.151063	0.186934	0.178338	0.196719	0.174773	0.113751	0.144993	0.201434	0.188115	0.176934	0.110497	0.0936538	0.0145564	0.0299897	0.0497451	0.109859
642	P06785	Thymidylate synthase	203	P06785	CDC21		159	0.160106	0.140079	0.151276	0.193737	0.212634	0.142168	0.162149	0.161297	0.155383	0.193083	0.207473	0.120614	0.187837	0.123366	0.14735	0.155783	0.179839	0.205825	0.189172	0.180892	0.115386	0.171104	0.208927	0.134519	0.181378	0.144832	0.139015	0.145039	0.156483	0.233254	0.187158	0.167146	0.125766	0.158048	0.190455	0.171427	0.115348	0.0707871	0.0104946	0.0273936	0.0771632	0.092073
912	P06786	DNA topoisomerase 2	204	P06786	TOP2	nucleus	1436	0.139293	0.144052	0.148346	0.188075	0.196756	0.183478	0.159894	0.17659	0.200797	0.206316	0.14859	0.107812	0.0952883	0.0850114	0.133458	0.212076	0.249733	0.224433	0.122544	0.141854	0.201528	0.211532	0.20738	0.115162	0.125563	0.143816	0.179634	0.162567	0.199381	0.189039	0.134496	0.175451	0.184179	0.176783	0.205786	0.123305	0.136161	0.0668133	0.013424	0.0217308	0.0612853	0.133383
258	P06787	Calmodulin	205	P06787	CMD1		370	0.204038	0.177797	0.178328	0.180318	0.151429	0.108089	0.189004	0.174599	0.188556	0.178884	0.172392	0.0965641	0.186963	0.177201	0.181979	0.18955	0.150397	0.11391	0.166852	0.142232	0.230691	0.198007	0.151497	0.110721	0.174919	0.161654	0.181751	0.188839	0.172121	0.120717	0.197229	0.18024	0.174057	0.181377	0.157699	0.109398	0.0714163	0.0330683	0.0165575	0.0139742	0.015959	0.057994
1703	P06839	DNA repair helicase RAD3	207	P06839	RAD3	nucleus	378	0.111673	0.0830928	0.167711	0.182266	0.218872	0.236385	0.0899661	0.123132	0.173974	0.180086	0.199491	0.233351	0.0914173	0.0578371	0.161823	0.210899	0.262785	0.215239	0.103133	0.108045	0.155219	0.20525	0.213098	0.215256	0.109867	0.0372042	0.160496	0.20055	0.221273	0.270609	0.0734139	0.0301748	0.165519	0.18115	0.280505	0.269237	0.163781	0.127773	0.00594106	0.0159225	0.0834012	0.18629
2246	P07143	Cytochrome c1, heme protein, mitochondrial	210	P07143	CYT1	mitochondria	378	0.369188	0.480809	0.150003	0	0	0	0.363814	0.491604	0.144582	0	0	0	0.349853	0.498597	0.149902	0.00164815	0	0	0.36245	0.467757	0.167758	0.00203531	0	0	0.336713	0.494795	0.167677	0	0.000814218	0	0.348276	0.496576	0.151826	0.00332203	0	0	0.0937334	0.269943	0.0117669	0.166344	0.13547	0.0500954
1283	P07149	Fatty acid synthase subunit beta;3-hydroxyacyl-[acyl-carrier-protein] dehydratase;Enoyl-[acyl-carrier-protein] reductase [NADH];[Acyl-carrier-protein] acetyltransferase;[Acyl-carrier-protein] malonyltransferase;S-acyl fatty acid synthase thioesterase	211	P07149	FAS1	cytosol	4772	0.166956	0.13535	0.101671	0.136629	0.156088	0.303305	0.167964	0.133272	0.10803	0.159695	0.153039	0.278001	0.167917	0.140819	0.115609	0.125493	0.152283	0.29788	0.169571	0.141168	0.106707	0.144553	0.168391	0.269609	0.178185	0.136226	0.0973375	0.137574	0.138658	0.312019	0.203463	0.137157	0.104074	0.138229	0.151812	0.265266	0.108498	0.0755156	0.060099	0.0297144	0.0206174	0.25321
189	P07170	Adenylate kinase	212	P07170	ADK1	cytosol	759	0.155096	0.231053	0.170177	0.183507	0.198825	0.061342	0.145227	0.193592	0.179214	0.199132	0.199187	0.0836484	0.17468	0.204379	0.199712	0.162537	0.180112	0.0785803	0.152379	0.202293	0.173719	0.196	0.178115	0.0974934	0.162417	0.210638	0.156746	0.222281	0.172321	0.075597	0.200501	0.213319	0.149087	0.192225	0.162478	0.0823899	0.120358	0.020187	0.00840629	0.0171635	0.0633548	0.0112467
579	P07172	Histidinol-phosphate aminotransferase	213	P07172	HIS5	cytosol	363	0.137722	0.202872	0.158636	0.166486	0.207723	0.12656	0.124421	0.161924	0.145496	0.205565	0.204087	0.158507	0.166003	0.183988	0.195225	0.16361	0.177206	0.113968	0.14029	0.158642	0.172987	0.191438	0.188037	0.148606	0.1333	0.18572	0.12869	0.198334	0.182781	0.171176	0.172077	0.155792	0.151554	0.186791	0.187119	0.146666	0.137732	0.0079934	0.00313442	0.00014218	0.0722531	0.0764645
2194	P07213	Mitochondrial import receptor subunit TOM70	214	P07213	TOM70	mitochondria	904	0.34806	0.507406	0.137512	0.00623973	0.000781893	0	0.36669	0.469052	0.152493	0.0111485	0.000616299	0	0.327842	0.53236	0.128123	0.00968496	0.00192745	6.27002e-05	0.377073	0.446274	0.164572	0.0116269	0.000453749	0	0.35359	0.476553	0.157163	0.0119253	0.000667552	0.000100983	0.328043	0.514099	0.147648	0.00916116	0.00104857	0	0.0726057	0.296541	0.0242584	0.160104	0.134688	0.0500954
2437	P07236	Threonine--tRNA ligase, mitochondrial	215	P07236	MST1	mitochondria	229	0.371651	0.505003	0.123346	0	0	0	0.396736	0.472023	0.131241	0	0	0	0.406242	0.453462	0.140295	0	0	0	0.372732	0.481881	0.145387	0	0	0	0.389278	0.451783	0.158939	0	0	0	0.349269	0.518348	0.132384	0	0	0	0.0961962	0.294137	0.0384239	0.166344	0.13547	0.0500954
142	P07244	Bifunctional purine biosynthetic protein ADE5,7;Phosphoribosylamine--glycine ligase;Phosphoribosylformylglycinamidine cyclo-ligase	216	P07244	ADE5,7	cytosol	1030	0.201726	0.200308	0.169681	0.209401	0.199048	0.0198355	0.154613	0.18793	0.16593	0.229326	0.208327	0.0538746	0.184592	0.207768	0.208332	0.167528	0.178579	0.053201	0.174407	0.188409	0.174555	0.1967	0.186061	0.0798685	0.178036	0.212476	0.156595	0.227976	0.175794	0.0491226	0.218561	0.206374	0.154993	0.189924	0.1694	0.0607482	0.0737287	0.0105574	0.00791104	0.043057	0.063578	0.0302598
2897	P07245	C-1-tetrahydrofolate synthase, cytoplasmic;Methylenetetrahydrofolate dehydrogenase;Methenyltetrahydrofolate cyclohydrolase;Formyltetrahydrofolate synthetase	217	P07245	ADE3		2044	0.0784333	0.0651633	0.0654519	0.102239	0.178715	0.509998	0.0730119	0.0624822	0.0663604	0.114182	0.173003	0.51096	0.0780068	0.0730326	0.0689039	0.0995993	0.197404	0.483053	0.0741356	0.0588797	0.0632185	0.102192	0.19008	0.511494	0.0726535	0.0641247	0.0587055	0.104236	0.191048	0.509232	0.077334	0.0603255	0.0575738	0.0993597	0.187648	0.517759	0.197021	0.145702	0.0963185	0.0641051	0.0432443	0.459903
2601	P07246	Alcohol dehydrogenase 3, mitochondrial	218	P07246	ADH3	mitochondria	377	0.405285	0.542498	0.0511573	0.00106026	0	0	0.381245	0.498648	0.119492	0.000573555	4.10921e-05	0	0.222347	0.625731	0.150839	0.000343485	0.000740352	0	0.316274	0.502547	0.180119	0.000686468	0.000225007	0.000148918	0.391105	0.464528	0.143325	0.000752944	0.000155159	0.000134336	0.402754	0.459194	0.136406	0.00106582	0.00022203	0.000358092	0.12983	0.331632	0.110613	0.165284	0.13547	0.0500954
1399	P07248	Regulatory protein ADR1	219	P07248	ADR1		146	0.12623	0.0842363	0.191077	0.214302	0.236526	0.147628	0.154051	0.211786	0.166984	0.206226	0.214603	0.0463503	0.0531345	0.075044	0.1291	0.229858	0.290862	0.222001	0.117203	0.0448792	0.17754	0.255626	0.197197	0.207555	0.079329	0.150105	0.14047	0.249189	0.15507	0.225838	0.120141	0.117064	0.237374	0.207198	0.237645	0.0805783	0.149224	0.126629	0.0293068	0.0479579	0.101056	0.097533
2302	P07251	ATP synthase subunit alpha, mitochondrial	221	P07251	ATP1	mitochondria	986	0.412319	0.44389	0.141301	0.00249005	0	0	0.443359	0.410272	0.143909	0.00246012	0	0	0.529777	0.280435	0.184193	0.00555709	1.85845e-05	1.95551e-05	0.411547	0.461874	0.123426	0.00315315	0	0	0.369079	0.474735	0.155604	0.000581463	0	0	0.339658	0.513682	0.143401	0.00322876	3.0048e-05	0	0.136865	0.233025	0.0204696	0.163854	0.13547	0.0500954
2117	P07252	Cytochrome B pre-mRNA-processing protein 1	222	P07252	CBP1		99	0.134588	0.233441	0.108565	0	0.224979	0.298426	0.135377	0.324325	0.0506051	0.0678124	0.149586	0.272295	0.0559721	0.196348	0.0709346	0.158338	0.179459	0.338949	0.0734719	0.327437	0.0679304	0.0816943	0.0897438	0.359723	0.403944	0.498594	0.0974619	0	0	0	0.282214	0.297075	0.0324018	0.129253	0	0.259056	0.140866	0.0225755	0.0532054	0.166344	0.0895088	0.248331
2453	P07253	Cytochrome B pre-mRNA-processing protein 6	223	P07253	CBP6	mitochondria	173	0.332378	0.518026	0.149596	0	0	0	0.37179	0.553076	0.0751335	0	0	0	0.290537	0.532526	0.176937	0	0	0	0.408451	0.492698	0.0988515	0	0	0	0.339142	0.483806	0.15507	0	0.00641413	0.0155676	0.308677	0.537564	0.132276	0	0	0.0214831	0.0569234	0.307161	0.0121746	0.166344	0.13547	0.0500954
2352	P07256	Cytochrome b-c1 complex subunit 1, mitochondrial	225	P07256	COR1	mitochondria	625	0.400248	0.452627	0.145808	0.00131679	0	0	0.406908	0.461981	0.131111	0	0	0	0.34242	0.527036	0.126503	0.00404076	0	0	0.469503	0.396962	0.130337	0.00319865	0	0	0.351984	0.475096	0.170226	0.00269387	0	0	0.340241	0.471413	0.184387	0.00396002	0	0	0.124793	0.241762	0.0159619	0.165027	0.13547	0.0500954
2359	P07257	Cytochrome b-c1 complex subunit 2, mitochondrial	226	P07257	QCR2	mitochondria	690	0.354841	0.52573	0.118912	0.000516976	0	0	0.377222	0.482839	0.138776	0.00116325	0	0	0.374956	0.492835	0.129686	0.00245651	0	6.58388e-05	0.275383	0.553132	0.169551	0.00160696	0	0.000327085	0.322645	0.505983	0.169278	0.00209347	0	0	0.357482	0.491452	0.149181	0.00167947	0.000142797	6.33464e-05	0.0793864	0.314865	0.0428584	0.165827	0.13547	0.0500954
135	P07258	Carbamoyl-phosphate synthase arginine-specific small chain	227	P07258	CPA1	cytosol	580	0.174437	0.211726	0.158514	0.208283	0.197184	0.0498564	0.152064	0.185938	0.17685	0.241925	0.179978	0.0632453	0.199609	0.209613	0.174429	0.176019	0.171313	0.0690173	0.172586	0.195082	0.16684	0.202348	0.183796	0.0793477	0.163206	0.198031	0.159229	0.224811	0.189052	0.0656701	0.193334	0.204937	0.15722	0.207293	0.17062	0.0665956	0.101017	0.000859911	0.00325656	0.0419397	0.0617133	0.000238947
799	P07259	Protein URA2;Glutamine-dependent carbamoyl-phosphate synthase;Aspartate carbamoyltransferase	228	P07259	URA2	cytosol	4170	0.1873	0.151351	0.121436	0.16228	0.176416	0.201216	0.165291	0.148687	0.130163	0.170457	0.172469	0.212933	0.181452	0.159128	0.133966	0.143485	0.177892	0.204078	0.169647	0.146328	0.125203	0.161838	0.182976	0.214008	0.181189	0.144572	0.112651	0.165396	0.176807	0.219384	0.201358	0.137358	0.110136	0.154692	0.178251	0.218205	0.0881544	0.0595142	0.0403345	0.00406383	0.040946	0.151121
1232	P07260	Eukaryotic translation initiation factor 4E	229	P07260	CDC33	cytosol	554	0.122479	0.143238	0.166228	0.169602	0.174735	0.223718	0.121125	0.127612	0.174263	0.166681	0.169071	0.241249	0.127158	0.132432	0.174431	0.161308	0.174713	0.229958	0.11955	0.141488	0.16569	0.152617	0.151325	0.26933	0.11263	0.104841	0.137484	0.162771	0.196505	0.28577	0.121595	0.112287	0.135974	0.170041	0.194977	0.265127	0.152975	0.0676274	0.00445728	0.00325776	0.0392648	0.173623
557	P07262	NADP-specific glutamate dehydrogenase 1	231	P07262	GDH1	cytosol	1357	0.164214	0.174228	0.143423	0.189333	0.192187	0.136615	0.138223	0.155628	0.148186	0.209212	0.189532	0.159219	0.158229	0.179746	0.167106	0.155022	0.168079	0.171818	0.141228	0.168981	0.149757	0.180628	0.180266	0.17914	0.161841	0.167905	0.133884	0.191973	0.175852	0.168545	0.198203	0.161818	0.135771	0.173409	0.172465	0.158335	0.111241	0.0366378	0.0183475	0.0229891	0.0567169	0.08652
236	P07263-2;P07263	Histidine--tRNA ligase, mitochondrial	232	P07263	HTS1		1103	0.192598	0.194364	0.146843	0.163137	0.15738	0.145678	0.18124	0.205375	0.147733	0.170146	0.155414	0.140092	0.18761	0.220689	0.166106	0.141159	0.151518	0.132917	0.182897	0.216818	0.14331	0.14849	0.148428	0.160056	0.182232	0.205443	0.147994	0.157713	0.150577	0.156042	0.200531	0.176522	0.150893	0.160574	0.151633	0.159846	0.0828564	0.0165014	0.014927	0.00320706	0.0219095	0.0955824
144	P07264	3-isopropylmalate dehydratase	233	P07264	LEU1	cytosol	1489	0.176672	0.201994	0.169975	0.212659	0.190924	0.047776	0.163929	0.190833	0.179317	0.211648	0.191444	0.06283	0.178971	0.198965	0.212805	0.181237	0.16538	0.0626416	0.158985	0.209822	0.172998	0.203354	0.187501	0.0673402	0.177593	0.208319	0.172222	0.212576	0.169184	0.0601062	0.202193	0.186108	0.174463	0.203951	0.168666	0.0646196	0.0987819	0.00887213	0.00820426	0.0463155	0.0554537	0.00231937
2446	P07266	Mitochondrial RNA-splicing protein MRS1	234	P07266	MRS1	mitochondria	209	0.425979	0.44706	0.126961	0	0	0	0.408505	0.493438	0.098057	0	0	0	0.365571	0.495836	0.138593	0	0	0	0.382959	0.466922	0.15012	0	0	0	0.342823	0.49922	0.157957	0	0	0	0.350338	0.493539	0.156122	0	0	0	0.150524	0.236195	0.0348095	0.166344	0.13547	0.0500954
639	P07267	Saccharopepsin	235	P07267	PEP4	vacuole	584	0.173304	0.142921	0.306141	0.214004	0.121906	0.0417226	0.169304	0.213892	0.276979	0.178398	0.118947	0.0424798	0.171345	0.17229	0.258154	0.227588	0.128066	0.0425582	0.166541	0.16749	0.278035	0.213814	0.124004	0.0501153	0.167669	0.142184	0.269853	0.229691	0.140156	0.0504459	0.150858	0.130668	0.289917	0.234598	0.14356	0.0503984	0.102151	0.0679443	0.144371	0.0476606	0.0135639	0.00837275
879	P07269	Regulatory protein PHO2	236	P07269	PHO2	nucleus	104	0.164655	0.179413	0.178023	0.14464	0.216447	0.116821	0.189806	0.293859	0.201425	0.178753	0.136156	0	0.0768322	0.0661435	0.134571	0.244842	0.269524	0.208087	0.120023	0.205731	0.226131	0.187223	0.260893	0	0.11373	0.192318	0.179859	0.172164	0.235202	0.106727	0.105762	0.21261	0.166647	0.223211	0.191909	0.0998594	0.110799	0.0314523	0.0162528	0.0217037	0.0809763	0.0667261
2016	P07270	Phosphate system positive regulatory protein PHO4	237	P07270	PHO4		121	0.0427637	0.0998194	0.17701	0.267295	0.190047	0.223066	0.156746	0.172322	0.279838	0.283104	0.107991	0	0.0359412	0	0.0671965	0.25509	0.297009	0.344763	0.0377875	0.0847522	0.159907	0.140509	0.147908	0.429137	0.0568029	0.0935517	0.231457	0.179944	0.242384	0.195861	0	0.172018	0.176607	0.238227	0.223247	0.1899	0.232691	0.111046	0.0152397	0.100951	0.0545762	0.17297
2080	P07273	Transcription elongation factor S-II	239	P07273	DST1	nucleus	593	0.126645	0.118107	0.108046	0.128814	0.177173	0.341215	0.114493	0.10418	0.100285	0.136729	0.17181	0.372503	0.121433	0.106351	0.101347	0.12432	0.189678	0.35687	0.115425	0.100594	0.0984588	0.122452	0.165955	0.397116	0.103146	0.10236	0.0890519	0.122945	0.196679	0.385818	0.114467	0.0924347	0.0840097	0.120849	0.181963	0.406277	0.14881	0.0927591	0.053724	0.0375296	0.0417026	0.29112
285	P07274	Profilin	240	P07274	PFY1	cytosol	266	0.191289	0.198714	0.172094	0.243966	0.193936	0	0.146137	0.177958	0.186032	0.247648	0.192553	0.0496715	0.182284	0.247061	0.175305	0.187132	0.163783	0.0444352	0.213108	0.14835	0.189138	0.185996	0.242415	0.0209933	0.1812	0.19225	0.199915	0.232444	0.190943	0.00324845	0.236366	0.191735	0.196	0.153029	0.165834	0.0570358	0.0841651	0.0121513	0.0103234	0.0776227	0.0584657	0.0500954
2645	P07275	Delta-1-pyrroline-5-carboxylate dehydrogenase, mitochondrial	241	P07275	PUT2	mitochondria	566	0.511517	0.424769	0.0637138	0	0	0	0.439359	0.487835	0.072806	0	0	0	0.261403	0.578713	0.156581	0.00259824	0.000704675	0	0.296856	0.593651	0.109493	0	0	0	0.300798	0.537149	0.140423	0.00589169	0.00757116	0.00816744	0.21668	0.59954	0.175463	0.00831711	0	0	0.236062	0.213904	0.0980565	0.166344	0.13547	0.0500954
183	P07277	Mevalonate kinase	243	P07277	ERG12	cytosol	281	0.199062	0.19138	0.175731	0.211399	0.188356	0.0340719	0.172832	0.192423	0.200847	0.225594	0.197305	0.0109993	0.173002	0.227896	0.230648	0.182344	0.147733	0.0383764	0.181073	0.219802	0.15994	0.167373	0.202792	0.0690205	0.197635	0.240846	0.18664	0.205389	0.149533	0.0199567	0.210046	0.209194	0.180667	0.166952	0.186996	0.0461453	0.0763921	0.0194861	0.013961	0.0450549	0.0528858	0.0160235
1049	P07278	cAMP-dependent protein kinase regulatory subunit	244	P07278	BCY1		737	0.14576	0.141486	0.163517	0.190119	0.187159	0.171959	0.138426	0.131532	0.163393	0.180293	0.198849	0.187506	0.141362	0.134191	0.153976	0.18787	0.201283	0.181318	0.137589	0.124894	0.154518	0.192524	0.199814	0.190662	0.126629	0.112006	0.146893	0.190191	0.216747	0.207535	0.133624	0.107906	0.139617	0.203732	0.207304	0.207818	0.129694	0.0693798	0.00174637	0.0237751	0.051689	0.121864
2784	P07281;P07280	40S ribosomal protein S19-B;40S ribosomal protein S19-A	245	P07281;P07280	RPS19B	ribosome	867	0.101445	0.0854924	0.0744365	0.115277	0.179581	0.443768	0.093693	0.0694785	0.0676735	0.12932	0.180667	0.459167	0.0952147	0.0806327	0.0709127	0.102183	0.200142	0.450915	0.0823001	0.0697272	0.0646867	0.111428	0.185782	0.486076	0.0915592	0.0765142	0.0581279	0.110673	0.191729	0.471396	0.0925109	0.072997	0.0558778	0.096691	0.18722	0.494704	0.174009	0.125373	0.0873339	0.0510665	0.0441102	0.393673
117	P07283	Phosphomannomutase	246	P07283	SEC53		728	0.180184	0.222109	0.16323	0.202715	0.19081	0.0409514	0.151761	0.194772	0.180216	0.222233	0.19653	0.0544883	0.191669	0.210075	0.212734	0.173887	0.167886	0.043749	0.169884	0.215396	0.184036	0.190446	0.171457	0.0687807	0.169586	0.208822	0.172984	0.226126	0.168873	0.0536093	0.206052	0.208174	0.167853	0.209035	0.151711	0.0571757	0.09527	0.0112435	0.00145971	0.0363711	0.0553397	0.00914402
53	P07284	Serine--tRNA ligase, cytoplasmic	247	P07284	SES1	cytosol	1155	0.188268	0.20385	0.15993	0.199507	0.199661	0.0487839	0.16978	0.188674	0.168568	0.212933	0.194891	0.0651536	0.194501	0.206252	0.206282	0.163267	0.161977	0.0677199	0.179784	0.195786	0.173591	0.193147	0.17558	0.0821127	0.183266	0.203078	0.164815	0.217652	0.168077	0.0631122	0.22297	0.199755	0.163028	0.181494	0.158461	0.0742917	0.0871867	0.00701553	0.00184078	0.0331635	0.0641911	0.00131152
1024	P07285	Anthranilate phosphoribosyltransferase	248	P07285	TRP4	cytosol	417	0.135455	0.151447	0.130988	0.192016	0.205255	0.184839	0.0982243	0.147109	0.151445	0.189769	0.204842	0.208611	0.145559	0.153429	0.141628	0.155293	0.205762	0.198328	0.121483	0.147171	0.145149	0.161946	0.192024	0.232227	0.115535	0.154211	0.139745	0.194099	0.17476	0.221651	0.157121	0.130878	0.152584	0.160574	0.182902	0.215941	0.139999	0.0594189	0.0307819	0.0256723	0.0697844	0.134743
2568	P07342	Acetolactate synthase catalytic subunit, mitochondrial	250	P07342	ILV2	mitochondria	1279	0.380378	0.483701	0.135487	0.000433712	0	0	0.490167	0.400408	0.108867	0.000557655	0	0	0.328427	0.562501	0.108068	0.000987978	1.57241e-05	0	0.415841	0.480573	0.103129	0.000456987	0	0	0.351676	0.492172	0.15558	0.000555286	0	1.63994e-05	0.354888	0.50359	0.140331	0.00119103	0	0	0.104923	0.272836	0.0262833	0.16591	0.13547	0.0500954
2524	P07347	N-terminal acetyltransferase A complex catalytic subunit ARD1	251	P07347	ARD1		385	0.110589	0.113335	0.0802133	0.155588	0.215998	0.324276	0.109855	0.0849631	0.0782467	0.115426	0.214556	0.396952	0.106348	0.0884748	0.0923998	0.132695	0.194138	0.385944	0.116062	0.0996099	0.0635799	0.126761	0.212298	0.381688	0.115408	0.0976623	0.0805539	0.120365	0.216968	0.369042	0.125733	0.0262802	0.0605483	0.103177	0.258145	0.426116	0.164865	0.0975306	0.0815571	0.0107555	0.0805281	0.27418
235	P07560	Ras-related protein SEC4	252	P07560	SEC4		511	0.19702	0.212294	0.225744	0.211401	0.118375	0.0351657	0.195705	0.195165	0.233133	0.212131	0.116682	0.0471858	0.208458	0.205415	0.199748	0.213902	0.128898	0.0435791	0.193856	0.185073	0.230947	0.220147	0.126462	0.0435149	0.173692	0.181518	0.203597	0.232339	0.163768	0.0450863	0.170416	0.176513	0.206111	0.250809	0.148669	0.047482	0.0784343	0.00142817	0.0639735	0.0450572	0.0170949	0.0149296
287	P07702	L-aminoadipate-semialdehyde dehydrogenase	253	P07702	LYS2	cytosol	1227	0.183121	0.207496	0.170615	0.218389	0.210537	0.00984261	0.155457	0.198578	0.174195	0.237742	0.216135	0.0178931	0.198196	0.214175	0.204283	0.176459	0.180056	0.0268319	0.162659	0.192823	0.188965	0.21645	0.195106	0.0439974	0.173861	0.21572	0.17411	0.239201	0.177002	0.0201062	0.211935	0.221164	0.167554	0.211902	0.165708	0.0217357	0.0923339	0.00336942	0.00884423	0.0520448	0.0750671	0.0402528
1878	P07703	DNA-directed RNA polymerases I and III subunit RPAC1	254	P07703	RPC40	nucleus	779	0.0868974	0.0829737	0.158748	0.211606	0.234776	0.224999	0.0842548	0.0877862	0.163922	0.207632	0.238817	0.217588	0.0760341	0.0660052	0.132379	0.22173	0.253566	0.250286	0.0750147	0.0673142	0.152619	0.218196	0.249118	0.237737	0.0759962	0.0696015	0.140961	0.185698	0.260334	0.26741	0.085947	0.0735043	0.14392	0.193009	0.238884	0.264735	0.188557	0.127892	0.00302191	0.0452624	0.0993053	0.174903
22	P07806-2;P07806	Valine--tRNA ligase, mitochondrial	255	P07806	VAS1		1796	0.200558	0.259711	0.161046	0.175047	0.168474	0.0351642	0.189266	0.230873	0.170493	0.19018	0.168041	0.0511473	0.221395	0.254082	0.195993	0.142054	0.137061	0.049415	0.199241	0.255414	0.166962	0.169154	0.145722	0.0635072	0.209151	0.257283	0.159703	0.183353	0.140643	0.0498671	0.229618	0.255954	0.160209	0.169967	0.132909	0.0513426	0.0748963	0.0488458	0.00072481	0.00870307	0.0330035	0.0149312
1141	P07866	Guanine nucleotide exchange factor LTE1	258	P07866	LTE1		146	0.381796	0.260013	0.30109	0.0571009	0	0	0.342146	0.339857	0.121063	0.196935	0	0	0.47791	0.232821	0.0672384	0.22203	0	0	0.27923	0.241548	0.296145	0.183077	0	0	0.262408	0.211793	0.261239	0.22492	0.0396397	0	0.244169	0.186965	0.0910542	0.135957	0.199741	0.142114	0.106342	0.0491471	0.13932	0.109243	0.13547	0.0500954
1056	P08004	Chitin synthase 1	261	P08004	CHS1	PM	702	0.17095	0.147683	0.241518	0.291044	0.14058	0.00822544	0.142355	0.15493	0.260291	0.302627	0.136573	0.00322501	0.181088	0.171839	0.20204	0.317748	0.122505	0.00478102	0.16429	0.140135	0.238592	0.299178	0.151816	0.00598891	0.147908	0.147464	0.203629	0.332298	0.160633	0.00806804	0.118602	0.130179	0.244805	0.32351	0.167004	0.015899	0.104504	0.0631825	0.0797477	0.1247	0.00510913	0.0418699
2183	P08018	MAP kinase kinase PBS2	262	P08018	PBS2		280	0.114126	0.101638	0.0888485	0.131374	0.16768	0.396333	0.116963	0.105759	0.096991	0.118596	0.161821	0.399871	0.12351	0.106362	0.0984638	0.122917	0.19175	0.356997	0.127986	0.0782023	0.0842736	0.123114	0.178546	0.407878	0.104115	0.0927569	0.0486303	0.125539	0.197466	0.431493	0.128433	0.104218	0.0874094	0.143803	0.164494	0.371642	0.161328	0.109227	0.0729219	0.0349699	0.0322095	0.346238
2260	P08067	Cytochrome b-c1 complex subunit Rieske, mitochondrial	263	P08067	RIP1	mitochondria	322	0.297485	0.558595	0.142768	0.00115123	0	0	0.335037	0.512267	0.151976	0.000719623	0	0	0.248366	0.535658	0.214673	0.00130336	0	0	0.244697	0.537878	0.216301	0.00112463	0	0	0.367971	0.419004	0.211397	0.0016274	0	0	0.334813	0.489885	0.172567	0.00209173	0	0.000643344	0.0220307	0.34773	0.0190022	0.165193	0.13547	0.0500954
1426	P08417	Fumarate hydratase, mitochondrial	265	P08417	FUM1	mitochondria	726	0.355297	0.377102	0.137711	0.0369162	0.0399737	0.0530002	0.356447	0.38169	0.114967	0.0372543	0.0466485	0.062993	0.342564	0.387989	0.136075	0.0377283	0.0425668	0.0530762	0.348444	0.36806	0.137205	0.0376552	0.0453801	0.0632549	0.317823	0.398656	0.148277	0.0357718	0.0370931	0.062378	0.321958	0.40824	0.133751	0.0422538	0.0421117	0.0516856	0.0798424	0.166237	0.0240597	0.129428	0.0954967	0.00290478
2361	P08425	Phenylalanine--tRNA ligase, mitochondrial	266	P08425	MSF1	mitochondria	175	0.382312	0.510893	0.106794	0	0	0	0.391189	0.512541	0.0962701	0	0	0	0.486251	0.354053	0.132686	0.0270106	0	0	0.392977	0.465781	0.141242	0	0	0	0.352938	0.471388	0.134553	0.0411204	0	0	0.32583	0.504167	0.133016	0	0	0.0369867	0.106858	0.300027	0.0549759	0.166344	0.13547	0.0500954
1214	P08456	CDP-diacylglycerol--serine O-phosphatidyltransferase	268	P08456	CHO1	ER	128	0.189681	0.22092	0.356262	0.180657	0.0524799	0	0.191095	0.230707	0.393767	0.12956	0.0548707	0	0.189545	0.209478	0.362353	0.183765	0.0548586	0	0.187253	0.217004	0.370608	0.168202	0.0569335	0	0.157341	0.166584	0.380014	0.202452	0.0840604	0.00954864	0.183554	0.180607	0.368589	0.187264	0.069922	0.0100642	0.0857731	0.0100541	0.194491	0.0143135	0.0829905	0.0500954
2310	P08466	Mitochondrial nuclease	269	P08466	NUC1	mitochondria	354	0.390029	0.466812	0.141969	0.00119012	0	0	0.390721	0.471152	0.138127	0	0	0	0.395618	0.464694	0.139688	0	0	0	0.398754	0.449106	0.15052	0.00161973	0	0	0.347808	0.490565	0.159763	0.00186447	0	0	0.346332	0.495231	0.155855	0.0025819	0	0	0.114575	0.255946	0.0198014	0.165154	0.13547	0.0500954
374	P08518	DNA-directed RNA polymerase II subunit RPB2	271	P08518	RPB2	nucleus	1404	0.248083	0.190532	0.130287	0.125107	0.146756	0.159236	0.24258	0.192302	0.138161	0.119681	0.140364	0.166912	0.2087	0.163655	0.140975	0.13499	0.150286	0.201395	0.222725	0.182926	0.14577	0.128309	0.144134	0.176135	0.222148	0.162115	0.138475	0.134895	0.152217	0.190151	0.216528	0.197356	0.133653	0.133452	0.147619	0.171393	0.0273711	0.0203341	0.0314837	0.041237	0.0112851	0.109141
160	P08524	Farnesyl pyrophosphate synthase	272	P08524	ERG20	cytosol	649	0.164021	0.223497	0.16929	0.188601	0.194144	0.0604478	0.148609	0.192585	0.181837	0.221738	0.187948	0.0672824	0.191349	0.20415	0.207672	0.172911	0.162429	0.0614898	0.150508	0.199816	0.180928	0.206149	0.178383	0.0842165	0.16974	0.22567	0.157944	0.218426	0.166057	0.0621632	0.192867	0.204288	0.159362	0.204181	0.164123	0.0751793	0.111433	0.0126313	0.00751938	0.0222569	0.0586734	0.0103524
782	P08539	Guanine nucleotide-binding protein alpha-1 subunit	275	P08539	GPA1	PM	780	0.201324	0.20799	0.270719	0.228829	0.0911368	0	0.204204	0.183218	0.287826	0.238746	0.0858345	0.00017196	0.217071	0.241965	0.249025	0.230745	0.0596846	0.00150972	0.207019	0.219648	0.297168	0.212165	0.0630181	0.000982584	0.195531	0.20446	0.27229	0.254813	0.0703234	0.00258294	0.188201	0.217549	0.25239	0.262313	0.0769076	0.00263882	0.0741301	0.00287539	0.108949	0.0624854	0.0443335	0.0500954
1563	P08566	Pentafunctional AROM polypeptide;3-dehydroquinate synthase;3-phosphoshikimate 1-carboxyvinyltransferase;Shikimate kinase;3-dehydroquinate dehydratase;Shikimate dehydrogenase	276	P08566	ARO1	cytosol	2809	0.130046	0.130327	0.136684	0.169347	0.188217	0.245379	0.110204	0.11421	0.130067	0.169961	0.194955	0.280603	0.119563	0.121018	0.13549	0.152696	0.195091	0.276142	0.113697	0.115821	0.125921	0.155132	0.196274	0.293156	0.112561	0.106449	0.115755	0.160293	0.196063	0.30888	0.12694	0.113305	0.113459	0.150757	0.194074	0.301465	0.145408	0.0805383	0.0250868	0.00300283	0.0527463	0.195284
1297	P08678	Adenylate cyclase	279	P08678	CYR1		284	0.12742	0.114797	0.11359	0.156545	0.198055	0.289593	0.138254	0.035046	0.124906	0.185793	0.159427	0.356575	0.14019	0.125974	0.125575	0.130343	0.170727	0.307191	0.144015	0.143129	0.128139	0.153948	0.15275	0.278019	0.197503	0.14632	0.12723	0.170621	0.126126	0.2322	0.191626	0.185938	0.0803788	0.213261	0.169952	0.158845	0.148034	0.0960683	0.0481808	0.00979911	0.0625847	0.239497
950	P08679	Citrate synthase, peroxisomal	280	P08679	CIT2		494	0.17915	0.12441	0.138569	0.186333	0.169071	0.202468	0.165716	0.145538	0.139681	0.178966	0.155675	0.214425	0.16072	0.143771	0.129858	0.182746	0.173336	0.209569	0.148267	0.147285	0.136336	0.170874	0.167046	0.230193	0.149507	0.13046	0.126772	0.202858	0.207637	0.182765	0.131186	0.128485	0.136988	0.210864	0.192113	0.200364	0.0963045	0.0864561	0.0232017	0.0199894	0.0336007	0.152372
1400	P08964	Myosin-1	281	P08964	MYO1		559	0.389912	0.284382	0.162384	0.0733866	0.0514016	0.0385337	0.4112	0.26069	0.150395	0.0621128	0.0294272	0.0861753	0.393451	0.233764	0.101787	0.0399275	0.0221779	0.208892	0.270202	0.15834	0.119673	0.0482365	0.0691161	0.334433	0.37824	0.272865	0.0812892	0.0753748	0.0610237	0.131207	0.450759	0.260578	0.100178	0.0931416	0.012959	0.0823851	0.114458	0.0735161	0.000613772	0.0929572	0.0840687	0.0115617
1423	P09032	Translation initiation factor eIF-2B subunit gamma	282	P09032	GCD1	cytosol	448	0.171747	0.126762	0.113248	0.157364	0.169002	0.261877	0.162448	0.135934	0.114164	0.149049	0.160219	0.278186	0.145116	0.131787	0.118507	0.127597	0.176064	0.30093	0.146745	0.145041	0.0992134	0.142099	0.167073	0.29983	0.161528	0.120018	0.0975934	0.140359	0.17592	0.304582	0.171397	0.112283	0.10054	0.155079	0.176316	0.284384	0.103707	0.0841035	0.0485228	0.00898013	0.0335318	0.211782
2622	P09064	Eukaryotic translation initiation factor 2 subunit beta	283	P09064	SUI3		661	0.0986727	0.0909917	0.0857766	0.131271	0.191212	0.402076	0.0745906	0.0861278	0.0940689	0.131768	0.181177	0.432267	0.0855031	0.0833287	0.0939931	0.125175	0.1913	0.4207	0.0754299	0.0783479	0.0852143	0.118004	0.176774	0.46623	0.0943762	0.085946	0.0801221	0.13038	0.180533	0.428643	0.102615	0.0768835	0.0796649	0.12062	0.182019	0.438197	0.176782	0.119874	0.0759937	0.0350728	0.0557415	0.351981
376	P09232	Cerevisin	285	P09232	PRB1	vacuole	455	0.223685	0.189829	0.295119	0.141877	0.0959178	0.0535717	0.214054	0.196214	0.311965	0.152472	0.0869382	0.0383575	0.222678	0.19682	0.291579	0.154946	0.0941541	0.039823	0.214384	0.180764	0.312813	0.144793	0.103265	0.0439803	0.239002	0.180079	0.260774	0.151999	0.109583	0.0585639	0.210576	0.213196	0.276188	0.152771	0.0977278	0.0495415	0.0517691	0.0210362	0.133349	0.0244671	0.0395526	0.00347634
194	P09436	Isoleucine--tRNA ligase, cytoplasmic	288	P09436	ILS1	cytosol	1936	0.17236	0.187846	0.158567	0.207368	0.203414	0.0704455	0.15524	0.187331	0.166038	0.205401	0.199337	0.0866522	0.193807	0.195129	0.198533	0.165011	0.163484	0.0840359	0.15914	0.183432	0.164209	0.198193	0.196105	0.0989223	0.172353	0.193708	0.155136	0.218942	0.175081	0.0847796	0.204135	0.189134	0.16356	0.190129	0.165538	0.0875032	0.103095	0.0230194	0.00320345	0.0410239	0.0679435	0.0203502
2208	P09440	C-1-tetrahydrofolate synthase, mitochondrial;Methylenetetrahydrofolate dehydrogenase;Methenyltetrahydrofolate cyclohydrolase;Formyltetrahydrofolate synthetase	289	P09440	MIS1	mitochondria	1281	0.365649	0.477851	0.142729	0.00257764	0.000147154	0.0110454	0.37867	0.470443	0.13348	0.00398591	0.00324675	0.0101748	0.397142	0.487456	0.103511	0.00121955	0.000547763	0.0101241	0.403338	0.445617	0.141047	0.0019558	0.000947915	0.00709399	0.341415	0.488948	0.14938	0.0041894	0.00422613	0.0118415	0.307233	0.457511	0.206286	0.00654	0.000438439	0.0219906	0.0901949	0.266985	0.0190409	0.163766	0.135323	0.03905
2489	P09457	ATP synthase subunit 5, mitochondrial	290	P09457	ATP5	mitochondria	376	0.371831	0.503842	0.124326	0	0	0	0.418451	0.455721	0.125198	0.000630071	0	0	0.412648	0.474824	0.108997	0.00353043	0	0	0.41773	0.464985	0.114723	0.00256231	0	0	0.396132	0.422957	0.177626	0.00313587	0.000148579	0	0.392128	0.435294	0.169618	0.00295996	0	0	0.096377	0.292976	0.037444	0.166344	0.13547	0.0500954
1293	P09547	SWI/SNF chromatin-remodeling complex subunit SWI1	291	P09547	SWI1	nucleus	381	0.166415	0.099258	0.137295	0.18006	0.194613	0.222358	0.202848	0.172791	0.131861	0.166118	0.181848	0.144534	0.131214	0.0559621	0.102226	0.21044	0.274566	0.225592	0.150063	0.117852	0.146657	0.203194	0.230093	0.152141	0.143681	0.0959454	0.105715	0.170129	0.224766	0.259764	0.154254	0.0946748	0.131336	0.188897	0.259595	0.171243	0.10904	0.111608	0.0244754	0.0137166	0.0591431	0.172263
2714	P09620	Pheromone-processing carboxypeptidase KEX1	292	P09620	KEX1	Golgi	948	0.052268	0.0486197	0.113573	0.321307	0.365561	0.0986713	0.0420831	0.045898	0.108496	0.312923	0.380849	0.109751	0.0619409	0.0296579	0.0985302	0.345777	0.355186	0.108909	0.055818	0.0394621	0.108327	0.311427	0.352885	0.132081	0.0483084	0.0341543	0.0886778	0.292245	0.394019	0.142595	0.05129	0.0425286	0.0861561	0.323081	0.339222	0.157722	0.223186	0.162246	0.0481977	0.154964	0.230091	0.0485759
2638	P09624	Dihydrolipoyl dehydrogenase, mitochondrial	293	P09624	LPD1	mitochondria	925	0.452356	0.458985	0.0879475	0.000711571	0	0	0.405313	0.502984	0.0910484	0.00065441	0	0	0.382729	0.482909	0.131082	0.00264348	0.000438061	0.000197668	0.357271	0.522979	0.118027	0.00155397	0	0.000168887	0.30329	0.56593	0.129878	0.000863764	3.87068e-05	0	0.357707	0.542493	0.0985113	0.00101746	0.000182363	8.86364e-05	0.176901	0.24812	0.0738229	0.165632	0.13547	0.0500954
427	P09733	Tubulin alpha-1 chain	294	P09733	TUB1	cytosol	393	0.178951	0.155786	0.151425	0.194128	0.213258	0.106452	0.142944	0.171008	0.152762	0.198271	0.212949	0.122067	0.17746	0.182115	0.176102	0.169941	0.187802	0.10658	0.158113	0.186349	0.135058	0.186636	0.210559	0.123285	0.177098	0.15771	0.145795	0.194915	0.204834	0.119648	0.205226	0.179086	0.135278	0.176503	0.191442	0.112465	0.0965031	0.0550798	0.0103458	0.027784	0.0777876	0.056357
426	P09734	Tubulin alpha-3 chain	295	P09734	TUB3	cytosol	375	0.180159	0.178155	0.149233	0.182869	0.204904	0.104679	0.151829	0.162803	0.156115	0.188309	0.227374	0.11357	0.188795	0.171893	0.198378	0.162226	0.194913	0.0837951	0.174673	0.17286	0.147162	0.185699	0.209413	0.110193	0.172716	0.14793	0.14354	0.193759	0.213185	0.128871	0.193901	0.165218	0.142843	0.159437	0.216473	0.122128	0.0952952	0.0327107	0.0125372	0.0165251	0.0694341	0.0545839
2854	P09798	Anaphase-promoting complex subunit CDC16	296	P09798	CDC16		137	0.0828144	0.0937985	0.143358	0.128554	0.204274	0.347202	0.0520805	0.0458766	0.06833	0.17784	0.212823	0.44305	0	0.0641658	0.154299	0.253055	0.103221	0.42526	0.0921129	0	0.0974911	0.315909	0.230614	0.263873	0.0778515	0.0510251	0.0607523	0.154579	0.20212	0.453671	0	0	0	0.0963778	0.475254	0.428368	0.19264	0.117067	0.0184125	0.0377903	0.0688034	0.297107
946	P09880	tRNA ligase	297	P09880	TRL1	cytosol	188	0.195114	0.368922	0.173959	0.137111	0.124894	0	0.0852327	0.384731	0.120814	0.196883	0.212338	0	0.183918	0.329881	0.234621	0.178446	0.0731349	0	0.168453	0.160633	0.127294	0.139016	0.284783	0.119821	0.173715	0.188145	0.108656	0.267757	0.154953	0.106774	0.121944	0.379369	0.147109	0.1308	0.0884315	0.132346	0.08034	0.158056	0.0121883	0.0292324	0.0105765	0.0500954
11	P09938	Ribonucleoside-diphosphate reductase small chain 1	298	P09938	RNR2	cytosol	558	0.219005	0.205481	0.156083	0.187081	0.194268	0.0380813	0.207009	0.190453	0.155955	0.2038	0.187331	0.0554515	0.231503	0.207804	0.184878	0.164978	0.15262	0.0582164	0.207286	0.203054	0.16147	0.17605	0.186299	0.0658409	0.230554	0.214207	0.151698	0.196524	0.167441	0.0395758	0.256397	0.216344	0.138717	0.182084	0.150665	0.0557935	0.0564493	0.0053844	0.0056873	0.0207376	0.0587974	0.0120141
2592	P09950	5-aminolevulinate synthase, mitochondrial	299	P09950	HEM1	mitochondria	482	0.419352	0.478515	0.102133	0	0	0	0.432892	0.469665	0.0974422	0	0	0	0.420205	0.446636	0.129374	0.00378458	0	0	0.445302	0.4569	0.0973686	0.000429626	0	0	0.37016	0.464978	0.164059	0.000802738	0	0	0.362748	0.489842	0.140618	0.00157609	0.000679485	0.00453595	0.143897	0.267649	0.059637	0.166344	0.13547	0.0500954
435	P09959	Regulatory protein SWI6	300	P09959	SWI6	nucleus	245	0.382408	0.163497	0.158491	0.169954	0.0444101	0.0812409	0.407049	0.233449	0.117414	0.0791099	0.0372343	0.125744	0.279746	0.126405	0.164086	0.245965	0.124271	0.059527	0.290947	0.151902	0.123135	0.156805	0.128812	0.148399	0.239894	0.162218	0.152805	0.154363	0.150915	0.139805	0.275398	0.241526	0.13114	0.135842	0.123079	0.0930155	0.106953	0.0473687	0.0032798	0.00360991	0.0910602	0.0311455
2173	P0C0V8	40S ribosomal protein S21-A	303	P0C0V8	RPS21A		184	0.132244	0.00569582	0.0724614	0.138381	0.185948	0.46527	0.115093	0.0831065	0.104899	0.140767	0.173393	0.382742	0.158075	0.123213	0.114308	0.160837	0.285782	0.157786	0.109569	0.0739239	0.0742999	0.124069	0.25935	0.358788	0.0914278	0.0867254	0.0987571	0.10771	0.187604	0.427775	0.137119	0.0676681	0.136751	0.131132	0.24689	0.28044	0.14321	0.20517	0.089309	0.0279629	0.0504772	0.415175
2667	P0C0W9	60S ribosomal protein L11-A	305	P0C0W9	RPL11A	ribosome	540	0.0934182	0.0804696	0.0771993	0.114285	0.180923	0.453705	0.105255	0.0813182	0.0904167	0.142266	0.182383	0.398362	0.109301	0.0917964	0.0965477	0.123892	0.213977	0.364486	0.0974731	0.0734829	0.0810631	0.110627	0.183318	0.454036	0.0967868	0.0827403	0.0767044	0.104919	0.182211	0.456638	0.0859098	0.0669847	0.0699372	0.109614	0.189921	0.477634	0.182036	0.130396	0.0845711	0.0520587	0.0454522	0.40361
2590	P0C0X0	40S ribosomal protein S28-B	306	P0C0X0	RPS28B	ribosome	578	0.136027	0.0684519	0.0896141	0.157027	0.225518	0.323361	0.12312	0.0662014	0.0788942	0.10533	0.20441	0.422044	0.0986212	0.0548452	0.101545	0.127131	0.177893	0.439965	0.105362	0.0900878	0.0526957	0.0798008	0.158213	0.513841	0.159228	0.0574568	0.100959	0.0928946	0.151477	0.437985	0.130654	0.0780399	0.0970397	0.0997364	0.238499	0.356031	0.139427	0.142414	0.0721563	0.00931649	0.0900479	0.273266
2845	P0C2H6;P0C2H7	60S ribosomal protein L27-A;60S ribosomal protein L27-B	307	P0C2H6;P0C2H7	RPL27A	ribosome	699	0.0844642	0.0810727	0.0749037	0.107512	0.172837	0.47921	0.0949669	0.069715	0.0741031	0.105114	0.180595	0.475506	0.0892858	0.0630206	0.0783742	0.100667	0.183175	0.485477	0.0817743	0.0669491	0.0641447	0.0919906	0.160865	0.534276	0.0862138	0.0649963	0.0665677	0.0933679	0.179917	0.508937	0.0864267	0.0685006	0.0649357	0.105873	0.182135	0.492129	0.19099	0.129793	0.0868667	0.0588315	0.0373666	0.429115
2787	P0C2H8	60S ribosomal protein L31-A	308	P0C2H8	RPL31A	ribosome	568	0.0926191	0.0801191	0.0821213	0.118574	0.185832	0.440734	0.0804404	0.0710152	0.073134	0.115455	0.183997	0.475958	0.0882882	0.0773835	0.0716769	0.10616	0.208642	0.447849	0.0781629	0.069073	0.071909	0.10336	0.180491	0.497004	0.0941721	0.070269	0.0624704	0.113549	0.188926	0.470613	0.0962247	0.0736199	0.0670343	0.107897	0.187149	0.468075	0.182835	0.130747	0.0796491	0.0477693	0.0503615	0.390639
2893	P0C2H9	60S ribosomal protein L31-B	309	P0C2H9	RPL31B	ribosome	106	0.0589056	0.0805981	0.0748811	0.0978332	0.216865	0.470917	0.0500978	0.0626203	0.0546527	0.103765	0.15581	0.573054	0.0947231	0.0715098	0.0673981	0.0985622	0.196704	0.471103	0.0673133	0.063672	0.0757688	0.103561	0.158451	0.531234	0.0837534	0.0790264	0.0490737	0.0978268	0.215237	0.475083	0.089855	0.0657053	0.0615745	0.0991164	0.218591	0.465158	0.216549	0.130268	0.0868893	0.0685106	0.0813945	0.420822
1183	P0C2I6	Transposon Ty1-LR3 Gag-Pol polyprotein;Capsid protein;Ty1 protease;Integrase;Reverse transcriptase/ribonuclease H	310	P0C2I6	YLR227W-B		88	0.136245	0.163565	0.14718	0.237191	0.201213	0.114605	0.133482	0.156798	0.118178	0.247944	0.226375	0.117223	0.150536	0.150551	0.153365	0.200559	0.218584	0.126405	0.135508	0.128562	0.1587	0.210336	0.211571	0.155323	0.0928857	0.127514	0.128653	0.204317	0.267106	0.179524	0.0983605	0.105259	0.107086	0.289195	0.276837	0.123262	0.13921	0.0473004	0.0145902	0.0708474	0.0657427	0.0645101
1441	P0C2I9	Transposon Ty1-PR1 Gag-Pol polyprotein;Capsid protein;Ty1 protease;Integrase;Reverse transcriptase/ribonuclease H	311	P0C2I9	YPR137C-B		4149	0.126102	0.123323	0.14517	0.224807	0.249159	0.131438	0.124441	0.117878	0.143279	0.215056	0.269578	0.129768	0.131564	0.117366	0.128681	0.22706	0.254567	0.140761	0.128094	0.107569	0.143713	0.226846	0.248079	0.145699	0.111633	0.0959208	0.122961	0.224603	0.291509	0.153374	0.100385	0.0987146	0.128559	0.239238	0.273795	0.159309	0.149352	0.0875422	0.0166008	0.0584637	0.113689	0.0813424
534	P0C2J0	Transposon Ty1-PR2 Gag-Pol polyprotein;Capsid protein;Ty1 protease;Integrase;Reverse transcriptase/ribonuclease H	312	P0C2J0	YPR158W-B		96	0.167499	0.208187	0.160406	0.247743	0.184064	0.0321022	0.124302	0.206199	0.171261	0.259262	0.202373	0.0366028	0.21487	0.192333	0.101001	0.281024	0.167969	0.042803	0.205993	0.160219	0.123979	0.273468	0.179371	0.0569704	0.171087	0.183766	0.128324	0.228255	0.237713	0.0508547	0.138542	0.14906	0.135877	0.26437	0.259031	0.0531193	0.107956	0.00267907	0.00136472	0.081399	0.0485936	0.0179932
2641	P0C5N3	Uncharacterized protein YGL041W-A, mitochondrial	314	P0C5N3	DPC13	mitochondria	105	0.381906	0.520851	0.0972423	0	0	0	0.443978	0.445674	0.110347	0	0	0	0.411223	0.497812	0.0909657	0	0	0	0.406111	0.465968	0.12792	0	0	0	0.343817	0.534286	0.121898	0	0	0	0.400054	0.484226	0.11572	0	0	0	0.106452	0.309986	0.0645281	0.166344	0.13547	0.0500954
2371	P0CS90	Heat shock protein SSC1, mitochondrial	317	P0CS90	SSC1	mitochondria	1966	0.357974	0.508933	0.130682	0.00235536	5.50531e-05	0	0.394046	0.459041	0.144383	0.00244805	8.21462e-05	0	0.42103	0.443346	0.131572	0.00374141	0.000310408	0	0.389072	0.46244	0.14497	0.00326376	0.000254248	0	0.399686	0.471696	0.125891	0.00247094	0.000248762	7.72872e-06	0.322973	0.523329	0.149919	0.00333529	0.000428212	1.54047e-05	0.0825196	0.298068	0.0310882	0.163988	0.135415	0.0500954
202	P0CT04	Protease B inhibitor 2	318	P0CT04	PBI2	cytosol	172	0.168657	0.212538	0.194681	0.212228	0.180492	0.0314042	0.147568	0.180955	0.209777	0.21139	0.185043	0.0652669	0.194474	0.176832	0.209398	0.116022	0.217639	0.0856344	0.181148	0.188065	0.182035	0.195624	0.167103	0.0860251	0.207736	0.198317	0.196112	0.206761	0.164572	0.0265027	0.244952	0.179894	0.178759	0.205214	0.133187	0.0579949	0.106797	0.0016722	0.0329104	0.0458843	0.0450214	0.0186912
2767	P0CX24;P0CX23	60S ribosomal protein L20-B;60S ribosomal protein L20-A	322	P0CX24;P0CX23	RPL20B	ribosome	820	0.097566	0.0964179	0.0835209	0.123458	0.19178	0.407257	0.0878167	0.0747339	0.0807688	0.129696	0.174884	0.4521	0.0829184	0.0694758	0.0719307	0.0996422	0.173151	0.502881	0.0794319	0.0698642	0.0716224	0.110816	0.166371	0.501894	0.0885529	0.0657821	0.0660402	0.113335	0.192105	0.474185	0.0843052	0.0716806	0.0618798	0.113514	0.18661	0.482011	0.177888	0.114448	0.0782495	0.0428855	0.0563097	0.357161
2945	P0CX26;P0CX25	60S ribosomal protein L43-B;60S ribosomal protein L43-A	323	P0CX26;P0CX25	RPL43B	ribosome	363	0.0535872	0.0693837	0.057474	0.0692816	0.149526	0.600748	0.056857	0.0561744	0.050085	0.0896105	0.188919	0.558354	0.0874548	0.0674571	0.0596315	0.0929988	0.235955	0.456502	0.0589372	0.0611324	0.0652883	0.091851	0.212737	0.510054	0.0716288	0.0538927	0.0539744	0.0946761	0.181794	0.544034	0.0559792	0.0526599	0.0400268	0.0861287	0.1633	0.601905	0.221867	0.141482	0.104296	0.0970622	0.0140552	0.550653
2835	P0CX28;P0CX27	60S ribosomal protein L42-B;60S ribosomal protein L42-A	324	P0CX28;P0CX27	RPL42B	ribosome	254	0.086043	0.0841269	0.0705418	0.0949799	0.179734	0.484574	0.0886054	0.0637119	0.0681281	0.109053	0.153614	0.516887	0.106534	0.0760505	0.0676064	0.0908744	0.228094	0.430841	0.0781032	0.0713853	0.0698645	0.103057	0.176977	0.500613	0.0992886	0.0881072	0.0536594	0.109438	0.176758	0.472749	0.0811597	0.0705461	0.0562955	0.0949633	0.161511	0.535524	0.189411	0.126739	0.0912286	0.0713638	0.0442635	0.434479
2805	P0CX30;P0CX29	40S ribosomal protein S23-B;40S ribosomal protein S23-A	325	P0CX30;P0CX29	RPS23B	ribosome	429	0.091869	0.0654567	0.0649793	0.106946	0.18793	0.482818	0.102953	0.0563903	0.0598085	0.113504	0.198453	0.468891	0.0821737	0.0727221	0.10075	0.121224	0.221293	0.401837	0.0863293	0.087584	0.0550668	0.0971202	0.203402	0.470497	0.0956468	0.0694347	0.0712452	0.108277	0.191954	0.463443	0.0911292	0.0625285	0.0825584	0.0836852	0.202897	0.477201	0.183585	0.145409	0.0967911	0.0593974	0.05246	0.432723
2777	P0CX32;P0CX31	40S ribosomal protein S24-B;40S ribosomal protein S24-A	326	P0CX32;P0CX31	RPS24B	ribosome	827	0.0982679	0.0918952	0.061518	0.101018	0.164322	0.482979	0.112467	0.0743951	0.0727841	0.135511	0.178208	0.426634	0.0981909	0.0783547	0.0616093	0.0972892	0.161159	0.503397	0.0930037	0.0771431	0.0666987	0.0979319	0.159097	0.506126	0.0953876	0.072603	0.0574132	0.101878	0.179825	0.492894	0.0967579	0.0776762	0.0597221	0.103344	0.189734	0.472766	0.177187	0.118971	0.100252	0.0653258	0.028852	0.432883
2903	P0CX34;P0CX33	40S ribosomal protein S30-B;40S ribosomal protein S30-A	327	P0CX34;P0CX33	RPS30B	ribosome	165	0.0907547	0.094662	0.0619082	0.119728	0.190617	0.44233	0.0985618	0.0635529	0.0520085	0.102154	0.155576	0.528147	0.0889648	0.0621131	0.052468	0.0898098	0.139746	0.566898	0.0787098	0.0648108	0.0505365	0.0839551	0.166794	0.555194	0.0811433	0.0606781	0.0428005	0.0816898	0.196804	0.536885	0.0863222	0.0655551	0.0415087	0.0984949	0.188958	0.519161	0.1847	0.116204	0.0998622	0.0466158	0.0551464	0.392235
2768	P0CX36;P0CX35	40S ribosomal protein S4-B;40S ribosomal protein S4-A	328	P0CX36;P0CX35	RPS4B	ribosome	1457	0.0983798	0.0868995	0.0746098	0.121277	0.17966	0.439174	0.102941	0.0687954	0.0682358	0.116569	0.186872	0.456587	0.0933244	0.0754644	0.0795218	0.110525	0.19395	0.447214	0.0854035	0.0724519	0.0616089	0.102956	0.177178	0.500402	0.0977266	0.0692577	0.0678127	0.106542	0.187302	0.471358	0.0954518	0.0720803	0.061636	0.10182	0.193419	0.475594	0.177075	0.123966	0.0871606	0.0450672	0.0441895	0.389079
2813	P0CX38;P0CX37	40S ribosomal protein S6-B;40S ribosomal protein S6-A	329	P0CX38;P0CX37	RPS6B	ribosome	909	0.0926037	0.0874343	0.0696053	0.116699	0.180691	0.452968	0.0895764	0.0662639	0.0665024	0.106931	0.184366	0.486361	0.0833945	0.0717031	0.0719217	0.108703	0.185418	0.47886	0.0793256	0.0720765	0.0557153	0.0933228	0.16669	0.532869	0.101329	0.0696617	0.0693376	0.109473	0.204089	0.44611	0.0942047	0.0739265	0.0610775	0.0997252	0.199465	0.471601	0.182851	0.123431	0.0921651	0.0496452	0.0452202	0.402872
2849	P0CX40;P0CX39	40S ribosomal protein S8-B;40S ribosomal protein S8-A	330	P0CX40;P0CX39	RPS8B	ribosome	818	0.098962	0.0699768	0.0636995	0.104168	0.17344	0.489753	0.100642	0.0672026	0.0607623	0.10698	0.178524	0.485889	0.113281	0.0756692	0.0740687	0.0962706	0.190547	0.450163	0.0867705	0.0724594	0.0595221	0.0889285	0.171547	0.520773	0.0928469	0.068142	0.0538152	0.0957215	0.193415	0.496059	0.0965736	0.0595655	0.0484431	0.100774	0.196176	0.498468	0.176492	0.140889	0.0980708	0.0621756	0.0379701	0.439658
2880	P0CX42;P0CX41	60S ribosomal protein L23-B;60S ribosomal protein L23-A	331	P0CX42;P0CX41	RPL23B	ribosome	893	0.0772966	0.0663238	0.0637372	0.104977	0.155033	0.532633	0.0878571	0.0651929	0.0660216	0.113757	0.181072	0.486099	0.0850278	0.0662364	0.0723159	0.102189	0.183852	0.49038	0.078641	0.0650846	0.0716552	0.0996742	0.168965	0.515979	0.0775081	0.0602413	0.058759	0.0970431	0.18792	0.518529	0.0787696	0.056947	0.049012	0.109051	0.187895	0.518326	0.198158	0.144542	0.0980331	0.0613673	0.0195623	0.482538
2780	P0CX44;P0CX43	60S ribosomal protein L1-B;60S ribosomal protein L1-A	332	P0CX44;P0CX43	RPL1B	ribosome	1087	0.0874496	0.0880662	0.0826125	0.118138	0.185395	0.438339	0.0859375	0.0727312	0.0820307	0.131231	0.176817	0.451252	0.0905457	0.0739607	0.0753183	0.102286	0.208169	0.449721	0.0780206	0.0659913	0.0709661	0.110064	0.186592	0.488366	0.0870911	0.0720964	0.0654331	0.114526	0.194213	0.46664	0.08884	0.0590253	0.0710194	0.105674	0.199238	0.476204	0.188005	0.1228	0.0791578	0.048206	0.0499242	0.388244
2847	P0CX46;P0CX45	60S ribosomal protein L2-B;60S ribosomal protein L2-A	333	P0CX46;P0CX45	RPL2B	ribosome	1343	0.100077	0.0765917	0.0683216	0.0906436	0.148779	0.515587	0.114114	0.0661477	0.0643825	0.100644	0.172515	0.482196	0.10813	0.0810574	0.0750537	0.0922462	0.206332	0.437181	0.0843489	0.0800576	0.0637723	0.100152	0.180385	0.491284	0.0877427	0.0600095	0.0593841	0.0891067	0.185411	0.518346	0.0804665	0.0626389	0.0579211	0.100087	0.184955	0.513931	0.175377	0.134274	0.0934488	0.0757002	0.0133087	0.465491
2823	P0CX48;P0CX47	40S ribosomal protein S11-B;40S ribosomal protein S11-A	334	P0CX48;P0CX47	RPS11B	ribosome	566	0.0941991	0.0897288	0.0679656	0.110107	0.197513	0.440487	0.0817592	0.0743307	0.0656431	0.112286	0.180516	0.485465	0.0935363	0.0766462	0.0670075	0.0907635	0.192826	0.47922	0.078595	0.068784	0.0611238	0.104527	0.170656	0.516314	0.0971658	0.0738201	0.0554239	0.0991926	0.188765	0.485633	0.0912718	0.0783082	0.0525053	0.111757	0.185813	0.480345	0.181255	0.121137	0.0938047	0.0562372	0.0620427	0.390391
2934	P0CX50;P0CX49	60S ribosomal protein L18-B;60S ribosomal protein L18-A	335	P0CX50;P0CX49	RPL18B	ribosome	792	0.0729149	0.0640805	0.0637967	0.0906806	0.181232	0.527295	0.0699929	0.0590245	0.0648256	0.0814753	0.176097	0.548585	0.0702935	0.0610663	0.0625153	0.0879061	0.190654	0.527565	0.0721458	0.0565148	0.0581359	0.0923979	0.170144	0.550661	0.0799967	0.0542907	0.0560839	0.0963707	0.171715	0.541543	0.076988	0.0590748	0.0483803	0.0847502	0.1896	0.541207	0.20254	0.146785	0.0979736	0.0756631	0.0457616	0.4772
2821	P0CX52;P0CX51	40S ribosomal protein S16-B;40S ribosomal protein S16-A	336	P0CX52;P0CX51	RPS16B	ribosome	753	0.101399	0.0902538	0.0638478	0.105028	0.187788	0.451683	0.089027	0.0685927	0.0635026	0.130371	0.190205	0.458302	0.0960554	0.0782273	0.0672772	0.0923471	0.180867	0.485226	0.0820398	0.0711369	0.0591976	0.100211	0.164998	0.522416	0.0935968	0.0658845	0.0527976	0.104604	0.192567	0.49055	0.0933566	0.0700071	0.0505615	0.112094	0.193825	0.480155	0.174055	0.120612	0.0979226	0.0613158	0.052318	0.401588
2838	P0CX54;P0CX53	60S ribosomal protein L12-B;60S ribosomal protein L12-A	337	P0CX54;P0CX53	RPL12B	ribosome	1073	0.079375	0.0513746	0.0834235	0.12494	0.193256	0.467631	0.0669514	0.0736592	0.0808605	0.110678	0.190479	0.477372	0.0808326	0.0742585	0.0782607	0.112211	0.208854	0.445583	0.07389	0.0593762	0.0701847	0.105266	0.184185	0.507098	0.0838774	0.0675847	0.067326	0.112437	0.193464	0.475311	0.0916614	0.0494197	0.0681012	0.107877	0.202999	0.479942	0.196079	0.159491	0.0783469	0.041404	0.0577861	0.417535
2764	P0CX56;P0CX55	40S ribosomal protein S18-B;40S ribosomal protein S18-A	338	P0CX56;P0CX55	RPS18B	ribosome	1386	0.0971268	0.0873645	0.0731583	0.114715	0.19112	0.436516	0.0963836	0.0767597	0.0733083	0.127124	0.185799	0.440626	0.0955346	0.0802308	0.0772459	0.102566	0.196141	0.448282	0.0856005	0.0708708	0.0635045	0.105283	0.181379	0.493361	0.0958111	0.0736224	0.0614716	0.113347	0.188732	0.467016	0.0946507	0.0682026	0.0563413	0.111084	0.177524	0.492197	0.178328	0.123501	0.088612	0.0516287	0.0556492	0.38642
2858	P0CX83;P0CX82	60S ribosomal protein L19-B;60S ribosomal protein L19-A	341	P0CX83;P0CX82	RPL19B	ribosome	539	0.0805837	0.0765311	0.0667093	0.0872202	0.158895	0.530061	0.0846208	0.0727125	0.0701784	0.116184	0.152609	0.503694	0.0764881	0.0770954	0.0889863	0.0897563	0.191258	0.476416	0.0766797	0.0699475	0.065755	0.0941121	0.170803	0.522703	0.0954449	0.0675377	0.062839	0.0954747	0.181671	0.497033	0.0901392	0.0750252	0.0601335	0.100212	0.180034	0.494455	0.194871	0.134335	0.0950611	0.0791236	0.0234249	0.479965
2853	P0CX85;P0CX84	60S ribosomal protein L35-B;60S ribosomal protein L35-A	342	P0CX85;P0CX84	RPL35B	ribosome	391	0.0844658	0.0805585	0.0743606	0.0971817	0.172667	0.490767	0.081704	0.0695507	0.0755643	0.120136	0.208764	0.444281	0.0814722	0.0821824	0.0666431	0.0969151	0.167988	0.504799	0.0727509	0.0689094	0.0693438	0.100988	0.17642	0.511588	0.0831032	0.0712034	0.0585785	0.101422	0.173997	0.511696	0.0877877	0.0631141	0.061311	0.0982324	0.17732	0.512235	0.190989	0.130307	0.0874098	0.069162	0.0371964	0.440671
241	P10080	Single-stranded nucleic acid-binding protein	344	P10080	SBP1		951	0.203092	0.194308	0.220794	0.159776	0.136491	0.0855383	0.185152	0.192447	0.219439	0.167293	0.148284	0.0873856	0.218219	0.193746	0.198056	0.182311	0.139026	0.0686418	0.213424	0.175566	0.21375	0.182746	0.135927	0.0785865	0.155582	0.140109	0.191539	0.191921	0.191164	0.129685	0.165914	0.145043	0.181742	0.196062	0.183686	0.127554	0.0723622	0.0165575	0.059024	0.00656762	0.00102046	0.0354429
578	P10081	ATP-dependent RNA helicase eIF4A	345	P10081	TIF2	cytosol	1870	0.157945	0.141772	0.192366	0.208158	0.195458	0.1043	0.144506	0.164474	0.180006	0.200025	0.20021	0.110779	0.152106	0.172495	0.213402	0.198377	0.163257	0.100362	0.151496	0.168538	0.17102	0.200705	0.190952	0.117289	0.150022	0.158893	0.178257	0.202349	0.185964	0.124515	0.171217	0.12896	0.197443	0.199712	0.179989	0.122678	0.117509	0.0690933	0.0305958	0.0418139	0.059988	0.0542047
2690	P10127	Alcohol dehydrogenase 4	346	P10127	ADH4	mitochondria	127	0.482577	0.449693	0.06773	0	0	0	0.447716	0.496084	0.0562003	0	0	0	0.38143	0.535274	0.0832959	0	0	0	0.407878	0.474897	0.117225	0	0	0	0.326794	0.526176	0.14703	0	0	0	0.42261	0.441882	0.135508	0	0	0	0.207122	0.238828	0.0940404	0.166344	0.13547	0.0500954
1582	P10363	DNA primase small subunit	349	P10363	PRI1	nucleus	458	0.0872824	0.104178	0.185309	0.213419	0.208538	0.201274	0.0985803	0.112613	0.216906	0.156072	0.229945	0.185884	0.0996594	0.0830453	0.185619	0.232032	0.232366	0.167278	0.0992999	0.100049	0.195988	0.228016	0.214157	0.162491	0.0881501	0.101105	0.171032	0.20774	0.238388	0.193585	0.0848247	0.0882268	0.157389	0.213171	0.230952	0.225436	0.188172	0.106688	0.0235388	0.0470752	0.0730677	0.151179
2455	P10507	Mitochondrial-processing peptidase subunit beta	350	P10507	MAS1	mitochondria	432	0.392222	0.478442	0.129336	0	0	0	0.412205	0.468683	0.119112	0	0	0	0.404565	0.458004	0.13743	0	0	0	0.413802	0.443798	0.142401	0	0	0	0.383259	0.494564	0.120618	0.00155903	0	0	0.287818	0.552684	0.159498	0	0	0	0.116767	0.267577	0.0324345	0.166344	0.13547	0.0500954
2268	P10566	Mitochondrial RNA-splicing protein MRS3	351	P10566	MRS3	mitochondria	131	0.392016	0.423524	0.184461	0	0	0	0.366456	0.493393	0.140151	0	0	0	0.391345	0.465785	0.14287	0	0	0	0.399854	0.456279	0.143867	0	0	0	0.38403	0.463405	0.152564	0	0	0	0.429794	0.353777	0.21643	0	0	0	0.116561	0.212658	0.0226903	0.166344	0.13547	0.0500954
7	P10591	Heat shock protein SSA1	352	P10591	SSA1		763	0.280053	0.227472	0.145137	0.151113	0.132026	0.0641985	0.256088	0.20487	0.166425	0.181391	0.122759	0.0684675	0.295804	0.23268	0.152906	0.128848	0.11386	0.075903	0.273752	0.207622	0.161598	0.153178	0.124817	0.0790328	0.280488	0.228175	0.135303	0.160844	0.114174	0.0810158	0.275862	0.217703	0.134137	0.148936	0.130777	0.0925856	0.00459873	0.0166063	0.0166329	0.0152311	0.00344406	0.0141031
3	P10592	Heat shock protein SSA2	353	P10592	SSA2	cytosol	3606	0.27551	0.205423	0.157449	0.158121	0.135047	0.0684503	0.256328	0.198763	0.166432	0.168529	0.134504	0.0754444	0.274985	0.219264	0.16409	0.145148	0.121512	0.075	0.257707	0.204589	0.161846	0.156109	0.136018	0.0837318	0.272679	0.208666	0.149651	0.163385	0.130416	0.0752023	0.280781	0.201231	0.155582	0.155872	0.126758	0.0797766	5.54694e-05	0.00544243	0.00432151	0.00822287	0.000423552	0.0183549
933	P10614	Lanosterol 14-alpha demethylase	354	P10614	ERG11	ER	1281	0.231169	0.207181	0.36108	0.154777	0.041772	0.00402043	0.209202	0.250394	0.349957	0.142521	0.0446672	0.00325978	0.221183	0.253289	0.289933	0.180497	0.051603	0.00349628	0.22335	0.239118	0.319108	0.163275	0.0510503	0.00409885	0.200584	0.214069	0.323811	0.189641	0.0658802	0.00601492	0.202943	0.187994	0.35465	0.187499	0.0605189	0.00639561	0.044285	0.00368487	0.199309	0.0115663	0.0936984	0.0460749
2948	P10622	60S acidic ribosomal protein P1-beta	355	P10622	RPP1B	ribosome	222	0.0673923	0.0429601	0.0741014	0.126059	0.241475	0.448013	0.0463378	0.061244	0.0495046	0.0637044	0.223461	0.555748	0.050554	0.0461372	0.0672068	0.101425	0.189326	0.545351	0.0579988	0.0434387	0.0585585	0.0940124	0.204541	0.54145	0.0566746	0.0465884	0.0601786	0.0993057	0.194589	0.542663	0.0952027	0.0307548	0.0397966	0.107772	0.269344	0.45713	0.208062	0.167906	0.0876689	0.0402849	0.106004	0.397917
252	P10659	S-adenosylmethionine synthase 1	356	P10659	SAM1	cytosol	575	0.161817	0.186405	0.171962	0.22113	0.207856	0.0508306	0.126521	0.206698	0.204183	0.200804	0.187372	0.0744226	0.178157	0.184888	0.205888	0.173143	0.188939	0.0689841	0.152241	0.202477	0.175846	0.202017	0.19857	0.0688503	0.178626	0.191268	0.162376	0.214134	0.186308	0.0672889	0.225573	0.141073	0.178623	0.206752	0.188385	0.0595953	0.113637	0.0244608	0.0101915	0.0547861	0.0723852	0.000735212
2550	P10662	37S ribosomal protein MRP1, mitochondrial	357	P10662	MRP1	mitochondria	369	0.489502	0.399258	0.110064	0.00117625	0	0	0.387985	0.476399	0.134905	0.000711676	0	0	0.392781	0.466747	0.118148	0.0173623	0.00496177	0	0.382135	0.438275	0.151558	0.0187886	0.0092431	0	0.182288	0.636387	0.178251	0	0	0.00307439	0.36503	0.493138	0.132744	0.000745895	0	0.00834154	0.214047	0.188392	0.0517065	0.165168	0.13547	0.0500954
2841	P10664	60S ribosomal protein L4-A	359	P10664	RPL4A	ribosome	1272	0.0888142	0.0731652	0.0697571	0.104212	0.174437	0.489615	0.0850602	0.0661286	0.0720641	0.113819	0.182123	0.480804	0.0906952	0.0812361	0.0746931	0.105962	0.197288	0.450125	0.0745441	0.0679514	0.0703803	0.100431	0.18336	0.503333	0.084942	0.0639464	0.0619594	0.111972	0.194897	0.482283	0.0856017	0.0558836	0.0622086	0.10556	0.195356	0.49539	0.18664	0.137701	0.0920133	0.0621319	0.0389662	0.43952
610	P10823	Guanine nucleotide-binding protein alpha-2 subunit	360	P10823	GPA2	PM	243	0.248434	0.276317	0.254208	0.187062	0.0339784	0	0.261683	0.250215	0.222236	0.211194	0.0546715	0	0.310371	0.222457	0.2258	0.190408	0.050965	0	0.296349	0.258025	0.231067	0.198971	0.015587	0	0.284404	0.238842	0.215776	0.180409	0.0805686	0	0.266153	0.244681	0.246024	0.238891	0.0042511	0	0.0270203	0.0654515	0.0924375	0.0207187	0.101492	0.0500954
2633	P10834	Protein PET54	361	P10834	PET54	mitochondria	138	0.355285	0.508577	0.136137	0	0	0	0.444936	0.516438	0.038626	0	0	0	0.407529	0.472418	0.120054	0	0	0	0.391044	0.471565	0.137391	0	0	0	0.387528	0.482258	0.130214	0	0	0	0.386452	0.508084	0.105464	0	0	0	0.0798309	0.297712	0.0256331	0.166344	0.13547	0.0500954
2227	P10849	Mitochondrial transcription factor 2	362	P10849	MTF2	mitochondria	296	0.390746	0.476172	0.133083	0	0	0	0.386627	0.476253	0.137119	0	0	0	0.328085	0.528259	0.114883	0.0287729	0	0	0.40713	0.408613	0.148679	0.0355776	0	0	0.359483	0.46469	0.146643	0	0.0291839	0	0.354933	0.499296	0.14577	0	0	0	0.115291	0.265306	0.0286875	0.166344	0.13547	0.0500954
528	P10869	Aspartokinase	364	P10869	HOM3	cytosol	564	0.142636	0.177077	0.18492	0.217683	0.217628	0.0600555	0.135668	0.146913	0.178761	0.214065	0.20448	0.120115	0.159964	0.158581	0.205371	0.191334	0.190719	0.0940301	0.144648	0.161962	0.176412	0.2037	0.1879	0.125378	0.151769	0.16871	0.161299	0.220533	0.186272	0.111416	0.197053	0.168473	0.150504	0.194101	0.183806	0.106064	0.132818	0.0337884	0.0231501	0.0513392	0.0821575	0.00996007
765	P10961	Heat shock factor protein	366	P10961	HSF1	nucleus	145	0.241533	0.146915	0.156131	0.136319	0.195691	0.12341	0.355864	0.242251	0.19282	0.131273	0.0777921	0	0.134468	0.100961	0.110595	0.126815	0.357691	0.16947	0.245431	0.139412	0.146677	0.132661	0.16962	0.166199	0.246521	0.174581	0.155579	0.0507282	0.174103	0.198487	0.387467	0.122466	0.148576	0.114013	0.134735	0.0927442	0.0339211	0.0639502	0.00563942	0.0300251	0.0602211	0.0733147
1720	P10962	Protein MAK16	367	P10962	MAK16	nucleus	407	0.129554	0.103727	0.13383	0.129086	0.175666	0.328137	0.138528	0.106243	0.140791	0.150301	0.175564	0.288573	0.106753	0.0886711	0.140784	0.152039	0.213412	0.29834	0.113627	0.0952686	0.133593	0.133356	0.185746	0.33841	0.116852	0.0984183	0.125166	0.146266	0.182819	0.330478	0.122046	0.0882949	0.142386	0.149652	0.188619	0.309002	0.1459	0.107138	0.0279404	0.0372582	0.0401959	0.278041
2045	P10964	DNA-directed RNA polymerase I subunit RPA190	368	P10964	RPA190	nucleus	3544	0.0750187	0.0728873	0.168273	0.207116	0.242144	0.234561	0.0710262	0.0694765	0.154906	0.19844	0.253894	0.252258	0.0626489	0.0526763	0.138516	0.229513	0.266835	0.249812	0.0595707	0.0556561	0.151788	0.219465	0.245978	0.267542	0.0702132	0.0579434	0.137362	0.203011	0.269537	0.261933	0.0728057	0.0633357	0.130882	0.201408	0.255491	0.276078	0.200436	0.137978	0.00650288	0.0407723	0.106673	0.184465
728	P11075	Protein transport protein SEC7	369	P11075	SEC7		964	0.188101	0.150147	0.13768	0.169107	0.18178	0.173184	0.166146	0.148155	0.114125	0.173922	0.19278	0.204872	0.164611	0.136049	0.147396	0.159336	0.198602	0.194005	0.161167	0.157824	0.117019	0.167144	0.199295	0.197552	0.189387	0.140475	0.131299	0.179006	0.179587	0.180245	0.215712	0.149055	0.120433	0.15895	0.174586	0.181264	0.0873535	0.0607183	0.0240902	0.00276302	0.0463101	0.123089
911	P11076	ADP-ribosylation factor 1	370	P11076	ARF1	Golgi	518	0.124885	0.121996	0.259634	0.26507	0.179208	0.0492057	0.116451	0.138836	0.291388	0.229442	0.147823	0.0760593	0.142404	0.11292	0.215439	0.234131	0.209398	0.0857086	0.147111	0.139274	0.214356	0.218736	0.213881	0.0666431	0.151116	0.119936	0.211672	0.231609	0.21568	0.0699879	0.157545	0.11474	0.208633	0.230481	0.224084	0.064517	0.150569	0.0888696	0.0978639	0.0987264	0.0437378	0.000889637
288	P11154	Pyruvate carboxylase 1	371	P11154	PYC1	cytosol	209	0.243761	0.154259	0.173421	0.265807	0.162752	0	0.213462	0.189566	0.135277	0.218428	0.222933	0.0203343	0.223091	0.187031	0.212395	0.188447	0.173599	0.0154376	0.269312	0.249304	0.0794145	0.149735	0.210235	0.0419996	0.224478	0.243417	0.165387	0.205925	0.12879	0.0320027	0.332166	0.205685	0.0799327	0.207994	0.174222	0	0.031693	0.056607	0.0116507	0.0994628	0.0272819	0.0500954
2573	P11325	Leucine--tRNA ligase, mitochondrial	372	P11325	NAM2	mitochondria	389	0.388756	0.410508	0.120658	0	0.0800782	0	0.413094	0.431956	0.15495	0	0	0	0.532138	0.314832	0.0880959	0	0.0649338	0	0.658389	0.256368	0.0852438	0	0	0	0.179764	0.505705	0.0779123	0.0291036	0.0522015	0.155314	0.159638	0.629872	0.0693592	0.0129026	0	0.128228	0.113302	0.199642	0.0411121	0.166344	0.0553922	0.0500954
1675	P11353	Oxygen-dependent coproporphyrinogen-III oxidase	373	P11353	HEM13		123	0.0859391	0.141615	0.15943	0.169941	0.188171	0.254904	0.0944915	0.151887	0.275929	0.40744	0.0702526	0	0.13845	0.149429	0.1079	0.167964	0.198248	0.238009	0.107639	0.119193	0.151763	0.191468	0.163771	0.266165	0.0504577	0.0983364	0.118557	0.14956	0.132739	0.45035	0.0720266	0.083893	0.151249	0.164235	0.134066	0.394531	0.189515	0.0692507	0.00234	0.00359768	0.0527002	0.204808
1955	P11412	Glucose-6-phosphate 1-dehydrogenase	374	P11412	ZWF1	cytosol	896	0.10144	0.116931	0.110242	0.157169	0.197913	0.316304	0.0925019	0.107566	0.117826	0.158012	0.191358	0.332737	0.107593	0.116573	0.131194	0.133444	0.19331	0.317885	0.0900442	0.100768	0.113619	0.14463	0.193466	0.357473	0.0878714	0.096092	0.109374	0.14228	0.20275	0.361633	0.0983384	0.0999916	0.108847	0.138526	0.187324	0.366973	0.174014	0.0939342	0.0515284	0.00917514	0.062443	0.266209
1618	P11433	Cell division control protein 24	375	P11433	CDC24		623	0.102546	0.106984	0.195172	0.194473	0.190553	0.210273	0.0963983	0.100138	0.183738	0.218901	0.188444	0.212381	0.0866578	0.0817404	0.169336	0.246272	0.205096	0.210898	0.0871831	0.0869946	0.163543	0.26028	0.177244	0.224755	0.0863946	0.0885129	0.169902	0.20647	0.222434	0.226286	0.0750151	0.0746046	0.161052	0.227494	0.202534	0.259301	0.172909	0.103882	0.0334014	0.0281292	0.0550824	0.160177
1547	P11484	Heat shock protein SSB1	376	P11484	SSB1	cytosol	3172	0.142261	0.125084	0.116651	0.143321	0.169153	0.30353	0.131649	0.121981	0.125634	0.162173	0.165813	0.29275	0.141727	0.124058	0.117624	0.143302	0.176599	0.296691	0.130428	0.114582	0.120296	0.146618	0.167114	0.320962	0.138199	0.12162	0.111659	0.144388	0.178364	0.30577	0.140846	0.118597	0.110038	0.14653	0.176608	0.307382	0.133194	0.0857819	0.0451195	0.0230224	0.0336826	0.253435
1642	P11491	Repressible alkaline phosphatase;Soluble alkaline phosphatase	377	P11491	PHO8	vacuole	676	0.136364	0.23293	0.436351	0.155728	0.0351457	0.00348131	0.165297	0.212544	0.42012	0.170304	0.0317353	0	0.152034	0.192062	0.417148	0.200501	0.038254	0	0.150033	0.189251	0.432231	0.18442	0.0440658	0	0.0836664	0.210336	0.462406	0.189367	0.0462138	0.00801096	0.14146	0.182014	0.443686	0.179831	0.0472215	0.00578667	0.139091	0.0220646	0.274581	0.0106156	0.100325	0.0466141
1557	P11632	Non-histone chromosomal protein 6A	378	P11632	NHP6A	nucleus	115	0.109278	0.121229	0.157373	0.159259	0.189476	0.263386	0.125245	0.121008	0.172966	0.18535	0.14623	0.249201	0.083174	0.0842715	0.129499	0.179268	0.231421	0.292367	0.0937067	0.110894	0.175657	0.166486	0.185076	0.26818	0.0858508	0.0902534	0.152138	0.166226	0.203725	0.301807	0.0955405	0.125653	0.12996	0.158916	0.217931	0.271999	0.166177	0.089637	0.00439725	0.00708501	0.0540057	0.21329
995	P11655	Guanine nucleotide-exchange factor SEC12	380	P11655	SEC12	ER	496	0.224861	0.224306	0.348312	0.153368	0.0491519	0	0.210149	0.257713	0.336165	0.145538	0.0504346	0	0.217408	0.238056	0.305524	0.191448	0.0475645	0	0.215693	0.244419	0.328867	0.160983	0.0500377	0	0.202031	0.207874	0.318481	0.2002	0.071414	0	0.181096	0.231977	0.334001	0.189258	0.0636678	0	0.050593	0.0134405	0.186542	0.0129757	0.0863185	0.0500954
307	P11745	Ran GTPase-activating protein 1	382	P11745	RNA1	cytosol	600	0.160797	0.187722	0.171695	0.209841	0.225124	0.0448214	0.140524	0.182645	0.188409	0.216859	0.209639	0.0619232	0.162128	0.201667	0.208554	0.187504	0.170424	0.0697223	0.144642	0.185597	0.172606	0.202654	0.208117	0.0863838	0.162521	0.201352	0.164717	0.20861	0.184431	0.0783685	0.178268	0.183011	0.177277	0.201929	0.185225	0.0742897	0.114658	0.0231435	0.00992419	0.0434971	0.089654	0.00527397
2111	P11792	Serine/threonine-protein kinase SCH9	385	P11792	SCH9	cytosol	224	0.114295	0.0756949	0.131718	0.158246	0.208208	0.311838	0.0931068	0.0829726	0.127312	0.160684	0.16396	0.371965	0.0906093	0.0825864	0.127543	0.158941	0.202998	0.337323	0.0551794	0.118615	0.123464	0.146217	0.169314	0.387211	0.0697138	0.0921087	0.100107	0.167794	0.164842	0.405434	0	0.078572	0.116859	0.155358	0.209928	0.439282	0.16116	0.135171	0.0300525	0.00809744	0.0727378	0.261743
2482	P11914	Mitochondrial-processing peptidase subunit alpha	386	P11914	MAS2	mitochondria	512	0.370936	0.497649	0.131415	0	0	0	0.414789	0.500779	0.0844317	0	0	0	0.384927	0.496074	0.119	0	0	0	0.356217	0.417888	0.217191	0.00136475	0.00733951	0	0.348236	0.495396	0.156368	0	0	0	0.323446	0.526345	0.150209	0	0	0	0.0954812	0.286783	0.030355	0.166344	0.13547	0.0500954
425	P11938	DNA-binding protein RAP1	388	P11938	RAP1	nucleus	957	0.187473	0.171034	0.150222	0.151603	0.161556	0.178111	0.230295	0.193765	0.183622	0.149491	0.113686	0.12914	0.148436	0.124866	0.154498	0.162574	0.209863	0.199763	0.191779	0.166568	0.184659	0.168338	0.155933	0.132724	0.166644	0.159854	0.174534	0.167141	0.158214	0.173614	0.19677	0.199051	0.168864	0.150628	0.151621	0.133066	0.0879813	0.0398312	0.0115482	0.0147411	0.026086	0.128016
1778	P11972	Protein SST2	389	P11972	SST2	cytosol	512	0.090542	0.0999738	0.151712	0.181607	0.17274	0.303424	0.102862	0.085529	0.154489	0.186878	0.172853	0.297389	0.0872002	0.0901915	0.142881	0.18995	0.202543	0.287234	0.0920219	0.082503	0.139028	0.188277	0.187811	0.310358	0.0850065	0.0811169	0.127431	0.192641	0.198053	0.315752	0.0916242	0.0821699	0.115401	0.179722	0.200934	0.330149	0.184912	0.110892	0.0100583	0.0152637	0.03727	0.253329
1123	P11978	Regulatory protein SIR4	390	P11978	SIR4	nucleus	182	0.22755	0.127975	0.23783	0.132585	0.112405	0.161654	0.324637	0.180215	0.271676	0.0963986	0.127074	0	0.12799	0.156086	0.237997	0.173825	0.175514	0.128588	0.210265	0.128626	0.321513	0.339596	0	0	0.0482581	0.166071	0.143785	0.122581	0.385815	0.13349	0.269243	0.14186	0.097962	0.226789	0.204178	0.0599672	0.0479041	0.0828905	0.0760594	0.0337585	0.0230652	0.111559
1366	P12383	Transcription factor PDR1	392	P12383	PDR1	nucleus	309	0.0723486	0.109521	0.205026	0.237098	0.218802	0.157205	0.117985	0.193689	0.299056	0.156385	0.141178	0.0917074	0.0178174	0.0876196	0.157006	0.23162	0.254182	0.251755	0.0861509	0.115273	0.233086	0.222851	0.189494	0.153145	0.0749871	0.165656	0.21272	0.152842	0.173308	0.220487	0.120475	0.196768	0.221945	0.188339	0.14604	0.126432	0.203106	0.101345	0.0432554	0.070754	0.0833319	0.107109
1937	P12385	Eukaryotic peptide chain release factor subunit 1	393	P12385	SUP45		1109	0.110347	0.104064	0.117276	0.152234	0.188548	0.32753	0.10679	0.105704	0.123702	0.155974	0.183129	0.324701	0.107951	0.101011	0.111431	0.151749	0.200695	0.327163	0.103645	0.0938733	0.117267	0.147957	0.192436	0.344821	0.102072	0.0915002	0.102481	0.150794	0.209827	0.343326	0.105122	0.0892222	0.106814	0.141312	0.197716	0.359813	0.165108	0.106801	0.0444942	0.0141094	0.0530781	0.277435
88	P12611	Growth regulation protein	394	P12611	WHI2	PM	401	0.232877	0.223317	0.186286	0.176185	0.0771645	0.10417	0.237616	0.186375	0.179353	0.165727	0.11421	0.116719	0.250989	0.232833	0.157826	0.162791	0.0929005	0.102661	0.227812	0.197443	0.20802	0.17777	0.0832557	0.1057	0.205202	0.194671	0.170704	0.179698	0.127199	0.122526	0.23175	0.180332	0.163111	0.186515	0.106978	0.131315	0.042577	0.0124516	0.0245156	0.00984134	0.0583059	0.0540743
1421	P12612	T-complex protein 1 subunit alpha	395	P12612	TCP1	cytosol	968	0.124547	0.117099	0.129429	0.177695	0.198572	0.252659	0.115368	0.1197	0.138206	0.19091	0.196465	0.239351	0.129185	0.111919	0.141543	0.177901	0.22194	0.217511	0.116326	0.102867	0.141547	0.193798	0.221481	0.223981	0.119349	0.110808	0.127468	0.183312	0.212376	0.246686	0.129745	0.109933	0.131134	0.183728	0.202318	0.243143	0.150907	0.093767	0.0323414	0.011351	0.0631013	0.202564
1311	P12630	Barrierpepsin	396	P12630	BAR1		180	0.156213	0.11999	0.278366	0.205882	0.239548	0	0.130015	0.135269	0.157477	0.294275	0.282964	0	0.170273	0.157533	0.18093	0.341372	0.149893	0	0.15572	0.117227	0.219039	0.294712	0.206371	0.00693085	0.117334	0.163555	0.178153	0.286114	0.225413	0.029431	0.117846	0.0817853	0.247147	0.291511	0.24177	0.0199411	0.119241	0.0908754	0.116596	0.0395384	0.104078	0.0500954
1554	P12683	3-hydroxy-3-methylglutaryl-coenzyme A reductase 1	397	P12683	HMG1	ER	1118	0.198386	0.272402	0.37859	0.133686	0.0166096	0.000326068	0.205678	0.285413	0.351444	0.137691	0.0197739	0	0.191539	0.2395	0.386492	0.158719	0.0233353	0.000414642	0.184073	0.241497	0.426725	0.128039	0.0192576	0.000408843	0.154471	0.199727	0.418327	0.187102	0.0403725	0	0.166935	0.22922	0.422958	0.153027	0.0272045	0.000655646	0.0770683	0.0615367	0.216819	0.0326576	0.118861	0.0497693
1615	P12684	3-hydroxy-3-methylglutaryl-coenzyme A reductase 2	398	P12684	HMG2		416	0.139709	0.245945	0.453405	0.103609	0	0.0573319	0.107837	0.267967	0.465088	0.108419	0.0343429	0.0163471	0.146292	0.214117	0.433713	0.138737	0.0145227	0.0526186	0.1926	0.130564	0.48378	0.152363	0.0406926	0	0.156129	0.222233	0.359789	0.155966	0.0301424	0.0757403	0.168153	0.221687	0.271726	0.184369	0.0442766	0.109789	0.135745	0.0350792	0.291634	0.0627344	0.13547	0.00723649
2474	P12686	37S ribosomal protein MRP13, mitochondrial	400	P12686	MRP13	mitochondria	201	0.232553	0.67561	0.0918367	0	0	0	0.413506	0.457862	0.128633	0	0	0	0.31584	0.3482	0.317752	0.00658633	0.0116218	0	0.391712	0.481128	0.115207	0	0.011953	0	0.602336	0.264515	0.133149	0	0	0	0.277637	0.441489	0.263081	0	0	0.0177923	0.0429011	0.464744	0.0699336	0.166344	0.13547	0.0500954
2335	P12687	54S ribosomal protein L2, mitochondrial	401	P12687	MRP7	mitochondria	275	0.378525	0.486485	0.13499	0	0	0	0.385148	0.480774	0.134078	0	0	0	0.379035	0.471131	0.149835	0	0	0	0.41358	0.432445	0.153975	0	0	0	0.365959	0.462124	0.171918	0	0	0	0.339865	0.511384	0.148751	0	0	0	0.103071	0.275619	0.0267808	0.166344	0.13547	0.0500954
1025	P12688	Serine/threonine-protein kinase YPK1	402	P12688	YPK1		688	0.117688	0.136308	0.20226	0.227538	0.166419	0.149788	0.103327	0.132762	0.228778	0.220266	0.171306	0.143561	0.126845	0.122395	0.189218	0.235792	0.167543	0.158207	0.120642	0.133245	0.20532	0.22599	0.162152	0.152652	0.125565	0.129855	0.206269	0.243428	0.175911	0.118972	0.118477	0.151829	0.211832	0.231607	0.162642	0.123612	0.157767	0.0745579	0.04049	0.061194	0.0309484	0.0996922
2414	P12695	Dihydrolipoyllysine-residue acetyltransferase component of pyruvate dehydrogenase complex, mitochondrial	404	P12695	LAT1	mitochondria	573	0.374969	0.503145	0.118946	0.00208142	0.000246929	0.000611911	0.401777	0.471205	0.125199	0.000950633	0.000589425	0.000278983	0.407023	0.46941	0.119151	0.00346214	0.000692097	0.000261403	0.398965	0.443872	0.152655	0.00321493	0.000473538	0.000819168	0.362594	0.486813	0.145503	0.00327285	0.00158162	0.00023637	0.354004	0.498079	0.143148	0.00248431	0.000601629	0.00168304	0.0995145	0.29228	0.0428248	0.164262	0.135223	0.0494835
138	P12709	Glucose-6-phosphate isomerase	405	P12709	PGI1	cytosol	1095	0.174577	0.216806	0.172395	0.201377	0.194884	0.0399611	0.147238	0.184271	0.179178	0.246705	0.187525	0.0550829	0.182305	0.218761	0.204976	0.168028	0.171045	0.0548855	0.162119	0.195844	0.181496	0.206854	0.184856	0.0688319	0.175442	0.218664	0.159647	0.225517	0.168445	0.0522858	0.213147	0.204228	0.171584	0.186616	0.166145	0.0582803	0.100877	0.00594017	0.0106246	0.0350329	0.0594138	0.0101343
2738	P12753	DNA repair protein RAD50	406	P12753	RAD50		334	0.025981	0.0756763	0.137265	0.275827	0.360014	0.125236	0.0552462	0.0377613	0.0885849	0.21477	0.368637	0.235	0.0286471	0.0803224	0.0588577	0.251046	0.331122	0.250005	0.0596107	0.0396624	0.111326	0.277852	0.339099	0.17245	0	0.0432056	0.12091	0.259819	0.299069	0.276996	0.0498352	0.0317088	0.0703687	0.187868	0.342657	0.317563	0.249473	0.135189	0.0245051	0.109483	0.224544	0.0751411
1659	P12754	Translation initiation factor eIF-2B subunit delta	407	P12754	GCD2	cytosol	467	0.120521	0.111026	0.12147	0.158928	0.192382	0.295673	0.133158	0.130586	0.123677	0.167659	0.150738	0.294182	0.135286	0.102795	0.12902	0.140224	0.182673	0.310002	0.128837	0.112714	0.0969469	0.133677	0.190261	0.337564	0.152502	0.100419	0.103308	0.132564	0.18472	0.326488	0.158474	0.0808517	0.107985	0.16061	0.185552	0.306526	0.154934	0.0998398	0.0403004	0.00741594	0.0569118	0.245578
1487	P12866	Alpha-factor-transporting ATPase	408	P12866	STE6		651	0.124322	0.114508	0.163817	0.307965	0.242585	0.0468023	0.110024	0.103396	0.152744	0.281499	0.303884	0.048453	0.121782	0.118766	0.158509	0.303239	0.269742	0.0279621	0.109494	0.0983131	0.147048	0.286083	0.278659	0.0804032	0.101008	0.0923714	0.151467	0.301805	0.314724	0.0386256	0.0846605	0.103839	0.160204	0.291149	0.292713	0.0674342	0.151132	0.0963576	0.00204688	0.141621	0.107115	0.00329312
1065	P12868	E3 ubiquitin-protein ligase PEP5	409	P12868	PEP5	vacuole	701	0.0998808	0.175254	0.312132	0.206341	0.119761	0.0866316	0.106669	0.161623	0.296049	0.195167	0.139491	0.101001	0.119802	0.135514	0.289448	0.221607	0.134604	0.0990259	0.118778	0.130608	0.315963	0.208932	0.133843	0.0918762	0.111682	0.129179	0.275021	0.209481	0.182313	0.0923239	0.103667	0.145832	0.286023	0.211326	0.162291	0.0908609	0.175574	0.0356122	0.150362	0.0399968	0.015709	0.0365362
2867	P12887	Uracil-DNA glycosylase	410	P12887	UNG1		147	0.100863	0.0780508	0.0675308	0.110167	0.15461	0.488779	0.142848	0.0669377	0.0377979	0.0662175	0.188999	0.4972	0.167432	0.0273713	0.0875385	0.0795159	0.172934	0.465208	0.0727719	0.0920761	0.0932623	0.0642645	0.131341	0.546284	0.0335889	0.0595288	0.113537	0.095623	0.297257	0.400465	0.153039	0	0	0.119904	0.200507	0.52655	0.174591	0.132815	0.0942396	0.0561767	0.0191396	0.438683
508	P12904	5-AMP-activated protein kinase subunit gamma	411	P12904	SNF4	cytosol	401	0.159628	0.156601	0.155542	0.20432	0.177157	0.146752	0.164055	0.150091	0.174786	0.194507	0.162503	0.154058	0.150601	0.167745	0.176344	0.185954	0.175806	0.143551	0.180473	0.138914	0.146619	0.209323	0.184293	0.140377	0.192605	0.14946	0.156034	0.177179	0.159332	0.16539	0.194999	0.136532	0.164954	0.181316	0.164136	0.158061	0.115827	0.0542646	0.00622855	0.0379767	0.0416864	0.0966567
2781	P12945	N-terminal acetyltransferase A complex subunit NAT1	412	P12945	NAT1		1154	0.0878438	0.0809751	0.0729465	0.12806	0.195352	0.434822	0.0848649	0.0638513	0.070194	0.114996	0.201261	0.464833	0.080789	0.072168	0.070455	0.118595	0.202764	0.455229	0.0807811	0.0716477	0.0694634	0.112932	0.186793	0.478383	0.0882295	0.0738154	0.0653283	0.119448	0.201349	0.45183	0.0925076	0.0749963	0.0647742	0.115439	0.215154	0.437129	0.187611	0.129891	0.0888238	0.0382833	0.0598817	0.384727
2651	P12962	Cap-associated protein CAF20	414	P12962	CAF20	cytosol	290	0.0570408	0.0768424	0.127714	0.193719	0.217741	0.326942	0.0429134	0.0647006	0.0657335	0.129313	0.238576	0.458763	0.0566187	0.0446868	0.124133	0.13904	0.209825	0.425697	0.0559844	0.0753851	0.0799325	0.118172	0.21783	0.452695	0.0905632	0.0773188	0.110302	0.152929	0.201073	0.367813	0.107863	0.0732627	0.133618	0.114408	0.223931	0.346918	0.218414	0.134023	0.0340563	0.0273756	0.0822708	0.276847
2931	P13134	Kexin	417	P13134	KEX2	Golgi	303	0.00862977	0.00942875	0.145324	0.44913	0.304786	0.0827013	0.0140629	0.0105404	0.166607	0.324989	0.421709	0.062092	0.0102478	0.0193958	0.0463081	0.356895	0.513969	0.0531842	0.00278248	0.0244538	0.0526434	0.457898	0.370208	0.092015	0.0257731	0.00762692	0.0870761	0.318523	0.485571	0.07543	0.00855161	0	0.0371077	0.382178	0.527182	0.0449815	0.266825	0.201437	0.0164465	0.282786	0.169316	0.0326059
2459	P13185	Serine/threonine protein kinase KIN1	419	P13185	KIN1		483	0.027163	0.0440841	0.334363	0.322507	0.220676	0.0512062	0.0217427	0.0874346	0.213698	0.306274	0.250565	0.120287	0.0192009	0.0145636	0.24372	0.38251	0.305883	0.0341229	0.0388883	0.0204662	0.258044	0.328013	0.286646	0.0679418	0.0842142	0.0476318	0.21024	0.374939	0.24997	0.033005	0.050386	0.0386147	0.249078	0.38012	0.241781	0.0400211	0.248291	0.166782	0.172593	0.156163	0.0852057	0.00111081
553	P13186	Serine/threonine-protein kinase KIN2	420	P13186	KIN2		672	0.163603	0.18062	0.235599	0.237255	0.144247	0.038676	0.14798	0.140134	0.208469	0.247457	0.156611	0.0993489	0.16043	0.178454	0.173929	0.207131	0.16783	0.112226	0.153837	0.133704	0.196081	0.233321	0.171662	0.111394	0.173044	0.158147	0.18648	0.246329	0.181833	0.0541667	0.147487	0.15775	0.189075	0.25344	0.160485	0.0917635	0.111851	0.0302458	0.073829	0.0709111	0.00877614	0.0114194
118	P13188	Glutamine--tRNA ligase	421	P13188	GLN4	cytosol	1273	0.180685	0.2286	0.171164	0.196906	0.200319	0.0223252	0.156703	0.188192	0.180676	0.228774	0.192285	0.0533702	0.187209	0.214484	0.205135	0.164697	0.172814	0.0556614	0.173393	0.204727	0.163996	0.196124	0.185598	0.076162	0.180424	0.216174	0.158252	0.227028	0.165254	0.0528671	0.215483	0.21014	0.152003	0.204719	0.160162	0.0574921	0.0947696	0.0177346	0.00939373	0.0305626	0.0648489	0.0277702
1082	P13259	Choline-phosphate cytidylyltransferase	422	P13259	PCT1		371	0.116788	0.131714	0.191922	0.157279	0.14806	0.254237	0.12478	0.129463	0.194097	0.157848	0.16549	0.228321	0.137165	0.134274	0.200188	0.174757	0.142868	0.210748	0.12474	0.13456	0.234291	0.172532	0.139324	0.194553	0.124689	0.145114	0.25146	0.202996	0.141662	0.134078	0.120043	0.139038	0.267167	0.185297	0.130519	0.157937	0.158667	0.0791517	0.0301517	0.00906464	0.0125895	0.204142
411	P13298	Orotate phosphoribosyltransferase 1	423	P13298	URA5	cytosol	422	0.14901	0.189709	0.197207	0.245092	0.204442	0.0145405	0.127602	0.178291	0.198436	0.224962	0.21557	0.0551393	0.158721	0.188415	0.227008	0.214212	0.165961	0.045683	0.139128	0.190811	0.179889	0.221821	0.203035	0.0653169	0.159319	0.175052	0.18653	0.238753	0.178789	0.0615559	0.197471	0.187706	0.175408	0.203183	0.178418	0.0578149	0.126444	0.0211572	0.0354366	0.078748	0.0689713	0.0355549
1805	P13382	DNA polymerase alpha catalytic subunit A	424	P13382	POL1		1412	0.0703935	0.0984835	0.241334	0.231726	0.217251	0.140812	0.0675824	0.103346	0.234522	0.224681	0.225525	0.144344	0.0656758	0.0833409	0.209914	0.280892	0.216255	0.143922	0.061101	0.0828691	0.222317	0.265634	0.23091	0.137169	0.0666521	0.083924	0.189314	0.25326	0.252591	0.154259	0.0637901	0.0561791	0.214835	0.249196	0.246597	0.169402	0.205061	0.112382	0.0795635	0.0653821	0.0817805	0.0907169
589	P13393	TATA-box-binding protein	425	P13393	SPT15	nucleus	316	0.170056	0.169953	0.138161	0.163537	0.179559	0.178733	0.230725	0.174081	0.156489	0.166154	0.15932	0.113231	0.143901	0.134696	0.118734	0.159073	0.229301	0.214295	0.191757	0.140294	0.151823	0.18662	0.187541	0.141965	0.168261	0.143741	0.134708	0.166309	0.193121	0.193861	0.176697	0.169649	0.147681	0.169765	0.183536	0.152673	0.105398	0.0409127	0.023609	0.00280652	0.0440889	0.128638
1885	P13433	DNA-directed RNA polymerase, mitochondrial	426	P13433	RPO41	mitochondria	488	0.337584	0.397016	0.0874186	0	0	0.177982	0.408019	0.487762	0.104219	0	0	0	0.280911	0.434437	0.162934	0.0142926	0.0424462	0.0649795	0.376346	0.355319	0.142402	0.0220129	0.0419043	0.0620163	0.319223	0.434047	0.111691	0	0.037803	0.0972367	0.298135	0.388129	0.143644	0.0242276	0.0048043	0.14106	0.0621293	0.18615	0.0743517	0.166344	0.13547	0.127886
18	P13517	F-actin-capping protein subunit beta	428	P13517	CAP2		233	0.274722	0.246033	0.163342	0.175979	0.139924	0	0.267902	0.21534	0.171729	0.196112	0.135878	0.01304	0.304103	0.236381	0.168461	0.154397	0.136659	0	0.292204	0.255688	0.157117	0.152938	0.142053	0	0.321484	0.231692	0.157359	0.168018	0.121448	0	0.296345	0.214924	0.180288	0.167067	0.134608	0.0067689	0.000732132	0.0351672	0.00157173	0.00963528	0.00445326	0.0500954
519	P13574	Protein STE12	429	P13574	STE12	nucleus	132	0.237144	0.149939	0.122312	0.153639	0.169139	0.167826	0.242573	0.197659	0.189195	0.149287	0.107938	0.113349	0.160134	0.109649	0.144271	0.166226	0.189085	0.230636	0.227076	0.142088	0.155196	0.145506	0.175067	0.155067	0.186718	0.165675	0.136238	0.153109	0.186069	0.172191	0.258932	0.15544	0.16847	0.0959112	0.122532	0.198715	0.0383101	0.0609264	0.0394579	0.0127049	0.0336687	0.117731
1574	P13586	Calcium-transporting ATPase 1	430	P13586	PMR1	Golgi	1372	0.107956	0.125653	0.147853	0.260016	0.237098	0.121423	0.103174	0.108994	0.14426	0.248952	0.272883	0.121736	0.109855	0.111027	0.140793	0.248618	0.262578	0.127129	0.104783	0.0956842	0.148792	0.25765	0.251664	0.141427	0.0893573	0.0970282	0.13263	0.242168	0.295699	0.143118	0.0929956	0.0913643	0.132995	0.262512	0.273293	0.146841	0.167498	0.0852125	0.0139172	0.0936723	0.101628	0.0713275
83	P13663	Aspartate-semialdehyde dehydrogenase	432	P13663	HOM2	cytosol	719	0.185751	0.21809	0.159033	0.20219	0.186581	0.0483549	0.150816	0.194085	0.176459	0.22785	0.183858	0.0669321	0.198233	0.223563	0.192586	0.164483	0.155594	0.0655414	0.165496	0.200116	0.179443	0.197869	0.178306	0.0787709	0.175557	0.211346	0.155908	0.219513	0.16621	0.071465	0.210213	0.202574	0.148577	0.202559	0.15495	0.0811271	0.089703	0.00722404	0.00273728	0.0358466	0.0511102	0.00174053
1239	P13712	Chromatin assembly factor 1 subunit p50	433	P13712	MSI1		153	0.131641	0.0715215	0.177818	0.228176	0.206254	0.184589	0.149006	0.175427	0.204217	0.211993	0.153042	0.106315	0.0791041	0.0684352	0.128276	0.197052	0.287008	0.240124	0.126333	0.133458	0.166471	0.219066	0.246815	0.107857	0.107977	0.127996	0.172749	0.195381	0.199879	0.196019	0.132063	0.117816	0.209014	0.20218	0.225045	0.113881	0.143813	0.139344	0.0160473	0.061832	0.0707841	0.134494
637	P13856	Ras-related protein RSR1	434	P13856	RSR1		425	0.234665	0.272721	0.271616	0.153635	0.0545352	0.0128276	0.229459	0.246047	0.258477	0.170827	0.0666381	0.0285511	0.23403	0.253708	0.252723	0.191801	0.0553682	0.0123695	0.231441	0.211784	0.307587	0.183148	0.0424451	0.0235947	0.213534	0.195188	0.281021	0.210046	0.0719093	0.0283014	0.189606	0.234146	0.261286	0.225954	0.0674485	0.0215602	0.0407898	0.0618554	0.109846	0.0127084	0.0809352	0.0372678
480	P14020	Dolichol-phosphate mannosyltransferase	436	P14020	DPM1	ER	908	0.271781	0.247417	0.242857	0.153712	0.071814	0.0124187	0.277565	0.269081	0.250323	0.131233	0.0594465	0.0123517	0.24735	0.247683	0.213797	0.199999	0.0782406	0.0129306	0.264817	0.252632	0.227923	0.15024	0.0868362	0.0175504	0.217057	0.215829	0.26992	0.18444	0.0936499	0.0191042	0.209592	0.223623	0.249737	0.202482	0.0940978	0.0204685	0.00367296	0.0365509	0.0810871	0.012632	0.0636564	0.0376767
2671	P14120	60S ribosomal protein L30	440	P14120	RPL30	ribosome	494	0.101675	0.103479	0.0858153	0.118479	0.189242	0.40131	0.0982505	0.0758803	0.0803688	0.148364	0.175085	0.422051	0.0986276	0.083714	0.0865557	0.11833	0.189898	0.422875	0.0916479	0.0796647	0.0770005	0.120106	0.184058	0.447523	0.0890873	0.0609606	0.0672954	0.111077	0.208396	0.463184	0.0925319	0.070076	0.0829537	0.118258	0.195973	0.440208	0.173779	0.107387	0.0759551	0.0478645	0.0537713	0.351214
2801	P14126	60S ribosomal protein L3	441	P14126	RPL3	ribosome	2818	0.0934734	0.0785902	0.077873	0.105066	0.18709	0.457907	0.089958	0.0701756	0.0751167	0.116072	0.178563	0.470114	0.0960318	0.0705608	0.0739779	0.102895	0.195303	0.461232	0.0775059	0.069276	0.0682525	0.106286	0.177084	0.501596	0.0944832	0.0676784	0.0698006	0.112633	0.191603	0.463802	0.0937887	0.0705193	0.0604139	0.105262	0.192714	0.477303	0.181981	0.132275	0.0838973	0.0612777	0.0516198	0.407812
2879	P14127;P02407	40S ribosomal protein S17-B;40S ribosomal protein S17-A	105	P14127;P02407	RPS17B	ribosome	689	0.0884245	0.0766679	0.0618228	0.103343	0.171084	0.498658	0.0906986	0.0655701	0.0538042	0.101203	0.170046	0.518678	0.0812183	0.0671543	0.0634608	0.0964777	0.182391	0.509298	0.0842677	0.0681286	0.0528837	0.0937617	0.180626	0.520332	0.0910073	0.0669453	0.0524863	0.0982111	0.190728	0.500622	0.0911224	0.0712922	0.051065	0.10428	0.192017	0.490223	0.18703	0.134198	0.0999476	0.0630011	0.0356137	0.448563
498	P14164	ARS-binding factor 1	442	P14164	ABF1	nucleus	806	0.184818	0.166813	0.143724	0.156511	0.174474	0.17366	0.268947	0.237629	0.1765	0.139671	0.116856	0.0603962	0.127008	0.107465	0.122537	0.165424	0.229186	0.24838	0.210573	0.194851	0.186309	0.158784	0.168085	0.0813972	0.166325	0.14223	0.176889	0.144724	0.178112	0.19172	0.222968	0.20447	0.162615	0.15004	0.168681	0.0912262	0.0906361	0.0440522	0.0180467	0.00983308	0.0390037	0.123564
872	P14180	Chitin synthase 2	443	P14180	CHS2		511	0.134199	0.159172	0.281646	0.242914	0.182068	0	0.151122	0.167198	0.270065	0.219633	0.187166	0.00481612	0.181425	0.20381	0.213204	0.22915	0.172412	0	0.157329	0.169983	0.25267	0.261062	0.158956	0	0.162116	0.160459	0.228847	0.240028	0.202289	0.00626066	0.140971	0.140429	0.272012	0.24066	0.197236	0.00869195	0.141255	0.0516932	0.119876	0.0765699	0.0465979	0.0500954
1799	P14359	Protein SNA3	445	P14359	SNA3	vacuole	123	0.100417	0.0823527	0.262716	0.279432	0.275082	0	0.108218	0.103223	0.268421	0.227414	0.292724	0	0.11173	0.100843	0.261267	0.257674	0.268486	0	0.0524348	0.0867855	0.237372	0.239385	0.303654	0.0803686	0.119007	0.0875034	0.162327	0.242675	0.326755	0.0617332	0.119743	0.0142781	0.170943	0.316572	0.343553	0.0349102	0.175037	0.128513	0.100945	0.113088	0.139612	0.0500954
90	P14540	Fructose-bisphosphate aldolase	446	P14540	FBA1	cytosol	1861	0.1866	0.207233	0.175385	0.200143	0.186533	0.0441052	0.152614	0.185625	0.187821	0.228518	0.185278	0.0601441	0.197316	0.220442	0.203402	0.166757	0.156342	0.0557414	0.161994	0.208019	0.177385	0.196235	0.181473	0.0748939	0.173903	0.226948	0.174506	0.207568	0.161297	0.0557789	0.211191	0.19917	0.175854	0.192348	0.160073	0.061363	0.0888541	0.0036328	0.0136148	0.0337995	0.0510627	0.00599015
1690	P14680	Dual specificity protein kinase YAK1	447	P14680	YAK1		232	0.0967015	0.0938012	0.212215	0.245557	0.159517	0.192208	0.0879167	0.133354	0.202774	0.235606	0.156901	0.183449	0.0300769	0.105996	0.186772	0.253542	0.258127	0.165486	0.106675	0.105537	0.216883	0.262294	0.194442	0.114168	0.0231238	0.113507	0.174902	0.243799	0.325706	0.118961	0.077673	0.038987	0.158829	0.283452	0.233947	0.207112	0.178753	0.117065	0.0504449	0.0792137	0.0240465	0.142112
2290	P14693	Sorting assembly machinery 35 kDa subunit	450	P14693	SAM35	mitochondria	208	0.388726	0.466109	0.145165	0	0	0	0.363199	0.479727	0.157075	0	0	0	0.374975	0.486394	0.138631	0	0	0	0.400143	0.438705	0.161152	0	0	0	0.369713	0.457584	0.172704	0	0	0	0.340387	0.518509	0.141105	0	0	0	0.113271	0.255244	0.0166057	0.166344	0.13547	0.0500954
2035	P14737	DNA repair protein RAD9	452	P14737	RAD9		181	0.0221444	0.147004	0.234709	0.310715	0.232591	0.0528358	0.0336503	0.220973	0.267087	0.312958	0.165331	0	0	0.0239723	0.189987	0.207928	0.387576	0.190537	0	0.125527	0.283578	0.348418	0.242477	0	0.0377249	0.117377	0.264429	0.244687	0.335783	0	0.033759	0.13898	0.161697	0.307177	0.307995	0.0503923	0.25331	0.0638614	0.072939	0.144372	0.0971203	0.0027404
1365	P14741	Translation initiation factor eIF-2B subunit alpha	453	P14741	GCN3		266	0.185706	0.128025	0.12394	0.147973	0.158066	0.256289	0.164868	0.113929	0.11804	0.139657	0.165588	0.297918	0.133565	0.134872	0.127929	0.159509	0.189828	0.254297	0.159268	0.143357	0.108059	0.139431	0.186609	0.263276	0.173136	0.119418	0.109455	0.135765	0.181716	0.280509	0.156475	0.116675	0.119414	0.134167	0.149647	0.323622	0.0897481	0.0828402	0.0378307	0.0183706	0.0225958	0.206194
179	P14742	Glutamine--fructose-6-phosphate aminotransferase [isomerizing]	454	P14742	GFA1	cytosol	792	0.200717	0.183604	0.170071	0.209954	0.191592	0.0440627	0.177952	0.175866	0.163252	0.207662	0.196641	0.078628	0.186372	0.193653	0.196857	0.174061	0.168049	0.0810086	0.173063	0.173358	0.1742	0.202178	0.196521	0.0806791	0.184331	0.180564	0.152199	0.215392	0.186632	0.0808813	0.220263	0.167996	0.158075	0.191671	0.184457	0.0775376	0.0747379	0.0272616	0.008301	0.0436098	0.0561214	0.00603265
1931	P14743	Glycylpeptide N-tetradecanoyltransferase	455	P14743	NMT1	cytosol	455	0.103401	0.0876309	0.110832	0.169239	0.200284	0.328614	0.103303	0.102187	0.112855	0.120252	0.201949	0.359454	0.111668	0.104884	0.120123	0.162854	0.221103	0.279368	0.103237	0.0996913	0.108155	0.137667	0.193427	0.357822	0.120063	0.0956725	0.109366	0.14337	0.197373	0.334155	0.115002	0.0991901	0.120721	0.152382	0.200944	0.311762	0.172053	0.123235	0.0509385	0.00289477	0.0648133	0.278518
1037	P14747	Serine/threonine-protein phosphatase 2B catalytic subunit A2	456	P14747	CMP2		218	0.139391	0.13675	0.230714	0.264836	0.228308	0	0.0407714	0.20904	0.230701	0.29582	0.223667	0	0.168584	0.107904	0.306734	0.282579	0.1133	0.0208994	0.121843	0.163642	0.203315	0.257589	0.229583	0.0240291	0.196218	0.155782	0.19749	0.26097	0.18954	0	0.231561	0.147301	0.167684	0.239171	0.196905	0.0173781	0.136063	0.0741157	0.0689441	0.0984924	0.0928379	0.0500954
1452	P14772	Bile pigment transporter 1	457	P14772	BPT1	vacuole	913	0.126542	0.190161	0.398153	0.203108	0.0808575	0.00117892	0.140346	0.202282	0.388801	0.197623	0.0709478	0	0.131748	0.170898	0.363654	0.246454	0.087245	0	0.124472	0.152926	0.421124	0.213985	0.083864	0.00362972	0.136056	0.162614	0.351336	0.226105	0.108263	0.0156256	0.118875	0.182136	0.370107	0.219754	0.102396	0.00673194	0.148913	0.0207049	0.236383	0.0367644	0.0546129	0.0489165
180	P14832	Peptidyl-prolyl cis-trans isomerase	458	P14832	CPR1	cytosol	757	0.173866	0.184283	0.177879	0.214904	0.186663	0.0624059	0.163867	0.171492	0.18017	0.224404	0.184593	0.0754741	0.183511	0.1913	0.201926	0.18177	0.170228	0.0712655	0.167035	0.190407	0.179662	0.201627	0.180225	0.0810448	0.170058	0.206428	0.175014	0.205974	0.152466	0.0900584	0.19856	0.191825	0.184698	0.183673	0.159568	0.0816748	0.101589	0.026583	0.0161084	0.0485602	0.0511925	0.0123106
406	P14843	Phospho-2-dehydro-3-deoxyheptonate aldolase, phenylalanine-inhibited	459	P14843	ARO3		544	0.153069	0.156082	0.179498	0.199063	0.21698	0.0953078	0.136232	0.181429	0.161846	0.195524	0.222761	0.102208	0.162007	0.192213	0.203618	0.16836	0.168293	0.105509	0.153238	0.186202	0.15491	0.18509	0.188858	0.131701	0.16604	0.172059	0.167	0.217055	0.191132	0.0867138	0.177187	0.183925	0.164445	0.202778	0.156264	0.115401	0.122385	0.0547833	0.017728	0.0327191	0.0815092	0.0452124
226	P14904	Vacuolar aminopeptidase 1	460	P14904	APE1	vacuole	325	0.286037	0.220004	0.253798	0.135919	0.104241	0	0.266515	0.225775	0.239919	0.162698	0.0929789	0.0121148	0.287802	0.214222	0.244317	0.135241	0.102047	0.0163703	0.262114	0.217703	0.243369	0.143203	0.10423	0.029381	0.31041	0.203707	0.229154	0.150833	0.105897	0	0.28887	0.224448	0.225379	0.147138	0.0882395	0.0259257	0.0105823	0.00913862	0.0920281	0.0304245	0.0312292	0.0500954
1109	P14906	Protein translocation protein SEC63	462	P14906	SEC63	ER	952	0.187776	0.296395	0.352581	0.128235	0.0343847	0.000627675	0.204472	0.247977	0.296246	0.208483	0.0407607	0.00206092	0.235985	0.253424	0.277382	0.184132	0.0466561	0.00242175	0.190051	0.261525	0.33152	0.179065	0.0368918	0.000948312	0.182159	0.222962	0.325952	0.207886	0.0572274	0.00381386	0.192036	0.209796	0.336512	0.209856	0.0474697	0.0043293	0.0876779	0.0855295	0.19081	0.0381085	0.101086	0.0494677
2037	P14907	Nucleoporin NSP1	463	P14907	NSP1	NE	1162	0.117756	0.231404	0.532767	0.0993719	0.0158759	0.00282517	0.139393	0.258211	0.493811	0.0895989	0.0153546	0.00363152	0.153009	0.208929	0.465709	0.144397	0.023347	0.00460887	0.144383	0.222297	0.495855	0.116668	0.0195151	0.00128284	0.154667	0.23306	0.45648	0.130508	0.0222933	0.00299231	0.14528	0.269851	0.435031	0.128069	0.0209125	0.000856972	0.157698	0.020538	0.370997	0.0669719	0.119594	0.0472702
2501	P14908	Mitochondrial transcription factor 1	464	P14908	MTF1	mitochondria	128	0.371079	0.497723	0.131197	0	0	0	0.377765	0.480104	0.142132	0	0	0	0.407277	0.494591	0.0981321	0	0	0	0.378613	0.484532	0.136855	0	0	0	0.337791	0.520344	0.141865	0	0	0	0.359941	0.502429	0.13763	0	0	0	0.0956247	0.286858	0.030573	0.166344	0.13547	0.0500954
418	P14922	General transcriptional corepressor CYC8	465	P14922	CYC8	nucleus	342	0.396599	0.221536	0.121001	0.152346	0.108518	0	0.350193	0.17328	0.127237	0.121844	0.102199	0.125246	0.376074	0.222588	0.166609	0.124667	0.110062	0	0.348848	0.18831	0.139509	0.143122	0.164349	0.0158619	0.392199	0.217148	0.129871	0.130127	0.120445	0.0102094	0.417031	0.209123	0.0850197	0.134331	0.126056	0.0284382	0.121144	0.0106706	0.040769	0.013998	0.0269525	0.0500954
77	P15019	Transaldolase	466	P15019	TAL1	cytosol	850	0.196974	0.222059	0.138367	0.176085	0.184128	0.0823868	0.17307	0.184151	0.152137	0.211961	0.185347	0.0933345	0.205412	0.2173	0.183493	0.144218	0.159461	0.0901166	0.18063	0.201568	0.16431	0.174237	0.175844	0.103411	0.185303	0.20689	0.144603	0.197319	0.164889	0.100995	0.222435	0.196259	0.144412	0.179778	0.164742	0.0923741	0.0784805	0.0111937	0.0234034	0.0097408	0.048658	0.0322915
13	P15108	ATP-dependent molecular chaperone HSC82	467	P15108	HSC82	cytosol	2253	0.208161	0.210503	0.166556	0.187144	0.177131	0.0505047	0.191263	0.195718	0.174994	0.211429	0.165659	0.0609382	0.216442	0.204808	0.191862	0.163166	0.158644	0.0650783	0.193672	0.196546	0.163194	0.193613	0.177832	0.075142	0.213595	0.204687	0.153098	0.213246	0.159762	0.0556123	0.246001	0.203831	0.152268	0.193152	0.14446	0.0602881	0.0672933	0.000362876	0.00478537	0.0208006	0.0416609	0.00040935
2094	P15179	Aspartate--tRNA ligase, mitochondrial	468	P15179	MSD1	mitochondria	260	0.328479	0.20978	0.145326	0.316416	0	0	0.406547	0.507202	0.0862517	0	0	0	0.372482	0.462198	0.139221	0.0260994	0	0	0.324894	0.350984	0.102869	0	0	0.221252	0.271585	0.575336	0.118941	0.0259226	0.00821492	0	0.277732	0.578625	0.126956	0	0.0166869	0	0.0530241	0.00108587	0.0164444	0.150072	0.13547	0.0500954
167	P15180	Lysine--tRNA ligase, cytoplasmic	469	P15180	KRS1	cytosol	1407	0.186629	0.197187	0.151996	0.185575	0.202769	0.075844	0.162723	0.174164	0.161612	0.197811	0.203183	0.100507	0.188036	0.193413	0.194806	0.174556	0.164878	0.0843117	0.170418	0.200289	0.149696	0.182642	0.194459	0.102496	0.195832	0.191627	0.155939	0.196023	0.165055	0.0955232	0.222831	0.169494	0.158858	0.185478	0.169582	0.0937578	0.0888254	0.0136783	0.00977482	0.0192312	0.0672987	0.0257486
2230	P15274	AMP deaminase	470	P15274	AMD1		826	0.0683415	0.0715846	0.129891	0.192857	0.254387	0.282939	0.0610069	0.0691408	0.12689	0.186967	0.242455	0.31354	0.064742	0.0603969	0.118374	0.195947	0.261796	0.298744	0.0549714	0.063454	0.129168	0.197498	0.245245	0.309663	0.063684	0.0596755	0.12668	0.199489	0.251525	0.298946	0.0679389	0.0559185	0.123441	0.184801	0.256323	0.311577	0.207113	0.139281	0.0318797	0.0265133	0.118916	0.232844
2199	P15303	Protein transport protein SEC23	471	P15303	SEC23		1518	0.101301	0.0995269	0.0921048	0.208685	0.303079	0.195303	0.0905499	0.0876887	0.0846926	0.204723	0.314211	0.218135	0.0861192	0.0861668	0.0804575	0.204994	0.333821	0.208441	0.0842092	0.0756761	0.0876742	0.205313	0.315939	0.231189	0.0836754	0.0754029	0.0792695	0.191043	0.332036	0.238573	0.0768295	0.0763006	0.0797087	0.200889	0.314813	0.25146	0.174153	0.111339	0.0696656	0.0423413	0.167608	0.145208
882	P15367	Signal peptidase complex catalytic subunit SEC11	472	P15367	SEC11	ER	141	0.245718	0.270993	0.30661	0.129907	0.0467712	0	0.23147	0.257768	0.315677	0.161254	0.0338307	0	0.216651	0.270067	0.316256	0.148599	0.0484272	0	0.1991	0.172508	0.326613	0.150196	0.0385617	0.113022	0.186421	0.20339	0.279405	0.201111	0.0674158	0.0622579	0.154477	0.229718	0.303188	0.193308	0.0526501	0.0666594	0.029736	0.0601276	0.144839	0.0364365	0.0886991	0.0500954
2434	P15424	ATP-dependent RNA helicase MSS116, mitochondrial	474	P15424	MSS116	mitochondria	821	0.338258	0.533991	0.127751	0	0	0	0.392826	0.471879	0.130723	0.0045718	0	0	0.38997	0.469459	0.140571	0	0	0	0.385143	0.465086	0.149771	0	0	0	0.317756	0.547288	0.134956	0	0	0	0.337183	0.533721	0.128282	0.000813399	0	0	0.0628037	0.323125	0.0340192	0.166344	0.13547	0.0500954
2422	P15436	DNA polymerase delta catalytic subunit	475	P15436	POL3	nucleus	745	0.0470166	0.047659	0.179525	0.183487	0.218816	0.323496	0.021695	0.0797626	0.160825	0.17853	0.249797	0.30939	0.0421629	0.0266446	0.139244	0.241133	0.266682	0.284132	0.0411295	0.0567556	0.144296	0.210037	0.253517	0.294264	0.044756	0.0431494	0.13943	0.178654	0.281217	0.312794	0.0534617	0.0603665	0.12086	0.180927	0.24433	0.340054	0.228438	0.163207	0.0177551	0.017143	0.0833455	0.273401
184	P15454	Guanylate kinase	477	P15454	GUK1	cytosol	403	0.163392	0.241078	0.175646	0.193082	0.181194	0.0456077	0.142503	0.179589	0.173873	0.236841	0.200932	0.0662618	0.17993	0.208878	0.188496	0.185713	0.169105	0.0678769	0.15955	0.195957	0.169056	0.200007	0.189648	0.0857814	0.161767	0.205121	0.16733	0.229556	0.179788	0.0564377	0.218324	0.174771	0.168147	0.192589	0.181827	0.0643423	0.112063	0.0302127	0.013876	0.0267381	0.0457237	0.00448769
245	P15496	Isopentenyl-diphosphate Delta-isomerase	478	P15496	IDI1	cytosol	353	0.167066	0.222946	0.172739	0.22227	0.188887	0.0260915	0.171091	0.205215	0.187578	0.230622	0.172305	0.033189	0.197593	0.216904	0.214021	0.176153	0.164275	0.0310543	0.130184	0.206488	0.194934	0.203222	0.212008	0.0531637	0.18917	0.219375	0.156938	0.235872	0.188946	0.00970043	0.230643	0.215123	0.177427	0.215771	0.154713	0.00632302	0.108389	0.0120808	0.010969	0.0559265	0.0534164	0.0240039
1934	P15565-2;P15565	tRNA (guanine(26)-N(2))-dimethyltransferase, mitochondrial	479	P15565	TRM1		1344	0.0874912	0.0810771	0.150107	0.276987	0.303814	0.100524	0.078823	0.0794635	0.147827	0.270625	0.325835	0.0974258	0.0901278	0.0821219	0.122316	0.271342	0.331633	0.102459	0.0782852	0.0766472	0.131438	0.269328	0.335647	0.108654	0.0819224	0.0790028	0.134048	0.257982	0.346083	0.100961	0.073568	0.0760862	0.120683	0.283452	0.342497	0.103714	0.187963	0.129789	0.0116637	0.110643	0.168344	0.0504289
54	P15624	Phenylalanine--tRNA ligase beta subunit	480	P15624	FRS1	cytosol	951	0.193342	0.209608	0.146798	0.195141	0.192344	0.0627673	0.1723	0.179119	0.163255	0.218515	0.191997	0.0748142	0.199329	0.209388	0.186683	0.160249	0.160617	0.0837338	0.180795	0.192662	0.162671	0.192383	0.179596	0.0918924	0.201927	0.202768	0.148849	0.204482	0.159922	0.0820522	0.226768	0.197529	0.146588	0.186308	0.158583	0.0842236	0.0821126	0.00125744	0.0149725	0.0287973	0.0568733	0.0126719
67	P15625	Phenylalanine--tRNA ligase alpha subunit	481	P15625	FRS2	cytosol	816	0.190295	0.210877	0.150684	0.19215	0.183705	0.0722893	0.174773	0.185198	0.166345	0.211277	0.183373	0.0790344	0.207936	0.194135	0.175015	0.172027	0.168981	0.0819065	0.179766	0.191758	0.158701	0.1901	0.180965	0.0987105	0.194165	0.192114	0.155453	0.202021	0.170347	0.0859002	0.222027	0.196198	0.145578	0.202621	0.152759	0.0808165	0.0851597	1.12952e-05	0.0110865	0.0258063	0.0482347	0.0221939
1825	P15646	rRNA 2-O-methyltransferase fibrillarin	482	P15646	NOP1	nucleus	1839	0.114085	0.0755851	0.133132	0.197511	0.258296	0.221391	0.115792	0.084396	0.138211	0.19651	0.251029	0.214062	0.0948735	0.0706756	0.121024	0.220365	0.280664	0.212397	0.102659	0.0739192	0.128038	0.200542	0.249092	0.24575	0.102745	0.0671653	0.124447	0.199201	0.262157	0.244284	0.106674	0.0712734	0.138977	0.201151	0.240476	0.241449	0.16137	0.135281	0.0286383	0.0311673	0.122826	0.171296
797	P15700	Uridylate kinase	483	P15700	URA6	cytosol	300	0.123191	0.154517	0.14514	0.204321	0.222545	0.150287	0.115861	0.140604	0.146177	0.173507	0.211937	0.211915	0.149153	0.161583	0.186555	0.168844	0.188127	0.145738	0.139201	0.171456	0.13412	0.17945	0.179854	0.195919	0.163266	0.115353	0.140659	0.20729	0.180371	0.193062	0.199627	0.14861	0.142593	0.160279	0.182338	0.166553	0.152264	0.0563489	0.0166303	0.0379771	0.0870743	0.100192
630	P15703	Glucan 1,3-beta-glucosidase	484	P15703	BGL2		395	0.176727	0.162489	0.228024	0.241141	0.155659	0.0359595	0.168654	0.163617	0.230431	0.240937	0.164601	0.0317606	0.191022	0.170652	0.221022	0.234906	0.15095	0.0314488	0.173803	0.152719	0.247482	0.240483	0.152185	0.0333282	0.146304	0.145847	0.222346	0.252589	0.191336	0.0415768	0.152902	0.127747	0.226193	0.265599	0.188063	0.0394964	0.0987275	0.0483764	0.0662539	0.0747969	0.020189	0.0141359
4	P15705	Heat shock protein STI1	485	P15705	STI1	cytosol	1438	0.270692	0.232074	0.148753	0.150284	0.145562	0.0526358	0.254308	0.205085	0.153745	0.182067	0.137066	0.0677286	0.270399	0.219742	0.165185	0.140002	0.133439	0.0712326	0.242141	0.196293	0.1585	0.167971	0.149793	0.0853024	0.266666	0.224738	0.146355	0.171647	0.127116	0.0634776	0.292126	0.228054	0.131234	0.158198	0.124723	0.0656648	0.00476264	0.0212081	0.0130178	0.0160598	0.0100917	0.00254044
457	P15731	Ubiquitin-conjugating enzyme E2 4	486	P15731	UBC4	cytosol	102	0.194359	0.0514773	0.202681	0.25274	0.225946	0.0727959	0.166977	0.14347	0.192	0.212575	0.207193	0.0777851	0.180338	0.200148	0.21877	0.210218	0.166383	0.0241436	0.166491	0.188522	0.181667	0.185735	0.211513	0.0660731	0.157414	0.19892	0.194703	0.196613	0.180986	0.0713638	0.223406	0.129783	0.215038	0.188953	0.193817	0.0490025	0.0810955	0.159388	0.0409106	0.0863965	0.0904761	0.0227005
1486	P15790	Casein kinase II subunit alpha	487	P15790	CKA1	nucleus	345	0.116459	0.127709	0.161015	0.196079	0.206737	0.192001	0.104735	0.104745	0.177371	0.184887	0.203965	0.224298	0.0994007	0.0879413	0.151862	0.215148	0.253018	0.19263	0.0999356	0.087331	0.173412	0.234128	0.210607	0.194587	0.0992765	0.0771116	0.177662	0.204717	0.229567	0.211666	0.106637	0.102159	0.149797	0.210594	0.228391	0.202421	0.158995	0.0831562	0.000755499	0.0297353	0.0712665	0.141905
76	P15873	Proliferating cell nuclear antigen	490	P15873	POL30		572	0.210811	0.172615	0.163282	0.206425	0.203322	0.043545	0.176836	0.193753	0.169457	0.224026	0.19618	0.0397476	0.192119	0.184809	0.198917	0.176287	0.174372	0.073496	0.183602	0.192146	0.16838	0.182676	0.195388	0.0778085	0.191975	0.196919	0.153479	0.212996	0.178184	0.0664472	0.222042	0.199002	0.166617	0.179881	0.172986	0.0594727	0.0646432	0.0382503	0.00151121	0.0400808	0.0678518	0.0065504
137	P15891	Actin-binding protein	491	P15891	ABP1		620	0.338866	0.238904	0.138244	0.134779	0.124297	0.0249102	0.327629	0.215015	0.156554	0.140862	0.126187	0.0337538	0.34035	0.230347	0.154387	0.114975	0.114996	0.0449448	0.316811	0.198561	0.147557	0.138373	0.132479	0.0662194	0.368419	0.230677	0.113291	0.129055	0.109288	0.0492704	0.331261	0.222505	0.128548	0.12932	0.11521	0.073156	0.0634115	0.0280379	0.0235261	0.0315646	0.0111736	0.0251852
133	P16120	Threonine synthase	494	P16120	THR4	cytosol	1174	0.172604	0.214166	0.170739	0.206984	0.197725	0.0377828	0.157624	0.182961	0.182539	0.230088	0.195548	0.0512407	0.184314	0.209188	0.211498	0.172612	0.172509	0.0498798	0.169292	0.198457	0.180167	0.196823	0.181796	0.0734655	0.175049	0.203215	0.180298	0.219331	0.165337	0.0567691	0.217937	0.186803	0.180605	0.201775	0.152369	0.0605106	0.10285	0.00330028	0.00896867	0.0406398	0.0622543	0.0123125
357	P16140	V-type proton ATPase subunit B	495	P16140	VMA2	vacuole	1764	0.174967	0.186394	0.26265	0.195792	0.125056	0.0551415	0.174285	0.184866	0.264607	0.191797	0.128166	0.056279	0.171949	0.195832	0.273889	0.188582	0.116829	0.0529196	0.162433	0.178914	0.289424	0.181046	0.124997	0.063186	0.17772	0.190865	0.254134	0.192361	0.124982	0.0599373	0.177639	0.176491	0.277076	0.190817	0.119517	0.0584603	0.100487	0.0244717	0.10088	0.0294478	0.0104145	0.00504613
192	P16370	DNA-directed RNA polymerase II subunit RPB3	496	P16370	RPB3	nucleus	266	0.274219	0.211013	0.133252	0.122561	0.139985	0.11897	0.23	0.232345	0.153638	0.133803	0.138104	0.11211	0.208222	0.155077	0.172098	0.115399	0.168766	0.180438	0.232557	0.200771	0.153303	0.141584	0.135496	0.13629	0.248474	0.189989	0.163871	0.128003	0.127855	0.141807	0.251534	0.183538	0.136954	0.112048	0.1726	0.143325	0.00123584	0.000147525	0.0285188	0.0437824	0.00451495	0.0688746
2399	P16387	Pyruvate dehydrogenase E1 component subunit alpha, mitochondrial	497	P16387	PDA1	mitochondria	887	0.377153	0.497401	0.125446	0	0	0	0.392317	0.476816	0.130867	0	0	0	0.385443	0.479829	0.133473	0.00125465	0	0	0.413857	0.438717	0.146293	0.00113338	0	0	0.348214	0.483657	0.167616	0.000512669	0	0	0.364188	0.48638	0.1488	0.000631348	0	0	0.101699	0.286536	0.0363247	0.166344	0.13547	0.0500954
2003	P16451	Pyruvate dehydrogenase complex protein X component, mitochondrial	498	P16451	PDX1	mitochondria	549	0.286436	0.419177	0.189662	0.0635802	0.041145	0	0.32822	0.427177	0.1126	0.0835108	0.0484919	0	0.383309	0.468521	0.135529	0	0.0126413	0	0.412458	0.444838	0.142704	0	0	0	0.365317	0.484765	0.149918	0	0	0	0.313647	0.511146	0.174729	0.000478016	0	0	0.0109814	0.208311	0.0278915	0.102764	0.0943254	0.0500954
833	P16474	78 kDa glucose-regulated protein homolog	500	P16474	KAR2	ER	2259	0.220993	0.265452	0.319459	0.137778	0.0486136	0.00770517	0.220767	0.254232	0.31373	0.152472	0.0501397	0.00865888	0.230492	0.26024	0.280376	0.164303	0.0560745	0.00851415	0.218582	0.232847	0.323483	0.163711	0.0512973	0.0100794	0.203759	0.225909	0.297306	0.188917	0.0737215	0.0103876	0.189404	0.249917	0.297023	0.188014	0.0649283	0.0107143	0.0544614	0.054586	0.157688	0.0285659	0.0868568	0.0423902
2358	P16521	Elongation factor 3A	501	P16521	YEF3	cytosol	4459	0.0907099	0.0971543	0.102247	0.140224	0.196456	0.373208	0.0822475	0.090752	0.099069	0.141793	0.192119	0.39402	0.0853798	0.0896947	0.112473	0.140654	0.204097	0.367702	0.0768534	0.0843852	0.0964337	0.135462	0.205425	0.40144	0.0826477	0.0884699	0.100535	0.140585	0.197776	0.389986	0.0939374	0.0861056	0.0969683	0.123138	0.200992	0.398859	0.184745	0.113711	0.0595229	0.0261199	0.0609858	0.323113
2606	P16547	Mitochondrial outer membrane protein OM45	503	P16547	OM45	mitochondria	155	0.332632	0.520735	0.0885848	0	0.0580486	0	0.42048	0.47268	0.106839	0	0	0	0.405122	0.476719	0.118159	0	0	0	0.408876	0.48498	0.106144	0	0	0	0.333058	0.548227	0.118715	0	0	0	0.284608	0.60536	0.110032	0	0	0	0.0571772	0.309869	0.0731856	0.166344	0.0774217	0.0500954
129	P16550	Protein APA1;5,5-P-1,P-4-tetraphosphate phosphorylase;ADP-sulfurylase	504	P16550	APA1	cytosol	761	0.180187	0.209521	0.16921	0.201939	0.190847	0.0482949	0.162712	0.180684	0.17281	0.219077	0.209203	0.0555144	0.188039	0.21235	0.208454	0.170374	0.166017	0.0547654	0.16344	0.196482	0.183972	0.203021	0.185555	0.0675293	0.181281	0.213674	0.17535	0.217398	0.166392	0.0459051	0.196313	0.188397	0.178345	0.210508	0.162871	0.0635655	0.0952672	0.00134436	0.00743958	0.0355955	0.0553769	0.00180048
1004	P16603	NADPH--cytochrome P450 reductase	505	P16603	NCP1	ER	1354	0.247969	0.243514	0.327282	0.149307	0.0315411	0.000386367	0.214291	0.286095	0.32354	0.129836	0.0449819	0.00125503	0.232381	0.256194	0.283162	0.17839	0.0491787	0.000694599	0.217247	0.24159	0.339238	0.156306	0.0435792	0.00203904	0.197515	0.231158	0.318417	0.181894	0.0653425	0.00567399	0.190106	0.230694	0.334776	0.187763	0.0542054	0.00245568	0.0274853	0.0326481	0.165512	0.0170364	0.103929	0.049709
2366	P16622	Ferrochelatase, mitochondrial	506	P16622	HEM15	mitochondria	298	0.402803	0.469785	0.125951	0.00146049	0	0	0.48066	0.395883	0.121848	0.00160803	0	0	0.645877	0.218273	0.133484	0.00236617	0	0	0.441495	0.406438	0.151256	0.000811564	0	0	0.325934	0.505383	0.167754	0.000929374	0	0	0.365908	0.469465	0.163055	0.00157149	0	0	0.127349	0.25892	0.0358195	0.164883	0.13547	0.0500954
340	P16649	General transcriptional corepressor TUP1	508	P16649	TUP1	nucleus	720	0.372099	0.198905	0.125613	0.148468	0.154915	0	0.378711	0.185261	0.126201	0.152587	0.14528	0.0119606	0.379932	0.202437	0.154289	0.114123	0.128199	0.0210211	0.368763	0.194763	0.147036	0.140735	0.14172	0.00698272	0.40646	0.212107	0.130837	0.154794	0.0958028	0	0.401352	0.208128	0.115538	0.132809	0.127025	0.0151487	0.0966447	0.0119603	0.0361578	0.017876	0.0194447	0.0500954
1104	P16661	Chitobiosyldiphosphodolichol beta-mannosyltransferase	510	P16661	ALG1	ER	364	0.213792	0.265075	0.326146	0.170206	0.0247816	0	0.223924	0.239941	0.334576	0.163983	0.0375756	0	0.242906	0.241699	0.309375	0.18758	0.0184394	0	0.276463	0.232016	0.328185	0.151927	0.0114092	0	0.203018	0.219683	0.33676	0.191677	0.0488617	0	0.181565	0.265688	0.347528	0.173438	0.0317813	0	0.0616628	0.0542093	0.164376	0.00386185	0.110689	0.0500954
2953	P16664	Guanine nucleotide exchange factor subunit RGP1	511	P16664	RGP1	Golgi	204	0.00761927	0.0137658	0.151763	0.464958	0.348342	0.0135523	0	0	0.0451643	0.470875	0.466105	0.0178561	0.0213531	0	0.0975032	0.560344	0.309925	0.0108755	0	0.0088059	0.0963247	0.493154	0.362677	0.039038	0.0135589	0	0.096358	0.384117	0.505966	0	0	0	0.06535	0.502134	0.398763	0.0337529	0.267835	0.1971	0.0100072	0.298614	0.212872	0.0365431
2842	P16861	ATP-dependent 6-phosphofructokinase subunit alpha	512	P16861	PFK1	cytosol	3040	0.0744631	0.0654635	0.0735085	0.138157	0.239386	0.409022	0.0598378	0.0524324	0.0754187	0.148674	0.243368	0.420269	0.0699588	0.0633679	0.072447	0.137493	0.25187	0.404863	0.0579014	0.0568184	0.0567112	0.123888	0.239542	0.465138	0.0685313	0.0603143	0.0688377	0.13642	0.24643	0.419467	0.0736538	0.0486409	0.0684228	0.119159	0.254097	0.436027	0.200991	0.145402	0.0882619	0.0281865	0.103916	0.358926
2873	P16862	ATP-dependent 6-phosphofructokinase subunit beta	513	P16862	PFK2	cytosol	2412	0.0738923	0.0724631	0.0667595	0.123243	0.217304	0.446338	0.0602646	0.0521393	0.0734411	0.151214	0.228496	0.434445	0.0666473	0.061354	0.0616	0.123584	0.247129	0.439686	0.0582479	0.0556283	0.0550848	0.124612	0.232516	0.473911	0.0624142	0.0579133	0.0633394	0.130555	0.240496	0.445282	0.0702871	0.0522018	0.0559345	0.127724	0.235187	0.458666	0.201562	0.138403	0.0950109	0.0431007	0.0818334	0.396243
760	P16892	Mitogen-activated protein kinase FUS3	514	P16892	FUS3	nucleus	389	0.157493	0.161866	0.184553	0.176388	0.160567	0.159134	0.164448	0.139375	0.188629	0.174963	0.151868	0.180717	0.155682	0.143686	0.161005	0.179282	0.182515	0.17783	0.166392	0.145961	0.189604	0.172415	0.157078	0.16855	0.102884	0.139674	0.165683	0.179002	0.200941	0.211816	0.131515	0.124004	0.167447	0.193976	0.181174	0.201882	0.117962	0.0489998	0.0227823	0.0100439	0.0250971	0.109038
1670	P17064	Purine-cytosine permease FCY2	516	P17064	FCY2		256	0.0989038	0.0917494	0.172334	0.315415	0.264992	0.0566063	0.100685	0.0962254	0.16698	0.316059	0.250395	0.0696562	0.109134	0.105153	0.134356	0.323556	0.27555	0.0522511	0.0998358	0.0984666	0.149459	0.31613	0.24264	0.0934682	0.0867781	0.0884082	0.122445	0.324152	0.289655	0.0885615	0.0806824	0.0909248	0.122467	0.329063	0.286166	0.0906969	0.176551	0.119116	0.0105637	0.149071	0.129521	0.0065109
2872	P17076	60S ribosomal protein L8-A	518	P17076	RPL8A	ribosome	277	0.090575	0.066213	0.079948	0.109352	0.199436	0.454476	0.075795	0.0518512	0.0629243	0.095484	0.207213	0.506732	0.0807797	0.058898	0.0927112	0.103292	0.199399	0.464919	0.0560772	0.0620796	0.0549881	0.0930141	0.177205	0.556636	0.105812	0.0616685	0.0821434	0.118528	0.237899	0.393949	0.0896494	0.0762275	0.0646212	0.0689051	0.222958	0.477639	0.184879	0.144653	0.0818223	0.0569921	0.0639654	0.404381
986	P17106	Centromere-binding protein 1	519	P17106	CBF1	nucleus	528	0.122955	0.130986	0.157582	0.171338	0.194427	0.222711	0.176659	0.180638	0.20028	0.199625	0.141344	0.101453	0.0855593	0.0875546	0.126395	0.178228	0.252509	0.269754	0.138018	0.139702	0.194829	0.203652	0.188784	0.135014	0.113513	0.116351	0.169171	0.183832	0.195704	0.221429	0.132433	0.179329	0.185444	0.158727	0.197145	0.146921	0.152499	0.0798798	0.00418799	0.00499467	0.0589566	0.172616
1991	P17119	Kinesin-like protein KAR3	520	P17119	KAR3	nucleus	212	0.132202	0.11318	0.152194	0.0860964	0.258588	0.25774	0.16608	0.175749	0.127317	0.135625	0.0911411	0.304088	0.0793656	0.0643386	0.128159	0.204468	0.209573	0.314096	0.0292826	0.0759195	0.162975	0.185378	0.204019	0.342426	0.116376	0.0317132	0.0950669	0.172564	0.261034	0.323247	0.120997	0.0375952	0.100246	0.208889	0.174792	0.357482	0.143252	0.0976862	0.00957627	0.0802473	0.123117	0.207645
1013	P17121	GTPase-activating protein SAC7	521	P17121	SAC7		438	0.137682	0.151542	0.198625	0.195237	0.12293	0.193984	0.0955044	0.11378	0.218651	0.245976	0.180218	0.14587	0.137731	0.140349	0.182487	0.207686	0.137027	0.19472	0.142968	0.097664	0.224403	0.211786	0.118712	0.204467	0.150775	0.127988	0.169481	0.186844	0.170629	0.194283	0.144673	0.138458	0.174486	0.223033	0.136854	0.182497	0.137772	0.059324	0.0368548	0.0288936	0.0125407	0.143888
1245	P17157	Cyclin-dependent protein kinase PHO85	523	P17157	PHO85		192	0.0387569	0.177176	0.17343	0.254524	0.222513	0.1336	0.0990621	0.13494	0.178141	0.236854	0.182749	0.168253	0.103731	0.12673	0.169783	0.18988	0.194017	0.215858	0.11595	0.138436	0.142066	0.205788	0.203147	0.194613	0.130906	0.117571	0.145059	0.223914	0.207654	0.174896	0.10348	0.125298	0.143744	0.247035	0.200131	0.180311	0.236698	0.0336892	0.0116593	0.0881806	0.0870421	0.0835047
486	P17255	V-type proton ATPase catalytic subunit A;Endonuclease PI-SceI	524	P17255	VMA1	vacuole	3083	0.152796	0.179805	0.233328	0.196181	0.146297	0.0915921	0.15647	0.177224	0.25571	0.186077	0.136602	0.0879181	0.152733	0.160579	0.250862	0.201676	0.145822	0.0883275	0.141869	0.17634	0.249137	0.182293	0.148628	0.101733	0.143905	0.169674	0.255879	0.191584	0.138091	0.100867	0.169895	0.174634	0.252221	0.168513	0.144386	0.0903511	0.122658	0.0310607	0.0715577	0.0298376	0.0108271	0.0414967
141	P17423	Homoserine kinase	525	P17423	THR1	cytosol	364	0.186297	0.186687	0.169112	0.214879	0.200446	0.0425794	0.16771	0.188116	0.159252	0.231488	0.190735	0.0626985	0.187461	0.23155	0.195133	0.15839	0.167762	0.0597037	0.177539	0.199529	0.17416	0.191101	0.187947	0.069724	0.176413	0.239765	0.165863	0.204967	0.157259	0.0557335	0.221811	0.160224	0.192191	0.198061	0.166153	0.0615597	0.0891575	0.0241787	0.00734125	0.0485355	0.0649754	0.00751594
2457	P17505	Malate dehydrogenase, mitochondrial	527	P17505	MDH1	mitochondria	550	0.486954	0.402923	0.109921	0.000202083	0	0	0.425308	0.439592	0.125579	0.00952082	0	0	0.337613	0.571442	0.0900557	0.000889141	0	0	0.393441	0.435997	0.169417	0.00070106	0.000444589	0	0.341319	0.462644	0.194922	0.000709376	5.82873e-05	0.000347547	0.337631	0.471897	0.188206	0.000620154	0.00047745	0.00116913	0.211499	0.192058	0.0518495	0.166142	0.13547	0.0500954
52	P17536	Tropomyosin-1	528	P17536	TPM1		512	0.185366	0.223462	0.175431	0.208853	0.17571	0.0311776	0.172323	0.192943	0.189144	0.216585	0.172809	0.0561964	0.226762	0.176745	0.19898	0.174803	0.166395	0.0563156	0.16218	0.195105	0.196548	0.215147	0.152888	0.0781315	0.215732	0.205106	0.152528	0.213582	0.155664	0.057389	0.21814	0.214953	0.152258	0.199942	0.158286	0.0564211	0.0900884	0.0125964	0.0136608	0.0425095	0.0402396	0.0189178
82	P17555	Adenylyl cyclase-associated protein	529	P17555	SRV2		593	0.246262	0.197505	0.130073	0.148191	0.149676	0.128294	0.25977	0.170973	0.131304	0.152726	0.15377	0.131456	0.255233	0.213124	0.155762	0.122392	0.129932	0.123557	0.25424	0.17267	0.123251	0.150849	0.147792	0.151197	0.294901	0.190621	0.112139	0.146679	0.12944	0.12622	0.270909	0.205074	0.101637	0.158583	0.138263	0.125533	0.0291928	0.0133608	0.0316977	0.0181524	0.0142055	0.0781982
2552	P17558	37S ribosomal protein PET123, mitochondrial	530	P17558	PET123	mitochondria	241	0.374449	0.47958	0.145972	0	0	0	0.343452	0.528199	0.128349	0	0	0	0.38613	0.50321	0.0920809	0.00562727	0.0129518	0	0.450096	0.456847	0.0840217	0	0.00903536	0	0.402645	0.482438	0.114917	0	0	0	0.301133	0.532377	0.155243	0.0112466	0	0	0.0989941	0.268714	0.0157986	0.166344	0.13547	0.0500954
1477	P17629	THO complex subunit HPR1	531	P17629	HPR1	nucleus	422	0.181	0.12804	0.124987	0.126186	0.19726	0.242527	0.164893	0.124787	0.131163	0.146955	0.17045	0.261752	0.153774	0.103037	0.108949	0.144807	0.234935	0.254498	0.154507	0.101746	0.11221	0.147363	0.20061	0.283563	0.168879	0.117345	0.110649	0.139408	0.21074	0.252979	0.197466	0.0784358	0.137345	0.0902437	0.227198	0.269311	0.094454	0.0828253	0.0367834	0.0401581	0.0617892	0.192432
666	P17649	4-aminobutyrate aminotransferase	532	P17649	UGA1	cytosol	129	0.11826	0.155704	0.156191	0.253535	0.31631	0	0.181494	0.160528	0.150156	0.252863	0.254959	0	0.171286	0.226283	0.221047	0.203911	0.149941	0.027533	0.175412	0.203	0.183901	0.226788	0.210899	0	0.188285	0.21649	0.171569	0.180271	0.220075	0.0233096	0.157632	0.143831	0.187733	0.179682	0.295888	0.0352342	0.157194	0.0551617	0.00557979	0.0871911	0.18084	0.0500954
734	P17695-2;P17695	Glutaredoxin-2, mitochondrial	533	P17695	GRX2		309	0.285402	0.336199	0.22108	0.10396	0.053359	0	0.253213	0.308418	0.255249	0.124792	0.0560162	0.00231237	0.274858	0.336233	0.205225	0.112764	0.0594565	0.0114635	0.248057	0.27976	0.254532	0.127167	0.0629283	0.0275547	0.260387	0.27735	0.227304	0.153035	0.0769107	0.00501353	0.229736	0.299832	0.248272	0.135857	0.0595454	0.0267577	0.00994714	0.125334	0.0593097	0.0623839	0.0821114	0.0500954
459	P17709	Glucokinase-1	534	P17709	GLK1	cytosol	185	0.201498	0.138755	0.253357	0.221471	0.18492	0	0.180347	0.137922	0.198029	0.239814	0.198103	0.0457856	0.18521	0.190776	0.259727	0.157922	0.172755	0.0336114	0.155097	0.190568	0.246451	0.23136	0.176524	0	0.20754	0.219349	0.176503	0.234313	0.13888	0.0234152	0.232034	0.229474	0.136174	0.219462	0.182855	0	0.0739568	0.0721109	0.0915865	0.0551273	0.0494493	0.0500954
2736	P17883	Superkiller protein 3	535	P17883	SKI3	cytosol	1269	0.0899017	0.0824744	0.0894448	0.134771	0.213332	0.390077	0.0774582	0.0753894	0.0854371	0.130565	0.207816	0.423334	0.0790433	0.0783927	0.0792259	0.123045	0.206898	0.433395	0.0772964	0.0668938	0.0817618	0.133457	0.20026	0.440331	0.0692607	0.0662016	0.06355	0.129505	0.244742	0.42674	0.0750343	0.0700691	0.0657941	0.128309	0.24168	0.419113	0.185553	0.128391	0.0723256	0.0315729	0.0778611	0.339981
1493	P17890	DNA-directed RNA polymerase III subunit RPC7	536	P17890	RPC31	nucleus	224	0.149469	0.0907862	0.133584	0.197062	0.22654	0.202559	0.123231	0.114506	0.159979	0.190197	0.22866	0.183427	0.10646	0.0726884	0.11381	0.218877	0.247481	0.240683	0.123959	0.0783913	0.153181	0.21256	0.259981	0.171928	0.115261	0.090057	0.141915	0.183465	0.240411	0.228891	0.137504	0.0812536	0.163572	0.196476	0.22161	0.199584	0.125985	0.12008	0.0281859	0.0307181	0.0910691	0.152463
5	P17891	Clathrin light chain	537	P17891	CLC1		269	0.251497	0.21436	0.170602	0.178913	0.160423	0.0242051	0.238549	0.229787	0.178025	0.169774	0.154041	0.0298248	0.273885	0.213968	0.171821	0.155749	0.1453	0.0392781	0.269997	0.18345	0.162523	0.205363	0.15858	0.0200873	0.26923	0.218484	0.140264	0.19286	0.16576	0.0134025	0.313644	0.206187	0.140546	0.171205	0.147066	0.0213518	0.0239579	0.00349471	0.00883122	0.0125696	0.0249527	0.0258902
636	P17898	Cholinephosphotransferase 1	538	P17898	CPT1		107	0.232274	0.263614	0.269203	0.146485	0.0673031	0.0211209	0.21266	0.209218	0.302725	0.184589	0.0737644	0.0170441	0.208032	0.247567	0.259743	0.199151	0.0699271	0.0155792	0.215185	0.229861	0.29029	0.175176	0.0722224	0.0172655	0.183338	0.210244	0.274173	0.217363	0.0952007	0.0196823	0.168377	0.232902	0.277454	0.206447	0.0943358	0.0204839	0.0431808	0.0527483	0.107433	0.0198585	0.0681673	0.0289745
886	P17967	Protein disulfide-isomerase	539	P17967	PDI1	ER	1881	0.235045	0.222732	0.354618	0.13634	0.0428053	0.00845932	0.223245	0.248978	0.33425	0.137795	0.0471468	0.00858571	0.230608	0.261614	0.289509	0.1624	0.049402	0.00646583	0.229376	0.230139	0.334933	0.149977	0.0470071	0.00856813	0.19835	0.224296	0.317389	0.18635	0.0636242	0.0099907	0.198967	0.215218	0.338794	0.175644	0.0616132	0.00976494	0.0404098	0.0118667	0.192848	0.0300037	0.0926651	0.0416361
2209	P18239	ADP,ATP carrier protein 2	541	P18239	PET9	mitochondria	859	0.366021	0.478813	0.148028	0.006414	0.000724824	0	0.404223	0.464512	0.125955	0.00465859	0.000650639	0	0.371171	0.457836	0.159655	0.0100263	0.0013118	0	0.391827	0.451142	0.148591	0.00735764	0.00108193	0	0.374963	0.450605	0.167655	0.00587421	0.000901875	0	0.345965	0.490158	0.156112	0.0067671	0.000957264	4.06003e-05	0.0905663	0.267947	0.0137424	0.15993	0.134746	0.0500954
2250	P18409	Mitochondrial distribution and morphology protein 10	542	P18409	MDM10	mitochondria	208	0.412201	0.453068	0.134731	0	0	0	0.365711	0.481919	0.15237	0	0	0	0.341963	0.502778	0.155259	0	0	0	0.365286	0.467817	0.166897	0	0	0	0.340227	0.49581	0.163963	0	0	0	0.339937	0.501083	0.158979	0	0	0	0.136746	0.242202	0.0270391	0.166344	0.13547	0.0500954
1028	P18480	SWI/SNF chromatin-remodeling complex subunit SNF5	547	P18480	SNF5	nucleus	245	0.151858	0.0840611	0.135827	0.161254	0.175378	0.291622	0.213848	0.145563	0.184678	0.223717	0.180318	0.0518752	0.127534	0.112974	0.117906	0.188264	0.236241	0.217082	0.142049	0.123617	0.165962	0.168551	0.237501	0.162319	0.122805	0.114447	0.133492	0.155764	0.236501	0.236991	0.17201	0.128688	0.161763	0.162075	0.214532	0.160931	0.123597	0.126805	0.0259431	0.00508927	0.0399072	0.241526
2529	P18496	Mitochondrial ATPase complex subunit ATP10	549	P18496	ATP10	mitochondria	138	0.44607	0.426573	0.127357	0	0	0	0.452096	0.503065	0.0448391	0	0	0	0.405743	0.440521	0.153736	0	0	0	0.38219	0.446571	0.171238	0	0	0	0.345804	0.468515	0.185681	0	0	0	0.37176	0.483443	0.144797	0	0	0	0.170616	0.215707	0.0344136	0.166344	0.13547	0.0500954
2300	P18544	Acetylornithine aminotransferase, mitochondrial	550	P18544	ARG8	mitochondria	651	0.407835	0.434767	0.1568	0.000598063	0	0	0.412407	0.463961	0.12333	0.000301866	0	0	0.509039	0.338168	0.150986	0.00180628	0	0	0.304226	0.549357	0.145712	0.000706127	0	0	0.372947	0.467298	0.158778	0.000977096	0	0	0.366554	0.477878	0.152613	0.000736166	0.00221834	0	0.13238	0.223901	0.00496998	0.165746	0.13547	0.0500954
157	P18562	Uracil phosphoribosyltransferase	551	P18562	FUR1	cytosol	617	0.172954	0.213652	0.16219	0.197529	0.199454	0.0542213	0.155981	0.17881	0.174957	0.235804	0.201918	0.0525301	0.191495	0.212826	0.188384	0.163576	0.183191	0.0605269	0.152985	0.193426	0.172436	0.212365	0.189324	0.0794648	0.166158	0.2049	0.156351	0.231314	0.167506	0.0737706	0.197621	0.218076	0.155569	0.191601	0.162862	0.0742711	0.1025	0.00278664	0.000419166	0.0311849	0.0639835	0.00412592
432	P18759	Vesicular-fusion protein SEC18	553	P18759	SEC18		1268	0.187335	0.161441	0.203063	0.199762	0.138345	0.110054	0.1789	0.161978	0.200037	0.214746	0.141101	0.103239	0.186092	0.172171	0.181013	0.208153	0.147833	0.104738	0.172827	0.150096	0.197648	0.21658	0.158553	0.104296	0.167822	0.141656	0.186439	0.216177	0.173802	0.114103	0.158231	0.146847	0.166935	0.236836	0.165722	0.125429	0.0881198	0.0494243	0.0412926	0.0334187	0.00287469	0.0599582
655	P18851	Guanine nucleotide-binding protein subunit beta	554	P18851	STE4		491	0.196312	0.214769	0.179911	0.214587	0.148939	0.0454804	0.152198	0.106716	0.228364	0.299349	0.175748	0.0376234	0.21635	0.235169	0.166005	0.22304	0.141771	0.0176649	0.118339	0.157427	0.178104	0.307944	0.202054	0.0361323	0.106908	0.178159	0.216755	0.293975	0.147786	0.0564157	0.107225	0.115684	0.18	0.297562	0.241334	0.0581954	0.0791419	0.00390362	0.0181408	0.0482435	0.0134689	0.00461494
711	P18852	Guanine nucleotide-binding protein subunit gamma	555	P18852	STE18	PM	121	0.164372	0.176987	0.193371	0.219219	0.171334	0.0747166	0.127561	0.141475	0.222234	0.29146	0.16852	0.0487506	0.190852	0.112974	0.182181	0.260895	0.14977	0.103328	0.141786	0.13583	0.226578	0.267669	0.162095	0.0660423	0.139819	0.157919	0.191622	0.25339	0.180977	0.0762733	0.107653	0.143416	0.176955	0.276256	0.181444	0.114276	0.111082	0.0338784	0.0316007	0.052875	0.0358637	0.0246212
1089	P18888	Transcription regulatory protein SNF6	556	P18888	SNF6	nucleus	145	0.187528	0.139461	0.126207	0.162963	0.197554	0.186287	0.171504	0.146552	0.131727	0.16587	0.186742	0.197604	0.131021	0.090423	0.11086	0.195387	0.208285	0.264024	0.18881	0.141364	0.145749	0.118557	0.229856	0.175664	0.128767	0.122938	0.134666	0.165549	0.208446	0.239634	0.175771	0.143539	0.139673	0.160735	0.236867	0.143416	0.0879262	0.0714046	0.0355635	0.00338126	0.062084	0.136192
2232	P18900	Hexaprenyl pyrophosphate synthase, mitochondrial	559	P18900	COQ1	mitochondria	345	0.404289	0.470905	0.124806	0	0	0	0.394102	0.505682	0.100216	0	0	0	0.411691	0.46336	0.124949	0	0	0	0.384942	0.324803	0.144534	0.145721	0	0	0.335021	0.514686	0.150293	0	0	0	0.331459	0.537908	0.121857	0.00877629	0	0	0.128834	0.26004	0.0369642	0.166344	0.13547	0.0500954
1475	P18961	Serine/threonine-protein kinase YPK2/YKR2	560	P18961	YPK2		194	0.0819689	0.126293	0.230055	0.219996	0.123189	0.2185	0.0944574	0.149533	0.253368	0.214443	0.11681	0.171388	0.108226	0.124825	0.194532	0.311508	0.143202	0.117708	0.104969	0.118541	0.244111	0.280375	0.141996	0.110007	0.082332	0.0709298	0.196998	0.249712	0.12303	0.276998	0.0919042	0.11567	0.193401	0.28885	0.127707	0.182469	0.193486	0.0845729	0.0682842	0.0536519	0.0122819	0.168404
1521	P18962	Dipeptidyl aminopeptidase B	561	P18962	DAP2	vacuole	721	0.125503	0.203458	0.408951	0.201139	0.0609482	0	0.141315	0.202841	0.410087	0.182354	0.0627489	0.000654221	0.142219	0.167889	0.395855	0.25046	0.0435767	0	0.153445	0.186956	0.411314	0.200306	0.047241	0.000738721	0.146314	0.173761	0.424506	0.171156	0.08069	0.00357418	0.135602	0.200348	0.402868	0.182877	0.0783044	0	0.149951	0.00740779	0.247181	0.0347954	0.0745222	0.0500954
2403	P18963	Inhibitory regulator protein IRA1	562	P18963	IRA1		807	0.0605864	0.0649146	0.190215	0.259447	0.253139	0.171699	0.0198471	0.029806	0.161139	0.261402	0.295291	0.232514	0.0357395	0.0262602	0.145064	0.32786	0.291727	0.173349	0.0182622	0.05454	0.153852	0.260163	0.267302	0.24588	0.0472508	0.0334704	0.147734	0.25991	0.303611	0.208023	0.0590242	0.0820478	0.127952	0.245242	0.283953	0.201782	0.214868	0.145951	0.0284442	0.0931028	0.117669	0.121604
646	P19073	Cell division control protein 42	563	P19073	CDC42		171	0.186188	0.182908	0.294129	0.22233	0.0925308	0.0219144	0.18743	0.230859	0.264965	0.203974	0.0944265	0.0183453	0.201654	0.226277	0.274112	0.205699	0.078194	0.0140636	0.185716	0.199779	0.29795	0.219701	0.082231	0.0146236	0.181568	0.192584	0.271546	0.222364	0.10783	0.0241069	0.180576	0.172716	0.32344	0.167101	0.131616	0.024551	0.0892665	0.0279577	0.132358	0.0559864	0.0429395	0.028181
1385	P19097	Fatty acid synthase subunit alpha;Acyl carrier;3-oxoacyl-[acyl-carrier-protein] reductase;3-oxoacyl-[acyl-carrier-protein] synthase	564	P19097	FAS2	cytosol	5781	0.157282	0.133123	0.100183	0.140554	0.156629	0.312229	0.164566	0.127228	0.110209	0.157252	0.15782	0.282925	0.160383	0.13206	0.114102	0.124038	0.153931	0.315486	0.158288	0.13662	0.107254	0.146703	0.164969	0.286166	0.172635	0.133931	0.0910717	0.140857	0.142734	0.31877	0.20052	0.137023	0.096153	0.137239	0.145484	0.283581	0.118173	0.0777425	0.0615872	0.0257897	0.0211581	0.262134
1971	P19145	General amino-acid permease GAP1	565	P19145	GAP1		602	0.0730714	0.0878406	0.156751	0.313632	0.287644	0.0810602	0.0824349	0.0484299	0.149152	0.266297	0.367767	0.0859194	0.0815902	0.0825377	0.138392	0.324535	0.284792	0.088154	0.0751572	0.0726549	0.148007	0.309234	0.302241	0.0927068	0.078825	0.0558294	0.125061	0.290492	0.35755	0.0922426	0.0750203	0.0743861	0.126666	0.32096	0.302551	0.100416	0.202383	0.123025	0.00501888	0.147288	0.152174	0.0309648
2256	P19158	Inhibitory regulator protein IRA2	567	P19158	IRA2		734	0.0419107	0.0619472	0.191842	0.258455	0.285763	0.160082	0.0476686	0.0571329	0.155	0.234375	0.330423	0.1754	0.0510349	0.0519666	0.14032	0.329221	0.274064	0.153394	0.0429055	0.0468198	0.138244	0.309809	0.266684	0.195537	0.0579892	0.050211	0.144992	0.248866	0.319149	0.178792	0.0530714	0.0432868	0.150721	0.27859	0.290112	0.18422	0.233544	0.148918	0.0300717	0.0921115	0.150293	0.109986
2481	P19262	Dihydrolipoyllysine-residue succinyltransferase component of 2-oxoglutarate dehydrogenase complex, mitochondrial	569	P19262	KGD2	mitochondria	380	0.398536	0.44736	0.154103	0	0	0	0.454583	0.367785	0.177633	0	0	0	0.383802	0.475754	0.137895	0.00254878	0	0	0.3494	0.490337	0.160262	0	0	0	0.383268	0.525633	0.086076	0	0.00262042	0.00240212	0.211138	0.645339	0.142699	7.81646e-05	0	0.000746329	0.123082	0.236495	0.00766715	0.166344	0.13547	0.0500954
1454	P19263	Mediator of RNA polymerase II transcription subunit 14	570	P19263	RGR1	nucleus	562	0.157235	0.125984	0.108164	0.16158	0.215167	0.231871	0.161942	0.116123	0.131933	0.163231	0.200949	0.225822	0.14775	0.119223	0.109132	0.180058	0.233831	0.210006	0.136231	0.0893537	0.128864	0.17089	0.227696	0.246965	0.13147	0.109722	0.112354	0.15265	0.251543	0.24226	0.153449	0.10921	0.100019	0.168508	0.227252	0.241562	0.11822	0.0848821	0.0536066	0.00476413	0.0796971	0.181776
95	P19358	S-adenosylmethionine synthase 2	571	P19358	SAM2	cytosol	1089	0.18221	0.197201	0.17354	0.203706	0.190315	0.053028	0.158061	0.200206	0.188417	0.199385	0.186104	0.0678276	0.184404	0.209442	0.200705	0.168256	0.174063	0.0631296	0.170828	0.196811	0.164447	0.199972	0.204375	0.0635669	0.186598	0.197275	0.157886	0.215662	0.178845	0.0637343	0.223085	0.165254	0.163807	0.198612	0.180425	0.0688177	0.0932445	0.013665	0.0117697	0.0373625	0.0548447	0.00293261
2517	P19414	Aconitate hydratase, mitochondrial	572	P19414	ACO1	mitochondria	1471	0.332407	0.521876	0.14519	0.000525851	0	0	0.33449	0.572659	0.0925194	0.000319735	1.24285e-05	0	0.403192	0.478716	0.116039	0.00205334	0	0	0.397879	0.476125	0.123416	0.00255736	2.35315e-05	0	0.376086	0.464142	0.157601	0.00213579	3.46876e-05	0	0.325992	0.523282	0.148849	0.00183585	3.63068e-05	5.10008e-06	0.0569529	0.311011	0.0165799	0.165818	0.13547	0.0500954
1456	P19454	Casein kinase II subunit alpha	573	P19454	CKA2		511	0.0870304	0.124812	0.21312	0.200959	0.169685	0.204394	0.0942885	0.117668	0.212763	0.184269	0.177325	0.213686	0.0912332	0.0989115	0.177906	0.20889	0.198475	0.224584	0.101768	0.108724	0.197815	0.193066	0.177616	0.22101	0.0898317	0.103992	0.194639	0.192617	0.19588	0.22304	0.088343	0.112196	0.192998	0.193475	0.192776	0.220211	0.188424	0.0860534	0.0513494	0.0346148	0.0342143	0.154299
363	P19524	Myosin-2	575	P19524	MYO2		2078	0.238301	0.164506	0.125083	0.167302	0.187971	0.116837	0.196472	0.152733	0.133709	0.174424	0.221506	0.121158	0.186842	0.163273	0.16246	0.192249	0.190072	0.105103	0.180126	0.134037	0.192159	0.190328	0.196732	0.106618	0.201965	0.163841	0.16379	0.169065	0.190778	0.11056	0.204336	0.154539	0.167203	0.176605	0.183597	0.11372	0.0371534	0.04636	0.0366877	0.000958486	0.052501	0.0667416
1796	P19658	Exocyst complex component EXO70	577	P19658	EXO70	PM	130	0.102496	0.170193	0.137107	0.176285	0.201807	0.212113	0.0949652	0.0986161	0.16221	0.311492	0.150501	0.182215	0.130599	0.133773	0.163687	0.211054	0.203693	0.157194	0.134669	0	0.156321	0.134108	0.269212	0.30569	0.0925981	0.0680057	0.142138	0.279084	0.251032	0.167143	0	0	0.138283	0.436731	0.268829	0.156157	0.172959	0.0406724	0.0246634	0.00994102	0.0663362	0.162017
1593	P19659	Mediator of RNA polymerase II transcription subunit 15	578	P19659	GAL11	nucleus	341	0.123576	0.134873	0.121115	0.145784	0.197494	0.277158	0.141814	0.0644787	0.108779	0.172105	0.19738	0.315442	0.138961	0.116602	0.0999931	0.17931	0.228259	0.236874	0.145907	0.108642	0.124312	0.178752	0.199513	0.242872	0.128455	0.123579	0.089834	0.156848	0.243592	0.257692	0.139764	0.117871	0.0951856	0.182877	0.23939	0.224912	0.151879	0.0759923	0.0406554	0.0205601	0.0620238	0.227063
2954	P19735	Pre-mRNA-splicing factor 6	579	P19735	PRP6		149	0.0439025	0.019585	0.148601	0.0699139	0.205598	0.5124	0	0.11556	0.0354319	0.115544	0.264892	0.468572	0.0104762	0	0.0267032	0.0607686	0.0791019	0.82295	0	0.0448401	0.133453	0.124574	0.414759	0.282373	0.0155242	0.0357291	0.098058	0.130153	0.321198	0.399337	0.016457	0	0.043016	0.160864	0.39374	0.385923	0.231552	0.191281	0.0131695	0.0964298	0.0701277	0.462304
2025	P19736	Pre-mRNA-splicing factor PRP9	580	P19736	PRP9	nucleus	103	0.168582	0	0.227706	0.165635	0.369703	0.0683751	0.127543	0.139923	0	0.166198	0.246249	0.320087	0.133475	0.0368351	0.160067	0.1131	0.329193	0.227329	0.10486	0	0.168057	0.222447	0.235356	0.269281	0.139052	0.101347	0.148711	0.15539	0.220432	0.235068	0.0970406	0	0.0961901	0.255004	0.207937	0.343828	0.106873	0.210866	0.0659351	0.000709051	0.234233	0.0182797
822	P19807	Choline transport protein	581	P19807	HNM1	PM	269	0.143482	0.201692	0.253365	0.29939	0.102071	0	0.192161	0.141153	0.24665	0.285023	0.135012	0	0.206417	0.183696	0.262871	0.254162	0.0860482	0.00680534	0.208281	0.236056	0.223283	0.230805	0.101576	0	0.184663	0.135344	0.276545	0.228468	0.11836	0.0566198	0.177621	0.155644	0.244214	0.32713	0.0953904	0	0.131973	0.00917386	0.0915944	0.133046	0.033399	0.0500954
542	P19812	E3 ubiquitin-protein ligase UBR1	582	P19812	UBR1		200	0.230948	0.162605	0.197193	0.177421	0.0911884	0.140645	0.14626	0.199573	0.250823	0.1859	0.14854	0.068904	0.171736	0.19363	0.170258	0.142423	0.153016	0.168936	0.175305	0.192158	0.174238	0.138522	0.173323	0.146454	0.175206	0.0581745	0.24397	0.197827	0.183011	0.141812	0.110183	0.277884	0.188378	0.162096	0.128397	0.133062	0.0445065	0.0482611	0.0354227	0.0110769	0.0442819	0.09055
1246	P19880	AP-1-like transcription factor YAP1	583	P19880	YAP1		202	0.139257	0.163344	0.137209	0.146436	0.188784	0.224972	0.148888	0.181694	0.229102	0.211365	0.179898	0.0490525	0.10385	0.104298	0.119859	0.180217	0.255526	0.23625	0.0997816	0.0967604	0.157598	0.237628	0.23741	0.170823	0.119437	0.115898	0.12736	0.165867	0.217639	0.253799	0.106822	0.116346	0.174876	0.195832	0.220843	0.185281	0.136198	0.0475221	0.0245617	0.0199078	0.0533132	0.174876
242	P19881	4-nitrophenylphosphatase	584	P19881	PHO13	cytosol	279	0.204178	0.210636	0.179676	0.190142	0.206558	0.00881022	0.166047	0.200865	0.197123	0.242105	0.193859	0	0.172699	0.218816	0.215211	0.17791	0.168052	0.0473131	0.162987	0.193856	0.194807	0.209686	0.189172	0.0494929	0.163399	0.210626	0.166394	0.239796	0.167608	0.0521768	0.2001	0.176113	0.183039	0.211427	0.187722	0.041599	0.0712764	0.000230158	0.0179058	0.0237983	0.0710877	0.0412852
2369	P19882	Heat shock protein 60, mitochondrial	585	P19882	HSP60	mitochondria	1670	0.378702	0.477635	0.142943	0.00057761	0.000143341	0	0.388138	0.480448	0.130716	0.000697391	0	0	0.390546	0.494201	0.11248	0.00252887	7.78575e-06	0.000236503	0.373126	0.45919	0.164648	0.0026788	0.000248141	0.000108936	0.34867	0.493398	0.15462	0.00210387	0.000147807	0.00106027	0.331645	0.522604	0.142951	0.00249424	0.000232263	7.44162e-05	0.103247	0.266769	0.0188276	0.165766	0.135327	0.0500954
2447	P19955	37S ribosomal protein YMR-31, mitochondrial	586	P19955	YMR31	mitochondria	94	0.44878	0.431506	0.119713	0	0	0	0.399367	0.481468	0.119165	0	0	0	0.367107	0.496708	0.136185	0	0	0	0.391364	0.46506	0.143576	0	0	0	0.349876	0.505507	0.144617	0	0	0	0.320231	0.528851	0.150919	0	0	0	0.173326	0.220641	0.0420569	0.166344	0.13547	0.0500954
2623	P19956	54S ribosomal protein L44, mitochondrial	587	P19956	MRPL44	mitochondria	131	0.462947	0.409924	0.127129	0	0	0	0.450031	0.415705	0.134264	0	0	0	0.413309	0.47295	0.113741	0	0	0	0.424216	0.44976	0.126024	0	0	0	0.369541	0.469382	0.161077	0	0	0	0.462826	0.500852	0.0363219	0	0	0	0.187493	0.199058	0.0346416	0.166344	0.13547	0.0500954
539	P20049	Prephenate dehydrogenase [NADP(+)]	589	P20049	TYR1	cytosol	224	0.154733	0.216468	0.199382	0.193192	0.236225	0	0.174023	0.173062	0.19251	0.203617	0.225789	0.0309993	0.193944	0.204321	0.210694	0.192504	0.198537	0	0.169695	0.220229	0.182421	0.221574	0.18259	0.0234915	0.221345	0.0769095	0.184286	0.277815	0.239644	0	0.212837	0.231803	0.146035	0.211379	0.187151	0.0107942	0.120721	0.00560203	0.037612	0.0268483	0.100754	0.0500954
280	P20051	Dihydroorotase	590	P20051	URA4	cytosol	339	0.179224	0.214113	0.199686	0.205246	0.191901	0.00982905	0.150442	0.192319	0.166986	0.20852	0.232866	0.0488674	0.179934	0.195084	0.235714	0.193266	0.176605	0.0193969	0.150062	0.181109	0.170495	0.214547	0.196981	0.0868053	0.175221	0.209299	0.163111	0.215445	0.183638	0.0532867	0.195919	0.214075	0.154093	0.199894	0.178033	0.0579856	0.0962308	0.00324777	0.0379156	0.0389027	0.056431	0.0402663
361	P20081	FK506-binding protein 1	592	P20081	FPR1	cytosol	320	0.168287	0.188269	0.163989	0.222244	0.173441	0.0837703	0.15392	0.156521	0.170385	0.231151	0.20358	0.0844416	0.176934	0.186485	0.190203	0.179883	0.186983	0.0795113	0.152597	0.183311	0.171429	0.210807	0.198208	0.0836482	0.146356	0.189233	0.15027	0.223841	0.204871	0.0854296	0.177377	0.181808	0.14355	0.229459	0.181828	0.0859771	0.107168	0.0225967	0.00221892	0.0558998	0.0379707	0.0336749
2124	P20095	Pre-mRNA-splicing factor ATP-dependent RNA helicase-like protein PRP2	594	P20095	PRP2		128	0.179293	0	0.358824	0.221808	0.240075	0	0	0.0378404	0.0393199	0.237087	0.272302	0.41345	0.141924	0	0.318614	0.215065	0.158598	0.165799	0.237408	0.148734	0.105046	0.217958	0.198789	0.0920652	0.0980018	0	0.278212	0.173159	0.241155	0.209472	0	0.0852934	0.398313	0.0880753	0.192586	0.235732	0.0961615	0.210866	0.197054	0.0554645	0.104605	0.0500954
1698	P20107	Zinc/cadmium resistance protein	595	P20107	ZRC1	vacuole	370	0.146238	0.196565	0.46322	0.15857	0.0336679	0.00173915	0.133682	0.232565	0.494533	0.106322	0.0306661	0.00223225	0.135817	0.189228	0.397296	0.211467	0.0633535	0.00283794	0.135506	0.160699	0.497808	0.137888	0.0668129	0.00128591	0.161514	0.208398	0.391834	0.16912	0.0666185	0.00251517	0.138674	0.181504	0.434723	0.178574	0.0654331	0.00109159	0.129216	0.0143006	0.301449	0.00777371	0.101802	0.0483562
621	P20424	Signal recognition particle subunit SRP54	598	P20424	SRP54		516	0.182791	0.181631	0.181824	0.14089	0.149708	0.163156	0.166896	0.180099	0.186197	0.139224	0.112435	0.215149	0.162806	0.169071	0.200459	0.142207	0.148252	0.177205	0.184856	0.172729	0.177148	0.136159	0.142482	0.186626	0.169675	0.169922	0.156133	0.141604	0.142137	0.220528	0.163208	0.167948	0.141975	0.140158	0.147589	0.239122	0.0926631	0.0292347	0.020054	0.025454	0.0142376	0.11306
195	P20433	DNA-directed RNA polymerase II subunit RPB4	599	P20433	RPB4	nucleus	277	0.306662	0.123804	0.154985	0.126533	0.127254	0.160763	0.286412	0.208473	0.15485	0.138715	0.101191	0.110359	0.24924	0.175401	0.157023	0.136872	0.166056	0.115407	0.265606	0.181838	0.156818	0.134977	0.135381	0.12538	0.251513	0.196786	0.142702	0.11817	0.130588	0.160242	0.288424	0.136613	0.169104	0.123356	0.148649	0.133855	0.0312072	0.087062	0.00678537	0.0398107	0.00821655	0.110667
1621	P20434	DNA-directed RNA polymerases I, II, and III subunit RPABC1	600	P20434	RPB5	nucleus	532	0.106499	0.072885	0.165883	0.214963	0.227221	0.21255	0.101278	0.0931492	0.165006	0.191732	0.219906	0.228929	0.0911773	0.0662336	0.142812	0.227319	0.237043	0.235414	0.0958956	0.0832577	0.150883	0.196126	0.241074	0.232763	0.106967	0.0928457	0.159029	0.179366	0.225543	0.23625	0.112848	0.0911232	0.173782	0.177995	0.235307	0.208944	0.168956	0.137981	0.00411229	0.0486197	0.0917502	0.162454
1738	P20435	DNA-directed RNA polymerases I, II, and III subunit RPABC2	601	P20435	RPO26	nucleus	143	0.0941422	0.101546	0.159775	0.184121	0.215793	0.244622	0.105314	0.093906	0.156012	0.201121	0.227194	0.216454	0.100425	0.0629764	0.123975	0.222301	0.247832	0.24249	0.0871519	0.0772614	0.151872	0.206674	0.244911	0.23213	0.0910405	0.0808118	0.134686	0.193329	0.252197	0.247936	0.112926	0.0818844	0.126328	0.180439	0.25754	0.240882	0.181312	0.109319	0.00199492	0.0177769	0.0803231	0.194526
1509	P20436	DNA-directed RNA polymerases I, II, and III subunit RPABC3	602	P20436	RPB8	nucleus	312	0.114666	0.113838	0.162419	0.232841	0.203953	0.172283	0.0986572	0.105008	0.163725	0.219411	0.231086	0.182113	0.095173	0.0863091	0.1773	0.262808	0.258497	0.119913	0.104491	0.0761955	0.158262	0.197612	0.291659	0.171779	0.0985189	0.0974297	0.159957	0.214198	0.261546	0.16835	0.120955	0.0874756	0.143979	0.185939	0.211803	0.249848	0.160788	0.097028	0.000648637	0.0664974	0.0684824	0.122188
2203	P20447	ATP-dependent RNA helicase DBP3	604	P20447	DBP3	nucleus	903	0.11212	0.0974305	0.101422	0.145904	0.204089	0.339035	0.114412	0.086326	0.0987223	0.142416	0.182266	0.375858	0.104912	0.0878898	0.0923129	0.140611	0.197198	0.377077	0.110956	0.0790625	0.0997531	0.138703	0.188294	0.383232	0.105895	0.0776844	0.083508	0.13025	0.200249	0.402414	0.111954	0.0868273	0.0841692	0.124798	0.193842	0.398409	0.163334	0.113435	0.0603484	0.0204394	0.0686182	0.288939
1990	P20448	ATP-dependent RNA helicase HCA4	605	P20448	HCA4	nucleus	1147	0.111685	0.0807081	0.124905	0.17302	0.23542	0.274262	0.101653	0.0766985	0.119594	0.168329	0.235312	0.298415	0.0904316	0.0673667	0.11361	0.196667	0.275502	0.256423	0.0919503	0.0708226	0.117371	0.18319	0.237899	0.298767	0.0963808	0.0702281	0.115068	0.172422	0.241967	0.303934	0.102239	0.0759941	0.11013	0.167939	0.236646	0.307053	0.163769	0.130158	0.0368654	0.00667581	0.0999491	0.224167
1498	P20449	ATP-dependent RNA helicase DBP5	606	P20449	DBP5	nucleus	1159	0.156546	0.135224	0.131004	0.119546	0.1547	0.302982	0.142255	0.12774	0.133981	0.125026	0.149235	0.321764	0.149826	0.123916	0.134187	0.128074	0.160355	0.303642	0.155707	0.129661	0.130701	0.123192	0.151709	0.309031	0.155157	0.119937	0.113164	0.123398	0.16683	0.321513	0.156096	0.123269	0.111137	0.126336	0.166479	0.316684	0.118909	0.0756422	0.0307668	0.0467978	0.0192294	0.252886
1855	P20457	DNA primase large subunit	607	P20457	PRI2		453	0.0735055	0.0986648	0.24029	0.238723	0.201089	0.147728	0.0346329	0.0926379	0.224645	0.247205	0.23918	0.1617	0.061099	0.0431454	0.219002	0.307753	0.224007	0.144993	0.0607592	0.105321	0.216618	0.258055	0.217563	0.141684	0.0970766	0.0148121	0.211294	0.246496	0.241587	0.188735	0.00786294	0.177121	0.226516	0.254306	0.191811	0.142383	0.201949	0.112201	0.0785192	0.0723793	0.0656189	0.0976324
2536	P20459	Eukaryotic translation initiation factor 2 subunit alpha	608	P20459	SUI2		725	0.0856902	0.0902776	0.0911962	0.135535	0.183809	0.413492	0.0767387	0.0851407	0.0936614	0.135116	0.172334	0.437009	0.0992501	0.106773	0.096666	0.127329	0.195463	0.374519	0.0814288	0.0912835	0.0882223	0.13096	0.194296	0.413809	0.0875923	0.0850542	0.0809013	0.136333	0.181854	0.428265	0.107615	0.083788	0.085304	0.112724	0.198688	0.411882	0.189764	0.120588	0.0705742	0.0308084	0.0483384	0.363396
2090	P20484	Protein MAK11	609	P20484	MAK11	nucleus	898	0.0947696	0.0830996	0.122143	0.1708	0.240474	0.288714	0.0868388	0.0823772	0.112046	0.143621	0.242622	0.332494	0.0943167	0.0760336	0.111576	0.159966	0.244197	0.313911	0.0894932	0.0772574	0.120607	0.158851	0.219053	0.334738	0.0889114	0.0706224	0.1232	0.162593	0.240472	0.314201	0.096998	0.0741147	0.110128	0.1424	0.236518	0.339842	0.180685	0.127766	0.039627	0.00445623	0.105003	0.238618
313	P20485	Choline kinase	610	P20485	CKI1	cytosol	230	0.193508	0.180918	0.16956	0.224756	0.231258	0	0.151358	0.203715	0.222196	0.217594	0.173617	0.0315209	0.208672	0.212701	0.168131	0.130196	0.19631	0.0839898	0.17393	0.185126	0.172367	0.159207	0.19078	0.11859	0.215814	0.168948	0.131644	0.199775	0.181554	0.102266	0.220476	0.226583	0.0715828	0.202239	0.188319	0.0908008	0.0819469	0.0299473	0.00778955	0.0584127	0.0957872	0.0500954
524	P20486	Cyclin-dependent kinases regulatory subunit	611	P20486	CKS1		113	0.182662	0.237349	0.239489	0.241843	0.0986575	0	0.195092	0.199071	0.196752	0.237585	0.1715	0	0.209349	0.225173	0.262815	0.302663	0	0	0.180422	0.168626	0.203461	0.182809	0.167092	0.0975911	0.141395	0.167958	0.201983	0.187859	0.196079	0.104725	0.197861	0.198679	0.235712	0.135668	0.147672	0.0844081	0.0927924	0.0264835	0.0777183	0.0754988	0.0368129	0.0500954
345	P20604	Serine/threonine-protein phosphatase PP1-1	612	P20604	SIT4	cytosol	208	0.215771	0.257584	0.166056	0.190714	0.169875	0	0.179354	0.151504	0.174609	0.284143	0.186102	0.0242893	0.250337	0.217194	0.174785	0.226602	0.131082	0	0.0925041	0.10691	0.172285	0.269534	0.261927	0.0968392	0.236043	0.177315	0.130627	0.210323	0.178142	0.0675499	0.229432	0.214797	0.10487	0.221346	0.163508	0.0660477	0.0596835	0.0467183	0.00428595	0.0243699	0.0344048	0.0500954
1254	P20606	Small COPII coat GTPase SAR1	613	P20606	SAR1		509	0.105216	0.127498	0.20445	0.229577	0.222949	0.110311	0.104678	0.137545	0.190516	0.229331	0.215768	0.122162	0.113544	0.119031	0.171803	0.226075	0.25285	0.116697	0.109569	0.113923	0.167998	0.222824	0.263245	0.122441	0.107584	0.112383	0.180036	0.210367	0.262982	0.126648	0.0999655	0.123082	0.159539	0.225959	0.255932	0.135524	0.170239	0.083368	0.0426794	0.063233	0.0874784	0.0602159
1662	P20676	Nucleoporin NUP1	614	P20676	NUP1	NE	575	0.236913	0.294138	0.393468	0.0480149	0.0167313	0.0107352	0.263023	0.304043	0.390571	0.0279168	0.0110037	0.00344148	0.296268	0.241466	0.352517	0.0654071	0.0257936	0.0185488	0.265757	0.258274	0.384035	0.0647165	0.0228766	0.00434114	0.247954	0.26749	0.395693	0.071544	0.00757331	0.0097456	0.282268	0.317367	0.301454	0.074821	0.00871458	0.0153761	0.0385419	0.0832723	0.231698	0.118329	0.118739	0.0393601
1197	P20795	Vacuolar protein sorting-associated protein 33	615	P20795	VPS33	vacuole	370	0.109224	0.157537	0.282654	0.232591	0.159876	0.0581178	0.101528	0.158582	0.299083	0.163486	0.157352	0.119969	0.0822362	0.132643	0.26041	0.258508	0.155989	0.110214	0.119528	0.11241	0.291266	0.224981	0.137196	0.114619	0.104275	0.122316	0.256714	0.214418	0.178459	0.123819	0.101367	0.154808	0.255027	0.225059	0.142014	0.121725	0.166231	0.0533286	0.120884	0.0662477	0.0244056	0.00802242
2475	P20967	2-oxoglutarate dehydrogenase, mitochondrial	616	P20967	KGD1	mitochondria	960	0.398389	0.464242	0.136443	0.000521979	0.000403861	0	0.402189	0.466428	0.130937	0.000445844	0	0	0.380291	0.493505	0.123746	0.0014046	0.00105405	0	0.39661	0.465319	0.136049	0.00145711	0.000564697	0	0.38378	0.455853	0.160031	0.000335511	0	0	0.335442	0.539971	0.121334	0.00256116	0.000324528	0.000367705	0.122935	0.253376	0.0253271	0.165822	0.135067	0.0500954
925	P21147	Acyl-CoA desaturase 1	617	P21147	OLE1	ER	795	0.199111	0.262993	0.344323	0.146601	0.0442871	0.00268511	0.217315	0.241757	0.327581	0.155392	0.0558642	0.00209119	0.223554	0.225339	0.304898	0.188709	0.0549464	0.0025537	0.200477	0.219052	0.331682	0.185089	0.0613696	0.00233011	0.193613	0.203135	0.331584	0.190958	0.0751315	0.00557956	0.196696	0.224212	0.308949	0.200269	0.0661566	0.00371697	0.0763439	0.0521277	0.182552	0.0197426	0.0911833	0.0474103
487	P21182	S-adenosylmethionine decarboxylase proenzyme;S-adenosylmethionine decarboxylase alpha chain;S-adenosylmethionine decarboxylase beta chain	618	P21182	SPE2	cytosol	256	0.190328	0.183761	0.18673	0.233465	0.205716	0	0.0809307	0.194806	0.245712	0.248726	0.216094	0.0137311	0.174888	0.219951	0.245608	0.179655	0.150986	0.0289123	0.178532	0.240082	0.165273	0.209722	0.20639	0	0.194064	0.180237	0.170851	0.231333	0.204511	0.019005	0.252496	0.165774	0.195043	0.189392	0.19108	0.00621577	0.0851266	0.0271043	0.0249592	0.067121	0.0702461	0.0500954
191	P21242	Probable proteasome subunit alpha type-7	620	P21242	PRE10	proteasome	377	0.223233	0.184787	0.144716	0.150805	0.152615	0.143844	0.208286	0.174524	0.160959	0.162995	0.155539	0.137697	0.215737	0.175114	0.156044	0.129437	0.161126	0.162543	0.216524	0.177584	0.160041	0.152446	0.156075	0.137329	0.221261	0.16981	0.146581	0.147741	0.155758	0.158849	0.234336	0.182184	0.151641	0.142959	0.164675	0.124205	0.0522215	0.0260789	0.0170542	0.0155385	0.0171448	0.0937483
164	P21243	Proteasome subunit alpha type-1	621	P21243	SCL1	proteasome	578	0.234213	0.210372	0.161734	0.133461	0.132323	0.127898	0.247154	0.174058	0.162723	0.149543	0.137081	0.129441	0.230704	0.195011	0.179504	0.110453	0.125515	0.158813	0.21452	0.186019	0.17483	0.134836	0.14307	0.146724	0.231386	0.187543	0.160135	0.138926	0.119387	0.162623	0.257394	0.199336	0.144334	0.134533	0.123784	0.14062	0.0412417	0.000494034	3.62106e-05	0.032883	0.00314742	0.0778024
86	P21264	Phosphoribosylaminoimidazole carboxylase	622	P21264	ADE2	cytosol	511	0.211578	0.179721	0.149913	0.209265	0.19757	0.051953	0.185638	0.168945	0.143969	0.218331	0.220464	0.0626523	0.219575	0.207145	0.172691	0.179117	0.185565	0.0359064	0.186362	0.205159	0.158064	0.197406	0.199332	0.0536769	0.208845	0.187417	0.145346	0.204013	0.177671	0.0767083	0.23178	0.180101	0.148026	0.201922	0.175006	0.0631646	0.0638765	0.0311451	0.0118572	0.0429216	0.0620997	0.00185762
415	P21269-2;P21269	CCA tRNA nucleotidyltransferase, mitochondrial	624	P21269	CCA1		233	0.256223	0.356894	0.145486	0.136369	0.105027	0	0.23941	0.32383	0.180956	0.123349	0.132455	0	0.282463	0.337395	0.178055	0.119743	0.082344	0	0.279895	0.274728	0.172515	0.129085	0.117146	0.0266302	0.290215	0.346963	0.129328	0.108208	0.102959	0.0223265	0.312955	0.281431	0.134001	0.135184	0.117545	0.0188839	0.0192315	0.146029	0.0162841	0.0299745	0.0304432	0.0500954
2327	P21304	Periodic tryptophan protein 1	626	P21304	PWP1	nucleus	998	0.121451	0.0899609	0.0885269	0.13264	0.19919	0.368231	0.111358	0.0872134	0.0884494	0.127267	0.188706	0.397006	0.103497	0.0870018	0.104109	0.137775	0.21489	0.352727	0.100849	0.0905134	0.0994412	0.136732	0.199535	0.37293	0.111059	0.0827193	0.0770064	0.125922	0.183777	0.419517	0.0981948	0.0805698	0.0850041	0.1287	0.185388	0.422144	0.154003	0.120905	0.0732435	0.0337035	0.0637192	0.318136
1469	P21339	Morphogenesis-related protein MSB1	628	P21339	MSB1		515	0.122352	0.0894523	0.188419	0.245613	0.195264	0.1589	0.117176	0.10249	0.195715	0.23095	0.186089	0.167579	0.125835	0.120308	0.137117	0.249257	0.219237	0.148246	0.127712	0.0958711	0.146028	0.247354	0.191022	0.192013	0.130669	0.0347248	0.150442	0.259154	0.249133	0.175877	0.103492	0.0762747	0.154965	0.251257	0.232689	0.181321	0.153103	0.121413	0.0266488	0.079269	0.0597937	0.108805
2933	P21373	NAD(+) kinase	630	P21373	UTR1		179	0	0.0245307	0.121085	0.184723	0.24243	0.427232	0	0	0.0989255	0.199741	0.298286	0.403047	0	0	0.0764261	0.21444	0.341987	0.367147	0.02173	0	0.11802	0.174907	0.222585	0.462758	0.0264345	0	0.105104	0.219166	0.247248	0.402047	0	0	0.0776144	0.159401	0.280654	0.48233	0.275454	0.186335	0.0406855	0.0183788	0.106959	0.377137
550	P21375	Fumarate reductase 2	632	P21375	OSM1		650	0.23308	0.26085	0.273979	0.143134	0.0787955	0.0101621	0.240385	0.220998	0.292843	0.163079	0.0777389	0.00495577	0.231146	0.262567	0.238318	0.161592	0.0855557	0.0208223	0.227939	0.23219	0.288673	0.16263	0.0860304	0.00253791	0.19302	0.229502	0.268521	0.18407	0.102303	0.0225842	0.188826	0.231371	0.277197	0.18349	0.0982951	0.0208214	0.042374	0.0499838	0.112209	0.0232102	0.0566749	0.0399333
1492	P21524	Ribonucleoside-diphosphate reductase large chain 1	633	P21524	RNR1		1132	0.129803	0.103649	0.13518	0.178702	0.198317	0.254349	0.115313	0.111869	0.135497	0.170308	0.191171	0.275842	0.127496	0.112	0.154578	0.175659	0.209064	0.221203	0.124639	0.106111	0.117787	0.164932	0.218981	0.26755	0.117716	0.112562	0.127843	0.171075	0.212359	0.258444	0.135559	0.0826333	0.135664	0.173998	0.205133	0.267012	0.145652	0.107217	0.0265901	0.012358	0.0628467	0.204254
247	P21538	DNA-binding protein REB1	634	P21538	REB1	nucleus	656	0.208482	0.189672	0.16597	0.155846	0.146968	0.133062	0.306503	0.250664	0.189652	0.149169	0.0920305	0.0119806	0.161197	0.11585	0.171077	0.178883	0.206295	0.166699	0.237861	0.199316	0.203841	0.163712	0.148504	0.0467653	0.210171	0.180447	0.170291	0.140121	0.132589	0.166382	0.247847	0.227698	0.170884	0.141401	0.137969	0.074201	0.0669725	0.0211935	0.00419985	0.0104975	0.0114975	0.0829662
2377	P21560	Protein CBP3, mitochondrial	635	P21560	CBP3	mitochondria	323	0.302655	0.542654	0.154691	0	0	0	0.420479	0.428177	0.151343	0	0	0	0.40098	0.453054	0.145966	0	0	0	0.346713	0.531184	0.0978196	0	0.024283	0	0.3732	0.45566	0.17114	0	0	0	0.404684	0.469203	0.124783	0.00132996	0	0	0.0272005	0.331789	0.00707974	0.166344	0.13547	0.0500954
1833	P21576	Vacuolar protein sorting-associated protein 1	636	P21576	VPS1		2032	0.0852758	0.0908327	0.134371	0.245409	0.277141	0.16697	0.0888476	0.0928402	0.13073	0.236497	0.291425	0.15966	0.0868495	0.0925954	0.135008	0.242079	0.286813	0.156655	0.0859737	0.0890213	0.143736	0.245311	0.2907	0.145258	0.0827255	0.08402	0.134702	0.221055	0.299027	0.178471	0.0811943	0.0844957	0.134887	0.235108	0.301486	0.162829	0.190179	0.120033	0.027399	0.0790654	0.141671	0.116874
1768	P21657	Transcriptional activator protein DAL81	638	P21657	DAL81	nucleus	103	0.229084	0.0146424	0.13676	0.138668	0.194224	0.286621	0.170622	0.0764274	0	0.188985	0.227549	0.336416	0.0833256	0.0755657	0.129655	0.153909	0.172476	0.385069	0.148729	0.135422	0.0572296	0.083037	0.133622	0.441961	0.206283	0	0.158781	0.15662	0.214631	0.263685	0.215616	0.133847	0.164328	0.126604	0.187875	0.171731	0.0463706	0.196223	0.0250108	0.0276753	0.0587539	0.236526
392	P21734	Ubiquitin-conjugating enzyme E2 1	641	P21734	UBC1		187	0.164966	0.215436	0.167396	0.187719	0.186628	0.0778553	0.147489	0.178296	0.172338	0.214583	0.193741	0.093552	0.164501	0.176909	0.218269	0.167303	0.180154	0.0928632	0.147597	0.159459	0.1819	0.202975	0.221378	0.0866912	0.16484	0.136932	0.166138	0.224375	0.205722	0.101994	0.172472	0.197891	0.15594	0.20091	0.180637	0.0921501	0.110489	0.00456996	0.00562576	0.0213753	0.051158	0.0277599
2431	P21771	37S ribosomal protein S28, mitochondrial	642	P21771	MRPS28	mitochondria	241	0.378768	0.485997	0.135235	0	0	0	0.383821	0.4835	0.132679	0	0	0	0.381039	0.490761	0.128199	0	0	0	0.385988	0.472994	0.141019	0	0	0	0.35024	0.467246	0.182514	0	0	0	0.342822	0.519878	0.1373	0	0	0	0.103314	0.275131	0.0265357	0.166344	0.13547	0.0500954
2467	P21801	Succinate dehydrogenase [ubiquinone] iron-sulfur subunit, mitochondrial	643	P21801	SDH2	mitochondria	295	0.420673	0.448655	0.130672	0	0	0	0.415444	0.468857	0.115699	0	0	0	0.412819	0.457286	0.129895	0	0	0	0.408241	0.451717	0.140042	0	0	0	0.377432	0.457788	0.164779	0	0	0	0.33776	0.519135	0.143104	0	0	0	0.145219	0.237789	0.0310981	0.166344	0.13547	0.0500954
880	P21825	Translocation protein SEC62	644	P21825	SEC62	ER	274	0.251403	0.310526	0.252651	0.142543	0.0401294	0.00274832	0.248622	0.275835	0.289814	0.150039	0.0336413	0.00204869	0.2257	0.278237	0.260407	0.182147	0.0535091	0	0.198509	0.256547	0.288065	0.202888	0.0539912	0	0.218287	0.231624	0.286578	0.192324	0.0711869	0	0.194325	0.255891	0.305977	0.184444	0.0593628	0	0.0240516	0.09966	0.0908804	0.0238008	0.0953409	0.0473471
977	P21827	Guanine nucleotide exchange factor SRM1	645	P21827	SRM1	nucleus	671	0.162565	0.188087	0.131785	0.133611	0.151847	0.232106	0.202949	0.230042	0.146296	0.119899	0.111051	0.189764	0.107057	0.113464	0.116083	0.160398	0.218103	0.284896	0.156026	0.175721	0.164874	0.144072	0.1625	0.196808	0.132276	0.160259	0.137074	0.139381	0.181626	0.249384	0.16312	0.203576	0.133005	0.122134	0.164628	0.213537	0.11289	0.0227785	0.0299855	0.0327331	0.0163764	0.182011
2341	P21951	DNA polymerase epsilon catalytic subunit A	646	P21951	POL2		1173	0.0429432	0.0571552	0.188409	0.259572	0.266056	0.185864	0.034336	0.086427	0.202218	0.233041	0.253456	0.190522	0.0302085	0.0206834	0.160743	0.275312	0.304678	0.208375	0.0179028	0.0617918	0.193167	0.282315	0.286653	0.15817	0.0263333	0.0396894	0.178013	0.253521	0.309699	0.192745	0.0269718	0.0518644	0.157316	0.256382	0.291847	0.215618	0.232511	0.15371	0.026639	0.0932285	0.130586	0.135768
2397	P21954	Isocitrate dehydrogenase [NADP], mitochondrial	647	P21954	IDP1	mitochondria	1061	0.438788	0.420475	0.13836	0.00135128	0.000205394	0.000820184	0.404583	0.467026	0.125213	0.00146521	0.000663626	0.00104844	0.377126	0.497958	0.12189	0.00201234	0.00027472	0.000738392	0.39478	0.455359	0.147474	0.00157302	0.00017934	0.000634903	0.352218	0.489078	0.154338	0.00176834	0.000492665	0.00210595	0.368945	0.490604	0.137666	0.00185653	0.000251345	0.000677518	0.163334	0.209609	0.0234104	0.164992	0.135265	0.0492752
1264	P21957	Transcriptional repressor OPI1	648	P21957	OPI1		507	0.13386	0.213862	0.415213	0.166053	0.0710125	0	0.158088	0.204496	0.362154	0.186373	0.0888897	0	0.131441	0.166222	0.356496	0.235463	0.100995	0.00938289	0.147643	0.182638	0.358207	0.210994	0.0869934	0.0135237	0.139202	0.172283	0.354213	0.221831	0.0910993	0.0213715	0.131792	0.211442	0.355889	0.201307	0.0873458	0.0122256	0.141595	0.00299586	0.253442	0.000290385	0.0644579	0.0500954
1135	P21965	Protein kinase MCK1	649	P21965	MCK1		673	0.146929	0.12936	0.154021	0.198465	0.195461	0.175764	0.140176	0.120835	0.147702	0.179538	0.212706	0.199045	0.138908	0.125232	0.132119	0.203358	0.209619	0.190764	0.14363	0.128907	0.143876	0.177003	0.201725	0.204859	0.14546	0.114947	0.13284	0.177354	0.227806	0.201592	0.138454	0.114251	0.141768	0.191882	0.213495	0.20015	0.128525	0.0815062	0.00774942	0.0321216	0.0599904	0.125669
1130	P22023	Killer toxin-resistance protein 5	651	P22023	KRE5	ER	796	0.19828	0.268506	0.331775	0.135718	0.0178271	0.0478941	0.222461	0.268551	0.347676	0.149233	0.0120788	0	0.252741	0.253029	0.318761	0.160165	0.0153035	0	0.233571	0.250225	0.347605	0.141693	0.0269056	0	0.200023	0.222275	0.348015	0.166722	0.0537843	0.00917996	0.218077	0.239615	0.333666	0.177885	0.0307563	0	0.0771747	0.0576404	0.170005	0.0306259	0.117643	0.00220128
2728	P22035	Myb-like DNA-binding protein BAS1	652	P22035	BAS1		164	0.0284013	0.0751205	0.204188	0.239283	0.26156	0.191446	0.0332301	0.0795717	0.314505	0.299819	0.196514	0.0763606	0	0	0.0610341	0.298691	0.306761	0.333514	0	0	0.258785	0.393571	0.258051	0.0895925	0	0	0.182041	0.299193	0.357956	0.16081	0	0.0519806	0.161282	0.309336	0.174306	0.303095	0.247053	0.135745	0.0424176	0.0729396	0.12609	0.141351
1069	P22082	Transcription regulatory protein SNF2	653	P22082	SNF2	nucleus	560	0.157236	0.0744399	0.089865	0.232844	0.224607	0.221008	0.241002	0.153603	0.151371	0.165146	0.167788	0.121089	0.0970625	0.177335	0.101213	0.211084	0.199089	0.214216	0.183518	0.147826	0.14306	0.198354	0.225603	0.101639	0.149804	0.156169	0.102855	0.147762	0.228989	0.21442	0.168894	0.113074	0.125389	0.18213	0.2425	0.168012	0.118218	0.136426	0.0719054	0.0665004	0.0891368	0.170912
284	P22133	Malate dehydrogenase, cytoplasmic	655	P22133	MDH2		241	0.194156	0.231071	0.162651	0.171909	0.12902	0.111193	0.199639	0.182838	0.172582	0.181182	0.135305	0.128454	0.179554	0.183386	0.171313	0.192573	0.149711	0.123463	0.200125	0.174791	0.177365	0.201683	0.13415	0.111885	0.155732	0.168824	0.134183	0.249922	0.192205	0.0991342	0.150697	0.180933	0.143821	0.228982	0.168312	0.127254	0.0812983	0.0202053	0.000881027	0.00556553	0.00645086	0.0610973
2507	P22135	Protein ATP12, mitochondrial	657	P22135	ATP12	mitochondria	340	0.471131	0.407114	0.121755	0	0	0	0.405128	0.475726	0.119146	0	0	0	0.375488	0.50644	0.118072	0	0	0	0.419567	0.464077	0.116357	0	0	0	0.352426	0.476934	0.17064	0	0	0	0.343429	0.490831	0.146952	0.0187872	0	0	0.195677	0.196248	0.0400152	0.166344	0.13547	0.0500954
2676	P22136	ATPase expression protein 2, mitochondrial	658	P22136	AEP2	mitochondria	114	0.369098	0.57227	0.058632	0	0	0	0.470234	0.451389	0.0783763	0	0	0	0.426725	0.451964	0.121311	0	0	0	0.414335	0.462332	0.123333	0	0	0	0.353621	0.538176	0.108203	0	0	0	0.324955	0.537199	0.137847	0	0	0	0.0936438	0.361404	0.103138	0.166344	0.13547	0.0500954
2	P22137	Clathrin heavy chain	659	P22137	CHC1		1808	0.264111	0.202472	0.164738	0.181146	0.165141	0.0223914	0.2428	0.197034	0.164584	0.189473	0.163269	0.0428399	0.261327	0.203478	0.180336	0.172265	0.144417	0.0381768	0.238948	0.190275	0.162338	0.184712	0.156618	0.0671092	0.282116	0.207178	0.144473	0.189624	0.135283	0.0413265	0.281077	0.205386	0.148789	0.165505	0.137664	0.0615794	0.0113434	0.00839368	0.00296765	0.0148027	0.0296707	0.027704
1988	P22138	DNA-directed RNA polymerase I subunit RPA135	660	P22138	RPA135	nucleus	2334	0.0749784	0.0701168	0.165451	0.21247	0.232055	0.244928	0.0750119	0.0775296	0.160818	0.198177	0.243742	0.244721	0.0661026	0.0533586	0.14189	0.225947	0.264489	0.248213	0.0686442	0.06283	0.149227	0.213189	0.245965	0.260146	0.0737692	0.0600091	0.141814	0.193046	0.268622	0.26274	0.0783246	0.0626434	0.133358	0.196966	0.259068	0.26964	0.200476	0.140749	0.00368049	0.0461266	0.0965848	0.194833
29	P22141	Proteasome subunit beta type-4	663	P22141	PRE1	proteasome	232	0.22143	0.205544	0.179452	0.14502	0.126734	0.121821	0.233638	0.193719	0.190295	0.174728	0.130766	0.0768541	0.244804	0.202257	0.18243	0.129459	0.102405	0.138644	0.235991	0.192781	0.173198	0.150208	0.138267	0.109555	0.239165	0.198143	0.15419	0.158038	0.106672	0.143792	0.231127	0.196005	0.171599	0.160109	0.125754	0.115406	0.0540247	0.00532162	0.0176813	0.0213241	0.00873662	0.0717258
763	P22146	1,3-beta-glucanosyltransferase GAS1	664	P22146	GAS1	PM	644	0.194275	0.202091	0.295549	0.217998	0.0875018	0.00258588	0.196547	0.200973	0.278001	0.214577	0.0981917	0.0117098	0.218519	0.188647	0.271352	0.240283	0.0732638	0.00793536	0.200085	0.187843	0.285689	0.235554	0.081888	0.00894068	0.182409	0.161919	0.285798	0.256354	0.0982302	0.01529	0.167549	0.184618	0.292083	0.240575	0.0982594	0.0169147	0.0811793	0.00877517	0.133779	0.0516541	0.0479686	0.0475095
1040	P22147	5-3 exoribonuclease 1	665	P22147	XRN1		2989	0.129372	0.134625	0.209815	0.213133	0.184704	0.128351	0.132458	0.140143	0.200803	0.198036	0.194231	0.134328	0.128104	0.125937	0.180801	0.233178	0.194976	0.137003	0.131521	0.128711	0.191445	0.222097	0.187428	0.138799	0.122375	0.109559	0.181647	0.214348	0.22412	0.147951	0.113377	0.116593	0.17729	0.217488	0.216904	0.158348	0.146082	0.0762402	0.0480444	0.046789	0.0492333	0.0782557
704	P22148	Protein MSN1	666	P22148	MSN1	nucleus	115	0.286725	0.265507	0.204689	0.139242	0.103837	0	0.220117	0.369248	0.289856	0.0670352	0.053743	0	0.150065	0.0571773	0.167306	0.205867	0.233841	0.185743	0.232054	0.250429	0.202549	0.18928	0.125688	0	0.175313	0.16719	0.215433	0.217495	0.152456	0.0721122	0.231171	0.294283	0.16644	0.205725	0.102382	0	0.0112707	0.0546411	0.0429189	0.0271022	0.0316332	0.0500954
1146	P22202	Heat shock protein SSA4	668	P22202	SSA4		178	0.140966	0.335717	0.10081	0.187227	0.235279	0	0.49253	0.0908929	0.083653	0.159933	0.172991	0	0.568273	0.0846635	0.0979717	0.0900678	0.112045	0.0469791	0.149351	0.188735	0.217103	0.165485	0.216717	0.0626089	0.130711	0.179379	0.133444	0.149551	0.276418	0.130497	0.195965	0.150195	0.0811483	0.201418	0.284087	0.0871865	0.134488	0.124852	0.0609601	0.0208832	0.0998088	0.0500954
520	P22203	V-type proton ATPase subunit E	669	P22203	VMA4	vacuole	873	0.171441	0.190722	0.27369	0.195958	0.12535	0.0428392	0.150122	0.205853	0.282708	0.202309	0.110153	0.0488557	0.165712	0.17469	0.290199	0.203974	0.111249	0.0541759	0.150245	0.168453	0.309405	0.194476	0.12353	0.0538912	0.170502	0.179441	0.262402	0.212951	0.125223	0.0494811	0.179407	0.17787	0.260035	0.215669	0.115038	0.0519815	0.104013	0.020144	0.111919	0.0296143	0.0101202	0.00725617
1203	P22204	Cell cycle protein kinase DBF2	670	P22204	DBF2		230	0.122167	0.144626	0.206803	0.212822	0.173202	0.14038	0.113754	0.125658	0.221258	0.187002	0.18866	0.163669	0.11111	0.110088	0.200476	0.209567	0.202799	0.16596	0.106592	0.110019	0.196083	0.202243	0.202274	0.182789	0.10489	0.132088	0.187504	0.198716	0.21244	0.164362	0.117288	0.121942	0.152265	0.224304	0.217246	0.166955	0.153287	0.0662393	0.0450323	0.0464782	0.0377317	0.0902846
2008	P22209	Serine/threonine-protein kinase KIN3	671	P22209	KIN3		228	0.0444518	0.0734937	0.134487	0.176125	0.137331	0.434111	0.0450771	0.0409339	0.135268	0.18034	0.368546	0.229834	0.0318227	0.061821	0.129222	0.184054	0.145172	0.447908	0.0774773	0.105294	0.186869	0.23655	0.236051	0.157759	0.0857307	0.0973358	0.170809	0.228345	0.260817	0.156962	0.0840674	0.0988438	0.184998	0.213766	0.253118	0.165207	0.231003	0.137372	0.0272834	0.00978097	0.00186096	0.384016
1612	P22211	Nitrogen permease reactivator protein	672	P22211	NPR1		669	0.0638623	0.130672	0.282448	0.231806	0.169531	0.121681	0.0751615	0.125485	0.280383	0.236863	0.161313	0.120794	0.0610408	0.106216	0.292313	0.238973	0.185831	0.115626	0.0643908	0.0970126	0.292002	0.247846	0.172711	0.126037	0.0720886	0.107643	0.27	0.231959	0.199762	0.118547	0.0614712	0.111509	0.255994	0.252481	0.182047	0.136497	0.211592	0.0801938	0.120678	0.0654618	0.0340607	0.0715858
26	P22213	Protein SLY1	673	P22213	SLY1		780	0.237406	0.191665	0.233646	0.172215	0.118846	0.0462213	0.218842	0.199696	0.219815	0.192447	0.120917	0.0482838	0.237943	0.204716	0.203459	0.183016	0.129504	0.0413626	0.211077	0.195923	0.209472	0.182068	0.14575	0.0557098	0.195013	0.179415	0.211802	0.194751	0.159104	0.0599149	0.201592	0.169921	0.210861	0.193195	0.157903	0.0665278	0.0380482	0.0192005	0.0718758	0.00587147	0.0166245	0.00387405
813	P22214	Protein transport protein SEC22	674	P22214	SEC22		396	0.159058	0.139557	0.172565	0.184301	0.225479	0.119041	0.137242	0.156646	0.173178	0.17911	0.206042	0.147782	0.158584	0.158348	0.140511	0.179443	0.256513	0.106601	0.14314	0.145765	0.167089	0.183458	0.209895	0.150653	0.136104	0.128395	0.168974	0.172465	0.238323	0.155739	0.118477	0.118735	0.162409	0.189354	0.247044	0.16398	0.116396	0.071309	0.0107945	0.0179568	0.0900083	0.0689456
399	P22217	Thioredoxin-1	677	P22217	TRX1	cytosol	391	0.16178	0.174124	0.196605	0.212275	0.20224	0.0529766	0.152625	0.167813	0.182789	0.223365	0.18585	0.0875569	0.169714	0.181397	0.192435	0.173744	0.187162	0.0955469	0.138746	0.165918	0.163551	0.227906	0.204661	0.099218	0.158293	0.175642	0.162288	0.235301	0.187281	0.0811947	0.193993	0.170906	0.154208	0.231854	0.170103	0.0789349	0.113674	0.0367421	0.0348345	0.0459312	0.0667693	0.00288125
1544	P22219	Serine/threonine-protein kinase VPS15	678	P22219	VPS15	vacuole	426	0.139519	0.164047	0.341867	0.249764	0.104804	0	0.150668	0.225149	0.335463	0.176966	0.111753	0	0.142656	0.196918	0.293195	0.288573	0.0613724	0.0172853	0.101586	0.127854	0.342996	0.156125	0.110412	0.161026	0.0838323	0.144357	0.485452	0.153552	0.0211576	0.111648	0.0812237	0.145387	0.330737	0.291598	0.0936764	0.0573781	0.135936	0.0468189	0.180096	0.0834201	0.0306663	0.0500954
1220	P22224	Exocyst complex component SEC15	679	P22224	SEC15	PM	357	0.0912995	0.160182	0.203584	0.234211	0.178889	0.131834	0.181531	0.0984545	0.137366	0.215836	0.16621	0.200604	0.094123	0.101147	0.172529	0.247791	0.171041	0.213369	0.127452	0.064044	0.154744	0.244503	0.190997	0.21826	0.146997	0.10828	0.150929	0.245371	0.169229	0.179195	0.144082	0.153145	0.130042	0.217374	0.16363	0.191727	0.184155	0.0506836	0.041814	0.0678672	0.0434183	0.081739
1531	P22276	DNA-directed RNA polymerase III subunit RPC2	680	P22276	RET1	nucleus	1320	0.120378	0.0930552	0.131447	0.194494	0.216804	0.243822	0.12199	0.111832	0.154462	0.198907	0.206227	0.206582	0.105478	0.0788253	0.120885	0.200781	0.248251	0.245779	0.120725	0.0937275	0.149268	0.201386	0.236269	0.198624	0.109583	0.0927715	0.137787	0.182048	0.239404	0.238407	0.126329	0.103177	0.145768	0.185492	0.242985	0.196248	0.155076	0.117811	0.0303237	0.0281505	0.0813336	0.193726
897	P22336	Replication factor A protein 1	682	P22336	RFA1	nucleus	742	0.141644	0.164499	0.143633	0.198286	0.192832	0.159106	0.15942	0.146174	0.159985	0.200922	0.192624	0.140876	0.125526	0.113924	0.142008	0.198939	0.226404	0.193198	0.144919	0.142466	0.156632	0.193649	0.197531	0.164803	0.132384	0.12836	0.151881	0.188647	0.222883	0.175845	0.140847	0.135747	0.143435	0.209534	0.206903	0.163533	0.13381	0.0463667	0.0181376	0.0319423	0.0573617	0.10901
2233	P22353	54S ribosomal protein L8, mitochondrial	683	P22353	MRPL8	mitochondria	177	0.381235	0.456944	0.161821	0	0	0	0.38186	0.472227	0.145913	0	0	0	0.33919	0.521646	0.139164	0	0	0	0.317414	0.501491	0.181096	0	0	0	0.350578	0.453367	0.196054	0	0	0	0.367189	0.460807	0.172004	0	0	0	0.10578	0.246078	5.09933e-05	0.166344	0.13547	0.0500954
2532	P22354	54S ribosomal protein L20, mitochondrial	684	P22354	MRPL20	mitochondria	150	0.355082	0.513148	0.13177	0	0	0	0.419372	0.460624	0.120004	0	0	0	0.401201	0.493338	0.105461	0	0	0	0.388653	0.469388	0.141959	0	0	0	0.348811	0.488309	0.16288	0	0	0	0.354603	0.516013	0.129384	0	0	0	0.0796279	0.302282	0.0300007	0.166344	0.13547	0.0500954
2798	P22438	Methionine--tRNA ligase, mitochondrial	686	P22438	MSM1	mitochondria	170	0.42512	0.534171	0.040709	0	0	0	0.417427	0.547628	0.0349455	0	0	0	0.447845	0.527254	0.0249014	0	0	0	0.442524	0.478602	0.0788733	0	0	0	0.391382	0.461973	0.146645	0	0	0	0.369692	0.528408	0.1019	0	0	0	0.149666	0.323305	0.121061	0.166344	0.13547	0.0500954
963	P22470	Protein SAN1	687	P22470	SAN1	nucleus	138	0.108523	0.0956873	0.222206	0.183589	0.246823	0.143172	0.122144	0.147509	0.177124	0.153209	0.255178	0.144835	0.103811	0.0812996	0.192892	0.224404	0.224605	0.172988	0.164557	0.190928	0.190177	0.159081	0.2225	0.0727576	0.187485	0.102282	0.15949	0.161611	0.251079	0.138053	0.168179	0.16169	0.175666	0.198714	0.22622	0.0695299	0.166931	0.115178	0.0604359	0.0172447	0.111352	0.0930766
633	P22515	Ubiquitin-activating enzyme E1 1	688	P22515	UBA1		1549	0.149693	0.170566	0.142288	0.180016	0.196993	0.160445	0.135271	0.155929	0.148169	0.193328	0.183366	0.183937	0.161085	0.172759	0.17236	0.151452	0.171453	0.170891	0.138959	0.172942	0.145837	0.170747	0.186301	0.185214	0.148338	0.172629	0.138239	0.193037	0.168506	0.179251	0.175834	0.168638	0.131423	0.171016	0.172204	0.180885	0.125762	0.0402997	0.0194829	0.0136721	0.0615228	0.110349
2551	P22543	Phosphatidylinositol 3-kinase VPS34	691	P22543	VPS34	vacuole	245	0.0878125	0.0968555	0.481419	0.240709	0.0846163	0.00858738	0.085287	0.151754	0.48794	0.186406	0.0746849	0.0139276	0.0478505	0.155987	0.492622	0.246692	0.0568491	0	0.0713608	0.130558	0.516136	0.237998	0.0282299	0.0157181	0.0406238	0.0980577	0.447032	0.256049	0.158238	0	0.0368961	0.0520213	0.562274	0.25131	0.0811865	0.0163123	0.187642	0.11401	0.319648	0.0743657	0.050854	0.041508
1115	P22579	Transcriptional regulatory protein SIN3	692	P22579	SIN3	nucleus	1254	0.148439	0.128587	0.142033	0.170602	0.198411	0.211929	0.156576	0.149919	0.168393	0.167617	0.162637	0.194858	0.115123	0.0783313	0.122256	0.181507	0.239209	0.263575	0.14	0.126546	0.156978	0.193244	0.204084	0.179148	0.140924	0.10614	0.155196	0.165408	0.195297	0.237035	0.161564	0.139139	0.148689	0.161358	0.205878	0.183371	0.127016	0.0822791	0.0197378	0.00425815	0.0629409	0.161834
1190	P22696	Peptidyl-prolyl cis-trans isomerase ESS1	693	P22696	ESS1		261	0.14265	0.147871	0.100226	0.155138	0.178391	0.275725	0.166521	0.128187	0.117059	0.161642	0.168793	0.257798	0.152838	0.145401	0.123909	0.138717	0.180392	0.258742	0.143359	0.140359	0.13877	0.163294	0.179085	0.235133	0.155321	0.114065	0.117806	0.169202	0.209697	0.233908	0.151819	0.164697	0.118832	0.182427	0.18615	0.196075	0.132805	0.0629947	0.0615441	0.0112062	0.0429202	0.22563
132	P22768	Argininosuccinate synthase	694	P22768	ARG1	cytosol	817	0.17799	0.191156	0.166802	0.204421	0.210574	0.049057	0.148458	0.188863	0.177237	0.231901	0.194243	0.0592973	0.188762	0.207333	0.205068	0.184443	0.15898	0.0554137	0.157496	0.200416	0.172022	0.206515	0.184169	0.079383	0.17323	0.209201	0.164298	0.232566	0.160937	0.0597674	0.214912	0.198283	0.163291	0.200259	0.164603	0.0586513	0.0974641	0.0197095	0.00503134	0.0380771	0.0751036	0.00103833
540	P22803	Thioredoxin-2	695	P22803	TRX2	cytosol	237	0.14447	0.161026	0.176344	0.217918	0.231915	0.0683272	0.102953	0.17751	0.19138	0.207871	0.215242	0.105044	0.180199	0.202375	0.169265	0.155196	0.186152	0.106812	0.150646	0.159344	0.164426	0.201727	0.208306	0.115551	0.131824	0.181816	0.154179	0.23307	0.221427	0.0776852	0.143046	0.166781	0.15353	0.225631	0.203949	0.107062	0.130984	0.0498392	0.0145732	0.0515738	0.0964448	0.0182319
835	P22804	Protein transport protein BET1	696	P22804	BET1		225	0.134252	0.138682	0.230066	0.184126	0.234342	0.0785325	0.216698	0.171702	0.148816	0.157293	0.223622	0.081869	0.134226	0.138812	0.200595	0.201076	0.20116	0.124131	0.12985	0.149493	0.16462	0.231204	0.21661	0.108223	0.126179	0.112403	0.173273	0.225325	0.241663	0.121158	0.101144	0.146787	0.159971	0.208266	0.248566	0.135266	0.141202	0.0721837	0.0682953	0.017782	0.0988715	0.0284371
1180	P22936	DNA-(apurinic or apyrimidinic site) lyase 1	698	P22936	APN1		398	0.175387	0.214371	0.119783	0.0988303	0.130869	0.260761	0.177357	0.209784	0.110446	0.0919199	0.125337	0.285157	0.179061	0.20838	0.107265	0.107536	0.143756	0.254002	0.167239	0.1864	0.112495	0.0922874	0.152795	0.288784	0.165888	0.204371	0.121142	0.0867235	0.129848	0.292027	0.171546	0.222238	0.121829	0.0506385	0.150176	0.283573	0.100068	0.00350555	0.0419879	0.0675135	0.00460168	0.210665
1974	P23180	Probable oxidoreductase AIM17	702	P23180	AIM17	mitochondria	194	0.412532	0.409909	0.147572	0.00573388	0.0155179	0.00873437	0.369884	0.427336	0.142004	0.00628406	0.0544927	0	0.367928	0.456728	0.170724	0.00314095	0.00148008	0	0.357237	0.416724	0.123065	0	0	0.102975	0.388687	0.400259	0.186671	0.0243829	0	0	0.346315	0.423506	0.162499	0.0207907	0.0468894	0	0.137078	0.199044	0.0141982	0.16061	0.119952	0.041361
15	P23201	Protein SPA2	703	P23201	SPA2		1063	0.238874	0.161322	0.184071	0.193177	0.129295	0.09326	0.228648	0.172947	0.192098	0.185486	0.141284	0.0795363	0.244278	0.184567	0.174342	0.182834	0.139423	0.0745551	0.23181	0.166727	0.181331	0.18489	0.132256	0.102987	0.272066	0.193193	0.166818	0.18159	0.123347	0.0629863	0.239107	0.178473	0.179081	0.184492	0.12298	0.0958684	0.0365808	0.0495433	0.0223009	0.0268337	0.00617522	0.0431646
669	P23202	Transcriptional regulator URE2	704	P23202	URE2		213	0.127607	0.132941	0.204126	0.210139	0.194661	0.130525	0.152633	0.129808	0.173482	0.193002	0.170888	0.180188	0.157429	0.131549	0.191306	0.193221	0.176705	0.14979	0.151936	0.180794	0.181969	0.210667	0.200442	0.0741922	0.163838	0.123769	0.187929	0.184279	0.201269	0.138915	0.17354	0.166207	0.156088	0.180661	0.183456	0.140048	0.147847	0.0779249	0.0423559	0.0437955	0.0591911	0.0804298
2769	P23248	40S ribosomal protein S1-B	705	P23248	RPS1B	ribosome	210	0.105327	0.101653	0.0666968	0.10682	0.164357	0.455145	0.0945035	0.0801822	0.0778904	0.142728	0.152141	0.452555	0.102282	0.0703562	0.0625239	0.0947921	0.1878	0.482246	0.106822	0.0749078	0.0656593	0.108065	0.181484	0.463062	0.0973402	0.0700936	0.0504957	0.105635	0.172508	0.503927	0.0928255	0.068878	0.0481675	0.095055	0.177326	0.517748	0.170127	0.109212	0.0950736	0.0595235	0.0288869	0.40505
221	P23254	Transketolase 1	707	P23254	TKL1	cytosol	1103	0.18217	0.208951	0.143783	0.17807	0.184528	0.102499	0.172541	0.182978	0.143888	0.189045	0.204064	0.107484	0.190403	0.203622	0.178068	0.140641	0.174203	0.113063	0.159998	0.189525	0.150849	0.176417	0.202157	0.121054	0.169965	0.204092	0.134926	0.193597	0.18119	0.11623	0.210314	0.186883	0.144674	0.170552	0.173085	0.114492	0.0932842	0.00191503	0.0179877	0.0117258	0.0490579	0.0524032
834	P23255	Transcription initiation factor TFIID subunit 2	708	P23255	TAF2	nucleus	635	0.150988	0.146456	0.15318	0.196025	0.162858	0.190493	0.170127	0.154435	0.180822	0.202062	0.186591	0.105962	0.113948	0.093435	0.126678	0.202884	0.25121	0.211845	0.14353	0.133592	0.189172	0.214747	0.23306	0.0859005	0.140971	0.132879	0.157288	0.170013	0.208394	0.190455	0.146908	0.167636	0.15476	0.184356	0.211718	0.134622	0.124467	0.0644096	0.00859037	0.029681	0.0273881	0.140398
811	P23285	Peptidyl-prolyl cis-trans isomerase B	709	P23285	CPR2		207	0.165047	0.148704	0.214895	0.265738	0.177276	0.0283398	0.153348	0.157995	0.191575	0.274522	0.22256	0	0.149136	0.178708	0.197017	0.282213	0.170598	0.0223281	0.164969	0.163067	0.232128	0.242982	0.176609	0.0202454	0.140312	0.119422	0.220777	0.247005	0.227344	0.0451396	0.145701	0.161111	0.206437	0.253249	0.205566	0.0279365	0.110407	0.0621619	0.0531247	0.0993945	0.0418054	0.0217556
658	P23291	Casein kinase I homolog 1	711	P23291	YCK1	PM	314	0.164242	0.271593	0.267703	0.220619	0.0758423	0	0.258651	0.227989	0.240076	0.208012	0.0652711	0	0.256488	0.239224	0.226617	0.213989	0.058423	0.00525931	0.228738	0.199645	0.272314	0.221777	0.0652662	0.0122595	0.233463	0.197523	0.241771	0.229793	0.0870235	0.0104266	0.192987	0.231098	0.253621	0.243167	0.0668315	0.0122944	0.111212	0.0607275	0.105933	0.0542755	0.0596281	0.0500954
212	P23292	Casein kinase I homolog 2	712	P23292	YCK2		555	0.228375	0.265388	0.207961	0.193426	0.0718489	0.0330013	0.248409	0.19617	0.250866	0.176815	0.0884763	0.0392639	0.24066	0.271758	0.199318	0.197233	0.0646116	0.0264182	0.219927	0.21495	0.233	0.204949	0.0832648	0.0439091	0.219042	0.203574	0.220341	0.185776	0.113933	0.0573344	0.227497	0.194906	0.20091	0.220416	0.0995342	0.0567368	0.0470795	0.0545226	0.0461907	0.0270819	0.0636215	0.0170941
1047	P23293	Serine/threonine-protein kinase BUR1	713	P23293	SGV1	nucleus	667	0.181235	0.152731	0.129944	0.14413	0.166351	0.225609	0.188946	0.130617	0.131304	0.143707	0.203824	0.201602	0.160074	0.116016	0.116205	0.166901	0.179152	0.261651	0.171243	0.137594	0.144887	0.162437	0.147287	0.236552	0.153438	0.124688	0.135996	0.157491	0.185622	0.242766	0.159653	0.133788	0.125411	0.15853	0.164869	0.257749	0.0942198	0.0581347	0.0318265	0.0222141	0.0308811	0.175514
2685	P23301	Eukaryotic translation initiation factor 5A-1	714	P23301	HYP2	cytosol	1165	0.0653359	0.0722276	0.10944	0.148406	0.203999	0.400591	0.0684468	0.0695255	0.0960067	0.132414	0.200295	0.433313	0.0745841	0.0611681	0.0957232	0.141455	0.18601	0.44106	0.0698971	0.072191	0.0775752	0.117255	0.188368	0.474714	0.0783437	0.0626644	0.098706	0.128923	0.216206	0.415157	0.0816646	0.0790067	0.116164	0.123799	0.190869	0.408496	0.210119	0.138638	0.05233	0.0179382	0.0685287	0.350496
2500	P23369	54S ribosomal protein L25, mitochondrial	716	P23369	MRPL25	mitochondria	91	0.381379	0.484874	0.133747	0	0	0	0.371726	0.559586	0.068688	0	0	0	0.429824	0.423517	0.146659	0	0	0	0.374259	0.478128	0.147613	0	0	0	0.348123	0.493253	0.158624	0	0	0	0.321776	0.531018	0.147206	0	0	0	0.105925	0.274008	0.0280237	0.166344	0.13547	0.0500954
2937	P23394	Pre-mRNA-splicing ATP-dependent RNA helicase PRP28	717	P23394	PRP28		186	0.0272003	0.0213906	0.0763531	0.157258	0.212626	0.505173	0.0346509	0.0232925	0.0610623	0.132018	0.26593	0.483046	0.032051	0.0256902	0.0871041	0.165906	0.282404	0.406845	0.0343981	0.0245363	0.0864071	0.124926	0.272872	0.45686	0.0685662	0.0172134	0.0694944	0.133714	0.247768	0.463244	0.0835943	0	0.0453388	0.129211	0.237465	0.504391	0.248254	0.189475	0.0854173	0.00908612	0.0771555	0.455077
2541	P23500	Mitochondrial RNA-splicing protein MRS4	718	P23500	MRS4	mitochondria	97	0.405433	0.490558	0.104009	0	0	0	0.424275	0.506088	0.0696363	0	0	0	0.349782	0.446172	0.204045	0	0	0	0.453439	0.42507	0.121491	0	0	0	0.364703	0.396895	0.238402	0	0	0	0.275564	0.425417	0.299019	0	0	0	0.129979	0.279692	0.0577609	0.166344	0.13547	0.0500954
181	P23542	Aspartate aminotransferase, cytoplasmic	720	P23542	AAT2	cytosol	1000	0.197185	0.169837	0.180703	0.224153	0.179872	0.0482498	0.182861	0.190382	0.173637	0.221915	0.181307	0.0498964	0.202669	0.201198	0.175632	0.218503	0.152339	0.0496591	0.192481	0.195347	0.172775	0.214656	0.171795	0.0529454	0.175776	0.171505	0.162248	0.247863	0.191888	0.0507198	0.196891	0.150864	0.172367	0.233588	0.194518	0.0517731	0.0782692	0.041029	0.0189327	0.0578097	0.0444013	0.0018456
1018	P23585	High-affinity glucose transporter HXT2	722	P23585	HXT2	PM	319	0.151294	0.164295	0.29467	0.298235	0.0882931	0.00321408	0.170002	0.227002	0.277203	0.222341	0.101092	0.00236063	0.223648	0.181189	0.246768	0.275597	0.0727984	0	0.216482	0.162429	0.24564	0.288589	0.0701458	0.0167133	0.18474	0.15395	0.273946	0.253521	0.117509	0.0163332	0.169689	0.139534	0.302423	0.285155	0.0885795	0.0146201	0.124161	0.0465708	0.132899	0.131891	0.0471773	0.0468813
664	P23595	Serine/threonine-protein phosphatase PP2A-2 catalytic subunit	724	P23595	PPH22		229	0.165699	0.156427	0.169048	0.234068	0.187109	0.0876496	0.148332	0.154034	0.16673	0.193989	0.198393	0.138523	0.156196	0.09161	0.203025	0.203792	0.178372	0.167006	0.145288	0.127155	0.148999	0.203375	0.200754	0.174429	0.183222	0.139697	0.171127	0.178519	0.160564	0.16687	0.169975	0.168934	0.170813	0.187656	0.174926	0.127695	0.109755	0.0544388	0.00727769	0.0677239	0.0516382	0.0375542
274	P23615	Transcription elongation factor SPT6	725	P23615	SPT6	nucleus	1014	0.212411	0.192464	0.145728	0.142643	0.159041	0.147713	0.227602	0.186791	0.159873	0.146928	0.142003	0.136803	0.200118	0.153678	0.153656	0.13665	0.18081	0.175087	0.208042	0.182909	0.15805	0.135216	0.163699	0.152085	0.225466	0.175818	0.155005	0.136406	0.157688	0.149616	0.253105	0.183028	0.132814	0.126172	0.155909	0.148973	0.0630432	0.018402	0.0160424	0.0237011	0.0235708	0.0976179
32	P23638	Proteasome subunit alpha type-3	726	P23638	PRE9	proteasome	375	0.236936	0.218557	0.169152	0.124955	0.141148	0.109252	0.248291	0.181645	0.17812	0.16147	0.131685	0.0987887	0.242847	0.191072	0.180626	0.116026	0.13652	0.132909	0.21097	0.176607	0.178066	0.157367	0.155754	0.121237	0.248514	0.192808	0.151743	0.149178	0.121809	0.135948	0.259081	0.183838	0.17119	0.146707	0.137501	0.101683	0.0385183	0.00769163	0.00738167	0.0413891	0.0056776	0.0591565
108	P23639	Proteasome subunit alpha type-2	727	P23639	PRE8	proteasome	186	0.237078	0.154015	0.163614	0.154344	0.170558	0.120392	0.202741	0.178794	0.156495	0.162818	0.161724	0.137428	0.248171	0.184322	0.17173	0.123884	0.134926	0.136968	0.209148	0.182046	0.18234	0.153517	0.143752	0.129197	0.262692	0.170377	0.170458	0.141343	0.126375	0.128755	0.257591	0.152573	0.170529	0.153093	0.146417	0.119798	0.0383769	0.0568506	0.00184327	0.0119995	0.0350876	0.0702962
2307	P23641	Mitochondrial phosphate carrier protein;Mitochondrial phosphate carrier protein, N-terminally processed	728	P23641	MIR1	mitochondria	613	0.427265	0.430254	0.138516	0.00396534	0	0	0.385113	0.480936	0.13255	0.00140131	0	0	0.377594	0.478066	0.139431	0.00481814	9.05134e-05	0	0.426856	0.420647	0.146171	0.00632576	0	0	0.373979	0.455385	0.165563	0.00496547	0.000108048	0	0.354632	0.489478	0.151777	0.00392291	0.000190805	0	0.15181	0.219389	0.0232547	0.162378	0.13547	0.0500954
1125	P23642	Mannan polymerase I complex VAN1 subunit	729	P23642	VAN1	Golgi	748	0.133983	0.11448	0.183986	0.270785	0.196606	0.100159	0.128896	0.131957	0.191328	0.247383	0.217547	0.0828885	0.132384	0.123918	0.171886	0.269618	0.212286	0.0899077	0.136576	0.122417	0.175276	0.236468	0.227508	0.101755	0.129142	0.109734	0.191766	0.222004	0.236408	0.110945	0.0955205	0.0997392	0.1929	0.314994	0.211706	0.0851399	0.141472	0.0963854	0.022216	0.104441	0.0611361	0.0500641
2538	P23643	Vacuolar protein sorting-associated protein 3	730	P23643	VPS3	vacuole	354	0.0115376	0.0718237	0.230428	0.272219	0.230671	0.183321	0.00971233	0.0832383	0.190118	0.261484	0.28492	0.170526	0.030919	0.0530281	0.189461	0.335816	0.271893	0.118883	0.00936072	0.0330071	0.228545	0.23334	0.304698	0.191049	0.0272227	0.00687755	0.234719	0.219996	0.354865	0.15632	0.0185706	0.0322213	0.181067	0.312862	0.291828	0.163451	0.263917	0.139042	0.0686576	0.105875	0.0952009	0.133225
2454	P23644	Mitochondrial import receptor subunit TOM40	731	P23644	TOM40	mitochondria	373	0.421487	0.43915	0.133151	0.0062123	0	0	0.421421	0.491875	0.0801801	0.00652361	0	0	0.265564	0.562125	0.163218	0.00776788	0.00132535	0	0.423245	0.47496	0.0991624	0.00234078	0	0.000292027	0.336701	0.432361	0.223856	0.0067536	0.000329184	0	0.348138	0.4372	0.208806	0.00517465	0.000523967	0.000156639	0.146032	0.228285	0.0286197	0.160131	0.13547	0.0500954
42	P23724	Proteasome subunit beta type-6	732	P23724	PRE7	proteasome	328	0.24244	0.200275	0.178293	0.138443	0.127995	0.112553	0.242307	0.186261	0.172774	0.166162	0.123601	0.108895	0.238005	0.199104	0.183	0.119535	0.129833	0.130522	0.238942	0.18868	0.181247	0.141441	0.129853	0.119838	0.254237	0.207001	0.163089	0.144174	0.108191	0.123308	0.286279	0.189719	0.187954	0.128814	0.103993	0.103242	0.033014	0.0105906	0.0165226	0.0279004	0.00747563	0.0624581
1591	P23776	Glucan 1,3-beta-glucosidase I/II	734	P23776	EXG1		443	0.122384	0.0997142	0.160928	0.316719	0.279159	0.0210956	0.122663	0.0866313	0.150447	0.254821	0.334584	0.0508536	0.117405	0.113906	0.171668	0.320961	0.266142	0.00991807	0.1199	0.0949137	0.16533	0.287961	0.297181	0.0347139	0.111375	0.0879463	0.149583	0.269068	0.344802	0.0372271	0.10371	0.0708618	0.159279	0.299903	0.286413	0.0798329	0.153071	0.111152	0.000842497	0.150376	0.143689	0.0289997
1892	P23797	N-acetylglucosaminyl-phosphatidylinositol de-N-acetylase	736	P23797	GPI12		130	0.186543	0.282166	0.427241	0.0879745	0.0160763	0	0.223516	0.0772389	0.513345	0.153678	0.0322219	0	0.187243	0.126127	0.337956	0.311385	0.0372887	0	0.0650808	0.163457	0.505034	0.227633	0.0387947	0	0.153315	0.198128	0.319593	0.270481	0.0584832	0	0.135976	0.268746	0.335079	0.22627	0.0339286	0	0.0889117	0.0712998	0.265471	0.0783692	0.119394	0.0500954
1959	P23833	Protein SCO1, mitochondrial	737	P23833	SCO1		181	0.195637	0.17465	0.0817625	0.0618258	0.130319	0.355806	0.13877	0.118025	0.0559193	0.0246002	0.192932	0.469754	0.196002	0.213926	0.086534	0.0560604	0.167624	0.279854	0.392318	0.389438	0.0869349	0.13131	0	0	0.359764	0.437866	0.20237	0	0	0	0.37647	0.398085	0.158453	0	0.00318295	0.0638096	0.0798177	0.0362158	0.0800079	0.104518	0.00515116	0.30571
774	P23900	Glycerol uptake/efflux facilitator protein	738	P23900	FPS1	PM	272	0.211244	0.212668	0.257064	0.218329	0.100695	0	0.172063	0.191663	0.309555	0.207926	0.118792	0	0.185769	0.243	0.24285	0.217375	0.111006	0	0.184879	0.167086	0.325943	0.22096	0.101132	0	0.16551	0.165714	0.266582	0.279184	0.123011	0	0.142604	0.190311	0.322462	0.224033	0.109615	0.010976	0.0642106	0.00180234	0.0952936	0.0519856	0.0347755	0.0500954
2819	P24000	60S ribosomal protein L24-B	740	P24000	RPL24B	ribosome	613	0.088805	0.08212	0.072507	0.0856348	0.168444	0.502489	0.0937288	0.0786696	0.0700734	0.124369	0.180983	0.452176	0.0944887	0.0771685	0.0650267	0.0971475	0.19413	0.472038	0.0809196	0.0747366	0.0685853	0.101572	0.196033	0.478153	0.0859894	0.0760759	0.0601102	0.101567	0.191062	0.485196	0.0755915	0.0758517	0.0543537	0.119865	0.189495	0.484843	0.186649	0.128746	0.0892634	0.080709	0.0329734	0.452394
2062	P24276	Protein SSD1	743	P24276	SSD1		299	0.10901	0.0807682	0.127014	0.162792	0.201499	0.318917	0.0979793	0.0733698	0.128897	0.136437	0.222266	0.341052	0.131504	0.0733857	0.142577	0.222368	0.201567	0.228598	0.0945177	0.0926514	0.107853	0.170949	0.190847	0.343183	0.0347151	0.0902966	0.121555	0.160749	0.258959	0.333726	0.104343	0.0182352	0.129218	0.128795	0.240623	0.378786	0.166444	0.130098	0.0347566	0.00355154	0.0660284	0.268822
525	P24279	DNA replication licensing factor MCM3	744	P24279	MCM3	nucleus	707	0.185344	0.178707	0.143428	0.146593	0.133874	0.212054	0.228818	0.181574	0.158173	0.147164	0.128596	0.155675	0.167197	0.147557	0.139994	0.167496	0.187803	0.189952	0.184496	0.164225	0.161074	0.164817	0.163278	0.16211	0.172781	0.148178	0.153572	0.145916	0.165367	0.214187	0.191174	0.18279	0.145429	0.14355	0.160751	0.176305	0.0901101	0.0321589	0.0183423	0.0197504	0.00159643	0.161958
988	P24280	SEC14 cytosolic factor	745	P24280	SEC14		799	0.122126	0.131582	0.220216	0.222679	0.201523	0.101874	0.126615	0.124472	0.245188	0.201856	0.184887	0.116982	0.141659	0.124889	0.215481	0.187991	0.210008	0.119972	0.131318	0.136933	0.202341	0.215567	0.191239	0.122602	0.125659	0.127573	0.205484	0.225291	0.193738	0.122255	0.136115	0.117105	0.188091	0.268182	0.176203	0.114304	0.153328	0.079284	0.058446	0.0563355	0.0660523	0.0517786
1858	P24384	Pre-mRNA-splicing factor ATP-dependent RNA helicase PRP22	747	P24384	PRP22		361	0.0784989	0.0946491	0.325744	0.270495	0.200709	0.0299042	0.0805338	0.119658	0.237637	0.235732	0.228277	0.098162	0.0815443	0.103708	0.292636	0.286629	0.201123	0.0343589	0.118813	0.0889248	0.280944	0.246596	0.196963	0.0677601	0.0416775	0.0277454	0.298707	0.27337	0.291445	0.0670556	0	0.0692802	0.242108	0.255471	0.242361	0.19078	0.196955	0.116217	0.163973	0.104151	0.065239	0.0201912
2163	P24482	DNA polymerase epsilon subunit B	748	P24482	DPB2		260	0.0495279	0.0729175	0.16439	0.218386	0.302301	0.192478	0.0427003	0.0946213	0.198941	0.246688	0.262845	0.154205	0.0423187	0.0479842	0.141145	0.266016	0.290131	0.212405	0.0251512	0.0717266	0.219869	0.259064	0.246591	0.177598	0.0535907	0.0375716	0.176974	0.253249	0.27843	0.200185	0.0427811	0.0277793	0.180176	0.233849	0.312936	0.202479	0.225927	0.137948	0.00261936	0.0520425	0.166831	0.142382
344	P24521	Phosphomevalonate kinase	749	P24521	ERG8	cytosol	231	0.166343	0.215219	0.188776	0.220653	0.209009	0	0.198161	0.19358	0.184481	0.210951	0.212828	0	0.234617	0.190007	0.222432	0.207658	0.145286	0	0.151708	0.236334	0.160975	0.211962	0.203673	0.0353478	0.213206	0.228355	0.184412	0.224357	0.14967	0	0.281225	0.217361	0.0337759	0.181126	0.239194	0.0473182	0.109111	0.00435346	0.0270053	0.0543096	0.0735382	0.0500954
1897	P24583	Protein kinase C-like 1	750	P24583	PKC1		620	0.0827047	0.103627	0.181923	0.194875	0.184856	0.252014	0.0690233	0.103798	0.177767	0.192122	0.203372	0.253918	0.0766589	0.0673824	0.209197	0.21531	0.20399	0.227461	0.0521504	0.0751258	0.179648	0.23233	0.207496	0.253249	0.0744493	0.0502225	0.156067	0.241015	0.242574	0.235672	0.0405591	0.0512854	0.14915	0.238506	0.24164	0.278859	0.19275	0.107238	0.0201531	0.0285311	0.0493852	0.201919
2932	P24783	ATP-dependent RNA helicase DBP2	752	P24783	DBP2		1580	0.0901425	0.0675181	0.0532571	0.0851354	0.160475	0.543472	0.0869289	0.0589454	0.053371	0.0935439	0.165766	0.541444	0.0838666	0.0623118	0.0577106	0.0793315	0.172967	0.543813	0.0876035	0.0588125	0.0473552	0.0788722	0.164078	0.563279	0.0890835	0.0565199	0.0460436	0.0786406	0.161356	0.568357	0.0942497	0.0625591	0.0439273	0.0793054	0.167643	0.552315	0.185312	0.143348	0.108513	0.0812084	0.0250046	0.493376
506	P25037	Ubiquitin carboxyl-terminal hydrolase 1	757	P25037	UBP1		633	0.19112	0.202513	0.1959	0.134232	0.113675	0.16256	0.159117	0.193348	0.186308	0.153148	0.123092	0.184989	0.178737	0.179512	0.184992	0.155445	0.12233	0.178984	0.172054	0.179206	0.208565	0.154915	0.119312	0.165947	0.182287	0.180014	0.196564	0.154052	0.117617	0.169466	0.170636	0.205316	0.184773	0.163986	0.10665	0.16864	0.0843347	0.00835303	0.03413	0.0321114	0.0217951	0.112464
2627	P25038	Translation initiation factor IF-2, mitochondrial	758	P25038	IFM1	mitochondria	295	0.455853	0.441559	0.102587	0	0	0	0.318302	0.641097	0.0406008	0	0	0	0.360785	0.485939	0.11034	0	0.0110862	0.0318501	0.374527	0.530701	0.0947721	0	0	0	0.291076	0.569203	0.139721	0	0	0	0.331665	0.521988	0.146346	0	0	0	0.180399	0.230694	0.0591832	0.166344	0.13547	0.0500954
2476	P25039	Elongation factor G, mitochondrial	759	P25039	MEF1	mitochondria	663	0.294292	0.545225	0.160483	0	0	0	0.347282	0.518693	0.115942	0	0	0.0180824	0.45564	0.332231	0.21213	0	0	0	0.201838	0.607811	0.190351	0	0	0	0.360361	0.56873	0.0704647	0.000444595	0	0	0.308927	0.529523	0.157206	0.00249006	0.00185483	0	0.0188374	0.33436	0.00128751	0.166344	0.13547	0.0500954
443	P25040	20S rRNA accumulation protein 4	760	P25040	TSR4	cytosol	221	0.169112	0.23379	0.181199	0.215035	0.200864	0	0.0801612	0.242028	0.173467	0.252702	0.251642	0	0.174713	0.203023	0.204368	0.20433	0.193292	0.0202737	0.161322	0.19224	0.163031	0.182899	0.224003	0.0765044	0.166123	0.241906	0.141228	0.221698	0.200261	0.0287837	0.269815	0.221711	0.111257	0.210811	0.15654	0.0298666	0.106342	0.0229247	0.0194285	0.0486907	0.0653938	0.0500954
143	P25043	Proteasome subunit beta type-2	762	P25043	PUP1	proteasome	179	0.234647	0.202068	0.156376	0.140123	0.146163	0.120622	0.242335	0.197547	0.203375	0.19282	0.0192812	0.144642	0.220881	0.192442	0.151489	0.142591	0.158236	0.13436	0.199545	0.183926	0.183551	0.154053	0.152963	0.125961	0.235071	0.193031	0.150424	0.148696	0.127708	0.14507	0.248295	0.208576	0.174267	0.126468	0.130256	0.112137	0.0408076	0.00879727	0.00539398	0.0262208	0.0106926	0.070527
1440	P25044	Tyrosine-protein phosphatase 1	763	P25044	PTP1		113	0.16186	0.133884	0.136849	0.16087	0.161007	0.245529	0.083387	0.117817	0.174773	0.159812	0.179498	0.284713	0.143419	0.129194	0.095882	0.147221	0.161897	0.322388	0.144179	0.123105	0.142752	0.165117	0.162773	0.262074	0.100137	0.120982	0.11291	0.163854	0.196525	0.305593	0.119665	0.119417	0.119838	0.151676	0.184092	0.305312	0.113594	0.0769816	0.0249214	0.00547379	0.0255371	0.195434
924	P25045	Serine palmitoyltransferase 1	764	P25045	LCB1	ER	613	0.229359	0.266422	0.310619	0.149583	0.0440168	0	0.221242	0.269519	0.301345	0.161702	0.0461921	0	0.22081	0.261137	0.289009	0.174386	0.0541837	0.00047389	0.204302	0.227813	0.327942	0.179353	0.0601241	0.000465875	0.192115	0.22478	0.306441	0.201185	0.071277	0.00420165	0.18108	0.259789	0.295097	0.199482	0.0638732	0.000679423	0.0460953	0.0555562	0.148849	0.0167609	0.0914536	0.0500954
232	P25087	Sterol 24-C-methyltransferase	765	P25087	ERG6	LD	1586	0.262781	0.284692	0.230961	0.135676	0.0764452	0.0094449	0.248456	0.263703	0.245416	0.151597	0.0784972	0.012331	0.266194	0.266934	0.202538	0.14024	0.109416	0.0146793	0.261755	0.240567	0.21215	0.158537	0.116312	0.010679	0.250835	0.216071	0.202639	0.18694	0.119022	0.0244929	0.230277	0.236862	0.186998	0.193041	0.140252	0.0125697	0.0126737	0.0738264	0.0691911	0.0306681	0.0590252	0.0406505
2465	P25270	rRNA methyltransferase 1, mitochondrial	766	P25270	MRM1	mitochondria	137	0.381497	0.489428	0.129075	0	0	0	0.393646	0.472653	0.133701	0	0	0	0.3915	0.488965	0.119535	0	0	0	0.42893	0.420867	0.150203	0	0	0	0.360663	0.491418	0.147918	0	0	0	0.344715	0.526447	0.128838	0	0	0	0.106042	0.278563	0.0326952	0.166344	0.13547	0.0500954
563	P25293	Nucleosome assembly protein	767	P25293	NAP1		677	0.169757	0.137856	0.170099	0.19377	0.17213	0.156388	0.167855	0.146097	0.19242	0.186377	0.156223	0.151028	0.168411	0.15285	0.187756	0.175956	0.172355	0.142671	0.189351	0.134234	0.171477	0.18089	0.16839	0.155658	0.168929	0.141264	0.156134	0.183436	0.175261	0.174976	0.184385	0.116032	0.180332	0.179573	0.176101	0.163576	0.105698	0.0730098	0.0083289	0.0274262	0.0366599	0.106293
729	P25294	Protein SIS1	768	P25294	SIS1		951	0.168576	0.176636	0.172345	0.139461	0.15838	0.184602	0.168918	0.153538	0.167679	0.155636	0.15172	0.20251	0.157138	0.152072	0.162723	0.161009	0.174546	0.192512	0.151517	0.128385	0.156232	0.170363	0.162527	0.230977	0.146559	0.129994	0.171547	0.165602	0.17428	0.212018	0.149566	0.140245	0.162228	0.170345	0.147623	0.229992	0.106879	0.0342293	0.0105746	0.0268824	0.0229096	0.134506
464	P25296	Calcineurin subunit B	769	P25296	CNB1		141	0.175472	0.147532	0.213493	0.236325	0.182536	0.0446434	0.142106	0.186572	0.230089	0.200953	0.177672	0.0626075	0.167244	0.159421	0.236789	0.187119	0.170263	0.0791644	0.15525	0.162807	0.204151	0.234971	0.180424	0.0623961	0.160531	0.185971	0.1639	0.247238	0.194202	0.0481579	0.178891	0.15445	0.193247	0.227275	0.164705	0.0814319	0.0999827	0.0633338	0.0517224	0.0699808	0.0470653	0.00545197
1242	P25298	mRNA 3-end-processing protein RNA14	770	P25298	RNA14		606	0.114449	0.137214	0.261598	0.190836	0.169694	0.126208	0.129614	0.147161	0.240247	0.193855	0.147571	0.141553	0.108686	0.115485	0.213405	0.237794	0.174409	0.150222	0.106552	0.0977914	0.250348	0.234224	0.156935	0.15415	0.116884	0.0968654	0.21296	0.219026	0.188994	0.16527	0.123526	0.0859632	0.217031	0.207363	0.180614	0.185503	0.161005	0.0736515	0.0998279	0.0244927	0.0342233	0.0761128
1102	P25299	mRNA 3-end-processing protein RNA15	771	P25299	RNA15		194	0.130343	0.119404	0.241524	0.187214	0.178228	0.143287	0.129172	0.168161	0.235623	0.18329	0.135999	0.147755	0.123972	0.129134	0.205621	0.20927	0.181445	0.150559	0.114562	0.139111	0.235242	0.186968	0.173325	0.150792	0.121009	0.115301	0.188862	0.214493	0.17459	0.185745	0.118787	0.0853083	0.219136	0.206263	0.183274	0.187232	0.145111	0.0914615	0.0797534	0.02087	0.0427578	0.0931915
1298	P25302	Regulatory protein SWI4	772	P25302	SWI4		110	0.239955	0.121745	0.160758	0	0.0286928	0.448849	0.0773106	0.065142	0.126109	0.242488	0.277367	0.211584	0.198706	0.119839	0.175598	0.146474	0.12639	0.232993	0.19834	0.093644	0.214172	0.118355	0.219854	0.155636	0.225773	0.130349	0.14912	0.136464	0.161919	0.196375	0.215358	0.201755	0.224604	0.119574	0.0810365	0.157671	0.0354992	0.0891209	0.0010125	0.166344	0.106778	0.398754
853	P25303	DnaJ-related protein SCJ1	773	P25303	SCJ1	ER	591	0.233139	0.250955	0.331202	0.139301	0.0454035	0	0.248434	0.236541	0.323978	0.136362	0.0546844	0	0.25692	0.261349	0.273322	0.140681	0.0647248	0.00300206	0.190683	0.223713	0.343549	0.16924	0.0693929	0.00342216	0.226462	0.233089	0.330029	0.149781	0.0606382	0	0.202752	0.209904	0.319478	0.186105	0.0741342	0.0076269	0.0423152	0.0400888	0.169431	0.0270428	0.0900669	0.0500954
973	P25334	Peptidyl-prolyl cis-trans isomerase CPR4	776	P25334	CPR4		184	0.222007	0.139751	0.333115	0.210373	0.0947537	0	0.125215	0.241773	0.30414	0.201685	0.127186	0	0.174473	0.237181	0.250284	0.230328	0.107733	0	0.207635	0.185362	0.322199	0.244285	0.0405184	0	0.1643	0.196014	0.263911	0.233323	0.142452	0	0.0945493	0.196309	0.365978	0.225956	0.117207	0	0.0534475	0.0711146	0.171345	0.0440294	0.0407167	0.0500954
134	P25339	Pumilio homology domain family member 4	780	P25339	PUF4		540	0.201515	0.233731	0.210397	0.151862	0.130405	0.0720899	0.199485	0.209236	0.209469	0.177159	0.133976	0.0706753	0.194065	0.220319	0.184974	0.186994	0.148553	0.0650957	0.185222	0.20398	0.208235	0.183868	0.137746	0.0809482	0.177992	0.181577	0.17512	0.185309	0.179995	0.100008	0.170563	0.175856	0.199008	0.196219	0.156933	0.101421	0.073939	0.0228652	0.0486266	0.0144816	0.00506575	0.0219945
1339	P25340	Delta(24(24(1)))-sterol reductase	781	P25340	ERG4	ER	276	0.16884	0.222882	0.373857	0.18757	0.0468514	0	0.16557	0.240474	0.361143	0.160774	0.0676376	0.00440201	0.166211	0.149156	0.381186	0.241552	0.0618953	0	0.188741	0.198645	0.37389	0.184662	0.0540618	0	0.139842	0.194967	0.395564	0.189799	0.0760451	0.00378343	0.17347	0.223038	0.374101	0.166441	0.0582992	0.00465071	0.106615	0.0120161	0.212087	0.021226	0.088619	0.0500954
717	P25342	Cell division control protein 10	782	P25342	CDC10	PM	619	0.202031	0.185825	0.305582	0.184449	0.0729019	0.0492109	0.185022	0.190784	0.313738	0.202492	0.0694772	0.0384868	0.172385	0.166028	0.266595	0.249008	0.081483	0.0645006	0.171706	0.169683	0.288947	0.216641	0.0856712	0.0673528	0.185911	0.165839	0.26788	0.222694	0.0882613	0.069415	0.160011	0.1607	0.330773	0.19353	0.0810241	0.0739623	0.0734237	0.0250407	0.143812	0.0181055	0.0625685	0.000884439
1830	P25343	Reduced viability upon starvation protein 161	783	P25343	RVS161		458	0.104407	0.119301	0.1479	0.145779	0.159961	0.322651	0.0895507	0.0900455	0.137538	0.159568	0.166409	0.356889	0.0977607	0.10961	0.117649	0.143729	0.19077	0.340481	0.0934961	0.0972613	0.130771	0.152276	0.181127	0.345069	0.0987623	0.0946861	0.113071	0.165219	0.191693	0.336567	0.105142	0.0951971	0.121859	0.179242	0.179735	0.318825	0.171048	0.0915644	0.0138702	0.0205644	0.0244911	0.272556
1229	P25344	Protein STE50	784	P25344	STE50		90	0.124977	0.0762891	0.19516	0.218663	0.121041	0.263869	0.099903	0.133046	0.171777	0.186553	0.153574	0.255148	0.129295	0.231948	0.173131	0.143	0.165378	0.157248	0.154777	0.133308	0.177041	0.168378	0.195727	0.170768	0.166734	0.11833	0.120121	0.101896	0.133175	0.359745	0.105024	0.0915862	0.205756	0.155026	0.165469	0.277139	0.150478	0.134577	0.03339	0.0523195	0.0144293	0.213774
2139	P25345	Asparagine--tRNA ligase, mitochondrial	785	P25345	SLM5	mitochondria	175	0.299614	0.375243	0.0877123	0	0	0.237431	0.337359	0.457995	0.0879912	0.116655	0	0	0.466774	0.435942	0.0972844	0	0	0	0.395034	0.472286	0.126377	0	0.00630367	0	0.329457	0.462015	0.152485	0	0.056043	0	0.294113	0.470089	0.0963096	0.00692531	0.0458747	0.0866883	0.0241596	0.164377	0.0740581	0.166344	0.13547	0.187336
1000	P25349	Flavoprotein-like protein YCP4	787	P25349	YCP4		495	0.358147	0.23417	0.230611	0.151313	0.0257586	0	0.309749	0.277234	0.25179	0.131795	0.0294321	0	0.357466	0.288938	0.213318	0.127525	0.0127536	0	0.315939	0.314864	0.234105	0.11644	0.0186517	0	0.343248	0.243628	0.253916	0.121425	0.036259	0.00152401	0.315321	0.252316	0.261745	0.13799	0.0326279	0	0.082693	0.0233042	0.0688409	0.015031	0.109712	0.0500954
2012	P25351	Uncharacterized membrane protein YCR023C	788	P25351	YCR023C	vacuole	105	0.120603	0.299208	0.417157	0.163032	0	0	0.128359	0.28135	0.435378	0.154913	0	0	0	0.135702	0.474891	0.356326	0.033081	0	0.10085	0.186548	0.49837	0.171287	0.042945	0	0.164542	0.214688	0.352007	0.171206	0.0975567	0	0.137545	0.190137	0.470046	0.202272	0	0	0.154852	0.0883425	0.255387	0.00331216	0.13547	0.0500954
2120	P25353	Ectonucleotide pyrophosphatase/phosphodiesterase 1;Alkaline phosphodiesterase 1;Nucleotide pyrophosphatase	789	P25353	NPP1		304	0.0685107	0.0801421	0.121291	0.328096	0.307651	0.0943079	0.0731812	0.0709733	0.117662	0.28515	0.355308	0.0977261	0.0809252	0.081111	0.142104	0.318044	0.346533	0.0312821	0.0704936	0.0726857	0.146676	0.309692	0.299135	0.101318	0.0682042	0.0333669	0.123694	0.292954	0.374651	0.107129	0.0827455	0.0649826	0.109673	0.310803	0.313152	0.118645	0.206944	0.130724	0.0404789	0.161753	0.172181	0.0442125
2922	P25356	Beige protein homolog 1	791	P25356	BPH1		131	0.0520037	0.0726176	0.576734	0.24856	0.050085	0	0.0231301	0.0322965	0.555956	0.202029	0.0915961	0.094993	0	0	0.394956	0.532437	0.0308506	0.0417564	0	0.0437899	0.607187	0.265226	0.0837974	0	0	0.0594251	0.271409	0.571254	0.097912	0	0	0	0.360635	0.431328	0.129984	0.0780537	0.223451	0.138248	0.414963	0.0822164	0.0853854	0.0500954
1244	P25357	Probable DNA-binding protein SNT1	792	P25357	SNT1	nucleus	254	0.171231	0.142291	0.130367	0.146049	0.124814	0.285248	0.178724	0.223897	0.162438	0.125292	0.128697	0.180951	0.0237606	0.0635766	0.172954	0.201995	0.312322	0.225392	0.0947793	0.0912511	0.296467	0.179203	0.229102	0.109198	0.17509	0.158067	0.189475	0.147236	0.21379	0.116344	0.153736	0.189184	0.134513	0.117718	0.174975	0.229873	0.104223	0.0685746	0.0314031	0.0202948	0.0106562	0.235152
1223	P25358	Elongation of fatty acids protein 2	793	P25358	ELO2	ER	112	0.204228	0.175849	0.403389	0.176838	0.0396956	0	0.213688	0.238128	0.349956	0.111465	0.0867639	0	0.169787	0.186506	0.421767	0.195809	0.026131	0	0.232939	0.223591	0.313882	0.146398	0.0831903	0	0.189975	0.202416	0.375874	0.173579	0.0581558	0	0.177858	0.27334	0.332883	0.157574	0.0583448	0	0.071226	0.0350168	0.241619	0.0104944	0.0957748	0.0500954
2405	P25359	Exosome complex component RRP43	794	P25359	RRP43	nucleus	332	0.107457	0.0972088	0.0804141	0.12143	0.182887	0.410604	0.115661	0.0775757	0.0874128	0.127133	0.181108	0.41111	0.110599	0.0923009	0.0933178	0.121866	0.180498	0.401419	0.108754	0.0837668	0.0945146	0.12917	0.188099	0.395695	0.104707	0.101777	0.109649	0.123078	0.191727	0.369064	0.110331	0.0907049	0.0544213	0.113739	0.210915	0.419889	0.167998	0.113657	0.0813562	0.0449138	0.0474163	0.360508
743	P25360	Inorganic phosphate transporter PHO87	795	P25360	PHO87	PM	309	0.156176	0.188821	0.244642	0.228461	0.146162	0.0357369	0.155047	0.154606	0.242691	0.280197	0.157503	0.0099552	0.162203	0.174134	0.205108	0.279912	0.145921	0.0327218	0.151261	0.183898	0.238265	0.254563	0.166451	0.00556188	0.136543	0.156089	0.218239	0.253871	0.184968	0.0502897	0.138631	0.123809	0.229855	0.290019	0.182957	0.034728	0.119279	0.0220446	0.082872	0.0621177	0.0106921	0.0143585
1590	P25361	Uncharacterized protein YCR043C	796	P25361	YCR043C	Golgi	201	0.112311	0.0943067	0.171676	0.287016	0.245087	0.0896042	0.0969948	0.103331	0.158864	0.295387	0.242773	0.10265	0.103177	0.122009	0.134978	0.284231	0.253829	0.101776	0.0946552	0.0828659	0.168529	0.301182	0.251741	0.101027	0.0866744	0.0917142	0.153398	0.282053	0.275892	0.110269	0.0720815	0.0871175	0.165362	0.300519	0.274969	0.099951	0.163143	0.116559	0.00990538	0.120672	0.109616	0.0395088
678	P25365	Putative guanine nucleotide-exchange factor SED4	797	P25365	SED4	ER	365	0.21456	0.24435	0.300892	0.169504	0.0706931	0	0.218426	0.238786	0.294127	0.170702	0.0779585	0	0.232205	0.246514	0.263661	0.179072	0.0785482	0	0.225156	0.211682	0.290835	0.188947	0.0833797	0	0.199531	0.183735	0.285772	0.230574	0.100388	0	0.18527	0.216037	0.289456	0.213301	0.0959363	0	0.0608943	0.0334847	0.139122	0.00316033	0.0647772	0.0500954
1798	P25366	Protein OCA4	798	P25366	OCA4		81	0.118929	0	0.191266	0.268284	0.224623	0.196899	0.0838822	0.10325	0.182646	0.186533	0.219246	0.224444	0.0992965	0.0913606	0.175351	0.234249	0.291805	0.107937	0.0704995	0.0940396	0.16859	0.218609	0.223897	0.224365	0.0918824	0.0766146	0.155148	0.208598	0.258427	0.20933	0.1032	0	0.143996	0.225619	0.245717	0.281469	0.156526	0.210866	0.0294951	0.10194	0.0891523	0.146804
447	P25367	[PIN+] prion protein RNQ1	799	P25367	RNQ1		438	0.200368	0.212742	0.148687	0.119527	0.173949	0.144727	0.190902	0.188201	0.13927	0.163643	0.166754	0.151229	0.218004	0.20203	0.126346	0.145548	0.181001	0.12707	0.197248	0.178546	0.146714	0.162706	0.164327	0.15046	0.1962	0.184337	0.130207	0.153545	0.176077	0.159633	0.157334	0.211858	0.0912846	0.130071	0.218366	0.191087	0.0750866	0.00187662	0.0130837	0.0468169	0.0384791	0.0946315
1815	P25368	Ribosomal RNA-processing protein 7	800	P25368	RRP7	nucleus	519	0.0927227	0.0743185	0.143278	0.204884	0.264182	0.220615	0.103865	0.0875482	0.148388	0.138384	0.272751	0.249063	0.0900524	0.0660553	0.13198	0.213535	0.235924	0.262454	0.100485	0.0912196	0.12875	0.175947	0.236729	0.26687	0.1117	0.0900644	0.147776	0.179712	0.206118	0.264629	0.100969	0.0943104	0.127875	0.171615	0.254044	0.251186	0.182732	0.136547	0.0184928	0.03854	0.128712	0.17052
1341	P25370	Good for full DBP5 activity protein 2	802	P25370	GFD2		302	0.1707	0.153294	0.186732	0.212553	0.206195	0.0705256	0.149179	0.102946	0.243897	0.202054	0.176451	0.125473	0.173719	0.14563	0.178428	0.266348	0.196153	0.0397219	0.142819	0.150784	0.214229	0.292128	0.20004	0	0.09959	0.0217636	0.272798	0.244257	0.228827	0.132764	0.112117	0.0834272	0.0373764	0.312383	0.300348	0.154349	0.104754	0.0575715	0.024962	0.0462089	0.0707246	0.0204303
1407	P25371	Probable ATP-dependent permease	803	P25371	ADP1		625	0.181153	0.194872	0.368585	0.18365	0.0717391	0	0.147359	0.197667	0.385728	0.201573	0.0676734	0	0.164169	0.141887	0.357375	0.254639	0.0819305	0	0.109855	0.180243	0.418337	0.224478	0.0670873	0	0.134165	0.145376	0.376566	0.220419	0.121177	0.0022969	0.134458	0.191236	0.354041	0.216036	0.100228	0.00399912	0.0943013	0.0159937	0.206815	0.0173066	0.0637313	0.0500954
2531	P25372	Thioredoxin-3, mitochondrial	804	P25372	TRX3	mitochondria	93	0.42552	0.442194	0.132286	0	0	0	0.371787	0.499266	0.128948	0	0	0	0.345545	0.549323	0.105132	0	0	0	0.369391	0.487647	0.142962	0	0	0	0.31069	0.558252	0.131057	0	0	0	0.302454	0.563546	0.113972	0	0.0200275	0	0.150065	0.231328	0.0294841	0.166344	0.13547	0.0500954
438	P25373	Glutaredoxin-1	805	P25373	GRX1	cytosol	169	0.182046	0.199495	0.186118	0.228047	0.204293	0	0.134005	0.181244	0.180598	0.221561	0.225171	0.0574214	0.189702	0.223861	0.211627	0.188243	0.170258	0.0163083	0.151465	0.169006	0.164049	0.229391	0.226521	0.0595671	0.16475	0.194453	0.201405	0.223473	0.188825	0.0270947	0.213698	0.142877	0.169087	0.226424	0.225521	0.0223941	0.0934079	0.0113708	0.0243479	0.0617036	0.0688227	0.0500954
2602	P25374	Cysteine desulfurase, mitochondrial	806	P25374	NFS1	mitochondria	489	0.407694	0.450892	0.141414	0	0	0	0.299637	0.621622	0.0787408	0	0	0	0.514478	0.390092	0.0954295	0	0	0	0.400744	0.461693	0.137563	0	0	0	0.36426	0.474759	0.159842	0.000625098	0.000513322	0	0.301463	0.587132	0.110566	0.000309772	0.000530575	0	0.13224	0.240026	0.0203564	0.166344	0.13547	0.0500954
764	P25375	Saccharolysin	807	P25375	PRD1		549	0.288234	0.312223	0.183999	0.130259	0.0799835	0.00530053	0.26591	0.329789	0.182261	0.125973	0.0893277	0.00674083	0.29343	0.364178	0.199114	0.088126	0.0551516	0	0.295831	0.346422	0.189374	0.116501	0.0442016	0.00767024	0.258572	0.345437	0.187283	0.133527	0.0717387	0.00344298	0.227805	0.262921	0.146622	0.120944	0.055405	0.186303	0.0127799	0.101358	0.0222288	0.0360847	0.0554869	0.0447948
1911	P25376	General amino acid permease AGP1	808	P25376	AGP1		389	0.0841022	0.0875806	0.146854	0.300109	0.292531	0.0888228	0.0861275	0.0771181	0.135802	0.29935	0.29729	0.104312	0.0842042	0.106792	0.124291	0.317613	0.279735	0.0873636	0.091739	0.0738124	0.149186	0.297596	0.277545	0.110122	0.0810924	0.0737848	0.118303	0.290622	0.320874	0.115324	0.0819368	0.071622	0.115059	0.320929	0.299643	0.110811	0.191352	0.123285	0.0149167	0.133766	0.157061	0.0387274
2001	P25382	Ribosome assembly protein 4	811	P25382	RSA4	nucleus	714	0.120016	0.122625	0.117648	0.115299	0.159955	0.364457	0.136918	0.105355	0.109831	0.103988	0.142241	0.401667	0.122046	0.115985	0.115242	0.104558	0.159574	0.382594	0.122763	0.103123	0.110666	0.106253	0.162695	0.394499	0.133231	0.0971796	0.109292	0.117298	0.169292	0.373706	0.134289	0.11386	0.101229	0.10343	0.159812	0.387381	0.155438	0.0882407	0.0441227	0.0510449	0.0244849	0.314361
2101	P25383	Transposon Ty2-C Gag polyprotein;Capsid protein;Gag-p4	812	P25383	YCL020W		92	0.104218	0.0689741	0.103817	0.262856	0.276066	0.184069	0.113709	0.0829003	0.0931526	0.243035	0.301469	0.165735	0.108358	0.103481	0.106454	0.231585	0.354243	0.0958786	0.0921223	0.0640357	0.094081	0.222727	0.309091	0.217944	0.0604308	0.0947981	0.103441	0.266507	0.346939	0.127885	0.0795706	0.0470423	0.0806847	0.259933	0.305891	0.226878	0.171236	0.141892	0.0579538	0.0965126	0.140595	0.133974
1758	P25384	Transposon Ty2-C Gag-Pol polyprotein;Capsid protein;Ty2 protease;Integrase;Reverse transcriptase/ribonuclease H	813	P25384	YCL019W		1232	0.127242	0.118856	0.12158	0.230474	0.280938	0.12091	0.119583	0.0995062	0.109299	0.243436	0.304409	0.123767	0.138406	0.114752	0.104973	0.232207	0.279693	0.129969	0.120153	0.0981974	0.119475	0.236276	0.283255	0.142642	0.0881485	0.0804461	0.0924626	0.25078	0.34991	0.138253	0.0870902	0.0852479	0.0993136	0.254252	0.312362	0.161734	0.148213	0.0920094	0.0401903	0.0641305	0.145467	0.0708146
455	P25385	Protein transport protein BOS1	814	P25385	BOS1		364	0.181849	0.168939	0.217869	0.161931	0.178871	0.0905411	0.177614	0.170645	0.210578	0.180782	0.160257	0.100124	0.163052	0.182972	0.174141	0.188097	0.195573	0.0961643	0.164137	0.137334	0.186213	0.184477	0.185092	0.142747	0.160993	0.166237	0.160516	0.196725	0.202765	0.112765	0.149524	0.157354	0.164544	0.205214	0.192904	0.13046	0.0936051	0.0419265	0.0560985	0.00441299	0.0434004	0.0404457
1093	P25386	Intracellular protein transport protein USO1	815	P25386	USO1	Golgi	330	0.243981	0.19416	0.105531	0.203218	0.243252	0.00985734	0.144777	0.0760029	0.0515462	0.114369	0.603965	0.00933966	0.256378	0.188013	0.108374	0.159078	0.270192	0.0179655	0.256909	0.20914	0.0696168	0.212779	0.240627	0.0109284	0.431974	0.18182	0.0194926	0.117909	0.218181	0.0306228	0.393596	0.17878	0.0319559	0.113016	0.243077	0.0395741	0.0314738	0.0167052	0.056239	0.0368742	0.107782	0.040238
1682	P25441	DNA-directed RNA polymerase III subunit RPC4	817	P25441	RPC53	nucleus	409	0.123338	0.105304	0.12428	0.166011	0.189718	0.291348	0.147074	0.129153	0.152372	0.205259	0.177249	0.188893	0.120327	0.0645312	0.11048	0.178061	0.268404	0.258197	0.099844	0.0853054	0.139997	0.188302	0.228174	0.258377	0.143718	0.0204884	0.104569	0.15919	0.264556	0.307479	0.1174	0.0797303	0.135823	0.190808	0.227168	0.24907	0.152116	0.105561	0.0374899	0.000333003	0.0542472	0.241253
2826	P25443	40S ribosomal protein S2	818	P25443	RPS2	ribosome	1001	0.0842377	0.0655762	0.064051	0.11091	0.182098	0.493127	0.0984135	0.0574561	0.0621359	0.10671	0.188252	0.487032	0.0943749	0.0777567	0.0755301	0.0995354	0.191156	0.461647	0.0910119	0.0724419	0.0608866	0.109548	0.186671	0.479441	0.0997554	0.0689865	0.0668505	0.109869	0.201115	0.453424	0.100897	0.061154	0.0569598	0.0986789	0.196962	0.485348	0.191217	0.14529	0.0977193	0.0554333	0.0466272	0.443032
48	P25451	Proteasome subunit beta type-3	819	P25451	PUP3	proteasome	308	0.289807	0.117963	0.175426	0.145157	0.150556	0.121091	0.210288	0.194305	0.188244	0.154145	0.143366	0.109653	0.231557	0.201061	0.188565	0.12779	0.138576	0.112451	0.256069	0.188034	0.170728	0.139152	0.145734	0.100283	0.215421	0.194525	0.170828	0.152766	0.130301	0.136159	0.238167	0.180329	0.183135	0.151774	0.147408	0.099187	0.0143527	0.0929024	0.0136552	0.0211872	0.0150857	0.070996
2119	P25454	DNA repair protein RAD51	820	P25454	RAD51		123	0.0737917	0.0757897	0.195571	0.24714	0.251719	0.155989	0	0	0.173631	0.303667	0.303905	0.218797	0.0613514	0.105497	0.0808392	0.272503	0.344357	0.135452	0.0473731	0.101312	0.160051	0.2315	0.336044	0.123719	0	0.0716879	0.187109	0.283764	0.264399	0.19304	0.108156	0.0593884	0.161411	0.265025	0.263184	0.142835	0.201663	0.135076	0.0338001	0.0807962	0.116249	0.105894
401	P25491	Mitochondrial protein import protein MAS5	821	P25491	YDJ1		1328	0.191669	0.178904	0.164287	0.155404	0.151279	0.158456	0.194691	0.183824	0.162337	0.146066	0.155337	0.157746	0.187322	0.176334	0.144294	0.168895	0.166009	0.157146	0.184285	0.174037	0.149411	0.163865	0.161285	0.167117	0.182544	0.151789	0.161943	0.168568	0.181669	0.153487	0.158115	0.164585	0.167078	0.167749	0.167281	0.175192	0.0837858	0.0319613	0.00251702	0.0109397	0.015809	0.108361
1641	P25515	V-type proton ATPase subunit c	822	P25515	VMA3	vacuole	91	0.103914	0.0353207	0.433247	0.218659	0.173482	0.0353777	0.135017	0.148366	0.300926	0.146222	0.221374	0.0480957	0.0749155	0.116583	0.435292	0.269107	0.0951691	0.00893386	0.116786	0.124083	0.239916	0.261578	0.230611	0.0270266	0.147939	0.112645	0.354902	0.215897	0.145238	0.0233788	0.0953276	0.0969829	0.440983	0.174218	0.167625	0.0248633	0.17154	0.175545	0.271476	0.0523154	0.0380112	0.0147177
1287	P25554	SAGA-associated factor 29	823	P25554	SGF29	nucleus	165	0.158643	0.102295	0.13203	0.160349	0.208625	0.238057	0.127564	0.119527	0.149933	0.1505	0.211542	0.240935	0.13151	0.068918	0.148348	0.186055	0.265621	0.199549	0.153201	0.0940846	0.142291	0.199116	0.225588	0.185719	0.144682	0.091634	0.160837	0.166418	0.197114	0.239315	0.154751	0.155946	0.160452	0.158593	0.166494	0.203764	0.116811	0.10857	0.02974	0.00599447	0.0731543	0.187962
536	P25555	Single-strand telomeric DNA-binding protein GBP2	824	P25555	GBP2	nucleus	852	0.199087	0.157422	0.1594	0.177911	0.155435	0.150746	0.1952	0.160312	0.174167	0.16404	0.166023	0.140258	0.175163	0.144024	0.162279	0.187719	0.172833	0.157983	0.183403	0.150199	0.180749	0.173753	0.165596	0.146301	0.1566	0.126283	0.151177	0.187452	0.210271	0.168217	0.169589	0.139605	0.14796	0.186056	0.188409	0.168382	0.0763676	0.0534432	0.00237047	0.0115668	0.0199644	0.10065
1415	P25558	Bud site selection protein 3	825	P25558	BUD3	PM	619	0.138486	0.106778	0.154914	0.167946	0.153639	0.278236	0.126781	0.108525	0.141045	0.179844	0.138309	0.305495	0.122882	0.109547	0.13698	0.150437	0.146218	0.333936	0.147827	0.103722	0.140943	0.149306	0.143566	0.314637	0.144761	0.10772	0.128685	0.155419	0.143773	0.319642	0.15881	0.0940288	0.133354	0.176511	0.143959	0.293337	0.136968	0.104087	0.00685642	0.00160267	0.0181685	0.228141
2970	P25559	Sister chromatid cohesion protein DCC1	826	P25559	DCC1		125	0.0305956	0.0383051	0.0757229	0.119102	0.117501	0.618774	0.0598995	0	0.0431822	0.0836856	0.0946315	0.718601	0	0	0	0.179711	0.348348	0.471942	0	0.0505975	0.0827007	0.190459	0.118644	0.557599	0.0861866	0.0474462	0	0.064981	0.0818443	0.719542	0.0293132	0	0	0.075724	0.258229	0.636733	0.244859	0.172561	0.0860475	0.0472417	0.0179695	0.568678
1234	P25560	Protein RER1	827	P25560	RER1		239	0.124915	0.156362	0.156138	0.186699	0.202823	0.173063	0.150671	0.118437	0.142213	0.146196	0.256756	0.185727	0.123878	0.139916	0.151337	0.214186	0.204006	0.166677	0.145548	0.155786	0.142543	0.182539	0.199074	0.17451	0.125905	0.0607904	0.123343	0.215038	0.284917	0.190006	0.100821	0.151685	0.134652	0.203081	0.224776	0.184985	0.150539	0.0545038	0.00563228	0.020355	0.0673525	0.122968
1326	P25567	RNA-binding protein SRO9	829	P25567	SRO9		650	0.179114	0.148857	0.116322	0.119683	0.138132	0.297892	0.15827	0.148844	0.132534	0.126428	0.128517	0.305407	0.197869	0.17787	0.129671	0.129337	0.131805	0.233449	0.180434	0.150882	0.141227	0.128611	0.127007	0.271839	0.165693	0.125721	0.10675	0.124793	0.178405	0.298639	0.1414	0.112551	0.105565	0.118098	0.169153	0.353234	0.0963406	0.0620088	0.0454487	0.0466608	0.00266203	0.247797
2344	P25573	Mitochondrial inner membrane i-AAA protease supercomplex subunit MGR1	832	P25573	MGR1	mitochondria	269	0.370262	0.475638	0.1541	0	0	0	0.402041	0.467587	0.130372	0	0	0	0.389741	0.468551	0.141708	0	0	0	0.412838	0.4522	0.134962	0	0	0	0.354366	0.479678	0.165956	0	0	0	0.304366	0.537958	0.157676	0	0	0	0.0948077	0.264772	0.0076706	0.166344	0.13547	0.0500954
1105	P25574	ER membrane protein complex subunit 1	833	P25574	EMC1	ER	631	0.20801	0.269556	0.324966	0.15355	0.0439183	0	0.181553	0.287315	0.317702	0.164128	0.0488915	0.000410522	0.185004	0.192797	0.352878	0.2111	0.0582203	0	0.190902	0.267571	0.304838	0.182749	0.0533916	0.000548237	0.221099	0.254602	0.236246	0.205636	0.079298	0.00311912	0.156783	0.185514	0.388803	0.196402	0.0706876	0.00181199	0.0674447	0.0586905	0.163195	0.0127937	0.0915521	0.0500954
1583	P25576	Nicotinamide mononucleotide adenylyltransferase	834	P25576	POF1		141	0.209064	0.285362	0.112859	0	0.138821	0.253894	0.226105	0.242446	0.102382	0	0.14733	0.281737	0.158282	0.157308	0.0703678	0.42487	0.059428	0.129744	0.155853	0.219341	0.111072	0.0679423	0.13266	0.313132	0.183836	0.216773	0.0947824	0.0703031	0.109066	0.32524	0.189752	0.15473	0.11015	0.100866	0.127705	0.316797	0.0663905	0.0744962	0.0489117	0.166344	0.00335101	0.203799
1147	P25580	Protein PBN1	838	P25580	PBN1	ER	240	0.259788	0.232337	0.347958	0.149036	0.0108809	0	0.249393	0.286984	0.327407	0.108331	0.0278855	0	0.246369	0.230767	0.298241	0.167088	0.0265252	0.0310093	0.217141	0.259442	0.3647	0.146743	0.0119743	0	0.221287	0.212892	0.34288	0.196295	0.0266448	0	0.188991	0.263207	0.326006	0.179309	0.0424869	0	0.0156668	0.0214712	0.186188	0.0173074	0.124589	0.0500954
2118	P25582	27S pre-rRNA (guanosine(2922)-2-O)-methyltransferase	839	P25582	SPB1	nucleus	916	0.13304	0.0853935	0.118905	0.121893	0.148185	0.392583	0.122467	0.0931557	0.11631	0.103526	0.158556	0.405986	0.109752	0.0842413	0.129075	0.131725	0.18729	0.357917	0.111597	0.0886209	0.112543	0.10951	0.168764	0.408964	0.117577	0.0906462	0.110807	0.11588	0.177427	0.387663	0.123958	0.0742195	0.110014	0.104358	0.181127	0.406324	0.142414	0.125472	0.0428654	0.0444506	0.0127146	0.342488
1980	P25586	KRR1 small subunit processome component	840	P25586	KRR1	nucleus	723	0.114974	0.0721342	0.128083	0.187576	0.227043	0.270191	0.105527	0.0862868	0.123688	0.150486	0.242065	0.291946	0.0949373	0.0670704	0.112356	0.189875	0.265151	0.270611	0.103417	0.0770869	0.12558	0.164078	0.244231	0.285607	0.0949702	0.0780494	0.113393	0.166974	0.24104	0.305573	0.10568	0.0786373	0.105069	0.175879	0.236135	0.2986	0.160481	0.138732	0.0336879	0.021232	0.091573	0.220095
683	P25588	Mediator of replication checkpoint protein 1	841	P25588	MRC1	nucleus	304	0.218921	0.177501	0.196003	0.152823	0.154034	0.100719	0.228451	0.108622	0.282333	0.178989	0.137894	0.0637112	0.167188	0.117938	0.201269	0.238211	0.236701	0.0386933	0.166853	0.0989359	0.193863	0.167736	0.218566	0.154046	0.122747	0.131057	0.220139	0.201989	0.148086	0.175982	0.203145	0.130173	0.207954	0.152273	0.114603	0.191852	0.0565336	0.033365	0.0342323	0.0135213	0.0185638	0.0506236
2345	P25605	Acetolactate synthase small subunit, mitochondrial	844	P25605	ILV6	mitochondria	661	0.395048	0.465423	0.138947	0.000582022	0	0	0.361902	0.512617	0.123684	0.00179689	0	0	0.32477	0.529651	0.145178	0.000401554	0	0	0.375058	0.475152	0.148156	0.0016338	0	0	0.357159	0.490595	0.151514	0.000732082	0	0	0.341488	0.50105	0.156735	0.000573073	0.000154251	0	0.119594	0.254557	0.0228235	0.165762	0.13547	0.0500954
2050	P25617	Uncharacterized protein YCR016W	846	P25617	RBP95	nucleus	482	0.0727611	0.0731976	0.141795	0.195304	0.272723	0.24422	0.0905034	0.0702248	0.128434	0.157255	0.251627	0.301956	0.0829557	0.0696719	0.12182	0.190894	0.280794	0.253865	0.0835361	0.0698878	0.123707	0.189883	0.265437	0.267549	0.0782056	0.0612797	0.124976	0.200242	0.258704	0.276593	0.0969738	0.0815978	0.119538	0.192876	0.231234	0.27778	0.202693	0.137668	0.0199751	0.02896	0.137252	0.194124
1471	P25618	Protein CWH43	847	P25618	CWH43	ER	254	0.215126	0.288583	0.371143	0.106551	0.0185978	0	0.194152	0.274425	0.392976	0.112479	0.0259684	0	0.210693	0.249969	0.363553	0.155376	0.0204096	0	0.213516	0.238501	0.400213	0.12569	0.0220801	0	0.181822	0.232815	0.367088	0.168725	0.0495501	0	0.170326	0.251285	0.359758	0.182229	0.0345765	0.00182559	0.0603282	0.0777169	0.209373	0.0597933	0.116873	0.0500954
1752	P25623	Suppressor of yeast profilin deletion	849	P25623	SYP1		896	0.0973779	0.0998725	0.155139	0.18199	0.175043	0.290578	0.0825935	0.0947289	0.15137	0.192924	0.181742	0.296642	0.0947576	0.0910323	0.134112	0.189948	0.206243	0.283907	0.087531	0.0860429	0.137044	0.193374	0.20035	0.295658	0.100476	0.0866697	0.129424	0.202277	0.217084	0.264068	0.096355	0.084756	0.119469	0.210099	0.215034	0.274288	0.178077	0.110993	0.00663137	0.0156467	0.0395722	0.240482
2144	P25626	54S ribosomal protein IMG1, mitochondrial	851	P25626	IMG1	mitochondria	199	0.384248	0.507614	0.0972739	0	0	0.0108649	0.431381	0.447147	0.121473	0	0	0	0.390586	0.499198	0.110216	0	0	0	0.327326	0.435674	0.13713	0	0.0998697	0	0.337282	0.384854	0.11543	0	0.0749377	0.0874972	0.260368	0.443694	0.104787	0	0	0.191151	0.108793	0.296748	0.0644965	0.166344	0.13547	0.0392305
2962	P25627	18S rRNA (guanine(1575)-N(7))-methyltransferase	852	P25627	BUD23		151	0.0854644	0.0636731	0.0364178	0.151346	0.179386	0.483712	0.0471382	0.046701	0.0559123	0.0761926	0.167658	0.606398	0.0712177	0.0380061	0.0858787	0.0604786	0.191837	0.552582	0.0874199	0.0420569	0.0555149	0.0855181	0.176234	0.553256	0.0785057	0	0	0.0358939	0.116495	0.769106	0.0507844	0	0.0170555	0.0265267	0.187103	0.71853	0.18999	0.147193	0.125353	0.0149973	0.0439157	0.433617
1215	P25628	Sterol O-acyltransferase 1	853	P25628	ARE1	ER	135	0.271338	0.231956	0.341623	0.155083	0	0	0.279779	0.267274	0.324865	0.128083	0	0	0.271101	0.249763	0.306739	0.172397	0	0	0.24887	0.208864	0.372683	0.169583	0	0	0.199465	0.236808	0.373096	0.19063	0	0	0.212323	0.23754	0.365459	0.172618	0.01206	0	0.00411641	0.0210899	0.179853	0.0112604	0.13547	0.0500954
497	P25631	Ankyrin repeat-containing protein YCR051W	854	P25631	YCR051W		213	0.172654	0.176412	0.204544	0.240838	0.205553	0	0.158078	0.208812	0.172518	0.219284	0.241307	0	0.168655	0.173239	0.25749	0.202279	0.198337	0	0.192338	0.22027	0.163601	0.208841	0.183927	0.0310226	0.213607	0.202908	0.178431	0.243692	0.161362	0	0.227726	0.160364	0.16028	0.249862	0.201767	0	0.1028	0.034454	0.0427732	0.0744942	0.0700822	0.0500954
446	P25632	Chromatin structure-remodeling complex protein RSC6	855	P25632	RSC6	nucleus	673	0.169285	0.167545	0.162337	0.163242	0.17923	0.158361	0.226646	0.241194	0.188268	0.147373	0.118246	0.0782717	0.131197	0.117569	0.151179	0.192862	0.221806	0.185387	0.192943	0.201393	0.209704	0.168178	0.15012	0.0776627	0.164815	0.173337	0.189754	0.152539	0.179424	0.140131	0.185117	0.175661	0.199569	0.166862	0.173527	0.099265	0.106169	0.0433206	0.000566845	0.00310192	0.0437596	0.108265
1899	P25635	Periodic tryptophan protein 2	856	P25635	PWP2	nucleus	1130	0.0979182	0.083482	0.144006	0.213208	0.257422	0.203963	0.10078	0.080204	0.137848	0.194041	0.259307	0.227821	0.0864129	0.0666674	0.123125	0.222894	0.277252	0.223649	0.087996	0.0673967	0.135067	0.207891	0.259322	0.242327	0.0978407	0.0732835	0.13542	0.193674	0.26011	0.239671	0.0883521	0.0754337	0.123552	0.19554	0.272718	0.244403	0.177536	0.127384	0.0177641	0.0468639	0.121952	0.153868
2898	P25639	Uncharacterized membrane protein YCR061W	859	P25639	TVS1		89	0	0	0.119103	0.376411	0.362098	0.142388	0	0	0	0.27398	0.618981	0.107039	0.0443806	0.0407917	0.0722413	0.348536	0.38715	0.1069	0.0614679	0.0567739	0.0964596	0.316589	0.360216	0.108494	0.0612482	0.0335376	0.0539592	0.28175	0.440937	0.128569	0.0329522	0.0608458	0.0724597	0.26309	0.427733	0.14292	0.275454	0.210866	0.0426674	0.210067	0.226628	0.0922926
1635	P25641	Putative lipase ATG15	860	P25641	ATG15		128	0.192793	0.200576	0.366392	0.24024	0	0	0.171318	0.226869	0.427509	0.174304	0	0	0.199486	0.221103	0.378853	0.200558	0	0	0.18712	0.17437	0.447929	0.190581	0	0	0.153243	0.234665	0.379537	0.232555	0	0	0.171386	0.22353	0.343631	0.261452	0	0	0.0826618	0.01029	0.204621	0.0738962	0.13547	0.0500954
2433	P25642	54S ribosomal protein IMG2, mitochondrial	861	P25642	IMG2	mitochondria	166	0.402943	0.461295	0.135762	0	0	0	0.444965	0.433632	0.121403	0	0	0	0.390142	0.470696	0.139162	0	0	0	0.383979	0.487087	0.128935	0	0	0	0.359415	0.475492	0.165094	0	0	0	0.332271	0.518788	0.148942	0	0	0	0.127488	0.25043	0.0260082	0.166344	0.13547	0.0500954
168	P25644	DNA topoisomerase 2-associated protein PAT1	862	P25644	PAT1		688	0.213335	0.255772	0.230532	0.153916	0.0934892	0.0529551	0.230629	0.221478	0.220588	0.185261	0.0947301	0.0473133	0.240967	0.227278	0.182613	0.188112	0.101853	0.0591772	0.212505	0.192066	0.232095	0.201127	0.101722	0.0604856	0.176282	0.174389	0.198018	0.201545	0.158081	0.0916842	0.180793	0.174352	0.207407	0.197695	0.136014	0.103739	0.0621192	0.0449067	0.0687613	0.0124273	0.0419812	0.00285977
2885	P25648	Mediator of RNA polymerase II transcription subunit 12	864	P25648	SRB8		118	0.0751587	0	0.203419	0.103871	0.33387	0.283681	0	0.0299569	0.122031	0.330778	0.269948	0.247286	0.0771235	0.0453269	0.0797405	0.274789	0.433482	0.0895389	0.0608522	0	0.108134	0.117964	0.388478	0.324573	0.0888397	0	0	0.118058	0.177047	0.616055	0.130745	0.0462182	0	0.151164	0.436689	0.235184	0.200296	0.210866	0.041649	0.0624729	0.1984	0.233586
1354	P25651	Monopolin complex subunit CSM1	866	P25651	CSM1		156	0.137212	0.201762	0.402182	0.164183	0.059192	0.0354699	0.136099	0.158635	0.391169	0.188752	0.0917668	0.033578	0.107849	0.158563	0.331077	0.275662	0.103857	0.0229908	0.0939146	0.161525	0.374877	0.276095	0.0935889	0	0.148069	0.187899	0.356715	0.222026	0.0852911	0	0.179857	0.137524	0.336995	0.197592	0.122662	0.0253706	0.138242	0.0091037	0.240411	0.00216117	0.0762784	0.0146255
2285	P25654	UPF0587 protein YCR090C	867	P25654	YCR090C		247	0.149413	0.116923	0.0755953	0.120362	0.149853	0.387853	0.127577	0.0896259	0.0778259	0.123285	0.189402	0.392284	0.147079	0.106876	0.0920655	0.0983808	0.175527	0.380072	0.105973	0.0989398	0.0711084	0.110522	0.165679	0.447778	0.147694	0.0953264	0.0751853	0.0983606	0.162136	0.421298	0.139972	0.110461	0.0278382	0.108117	0.159387	0.454225	0.126041	0.0939431	0.0861751	0.0459814	0.0143827	0.337758
1429	P25655	General negative regulator of transcription subunit 1	868	P25655	CDC39		2400	0.106737	0.108665	0.204305	0.21715	0.193224	0.169919	0.0985976	0.130697	0.192238	0.184408	0.205047	0.189012	0.0955112	0.107167	0.18286	0.236432	0.203968	0.174061	0.0970703	0.104612	0.190549	0.223845	0.19251	0.191413	0.0994101	0.0951159	0.169187	0.210438	0.230976	0.194873	0.0973557	0.0995038	0.175918	0.215206	0.219623	0.192393	0.168718	0.102201	0.0425344	0.0508067	0.0577538	0.119824
2278	P25656	Cell division control protein 50	869	P25656	CDC50		203	0.0822507	0.0934764	0.155418	0.299668	0.303852	0.0653351	0.081475	0	0.15118	0.348575	0.406418	0.0123517	0.077396	0.0684956	0.137197	0.306558	0.320321	0.0900316	0.0408409	0.072239	0.14879	0.346335	0.358527	0.0332689	0.076054	0.0666517	0.106649	0.274933	0.373434	0.102278	0.0126652	0.0586531	0.123267	0.369072	0.296722	0.139621	0.193204	0.117389	0.00635217	0.133324	0.168381	0.0152397
119	P25694	Cell division control protein 48	870	P25694	CDC48		1997	0.203722	0.199969	0.24332	0.171613	0.120798	0.060578	0.200159	0.19258	0.242825	0.183143	0.128391	0.0529009	0.196434	0.206832	0.249661	0.179457	0.118596	0.0490195	0.20709	0.1927	0.237369	0.178204	0.129847	0.05479	0.195483	0.189743	0.235205	0.189261	0.133115	0.0571917	0.195484	0.190044	0.247956	0.187971	0.124	0.0545456	0.0717321	0.0108971	0.0815497	0.00526917	0.0146724	0.0104826
1718	P25719	Peptidyl-prolyl cis-trans isomerase C, mitochondrial	871	P25719	CPR3	mitochondria	300	0.354359	0.445839	0.165457	0.0219278	0	0.0124174	0.370545	0.381843	0.156461	0.0314312	0.0428444	0.0168753	0.36447	0.43653	0.133539	0.0339852	0.0314755	0	0.340568	0.430145	0.157794	0.0389705	0.032523	0	0.379313	0.39881	0.127728	0.0486859	0.0279506	0.0175128	0.351766	0.360899	0.183884	0.0419645	0.0382885	0.0231982	0.0789042	0.234974	0.00368647	0.144416	0.13547	0.037678
2007	P25808	ATP-dependent rRNA helicase SPB4	872	P25808	SPB4	nucleus	372	0.127895	0.0877732	0.132391	0.112646	0.180203	0.359093	0.145591	0.0619773	0.132144	0.0818311	0.150791	0.427666	0.12897	0.106626	0.120966	0.133463	0.181257	0.328718	0.128881	0.0949682	0.113884	0.116185	0.184058	0.362025	0.153366	0.102762	0.118854	0.10383	0.171491	0.349697	0.150492	0.0548676	0.117975	0.105617	0.174041	0.397008	0.14756	0.123092	0.0293798	0.0536976	0.0447323	0.308997
2724	P25846	DNA mismatch repair protein MSH1, mitochondrial	873	P25846	MSH1	mitochondria	325	0.385007	0.532078	0.0829155	0	0	0	0.332187	0.583622	0.0474529	0	0.0367386	0	0.429747	0.509966	0.0602876	0	0	0	0.428584	0.475644	0.0957717	0	0	0	0.375443	0.467934	0.149787	0.00683582	0	0	0.25691	0.649853	0.085525	0.00771291	0	0	0.109553	0.321212	0.0788549	0.166344	0.13547	0.0500954
1267	P25847	DNA mismatch repair protein MSH2	874	P25847	MSH2	nucleus	732	0.112838	0.150267	0.156363	0.168942	0.189529	0.222062	0.133833	0.188706	0.192719	0.139504	0.144964	0.200274	0.0766961	0.0996774	0.142884	0.177608	0.232727	0.270407	0.103766	0.149908	0.197935	0.157917	0.181797	0.208677	0.0967221	0.121656	0.173208	0.15014	0.20285	0.255423	0.103314	0.159685	0.171312	0.155169	0.193806	0.216714	0.162617	0.060599	0.00540767	0.00259807	0.0540591	0.171966
2715	P26321	60S ribosomal protein L5	877	P26321	RPL5	ribosome	970	0.0903556	0.0761354	0.0852658	0.134528	0.182124	0.431592	0.0821412	0.0639117	0.0743034	0.112477	0.181723	0.485444	0.0916765	0.074135	0.0942199	0.137079	0.208623	0.394267	0.0890962	0.0706419	0.070443	0.111297	0.195128	0.463394	0.104417	0.0697147	0.0856035	0.117085	0.191602	0.431578	0.0866896	0.0703814	0.0916495	0.105054	0.203094	0.443131	0.185099	0.13473	0.0765046	0.0318162	0.0466534	0.381497
123	P26570	Serine/threonine-protein phosphatase PP-Z1	882	P26570	PPZ1	PM	712	0.221794	0.191925	0.219039	0.174571	0.0943566	0.0983139	0.218254	0.188994	0.213246	0.158928	0.107897	0.112681	0.221622	0.213385	0.172699	0.167225	0.110503	0.114566	0.215853	0.208127	0.195535	0.15243	0.113065	0.114991	0.260343	0.193736	0.177812	0.144555	0.106693	0.11686	0.239512	0.185851	0.200496	0.159354	0.10999	0.104797	0.0536603	0.018941	0.0572691	0.00822746	0.0411138	0.0482185
81	P26637	Leucine--tRNA ligase, cytoplasmic	883	P26637	CDC60	cytosol	1615	0.187456	0.202166	0.165518	0.204047	0.197677	0.0431361	0.164007	0.196466	0.17359	0.22484	0.189263	0.0518339	0.196669	0.215233	0.207433	0.172778	0.162123	0.0457639	0.160965	0.192396	0.178716	0.200478	0.192513	0.0749313	0.173862	0.217229	0.164364	0.217593	0.164139	0.0628136	0.214868	0.192827	0.16516	0.195937	0.164467	0.0667408	0.0879985	0.00870013	0.00374802	0.0377036	0.0622062	0.00695925
1409	P26725	Probable mannosyltransferase YUR1	884	P26725	YUR1	Golgi	171	0.214265	0.245356	0.327095	0.144425	0.0688593	0	0.169025	0.280015	0.389967	0.160993	0	0	0.221365	0.260444	0.281541	0.23665	0	0	0.177311	0.252374	0.400312	0.170003	0	0	0.211772	0.239728	0.339776	0.208724	0	0	0.219323	0.259269	0.329083	0.192326	0	0	0.0611892	0.0344899	0.165325	0.0219192	0.0666111	0.0500954
961	P26754	Replication factor A protein 2	885	P26754	RFA2	nucleus	404	0.156066	0.130608	0.130507	0.202826	0.224577	0.155416	0.200623	0.136979	0.146086	0.192338	0.211749	0.112226	0.111458	0.120072	0.150622	0.210319	0.214138	0.193389	0.157242	0.15006	0.144237	0.200757	0.221431	0.126274	0.112415	0.111854	0.181196	0.211597	0.227171	0.155767	0.13813	0.133551	0.168937	0.193389	0.199865	0.166128	0.119389	0.0802575	0.0312631	0.0364823	0.0891066	0.10532
887	P26755	Replication factor A protein 3	886	P26755	RFA3	nucleus	181	0.151573	0.144908	0.143754	0.206127	0.206228	0.147409	0.143044	0.139657	0.170063	0.212359	0.192225	0.142653	0.128441	0.129825	0.154361	0.206491	0.233858	0.147024	0.143813	0.144039	0.154725	0.218275	0.227585	0.111562	0.107993	0.141794	0.142588	0.191136	0.235324	0.181165	0.138444	0.130271	0.179242	0.195737	0.210635	0.145671	0.123881	0.0659579	0.0180164	0.0397834	0.070758	0.0973139
2848	P26783	40S ribosomal protein S5	887	P26783	RPS5	ribosome	809	0.0872528	0.0700421	0.0616345	0.0940048	0.165727	0.521338	0.101896	0.0697313	0.0605517	0.119973	0.17861	0.469238	0.10072	0.0844775	0.0702067	0.0938112	0.208732	0.442053	0.086212	0.0669298	0.0604583	0.0966146	0.189747	0.500038	0.0892481	0.0695114	0.0569284	0.10192	0.193712	0.48868	0.0904161	0.0657743	0.0560131	0.103977	0.184338	0.499481	0.188202	0.140824	0.100136	0.072339	0.0302569	0.471243
2869	P26784	60S ribosomal protein L16-A	888	P26784	RPL16A	ribosome	579	0.0800452	0.0773819	0.0731207	0.104878	0.183761	0.480813	0.0750528	0.0651512	0.0744154	0.0949902	0.193249	0.497141	0.0807268	0.0639281	0.0689284	0.10118	0.19479	0.490446	0.0761937	0.0628172	0.0650016	0.1038	0.183945	0.508242	0.0865326	0.0668892	0.0612341	0.110993	0.189549	0.484802	0.0840409	0.0647684	0.062131	0.100634	0.184814	0.503612	0.195409	0.133484	0.0886497	0.0614658	0.048291	0.430718
2890	P26785	60S ribosomal protein L16-B	889	P26785	RPL16B	ribosome	918	0.0749415	0.0679871	0.0730611	0.102054	0.18871	0.493246	0.0772646	0.0626745	0.0668025	0.0897083	0.189633	0.513917	0.0750542	0.0599493	0.0687698	0.104552	0.199094	0.49258	0.0719358	0.0615425	0.0609059	0.0926773	0.172726	0.540213	0.0839554	0.0666785	0.0644463	0.109356	0.177801	0.497763	0.0861815	0.0687382	0.0629133	0.105468	0.188876	0.487823	0.200513	0.142879	0.0887093	0.0642895	0.0532399	0.44315
2799	P26786	40S ribosomal protein S7-A	890	P26786	RPS7A	ribosome	867	0.101113	0.084471	0.0679438	0.110186	0.17982	0.456466	0.092818	0.0733982	0.0701014	0.118783	0.182773	0.462126	0.0900668	0.0837672	0.0676629	0.0979406	0.183895	0.476667	0.0849679	0.0717472	0.0641481	0.102378	0.166081	0.510678	0.0920056	0.0727964	0.0602163	0.106448	0.183625	0.484909	0.09941	0.0729485	0.0617291	0.102653	0.195533	0.467726	0.174341	0.126395	0.0938266	0.0561581	0.0443497	0.406371
2192	P26793	Flap endonuclease 1	891	P26793	RAD27	nucleus	426	0.138971	0.103939	0.0884422	0.0978049	0.145318	0.425525	0.118087	0.125261	0.0910494	0.108785	0.14948	0.407337	0.120075	0.127255	0.093134	0.101409	0.175723	0.382404	0.130445	0.123432	0.0939597	0.0980276	0.1737	0.380437	0.120583	0.12099	0.0923831	0.0991655	0.164399	0.402479	0.120084	0.109394	0.0595035	0.0816194	0.179236	0.450164	0.136484	0.106927	0.0733281	0.0685388	0.00984773	0.37543
2471	P27351	AP-2 complex subunit beta	894	P27351	APL1		224	0.0503555	0.0620384	0.183296	0.168759	0.151737	0.383814	0.0709253	0.0602799	0.130065	0.251971	0.165078	0.321681	0.0760141	0.0146186	0.106884	0.25719	0.204267	0.341027	0	0.020114	0.134222	0.189863	0.209218	0.446583	0.0583156	0.0480436	0.143999	0.169809	0.243156	0.336676	0.0809577	0.039962	0.142107	0.173135	0.237059	0.326778	0.225099	0.148827	0.0215257	0.00241562	0.0162664	0.333719
1558	P27476	Nuclear localization sequence-binding protein	897	P27476	NSR1	nucleus	1225	0.128637	0.113061	0.145706	0.178422	0.232275	0.201899	0.144492	0.0982725	0.133638	0.181354	0.245976	0.196267	0.122226	0.0914818	0.127327	0.19496	0.24586	0.218145	0.111649	0.090247	0.135778	0.193746	0.238389	0.230192	0.123606	0.0836702	0.132214	0.186901	0.260481	0.213127	0.12025	0.0918226	0.116781	0.196458	0.254558	0.220131	0.146817	0.0978047	0.0160646	0.0120784	0.0968044	0.151804
1626	P27514	Low-affinity phosphate transporter PHO91	898	P27514	PHO91	vacuole	509	0.136781	0.199922	0.418798	0.192364	0.0521359	0	0.143642	0.207661	0.431788	0.169024	0.0449734	0.00291278	0.129818	0.184248	0.423409	0.209615	0.051887	0.00102355	0.116107	0.179977	0.454976	0.197716	0.051223	0	0.125425	0.202617	0.420618	0.185623	0.0556664	0.010051	0.134612	0.228827	0.363113	0.219784	0.0517716	0.00189264	0.138674	0.0109438	0.257027	0.0260198	0.0833345	0.0500954
865	P27614	Carboxypeptidase S	900	P27614	CPS1	vacuole	684	0.165078	0.165439	0.218381	0.155058	0.130321	0.165724	0.167383	0.147195	0.225028	0.147996	0.126058	0.186339	0.149441	0.133981	0.222798	0.145754	0.143178	0.204849	0.145935	0.137559	0.224785	0.145438	0.138034	0.20825	0.159373	0.131979	0.203143	0.149841	0.145934	0.20973	0.149273	0.144234	0.202758	0.149146	0.142188	0.212401	0.110377	0.0454269	0.0566105	0.0112855	0.00514968	0.115628
315	P27616	Phosphoribosylaminoimidazole-succinocarboxamide synthase	901	P27616	ADE1	cytosol	407	0.204233	0.188026	0.175714	0.218761	0.207223	0.00604281	0.142534	0.195217	0.22785	0.242056	0.182576	0.00976595	0.202879	0.202432	0.210817	0.190198	0.177399	0.0162758	0.165802	0.204739	0.183206	0.209212	0.178931	0.0581098	0.196308	0.190911	0.167175	0.253234	0.176629	0.0157425	0.202389	0.207787	0.168772	0.209747	0.181906	0.0293996	0.0712215	0.0228395	0.0139438	0.0524176	0.0717521	0.0440526
1528	P27637	Bud site selection protein 14	903	P27637	BUD14		137	0.184009	0.18636	0.254732	0.274524	0.100375	0	0.242639	0.144283	0.265794	0.347284	0	0	0.268983	0.265794	0.13327	0.298165	0.0337875	0	0.186644	0.161075	0.213453	0.406295	0.0325337	0	0.325605	0.0988867	0.21579	0.359718	0	0	0.100729	0.110763	0.315442	0.43656	0.0365063	0	0.0914457	0.0245057	0.0929614	0.108181	0.0350953	0.0500954
2076	P27680	Ubiquinone biosynthesis O-methyltransferase, mitochondrial	904	P27680	COQ3	mitochondria	142	0.345659	0.401381	0.111241	0.141718	0	0	0.395395	0.486363	0.118242	0	0	0	0.326028	0.434269	0.133595	0.106108	0	0	0.402472	0.479904	0.117624	0	0	0	0.376714	0.46572	0.157567	0	0	0	0.386724	0.421852	0.191424	0	0	0	0.070205	0.190515	0.0505294	0.0246254	0.13547	0.0500954
1465	P27692	Transcription elongation factor SPT5	905	P27692	SPT5	nucleus	1267	0.171363	0.133713	0.110495	0.123825	0.164608	0.295996	0.189849	0.140635	0.112539	0.117665	0.162979	0.276333	0.153223	0.116768	0.115054	0.124963	0.196449	0.293543	0.160059	0.127185	0.121378	0.126788	0.17301	0.29158	0.16132	0.131999	0.108142	0.120763	0.183509	0.294266	0.168919	0.144381	0.10782	0.114174	0.167432	0.297274	0.104091	0.0771527	0.0512757	0.0425185	0.0291377	0.245901
2347	P27697	Atypical kinase COQ8, mitochondrial	906	P27697	COQ8	mitochondria	271	0.384865	0.461317	0.153817	0	0	0	0.372232	0.511703	0.116065	0	0	0	0.377216	0.490385	0.132398	0	0	0	0.37506	0.467208	0.157732	0	0	0	0.378483	0.474801	0.146717	0	0	0	0.346381	0.496318	0.138226	0.0190746	0	0	0.109411	0.250452	0.00795325	0.166344	0.13547	0.0500954
1020	P27801	Vacuolar membrane protein PEP3	908	P27801	PEP3	vacuole	976	0.123839	0.165954	0.221332	0.228261	0.153835	0.106778	0.112107	0.152788	0.286297	0.184062	0.142095	0.122651	0.110182	0.120245	0.254787	0.231498	0.165702	0.117586	0.115735	0.123731	0.289773	0.206495	0.153882	0.110383	0.113859	0.139626	0.235989	0.215585	0.171595	0.123346	0.119871	0.140062	0.209581	0.223637	0.181368	0.125481	0.151616	0.0449114	0.0595621	0.0619174	0.0183651	0.0566828
1836	P27809	Glycolipid 2-alpha-mannosyltransferase	909	P27809	KRE2	Golgi	937	0.0912909	0.0877684	0.153918	0.320466	0.267796	0.0787601	0.0899257	0.0780412	0.143481	0.334417	0.268161	0.0859741	0.0960354	0.0828693	0.1346	0.326783	0.265878	0.0938339	0.0913274	0.0862282	0.140661	0.312361	0.269187	0.100236	0.0824965	0.0764883	0.137139	0.287767	0.307263	0.108846	0.0747742	0.0737745	0.131899	0.302904	0.310522	0.106127	0.184164	0.123097	0.00785195	0.154122	0.132326	0.0286648
1862	P27810	Alpha-1,2 mannosyltransferase KTR1	910	P27810	KTR1	Golgi	701	0.0910038	0.0847679	0.153079	0.309591	0.262074	0.0994838	0.0885269	0.081049	0.143821	0.291415	0.28125	0.113939	0.096387	0.0752902	0.136862	0.322906	0.256158	0.112397	0.0901213	0.0730735	0.144875	0.298067	0.276154	0.11771	0.0829469	0.0667415	0.146607	0.288252	0.297729	0.117724	0.076235	0.0667585	0.140572	0.285673	0.305552	0.12521	0.184451	0.126098	0.00869161	0.143248	0.126604	0.0493884
1548	P27825	Calnexin homolog	911	P27825	CNE1	ER	156	0.203307	0.325387	0.382228	0.089078	0	0	0.307041	0.293581	0.359305	0.040073	0	0	0.262993	0.285682	0.304855	0.146469	0	0	0.203234	0.237388	0.369344	0.190034	0	0	0.153094	0.267093	0.31322	0.197682	0	0.0689113	0.206517	0.240958	0.350996	0.184805	0.0167243	0	0.0721474	0.114521	0.220458	0.0772657	0.13547	0.0500954
2125	P27882	Mitochondrial FAD-linked sulfhydryl oxidase ERV1	912	P27882	ERV1	mitochondria	223	0.392195	0.44149	0.109776	0.023989	0.0325505	0	0.327536	0.486369	0.137217	0.0377549	0.0111222	0	0.37679	0.453122	0.120362	0.0258588	0.0206565	0.00321049	0.454037	0.379462	0.126385	0.0212513	0.0188654	0	0.320317	0.545959	0.102033	0.0158883	0.0158021	0	0.361594	0.473133	0.110157	0.0359315	0.0191838	0	0.11674	0.230625	0.0519949	0.142355	0.10292	0.0500954
2965	P27895	Kinesin-like protein CIN8	913	P27895	CIN8		102	0.110151	0.232834	0.0608629	0.0594524	0.289853	0.246846	0.175139	0.160461	0	0.0760748	0.169332	0.418993	0.0415026	0.0518838	0.0352939	0.056679	0.307936	0.506705	0.0811192	0	0	0.0494125	0.0404761	0.828992	0	0.0437923	0	0.0299708	0.248475	0.677762	0	0	0	0.0752747	0.444434	0.480292	0.165303	0.0219686	0.100908	0.106891	0.154383	0.19675
2364	P27929	37S ribosomal protein NAM9, mitochondrial	914	P27929	NAM9		305	0.268399	0.344073	0.0470161	0	0.021145	0.319366	0.256351	0.281408	0.0982113	0.050677	0	0.313353	0.220207	0.624775	0.0696467	0	0	0.0853716	0.350455	0.282365	0.07909	0	0.121506	0.166583	0.277165	0.424997	0.068974	0.0125165	0.0258712	0.190476	0.120181	0.43828	0.0785755	0	0.0614108	0.301553	0.00705548	0.133208	0.114754	0.166344	0.114325	0.269271
424	P27999	DNA-directed RNA polymerase II subunit RPB9	915	P27999	RPB9	nucleus	111	0.320033	0.127416	0.137895	0.15428	0.109224	0.151151	0.31345	0.259011	0.097205	0.112505	0.116462	0.101367	0.233845	0.164066	0.172947	0.144287	0.144911	0.139944	0.251191	0.206282	0.15354	0.104959	0.154139	0.129889	0.213883	0.195103	0.154851	0.137149	0.117888	0.181126	0.26816	0.0993061	0.16163	0.12612	0.11702	0.227763	0.0445786	0.0834493	0.0238752	0.0120639	0.0262463	0.101056
1817	P28000	DNA-directed RNA polymerases I and III subunit RPAC2	916	P28000	RPC19	nucleus	557	0.0894408	0.0743282	0.176238	0.213436	0.211764	0.234794	0.0799535	0.0886811	0.168455	0.214273	0.212789	0.235848	0.0795813	0.0704789	0.140977	0.221758	0.275979	0.211226	0.0769884	0.0732448	0.161731	0.218482	0.229237	0.240317	0.0812002	0.0699826	0.142975	0.180725	0.252687	0.272431	0.0839476	0.0804157	0.145668	0.182355	0.240365	0.267249	0.186014	0.136537	0.0144677	0.0470919	0.0762933	0.184698
2886	P28004	Pre-mRNA-processing protein 45	917	P28004	PRP45		163	0.077202	0.063998	0.099347	0.149721	0.250625	0.359107	0.0609696	0.0638607	0.281544	0.0918915	0.140481	0.361253	0.0553991	0	0.0411905	0.230059	0.273728	0.399623	0.0279229	0.0582953	0.0755994	0.179887	0.315858	0.342437	0.068812	0.0766841	0.0461104	0.105346	0.494304	0.208744	0.0401095	0.015139	0.656992	0.0493962	0.0719559	0.166407	0.198252	0.146868	0.0624234	0.0166224	0.115154	0.309012
1932	P28007	H/ACA ribonucleoprotein complex subunit 1	919	P28007	GAR1	nucleus	299	0.0946602	0.0521082	0.141305	0.226003	0.285117	0.200807	0.080042	0.0709791	0.145008	0.18907	0.29755	0.217351	0.0882251	0.0572682	0.129587	0.248599	0.283911	0.19241	0.0892948	0.0712528	0.12931	0.198367	0.246501	0.265275	0.10087	0.0606405	0.146449	0.185328	0.28191	0.224803	0.10266	0.0584434	0.159965	0.195546	0.254309	0.229077	0.180794	0.158758	0.0204655	0.0596589	0.149646	0.150712
2083	P28239	Inorganic pyrophosphatase, mitochondrial	920	P28239	PPA2	mitochondria	219	0.344306	0.403341	0.210654	0.0416997	0	0	0.333282	0.434335	0.232383	0	0	0	0.434324	0.533584	0.032092	0	0	0	0.434936	0.397673	0.121706	0.045686	0	0	0.311153	0.446299	0.178858	0.0279982	0.0356918	0	0.325604	0.377165	0.221353	0.0329816	0.0428966	0	0.0688513	0.192475	0.0488834	0.124644	0.13547	0.0500954
2415	P28241	Isocitrate dehydrogenase [NAD] subunit 2, mitochondrial	921	P28241	IDH2	mitochondria	285	0.426477	0.43617	0.136925	0.000427806	0	0	0.407377	0.466594	0.126029	0	0	0	0.370909	0.517033	0.10994	0.00211763	0	0	0.412268	0.449831	0.136803	0.00109806	0	0	0.349313	0.482548	0.164808	0.00251756	0.000552426	0.000260843	0.401443	0.421134	0.175707	0.00171579	0	0	0.151023	0.225304	0.0248458	0.165916	0.13547	0.0500954
229	P28272	Dihydroorotate dehydrogenase (fumarate)	923	P28272	URA1	cytosol	492	0.181818	0.221254	0.181481	0.216165	0.199283	0	0.179956	0.178357	0.193642	0.242425	0.176586	0.0290332	0.195383	0.206716	0.224961	0.208691	0.149166	0.0150833	0.179046	0.202497	0.193069	0.192884	0.197764	0.0347408	0.180016	0.223956	0.198407	0.21624	0.151201	0.0301802	0.220831	0.185758	0.21919	0.177883	0.144066	0.0522729	0.0936369	0.0103881	0.0197107	0.0498209	0.0638126	0.0500954
952	P28273	5-oxoprolinase	924	P28273	OXP1	cytosol	153	0.161519	0.232114	0.146043	0.238109	0.222215	0	0.183004	0.218799	0.110867	0.279449	0.207882	0	0.254965	0.26992	0.245044	0.0600384	0.072879	0.097154	0.0946449	0.195334	0.197014	0.15713	0.274739	0.0811392	0.155697	0.267718	0.114262	0.286513	0.0851753	0.090635	0.150408	0.102266	0.109661	0.144801	0.101171	0.391693	0.113936	0.0212485	0.0157277	0.0717656	0.0867446	0.0500954
1695	P28274	CTP synthase 1	925	P28274	URA7		1317	0.0907563	0.110534	0.155895	0.200764	0.225613	0.216438	0.102005	0.127467	0.222978	0.20436	0.171795	0.171395	0.0662343	0.0656147	0.122211	0.210926	0.261206	0.273808	0.0806678	0.0813368	0.189892	0.240824	0.227899	0.179381	0.0733936	0.0730479	0.178388	0.193648	0.229167	0.252356	0.093759	0.0907976	0.193862	0.214664	0.227744	0.179173	0.184698	0.100332	0.00587535	0.0344207	0.0901422	0.166342
1292	P28319	Cell wall protein CWP1	926	P28319	CWP1		281	0.147033	0.100624	0.167558	0.282591	0.247919	0.0542752	0.12519	0.0973753	0.155923	0.271635	0.291531	0.058346	0.146832	0.106035	0.175368	0.290293	0.232176	0.0492957	0.125406	0.0939886	0.165026	0.308164	0.241088	0.0663279	0.136781	0.0957621	0.147557	0.27504	0.285735	0.0591245	0.116766	0.0878586	0.149881	0.284771	0.281807	0.0789171	0.128421	0.110242	0.00578713	0.116247	0.112449	0.00417984
492	P28321	Monoglyceride lipase	928	P28321	YJU3		610	0.20618	0.204207	0.297916	0.182915	0.0941975	0.0145837	0.215894	0.205248	0.264417	0.197053	0.105182	0.0122056	0.249391	0.195197	0.245285	0.219237	0.0838022	0.00708709	0.179707	0.197628	0.292233	0.184646	0.139977	0.00580934	0.193677	0.182193	0.241335	0.214195	0.132834	0.0357664	0.141588	0.160835	0.268385	0.258593	0.153034	0.017564	0.0692747	0.00665823	0.136146	0.0165717	0.0412729	0.0355117
56	P28495	F-actin-capping protein subunit alpha	929	P28495	CAP1		160	0.26774	0.224059	0.168882	0.17127	0.142134	0.0259156	0.280445	0.218464	0.185589	0.216002	0.0995004	0	0.309215	0.199476	0.19442	0.170908	0.109723	0.0162577	0.347345	0.244954	0.157661	0.120064	0.129976	0	0.301337	0.193278	0.197375	0.121717	0.11604	0.0702533	0.265028	0.209906	0.20609	0.150745	0.114512	0.0537191	0.00771459	0.0131933	0.00711194	0.00492576	0.00666335	0.0241798
1345	P28496	Sphingosine N-acyltransferase LAC1	930	P28496	LAC1	ER	145	0.241104	0.195187	0.3968	0.16691	0	0	0.168855	0.21134	0.443391	0.124078	0.0337511	0.0185858	0.206211	0.244643	0.35106	0.198086	0	0	0.220153	0.229714	0.342232	0.14489	0.0417047	0.0213067	0.172832	0.198216	0.381557	0.182041	0.0653534	0	0.191154	0.136937	0.431621	0.169832	0.0466753	0.0237809	0.0343503	0.0156791	0.235029	0.000565877	0.13547	0.0500954
318	P28625	Protein YIM1	932	P28625	YIM1		421	0.175187	0.180105	0.204757	0.223792	0.149028	0.0671316	0.163448	0.183252	0.205465	0.211521	0.177063	0.0592518	0.157073	0.227226	0.207722	0.212656	0.150777	0.0445468	0.197781	0.186628	0.218011	0.203686	0.163646	0.0302481	0.165936	0.187305	0.197682	0.202971	0.182306	0.0637984	0.171962	0.13656	0.240178	0.204808	0.178696	0.0677966	0.100268	0.0307607	0.0429864	0.0574481	0.0135579	0.0170362
271	P28707	Co-chaperone protein SBA1	934	P28707	SBA1	cytosol	187	0.205248	0.250529	0.181426	0.174136	0.188662	0	0.209954	0.180558	0.180266	0.232556	0.196666	0	0.214356	0.227457	0.200102	0.166279	0.152099	0.0397076	0.16521	0.196827	0.14924	0.212116	0.183389	0.0932182	0.15565	0.230325	0.179363	0.217438	0.195414	0.02181	0.215562	0.290846	0.117664	0.205654	0.153799	0.016475	0.0702063	0.039663	0.0196552	0.00779234	0.0531912	0.0500954
1443	P28737	Protein MSP1	936	P28737	MSP1	mitochondria	189	0.440142	0.326313	0.137745	0.0958001	0	0	0.390974	0.376785	0.136399	0.0958418	0	0	0.361371	0.377394	0.122282	0.0824173	0.0565361	0	0.395484	0.319572	0.142353	0.0880507	0.0545402	0	0.374956	0.324587	0.127447	0.0864447	0.0713808	0.015185	0.41702	0.298927	0.143221	0.112085	0.0287478	0	0.164687	0.115447	0.024025	0.0705437	0.13547	0.0500954
2935	P28777	Chorismate synthase	939	P28777	ARO2		1454	0.0402569	0.061162	0.0752534	0.116134	0.205891	0.501303	0.0402398	0.0580291	0.074571	0.128429	0.199039	0.499691	0.0439404	0.0507229	0.0756877	0.11611	0.228185	0.485354	0.0371601	0.0431138	0.0717758	0.114289	0.206161	0.5275	0.0372247	0.0461581	0.065805	0.119455	0.208141	0.523216	0.0392134	0.0463281	0.0605495	0.106357	0.193015	0.554537	0.235198	0.149704	0.0865169	0.0502097	0.0704204	0.451208
2264	P28778	37S ribosomal protein MRP17, mitochondrial	940	P28778	MRP17	mitochondria	88	0.418282	0.391906	0.189812	0	0	0	0.496684	0.381647	0.121669	0	0	0	0.415896	0.438016	0.146089	0	0	0	0.41044	0.410633	0.178926	0	0	0	0.363247	0.441781	0.194971	0	0	0	0.373606	0.454072	0.172322	0	0	0	0.142828	0.18104	0.0280418	0.166344	0.13547	0.0500954
552	P28789	Porphobilinogen deaminase	941	P28789	HEM3	cytosol	156	0.14026	0.204221	0.178658	0.222436	0.254424	0	0.0594261	0.236264	0.207236	0.217991	0.267978	0.0111052	0.127615	0.205366	0.198516	0.17449	0.239237	0.0547766	0.0959171	0.192288	0.160807	0.235699	0.255794	0.0594944	0.209252	0.218291	0.160666	0.282206	0.129587	0	0.258022	0.212153	0.133393	0.221625	0.137657	0.0371493	0.135195	0.00664479	0.016888	0.0560926	0.118954	0.0500954
1186	P28791	Protein transport protein SEC20	942	P28791	SEC20	ER	219	0.226302	0.25919	0.349341	0.156476	0.00869056	0	0.179927	0.328786	0.327598	0.163689	0	0	0.187589	0.251892	0.342928	0.180681	0.036909	0	0.21178	0.236527	0.334289	0.195406	0.0219984	0	0.193939	0.240275	0.273002	0.226722	0.0660614	0	0.192856	0.254496	0.232426	0.223945	0.0528201	0.0434563	0.049152	0.0483246	0.187571	0.00986815	0.12678	0.0500954
2266	P28817	3-hydroxyisobutyryl-CoA hydrolase, mitochondrial	944	P28817	EHD3	mitochondria	306	0.373464	0.456188	0.170348	0	0	0	0.415801	0.472337	0.111862	0	0	0	0.388981	0.4411	0.169919	0	0	0	0.3801	0.440091	0.179809	0	0	0	0.343828	0.461219	0.194953	0	0	0	0.349729	0.498775	0.151496	0	0	0	0.0980099	0.245322	0.00857728	0.166344	0.13547	0.0500954
2342	P28834	Isocitrate dehydrogenase [NAD] subunit 1, mitochondrial	945	P28834	IDH1	mitochondria	407	0.427554	0.427483	0.144712	0.000251106	0	0	0.449543	0.436879	0.113577	0	0	0	0.388	0.442718	0.168493	0.000788905	0	0	0.397155	0.47506	0.126643	0.00114211	0	0	0.346919	0.485387	0.166872	0.000280033	0.000144892	0.000396567	0.326174	0.500987	0.171488	0.00108831	0	0.000262642	0.1521	0.216617	0.0170582	0.166093	0.13547	0.0500954
984	P29029	Endochitinase	946	P29029	CTS1		99	0.162204	0.142629	0.209332	0.278845	0.20699	0	0.166049	0.112372	0.189875	0.251432	0.232255	0.0480172	0.176859	0.143681	0.203893	0.2578	0.217766	0	0.144718	0.111506	0.214403	0.270279	0.205006	0.054087	0.174414	0.0977413	0.171869	0.289794	0.231699	0.0344819	0.162355	0.108192	0.153372	0.279733	0.23598	0.0603677	0.11325	0.0682369	0.0475614	0.112501	0.0715197	0.0500954
2368	P29055	Transcription initiation factor IIB	947	P29055	SUA7	nucleus	292	0.112796	0.107933	0.0732122	0.123437	0.17937	0.403251	0.107934	0.113802	0.109534	0.127319	0.161519	0.379892	0.105966	0.0737919	0.104906	0.128993	0.19797	0.388373	0.0881366	0.0961492	0.100639	0.132019	0.17689	0.406167	0.10731	0.0930915	0.0780149	0.131124	0.193734	0.396726	0.110022	0.0328795	0.0946137	0.120097	0.212132	0.430256	0.162658	0.102933	0.0885582	0.0429063	0.0438997	0.353156
350	P29056	Transcription factor IIIB 70 kDa subunit	948	P29056	BRF1	nucleus	231	0.225842	0.213946	0.186824	0.154659	0.123631	0.0950979	0.230755	0.251047	0.234417	0.0749681	0.129974	0.0788381	0.199161	0.120717	0.171298	0.168568	0.198606	0.14165	0.226873	0.186366	0.256501	0.128122	0.150973	0.0511642	0.170337	0.196098	0.209311	0.167208	0.144724	0.112321	0.227974	0.262214	0.222194	0.116256	0.071144	0.100217	0.0496123	0.00308066	0.0250533	0.0116851	0.011839	0.0450025
1124	P29295	Casein kinase I homolog HRR25	949	P29295	HRR25		352	0.137637	0.152974	0.194908	0.209003	0.155182	0.150296	0.12155	0.111043	0.183178	0.203549	0.186416	0.194264	0.120464	0.0979413	0.192185	0.239159	0.172906	0.177345	0.112593	0.1191	0.164492	0.205751	0.182087	0.215977	0.124486	0.111844	0.181816	0.171869	0.212686	0.197299	0.13019	0.120888	0.170475	0.193561	0.183495	0.201391	0.137817	0.0578918	0.0331375	0.0426596	0.0197113	0.100201
122	P29311	Protein BMH1	950	P29311	BMH1	cytosol	1180	0.182987	0.207465	0.194833	0.217687	0.156991	0.0400374	0.166428	0.179396	0.204287	0.240488	0.16012	0.0492807	0.199873	0.197104	0.20357	0.200612	0.142821	0.0560188	0.178901	0.18313	0.204598	0.211805	0.151617	0.0699478	0.19379	0.193364	0.171482	0.237783	0.152695	0.0508853	0.203989	0.19186	0.180108	0.22983	0.143485	0.050727	0.0924678	0.00340101	0.0330626	0.0513434	0.0215208	0.0100579
1383	P29366	Bud emergence protein 1	952	P29366	BEM1	PM	274	0.0970856	0.0965023	0.221855	0.239389	0.1645	0.180668	0.111642	0.0991699	0.205168	0.224827	0.176986	0.182207	0.117185	0.120876	0.164961	0.257445	0.161218	0.178314	0.110153	0.09017	0.20844	0.234735	0.143012	0.21349	0.134935	0.096099	0.158235	0.235583	0.17289	0.202258	0.0906912	0.12134	0.173394	0.235076	0.173045	0.206455	0.178369	0.114363	0.0600847	0.0730452	0.0290298	0.130573
2861	P29453	60S ribosomal protein L8-B	953	P29453	RPL8B	ribosome	1824	0.077013	0.0733267	0.0760412	0.105931	0.165171	0.502516	0.0818105	0.0672791	0.0698384	0.103903	0.186715	0.490454	0.0798924	0.0671701	0.0726046	0.100982	0.187354	0.491997	0.0767612	0.0649484	0.0692775	0.101648	0.174558	0.512807	0.0867215	0.065229	0.0640018	0.109503	0.195795	0.478749	0.0806848	0.0610969	0.0665034	0.111494	0.187518	0.492703	0.198441	0.137539	0.0857291	0.0604126	0.029701	0.452421
916	P29465	Chitin synthase 3	955	P29465	CHS3		1114	0.143558	0.139594	0.209162	0.28895	0.200821	0.0179133	0.148933	0.137278	0.197514	0.253708	0.226838	0.0357293	0.165966	0.16232	0.184168	0.276377	0.19611	0.0150592	0.145556	0.132403	0.200675	0.259424	0.199302	0.0626395	0.133889	0.128335	0.190267	0.258697	0.233519	0.055293	0.118402	0.122834	0.203272	0.268239	0.218333	0.0689212	0.131896	0.0712714	0.0473919	0.122606	0.0653511	0.0321821
843	P29468	Poly(A) polymerase	956	P29468	PAP1	nucleus	511	0.187851	0.146275	0.155601	0.126543	0.156032	0.227699	0.20545	0.147032	0.150265	0.146205	0.14824	0.202808	0.141526	0.147198	0.149755	0.156805	0.166627	0.238089	0.13767	0.138433	0.17571	0.144674	0.161458	0.242054	0.15601	0.135224	0.151037	0.150148	0.160141	0.24744	0.161729	0.14487	0.145374	0.156068	0.159369	0.232589	0.0876036	0.0645907	0.00616971	0.039801	0.0205615	0.177603
373	P29469	DNA replication licensing factor MCM2	957	P29469	MCM2	nucleus	537	0.202554	0.167611	0.150136	0.173405	0.168797	0.137498	0.213501	0.238743	0.178874	0.171727	0.132163	0.0649915	0.164496	0.144232	0.144199	0.182238	0.190739	0.174096	0.192371	0.16209	0.171058	0.150773	0.164047	0.159661	0.176591	0.159596	0.160131	0.148905	0.18697	0.167806	0.186013	0.175785	0.165274	0.163528	0.172962	0.136438	0.0729001	0.043255	0.0116345	0.00706089	0.0333263	0.0874024
402	P29478	Signal recognition particle subunit SEC65	958	P29478	SEC65		259	0.185872	0.203379	0.18541	0.155262	0.140787	0.12929	0.189661	0.178146	0.213082	0.146675	0.122047	0.150389	0.197093	0.187311	0.209075	0.111478	0.137941	0.157102	0.168203	0.178091	0.211115	0.146682	0.137184	0.158725	0.186228	0.178696	0.187588	0.149884	0.119901	0.177704	0.196126	0.195843	0.191475	0.152217	0.127393	0.136947	0.0895825	0.0074862	0.0236394	0.0110813	0.00531645	0.0791942
476	P29496	Minichromosome maintenance protein 5	959	P29496	MCM5	nucleus	560	0.217112	0.162913	0.155031	0.162006	0.173734	0.129204	0.22651	0.187321	0.149657	0.138726	0.0992265	0.19856	0.160371	0.133634	0.160474	0.185834	0.193107	0.166579	0.19635	0.170272	0.173703	0.158492	0.158758	0.142424	0.179739	0.162686	0.161978	0.133893	0.153114	0.20859	0.227001	0.161265	0.189235	0.128997	0.147256	0.146246	0.0583425	0.0479526	0.00673925	0.00433808	0.038264	0.0791085
116	P29509	Thioredoxin reductase 1	960	P29509	TRR1	cytosol	569	0.194442	0.184093	0.168474	0.190614	0.202342	0.0600357	0.155155	0.20259	0.174646	0.210667	0.198624	0.0583165	0.190485	0.213861	0.209191	0.158852	0.165787	0.0618244	0.157864	0.20534	0.168266	0.204549	0.18386	0.0801223	0.176203	0.211588	0.164472	0.206283	0.174328	0.0671256	0.216124	0.168591	0.165527	0.208418	0.162756	0.0785838	0.0810127	0.0267723	0.00670322	0.0242699	0.0668717	0.00994028
1206	P29539	Telomere length regulator protein RIF1	961	P29539	RIF1	nucleus	453	0.0974541	0.106929	0.265844	0.18166	0.178712	0.169401	0.147017	0.136134	0.195486	0.173123	0.205659	0.142581	0.122118	0.110584	0.189332	0.245544	0.214102	0.118319	0.118512	0.113886	0.186403	0.245926	0.178578	0.156695	0.110865	0.0973842	0.182979	0.202294	0.218441	0.188037	0.123738	0.135616	0.168925	0.173282	0.241007	0.157433	0.178	0.103937	0.104074	0.0153161	0.0432415	0.119306
721	P29547	Elongation factor 1-gamma 1	962	P29547	CAM1	cytosol	864	0.136548	0.146207	0.172671	0.179087	0.184656	0.180832	0.150027	0.165613	0.172583	0.175395	0.167471	0.168911	0.125039	0.133741	0.17903	0.177342	0.19225	0.192597	0.121879	0.153428	0.185928	0.178943	0.175103	0.184718	0.127344	0.170018	0.169907	0.179642	0.168672	0.184417	0.168737	0.168794	0.148689	0.161494	0.167223	0.185064	0.138907	0.064659	0.0109005	0.0127432	0.0491855	0.130737
999	P29704	Squalene synthase	964	P29704	ERG9	ER	848	0.206081	0.241606	0.348579	0.157554	0.043348	0.00283214	0.209398	0.2516	0.337126	0.150419	0.0479846	0.00347341	0.209069	0.226822	0.311382	0.197563	0.0508011	0.00436252	0.206307	0.229945	0.339046	0.167397	0.051467	0.00583791	0.192757	0.219104	0.318397	0.191192	0.0717341	0.00681559	0.184097	0.233424	0.321327	0.191734	0.0631727	0.00624517	0.0693734	0.0307404	0.186808	0.00878949	0.0921224	0.0472632
165	P29952	Mannose-6-phosphate isomerase	965	P29952	PMI40	cytosol	665	0.191725	0.220736	0.165162	0.194012	0.207492	0.0208721	0.158286	0.181765	0.177606	0.228975	0.192583	0.060784	0.185783	0.203727	0.216319	0.173377	0.17702	0.0437749	0.170522	0.204291	0.177924	0.187099	0.190832	0.0693318	0.178451	0.215014	0.178231	0.231476	0.164413	0.0324148	0.207001	0.221331	0.171692	0.186175	0.157352	0.0564481	0.0837295	0.00987032	0.0033917	0.0276687	0.072022	0.0292232
1514	P30605	Myo-inositol transporter 1	966	P30605	ITR1		340	0.104368	0.113134	0.170847	0.320112	0.237483	0.0540547	0.104001	0.0930045	0.173981	0.299585	0.261244	0.0681834	0.110273	0.0968429	0.153635	0.311856	0.245337	0.0820564	0.0981811	0.0969533	0.178204	0.296772	0.241171	0.0887188	0.0979045	0.0952833	0.148238	0.289539	0.284722	0.0843129	0.0887499	0.0909798	0.150633	0.30399	0.266847	0.0988003	0.171086	0.0977315	0.00907685	0.153769	0.102013	0.00395935
748	P30619	Protein transport protein SEC1	968	P30619	SEC1		626	0.137724	0.135204	0.195687	0.191239	0.154065	0.186081	0.135031	0.153125	0.186736	0.189339	0.150376	0.185392	0.156536	0.16919	0.172599	0.200817	0.151957	0.148902	0.148964	0.156163	0.186355	0.184647	0.141084	0.182788	0.13461	0.138426	0.180105	0.202387	0.155588	0.188885	0.126836	0.131631	0.18758	0.198164	0.165559	0.19023	0.137731	0.0756621	0.0339171	0.0248955	0.018595	0.135985
240	P30624	Long-chain-fatty-acid--CoA ligase 1	969	P30624	FAA1		1687	0.197473	0.204496	0.217031	0.200448	0.135075	0.0454769	0.179816	0.20064	0.219459	0.217272	0.140074	0.0427382	0.202444	0.219335	0.200955	0.204181	0.129154	0.0439306	0.190972	0.191428	0.220414	0.219364	0.134169	0.0436537	0.16703	0.178482	0.211762	0.238417	0.158382	0.0459273	0.144298	0.164592	0.239254	0.24218	0.160444	0.0492321	0.0779815	0.0063698	0.0552611	0.0341045	0.000395851	0.00461845
98	P30657	Proteasome subunit beta type-7	971	P30657	PRE4	proteasome	214	0.281861	0.0672009	0.200897	0.168796	0.140581	0.140665	0.233178	0.189444	0.163801	0.148204	0.142941	0.122432	0.254314	0.24574	0.189339	0.135045	0.121934	0.0536284	0.241371	0.206056	0.17865	0.135708	0.158217	0.0799975	0.26708	0.20707	0.169285	0.129018	0.103962	0.123586	0.286599	0.131196	0.242063	0.115923	0.125528	0.0986912	0.0064067	0.143665	0.0391263	0.00245191	0.00511022	0.0905697
1012	P30665	DNA replication licensing factor MCM4	972	P30665	MCM4	nucleus	628	0.171519	0.133569	0.133796	0.152124	0.168554	0.240438	0.190344	0.166621	0.140311	0.143379	0.137807	0.221538	0.134794	0.11732	0.12643	0.151365	0.204031	0.26606	0.178304	0.145245	0.142747	0.143094	0.16982	0.220789	0.140951	0.145385	0.141226	0.15499	0.166561	0.250886	0.154754	0.158925	0.140577	0.136871	0.163106	0.245767	0.103936	0.0772968	0.0279743	0.0142197	0.0330834	0.190343
712	P30771	ATP-dependent helicase NAM7	973	P30771	NAM7		1269	0.158246	0.157091	0.209474	0.207197	0.15556	0.112432	0.156451	0.161534	0.215782	0.181097	0.172657	0.112479	0.1525	0.169799	0.196851	0.224415	0.160757	0.0956773	0.148285	0.15146	0.211362	0.207493	0.168525	0.112875	0.121651	0.131762	0.194676	0.213969	0.213056	0.124885	0.117865	0.121767	0.197898	0.231423	0.206448	0.124598	0.117208	0.0537744	0.0477038	0.0408536	0.0200894	0.0623361
2740	P30775	Peptide chain release factor 1, mitochondrial	974	P30775	MRF1	mitochondria	86	0.533427	0.359377	0.107196	0	0	0	0.220629	0.702601	0.0767695	0	0	0	0.327517	0.601623	0.07086	0	0	0	0.212335	0.486186	0.301479	0	0	0	0.337098	0.502585	0.155159	0.00515793	0	0	0.192176	0.6739	0.0299749	0.00429208	0	0.0996565	0.257973	0.148511	0.0545747	0.166344	0.13547	0.0500954
174	P30822	Exportin-1	976	P30822	CRM1		600	0.187025	0.211657	0.18574	0.216873	0.198705	0	0.191984	0.199282	0.189977	0.191708	0.191229	0.0358193	0.212561	0.183854	0.234758	0.192353	0.163031	0.0134432	0.173858	0.19446	0.180333	0.197572	0.194923	0.0588551	0.208762	0.205518	0.180608	0.223899	0.181213	0	0.243438	0.223179	0.166828	0.172714	0.172594	0.0212474	0.0884294	0.000790932	0.0239698	0.0505296	0.0632344	0.0500954
2207	P30902	ATP synthase subunit d, mitochondrial	977	P30902	ATP7	mitochondria	250	0.478742	0.399249	0.121064	0.000944307	0	0	0.445499	0.412387	0.142114	0	0	0	0.443476	0.416457	0.140067	0	0	0	0.312813	0.326708	0.305089	0.0147808	0.0172307	0.023378	0.340322	0.453872	0.205807	0	0	0	0.32865	0.468217	0.199717	0.00341486	0	0	0.203287	0.188384	0.040706	0.165399	0.13547	0.0500954
110	P31116	Homoserine dehydrogenase	980	P31116	HOM6	cytosol	670	0.178549	0.198	0.169865	0.210962	0.197443	0.0451815	0.156161	0.190738	0.176108	0.21555	0.201985	0.0594582	0.194847	0.219048	0.200912	0.167373	0.154403	0.063418	0.160941	0.211574	0.173749	0.194367	0.183734	0.0756355	0.16984	0.231637	0.15374	0.215811	0.172213	0.0567589	0.21044	0.199601	0.173092	0.189601	0.166257	0.0610087	0.0969055	0.0128658	0.00809416	0.0446184	0.0619726	0.00491391
2430	P31334	54S ribosomal protein L9, mitochondrial	982	P31334	MRPL9	mitochondria	182	0.449018	0.416175	0.134807	0	0	0	0.487523	0.394792	0.117685	0	0	0	0.387573	0.452261	0.144819	0.0153462	0	0	0.394533	0.470011	0.135456	0	0	0	0.376453	0.459836	0.163711	0	0	0	0.431189	0.442175	0.126636	0	0	0	0.173564	0.205309	0.0269635	0.166344	0.13547	0.0500954
96	P31373	Cystathionine gamma-lyase	983	P31373	CYS3	cytosol	566	0.179879	0.220156	0.160085	0.200137	0.193532	0.0462116	0.161102	0.189706	0.171067	0.228005	0.189197	0.0609228	0.195952	0.210206	0.203493	0.180526	0.155449	0.0543749	0.167532	0.201669	0.176431	0.203491	0.185901	0.064975	0.162634	0.218489	0.170079	0.225973	0.159497	0.0633291	0.21616	0.201365	0.152132	0.202287	0.164882	0.0631744	0.0955758	0.00929025	0.00168499	0.0337928	0.0580616	0.00388377
2140	P31376	SWR1-complex protein 3	985	P31376	SWC3	nucleus	103	0.124567	0	0.110705	0.216615	0.170843	0.37727	0.324671	0.176943	0.140761	0.216486	0	0.141139	0.0608789	0	0.0519481	0.213282	0.476786	0.197105	0.130635	0	0.275172	0.30424	0.289953	0	0.132539	0	0.114756	0.136497	0.262625	0.353582	0.109816	0.167667	0.137911	0.130738	0.329462	0.124406	0.150887	0.210866	0.0510657	0.0502717	0.0353723	0.327175
1831	P31380	ATP-dependent helicase FUN30	988	P31380	FUN30	nucleus	573	0.115819	0.11739	0.116674	0.154921	0.182208	0.312988	0.133701	0.120514	0.138306	0.146282	0.16463	0.296566	0.0988178	0.0630694	0.109145	0.153253	0.212831	0.362883	0.088462	0.103111	0.134014	0.13747	0.20103	0.335913	0.123115	0.0978365	0.120495	0.147367	0.189688	0.321499	0.112951	0.122654	0.101177	0.136822	0.184217	0.342178	0.159635	0.0934759	0.0450964	0.0114224	0.0467372	0.262893
1927	P31381	Nucleoside transporter FUN26	989	P31381	FUN26	vacuole	210	0.0709873	0.0818097	0.201875	0.245074	0.325082	0.0751732	0.0551265	0.109154	0.215354	0.25704	0.305819	0.0575067	0.0671665	0.0755028	0.19826	0.342931	0.290235	0.0259051	0.0808765	0.0558051	0.194204	0.298843	0.334784	0.0354877	0.0686072	0.064388	0.168395	0.309508	0.308873	0.0802288	0.0449395	0.0826521	0.227955	0.282508	0.272661	0.0892839	0.204467	0.129056	0.0401044	0.0787298	0.189611	0.0250778
1111	P31382	Dolichyl-phosphate-mannose--protein mannosyltransferase 2	990	P31382	PMT2	ER	907	0.216106	0.258988	0.343974	0.144853	0.0354187	0.00066024	0.217766	0.263267	0.353841	0.127781	0.0373452	0	0.21582	0.238699	0.333702	0.169755	0.0414353	0.000589289	0.223027	0.251479	0.335863	0.15462	0.0343345	0.000676789	0.201721	0.214689	0.354328	0.177546	0.0500378	0.00167834	0.216177	0.225085	0.334336	0.174938	0.048785	0.000678961	0.0593486	0.0481224	0.182204	0.0214906	0.100052	0.0494351
398	P31383	Protein phosphatase PP2A regulatory subunit A	991	P31383	TPD3		547	0.163727	0.176633	0.195014	0.199912	0.160179	0.104535	0.160417	0.161851	0.200219	0.214836	0.156222	0.106455	0.176573	0.172396	0.192295	0.200428	0.159973	0.0983347	0.16054	0.16398	0.190327	0.187339	0.157725	0.140089	0.176537	0.163182	0.184216	0.207363	0.144172	0.12453	0.170273	0.157415	0.201308	0.200425	0.143585	0.126994	0.111727	0.034233	0.0332438	0.0335679	0.0247085	0.0544401
1301	P31384	Glucose-repressible alcohol dehydrogenase transcriptional effector	992	P31384	CCR4		1003	0.120161	0.134665	0.199736	0.190756	0.190837	0.163845	0.108858	0.124738	0.194623	0.20228	0.178996	0.190505	0.103855	0.111682	0.176119	0.228638	0.18851	0.191196	0.0951759	0.114397	0.19137	0.219112	0.185248	0.194698	0.108833	0.0953287	0.186101	0.20848	0.21469	0.186568	0.105795	0.111126	0.161743	0.205526	0.214901	0.200908	0.155293	0.0762007	0.0379655	0.0244126	0.0553666	0.113749
1597	P31385	Transcriptional regulatory protein DEP1	993	P31385	DEP1	nucleus	166	0.12229	0.0802485	0.159915	0.207977	0.22186	0.207708	0.153695	0.0902132	0.141582	0.260786	0.188723	0.165	0.0531327	0.0664562	0.133172	0.171358	0.307772	0.26811	0.145746	0.0823831	0.187798	0.184707	0.256198	0.143169	0.0795976	0.0860466	0.154304	0.213373	0.339395	0.127284	0.0921762	0.105477	0.205886	0.228451	0.20601	0.161999	0.153164	0.130617	0.001855	0.0416335	0.0863899	0.157613
530	P31412	V-type proton ATPase subunit C	995	P31412	VMA5	vacuole	759	0.155674	0.173592	0.281777	0.221263	0.137819	0.0298744	0.14689	0.193625	0.275657	0.204921	0.126839	0.0520671	0.161736	0.180903	0.284597	0.208836	0.120497	0.0434298	0.154443	0.172813	0.291754	0.196043	0.137113	0.0478344	0.162774	0.182707	0.263462	0.210084	0.13217	0.0488022	0.179899	0.171702	0.270324	0.205297	0.124783	0.0479955	0.119781	0.0372734	0.120007	0.054919	0.002349	0.020221
1307	P31539	Heat shock protein 104	996	P31539	HSP104	cytosol	1589	0.139359	0.140558	0.12511	0.203054	0.233299	0.15862	0.120878	0.119676	0.131156	0.204748	0.242316	0.181226	0.145684	0.128045	0.142923	0.172301	0.213849	0.197199	0.125782	0.125343	0.13486	0.192883	0.217106	0.204024	0.140805	0.114893	0.108329	0.205536	0.240871	0.189565	0.136231	0.115825	0.10734	0.203633	0.241284	0.195687	0.136095	0.0703072	0.0366601	0.0367099	0.0978284	0.108524
2249	P31688	Trehalose-phosphatase	997	P31688	TPS2		570	0.135522	0.107407	0.101286	0.137871	0.17154	0.346374	0.107488	0.0734808	0.104657	0.154372	0.198519	0.361482	0.103053	0.0787507	0.10203	0.127318	0.189558	0.39929	0.090104	0.0884994	0.0892771	0.124368	0.203708	0.404044	0.0996602	0.0811149	0.0889689	0.143606	0.206716	0.379935	0.118544	0.0729583	0.066795	0.13684	0.188188	0.416676	0.139933	0.103458	0.0604847	0.0284724	0.0360694	0.296279
2174	P31755	Initiation-specific alpha-1,6-mannosyltransferase	998	P31755	OCH1	Golgi	302	0.0790474	0.0646009	0.117361	0.326909	0.286901	0.12518	0.0860308	0.0707603	0.119161	0.309964	0.300615	0.113469	0.0970724	0.0801608	0.125941	0.266386	0.294208	0.136232	0.0842213	0.0427705	0.122768	0.2846	0.310171	0.15547	0.0891194	0.034441	0.124245	0.242899	0.358869	0.150427	0.0283747	0.0217643	0.166788	0.28512	0.344526	0.153426	0.196407	0.146265	0.0444092	0.160565	0.151431	0.075085
632	P31787	Acyl-CoA-binding protein	999	P31787	ACB1	cytosol	216	0.143302	0.180111	0.198296	0.237464	0.228673	0.0121539	0.0822641	0.195229	0.199488	0.262836	0.220755	0.0394277	0.156047	0.211193	0.225257	0.225802	0.164344	0.0173565	0.16938	0.190508	0.170794	0.213529	0.225008	0.0307814	0.144374	0.21268	0.205494	0.271218	0.133255	0.0329803	0.196192	0.0963961	0.25098	0.229115	0.184559	0.0427582	0.132152	0.0307551	0.0365258	0.0711206	0.0932026	0.0379415
2488	P32048	Lysine--tRNA ligase, mitochondrial	1001	P32048	MSK1	mitochondria	232	0.421244	0.42854	0.150215	0	0	0	0.451274	0.459902	0.088824	0	0	0	0.409223	0.449481	0.141295	0	0	0	0.459735	0.449179	0.0910858	0	0	0	0.326689	0.530824	0.142487	0	0	0	0.357258	0.461359	0.158678	0.0227056	0	0	0.14579	0.217675	0.0115551	0.166344	0.13547	0.0500954
1313	P32074	Coatomer subunit gamma	1002	P32074	SEC21		1468	0.159481	0.130394	0.118535	0.167848	0.21744	0.206301	0.132995	0.117885	0.119627	0.17367	0.232255	0.223568	0.14887	0.124441	0.128064	0.169581	0.242022	0.187024	0.133729	0.112102	0.124911	0.177522	0.243667	0.208068	0.142614	0.118393	0.11801	0.175015	0.237602	0.208366	0.154917	0.115769	0.115996	0.176997	0.225891	0.21043	0.115973	0.0804713	0.0432354	0.00150419	0.08197	0.156206
387	P32178	Chorismate mutase	1003	P32178	ARO7	cytosol	372	0.161696	0.228426	0.190822	0.200464	0.218592	0	0.152719	0.224331	0.197374	0.2382	0.187376	0	0.205432	0.237689	0.188164	0.170177	0.162602	0.0359364	0.153917	0.189952	0.185613	0.214768	0.221981	0.0337683	0.177911	0.197176	0.185713	0.246428	0.186973	0.00579864	0.210365	0.224148	0.151365	0.218389	0.179238	0.0164952	0.113759	0.0175602	0.0290518	0.0341206	0.0831216	0.0500954
469	P32179	3(2),5-bisphosphate nucleotidase	1004	P32179	MET22	cytosol	278	0.160701	0.248997	0.183299	0.219782	0.187222	0	0.147053	0.173795	0.199489	0.249736	0.229928	0	0.174252	0.221396	0.229361	0.205731	0.16926	0	0.156999	0.203661	0.198827	0.220187	0.190472	0.029854	0.202321	0.199257	0.164954	0.237851	0.195618	0	0.216011	0.217435	0.167088	0.221437	0.160333	0.0176961	0.114754	0.0381311	0.0215284	0.0534382	0.0517515	0.0500954
2196	P32191	Glycerol-3-phosphate dehydrogenase, mitochondrial	1005	P32191	GUT2	mitochondria	432	0.402295	0.448841	0.148864	0	0	0	0.385616	0.450738	0.152994	0	0	0.0106524	0.376814	0.482775	0.140411	0	0	0	0.406173	0.452147	0.14168	0	0	0	0.35307	0.458057	0.188873	0	0	0	0.282027	0.518061	0.167606	0.0177399	0.0145655	0	0.126841	0.237975	0.0129068	0.166344	0.13547	0.0500954
1763	P32259	Mediator of RNA polymerase II transcription subunit 16	1006	P32259	SIN4	nucleus	599	0.136776	0.0929752	0.119349	0.179411	0.231945	0.239544	0.133898	0.0534155	0.113033	0.159745	0.2615	0.27841	0.114333	0.0994126	0.108605	0.195559	0.228859	0.253232	0.122441	0.0903221	0.121172	0.181629	0.23193	0.252507	0.119403	0.0902996	0.106432	0.16964	0.251659	0.262566	0.129658	0.0874984	0.118252	0.166623	0.244769	0.2532	0.138679	0.117891	0.0424216	0.0130673	0.0964746	0.189449
306	P32263	Pyrroline-5-carboxylate reductase	1007	P32263	PRO3	cytosol	462	0.175566	0.206385	0.172316	0.203784	0.216713	0.0252363	0.134245	0.1843	0.164188	0.228161	0.231974	0.0571317	0.185966	0.179997	0.212318	0.200443	0.183217	0.0380588	0.151882	0.181043	0.173506	0.215696	0.206119	0.0717547	0.178242	0.197544	0.159084	0.240039	0.174103	0.0509884	0.197421	0.194932	0.14717	0.213717	0.171468	0.0752922	0.0998885	0.00448109	0.0105454	0.0374407	0.0812425	0.024859
237	P32264	Glutamate 5-kinase	1008	P32264	PRO1	cytosol	295	0.196092	0.208028	0.149764	0.179885	0.172657	0.093574	0.165546	0.168776	0.148538	0.208993	0.193519	0.114628	0.196433	0.208772	0.169013	0.13758	0.169444	0.118757	0.182186	0.164764	0.159275	0.171341	0.192194	0.13024	0.183038	0.195633	0.140368	0.18397	0.163046	0.133946	0.195896	0.185155	0.12593	0.174998	0.156915	0.161107	0.0793621	0.00283755	0.012006	0.0135408	0.0371863	0.0434786
2219	P32266	Dynamin-like GTPase MGM1, mitochondrial;Dynamin-like GTPase MGM1 large isoform;Dynamin-like GTPase MGM1 small isoform	1009	P32266	MGM1	mitochondria	491	0.375991	0.456023	0.160223	0.00776324	0	0	0.357495	0.519349	0.118055	0.00185484	0.00324578	0	0.363354	0.474577	0.152958	0.00791007	0.00120127	0	0.372632	0.45211	0.161255	0.0110714	0.00148064	0.00145131	0.35196	0.474067	0.169771	0.0042026	0	0	0.334363	0.519716	0.141934	0.00269986	0.00128715	0	0.100537	0.245157	0.00154752	0.158581	0.13547	0.0500954
246	P32288	Glutamine synthetase	1010	P32288	GLN1	cytosol	550	0.186324	0.185456	0.149574	0.205008	0.204014	0.0696239	0.145907	0.175286	0.156412	0.223144	0.217722	0.0815293	0.190201	0.180353	0.190776	0.17115	0.162354	0.105166	0.169115	0.189205	0.161748	0.187835	0.190305	0.101792	0.187978	0.175029	0.138097	0.221138	0.176902	0.100856	0.233204	0.168018	0.141392	0.191406	0.170683	0.0952965	0.08913	0.0254095	0.0121965	0.0386641	0.0685434	0.0195286
2317	P32316	Acetyl-CoA hydrolase	1011	P32316	ACH1	mitochondria	374	0.408797	0.439835	0.151368	0	0	0	0.413623	0.461827	0.12455	0	0	0	0.370848	0.473273	0.15588	0	0	0	0.386882	0.472028	0.14109	0	0	0	0.36071	0.460845	0.178445	0	0	0	0.345291	0.497691	0.157018	0	0	0	0.133343	0.228969	0.0104025	0.166344	0.13547	0.0500954
2224	P32317	Protein AFG1	1012	P32317	AFG1	mitochondria	240	0.399999	0.428226	0.171776	0	0	0	0.38828	0.460689	0.151031	0	0	0	0.390912	0.446131	0.162957	0	0	0	0.385616	0.465055	0.149329	0	0	0	0.35596	0.487166	0.156874	0	0	0	0.313723	0.536855	0.149422	0	0	0	0.124544	0.21736	0.0100054	0.166344	0.13547	0.0500954
2078	P32319	Vacuolar protein sorting/targeting protein VPS10	1013	P32319	PEP1		1727	0.0705279	0.0821471	0.137314	0.299526	0.284197	0.126287	0.0705598	0.0765771	0.125267	0.272199	0.325173	0.130225	0.0831321	0.0878033	0.125316	0.283303	0.295043	0.125402	0.0714341	0.0746032	0.138576	0.280536	0.301109	0.133741	0.0699071	0.0524775	0.120438	0.271552	0.353165	0.13246	0.0660178	0.0544256	0.121438	0.284333	0.339692	0.134094	0.204927	0.128719	0.0244561	0.133183	0.148727	0.0761919
2836	P32324	Elongation factor 2	1014	P32324	EFT2		4364	0.0893111	0.0691791	0.0675026	0.109383	0.177243	0.487381	0.0874501	0.0689319	0.070854	0.117689	0.175909	0.479167	0.0901388	0.0756508	0.0770874	0.107364	0.194385	0.455374	0.0800022	0.0698165	0.0659814	0.103569	0.188922	0.491709	0.0920227	0.0669871	0.0637163	0.103905	0.178202	0.495167	0.0871099	0.0609249	0.0627743	0.0899937	0.183365	0.515833	0.186143	0.141687	0.0942678	0.0569605	0.0417723	0.437286
50	P32327	Pyruvate carboxylase 2	1016	P32327	PYC2	cytosol	1551	0.193872	0.20732	0.152261	0.196938	0.189573	0.0600352	0.189955	0.183598	0.160885	0.191006	0.199922	0.0746336	0.204766	0.195158	0.195711	0.165004	0.151995	0.0873652	0.181918	0.194068	0.154914	0.188306	0.18516	0.0956341	0.206352	0.191508	0.149061	0.203415	0.164585	0.0850784	0.229869	0.202708	0.14493	0.179355	0.158237	0.0849012	0.0815828	0.00354527	0.0095091	0.0305942	0.0541031	0.0099398
1184	P32328	Serine/threonine-protein kinase DBF20	1017	P32328	DBF20		216	0.119458	0.161943	0.236447	0.198269	0.135431	0.148453	0.124974	0.147742	0.252371	0.186459	0.176191	0.112264	0.102983	0.144265	0.192254	0.185465	0.239107	0.135926	0.132916	0.103715	0.226062	0.22216	0.177855	0.137292	0.0474468	0.108115	0.262486	0.268089	0.234016	0.0798481	0.114717	0.116741	0.181006	0.221355	0.215019	0.151162	0.155996	0.0489231	0.0746765	0.0319248	3.94178e-05	0.0983574
1894	P32331	Carrier protein YMC1, mitochondrial	1020	P32331	YMC1	mitochondria	308	0.389425	0.381977	0.228598	0	0	0	0.370398	0.371823	0.13556	0	0.122219	0	0.354439	0.442793	0.124063	0.0787048	0	0	0.342903	0.359518	0.136047	0.0607525	0.10078	0	0.319493	0.532363	0.148145	0	0	0	0.320573	0.531185	0.144758	0.00348404	0	0	0.113971	0.171112	0.0668273	0.166344	0.13547	0.0500954
2547	P32332	Mitochondrial oxaloacetate transport protein	1021	P32332	OAC1	mitochondria	447	0.380724	0.464667	0.152611	0.000209863	0	0.00178846	0.395855	0.47713	0.126716	0.000299003	0	0	0.352097	0.491964	0.154832	0.00110741	0	0	0.386255	0.460942	0.149086	0.00204016	0.00167652	0	0.417404	0.488574	0.0930823	0.000939439	0	0	0.364465	0.555899	0.0777577	0.00187856	0	0	0.105269	0.253801	0.0091593	0.166134	0.13547	0.0483069
1041	P32333	TATA-binding protein-associated factor MOT1	1022	P32333	MOT1	nucleus	1455	0.128722	0.138472	0.155326	0.174325	0.196059	0.207095	0.156262	0.176507	0.188525	0.178359	0.170646	0.129701	0.0810592	0.0844058	0.138316	0.187671	0.265799	0.242748	0.117044	0.148055	0.203131	0.196917	0.193986	0.140868	0.117531	0.134401	0.160144	0.154503	0.209524	0.223897	0.13672	0.181945	0.142989	0.171904	0.20083	0.165613	0.146732	0.0723939	0.00644394	0.00798118	0.060589	0.157
2286	P32335	Protein MSS51, mitochondrial	1024	P32335	MSS51	mitochondria	492	0.369137	0.488441	0.130994	0.00517397	0	0.00625462	0.362099	0.493879	0.123643	0.00506373	0.0108203	0.00449606	0.374608	0.479327	0.138661	0.00740474	0	0	0.397286	0.457518	0.130047	0.00670688	0.00822428	0.000217591	0.376387	0.447201	0.155027	0.00941784	0.00500745	0.00695927	0.371149	0.484769	0.131552	0	0.0083568	0.00417312	0.0936828	0.277575	0.0307768	0.16117	0.13547	0.0438408
2375	P32336	Protein NUD1	1025	P32336	NUD1	NE	444	0.105038	0.187294	0.572739	0.131108	0.0038204	0	0.116537	0.289507	0.425971	0.167985	0	0	0.102104	0.199837	0.527772	0.170286	0	0	0.090392	0.16783	0.609963	0.126976	0.00483951	0	0.0843556	0.202525	0.539961	0.159352	0.0138065	0	0.0902751	0.198756	0.519216	0.177549	0.00753906	0.00666536	0.170417	0.0235716	0.410969	0.0352353	0.13165	0.0500954
413	P32337	Importin subunit beta-3	1026	P32337	PSE1		721	0.186034	0.221114	0.27485	0.181077	0.127316	0.00960885	0.176093	0.220142	0.273684	0.16167	0.114278	0.0541332	0.192193	0.228702	0.274076	0.162517	0.117187	0.025325	0.166274	0.212386	0.277726	0.170021	0.139504	0.03409	0.18478	0.237442	0.277088	0.169786	0.118917	0.0119871	0.201809	0.226551	0.263755	0.159137	0.139355	0.00939255	0.0894202	0.010248	0.11308	0.0147336	0.00815482	0.0404865
475	P32338	Zinc finger protein RME1	1027	P32338	RME1		119	0.197036	0.205203	0.281622	0.163511	0.152629	0	0.203381	0.213198	0.254865	0.193841	0.134714	0	0.205361	0.170677	0.174592	0.202736	0.246634	0	0.177242	0.218412	0.240995	0.199649	0.163701	0	0.185709	0.243021	0.238783	0.158581	0.173905	0	0.170117	0.208642	0.228002	0.208162	0.185077	0	0.0784186	0.00566275	0.119851	0.00283318	0.0171587	0.0500954
1677	P32339	Heme-binding protein HMX1	1028	P32339	HMX1		130	0.18409	0.277875	0.37143	0.134554	0.0320511	0	0.173689	0.218639	0.381887	0.16718	0.0586039	0	0.189968	0.210117	0.362898	0.20782	0.0291961	0	0.0733381	0.216747	0.521905	0.188011	0	0	0.193104	0.122919	0.415071	0.158778	0.110128	0	0.0431068	0.332392	0.31096	0.257979	0.0555622	0	0.0913644	0.0670093	0.20966	0.0317903	0.103419	0.0500954
2238	P32340	Rotenone-insensitive NADH-ubiquinone oxidoreductase, mitochondrial	1029	P32340	NDI1	mitochondria	334	0.380402	0.460045	0.159553	0	0	0	0.384664	0.482167	0.133169	0	0	0	0.402967	0.433667	0.163367	0	0	0	0.407841	0.444786	0.147373	0	0	0	0.373159	0.43788	0.188962	0	0	0	0.328059	0.50399	0.166332	0	0	0.00161933	0.104947	0.24918	0.0022174	0.166344	0.13547	0.0500954
1148	P32341	Vacuolar ATPase assembly integral membrane protein VPH2	1030	P32341	VPH2	ER	291	0.214725	0.243567	0.355626	0.14886	0.037222	0	0.250614	0.240798	0.335481	0.14566	0.0274461	0	0.211574	0.258596	0.328437	0.165446	0.0359465	0	0.202819	0.251334	0.349733	0.146643	0.0494717	0	0.186386	0.217875	0.345509	0.184363	0.0658666	0	0.183923	0.222914	0.348367	0.187483	0.0573125	0	0.0607296	0.0327017	0.193856	0.0174838	0.0982484	0.0500954
99	P32342	Signal recognition particle subunit SRP21	1031	P32342	SRP21		196	0.247073	0.190492	0.19501	0.168414	0.150017	0.0489947	0.154454	0.185777	0.217433	0.188391	0.158276	0.0956692	0.202027	0.229763	0.220838	0.153127	0.130129	0.0641175	0.171955	0.191415	0.187527	0.168088	0.183523	0.0974918	0.176648	0.215249	0.204182	0.169567	0.12818	0.106174	0.203605	0.170628	0.209784	0.209984	0.133157	0.0728424	0.0283818	0.020374	0.0332396	0.00206976	0.0145471	0.00110068
623	P32347	Uroporphyrinogen decarboxylase	1034	P32347	HEM12	cytosol	81	0.159554	0.227381	0.162738	0.219727	0.230601	0	0.102527	0.168229	0.203042	0.271122	0.255079	0	0.165365	0.153017	0.233269	0.229335	0.219014	0	0.151473	0.200657	0.168463	0.216292	0.183659	0.0794556	0.239302	0.145715	0.189989	0.238656	0.186338	0	0.221784	0.144548	0.136874	0.214573	0.185289	0.0969316	0.1159	0.0165151	0.000967417	0.0533828	0.0951306	0.0500954
1640	P32349	DNA-directed RNA polymerase III subunit RPC3	1035	P32349	RPC82	nucleus	918	0.11612	0.0878594	0.14466	0.185823	0.220373	0.245165	0.132117	0.10968	0.143798	0.208836	0.199005	0.206564	0.105219	0.077858	0.109756	0.193214	0.24928	0.264674	0.115768	0.0842489	0.142771	0.213294	0.245063	0.198854	0.105593	0.0838221	0.127502	0.185184	0.250852	0.247047	0.121014	0.0948766	0.126638	0.191905	0.25785	0.207716	0.159335	0.123006	0.0171107	0.0194796	0.0849022	0.19507
914	P32351	Sugar utilization regulatory protein IMP2	1036	P32351	IMP2'		103	0.174733	0.151635	0.143984	0.224171	0.0959248	0.209552	0.125208	0.14984	0.184193	0.161865	0.164933	0.213961	0.192766	0.107719	0.160898	0.175357	0.164796	0.198463	0.148583	0.123699	0.158213	0.165975	0.157437	0.246093	0.134948	0.13258	0.151609	0.196668	0.141873	0.242322	0.118656	0.134045	0.176586	0.163823	0.177407	0.229483	0.100721	0.0592307	0.0177864	0.0578276	0.0395456	0.159456
1159	P32352	C-8 sterol isomerase	1037	P32352	ERG2		206	0.248654	0.272719	0.315239	0.133695	0.0296932	0	0.24718	0.271738	0.312998	0.133387	0.0346968	0	0.21702	0.247786	0.340413	0.158636	0.0361456	0	0.219768	0.239015	0.366922	0.140798	0.0334973	0	0.205364	0.234154	0.335043	0.169487	0.0559514	0	0.177079	0.24411	0.345475	0.186295	0.0470418	0	0.0268009	0.0618538	0.153468	0.0326487	0.105777	0.0500954
971	P32353	C-5 sterol desaturase	1038	P32353	ERG3	ER	376	0.211299	0.277322	0.31292	0.145745	0.0416542	0.0110594	0.211521	0.25748	0.331437	0.149906	0.0422596	0.00739679	0.225735	0.261101	0.295344	0.159089	0.0491647	0.00956571	0.207268	0.2305	0.357166	0.161106	0.0411272	0.00283248	0.199052	0.232388	0.314147	0.182658	0.0633844	0.00837097	0.20828	0.2467	0.299304	0.184126	0.053372	0.00821837	0.0641555	0.0664565	0.15115	0.0205988	0.0938162	0.039036
2357	P32354	Minichromosome maintenance protein 10	1039	P32354	MCM10	nucleus	98	0.201893	0.186708	0.131577	0.157193	0.13383	0.1888	0	0.171478	0.1564	0.209142	0.1849	0.278079	0	0	0.122614	0.325852	0.22257	0.328964	0.0828708	0	0.16806	0.329943	0.156364	0.262762	0	0	0.166816	0.302101	0.531083	0	0	0	0.16633	0.209147	0.223295	0.401228	0.0735614	0.024158	0.0301935	0.00915085	0.00164061	0.138704
2729	P32356	Neutral trehalase	1040	P32356	NTH1	cytosol	369	0.0928704	0.0866447	0.108078	0.174756	0.131057	0.406594	0.0535452	0.0506995	0.0683621	0.124048	0.231501	0.471845	0.0225101	0.0999282	0.0853349	0.146219	0.235665	0.410344	0.0715898	0.0689299	0.092744	0.115096	0.20397	0.44767	0.0609449	0.082059	0.0824459	0.121021	0.213652	0.439877	0.0795681	0.0819103	0.0569147	0.149696	0.191698	0.440212	0.182584	0.124221	0.0536925	0.008412	0.00441314	0.356499
1276	P32361	Serine/threonine-protein kinase/endoribonuclease IRE1;Serine/threonine-protein kinase;Endoribonuclease	1041	P32361	IRE1		250	0.164714	0.240985	0.278258	0.131881	0	0.184163	0.152425	0.216601	0.221815	0.172912	0	0.236247	0.132406	0.225422	0.15339	0.21388	0.245856	0.0290451	0.1507	0.114941	0.206056	0.108268	0.213432	0.206602	0.15294	0.159423	0.258637	0.159353	0.115136	0.154511	0.14315	0.186584	0.254889	0.212308	0	0.203069	0.11074	0.0301189	0.116487	0.034463	0.13547	0.134068
2743	P32364	Kinesin-related protein SMY1	1043	P32364	SMY1		424	0.0349297	0.0662914	0.113556	0.190541	0.222485	0.372197	0.0331527	0.024908	0.10506	0.183462	0.271595	0.381822	0.0596118	0.0362308	0.112102	0.174255	0.253686	0.364114	0.0507792	0.0143241	0.12467	0.194323	0.282734	0.333169	0.0287889	0.0143694	0.128981	0.239025	0.283041	0.305795	0.0384591	0.0102105	0.115515	0.248001	0.257239	0.330576	0.240525	0.144574	0.0482143	0.0241972	0.0870142	0.322102
1342	P32366	V-type proton ATPase subunit d	1044	P32366	VMA6	vacuole	776	0.143976	0.141833	0.383539	0.209166	0.09926	0.0222257	0.131114	0.17677	0.373427	0.198568	0.0990196	0.0211007	0.128124	0.158783	0.348645	0.250881	0.0948517	0.0187145	0.129469	0.161009	0.3744	0.210612	0.102087	0.0224231	0.140104	0.154983	0.360499	0.203671	0.112007	0.0287354	0.119424	0.142175	0.392448	0.205737	0.115441	0.0247748	0.131478	0.0690325	0.221768	0.0428225	0.0362104	0.0278697
898	P32367	Transcription factor tau 95 kDa subunit	1045	P32367	TFC1	nucleus	294	0.143419	0.108077	0.147326	0.16357	0.167822	0.269786	0.198328	0.206614	0.17517	0.20239	0.190054	0.0274443	0.0775927	0.0835431	0.118996	0.159933	0.270948	0.288988	0.158275	0.155269	0.185494	0.206283	0.204047	0.0906322	0.136258	0.140081	0.161104	0.137724	0.194268	0.230565	0.164957	0.161698	0.156263	0.176582	0.193204	0.147295	0.132036	0.102789	0.0144447	0.00277331	0.032352	0.219691
394	P32368	Phosphoinositide phosphatase SAC1	1046	P32368	SAC1	ER	1416	0.234554	0.208187	0.270576	0.182098	0.0858957	0.0186894	0.223129	0.230908	0.255601	0.175221	0.0941108	0.0210298	0.227459	0.219763	0.237702	0.20017	0.093313	0.0215915	0.21906	0.218765	0.251127	0.194099	0.0930985	0.0238509	0.19797	0.183633	0.26502	0.215996	0.113643	0.0237378	0.193173	0.19566	0.265955	0.214499	0.106974	0.0237387	0.0409004	0.00267905	0.108805	0.0157547	0.0495747	0.031406
149	P32377	Diphosphomevalonate decarboxylase	1047	P32377	MVD1	cytosol	687	0.178074	0.210126	0.170845	0.211636	0.188244	0.0410759	0.147728	0.193497	0.179182	0.230824	0.190533	0.058236	0.192308	0.209425	0.201082	0.173713	0.164234	0.0592385	0.167539	0.194152	0.168579	0.19436	0.194672	0.0806968	0.167546	0.218447	0.164528	0.223458	0.163733	0.0622884	0.19771	0.175604	0.187014	0.18609	0.1735	0.0800823	0.0973807	0.000739676	0.00907423	0.0452919	0.0527738	0.00901953
62	P32379	Proteasome subunit alpha type-5	1049	P32379	PUP2	proteasome	438	0.218706	0.206	0.165798	0.15207	0.150967	0.10646	0.219924	0.175914	0.184018	0.160339	0.142062	0.117743	0.230022	0.185618	0.187472	0.129047	0.128036	0.139806	0.225235	0.191759	0.176989	0.156183	0.139397	0.110438	0.246172	0.183765	0.163936	0.146532	0.126777	0.132818	0.249629	0.214069	0.166492	0.12641	0.122234	0.121166	0.0567484	0.00486573	0.00402726	0.0142741	0.0154968	0.0563642
2496	P32380	Spindle pole body component 110	1050	P32380	SPC110		949	0.0910306	0.222237	0.545358	0.133525	0.00784934	0	0.0909008	0.222676	0.532054	0.147119	0.00725026	0	0.0874978	0.16774	0.570401	0.162374	0.00495818	0.00702959	0.0859402	0.145582	0.617859	0.146148	0.00447084	0	0.078237	0.160013	0.524095	0.170262	0.0523861	0.015007	0.0887812	0.194819	0.507194	0.198314	0.00908842	0.00180337	0.184424	0.011371	0.383588	0.0328185	0.127621	0.0500954
1321	P32381	Actin-related protein 2	1051	P32381	ARP2		712	0.179883	0.143278	0.118196	0.146461	0.163945	0.248237	0.145045	0.144138	0.135332	0.161239	0.16104	0.253206	0.156818	0.140794	0.114653	0.142718	0.189546	0.255471	0.140057	0.109525	0.123981	0.155248	0.184868	0.286321	0.160503	0.13443	0.114329	0.154165	0.180448	0.256125	0.139922	0.11349	0.106281	0.145143	0.199834	0.29533	0.0955711	0.0675874	0.0435747	0.0198824	0.0284743	0.198141
1769	P32386	ATP-dependent bile acid permease	1052	P32386	YBT1	vacuole	1856	0.142756	0.219779	0.406648	0.184812	0.0458776	0.000128949	0.1059	0.230168	0.492603	0.143843	0.0272214	0.000265263	0.120698	0.129855	0.508995	0.19659	0.0436615	0.000200896	0.0898009	0.180731	0.494997	0.189569	0.0438893	0.00101218	0.219976	0.149256	0.371644	0.20153	0.0572276	0.000365454	0.173845	0.225618	0.400279	0.159177	0.0401128	0.000968275	0.132699	0.00891293	0.244877	0.0184679	0.0895928	0.0499664
2560	P32387	54S ribosomal protein L41, mitochondrial	1053	P32387	MRP20	mitochondria	133	0.391571	0.475806	0.132623	0	0	0	0.437246	0.472615	0.0901393	0	0	0	0.383576	0.487244	0.12918	0	0	0	0.408432	0.45392	0.137648	0	0	0	0.359803	0.492923	0.147274	0	0	0	0.330519	0.551584	0.109514	0	0.00838347	0	0.116116	0.264941	0.0291473	0.166344	0.13547	0.0500954
2424	P32388	54S ribosomal protein MRP49, mitochondrial	1054	P32388	MRP49	mitochondria	133	0.362257	0.485385	0.152358	0	0	0	0.422932	0.462371	0.114697	0	0	0	0.365481	0.488759	0.145761	0	0	0	0.419954	0.450608	0.129438	0	0	0	0.367118	0.479032	0.15385	0	0	0	0.379524	0.484893	0.120562	0.0150206	0	0	0.0868028	0.274519	0.00941214	0.166344	0.13547	0.0500954
102	P32419	Malate dehydrogenase, peroxisomal	1056	P32419	MDH3	peroxisomes	910	0.254598	0.173748	0.182965	0.216837	0.137702	0.0341508	0.235623	0.194367	0.179612	0.213892	0.144115	0.0323908	0.238091	0.21583	0.146773	0.223856	0.144588	0.0308622	0.228796	0.200496	0.168477	0.222631	0.146245	0.0333556	0.200431	0.160487	0.162142	0.228915	0.20144	0.0465844	0.174317	0.145061	0.182427	0.267357	0.184452	0.046386	0.0208568	0.0371176	0.0211943	0.050493	0.00223164	0.0159446
2477	P32445	Single-stranded DNA-binding protein RIM1, mitochondrial	1058	P32445	RIM1	mitochondria	199	0.400307	0.474822	0.124872	0	0	0	0.348624	0.518053	0.131033	0.00229034	0	0	0.373096	0.507637	0.117238	0.00105908	0.000970719	0	0.418283	0.44324	0.136442	0.00134105	0.000693886	0	0.406678	0.436825	0.153237	0.00326051	0	0	0.323792	0.538208	0.135768	0.00223159	0	0	0.124852	0.263956	0.0368985	0.166344	0.13547	0.0500954
106	P32447	Histone chaperone ASF1	1059	P32447	ASF1		168	0.19765	0.19562	0.16122	0.208524	0.210292	0.0266943	0.163783	0.205434	0.170713	0.214952	0.172894	0.0722242	0.211273	0.234764	0.184661	0.161135	0.165053	0.0431144	0.18543	0.188672	0.155926	0.178984	0.194865	0.0961219	0.186478	0.188054	0.146297	0.21822	0.205472	0.0554782	0.23189	0.151299	0.168183	0.198358	0.169469	0.0808012	0.0778046	0.0152458	0.000550351	0.0421806	0.0748211	0.023401
231	P32449	Phospho-2-dehydro-3-deoxyheptonate aldolase, tyrosine-inhibited	1060	P32449	ARO4	cytosol	807	0.157591	0.204617	0.171577	0.204101	0.198744	0.0633686	0.133024	0.177001	0.175536	0.221672	0.211459	0.0813083	0.173164	0.203748	0.206822	0.179676	0.180722	0.0558675	0.153386	0.195179	0.17001	0.199588	0.193845	0.0879926	0.165023	0.203736	0.159092	0.22052	0.174865	0.0767632	0.203778	0.176003	0.167491	0.191625	0.175411	0.0856923	0.117863	0.00624831	0.00980686	0.0377577	0.0632738	0.0132733
2420	P32451	Biotin synthase, mitochondrial	1061	P32451	BIO2	mitochondria	283	0.418352	0.443574	0.138074	0	0	0	0.43507	0.439008	0.125923	0	0	0	0.390831	0.452061	0.157108	0	0	0	0.409238	0.488601	0.102161	0	0	0	0.378373	0.452533	0.169094	0	0	0	0.34221	0.50112	0.15667	0	0	0	0.142897	0.232708	0.0236962	0.166344	0.13547	0.0500954
2584	P32453	Protein ATP11, mitochondrial	1063	P32453	ATP11	mitochondria	209	0.37873	0.50517	0.1161	0	0	0	0.432656	0.411227	0.156117	0	0	0	0.421344	0.458817	0.111297	0.0046035	0.00393834	0	0.395818	0.468356	0.12072	0.00579664	0.00930927	0	0.353428	0.531999	0.114574	0	0	0	0.376546	0.538281	0.0820189	0.00315457	0	0	0.103275	0.294305	0.0456701	0.166344	0.13547	0.0500954
726	P32454	Aminopeptidase 2, mitochondrial	1064	P32454	APE2		1118	0.299195	0.346978	0.146284	0.101172	0.0993035	0.00706651	0.276638	0.344365	0.151985	0.116253	0.0977018	0.0130566	0.303588	0.358433	0.160365	0.0848352	0.0815234	0.0112556	0.278001	0.358192	0.153377	0.104296	0.0965906	0.009543	0.27519	0.363803	0.16957	0.103576	0.0775302	0.0103316	0.294868	0.36788	0.151544	0.0951924	0.0800143	0.0105009	0.0237406	0.136112	0.0154859	0.0651713	0.0361668	0.0430289
779	P32457	Cell division control protein 3	1065	P32457	CDC3	PM	1121	0.181682	0.185699	0.290301	0.19578	0.0743975	0.0721395	0.162055	0.185221	0.31553	0.201096	0.0718754	0.0642236	0.171789	0.173895	0.243421	0.242149	0.0879823	0.0807643	0.158011	0.151441	0.303421	0.232404	0.084643	0.0700804	0.17385	0.163793	0.256937	0.228717	0.0957318	0.0809712	0.149121	0.166672	0.269572	0.237822	0.0946153	0.0821975	0.093772	0.0251663	0.128531	0.0294365	0.0610729	0.0220441
614	P32458	Cell division control protein 11	1066	P32458	CDC11	PM	471	0.208967	0.199547	0.283524	0.176186	0.0728835	0.0588918	0.186813	0.181074	0.312242	0.18889	0.0741969	0.056785	0.176332	0.177007	0.237484	0.237311	0.0858001	0.0860666	0.176962	0.172834	0.290764	0.211508	0.0782611	0.0696714	0.199398	0.150899	0.276348	0.210449	0.0881151	0.0747917	0.161506	0.182488	0.277	0.208667	0.0982416	0.0720976	0.0664871	0.0113183	0.121754	0.0098419	0.0625869	0.00879645
1299	P32461	Diphthamide biosynthesis protein 2	1068	P32461	DPH2	cytosol	333	0.162445	0.131777	0.11565	0.159085	0.197708	0.233334	0.16748	0.122238	0.131497	0.159968	0.181351	0.237465	0.170351	0.15016	0.120361	0.139745	0.183652	0.23573	0.132681	0.126802	0.121088	0.169138	0.18951	0.260781	0.129701	0.124887	0.098222	0.171493	0.186572	0.289124	0.153326	0.120127	0.112047	0.149523	0.185149	0.279828	0.11301	0.0790882	0.0461201	0.00725846	0.0622373	0.183239
1387	P32462	Delta(14)-sterol reductase	1069	P32462	ERG24	ER	163	0.165296	0.263836	0.379384	0.15527	0.036213	0	0.211217	0.255588	0.368781	0.119194	0.0452188	0	0.176886	0.231573	0.363037	0.183838	0.0446668	0	0.17471	0.243261	0.384515	0.14739	0.0501244	0	0.160951	0.214248	0.368131	0.201153	0.0522072	0.00330963	0.181948	0.260682	0.320575	0.185194	0.0516014	0	0.110158	0.0529706	0.217614	0.0110734	0.0992574	0.0500954
1499	P32464	Protein HYM1	1071	P32464	HYM1		146	0.0995585	0.153011	0.208587	0.16249	0.156235	0.220119	0.0741116	0.113465	0.204117	0.216349	0.16736	0.224597	0.0848559	0.134128	0.148483	0.196269	0.208625	0.227639	0.0782938	0.0809148	0.199999	0.227299	0.197256	0.216238	0.105935	0.0967901	0.131493	0.228186	0.187832	0.249766	0.0871396	0.0986616	0.159915	0.207801	0.183121	0.263362	0.175896	0.0578551	0.0468171	0.00385361	0.0207642	0.170023
888	P32465	Low-affinity glucose transporter HXT1	1072	P32465	HXT1	PM	422	0.174964	0.250076	0.271819	0.223017	0.0801242	0	0.205387	0.214195	0.280959	0.216165	0.0832939	0	0.190706	0.226432	0.275148	0.236225	0.0714896	0	0.206272	0.190198	0.288531	0.244526	0.0687064	0.0017664	0.192121	0.142993	0.294991	0.28153	0.0883646	0	0.175069	0.183956	0.270917	0.264564	0.103893	0.00160149	0.100491	0.0392098	0.110049	0.0566737	0.0553461	0.0500954
722	P32466	Low-affinity glucose transporter HXT3	1073	P32466	HXT3	PM	477	0.205713	0.204261	0.267196	0.240422	0.0769235	0.00548507	0.227897	0.231189	0.243591	0.203718	0.0892687	0.00433675	0.210303	0.212781	0.271236	0.239335	0.0613133	0.00503243	0.219853	0.205702	0.282176	0.231582	0.0562214	0.00446616	0.197474	0.17475	0.293047	0.24979	0.0767775	0.00816104	0.200131	0.189421	0.271485	0.251062	0.079288	0.00861311	0.0697417	0.00660495	0.105426	0.074078	0.0585469	0.0446103
993	P32467	Low-affinity glucose transporter HXT4	1074	P32467	HXT4	PM	199	0.193553	0.260441	0.298824	0.19484	0.0523419	0	0.220867	0.203967	0.327324	0.186797	0.0610444	0	0.26127	0.215763	0.278512	0.227634	0.0168211	0	0.146678	0.226593	0.285909	0.269357	0.0468297	0.0246339	0.179518	0.161266	0.295445	0.272436	0.0913352	0	0.197878	0.175075	0.269058	0.273901	0.084089	0	0.0819018	0.049575	0.137054	0.0284966	0.0831285	0.0500954
702	P32468	Cell division control protein 12	1075	P32468	CDC12	PM	928	0.189474	0.215858	0.291779	0.174493	0.0655059	0.0628896	0.179192	0.192757	0.300201	0.20363	0.0690362	0.0551835	0.178085	0.177932	0.258764	0.231322	0.0822637	0.0716334	0.17432	0.152663	0.305593	0.234525	0.0742176	0.0586809	0.168578	0.171691	0.277072	0.231967	0.0931406	0.0575507	0.161939	0.16946	0.275451	0.228389	0.0900894	0.0746712	0.08598	0.00499261	0.130008	0.0081493	0.0699644	0.0127942
68	P32469	Diphthine synthase	1076	P32469	DPH5	cytosol	248	0.187679	0.16614	0.182141	0.193497	0.191795	0.0787477	0.181969	0.187854	0.177252	0.199109	0.180568	0.0732483	0.1916	0.218566	0.190996	0.167555	0.150771	0.0805113	0.167942	0.20042	0.171649	0.182087	0.189666	0.0882361	0.187912	0.220677	0.152716	0.204555	0.163705	0.0704355	0.218974	0.231677	0.162229	0.178646	0.152891	0.0555814	0.0877757	0.0447252	0.0203709	0.0271534	0.0563243	0.0286523
529	P32471	Elongation factor 1-beta	1077	P32471	EFB1	cytosol	890	0.137201	0.144451	0.177492	0.188786	0.184524	0.167546	0.144024	0.165436	0.164226	0.18856	0.172041	0.165712	0.134476	0.154995	0.185178	0.2074	0.177528	0.140423	0.164413	0.169633	0.174013	0.174218	0.158351	0.159372	0.163551	0.179995	0.172252	0.173629	0.146585	0.163989	0.187496	0.179912	0.175347	0.160714	0.160196	0.136336	0.138254	0.0664143	0.0157217	0.0224427	0.0490533	0.11745
940	P32472	Peptidyl-prolyl cis-trans isomerase FPR2	1078	P32472	FPR2		266	0.202396	0.247026	0.361515	0.144202	0.0434841	0.0013767	0.215643	0.243329	0.345504	0.145794	0.0408443	0.00888498	0.234879	0.249063	0.287389	0.177195	0.0439963	0.00747846	0.221014	0.213772	0.349353	0.157705	0.046131	0.0120253	0.204022	0.219794	0.320088	0.192803	0.054945	0.00834733	0.213778	0.226586	0.315715	0.172782	0.0563014	0.0148362	0.0730586	0.0361605	0.199745	0.0221421	0.0919862	0.0487187
2483	P32473	Pyruvate dehydrogenase E1 component subunit beta, mitochondrial	1079	P32473	PDB1	mitochondria	417	0.437176	0.444683	0.117415	0	0	0.00072557	0.481948	0.388025	0.12912	0.000587684	0	0.00031902	0.391736	0.491056	0.115227	0.00107434	0	0.000906875	0.419061	0.448936	0.129177	0.00282553	0	0	0.322349	0.502403	0.172819	0.00125324	0.00117649	0	0.38798	0.458814	0.150312	0.00107367	0	0.00182035	0.161721	0.233818	0.044355	0.166344	0.13547	0.0493698
1007	P32474	Protein disulfide-isomerase EUG1	1080	P32474	EUG1	ER	432	0.253187	0.238174	0.347677	0.13212	0.0288417	0	0.247873	0.244258	0.33262	0.145263	0.0299869	0	0.228757	0.269376	0.322499	0.158498	0.0208695	0	0.240541	0.238892	0.340824	0.139777	0.0399661	0	0.207534	0.230949	0.327864	0.182697	0.0509564	0	0.225114	0.240895	0.308803	0.163279	0.0619081	0	0.0222672	0.0273085	0.185907	0.0342238	0.106629	0.0500954
812	P32476	Squalene monooxygenase	1081	P32476	ERG1	ER	1075	0.231998	0.249183	0.335956	0.137217	0.0420805	0.00356566	0.25687	0.259408	0.283283	0.147698	0.0503001	0.00244019	0.225351	0.243587	0.294	0.179619	0.0529647	0.00447844	0.232656	0.253447	0.299009	0.153638	0.0558886	0.00536158	0.219079	0.212284	0.299312	0.185158	0.0771773	0.00698935	0.19696	0.240207	0.299464	0.181413	0.0767542	0.0052015	0.0434568	0.0383176	0.174185	0.0291264	0.0933899	0.0465297
1502	P32479	Protein HIR1	1084	P32479	HIR1	nucleus	259	0.147833	0.0551788	0.167644	0.209967	0.217928	0.201448	0.144709	0.142418	0.175813	0.146069	0.220315	0.170676	0.0625382	0.0443166	0.121114	0.207423	0.291283	0.273325	0.113568	0.0994661	0.197555	0.208847	0.266486	0.114078	0.102056	0.0974947	0.149793	0.198893	0.257752	0.194012	0.138436	0.112281	0.182437	0.23648	0.225066	0.105301	0.127621	0.155687	0.00587401	0.0436233	0.0824577	0.151353
1639	P32480	Protein HIR2	1085	P32480	HIR2	nucleus	401	0.0957228	0.0633787	0.134801	0.232017	0.271121	0.202959	0.122746	0.102918	0.206922	0.239021	0.220521	0.107871	0.0631729	0.0552507	0.117351	0.236611	0.301751	0.225864	0.103243	0.0973406	0.161188	0.284447	0.246055	0.107727	0.0783116	0.101928	0.169341	0.182952	0.264387	0.20308	0.150095	0.103412	0.158776	0.210778	0.245646	0.131292	0.179732	0.147487	0.0269691	0.0656731	0.135651	0.152864
2594	P32481	Eukaryotic translation initiation factor 2 subunit gamma	1086	P32481	GCD11		1151	0.0946643	0.101146	0.0897284	0.131268	0.188107	0.395086	0.0793292	0.0917942	0.0933631	0.131468	0.172739	0.431306	0.0890034	0.0847077	0.0982426	0.115453	0.188224	0.42437	0.0802727	0.0884949	0.0848989	0.130365	0.185862	0.430107	0.0856846	0.0880575	0.0807599	0.126009	0.183901	0.435587	0.0933571	0.0905586	0.0764879	0.124121	0.184393	0.431083	0.18079	0.10972	0.072042	0.0350753	0.0526364	0.344991
724	P32485	Mitogen-activated protein kinase HOG1	1087	P32485	HOG1		368	0.157445	0.150924	0.242112	0.275064	0.174455	0	0.136518	0.171153	0.245044	0.261115	0.174934	0.0112358	0.157821	0.158064	0.223295	0.256035	0.168124	0.0366613	0.14773	0.189592	0.217441	0.251208	0.17288	0.0211485	0.169973	0.182921	0.214816	0.255843	0.176447	0	0.178294	0.19556	0.210246	0.238823	0.177076	0	0.118009	0.0599414	0.0803418	0.10872	0.0389845	0.0500954
759	P32486	Beta-glucan synthesis-associated protein KRE6	1088	P32486	KRE6	PM	623	0.143728	0.160698	0.225457	0.246004	0.169849	0.0542641	0.140987	0.149318	0.215254	0.257728	0.184171	0.0525422	0.153937	0.161213	0.197219	0.260612	0.170845	0.0561739	0.139088	0.128974	0.229147	0.255362	0.186651	0.0607781	0.132406	0.139954	0.208155	0.256132	0.198177	0.0651764	0.127184	0.125638	0.214773	0.254603	0.207538	0.0702634	0.131727	0.0501676	0.0636866	0.0796601	0.0343789	0.00416875
1219	P32487	Lysine-specific permease	1089	P32487	LYP1	PM	322	0.126978	0.134206	0.201782	0.279095	0.208838	0.0491002	0.117094	0.0960666	0.222083	0.301003	0.222641	0.0411128	0.145886	0.144453	0.195653	0.287964	0.190054	0.035991	0.150837	0.117485	0.215166	0.290917	0.186301	0.0392934	0.11522	0.103546	0.19076	0.286198	0.253867	0.0504095	0.103824	0.101392	0.178792	0.315326	0.244588	0.0560784	0.148476	0.0766598	0.0400115	0.112751	0.0733681	0.000995187
1485	P32492	Myosin-4	1092	P32492	MYO4		653	0.164717	0.108646	0.129673	0.164351	0.202995	0.229619	0.139908	0.107062	0.1232	0.182898	0.209808	0.237124	0.128966	0.0998815	0.120388	0.180998	0.211833	0.257933	0.13027	0.097531	0.121765	0.179151	0.209359	0.261924	0.129637	0.114886	0.111455	0.171708	0.233661	0.238653	0.139852	0.0901463	0.108471	0.17459	0.222221	0.264721	0.110738	0.10222	0.0320977	0.00199258	0.0675243	0.179524
1478	P32494	Chromatin-remodeling complexes subunit NGG1	1094	P32494	NGG1	nucleus	328	0.178242	0.0669213	0.152405	0.219758	0.192872	0.189801	0.204735	0.087854	0.148245	0.156729	0.172453	0.229984	0.104151	0.0583434	0.0717987	0.229195	0.299804	0.236708	0.14217	0.10146	0.161754	0.181568	0.194386	0.218662	0.102649	0.0779427	0.118716	0.160034	0.256993	0.283665	0.155609	0.152751	0.126546	0.175866	0.185416	0.203813	0.097212	0.143944	0.00936505	0.0534142	0.0574014	0.139706
1902	P32495	H/ACA ribonucleoprotein complex subunit 2	1095	P32495	NHP2	nucleus	271	0.0897884	0.0849059	0.165479	0.185988	0.254509	0.21933	0.0886962	0.0809798	0.142454	0.206712	0.257715	0.223443	0.0873022	0.0643359	0.122992	0.203072	0.253683	0.268615	0.0874374	0.0615691	0.154751	0.206909	0.241235	0.248098	0.0866021	0.0684251	0.115398	0.201399	0.273686	0.25449	0.0976845	0.0790916	0.127307	0.207101	0.246173	0.242644	0.185666	0.12596	0.00370865	0.0196442	0.119038	0.169235
66	P32496	26S proteasome regulatory subunit RPN12	1096	P32496	RPN12	proteasome	360	0.267527	0.190486	0.172956	0.131277	0.13404	0.103714	0.256122	0.202851	0.18107	0.135954	0.124869	0.0991333	0.239727	0.19732	0.192469	0.114725	0.126839	0.12892	0.221115	0.195232	0.191245	0.129191	0.123714	0.139504	0.271969	0.201703	0.15784	0.139725	0.0995459	0.129217	0.272339	0.215341	0.165943	0.127775	0.112981	0.105622	0.00792748	0.0203796	0.0111853	0.0350667	0.00143063	0.053619
2098	P32497	Eukaryotic translation initiation factor 3 subunit C	1097	P32497	NIP1		1107	0.137228	0.105152	0.0839688	0.124953	0.171829	0.376869	0.124514	0.098609	0.0844111	0.125618	0.184712	0.382136	0.135714	0.109	0.0992558	0.107237	0.176743	0.37205	0.127938	0.0999945	0.0834011	0.114277	0.177955	0.396434	0.140746	0.0906835	0.0796157	0.118855	0.17671	0.39339	0.148078	0.099653	0.0822858	0.115757	0.174045	0.380182	0.138227	0.105713	0.0778015	0.0413903	0.0363588	0.326773
1251	P32499	Nucleoporin NUP2	1098	P32499	NUP2	NE	973	0.280744	0.277761	0.314701	0.0636575	0.0455192	0.0176167	0.325966	0.27774	0.30052	0.0410177	0.0490144	0.00574109	0.279307	0.238538	0.323664	0.0737533	0.0545116	0.0302261	0.277793	0.250967	0.331293	0.070187	0.051861	0.0178994	0.309368	0.246935	0.291158	0.087594	0.052829	0.0121157	0.350257	0.284115	0.261137	0.0714764	0.0219652	0.01105	0.00529003	0.0668955	0.152931	0.102686	0.0899512	0.0324787
2143	P32500	Nucleoporin NDC1	1099	P32500	NDC1	NE	459	0.129229	0.235738	0.521538	0.10506	0.00843561	0	0.148198	0.227314	0.51357	0.0904332	0.0204856	0	0.129305	0.222479	0.493481	0.14294	0.0117949	0	0.12412	0.232499	0.515763	0.120276	0.00734143	0	0.129493	0.225916	0.489875	0.139396	0.015319	0	0.133651	0.24317	0.484558	0.127066	0.0115546	0	0.146225	0.0248725	0.359767	0.0612842	0.127035	0.0500954
1575	P32501	Translation initiation factor eIF-2B subunit epsilon	1100	P32501	GCD6		537	0.169094	0.124276	0.104042	0.139721	0.182688	0.280179	0.164329	0.121585	0.107707	0.151745	0.147612	0.307023	0.150267	0.12013	0.12723	0.127017	0.185375	0.28998	0.147412	0.1119	0.116754	0.130791	0.184254	0.308889	0.156584	0.131701	0.115678	0.136524	0.157034	0.30248	0.167551	0.113909	0.0622492	0.119263	0.173704	0.363324	0.106361	0.0865896	0.0577279	0.026623	0.0472173	0.230084
1396	P32502	Translation initiation factor eIF-2B subunit beta	1101	P32502	GCD7	cytosol	308	0.156487	0.124343	0.121016	0.165	0.167506	0.265647	0.150097	0.119704	0.127923	0.174439	0.163579	0.264258	0.142571	0.119278	0.128348	0.147672	0.174256	0.287876	0.135873	0.116611	0.123999	0.155848	0.186114	0.281556	0.138258	0.113575	0.111671	0.162954	0.17003	0.303512	0.152734	0.125823	0.105001	0.152211	0.173368	0.290862	0.118967	0.0865225	0.0407545	0.00134339	0.0320357	0.215552
2145	P32504	Centromere DNA-binding protein complex CBF3 subunit A	1102	P32504	CBF2		418	0.0679471	0.0556043	0.171419	0.233304	0.257563	0.214163	0.0288437	0.132656	0.237902	0.264943	0.219731	0.115924	0.00535476	0.0220063	0.139328	0.225493	0.316543	0.291275	0.0339328	0.0949796	0.182976	0.253152	0.293063	0.141896	0.0304425	0.0491667	0.200703	0.199757	0.257973	0.261958	0.0470617	0.0528732	0.233933	0.22024	0.286212	0.159681	0.207507	0.155261	0.00964817	0.0669603	0.122093	0.164067
408	P32505	Nuclear polyadenylated RNA-binding protein NAB2	1103	P32505	NAB2	nucleus	653	0.183868	0.166513	0.247227	0.159632	0.141561	0.1012	0.189504	0.162418	0.220546	0.169251	0.14963	0.10865	0.178561	0.146508	0.207177	0.187052	0.161147	0.119555	0.16964	0.165102	0.221696	0.185735	0.150826	0.107002	0.159768	0.145899	0.20014	0.18854	0.174558	0.131094	0.176964	0.183276	0.193603	0.166399	0.15494	0.124818	0.0915868	0.0443531	0.0854563	0.00671214	0.00609106	0.0511046
1182	P32521	Actin cytoskeleton-regulatory complex protein PAN1	1104	P32521	PAN1		905	0.124596	0.136616	0.170756	0.197857	0.183143	0.187032	0.126569	0.134986	0.178849	0.184966	0.180559	0.194072	0.125102	0.113022	0.137954	0.171515	0.208678	0.243728	0.122737	0.109625	0.136544	0.207602	0.199474	0.224018	0.135424	0.125674	0.15198	0.179329	0.197637	0.209956	0.134273	0.121145	0.134014	0.206475	0.183263	0.220831	0.150858	0.0742498	0.00898583	0.0315129	0.0476724	0.136937
1976	P32523	Pre-mRNA-processing factor 19	1106	P32523	PRP19	nucleus	431	0.115041	0.0817779	0.121319	0.181315	0.215	0.285547	0.107631	0.0918822	0.138455	0.183883	0.203673	0.274476	0.113217	0.00956978	0.124059	0.194025	0.269522	0.289608	0.0735067	0.0693672	0.124529	0.179717	0.247913	0.304966	0.0959686	0.0679192	0.12192	0.189118	0.226544	0.298531	0.102981	0.0675812	0.109247	0.182654	0.226246	0.311292	0.160413	0.129088	0.0404511	0.0149716	0.0795293	0.235451
1632	P32524	Pre-mRNA-splicing factor PRP21	1107	P32524	PRP21		145	0.149791	0.123034	0.154401	0.120557	0.199413	0.252805	0.123692	0.10819	0.150551	0.132969	0.15916	0.325437	0.199985	0.156256	0.291113	0.162006	0	0.190639	0.155615	0.0804119	0.149351	0.161592	0.296144	0.156887	0.170124	0.0978681	0.0943015	0.183283	0.191766	0.262657	0.148885	0	0.129842	0.096185	0.289592	0.335495	0.125664	0.0878317	0.00736975	0.0457867	0.0639425	0.20271
2686	P32525	Protein ECM25	1108	P32525	ECM25		241	0.048513	0.0294876	0.0838459	0.237603	0.366227	0.234324	0.0372827	0.0365982	0.0993442	0.1963	0.374833	0.255642	0.0338043	0.0919907	0.11003	0.219462	0.329427	0.215285	0.0858509	0.0660461	0.0958416	0.228596	0.332908	0.190757	0.0376354	0.0486276	0.121566	0.183902	0.382376	0.225894	0.025055	0.0130845	0.140188	0.196871	0.390428	0.234373	0.226941	0.181378	0.0779244	0.0712591	0.230756	0.184229
2906	P32527	Zuotin	1109	P32527	ZUO1		1022	0.0743639	0.0646727	0.0607647	0.115399	0.200703	0.484096	0.0756265	0.0571828	0.0585022	0.120862	0.193392	0.494435	0.0797343	0.0601075	0.0659375	0.108564	0.207198	0.478459	0.0722243	0.0582545	0.05131	0.104952	0.196886	0.516373	0.0773847	0.0552293	0.056125	0.100938	0.203472	0.50685	0.0739876	0.063345	0.0558094	0.0885603	0.20033	0.517967	0.201091	0.146193	0.101006	0.0509448	0.065233	0.434001
611	P32528	Urea amidolyase;Urea carboxylase;Allophanate hydrolase	1110	P32528	DUR1,2	cytosol	167	0.17394	0.241099	0.201982	0.251301	0.131678	0	0.060767	0.235224	0.262944	0.239574	0.201491	0	0.189385	0.254941	0.272857	0.150545	0.132272	0	0.220996	0.215807	0.213045	0.194424	0.155728	0	0.260183	0.29634	0.0330559	0.266958	0.143462	0	0.240804	0.190898	0.088202	0.312868	0.167228	0	0.101514	0.0302332	0.0402119	0.0849571	0.00379248	0.0500954
1856	P32529	DNA-directed RNA polymerase I subunit RPA12	1111	P32529	RPA12	nucleus	189	0.0753234	0.0830486	0.157452	0.22482	0.247031	0.212326	0.0880517	0.073045	0.187915	0.204299	0.233363	0.213326	0.0982671	0.0720045	0.139822	0.23031	0.263514	0.196082	0.0859238	0.0590606	0.182344	0.240585	0.228633	0.203453	0.0896585	0.0612198	0.131788	0.221814	0.261348	0.234172	0.0784748	0.0817518	0.126124	0.219356	0.253504	0.240789	0.200131	0.127817	0.00431881	0.0584758	0.11156	0.162231
1459	P32558	FACT complex subunit SPT16	1112	P32558	SPT16	nucleus	1769	0.104413	0.115845	0.144656	0.191463	0.216999	0.226624	0.112841	0.140834	0.187844	0.213803	0.186452	0.158226	0.0796299	0.0853177	0.133528	0.200883	0.260135	0.240508	0.0910859	0.114347	0.198092	0.210056	0.227081	0.159338	0.0822787	0.11268	0.163983	0.176809	0.241351	0.222898	0.0930333	0.124795	0.161058	0.190559	0.2403	0.190255	0.171042	0.0950203	0.0171146	0.0251192	0.0815285	0.176529
1194	P32561	Histone deacetylase RPD3	1114	P32561	RPD3	nucleus	550	0.152697	0.110186	0.131899	0.185386	0.203084	0.216749	0.162108	0.146347	0.156358	0.17545	0.165906	0.193831	0.123648	0.091257	0.116127	0.190438	0.258171	0.220359	0.134247	0.111445	0.176561	0.184344	0.221432	0.171971	0.138882	0.110578	0.152792	0.154473	0.206767	0.236508	0.134577	0.141009	0.157895	0.170874	0.212751	0.182894	0.122757	0.10068	0.0298715	0.019042	0.0676132	0.166653
2963	P32562	Cell cycle serine/threonine-protein kinase CDC5/MSD2	1115	P32562	CDC5		125	0	0.0893188	0.76853	0.142151	0	0	0	0.104681	0.798731	0.0965879	0	0	0	0	0.859726	0.0330511	0.107223	0	0	0.0487604	0.789596	0.0758231	0.0858203	0	0	0.0606404	0.691414	0.143099	0.104846	0	0.0423502	0.0497494	0.553477	0.152025	0.202398	0	0.275454	0.121547	0.60676	0.024193	0.13547	0.0500954
1535	P32563	V-type proton ATPase subunit a, vacuolar isoform	1116	P32563	VPH1	vacuole	1407	0.136016	0.15755	0.430412	0.20318	0.0651657	0.00767629	0.138275	0.204687	0.409181	0.179018	0.0619021	0.0069377	0.125892	0.162736	0.395515	0.240087	0.0671941	0.00857524	0.131944	0.173791	0.41778	0.196884	0.0684474	0.011153	0.160819	0.167101	0.376906	0.195488	0.0855163	0.0141704	0.13493	0.153728	0.416846	0.196317	0.0846775	0.0135011	0.139439	0.0533156	0.268642	0.0368361	0.0703046	0.0424191
2553	P32564	Protein SCM4	1117	P32564	SCM4	mitochondria	161	0.369213	0.550657	0.0801299	0	0	0	0.423773	0.484227	0.0920006	0	0	0	0.284243	0.620586	0.0872584	0.00791311	0	0	0.265482	0.603382	0.119036	0.00926667	0.00283344	0	0.336496	0.482787	0.152965	0.0260101	0.0017428	0	0.322289	0.486404	0.165619	0.0256882	0	0	0.0937586	0.339791	0.0816405	0.166344	0.13547	0.0500954
155	P32565	26S proteasome regulatory subunit RPN2	1118	P32565	RPN2	proteasome	1078	0.219159	0.215849	0.17294	0.116352	0.131482	0.144219	0.229982	0.185813	0.174196	0.141755	0.137257	0.130996	0.234487	0.19368	0.177837	0.109973	0.128117	0.155906	0.225083	0.189644	0.183732	0.133364	0.131056	0.137121	0.248361	0.20009	0.160437	0.132835	0.115941	0.142336	0.26647	0.209011	0.145334	0.12868	0.119274	0.13123	0.0562956	0.00498324	0.0111695	0.0499918	0.00398877	0.0941235
2577	P32566	Cell wall assembly regulator SMI1	1119	P32566	SMI1		718	0.0654887	0.0641221	0.11521	0.307217	0.336521	0.111441	0.0544156	0.0537424	0.10354	0.238788	0.422782	0.126732	0.0747187	0.0590493	0.0994964	0.304028	0.349943	0.112765	0.0605233	0.0532059	0.0998851	0.310165	0.323696	0.152524	0.0632246	0.0515441	0.0977429	0.278906	0.366903	0.141679	0.0580181	0.0566675	0.097641	0.307649	0.340915	0.13911	0.209966	0.146744	0.04656	0.140873	0.20105	0.0613459
1050	P32568	Protein SNQ2	1121	P32568	SNQ2	PM	936	0.207575	0.216566	0.285738	0.262258	0.0278629	0	0.188211	0.218695	0.277512	0.242484	0.0730982	0	0.207302	0.227058	0.272593	0.265072	0.0279755	0	0.198271	0.219192	0.282859	0.237443	0.0622347	0	0.173333	0.172538	0.300527	0.268921	0.0808144	0.00386644	0.174547	0.19377	0.295329	0.25498	0.081373	0	0.0678792	0.00569986	0.123968	0.0959143	0.107608	0.0500954
1566	P32569	Mediator of RNA polymerase II transcription subunit 17	1122	P32569	SRB4	nucleus	452	0.150537	0.131169	0.108916	0.16994	0.213035	0.226403	0.159075	0.0418487	0.136495	0.188009	0.212267	0.262305	0.138176	0.109863	0.101925	0.171018	0.21519	0.263828	0.132941	0.0898693	0.122604	0.168657	0.242241	0.243688	0.131881	0.11136	0.104929	0.165537	0.255661	0.230631	0.139147	0.101836	0.102066	0.170534	0.202972	0.283445	0.124917	0.0796966	0.0528541	0.00359642	0.0775641	0.176307
1610	P32578	SNF1 protein kinase subunit beta-1	1125	P32578	SIP1		162	0.102585	0.255328	0.422442	0.190402	0.0292428	0	0.0852125	0.192241	0.342151	0.229182	0.0499016	0.101312	0.139598	0.144306	0.400328	0.256585	0	0.0591841	0.101631	0.1278	0.356722	0.226879	0.115642	0.0713273	0.174002	0.163011	0.293804	0.2614	0.107783	0	0.096284	0.181744	0.354654	0.292444	0.0748733	0	0.172869	0.0444619	0.260671	0.0240587	0.106228	0.0500954
1839	P32579	Threonylcarbamoyl-AMP synthase	1126	P32579	SUA5		114	0.307752	0.427085	0.105574	0.0600904	0.0994987	0	0.254603	0.39238	0.133116	0.0430155	0.0629546	0.113931	0.109317	0.477123	0.318795	0.0253298	0.0415429	0.0278918	0.300275	0.42262	0.116347	0.0657122	0.0950455	0	0.185472	0.598828	0.0947099	0.0432899	0.0424779	0.0352227	0.525689	0.258715	0.0663052	0.0287083	0.0517289	0.0688535	0.032298	0.216219	0.0561963	0.106253	0.0359717	0.0500954
2710	P32580	ATP-dependent RNA helicase SUV3, mitochondrial	1127	P32580	SUV3	mitochondria	136	0.406125	0.52935	0.0645258	0	0	0	0.43885	0.52233	0.0388201	0	0	0	0.442104	0.477076	0.0808197	0	0	0	0.389784	0.498733	0.111483	0	0	0	0.33719	0.524014	0.138796	0	0	0	0.304922	0.561706	0.133372	0	0	0	0.13067	0.318484	0.0972445	0.166344	0.13547	0.0500954
97	P32582	Cystathionine beta-synthase	1128	P32582	CYS4	cytosol	1593	0.186013	0.206248	0.168454	0.200689	0.195947	0.0426491	0.155985	0.18897	0.173424	0.23841	0.184686	0.0585249	0.196343	0.216878	0.192464	0.166002	0.168699	0.0596136	0.16639	0.212838	0.171522	0.193308	0.183827	0.0721155	0.178128	0.222556	0.161166	0.222556	0.161325	0.0542686	0.201449	0.214773	0.162277	0.197879	0.157883	0.0657386	0.0894417	0.00461744	0.0066834	0.0343453	0.0604767	0.00744629
1965	P32583	Suppressor protein SRP40	1129	P32583	SRP40	nucleus	308	0.11109	0.0625289	0.121837	0.217589	0.288786	0.198169	0.0981685	0.0707621	0.136653	0.214751	0.304854	0.174812	0.0933572	0.0542185	0.110677	0.227611	0.310497	0.203639	0.101498	0.0649453	0.131607	0.222462	0.260723	0.218764	0.0916751	0.0738354	0.135488	0.228609	0.2865	0.183892	0.0856681	0.0701908	0.125533	0.221735	0.28219	0.214684	0.164364	0.148337	0.0399333	0.0512448	0.153316	0.148074
233	P32588	Nuclear and cytoplasmic polyadenylated RNA-binding protein PUB1	1132	P32588	PUB1		536	0.242719	0.16447	0.173783	0.168191	0.150868	0.0999697	0.238656	0.137005	0.160148	0.143566	0.180626	0.139998	0.24624	0.16427	0.161666	0.173862	0.148542	0.105421	0.253934	0.212212	0.144806	0.134845	0.135131	0.119073	0.234383	0.134363	0.207725	0.14033	0.136745	0.146454	0.208711	0.110792	0.169244	0.165524	0.208378	0.13735	0.0327359	0.0463955	0.0120128	0.00184681	0.0153973	0.0498743
334	P32589	Heat shock protein homolog SSE1	1133	P32589	SSE1	cytosol	2433	0.195625	0.156761	0.158215	0.170378	0.175718	0.143303	0.18117	0.158728	0.155969	0.182248	0.165084	0.156801	0.198329	0.167821	0.164053	0.154996	0.167792	0.14701	0.185551	0.15841	0.142453	0.161171	0.171	0.181416	0.203298	0.170288	0.140908	0.172769	0.159652	0.153084	0.210912	0.172075	0.146888	0.162302	0.160835	0.146987	0.0798294	0.0541046	0.00355562	0.00403451	0.040248	0.0932072
1207	P32591	SWI/SNF complex subunit SWI3	1135	P32591	SWI3	nucleus	813	0.156355	0.129853	0.118583	0.157906	0.209284	0.228019	0.18527	0.14708	0.142738	0.175287	0.1749	0.174725	0.118702	0.0905738	0.109715	0.188598	0.240311	0.252099	0.143332	0.123195	0.152123	0.188861	0.228981	0.163508	0.136364	0.118725	0.130081	0.16783	0.21757	0.22943	0.156634	0.124697	0.126486	0.158253	0.232783	0.201148	0.1191	0.0810125	0.0431877	0.00843779	0.073814	0.177924
527	P32597	Nuclear protein STH1/NPS1	1136	P32597	STH1	nucleus	1573	0.175522	0.17902	0.15568	0.162329	0.17509	0.15236	0.233953	0.2684	0.201777	0.152799	0.10433	0.0387413	0.118314	0.107467	0.144943	0.18673	0.233058	0.209487	0.174128	0.200943	0.218707	0.166818	0.153372	0.0860317	0.154929	0.171751	0.176288	0.147842	0.178055	0.171135	0.186134	0.222475	0.172948	0.145829	0.163705	0.108909	0.0999328	0.0318457	0.00609071	0.004015	0.0396192	0.102265
800	P32598	Serine/threonine-protein phosphatase PP1-2	1137	P32598	GLC7		671	0.147398	0.135884	0.195814	0.184951	0.151336	0.184616	0.13675	0.149141	0.192937	0.177972	0.161286	0.181914	0.138943	0.144786	0.192359	0.197334	0.149325	0.177253	0.14865	0.136475	0.18976	0.190323	0.151272	0.183519	0.139712	0.132857	0.182487	0.185765	0.172688	0.186491	0.133383	0.129687	0.178331	0.191506	0.170108	0.196986	0.128056	0.0749814	0.0340438	0.0186075	0.0158653	0.134521
8	P32599	Fimbrin	1138	P32599	SAC6		803	0.299414	0.2148	0.1678	0.147747	0.135333	0.0349069	0.276418	0.213603	0.158478	0.157305	0.123212	0.0709841	0.310322	0.215797	0.150616	0.133438	0.12209	0.0677366	0.27737	0.196032	0.145871	0.15545	0.148071	0.0772052	0.296024	0.205053	0.135108	0.149263	0.131934	0.0826177	0.328348	0.179403	0.125177	0.149863	0.139379	0.0778308	0.0239591	0.00393392	0.00602961	0.0185968	0.000137248	0.0151885
850	P32600	Serine/threonine-protein kinase TOR2	1139	P32600	TOR2		810	0.143795	0.139626	0.23605	0.208525	0.158919	0.113085	0.105337	0.143585	0.214583	0.214613	0.172353	0.149529	0.136938	0.139028	0.198752	0.213992	0.173401	0.137889	0.134736	0.126896	0.195804	0.203186	0.167451	0.171927	0.147563	0.137687	0.219047	0.205122	0.172904	0.117678	0.131517	0.13864	0.224032	0.203523	0.16537	0.136919	0.13166	0.0712394	0.0742794	0.0421816	0.0234482	0.0629898
1398	P32602	Alpha-soluble NSF attachment protein	1141	P32602	SEC17		748	0.114576	0.140653	0.228585	0.261805	0.199646	0.0547345	0.0949031	0.072918	0.242362	0.284457	0.242505	0.0628547	0.103029	0.119363	0.207997	0.290834	0.216107	0.0626684	0.104013	0.114987	0.233002	0.268028	0.212774	0.0671958	0.0977088	0.0997436	0.189971	0.272101	0.264814	0.0756624	0.0849684	0.116234	0.206149	0.262545	0.250747	0.0793574	0.160878	0.0702124	0.0668148	0.0954617	0.0641752	0.00463909
2682	P32606	Putative mitochondrial translation system component PET127	1144	P32606	PET127	mitochondria	207	0.418954	0.487584	0.0934612	0	0	0	0.401183	0.502505	0.0963112	0	0	0	0.42175	0.457903	0.120347	0	0	0	0.467626	0.46519	0.0671845	0	0	0	0.330684	0.537116	0.1322	0	0	0	0.341495	0.55198	0.106525	0	0	0	0.1435	0.276719	0.0683091	0.166344	0.13547	0.0500954
1463	P32607	Retrograde regulation protein 1	1145	P32607	RTG1		130	0.0933682	0.108862	0.169634	0.222519	0.181709	0.223908	0.140249	0.256205	0.232094	0.202213	0.169239	0	0.081809	0.0766665	0.134274	0.195298	0.275377	0.236576	0.0841246	0.146638	0.282613	0.247413	0.239211	0	0.0570792	0.111138	0.143191	0.175559	0.241807	0.271225	0.0832094	0.16871	0.159382	0.185535	0.237626	0.165538	0.182086	0.102004	0.00786405	0.0561755	0.0462382	0.173812
681	P32608	Retrograde regulation protein 2	1146	P32608	RTG2	cytosol	336	0.176626	0.17041	0.151673	0.168442	0.172784	0.160065	0.156441	0.152048	0.159282	0.211604	0.187691	0.132934	0.171925	0.151663	0.142448	0.172749	0.176556	0.184658	0.139771	0.146177	0.152685	0.168037	0.195917	0.197413	0.149384	0.140004	0.145378	0.1765	0.175024	0.213711	0.178586	0.132937	0.138302	0.169759	0.177444	0.202971	0.0988288	0.0404552	0.010097	0.00209852	0.0373133	0.109969
522	P32610	V-type proton ATPase subunit D	1148	P32610	VMA8	vacuole	196	0.15784	0.154975	0.292159	0.210789	0.131774	0.0524632	0.15797	0.180604	0.280632	0.204862	0.111212	0.0647203	0.175487	0.171714	0.290774	0.197455	0.132501	0.0320696	0.175519	0.190439	0.284996	0.19391	0.141612	0.0135244	0.190295	0.176651	0.277607	0.195573	0.123774	0.0361	0.180099	0.173521	0.271554	0.196121	0.124678	0.0540271	0.117614	0.055891	0.130388	0.044445	0.00369597	0.00236785
2142	P32611	54S ribosomal protein RML2, mitochondrial	1149	P32611	RML2	mitochondria	196	0.297142	0.515653	0.187205	0	0	0	0.383287	0.462439	0.123587	0.0306874	0	0	0.38207	0.463152	0.154779	0	0	0	0.416675	0.425941	0.157383	0	0	0	0.356945	0.444676	0.156471	0	0.0419087	0	0.343189	0.49436	0.129889	0	0.0325617	0	0.0216879	0.304787	0.0254342	0.166344	0.13547	0.0500954
327	P32614	Fumarate reductase 1	1151	P32614	FRD1	cytosol	485	0.176653	0.221143	0.186646	0.203523	0.212036	0	0.153506	0.188495	0.187947	0.224994	0.223827	0.0212307	0.197323	0.207832	0.222121	0.194938	0.169898	0.00788881	0.161061	0.199739	0.177551	0.201323	0.189443	0.0708835	0.177569	0.219127	0.172097	0.240859	0.179727	0.0106204	0.199844	0.203637	0.169477	0.209268	0.181602	0.0361713	0.0988018	0.0102777	0.0248752	0.0371787	0.0765655	0.0500954
980	P32618	Uncharacterized protein YEL043W	1153	P32618	GTA1	ER	401	0.257351	0.303109	0.289465	0.122707	0.0273685	0	0.284824	0.259513	0.299971	0.155691	0	0	0.254081	0.284661	0.263529	0.17284	0.0248891	0	0.296814	0.240448	0.297364	0.157465	0.0079086	0	0.226024	0.243633	0.286931	0.187853	0.055558	0	0.21212	0.259171	0.25208	0.207535	0.0469987	0.0220953	0.0181038	0.0922435	0.127694	0.0436367	0.108102	0.0500954
2091	P32621	Guanosine-diphosphatase	1154	P32621	GDA1	Golgi	891	0.0839458	0.0739087	0.129112	0.320809	0.276755	0.11547	0.0795892	0.0690602	0.12446	0.31082	0.298001	0.118071	0.0843412	0.0821444	0.116661	0.303043	0.291618	0.122192	0.0842734	0.0697289	0.124868	0.3068	0.298549	0.115781	0.072377	0.0650591	0.110863	0.289049	0.328331	0.134321	0.0670457	0.0583875	0.116719	0.31498	0.310082	0.132786	0.191509	0.136957	0.0326589	0.154465	0.141285	0.0653743
786	P32623	Probable glycosidase CRH2	1155	P32623	UTR2	PM	293	0.17279	0.21811	0.287998	0.208258	0.0930726	0.0197709	0.141739	0.239017	0.284928	0.229945	0.0894281	0.0149428	0.21407	0.233491	0.240628	0.224612	0.0770957	0.0101039	0.179046	0.195444	0.300512	0.242294	0.0798691	0.00283536	0.163134	0.191093	0.264146	0.253822	0.108729	0.0190755	0.161565	0.19439	0.268055	0.264335	0.0928199	0.0188352	0.102664	0.00724446	0.126227	0.0419144	0.0423978	0.0303244
518	P32626	Enolase-phosphatase E1	1156	P32626	UTR4	cytosol	114	0.177228	0.254517	0.213098	0.10666	0.248496	0	0.148436	0.193777	0.201614	0.229926	0.201271	0.024976	0.160126	0.251031	0.157652	0.158173	0.220217	0.0528004	0.124256	0.163722	0.176698	0.235354	0.214387	0.0855823	0.158466	0.230468	0.172314	0.253461	0.185291	0	0.185979	0.190523	0.149512	0.189985	0.208532	0.0754687	0.0982265	0.0436516	0.051328	0.0596835	0.113026	0.0500954
263	P32628	UV excision repair protein RAD23	1157	P32628	RAD23		321	0.1563	0.181524	0.163809	0.176089	0.201125	0.121152	0.158027	0.182238	0.181691	0.182091	0.173087	0.122867	0.179404	0.209714	0.15485	0.148693	0.183828	0.12351	0.172943	0.173514	0.182453	0.191559	0.165099	0.114432	0.182283	0.168019	0.160869	0.201034	0.17239	0.115404	0.216587	0.1722	0.155677	0.18772	0.17481	0.0930073	0.119154	0.0293419	0.00203831	0.00974557	0.065655	0.0710571
1881	P32629	Mannan polymerase II complex ANP1 subunit	1158	P32629	ANP1	Golgi	485	0.0882001	0.0977274	0.152612	0.288875	0.260631	0.111954	0.0939987	0.0817478	0.129404	0.293204	0.285741	0.115905	0.0892933	0.0851275	0.126646	0.314002	0.276808	0.108123	0.08389	0.0844731	0.138494	0.283942	0.281041	0.12816	0.079843	0.0840557	0.131372	0.270881	0.314142	0.119706	0.0793095	0.0820579	0.113188	0.295991	0.294956	0.134498	0.187254	0.113138	0.00915797	0.122531	0.125161	0.0618587
2198	P32639	Pre-mRNA-splicing helicase BRR2	1160	P32639	BRR2	nucleus	279	0.16301	0.0536128	0.231741	0.123937	0.258673	0.169025	0.200792	0.0512989	0.0977283	0.0831504	0.206054	0.360977	0.0845277	0.0170365	0.0803086	0.192971	0.269103	0.356053	0.0828728	0	0.179143	0.15375	0.243733	0.340501	0.175576	0.0148244	0.155004	0.087068	0.248828	0.318699	0.120686	0.0805001	0.108021	0.158602	0.260444	0.271747	0.112444	0.157253	0.0699711	0.0424064	0.123203	0.11893
784	P32642	Monothiol glutaredoxin-4	1161	P32642	GRX4		159	0.159863	0.250773	0.281173	0.169847	0.138345	0	0.114534	0.211949	0.23562	0.254646	0.169255	0.0139955	0.150811	0.248624	0.260326	0.18789	0.152349	0	0.126161	0.186152	0.271703	0.220714	0.156061	0.0392089	0.0968555	0.202492	0.271428	0.23095	0.185013	0.0132613	0.172888	0.0605235	0.322371	0.197505	0.185764	0.0609485	0.115592	0.039907	0.119402	0.00350347	0.00287434	0.0500954
720	P32644	Putative ATP-dependent RNA helicase ECM32	1163	P32644	ECM32		959	0.144697	0.203435	0.237139	0.125421	0.143234	0.146074	0.170873	0.132428	0.22571	0.162942	0.141259	0.166788	0.156854	0.181139	0.173408	0.205611	0.125195	0.157792	0.165199	0.209513	0.178147	0.173003	0.1307	0.143439	0.1213	0.110094	0.17575	0.211157	0.200826	0.180873	0.112811	0.151993	0.183867	0.216105	0.13836	0.196866	0.130758	0.00743084	0.075369	0.0409229	0.00776352	0.0959787
1534	P32657	Chromo domain-containing protein 1	1165	P32657	CHD1	nucleus	1609	0.1027	0.111073	0.14875	0.211536	0.237563	0.188378	0.118232	0.140763	0.208185	0.224117	0.178226	0.130477	0.0768003	0.058159	0.117319	0.22202	0.283148	0.242554	0.095011	0.0942205	0.187067	0.24519	0.24917	0.129342	0.0940263	0.096762	0.171516	0.195422	0.248076	0.194197	0.0904479	0.126501	0.193958	0.20992	0.253491	0.125682	0.172755	0.0997932	0.0130202	0.0451923	0.102093	0.138283
1595	P32660	Phospholipid-transporting ATPase DNF1	1166	P32660	DNF1		1616	0.110382	0.10193	0.150453	0.277086	0.265814	0.0943345	0.108917	0.100692	0.127898	0.27808	0.29584	0.0885729	0.124699	0.111528	0.118006	0.295107	0.266476	0.0841846	0.0981336	0.0960433	0.155527	0.280637	0.27604	0.0936202	0.102979	0.100521	0.139513	0.256967	0.299839	0.100181	0.0906388	0.0928202	0.131323	0.275202	0.308149	0.101866	0.165073	0.108936	0.0113172	0.110743	0.130344	0.0442391
631	P32767	Importin beta-like protein KAP122	1167	P32767	KAP122		147	0.161252	0.180596	0.242196	0.226801	0.189155	0	0.160896	0.220395	0.235567	0.195101	0.188041	0	0.179312	0.219125	0.280295	0.232855	0.0884128	0	0.14609	0.186882	0.220676	0.236376	0.209977	0	0.158041	0.234296	0.256006	0.206611	0.145046	0	0.221753	0.178399	0.208007	0.234761	0.157081	0	0.114202	0.0302698	0.0804255	0.0604568	0.0536848	0.0500954
2675	P32769	Elongation factor 1 alpha-like protein	1168	P32769	HBS1		224	0.166908	0.0593961	0.0967275	0.108851	0.180489	0.387629	0.135001	0.0761489	0.0953722	0.087737	0.161617	0.444124	0.100606	0.0116047	0.0615553	0.127083	0.195592	0.503559	0.241131	0.0641846	0.0475457	0.0904411	0.170785	0.385913	0.0585738	0.0924475	0.068382	0.113536	0.184751	0.482309	0.0998728	0.041632	0.0756213	0.134404	0.214255	0.434214	0.108547	0.15147	0.0650429	0.0574929	0.0450183	0.337534
463	P32770	Asparagine-rich protein	1169	P32770	NRP1		361	0.16904	0.174884	0.189778	0.188036	0.159262	0.119001	0.171412	0.169372	0.185218	0.190061	0.167162	0.116776	0.164748	0.163993	0.181243	0.195776	0.176572	0.117669	0.166438	0.160635	0.193282	0.210727	0.15717	0.111748	0.15631	0.151866	0.182234	0.19354	0.172986	0.143065	0.138419	0.172817	0.175165	0.196618	0.151511	0.165472	0.106415	0.0359817	0.0280074	0.0216918	0.0237916	0.0689058
301	P32771	S-(hydroxymethyl)glutathione dehydrogenase	1170	P32771	SFA1	cytosol	287	0.188464	0.233164	0.182984	0.214552	0.180836	0	0.146439	0.203728	0.178021	0.242941	0.170229	0.0586421	0.218731	0.260172	0.190469	0.166746	0.163882	0	0.179407	0.206087	0.192201	0.21542	0.192762	0.0141225	0.158483	0.223541	0.152253	0.24661	0.201219	0.0178939	0.218985	0.239561	0.165329	0.200387	0.165209	0.0105296	0.0869904	0.0222986	0.0212137	0.048208	0.0453656	0.0500954
1710	P32776	RNA polymerase II transcription factor B subunit 1	1172	P32776	TFB1	nucleus	515	0.0581165	0.100393	0.150876	0.188974	0.218623	0.283018	0.124674	0.0924454	0.15338	0.15471	0.206261	0.26853	0.0774413	0.0684133	0.137665	0.221295	0.235683	0.259502	0.101771	0.0918147	0.175449	0.189731	0.209085	0.232149	0.105467	0.0700446	0.154111	0.173166	0.227265	0.269947	0.11545	0.109868	0.143099	0.159053	0.225636	0.246894	0.217338	0.110473	0.0108941	0.0226299	0.0831526	0.232922
2067	P32783	mRNA cap guanine-N7 methyltransferase	1174	P32783	ABD1		227	0.0997868	0.121552	0.0985054	0.158117	0.206377	0.315661	0.0712001	0.109289	0.11309	0.145643	0.173861	0.386917	0.10577	0.0726044	0.0774172	0.129657	0.219162	0.395389	0.102491	0.102995	0.103358	0.149422	0.183294	0.358441	0.101747	0.124203	0.100226	0.129315	0.171697	0.372813	0.117436	0.11871	0.0912711	0.126744	0.158216	0.387622	0.175668	0.0893136	0.063265	0.00822644	0.0709068	0.265566
1187	P32784	Glycerol-3-phosphate O-acyltransferase 1	1175	P32784	SCT1	ER	516	0.215518	0.276345	0.34163	0.128124	0.0383833	0	0.206819	0.266283	0.364639	0.145933	0.0163257	0	0.218441	0.248028	0.323831	0.174331	0.035369	0	0.22006	0.251492	0.314357	0.166396	0.0476952	0	0.204587	0.229178	0.325151	0.1876	0.0534839	0	0.171048	0.254356	0.335268	0.186458	0.0528697	0	0.0599369	0.0654798	0.17986	0.0382201	0.0970871	0.0500954
2626	P32787	Mitochondrial genome maintenance protein MGM101	1178	P32787	MGM101	mitochondria	341	0.382112	0.47617	0.141718	0	0	0	0.282267	0.627608	0.0901248	0	0	0	0.403845	0.518997	0.0771577	0	0	0	0.515953	0.370887	0.111212	0.00194813	0	0	0.479939	0.330876	0.188516	0	0.000669566	0	0.504113	0.384995	0.110892	0	0	0	0.106657	0.265305	0.0200524	0.166344	0.13547	0.0500954
1263	P32790	Actin cytoskeleton-regulatory complex protein SLA1	1181	P32790	SLA1		844	0.129639	0.132759	0.167303	0.176843	0.14552	0.247936	0.129628	0.121065	0.158819	0.180105	0.148768	0.261616	0.118007	0.111737	0.140944	0.184208	0.148368	0.296735	0.118323	0.0977757	0.152252	0.172335	0.158663	0.300651	0.129678	0.115339	0.148673	0.187724	0.155399	0.263187	0.142155	0.1086	0.144254	0.176456	0.149364	0.279171	0.145815	0.0781068	0.00553267	0.0104992	0.0100497	0.197841
620	P32791	Ferric/cupric reductase transmembrane component 1	1182	P32791	FRE1	PM	378	0.194241	0.210743	0.27061	0.23163	0.0630323	0.0297428	0.226561	0.189121	0.252687	0.214481	0.0847794	0.0323708	0.203019	0.249839	0.226294	0.243008	0.066412	0.0114272	0.220331	0.185888	0.23841	0.252284	0.0756873	0.0274	0.189596	0.170744	0.272379	0.244667	0.101232	0.0213824	0.158481	0.20569	0.240448	0.265754	0.102779	0.026848	0.0812132	0.000122361	0.10884	0.0652862	0.0724381	0.0203526
2791	P32794	ATPase family gene 2 protein	1185	P32794	AFG2		560	0.0911326	0.071064	0.0769762	0.11362	0.178247	0.46896	0.0786196	0.0658002	0.0864644	0.12156	0.158671	0.488885	0.0803433	0.0850229	0.0823048	0.104416	0.189201	0.458712	0.0859608	0.073767	0.0765858	0.114508	0.20331	0.445868	0.0734684	0.075209	0.0627475	0.105734	0.165963	0.516878	0.0945164	0.0773969	0.0578675	0.104487	0.186284	0.479448	0.184322	0.139802	0.0847941	0.0527238	0.0427768	0.418865
2202	P32795	Mitochondrial inner membrane i-AAA protease supercomplex subunit YME1	1186	P32795	YME1	mitochondria	709	0.362943	0.488871	0.14076	0.00742464	0	0	0.394012	0.436592	0.169396	0	0	0	0.373634	0.478535	0.144872	0.00295869	0	0	0.380892	0.436363	0.17464	0.00376962	0.00433561	0	0.33676	0.470083	0.192417	0.000740081	0	0	0.329683	0.51658	0.151617	0.0021192	0	0	0.087489	0.278006	0.0210099	0.158919	0.13547	0.0500954
1785	P32798	Cobalt uptake protein COT1	1188	P32798	COT1	vacuole	242	0.127886	0.193063	0.438311	0.19297	0.0477692	0	0.136066	0.245699	0.436888	0.152855	0.0284922	0	0.126807	0.159501	0.417072	0.232015	0.0646053	0	0.118192	0.109376	0.497312	0.221002	0.0541188	0	0.14869	0.178341	0.385542	0.21515	0.0705809	0.00169611	0.15006	0.158283	0.411302	0.215238	0.0639989	0.00111738	0.147568	0.0178024	0.276541	0.0266267	0.0877011	0.0500954
2409	P32799	Cytochrome c oxidase subunit 6A, mitochondrial	1189	P32799	COX13	mitochondria	286	0.422507	0.419765	0.157728	0	0	0	0.459912	0.451299	0.088789	0	0	0	0.400314	0.443423	0.154855	0.00140764	0	0	0.463012	0.38695	0.149762	0.000275364	0	0	0.401683	0.425787	0.17253	0	0	0	0.367221	0.502164	0.130615	0	0	0	0.147052	0.2089	0.00404247	0.166344	0.13547	0.0500954
2616	P32802	Transmembrane 9 superfamily member 1;Protein p24a	1192	P32802	EMP70		734	0.060748	0.0595278	0.121946	0.331033	0.318159	0.108586	0.0534262	0.0485331	0.106379	0.304664	0.384501	0.102497	0.0597528	0.0565548	0.112031	0.327332	0.332824	0.111505	0.0602043	0.0485164	0.1204	0.328844	0.313338	0.128698	0.0562627	0.0441128	0.090275	0.289673	0.389209	0.130467	0.0486767	0.0461013	0.0913054	0.324798	0.359804	0.129315	0.214706	0.151338	0.0398243	0.164689	0.182689	0.0584907
248	P32803	Endosomal protein P24B	1193	P32803	EMP24		314	0.192499	0.205423	0.250264	0.166799	0.122539	0.0624754	0.16844	0.19279	0.254148	0.172648	0.139564	0.0724106	0.191373	0.182216	0.194719	0.200134	0.153026	0.0785309	0.181388	0.18222	0.234242	0.179092	0.143329	0.0797289	0.169907	0.170863	0.235035	0.191157	0.14709	0.0859479	0.153976	0.181984	0.22646	0.202308	0.15137	0.0839027	0.082955	0.00544268	0.0884936	0.000455349	0.0129313	0.01238
906	P32804	Zinc-regulated transporter 1	1194	P32804	ZRT1	PM	149	0.145805	0.201468	0.248	0.227627	0.1771	0	0.130718	0.155461	0.234228	0.270628	0.17562	0.0333455	0.150256	0.158197	0.227799	0.296229	0.167519	0	0.168563	0.140396	0.266839	0.228351	0.195851	0	0.14897	0.129873	0.193425	0.284112	0.202011	0.0416089	0.125791	0.140771	0.213565	0.295855	0.171017	0.0530017	0.12965	0.00939728	0.0862297	0.061283	0.0416295	0.0500954
2950	P32806	GTPase-activating protein GYP6	1196	P32806	GYP6		118	0	0.0284537	0.0805562	0.16376	0.286956	0.440274	0.0753039	0.0512019	0.0855225	0.108097	0.340822	0.339053	0	0.0428703	0.0700967	0.133028	0.361273	0.392733	0	0	0.0458448	0.155999	0.299241	0.498915	0	0.0217456	0.0623335	0.175663	0.294936	0.445322	0	0	0.0918725	0.174337	0.23985	0.49394	0.275454	0.182412	0.0812142	0.00258329	0.151486	0.390178
420	P32832	Chromatin structure-remodeling complex subunit RSC7	1200	P32832	NPL6	nucleus	630	0.188584	0.1897	0.160569	0.169862	0.165263	0.126023	0.25126	0.248718	0.191707	0.140813	0.117005	0.0504981	0.129741	0.110167	0.137216	0.193319	0.219064	0.210494	0.182348	0.217508	0.210676	0.161161	0.149705	0.078602	0.167437	0.177073	0.178025	0.158679	0.178802	0.139984	0.182821	0.22545	0.18315	0.155038	0.164006	0.0895357	0.0868704	0.021166	0.00120184	0.0035179	0.0297923	0.075928
1852	P32833	Origin recognition complex subunit 2	1201	P32833	ORC2	nucleus	125	0.102909	0.0372031	0.139618	0.278331	0.221702	0.220237	0.106401	0.153705	0.278023	0.228602	0.12495	0.108319	0	0.0351566	0.128306	0.146523	0.440246	0.249768	0.0501851	0.0660544	0.205031	0.275149	0.331932	0.0716491	0.0931304	0.103527	0.19686	0.201389	0.182247	0.222847	0.114939	0.109523	0.240131	0.153257	0.213466	0.168683	0.172545	0.173663	0.0221523	0.111987	0.086232	0.170141
294	P32835	GTP-binding nuclear protein GSP1/CNR1	1202	P32835	GSP1		366	0.161425	0.208226	0.155224	0.184802	0.186122	0.104201	0.15674	0.209018	0.160435	0.196216	0.175799	0.101792	0.161301	0.171445	0.170221	0.170476	0.179848	0.146709	0.153803	0.195922	0.17417	0.190382	0.166713	0.11901	0.156796	0.185827	0.149989	0.204526	0.176017	0.126844	0.194982	0.213493	0.137559	0.18268	0.164682	0.106603	0.114029	0.00263937	0.00654682	0.0184583	0.0506516	0.0541052
2576	P32839	Mitochondrial chaperone BCS1	1205	P32839	BCS1	mitochondria	147	0.38215	0.508974	0.108876	0	0	0	0.425072	0.519582	0.055346	0	0	0	0.370774	0.534697	0.0945289	0	0	0	0.428506	0.442268	0.129226	0	0	0	0.36491	0.492059	0.14303	0	0	0	0.31941	0.477193	0.11034	0.0385713	0.0544865	0	0.106695	0.298108	0.0528941	0.166344	0.13547	0.0500954
2282	P32843	Mitochondrial escape protein 2	1207	P32843	YME2	mitochondria	529	0.410914	0.445836	0.14325	0	0	0	0.372161	0.491984	0.135855	0	0	0	0.395104	0.458367	0.146529	0	0	0	0.403069	0.439681	0.15725	0	0	0	0.354585	0.469676	0.17574	0	0	0	0.34099	0.496679	0.162331	0	0	0	0.13546	0.23497	0.0185206	0.166344	0.13547	0.0500954
1174	P32844	Exocyst complex component SEC6	1208	P32844	SEC6	PM	297	0.165024	0.16631	0.218579	0.310035	0.109123	0.0309276	0.102574	0.152631	0.210737	0.259532	0.180999	0.0935281	0.109551	0.0985344	0.217578	0.242019	0.162822	0.169496	0.138366	0.10624	0.138471	0.194707	0.198542	0.223674	0.0992374	0.110537	0.188179	0.210419	0.188628	0.203	0.115314	0.128626	0.22156	0.221854	0.174749	0.137898	0.11043	0.0445553	0.0568085	0.143691	0.0263469	0.0191678
2600	P32854	Syntaxin PEP12	1210	P32854	PEP12	vacuole	136	0.0910183	0.0728898	0.239171	0.387768	0.178731	0.0304224	0.0250053	0.0273352	0.214299	0.401903	0.331457	0	0.0249995	0.108416	0.288639	0.321801	0.256145	0	0.0203702	0.0740267	0.1929	0.339355	0.344719	0.0286291	0.0754614	0.0372635	0.174661	0.385648	0.326966	0	0	0	0.18381	0.39852	0.360654	0.0570159	0.184436	0.137976	0.0774004	0.221424	0.0432608	0.019673
1240	P32855	Exocyst complex component SEC8	1211	P32855	SEC8	PM	367	0.133931	0.113366	0.194459	0.241083	0.145211	0.17195	0.130161	0.163943	0.154361	0.197011	0.157933	0.196591	0.12628	0.0972036	0.158858	0.23267	0.178087	0.206901	0.117971	0.0982709	0.119696	0.149855	0.145533	0.368675	0.156083	0.0807517	0.176902	0.191424	0.185642	0.209198	0.12512	0.156601	0.150918	0.216038	0.174367	0.176956	0.141524	0.0974999	0.0326888	0.0747392	0.00974081	0.121855
2723	P32857	Membrane protein PTM1	1212	P32857	PTM1		420	0.0550988	0.0538355	0.104717	0.308222	0.368797	0.10933	0.0529842	0.033652	0.0938255	0.258705	0.431907	0.128926	0.0603843	0.0541836	0.102009	0.302723	0.3609	0.1198	0.0541535	0.0427429	0.089563	0.300774	0.378229	0.134538	0.0595454	0.0357337	0.0918583	0.267796	0.400526	0.14454	0.0439085	0.0356455	0.075453	0.306961	0.394843	0.143189	0.220356	0.15703	0.0570532	0.141878	0.233326	0.0592349
2497	P32860	NifU-like protein, mitochondrial	1213	P32860	NFU1	mitochondria	285	0.391796	0.482456	0.125748	0	0	0	0.41168	0.471408	0.116912	0	0	0	0.404004	0.463029	0.132967	0	0	0	0.413803	0.443658	0.14254	0	0	0	0.351295	0.485482	0.163224	0	0	0	0.34608	0.525813	0.128107	0	0	0	0.116341	0.27159	0.036022	0.166344	0.13547	0.0500954
2565	P32861	UTP--glucose-1-phosphate uridylyltransferase	1214	P32861	UGP1		1598	0.0285887	0.0602738	0.151391	0.236036	0.297831	0.225879	0.0297075	0.0640815	0.147998	0.221588	0.289254	0.247372	0.0243998	0.0377694	0.126869	0.249699	0.32972	0.231544	0.0241797	0.0441101	0.142613	0.241021	0.301397	0.246679	0.0312099	0.0542486	0.148049	0.219731	0.294154	0.252607	0.0333938	0.0545943	0.143335	0.223176	0.289032	0.256469	0.246866	0.150592	0.0103797	0.0696926	0.162361	0.175784
491	P32864	Rab proteins geranylgeranyltransferase component A	1215	P32864	MRS6	cytosol	177	0.172811	0.22065	0.223886	0.194766	0.187886	0	0.153184	0.187186	0.224278	0.277408	0.157944	0	0.197125	0.217253	0.229916	0.20766	0.148047	0	0.171928	0.230501	0.208778	0.222127	0.166667	0	0.165328	0.180882	0.188424	0.270036	0.182427	0.0129039	0.234049	0.194208	0.143725	0.196857	0.231161	0	0.102643	0.00978441	0.062116	0.0284225	0.0524156	0.0500954
30	P32867	Protein SSO1	1216	P32867	SSO1		390	0.199992	0.218052	0.184217	0.215893	0.140168	0.0416783	0.194239	0.16678	0.197123	0.229627	0.17067	0.0415612	0.216796	0.214322	0.165524	0.206415	0.151669	0.0452753	0.210757	0.177975	0.174153	0.22243	0.158529	0.056155	0.221715	0.1914	0.147042	0.211732	0.17695	0.0511611	0.205971	0.19248	0.177697	0.193746	0.171521	0.0585852	0.0754629	0.00718609	0.0224463	0.0495494	0.00469809	0.00841703
564	P32873	GTPase-activating protein BEM3	1217	P32873	BEM3		298	0.1775	0.139004	0.215838	0.263883	0.10895	0.0948243	0.158981	0.156084	0.231818	0.262474	0.110204	0.0804385	0.208669	0.185602	0.186823	0.226772	0.108556	0.0835778	0.198851	0.0951516	0.148919	0.265911	0.137462	0.153705	0.189676	0.155744	0.175434	0.219514	0.141805	0.117828	0.205828	0.112807	0.172181	0.242057	0.14474	0.122387	0.0979541	0.0718615	0.054068	0.0975394	0.0265207	0.044729
2472	P32875	Lipoyl synthase, mitochondrial	1219	P32875	LIP5	mitochondria	368	0.320657	0.553092	0.126251	0	0	0	0.380299	0.514698	0.105003	0	0	0	0.345975	0.542224	0.111801	0	0	0	0.397192	0.442442	0.160365	0	0	0	0.335684	0.501907	0.162409	0	0	0	0.377762	0.46693	0.151611	0.00369678	0	0	0.0452024	0.342226	0.035519	0.166344	0.13547	0.0500954
2418	P32891	D-lactate dehydrogenase [cytochrome] 1, mitochondrial	1220	P32891	DLD1	mitochondria	691	0.313571	0.538289	0.14814	0	0	0	0.419652	0.476483	0.103865	0	0	0	0.402183	0.478796	0.118346	0.000675029	0	0	0.389103	0.457799	0.152616	0.000482709	0	0	0.368839	0.49468	0.135872	0.000608156	0	0	0.312297	0.520426	0.166565	0.000711981	0	0	0.0381163	0.327424	0.0136304	0.166344	0.13547	0.0500954
2782	P32892	ATP-dependent RNA helicase DRS1	1221	P32892	DRS1		873	0.111375	0.0675152	0.0775106	0.0999291	0.181209	0.462461	0.109052	0.0682186	0.0731204	0.0997462	0.165059	0.484803	0.108631	0.0651567	0.0801876	0.111341	0.187986	0.446698	0.107621	0.0607962	0.0725285	0.0881371	0.178023	0.492894	0.112033	0.0692881	0.0713583	0.0953878	0.172624	0.47931	0.110451	0.061009	0.0650647	0.0885635	0.184287	0.490625	0.16408	0.14335	0.0842598	0.0664147	0.0457388	0.412366
2668	P32893	Trafficking protein particle complex II-specific subunit 65	1222	P32893	TRS65	Golgi	240	0.0587539	0.0300992	0.120834	0.245403	0.295208	0.249701	0.0084699	0.051252	0.133712	0.261287	0.305832	0.239448	0.0130058	0.05442	0.108309	0.267901	0.327907	0.228457	0.0667989	0.0739584	0.13574	0.205678	0.304681	0.213144	0.0335659	0	0.134066	0.225528	0.363833	0.243007	0.0841053	0.0359483	0.0863205	0.230324	0.31787	0.245432	0.2167	0.180766	0.0409361	0.0790593	0.159738	0.199606
[truncated: 2,081 more rows]
[truncated: 70 more columns]

## Sheet: reference database
Protein ID	ORF	Standard name	Localization	Description	Protein ID	ORF	Standard name	Protein names								Gene name	Unique protein IDs	Protein names
[truncated: 5,389 more rows]

[truncated: 6 more sheets: Copy numbers, MC split, SVM predictions, neighbourhood analysis, Submit Query, Neighbourhood]
