# Supplementary material for: Dynamic Organellar Mapping in yeast reveals extensive protein localization changes during ER stress
Source: Nat Commun. 2025 Dec 2;16:10842. doi: 10.1038/s41467-025-66946-8 (PMC12672650; doi:10.1038/s41467-025-66946-8)
Supplement: Supplementary file 7 — Supplementary Data 4 [file 41467_2025_66946_MOESM7_ESM.xlsx]

## Sheet: (A) FP DTT vs control
Protein ID(s)	Gene name(s)	Localization annotation in reference database	Log2 fold difference DTT vs con	Significant abundance change at 5% FDR DTT vs con	-Log T-test p-value DTT vs con	T-test q-value DTT vs con
P04710	AAC1	mitochondria	-0.611997	+	2.07497	0.0106055
P53909	AAH1	cytosol	-0.790842	+	2.43023	0.0040703
P32357	AAR2	cytosol	1.44509	+	1.81086	0.0053211
P23542	AAT2	cytosol	0.448125	+	3.18114	0.00678324
Q08641	ABP140	actin-associated	0.358096	+	1.8622	0.0372427
Q03266	ABZ2	cytosol	1.61511	+	1.34308	0.0170545
P31787	ACB1	cytosol	1.26405	+	2.43179	0.00335678
Q00955	ACC1	cytosol	-0.464656	+	1.6249	0.0324171
Q12168	ACF2	cytosol	0.819881	+	1.58547	0.0171311
P39533	ACO2	mitochondria	-0.994672	+	3.52653	0.000586538
P52910	ACS2	nucleus	-0.491418	+	2.82172	0.00676404
Q03233	ADD37	cytosol	3.82865	+	1.36588	0.0104101
P36040	ADD66	cytosol	1.48374	+	2.77022	0.000850394
P54113	ADE16	cytosol	0.781532	+	2.77522	0.00359052
P21264	ADE2	cytosol	0.484742	+	2.04352	0.0183763
P38972	ADE6	cytosol	-0.36751	+	2.17652	0.0259163
P10127	ADH4	mitochondria	3.44846	+	1.25933	0.0160911
Q04894	ADH6	cytosol	0.310604	+	2.17701	0.0365087
P07248	ADR1	cytosol	3.74414	+	2.95035	0
P32317	AFG1	mitochondria	0.371512	+	1.71234	0.0426175
P39925	AFG3	mitochondria	0.361091	+	1.64635	0.0479595
Q04412	AGE1	cytosol	3.74174	+	2.42281	0.000972973
P25376	AGP1	PM	-0.661507	+	1.46287	0.026119
P38090	AGP2	PM	1.48074	+	1.74396	0.00651744
P43567	AGX1	cytosol	2.15809	+	2.418	0.000724832
P23180	AIM17	mitochondria	1.14824	+	1.06576	0.041307
P38885	AIM46	mitochondria	0.482263	+	3.26637	0.0046462
P46680	AIP1	actin-associated	0.925889	+	4.10768	0.000730539
P39010	AKR1	Golgi	0.602931	+	2.68217	0.00463124
P47019	ALB1	nucleus	-1.49833	+	2.82627	0.000927039
P47771	ALD2	cytosol	2.93868	+	2.34844	0.000782609
P40047	ALD5	mitochondria	-0.52446	+	1.77198	0.0232067
P53730	ALG12	ER	1.13142	+	3.33349	0.000595122
P38242	ALG14	ER	0.895631	+	1.2132	0.0328126
P43636	ALG2	ER	0.576284	+	2.12645	0.0112642
Q12001	ALG6	ER	0.885534	+	1.29116	0.0270429
P53868	ALG9	ER	0.464216	+	1.4583	0.0428355
P52893	ALT1	mitochondria	0.338921	+	2.29922	0.0264734
P47029	ALY2	cytosol	1.5669	+	1.09375	0.0315479
P22855	AMS1	vacuole	4.21917	+	4.15415	0
P19211	ANB1	cytosol	2.42465	+	3.59792	0
P16550	APA1	cytosol	0.337605	+	2.42813	0.025015
P14904	APE1	vacuole	1.6315	+	4.34705	0
P32454	APE2	cytosol	0.373243	+	1.59531	0.0483315
P53940	APJ1	nucleus	1.0366	+	2.63786	0.0028491
P36000	APL2	ambiguous	0.543194	+	1.9185	0.0174024
Q12028	APL4	ambiguous	0.65165	+	2.33043	0.00674425
P35181	APS1	ambiguous	0.954344	+	1.44599	0.0200703
P36973	APT2	cytosol	-0.447225	+	1.727	0.0297445
P38115	ARA1	cytosol	1.23383	+	2.64436	0.000929825
Q04212	ARA2	unknown	1.93297	+	2.04963	0.0035828
P40024	ARB1	ambiguous	-0.329034	+	1.94759	0.0414938
P53731	ARC35	actin-associated	0.380978	+	2.13656	0.0250371
P38328	ARC40	actin-associated	0.532814	+	3.29512	0.0036102
P53629	ARE2	ER	0.727533	+	2.13465	0.00669819
P11076	ARF1	Golgi	0.368126	+	1.91472	0.0334147
P19146	ARF2	Golgi	2.8054	+	0.978965	0.0363351
P22768	ARG1	cytosol	-0.733773	+	4.80101	0.000628866
P05150	ARG3	cytosol	-0.703417	+	2.47804	0.0044193
P04076	ARG4	cytosol	-0.427614	+	2.65794	0.0112929
Q01217	ARG5,6	mitochondria	-0.716118	+	2.55001	0.00404188
Q04728	ARG7	mitochondria	-0.563042	+	1.54444	0.0269975
P18544	ARG8	mitochondria	-0.694886	+	3.28991	0.00284184
P53111	ARI1	cytosol	1.14591	+	4.83015	0
P53974	ARK1	actin-associated	1.56811	+	1.73528	0.00643529
Q02804	ARL3	ambiguous	0.58234	+	1.47098	0.0301661
P38724	ARN2	unknown	1.80681	+	1.96368	0.00341748
P08566	ARO1	cytosol	-0.421795	+	2.28587	0.0183578
Q06408	ARO10	cytosol	3.81909	+	6.94194	0
P32449	ARO4	cytosol	-0.345978	+	2.16864	0.0296848
P38840	ARO9	cytosol	0.893161	+	2.88375	0.00297067
P32381	ARP2	actin-associated	0.621115	+	1.90419	0.0149005
P47117	ARP3	actin-associated	0.478569	+	2.3999	0.0113061
Q03862	ARX1	nucleus	-0.657967	+	3.63495	0.00254391
P38011	ASC1	ribosome	-0.670592	+	3.14357	0.00326697
P48361	ASK10	cytosol	1.62678	+	1.74858	0.00556259
P16639	ATE1	cytosol	1.74477	+	2.70085	0.000896266
P53104	ATG1	cytosol	1.17934	+	1.28107	0.0239056
P25641	ATG15	vacuole	1.70439	+	2.11212	0.00362963
P43601	ATG18	ambiguous	0.897134	+	1.92456	0.00756104
P35193	ATG19	cytosol	3.02228	+	4.86675	0
Q07528	ATG20	endosomes	1.47614	+	1.03983	0.0379014
Q02887	ATG21	endosomes	0.993983	+	1.46637	0.01828
P40344	ATG3	cytosol	2.84216	+	3.72914	0
Q06485	ATG33	mitochondria	0.910629	+	2.51351	0.00346362
P38862	ATG7	cytosol	1.64585	+	1.91277	0.00407746
P38182	ATG8	ambiguous	2.13132	+	2.60307	0.000943231
P07251	ATP1	mitochondria	-0.534617	+	3.02888	0.00423826
P18496	ATP10	mitochondria	1.1993	+	1.25317	0.0244885
Q12349	ATP14	mitochondria	-0.655753	+	1.26168	0.0401493
Q06405	ATP17	mitochondria	-0.521519	+	1.62578	0.0265857
P81451	ATP19	mitochondria	-1.33859	+	2.30732	0.00333487
P00830	ATP2	mitochondria	-0.405643	+	1.75351	0.0337441
Q12233	ATP20	mitochondria	-0.550937	+	1.62341	0.0253439
P38077	ATP3	mitochondria	-0.355121	+	1.65971	0.0484435
P05626	ATP4	mitochondria	-0.653762	+	2.04968	0.010049
P30902	ATP7	mitochondria	-0.495138	+	2.09526	0.0164724
Q08236	AVO1	ambiguous	-0.898722	+	1.50067	0.0188611
P36062	AVT3	vacuole	0.584072	+	1.57528	0.0252766
P38928	AXL2	PM	3.59141	+	2.80159	0.000829932
P12630	BAR1	ambiguous	3.07026	+	2.29909	0.000742268
P47176	BAT2	cytosol	1.2361	+	4.49711	0
P38772	BCD1	nucleus	-0.573392	+	1.72345	0.0215436
P36122	BCH2	ambiguous	2.41173	+	3.38426	0
Q01389	BCK1	cytosol	-1.84619	+	1.36853	0.0153008
P32839	BCS1	mitochondria	-1.80876	+	2.0686	0.00356745
P07278	BCY1	ambiguous	0.537824	+	2.40138	0.00886008
Q07442	BDF2	nucleus	2.12946	+	2.65639	0.000986301
P39011	BEM4	cytosol	1.07313	+	2.06939	0.00424538
P20133	BET2	cytosol	0.917987	+	1.23787	0.0306444
P36149	BET3	ambiguous	0.618277	+	1.85675	0.0159045
Q00618	BET4	ambiguous	0.906558	+	1.98311	0.00668661
P47113	BFA1	NE	-3.40317	+	2.23978	0.000699029
P38934	BFR1	ER	0.590388	+	1.71508	0.0214462
Q06631	BFR2	nucleus	-0.437526	+	2.101	0.0213104
P15703	BGL2	CW	1.56986	+	2.36845	0.00279452
P32451	BIO2	mitochondria	-1.50385	+	1.10511	0.0314428
P43583	BLM10	nucleus	1.32815	+	1.34928	0.0192547
P29311	BMH1	cytosol	0.433048	+	1.97103	0.0239765
Q08965	BMS1	nucleus	-0.432016	+	1.65163	0.034776
P47039	BNA3	ambiguous	0.431768	+	1.50636	0.0439585
Q05979	BNA5	cytosol	1.11271	+	3.61412	0.000709302
P43619	BNA6	cytosol	0.287721	+	2.40906	0.0363076
P41832	BNI1	actin-associated	1.74571	+	2.6172	0.000808989
P25385	BOS1	ER	1.14079	+	1.25304	0.0250167
P14772	BPT1	vacuole	0.449917	+	1.44652	0.0462319
P48582	BRO1	endosomes	0.414811	+	1.78773	0.0313811
Q08004	BUD20	nucleus	-2.90112	+	2.1032	0.00292388
Q04347	BUD22	nucleus	-0.61997	+	2.01791	0.0111981
P40506	CAB2	cytosol	1.02195	+	1.40143	0.0209722
P36076	CAB3	cytosol	0.510599	+	1.38617	0.042287
P53332	CAB4	cytosol	1.15345	+	1.05785	0.041968
Q04199	CAC2	nucleus	1.00132	+	1.47545	0.0176447
P24813	CAD1	cytosol	1.74946	+	2.07035	0.0035222
P43568	CAK1	cytosol	2.13886	+	2.15607	0.00308586
P13517	CAP2	actin-associated	0.360608	+	2.21257	0.0258872
P07991	CAR2	cytosol	1.43183	+	3.25271	0.00071345
P41735	CAT5	mitochondria	1.55898	+	1.17322	0.0259843
P33322	CBF5	nucleus	-0.408225	+	1.86351	0.029341
P53894	CBK1	ambiguous	0.81347	+	2.66432	0.00347083
P07253	CBP6	mitochondria	-0.563796	+	1.67413	0.0234936
P14905	CBS2	mitochondria	-6.89547	+	1.92123	0.00336524
P21269	CCA1	cytosol	0.611943	+	3.12884	0.00354839
P37366	CCL1	nucleus	0.587524	+	2.37301	0.00801364
P48237	CCM1	mitochondria	-0.784193	+	1.10151	0.0479721
P27636	CDC15	cytosol	1.27649	+	2.29842	0.00323767
P09798	CDC16	nucleus	1.29093	+	1.26565	0.0236227
P06785	CDC21	ambiguous	0.506163	+	2.53663	0.00879587
P06101	CDC37	cytosol	0.852636	+	2.64922	0.00359827
P07834	CDC4	nucleus	-1.77064	+	1.91784	0.00377658
P25694	CDC48	cytosol	0.434202	+	2.62204	0.0113193
Q12018	CDC53	nucleus	0.622686	+	2.02169	0.0112113
P26637	CDC60	cytosol	-0.248226	+	2.50092	0.0495484
P06243	CDC7	nucleus	0.513403	+	1.31696	0.047586
Q06549	CDD1	cytosol	-0.436925	+	1.58466	0.0376871
P38221	CDS1	ER	-0.579899	+	1.98401	0.0146527
Q03654	CEF1	nucleus	3.85017	+	2.08824	0.00192023
P22516	CHL1	nucleus	-4.55814	+	5.56799	0
P05374	CHO2	ER	-0.794315	+	3.58814	0.000776978
P08004	CHS1	PM	0.597182	+	3.6097	0.00347115
P40955	CHS6	ambiguous	1.6716	+	1.64789	0.00700556
P38843	CHS7	ambiguous	2.49239	+	1.88367	0.0034714
P38779	CIC1	nucleus	-0.732618	+	2.85489	0.00355224
Q08822	CIR2	mitochondria	-0.824505	+	2.73473	0.00322321
P47001	CIS3	CW	3.52363	+	3.59192	0
Q08685	CLP1	nucleus	1.25069	+	2.53511	0.00280992
P36064	CMC1	mitochondria	-1.31018	+	1.05365	0.0393991
Q3E7A4	CMC2	cytosol	-2.87667	+	3.13291	0
P06787	CMD1	cytosol	0.491202	+	1.50254	0.0356519
P27466	CMK1	cytosol	1.24416	+	1.21739	0.0259096
P22517	CMK2	cytosol	3.77601	+	3.14711	0
P14747	CMP2	cytosol	0.501812	+	1.62279	0.0285066
Q07897	CMS1	nucleus	-0.566537	+	3.85377	0.0032665
P25296	CNB1	cytosol	0.77991	+	1.85972	0.0103285
Q05809	COA4	cytosol	-1.59211	+	3.14605	0.000721893
Q3E846	COA6	mitochondria	-2.26705	+	2.47423	0.00080597
Q03048	COF1	actin-associated	0.51827	+	1.57998	0.0296603
P53951	COG5	Golgi	0.833704	+	1.39998	0.0240685
P53959	COG6	Golgi	1.60886	+	0.999017	0.0422062
P53622	COP1	COPI	0.385197	+	2.74818	0.0151111
P27680	COQ3	mitochondria	2.12982	+	1.7923	0.00431795
O13525	COQ4	mitochondria	0.96694	+	1.85617	0.00793784
P53318	COQ6	mitochondria	1.61261	+	1.93579	0.00411368
P07256	COR1	mitochondria	-0.640009	+	2.37914	0.00663676
P53822	COS1	endosomes	3.41443	+	2.24994	0.000712871
P52924	COS10	ambiguous	2.94085	+	2.30719	0.000737201
P53344	COS6	endosomes	3.48823	+	3.65435	0
Q07788	COS7	cytosol	3.36117	+	2.23563	0.000687898
P38723	COS8	endosomes	2.39429	+	2.60281	0.000562212
P36034	COS9	endosomes	1.70529	+	1.59504	0.00810331
Q01519	COX12	mitochondria	-2.63083	+	2.68902	0.000613065
P32799	COX13	mitochondria	-2.96105	+	1.90661	0.00348536
P00410	COX2	mitochondria	-1.36128	+	2.64239	0.000670807
P04037	COX4	mitochondria	-1.05629	+	2.43698	0.00344889
P00424	COX5A	mitochondria	-1.05535	+	2.03379	0.00462379
P00427	COX6	mitochondria	-0.95812	+	2.33943	0.0033652
P07255	COX9	mitochondria	-1.84382	+	3.44938	0
P34237	COY1	Golgi	0.471274	+	1.87784	0.0236661
P07258	CPA1	cytosol	-1.53742	+	3.28438	0.000782051
P14832	CPR1	cytosol	0.688313	+	1.8081	0.0149168
P23285	CPR2	ambiguous	1.85489	+	2.29586	0.00250838
P25334	CPR4	ambiguous	3.59798	+	2.40654	0.00093913
P53691	CPR6	cytosol	0.836373	+	2.69079	0.0036777
P27614	CPS1	vacuole	0.462971	+	2.10904	0.018321
P38892	CRG1	unknown	3.21348	+	6.18404	0
P53301	CRH1	CW	2.27757	+	3.72212	0
P30822	CRM1	nucleus	0.427608	+	1.60414	0.0379165
Q06538	CSC1	ambiguous	1.21084	+	1.55495	0.0113202
Q12150	CSF1	ambiguous	-4.03367	+	2.36545	0.000907563
P35206	CSG2	ER	2.17206	+	2.67404	0.000578199
Q08054	CSI2	vacuole	2.78298	+	3.85352	0
P49956	CTF18	nucleus	0.672302	+	2.45549	0.00510759
P49573	CTR1	PM	1.55895	+	3.09585	0.000681564
P29029	CTS1	CW	0.739848	+	2.21536	0.00644477
Q06350	CTS2	cytosol	1.15916	+	2.69693	0.000921739
Q08412	CUE5	cytosol	0.723966	+	1.71061	0.0163541
P53202	CUL3	cytosol	1.35254	+	2.2423	0.00368584
P53854	CWC25	nucleus	1.4495	+	2.19023	0.00360606
P28319	CWP1	CW	1.49565	+	1.99461	0.0036367
P43497	CWP2	CW	3.22816	+	1.77942	0.00366359
P40312	CYB5	ER	-0.775655	+	1.80279	0.0113993
P00044	CYC1	mitochondria	-1.49123	+	2.06899	0.00349206
P38909	CYC2	mitochondria	1.41844	+	1.7238	0.00677356
P32582	CYS4	cytosol	-0.40737	+	2.10714	0.0236878
P07143	CYT1	mitochondria	-0.793123	+	1.41984	0.024246
Q00873	CYT2	mitochondria	-3.0575	+	2.38759	0.000833977
P54838	DAK1	cytosol	0.982329	+	4.16495	0.000813333
Q12084	DAS2	nucleus	-0.543896	+	1.83349	0.0201168
P20447	DBP3	nucleus	-0.863808	+	2.44011	0.0035581
P53734	DBP6	nucleus	-0.51526	+	2.06668	0.0161884
P36120	DBP7	nucleus	-0.485027	+	1.65761	0.0284292
P38719	DBP8	nucleus	-0.452941	+	1.83336	0.0255951
Q06218	DBP9	nucleus	-0.60577	+	2.03336	0.011386
Q06151	DCS1	cytosol	1.33644	+	3.67227	0.000931298
Q12123	DCS2	cytosol	0.804478	+	2.30106	0.00439008
P40087	DDI1	cytosol	0.962407	+	3.2946	0.00084375
P18899	DDR48	cytosol	2.62385	+	4.88823	0
P38307	DER1	ER	2.24168	+	2.08376	0.00340566
Q05031	DFG5	PM	0.846479	+	1.07713	0.0479387
P07807	DFR1	cytosol	1.09342	+	2.37218	0.00357511
P39517	DHH1	cytosol	0.376172	+	1.9333	0.031583
P36009	DHR2	nucleus	-0.776989	+	1.26087	0.0333051
P54005	DIA1	cytosol	5.61373	+	3.37315	0
P53388	DIP5	PM	-0.71221	+	2.00571	0.00918481
P39976	DLD3	cytosol	0.612671	+	3.4134	0.00330435
P53924	DMA2	cytosol	0.794606	+	1.7553	0.0121886
Q12675	DNF2	PM	0.55301	+	1.9173	0.0171663
Q12674	DNF3	Golgi	1.86179	+	3.10888	0.000787097
P36037	DOA1	cytosol	0.597882	+	2.31509	0.00784246
P32571	DOA4	endosomes	1.69819	+	2.55538	0.00075
P38774	DOG1	unknown	2.01826	+	2.55905	0.000837209
P38773	DOG2	cytosol	2.9485	+	2.59851	0.000598039
P40553	DOT5	nucleus	0.767777	+	1.77844	0.0122974
P24482	DPB2	nucleus	2.12648	+	2.51304	0.000818182
P14020	DPM1	ER	0.681765	+	1.5403	0.0233056
P36152	DRE2	cytosol	-1.44858	+	2.72104	0.000794118
P32892	DRS1	nucleus	-0.597948	+	2.71354	0.00447883
P39524	DRS2	Golgi	0.575396	+	2.81294	0.0043541
P53095	DSD1	ambiguous	0.881061	+	3.14872	0.000969512
P38844	DSE2	PM	2.68521	+	2.56363	0.000567442
P38213	DSF2	cytosol	2.13164	+	1.38499	0.012491
P48510	DSK2	cytosol	0.290521	+	2.09967	0.0471693
P43616	DUG1	cytosol	0.898574	+	2.92262	0.00251541
P53871	DUG3	cytosol	-1.18424	+	1.53423	0.0128831
P53759	DUS1	nucleus	-0.620846	+	3.10183	0.00355556
Q06053	DUS3	nucleus	-0.681795	+	3.95386	0.00072
Q06337	EAF1	nucleus	0.99283	+	1.38245	0.0219755
P39995	EAF5	nucleus	1.31563	+	1.03676	0.0414635
P36049	EBP2	nucleus	-0.563799	+	3.23148	0.00339114
P39715	ECM1	nucleus	-0.618452	+	1.48847	0.0265115
Q04217	ECM16	nucleus	-0.513874	+	2.18134	0.0133482
P38167	ECM21	cytosol	2.43602	+	2.17012	0.00277174
P47144	ECM27	unknown	2.15947	+	1.68769	0.0053621
P38737	ECM29	nucleus	0.804376	+	3.95152	0.000981818
P38122	ECM31	mitochondria	0.861703	+	3.10009	0.000927114
Q05902	ECM38	vacuole	2.71924	+	3.03911	0.000976
P36156	ECM4	cytosol	1.81833	+	2.94129	0.000652406
P32471	EFB1	cytosol	-0.456655	+	1.75602	0.026941
Q3E705	EFG1	nucleus	-0.458207	+	1.87173	0.0242433
P32324	EFT2	cytosol	-0.423219	+	1.7223	0.0328385
P38295	EHT1	ambiguous	-0.608868	+	2.58318	0.00539535
Q05050	EIS1	PM	-0.577923	+	2.49279	0.00684091
Q03764	EKI1	cytosol	0.938233	+	1.27756	0.0264958
P39540	ELO1	ER	-0.920167	+	1.64624	0.0129463
P25358	ELO2	ER	-4.45541	+	2.7996	0.000903704
P40319	ELO3	ER	-0.731942	+	1.59915	0.0195648
P42935	ELP2	cytosol	-0.385612	+	1.85651	0.0328644
Q02908	ELP3	cytosol	-0.406486	+	1.73898	0.0342386
Q04409	EMI2	cytosol	1.97806	+	1.0597	0.0316587
P32803	EMP24	ERGIC	0.373001	+	2.0409	0.0280733
Q12396	EMP46	ERGIC	2.69267	+	4.68956	0
P32802	EMP70	ambiguous	-0.328113	+	2.01457	0.0382919
P13587	ENA1	PM	-4.74396	+	4.0307	0
Q08299	ENB1	PM	5.21777	+	1.99235	0.00291623
P00924	ENO1	cytosol	1.32993	+	5.77476	0
P38333	ENP1	nucleus	-0.570856	+	1.70523	0.0225258
P48234	ENP2	nucleus	-0.668325	+	1.79777	0.0155756
P47160	ENT3	endosomes	0.298679	+	1.95073	0.049123
Q04660	ERB1	cytosol	-0.577422	+	3.12869	0.00351789
P32476	ERG1	ER	-2.25676	+	2.94419	0.000767296
P41338	ERG10	cytosol	0.574001	+	2.56003	0.00652693
P10614	ERG11	ER	-0.383043	+	1.6335	0.0448895
P32462	ERG24	ER	-0.784774	+	1.23399	0.0349762
P53045	ERG25	ER	-0.734412	+	1.30975	0.0315227
P54781	ERG5	ER	-0.742947	+	2.07168	0.00797015
P43613	ERJ5	ER	0.974061	+	2.67282	0.00334
Q03103	ERO1	ER	2.91681	+	6.20935	0
P39704	ERP2	ERGIC	1.50229	+	2.37343	0.00293158
P53337	ERV29	ERGIC	1.27359	+	2.70665	0.000675
Q03661	ESC1	nucleus	3.94449	+	2.3692	0.000903766
Q06344	ESF1	nucleus	-0.396003	+	1.75174	0.0354663
P38071	ETR1	mitochondria	0.381641	+	1.70633	0.0412581
P32474	EUG1	ER	1.97704	+	3.22194	0.000945736
P23776	EXG1	CW	4.94805	+	3.15099	0
P52911	EXG2	PM	1.41591	+	0.981251	0.0474338
P19658	EXO70	PM	0.752411	+	1.70039	0.015746
P30624	FAA1	ambiguous	-0.411854	+	1.99249	0.0249929
P39002	FAA3	PM	-0.870397	+	1.40156	0.0236118
P38913	FAD1	cytosol	1.15455	+	1.62669	0.0102912
P40546	FAF1	nucleus	-2.67749	+	2.83497	0.000757764
Q12099	FAL1	nucleus	-0.831314	+	1.95814	0.00788456
Q06001	FAR10	ER	0.726996	+	2.08456	0.00790579
P53917	FAR11	ambiguous	1.48399	+	3.87484	0
Q05040	FAR8	ER	0.534334	+	1.59474	0.0266903
P32604	FBP26	cytosol	1.04762	+	2.94316	0.000692308
P40039	FCY21	PM	0.801636	+	1.09717	0.0478866
Q03034	FDC1	cytosol	1.14798	+	4.48848	0
P25621	FEN2	ambiguous	0.977125	+	1.65403	0.0113728
P38260	FES1	cytosol	0.861702	+	1.40047	0.023515
P41813	FKH2	nucleus	1.65608	+	1.7866	0.00508346
Q08967	FLC1	ER	2.49311	+	1.83648	0.00369088
P39719	FLC2	ambiguous	0.538654	+	1.27059	0.0480445
P40464	FLX1	mitochondria	2.37216	+	2.22622	0.00162178
Q03778	FMN1	cytosol	1.35453	+	1.46193	0.0141696
P36141	FMP46	mitochondria	0.56461	+	1.90144	0.0170072
P50264	FMS1	cytosol	2.9086	+	2.68625	0.00067033
P32785	FMT1	mitochondria	1.10982	+	1.09995	0.0372147
P53848	FOL1	mitochondria	-0.438759	+	2.27761	0.0169897
Q12676	FOL3	cytosol	1.72996	+	1.2075	0.0234236
P32472	FPR2	ambiguous	0.75163	+	3.10808	0.00282025
P38911	FPR3	nucleus	0.29399	+	2.25411	0.0400858
Q07825	FRA1	cytosol	0.589274	+	2.27572	0.00880724
P32614	FRD1	cytosol	1.24837	+	3.79177	0.000924242
P32791	FRE1	PM	1.41524	+	2.17996	0.00354468
P38310	FTH1	vacuole	0.781986	+	2.03902	0.00740853
P40088	FTR1	PM	-1.19043	+	1.35791	0.0204318
P25659	FUB1	unknown	2.125	+	2.70664	0.000580952
P38196	FUI1	PM	-1.34718	+	1.7852	0.00637901
P39730	FUN12	cytosol	-0.417437	+	2.22397	0.0201689
P18562	FUR1	cytosol	-0.49418	+	1.92794	0.0209923
P16892	FUS3	nucleus	0.86038	+	2.00961	0.00682153
Q12247	FYV7	nucleus	-1.60475	+	2.20513	0.00335035
Q04792	GAD1	cytosol	3.01343	+	2.20587	0.000940828
Q04739	GAL83	cytosol	1.68093	+	2.05381	0.00358452
P19145	GAP1	ambiguous	-1.13687	+	2.16408	0.00367718
Q03655	GAS3	PM	-0.505784	+	1.95231	0.0193644
P25555	GBP2	nucleus	-0.460168	+	2.91224	0.00757143
P32481	GCD11	cytosol	-0.364479	+	1.84199	0.036813
P35197	GCS1	cytosol	0.41616	+	2.08995	0.0233135
P14065	GCY1	cytosol	1.12358	+	2.32759	0.0035
P32621	GDA1	Golgi	-0.668013	+	2.29231	0.00672493
Q02979	GDE1	cytosol	2.17375	+	1.67034	0.00541515
P07262	GDH1	cytosol	-0.61472	+	2.76628	0.00416495
P33327	GDH2	cytosol	3.59182	+	2.78078	0.000807947
P39958	GDI1	cytosol	0.858994	+	3.65039	0.000935065
P39722	GEM1	mitochondria	1.78131	+	2.12818	0.00325225
P38812	GEP4	mitochondria	-0.618104	+	1.35171	0.0348215
Q12154	GET3	ambiguous	1.08911	+	2.25832	0.00345776
P14742	GFA1	cytosol	1.5961	+	5.16616	0
Q06336	GGA1	Golgi	2.73494	+	2.34767	0.000757895
P38988	GGC1	mitochondria	-0.65193	+	2.73714	0.00409187
P25569	GID7	cytosol	2.17366	+	2.21538	0.0028022
P40208	GID8	cytosol	1.70458	+	1.61724	0.00799184
Q12263	GIN4	cytosol	0.399785	+	1.59381	0.0438152
Q04233	GIS4	PM	0.750526	+	1.31268	0.0310252
P32775	GLC3	cytosol	1.47967	+	1.36748	0.0170248
P41818	GLC8	cytosol	0.6779	+	2.59041	0.0041578
P17709	GLK1	cytosol	2.33156	+	3.70903	0
P18494	GLN3	cytosol	0.797422	+	1.2482	0.0334409
P13188	GLN4	cytosol	-0.394992	+	2.84831	0.0116751
P50107	GLO1	cytosol	1.82657	+	4.07893	0
Q05584	GLO2	cytosol	0.547192	+	1.34473	0.0420117
Q12320	GLO4	mitochondria	1.56195	+	0.946835	0.0488725
Q12680	GLT1	cytosol	-0.940583	+	4.09014	0.000739394
P37303	GLY1	cytosol	-0.492446	+	2.63687	0.00819974
P53839	GOR1	cytosol	1.23631	+	2.12924	0.00353788
P10823	GPA2	PM	2.10352	+	1.32662	0.0159383
Q08886	GPB1	cytosol	1.20289	+	1.22571	0.0258647
Q00055	GPD1	ambiguous	1.32087	+	2.58838	0.000932551
P41911	GPD2	cytosol	0.550588	+	4.19863	0.00289351
P23797	GPI12	ER	1.24248	+	2.07352	0.00396078
P38875	GPI16	ER	0.674562	+	2.8094	0.00338462
Q04080	GPI17	ER	0.836448	+	2.50042	0.00342412
Q12008	GPM2	cytosol	2.79782	+	2.91241	0.000835616
P41277	GPP1	cytosol	0.557621	+	1.64456	0.0241139
P40106	GPP2	cytosol	1.13757	+	1.38646	0.0196542
P38143	GPX2	ambiguous	1.84275	+	0.935906	0.047993
Q12068	GRE2	cytosol	1.27866	+	2.81087	0.000765957
P38715	GRE3	cytosol	1.45298	+	4.18798	0
Q04410	GRH1	Golgi	0.541154	+	1.67787	0.0241569
P24814	GRR1	ambiguous	1.40414	+	1.65766	0.00811406
Q06817	GRS2	cytosol	1.11651	+	1.30443	0.023558
P25373	GRX1	cytosol	1.51702	+	3.99032	0
Q03835	GRX3	cytosol	0.792998	+	1.76193	0.0118833
Q12438	GRX6	ambiguous	0.85287	+	2.24926	0.00442667
P40989	GSC2	PM	6.03022	+	4.54016	0
Q08220	GSH2	cytosol	0.518651	+	1.42878	0.0376345
P32836	GSP2	nucleus	2.1458	+	1.55215	0.00789516
Q04924	GTB1	ER	1.18239	+	1.15212	0.031504
P40956	GTS1	actin-associated	0.525062	+	1.53464	0.0312223
P40582	GTT1	ambiguous	0.416422	+	2.20613	0.0208135
P38625	GUA1	cytosol	-0.524267	+	1.71822	0.0242242
P32191	GUT2	mitochondria	-0.724815	+	1.62917	0.0183968
Q08484	GYP1	Golgi	1.92395	+	2.12441	0.00335814
Q12344	GYP5	cytosol	1.55088	+	1.33352	0.0180385
P48365	GYP7	cytosol	3.66412	+	5.10749	0
Q12753	HAA1	cytosol	-0.899957	+	1.84767	0.00878452
P38970	HAL5	ambiguous	0.707183	+	3.97008	0.000788321
Q12180	HAL9	nucleus	1.47895	+	1.54768	0.0101092
P0CE41	HAP1	ambiguous	1.865	+	2.43276	0.000666667
Q03532	HAS1	nucleus	-0.597889	+	1.61001	0.0240416
P32769	HBS1	cytosol	0.529064	+	1.69298	0.0242044
P20448	HCA4	nucleus	-0.787095	+	4.4991	0.000659459
P34243	HCS1	cytosol	0.659058	+	2.02974	0.0101462
P32347	HEM12	cytosol	0.575188	+	2.67434	0.00534562
P11353	HEM13	cytosol	1.33245	+	2.06804	0.00368401
P40012	HEM14	mitochondria	0.794043	+	1.30176	0.0298774
Q12276	HER1	cytosol	2.96569	+	3.87566	0
Q04458	HFD1	ambiguous	0.852097	+	2.20607	0.00461637
P53551	HHO1	nucleus	-0.543144	+	2.34214	0.00937516
P00498	HIS1	cytosol	-0.339081	+	1.86051	0.0426483
P38635	HIS2	cytosol	0.628375	+	1.35861	0.0337705
P00815	HIS4	cytosol	-0.561804	+	2.25073	0.0100985
P48353	HLJ1	ER	0.690645	+	1.43194	0.0262425
P12683	HMG1	ER	-0.691792	+	2.64581	0.004121
P38074	HMT1	ambiguous	-0.38291	+	1.55553	0.0485152
P19807	HNM1	PM	-0.873055	+	1.93532	0.00800272
P32485	HOG1	cytosol	0.43809	+	1.60929	0.0360427
P53389	HOL1	PM	2.86594	+	1.06523	0.0269748
P13663	HOM2	cytosol	-0.362188	+	3.20998	0.0113465
Q05827	HOR7	PM	4.75822	+	2.63329	0.000748466
Q04178	HPT1	cytosol	-0.546797	+	1.95252	0.0168714
Q05787	HRD3	ER	2.10634	+	1.22008	0.0212698
Q05905	HRI1	cytosol	0.770006	+	3.25636	0.00162644
P38753	HSE1	endosomes	1.47248	+	1.00578	0.043049
P10961	HSF1	nucleus	1.13886	+	1.57988	0.0113333
P34244	HSL1	ambiguous	1.7989	+	3.29189	0.000910448
P31539	HSP104	cytosol	1.44873	+	3.51744	0.000884058
P32478	HSP150	CW	0.55897	+	1.61465	0.0249947
P15992	HSP26	cytosol	4.06297	+	3.38863	0
Q12329	HSP42	cytosol	3.2289	+	3.26665	0
P33416	HSP78	mitochondria	1.06846	+	3.91165	0.000797386
P02829	HSP82	cytosol	1.20321	+	4.01744	0
P02294	HTB2	nucleus	-0.497247	+	2.66035	0.00787399
P40325	HUA1	cytosol	0.99234	+	1.85176	0.00785246
P53119	HUL5	nucleus	1.49461	+	1.91366	0.00431058
P04807	HXK2	cytosol	0.669908	+	2.86456	0.00346457
P32465	HXT1	PM	0.600285	+	1.49494	0.0270478
P32466	HXT3	PM	-0.741276	+	2.39509	0.00437562
P32467	HXT4	PM	-1.7817	+	3.46145	0
P39004;P39003	HXT7;HXT6	PM	-1.47117	+	2.18903	0.0036696
P23301	HYP2	cytosol	-0.574336	+	1.27505	0.0455199
P40581	HYR1	ambiguous	0.546996	+	1.9334	0.017072
Q12385	ICT1	unknown	1.22004	+	2.30625	0.00366154
P28241	IDH2	mitochondria	0.462766	+	1.73891	0.0268956
P15496	IDI1	cytosol	-0.486335	+	2.50418	0.0100861
P40154	IES2	nucleus	0.922162	+	1.8518	0.00817824
P25038	IFM1	mitochondria	-1.21744	+	1.09896	0.0355264
P53897	IGO1	cytosol	0.966426	+	1.94038	0.00671531
P47042	IKS1	cytosol	2.44086	+	3.96589	0
P47155	ILM1	ambiguous	3.4313	+	3.68516	0
P07342	ILV2	mitochondria	-0.650604	+	3.55619	0.00294709
P39522	ILV3	mitochondria	-0.73702	+	2.34644	0.00476874
P47031	IML2	cytosol	0.522106	+	1.89831	0.0195069
P32351	IMP2'	ambiguous	0.690577	+	1.77389	0.0155097
P32899	IMP3	nucleus	-0.557013	+	2.93458	0.00427411
P53941	IMP4	nucleus	-0.631571	+	2.91406	0.00352453
Q02888	INA17	mitochondria	0.692192	+	1.26972	0.0363189
P01097	INH1	mitochondria	-0.785022	+	2.79964	0.00345657
P11986	INO1	cytosol	3.44077	+	3.78094	0
P50942	INP52	ambiguous	1.51736	+	1.54206	0.0101338
Q12072	IOC2	nucleus	0.896501	+	2.04022	0.00610029
P53877	IPI3	nucleus	-0.61111	+	1.7196	0.0201365
P19158	IRA2	ambiguous	2.07882	+	1.45321	0.0102788
Q06683	IRC3	mitochondria	5.24331	+	3.66345	0
P43615	IRC6	unknown	1.33249	+	2.2433	0.00363755
P36115	IRS4	ambiguous	1.38105	+	2.68951	0.000722408
Q99312	ISN1	ambiguous	1.88467	+	1.00008	0.0393437
P53843	IST1	endosomes	0.488681	+	1.40149	0.0438106
P53125	ITC1	nucleus	-0.324571	+	2.20328	0.0327198
Q07532	IWR1	ambiguous	0.886557	+	2.78661	0.00331514
Q03419	IZH1	cytosol	-1.17636	+	1.61995	0.010316
P53193	JAC1	mitochondria	0.993098	+	1.08595	0.0426647
P40358	JEM1	ER	3.06933	+	3.04435	0
P36224	JNM1	actin-associated	1.2938	+	1.32668	0.0210125
P47135	JSN1	ambiguous	0.681392	+	1.46148	0.0257408
P40069	KAP123	cytosol	-0.387213	+	2.83841	0.0129318
P16474	KAR2	ER	1.99988	+	4.24882	0
P17119	KAR3	nucleus	2.6377	+	2.23702	0.000935294
P40309	KHA1	ambiguous	2.24702	+	2.59445	0.00096
P38692	KIC1	cytosol	1.20872	+	1.5103	0.0138224
P13185	KIN1	cytosol	1.05487	+	2.54834	0.00347952
P36004	KKQ8	cytosol	4.57338	+	1.17582	0.0192738
P38873	KOG1	vacuole	0.87562	+	2.43191	0.00337165
P53914	KRE33	nucleus	-0.40546	+	3.06942	0.00938693
P22023	KRE5	ER	1.06517	+	3.64839	0.000701149
P39005	KRE9	ambiguous	1.03541	+	3.00681	0.00072973
P14681	KSS1	nucleus	2.37355	+	2.95696	0.000802632
P27810	KTR1	Golgi	1.48126	+	2.86191	0.000955752
P38131	KTR4	Golgi	1.24525	+	5.32316	0
Q92325	LAG2	unknown	1.15779	+	2.10678	0.00410638
Q10740	LAP2	cytosol	0.384153	+	3.15777	0.0102155
P40367	LAS21	ER	1.02737	+	1.21229	0.0298177
Q06147	LCB5	Golgi	1.09951	+	1.11448	0.0359878
Q08045	LCL2	ambiguous	1.39644	+	1.28178	0.0217755
P40079	LCP5	nucleus	-0.687026	+	1.22455	0.0415121
Q12502	LDB19	cytosol	1.69598	+	2.99986	0.000666667
P38139	LDH1	LD	1.99524	+	1.88903	0.00364338
Q08963	LEA1	nucleus	0.932109	+	2.14146	0.00433279
P07264	LEU1	cytosol	-0.393001	+	1.77582	0.0348028
Q12166	LEU9	mitochondria	-0.698598	+	1.53399	0.0230382
P36016	LHS1	ER	1.26909	+	2.82002	0.000768683
P32875	LIP5	mitochondria	-0.951588	+	2.27815	0.00376978
P38878	LNP1	ER	0.493141	+	2.02603	0.0181897
Q06508	LOA1	ER	0.639435	+	1.28424	0.0391114
P43586	LOC1	nucleus	-0.663682	+	1.82402	0.0153174
P34234	LOT5	nucleus	1.2705	+	2.02675	0.00404895
P40345	LRO1	ER	0.621438	+	1.51778	0.0259616
P53281	LSB1	ambiguous	0.939042	+	1.47925	0.0189064
P43603	LSB3	cytosol	0.543629	+	1.87097	0.0188688
P53312	LSC2	mitochondria	1.06021	+	3.28355	0.00096861
P47093	LSM8	nucleus	1.49414	+	1.59473	0.00914469
P41318	LST8	ambiguous	1.03357	+	1.22922	0.0276264
P40347	LTP1	cytosol	0.640973	+	1.36515	0.0327715
P07702	LYS2	cytosol	-0.358294	+	2.49855	0.0217294
P49367	LYS4	mitochondria	-0.715277	+	2.26626	0.00579556
P40957	MAD1	nucleus	-1.22343	+	1.12135	0.033279
P36013	MAE1	mitochondria	-0.739485	+	1.97527	0.00906345
P22134	MAG1	nucleus	2.73459	+	2.67754	0.000616162
Q06436	MAG2	cytosol	1.31173	+	1.98662	0.00418653
P10962	MAK16	nucleus	-0.794088	+	1.70106	0.0148443
Q12176	MAK21	nucleus	-0.598872	+	2.20583	0.0091732
P38112	MAK5	nucleus	-0.53234	+	2.68291	0.00676369
Q08601	MCA1	cytosol	0.962585	+	2.09973	0.00460897
P36051	MCD4	ER	2.52111	+	4.01764	0
Q08268	MCH4	ambiguous	2.77416	+	4.51419	0
P24279	MCM3	nucleus	-0.420168	+	2.23493	0.0196735
P29496	MCM5	nucleus	-0.351068	+	1.69641	0.0477365
P38132	MCM7	nucleus	-0.718579	+	1.40334	0.0263624
Q12283	MCT1	mitochondria	1.71298	+	2.23486	0.00332338
P47095	MDE1	cytosol	0.725437	+	2.12812	0.00747018
P53885	MDG1	PM	-0.40807	+	1.89501	0.0274185
P35191	MDJ1	mitochondria	0.284943	+	2.61863	0.0325305
P33310	MDL1	mitochondria	0.897982	+	1.16833	0.036076
P53258	MDR1	cytosol	1.27626	+	1.82891	0.00580415
Q12343	MED4	nucleus	1.16479	+	1.88518	0.00572414
Q08278	MED7	nucleus	1.77295	+	1.03991	0.0349493
P38304	MED8	nucleus	1.27193	+	1.15578	0.0297201
P25039	MEF1	mitochondria	-0.38532	+	1.7452	0.0373208
P00958	MES1	cytosol	-0.331792	+	2.30335	0.0282394
Q02196	MET14	cytosol	1.78785	+	1.14652	0.0259547
P32179	MET22	cytosol	0.621947	+	1.82764	0.0164113
P05694	MET6	cytosol	-0.774164	+	2.44026	0.00421565
Q99257	MEX67	nucleus	0.441713	+	1.69213	0.0318088
P40578	MGA2	ER	1.93118	+	3.28011	0.00099187
P38523	MGE1	mitochondria	-0.357264	+	1.82404	0.0402127
P25573	MGR1	mitochondria	0.557077	+	2.4425	0.00791644
P40151	MGS1	nucleus	2.06285	+	1.40182	0.0117885
Q3E829	MHF2	nucleus	1.88453	+	1.19398	0.0234452
P43638	MHP1	cytosol	1.06923	+	2.06179	0.00441196
P38341	MIC12	mitochondria	-0.575907	+	1.40551	0.0341116
P43594	MIC19	mitochondria	-0.468117	+	1.96279	0.021564
P09440	MIS1	mitochondria	-0.487417	+	2.52906	0.00965509
P38162	MIX23	mitochondria	-1.19357	+	2.54666	0.00295491
Q06580	MLC2	actin-associated	-0.954144	+	1.15222	0.0359604
P53152	MMS2	cytosol	0.76641	+	2.71067	0.00359918
P39106	MNN1	Golgi	-0.370152	+	2.19219	0.0249489
P46985	MNN11	Golgi	-0.725861	+	2.18385	0.0066771
P36044	MNN4	Golgi	2.24772	+	2.04177	0.00325959
P35724	MNR2	vacuole	2.42087	+	1.60764	0.00664638
P53059	MNT2	Golgi	1.19333	+	1.11478	0.0342121
P43563	MOB2	ambiguous	1.11192	+	2.14998	0.00375627
P07884	MOD5	nucleus	1.30278	+	1.39129	0.017189
P48563	MON2	endosomes	0.678738	+	2.94716	0.00345643
P54785	MOT3	nucleus	-0.914224	+	1.62867	0.0141351
Q12404	MPD1	ER	1.59454	+	2.64454	0.000791209
Q99316	MPD2	ER	0.466606	+	2.2685	0.0152953
P40562	MPH1	nucleus	0.725452	+	1.19604	0.0420291
P47083	MPP10	nucleus	-0.761456	+	3.03332	0.00329877
P39016	MPT5	cytosol	3.44323	+	1.92569	0.00323043
P25588	MRC1	nucleus	-2.45771	+	1.77225	0.00420833
Q06106	MRD1	nucleus	-0.844246	+	2.41317	0.00363004
Q06815	MRL1	ambiguous	1.55036	+	1.66332	0.00741873
O75012	MRP10	mitochondria	-0.953881	+	2.03642	0.00530488
P28778	MRP17	mitochondria	-2.34854	+	1.517	0.00822134
P38175	MRP21	mitochondria	-0.763624	+	3.47845	0.000664615
Q02950	MRP51	mitochondria	-0.60663	+	3.47657	0.00334259
P35719	MRP8	cytosol	1.1183	+	2.79554	0.000957831
P36528	MRPL17	mitochondria	-0.446693	+	1.52369	0.0410125
P22354	MRPL20	mitochondria	-0.581293	+	1.40111	0.0342177
P36527	MRPL28	mitochondria	0.763141	+	1.1719	0.0423176
P20084	MRPL33	mitochondria	-0.884951	+	2.03909	0.00640703
P36532	MRPL37	mitochondria	0.721183	+	2.13416	0.00743923
P40858	MRPL49	mitochondria	-0.631204	+	1.92566	0.0131438
P31334	MRPL9	mitochondria	-0.681325	+	1.15312	0.0479053
P33201	MRT4	nucleus	-0.373131	+	2.9837	0.0129753
P21339	MSB1	cytosol	1.93792	+	1.96237	0.00349901
P32334	MSB2	PM	2.18902	+	2.10387	0.00346283
P48566	MSB3	cytosol	2.74917	+	3.85668	0
P52918	MSN5	ambiguous	0.49645	+	1.34244	0.0476194
P28737	MSP1	mitochondria	1.60237	+	3.422	0.000938462
Q03151	MTG1	mitochondria	1.66391	+	2.24006	0.00327451
P53070	MTO1	mitochondria	-0.847349	+	1.10752	0.0457324
Q03920	MTQ2	cytosol	2.8209	+	1.20599	0.0196885
P47047	MTR4	cytosol	-0.440889	+	2.28732	0.0168889
P36084	MUD2	nucleus	0.87238	+	1.0574	0.0491122
Q02866	MUK1	cytosol	1.69861	+	1.22832	0.0226804
P40959	MVP1	endosomes	0.610413	+	3.23747	0.00350737
P40029	MXR1	cytosol	-0.64338	+	2.09134	0.00966708
P25566	MXR2	mitochondria	0.554632	+	1.57312	0.0265792
P08964	MYO1	actin-associated	-0.91076	+	1.11262	0.0422563
P32505	NAB2	nucleus	0.74343	+	3.21977	0.0029866
Q02931	NAN1	nucleus	-0.513711	+	2.09038	0.0157797
P40555	NAS2	cytosol	2.94623	+	2.27574	0.000694534
P50086	NAS6	cytosol	0.629989	+	2.02114	0.0112774
Q12163	NBP2	ambiguous	1.72843	+	1.02624	0.0363671
P52920	NBP35	cytosol	0.525368	+	2.20533	0.0116886
Q12374	NCA2	mitochondria	0.631205	+	1.34969	0.0341646
Q02820	NCE101	cytosol	-0.658394	+	1.69459	0.0188423
Q12200	NCR1	vacuole	4.78119	+	1.88981	0.00328182
P53923	NCS2	cytosol	-0.687615	+	2.04585	0.00905196
P40215	NDE1	mitochondria	-1.17281	+	3.58293	0.00073494
P32340	NDI1	mitochondria	-0.392331	+	1.97733	0.0269183
P40527	NEO1	ambiguous	0.567285	+	2.94175	0.00415068
Q08972	NEW1	cytosol	-0.324733	+	2.45465	0.0263828
Q99271	NHA1	PM	0.782609	+	1.61025	0.0172673
P32495	NHP2	nucleus	-0.600103	+	2.76543	0.00426689
P53081	NIF3	mitochondria	0.32111	+	2.17636	0.0341381
P32497	NIP1	cytosol	-0.418994	+	2.22836	0.0199961
Q08962	NIP7	nucleus	-0.573492	+	1.99544	0.0146367
P49954	NIT3	cytosol	0.53886	+	2.13913	0.0124628
Q06178	NMA1	cytosol	0.569354	+	1.84898	0.0182265
P53204	NMA2	cytosol	0.907155	+	1.51896	0.0177363
P38861	NMD3	cytosol	-0.556985	+	2.28383	0.00964312
P14743	NMT1	cytosol	0.799678	+	2.42	0.00408466
Q08444	NOB1	cytosol	-0.766752	+	2.95202	0.00341371
P39744	NOC2	nucleus	-0.531181	+	2.13993	0.0130379
Q07896	NOC3	nucleus	-0.338424	+	1.71902	0.0488388
Q06512	NOC4	nucleus	-0.547715	+	1.95303	0.0166674
Q02892	NOG1	nucleus	-1.03896	+	4.0695	0.000841379
P53742	NOG2	nucleus	-0.862813	+	2.68746	0.00324494
P15646	NOP1	nucleus	-0.645381	+	2.17227	0.00846073
Q6Q547	NOP10	nucleus	-0.342996	+	2.1856	0.0296115
Q08208	NOP12	nucleus	-0.749246	+	2.57557	0.00365009
P53883	NOP13	nucleus	-0.777623	+	3.10142	0.00290862
Q99207	NOP14	nucleus	-0.607694	+	2.18118	0.0092805
P53927	NOP15	nucleus	-0.736179	+	2.65166	0.00356489
P40007	NOP16	nucleus	-1.03747	+	1.80634	0.00786345
P40991	NOP2	nucleus	-0.431213	+	2.23024	0.0184725
P37838	NOP4	nucleus	-1.18533	+	4.94402	0
Q12080	NOP53	nucleus	-0.688043	+	1.87611	0.0118969
Q12460	NOP56	nucleus	-0.471643	+	2.25034	0.0153449
Q12499	NOP58	nucleus	-0.414152	+	2.66126	0.0124347
Q07623	NOP6	nucleus	-0.497309	+	1.46663	0.0372707
P53261	NOP7	nucleus	-0.552546	+	2.51123	0.00745983
P47077	NOP9	nucleus	-0.517785	+	2.9982	0.00476115
P33755	NPL4	nucleus	0.986557	+	2.33975	0.00345098
P39923	NPR2	ambiguous	1.56674	+	1.03778	0.0368772
P39683	NPT1	nucleus	0.67303	+	3.2285	0.0034218
P53164	NPY1	cytosol	0.980564	+	1.27021	0.0263399
P53228	NQM1	nucleus	2.43206	+	2.73624	0.000625641
P40078	NSA2	cytosol	-2.59958	+	3.42199	0
P27476	NSR1	nucleus	-0.694304	+	3.67697	0.000954955
P40354	NTA1	ambiguous	2.00553	+	2.86947	0.000645503
P32356	NTH1	cytosol	2.17752	+	1.84725	0.00376302
P08466	NUC1	mitochondria	-0.584906	+	2.66628	0.00524688
P40010	NUG1	nucleus	-0.68035	+	2.19467	0.00742897
Q12066	NUR1	NE	2.00088	+	2.45495	0.000734694
Q12063	NUS1	ER	1.30047	+	3.29701	0.000677778
Q12255	NYV1	vacuole	0.605266	+	1.37695	0.0340078
P32332	OAC1	mitochondria	-0.547546	+	1.60655	0.0261641
P50946	OCA1	cytosol	0.56885	+	1.56498	0.0262199
P31755	OCH1	Golgi	2.47987	+	3.17585	0
Q99297	ODC2	mitochondria	-0.505978	+	1.33292	0.0474666
P53298	OKP1	nucleus	1.81682	+	1.01668	0.0368494
P21147	OLE1	ER	-0.65136	+	2.99885	0.00357724
Q08202	OPI10	cytosol	2.26607	+	1.3693	0.0129899
Q06810	OPY2	ambiguous	2.24444	+	1.95336	0.00361396
Q06144	ORM2	ER	1.66124	+	3.33841	0.000871429
Q02201	OSH6	ER	0.707415	+	1.96983	0.0100737
P21375	OSM1	ambiguous	0.347063	+	1.75365	0.0465127
P46964	OST2	ER	0.730869	+	1.54066	0.0215844
Q92316	OST5	cytosol	-0.500141	+	1.44988	0.0383108
P43611	OSW7	ER	0.720976	+	1.26552	0.0354935
P28273	OXP1	cytosol	0.580382	+	1.82873	0.0182081
Q03558	OYE2	cytosol	1.80473	+	6.1293	0
P04147	PAB1	cytosol	-0.343859	+	2.12087	0.0311971
P32567	PAH1	cytosol	1.48844	+	1.30068	0.0202755
P01094	PAI3	cytosol	1.04136	+	2.89183	0.000963636
Q05518	PAL1	actin-associated	0.668543	+	2.81446	0.00355133
P37304	PAM1	cytosol	0.618155	+	2.26566	0.007832
P53010	PAN2	cytosol	1.8052	+	1.20188	0.0234668
P38787	PAN5	cytosol	0.592588	+	2.09446	0.0112908
P40459	PAN6	cytosol	0.589184	+	2.62101	0.00532925
Q05778	PBA1	cytosol	0.995447	+	2.62139	0.00325061
P0CT04	PBI2	cytosol	1.44396	+	2.70541	0.000774194
P08018	PBS2	cytosol	0.452588	+	2.05352	0.0209521
P39081	PCF11	nucleus	0.900966	+	2.34357	0.0036234
P40038	PCL6	ambiguous	1.58345	+	1.99441	0.00371857
P38137	PCS60	peroxisomes	0.740991	+	2.36605	0.00444984
P06169	PDC1	cytosol	-0.378325	+	1.93245	0.0312478
P22434	PDE1	ambiguous	1.37078	+	1.91969	0.00439735
Q12428	PDH1	cytosol	0.819213	+	1.25291	0.0324659
P17967	PDI1	ER	1.52423	+	4.59467	0
Q04182	PDR15	PM	3.10052	+	2.26741	0.000703583
P33302	PDR5	PM	0.996668	+	3.46558	0.000570093
P32319	PEP1	ambiguous	0.60877	+	2.01605	0.0115704
P32854	PEP12	endosomes	3.32488	+	3.07169	0
P07267	PEP4	vacuole	1.57895	+	3.62856	0
P40335	PEP8	endosomes	0.739768	+	2.9704	0.00331954
Q02772	PET191	mitochondria	-2.40784	+	2.13282	0.00287113
P10834	PET54	mitochondria	2.00476	+	2.50436	0.000785455
P28795	PEX3	peroxisomes	1.43917	+	0.981565	0.0469541
Q06169	PEX30	ER	1.02809	+	2.27696	0.00337812
P07274	PFY1	cytosol	0.516022	+	2.14588	0.0142009
Q08959	PGC1	mitochondria	1.0363	+	1.60565	0.0120683
P33401	PGM1	cytosol	0.602236	+	3.02268	0.00353119
P37012	PGM2	cytosol	1.24434	+	1.78607	0.00683121
P47180	PGU1	ambiguous	1.35733	+	2.35948	0.00328256
P11491	PHO8	vacuole	0.611294	+	1.97067	0.0128976
P05066	PHR1	cytosol	-1.65406	+	2.51106	0.000677116
P53191	PIB2	vacuole	0.655547	+	2.1445	0.00886458
P36775	PIM1	mitochondria	0.386428	+	1.59932	0.0465569
Q06449	PIN3	ambiguous	2.09296	+	3.24788	0.001
P52960	PIP2	nucleus	2.59312	+	2.68348	0.00061
P39105	PLB1	PM	4.1236	+	4.46411	0
Q08108	PLB3	ambiguous	4.28805	+	3.35728	0
P05030;P19657	PMA1;PMA2	PM	-0.402462	+	2.04634	0.0247358
P38929	PMC1	vacuole	4.58244	+	2.76334	0.000859155
P29952	PMI40	cytosol	1.09423	+	4.37259	0
P33775	PMT1	ER	0.495273	+	2.02141	0.0182449
P31382	PMT2	ER	0.464158	+	3.63779	0.00420104
P47190	PMT3	ER	2.20896	+	2.31842	0.000949254
P52867	PMT5	ER	1.98299	+	3.82947	0
P36069	PMU1	cytosol	0.867992	+	1.49215	0.0197808
P53184	PNC1	peroxisomes	1.48052	+	1.75294	0.00641642
Q02890	PNG1	cytosol	3.22268	+	1.19662	0.0195262
Q99216	PNO1	nucleus	-1.34004	+	3.30466	0.000705202
Q05788	PNP1	cytosol	0.764961	+	1.31826	0.0298529
Q12245	POC4	cytosol	-2.41696	+	3.37448	0
P25576	POF1	ambiguous	2.06298	+	2.45675	0.000755245
P47110	POL32	cytosol	2.24	+	2.72501	0.00060396
P39008	POP2	cytosol	0.829908	+	1.93764	0.00823219
Q06892	POS5	mitochondria	-0.497989	+	1.7148	0.0259125
P32838	PPG1	cytosol	1.36605	+	2.79213	0.000802974
Q04081	PPM1	ambiguous	1.29346	+	0.976464	0.0484817
Q08282	PPM2	cytosol	-1.63493	+	1.19248	0.0241784
P26570	PPZ1	PM	0.513919	+	2.10979	0.0153118
P09232	PRB1	vacuole	2.5591	+	3.34605	0
P00729	PRC1	vacuole	1.42604	+	2.59389	0.000662577
P25375	PRD1	cytosol	0.829489	+	3.12319	0.00126801
P22141	PRE1	proteasome	0.368196	+	1.61452	0.0482919
P21242	PRE10	proteasome	0.47064	+	2.56674	0.0101834
P38624	PRE3	proteasome	0.757565	+	3.16567	0.00293931
P30657	PRE4	proteasome	0.843221	+	2.12852	0.00542337
P40303	PRE6	proteasome	0.555205	+	2.11825	0.0117615
P23724	PRE7	proteasome	0.702457	+	3.87691	0.000739726
P23639	PRE8	proteasome	0.534161	+	2.91301	0.00474603
P23638	PRE9	proteasome	0.426734	+	2.26673	0.0182984
P40494	PRK1	actin-associated	0.684275	+	1.74868	0.0164013
Q03262	PRM15	cytosol	0.512056	+	1.30706	0.0479385
Q12498	PRM4	unknown	2.4524	+	4.03079	0
P40476	PRM5	unknown	4.66347	+	3.193	0
P53174	PRM8	ambiguous	2.3649	+	2.19442	0.00249444
Q07350	PRP11	nucleus	-1.37647	+	1.60214	0.00934
P20095	PRP2	nucleus	1.39898	+	2.11469	0.00352705
P20053	PRP4	nucleus	2.22936	+	1.40603	0.0113326
P38689	PRS3	cytosol	-0.355481	+	1.83954	0.0398163
P34227	PRX1	mitochondria	1.25711	+	2.33634	0.0032968
P47032	PRY1	ambiguous	2.12963	+	2.40349	0.000708197
P36110	PRY2	ambiguous	7.66589	+	3.54487	0
P39006	PSD1	mitochondria	-0.441497	+	1.71601	0.0310925
P31374	PSK1	cytosol	1.91014	+	2.217	0.00285641
Q12355	PST1	CW	1.98491	+	3.05034	0.00077707
Q12335	PST2	PM	0.671813	+	1.22936	0.0419375
P38193	PSY4	nucleus	1.56476	+	2.92809	0.000589372
P35182	PTC1	ambiguous	1.23425	+	1.52497	0.0124768
P39966	PTC2	cytosol	-0.600447	+	2.52954	0.00569001
P34222	PTH2	mitochondria	0.372648	+	1.93779	0.0317834
P47116	PTK2	cytosol	3.37807	+	1.39483	0.0101709
P32857	PTM1	ambiguous	0.520731	+	1.81911	0.021796
P25044	PTP1	cytosol	0.988874	+	1.75675	0.00929219
P29461	PTP2	nucleus	1.35744	+	1.41498	0.0163713
P32901	PTR2	PM	0.722356	+	2.16092	0.00675456
Q06991	PUN1	PM	1.69857	+	3.90199	0
P25635	PWP2	nucleus	-0.50602	+	2.40381	0.0101215
P36166	PXL1	ambiguous	1.35129	+	1.17412	0.0265304
P53335	PXR1	nucleus	-1.22536	+	2.57466	0.00252958
P11154	PYC1	cytosol	0.542881	+	1.36646	0.0407638
P52489	PYK2	cytosol	4.21637	+	2.35165	0.000892562
P37299	QCR10	mitochondria	-0.842325	+	1.53312	0.0188235
P07257	QCR2	mitochondria	-0.445079	+	2.08569	0.0208335
P00127	QCR6	mitochondria	-1.21213	+	1.98334	0.00440464
P00128	QCR7	mitochondria	-0.905505	+	2.10327	0.00523053
P08525	QCR8	mitochondria	-0.962699	+	1.2149	0.031222
P22289	QCR9	mitochondria	-4.09273	+	2.66913	0.000743902
P38795	QNS1	cytosol	0.397945	+	2.6087	0.0154764
P43123	QRI1	cytosol	0.548658	+	1.39196	0.0371467
P07276	RAD2	nucleus	4.14231	+	3.51783	0
P40352	RAD26	nucleus	3.60593	+	3.01648	0
P25454	RAD51	cytosol	-2.16171	+	2.22596	0.00248753
P11938	RAP1	nucleus	-0.283623	+	3.26446	0.0240199
P01119	RAS1	PM	-0.397313	+	2.41462	0.0183394
P47104	RAV1	ambiguous	2.6536	+	2.83438	0.000753086
Q03956	RAV2	ambiguous	1.99907	+	3.23037	0.00096063
P39729	RBG1	cytosol	-0.356578	+	2.46896	0.0227017
P25332	RBK1	cytosol	0.576414	+	1.6568	0.0235795
P53972	RCM1	nucleus	-0.436675	+	1.94772	0.0242677
P36054	RCN1	cytosol	3.38292	+	4.79753	0
Q12044	RCN2	cytosol	2.03064	+	5.2428	0
P39531	RCY1	ambiguous	1.11085	+	1.22452	0.0265182
Q12305	RDL1	mitochondria	1.10447	+	3.16239	0.000919149
Q08742	RDL2	mitochondria	-0.342472	+	1.71841	0.0482583
Q06709	REH1	cytosol	0.680622	+	1.88846	0.011775
P38344	REI1	cytosol	-0.995039	+	2.65481	0.00334837
P35196	RER2	ER	1.05277	+	3.74943	0.000717647
Q08237	REX4	nucleus	-0.950381	+	1.1961	0.0327457
P26754	RFA2	nucleus	0.430944	+	2.35591	0.0164456
P26755	RFA3	nucleus	0.725503	+	1.72671	0.0157292
P38234	RFS1	PM	0.42536	+	1.44371	0.0484741
P38066	RIB1	cytosol	0.392975	+	1.95533	0.0273957
P43565	RIM15	cytosol	1.69064	+	2.94023	0.000606965
Q12033	RIM20	cytosol	2.38083	+	1.64085	0.00554586
Q12189	RKI1	cytosol	-0.562437	+	3.13465	0.00361679
P38222	RKM3	nucleus	0.967424	+	1.16427	0.0348296
Q12495	RLF2	nucleus	-0.844447	+	2.62573	0.00353715
Q03195	RLI1	cytosol	-0.432221	+	1.73953	0.0311715
Q07915	RLP24	nucleus	-1.46231	+	3.10281	0.000619289
P40693	RLP7	nucleus	-1.24383	+	2.84919	0.000779783
Q12508	RMD5	ambiguous	1.65372	+	1.40682	0.0142926
P32338	RME1	ambiguous	1.10036	+	1.69641	0.00936341
P53060	RMR1	cytosol	3.07986	+	2.00334	0.00345455
P21524	RNR1	ambiguous	-1.91425	+	3.43371	0
Q02933	RNY1	ambiguous	2.54193	+	2.73446	0.000638743
P45818	ROK1	nucleus	-0.615695	+	2.28963	0.00794858
P38138	ROT2	ER	0.771004	+	1.80234	0.0113596
Q04847	ROY1	cytosol	1.89263	+	2.77964	0.000583732
P22138	RPA135	nucleus	-0.35952	+	1.84159	0.0383204
P10964	RPA190	nucleus	-0.45731	+	3.16024	0.00642584
Q01080	RPA49	nucleus	-0.428068	+	2.44633	0.0153283
P32910	RPC34	nucleus	-0.556583	+	1.24076	0.0489062
P07703	RPC40	nucleus	-0.49512	+	2.27407	0.0125051
P38805	RPF1	nucleus	-1.14106	+	3.02363	0.000830769
P36160	RPF2	nucleus	-0.459556	+	2.23899	0.0164185
P38249	RPG1	cytosol	-0.489997	+	2.99607	0.00571557
P41805	RPL10	ribosome	-1.03802	+	3.00448	0.000732203
Q3E757;P0C0W9	RPL11B;RPL11A	ribosome	-0.93084	+	2.30562	0.0037971
P0CX54;P0CX53	RPL12B;RPL12A	ribosome	-0.77416	+	3.14133	0.00275676
P40212	RPL13B	ribosome	-0.840366	+	2.75214	0.00331193
P38754;P36105	RPL14B;RPL14A	ribosome	-0.854094	+	3.79053	0.000990826
P05748	RPL15A	ribosome	-0.99301	+	3.89734	0.00072619
P26784	RPL16A	ribosome	-1.03754	+	3.65003	0.000648936
P26785	RPL16B	ribosome	-0.963162	+	3.07934	0.000705882
P05740	RPL17A	ribosome	-1.07438	+	1.64388	0.0108466
P46990	RPL17B	ribosome	-0.833926	+	3.19702	0.000938053
P0CX83;P0CX82	RPL19B;RPL19A	ribosome	-0.995928	+	3.02118	0.000701299
P0CX44;P0CX43	RPL1B;RPL1A	ribosome	-0.876007	+	2.86151	0.00287855
P0CX24;P0CX23	RPL20B;RPL20A	ribosome	-0.965726	+	2.29277	0.00367037
Q02753	RPL21A	ribosome	-1.05069	+	2.2769	0.0034375
Q12672	RPL21B	ribosome	-1.02234	+	1.90822	0.00675396
P56628	RPL22B	ribosome	-0.90296	+	1.77905	0.0100613
P04449	RPL24A	ribosome	-1.27958	+	2.36628	0.0034463
P24000	RPL24B	ribosome	-0.879578	+	2.73203	0.00339765
P04456	RPL25	ribosome	-0.884825	+	3.19662	0.000685714
P53221	RPL26B	ribosome	-1.00399	+	1.95941	0.0059291
P0C2H6;P0C2H7	RPL27A;RPL27B	ribosome	-1.21637	+	1.66626	0.00910969
P02406	RPL28	ribosome	-0.836334	+	2.2749	0.00423116
P0CX46;P0CX45	RPL2B;RPL2A	ribosome	-0.81875	+	2.12257	0.00578698
P14126	RPL3	ribosome	-0.88767	+	3.54071	0.000888889
P14120	RPL30	ribosome	-0.83856	+	2.74001	0.00327438
P0C2H8	RPL31A	ribosome	-0.861877	+	3.42357	0.000797048
P0C2H9	RPL31B	ribosome	-0.968365	+	1.13151	0.0376589
P38061	RPL32	ribosome	-0.928043	+	2.45278	0.00356998
P05744	RPL33A	ribosome	-0.910475	+	1.8679	0.00821053
P41056	RPL33B	ribosome	-0.679651	+	1.31992	0.0334621
P87262;P40525	RPL34A;RPL34B	ribosome	-1.43499	+	2.16591	0.00351477
P0CX85;P0CX84	RPL35B;RPL35A	ribosome	-1.0506	+	1.83761	0.00744952
P05745	RPL36A	ribosome	-1.41245	+	3.20909	0.000689266
O14455	RPL36B	ribosome	-1.08715	+	2.90167	0.000696774
P49166	RPL37A	ribosome	-0.71545	+	1.58388	0.0207553
P51402	RPL37B	ribosome	-1.02802	+	2.87426	0.000946429
P49167	RPL38	ribosome	-1.07105	+	2.26439	0.00344423
P0CX28;P0CX27	RPL42B;RPL42A	ribosome	-1.23418	+	2.19555	0.00353414
P0CX26;P0CX25	RPL43B;RPL43A	ribosome	-0.770012	+	2.18874	0.00568155
P10664	RPL4A	ribosome	-0.884691	+	3.99786	0.000622449
P26321	RPL5	ribosome	-0.790405	+	1.46621	0.0231028
Q02326	RPL6A	ribosome	-0.893459	+	1.85608	0.00881865
P05739	RPL6B	ribosome	-0.967373	+	2.99041	0.000960725
P05737	RPL7A	ribosome	-0.756763	+	1.84014	0.0112376
Q12213	RPL7B	ribosome	-1.23058	+	1.85961	0.00555422
P29453	RPL8B	ribosome	-0.808065	+	3.28249	0.000952096
P05738	RPL9A	ribosome	-0.910924	+	2.86105	0.00274933
P51401	RPL9B	ribosome	-1.14947	+	1.7479	0.00813564
P38764	RPN1	proteasome	0.581006	+	2.77953	0.00434697
P38886	RPN10	proteasome	0.753365	+	2.98731	0.0034381
P43588	RPN11	proteasome	0.475659	+	1.86783	0.0235901
P32496	RPN12	proteasome	0.479557	+	2.73852	0.00782157
P32565	RPN2	proteasome	0.439412	+	1.55823	0.0397702
Q12250	RPN5	proteasome	0.46199	+	1.88025	0.0239982
Q12377	RPN6	proteasome	0.653177	+	2.36188	0.00639766
Q06103	RPN7	proteasome	0.456456	+	1.46863	0.0433899
Q08723	RPN8	proteasome	0.715819	+	2.10165	0.00792713
Q04062	RPN9	proteasome	0.601568	+	2.4766	0.00650798
P20435	RPO26	nucleus	-0.5965	+	1.34681	0.0362526
P13433	RPO41	mitochondria	-4.43606	+	4.33587	0
P05317	RPP0	ribosome	-0.769995	+	3.8765	0.000874494
P05318	RPP1A	ribosome	-0.946147	+	1.26701	0.0270202
P02400	RPP2B	ribosome	-1.09712	+	1.74504	0.00873987
P46654	RPS0B	ribosome	-0.45863	+	1.87527	0.0242867
P0CX48;P0CX47	RPS11B;RPS11A	ribosome	-1.1866	+	3.1418	0.000977376
P48589	RPS12	ribosome	-0.822009	+	2.2763	0.00438284
P39516	RPS14B	ribosome	-0.797789	+	2.07231	0.00679267
Q01855	RPS15	ribosome	-0.965252	+	2.60305	0.00338173
P0CX52;P0CX51	RPS16B;RPS16A	ribosome	-0.706905	+	1.94829	0.0102031
P14127;P02407	RPS17B;RPS17A	ribosome	-0.889055	+	3.49451	0.000878049
P0CX56;P0CX55	RPS18B;RPS18A	ribosome	-0.756186	+	3.87478	0.000840467
P07281;P07280	RPS19B;RPS19A	ribosome	-0.877783	+	2.54095	0.00344215
P33442	RPS1A	ribosome	-0.590969	+	2.67179	0.00509953
P25443	RPS2	ribosome	-0.605649	+	3.20921	0.00344928
P38701	RPS20	ribosome	-0.97721	+	2.7125	0.00286375
P0C0V8	RPS21A	ribosome	-0.627958	+	2.11347	0.00975278
P0CX32;P0CX31	RPS24B;RPS24A	ribosome	-0.837672	+	1.41637	0.0236444
Q3E792;P0C0T4	RPS25A;RPS25B	ribosome	-0.633434	+	3.08558	0.00362887
P38711;P35997	RPS27B;RPS27A	ribosome	-0.777101	+	2.0418	0.00755068
P41057	RPS29A	ribosome	-0.820566	+	2.82209	0.00338967
P41058	RPS29B	ribosome	-0.917214	+	1.64281	0.0131292
P05750	RPS3	ribosome	-0.618769	+	1.34053	0.0356738
P0CX34;P0CX33	RPS30B;RPS30A	ribosome	-0.854237	+	1.8099	0.0101585
P0CX36;P0CX35	RPS4B;RPS4A	ribosome	-0.741398	+	2.4639	0.00417931
P0CX38;P0CX37	RPS6B;RPS6A	ribosome	-0.908844	+	2.36017	0.00370467
P26786	RPS7A	ribosome	-0.677848	+	2.75881	0.00371161
P48164	RPS7B	ribosome	-0.924148	+	2.90248	0.00220455
P0CX40;P0CX39	RPS8B;RPS8A	ribosome	-0.691354	+	1.47055	0.0247876
O13516	RPS9A	ribosome	-0.843359	+	1.27576	0.0299347
P05755	RPS9B	ribosome	-0.651053	+	1.3841	0.0311968
P33299	RPT1	proteasome	0.46557	+	1.84212	0.0241354
P40327	RPT2	proteasome	0.720716	+	3.14804	0.00330693
P33298	RPT3	proteasome	0.806143	+	1.67114	0.0152511
P33297	RPT5	proteasome	0.74471	+	3.0081	0.00342993
Q01939	RPT6	proteasome	0.573256	+	4.73855	0.000681388
Q04225	RRB1	nucleus	-0.390666	+	2.05148	0.0259774
P40454	RRD1	cytosol	1.41008	+	1.60187	0.00915006
Q12754	RRP12	nucleus	-0.482942	+	2.15604	0.0164358
P36080	RRP14	nucleus	-0.67669	+	1.76658	0.0161712
Q06511	RRP15	nucleus	-0.72036	+	2.6172	0.00380399
Q12481	RRP36	nucleus	-1.22411	+	1.1082	0.0343619
Q05022	RRP5	nucleus	-0.696878	+	3.76311	0.000672897
P38961	RRP8	nucleus	-0.53825	+	1.44792	0.0344328
Q06506	RRP9	nucleus	-0.522112	+	1.86749	0.0206209
Q08746	RRS1	nucleus	-0.685019	+	1.60453	0.0213308
P38332	RRT2	ambiguous	1.89627	+	1.45369	0.011331
P25382	RSA4	nucleus	-0.566832	+	1.77649	0.0205612
Q03124	RSC9	nucleus	0.472455	+	1.76236	0.026149
Q04693	RSE1	nucleus	1.72518	+	2.71641	0.000923077
P36056	RSM22	mitochondria	-1.35177	+	1.47135	0.0139202
Q03976	RSM24	mitochondria	-0.450776	+	2.47644	0.0120821
Q03430	RSM28	mitochondria	-0.495195	+	2.10556	0.0164628
P39940	RSP5	cytosol	0.392869	+	2.83248	0.01239
P13856	RSR1	ambiguous	0.388217	+	1.95872	0.0283632
Q12108	RTC5	ambiguous	0.32485	+	1.85903	0.0468305
P32608	RTG2	cytosol	0.609713	+	2.70029	0.00436842
Q12100	RTK1	PM	2.01604	+	1.72655	0.00509148
Q12751	RTP1	cytosol	1.11529	+	1.28886	0.0240468
P40084	RTR1	cytosol	1.85859	+	1.15783	0.0248096
P40962	RTS2	nucleus	0.736324	+	1.50556	0.0230812
P53289	RTS3	ambiguous	3.23385	+	3.26272	0
Q08924	RTT10	cytosol	-0.398679	+	1.69949	0.0371868
Q07794	RTT109	nucleus	1.32086	+	2.5155	0.00253672
P25343	RVS161	actin-associated	0.606492	+	2.17247	0.00932834
P39743	RVS167	actin-associated	0.812227	+	2.20016	0.00521429
P32599	SAC6	actin-associated	0.420959	+	3.05582	0.00888773
P46946	SAE2	nucleus	-1.71928	+	2.00501	0.00348515
P38352	SAF1	unknown	1.72812	+	1.07937	0.0316237
P38990	SAK1	cytosol	2.62032	+	2.98073	0.000865248
P10659	SAM1	cytosol	-0.603612	+	3.6072	0.00325854
P19358	SAM2	cytosol	-0.658745	+	2.76272	0.00378339
Q08986	SAM3	PM	-1.42193	+	2.67985	0.000744828
P53969	SAM50	mitochondria	0.650127	+	1.89028	0.0134733
P39955	SAP1	cytosol	4.02037	+	5.47886	0
P38429	SAP30	nucleus	1.72187	+	1.57405	0.00887614
P20606	SAR1	COPII	0.658847	+	1.97786	0.0113444
Q12136	SAS10	nucleus	-0.345531	+	2.07847	0.0320206
P28707	SBA1	cytosol	0.569363	+	1.75301	0.0212495
P38814	SBE22	cytosol	-2.82299	+	2.46478	0.0009
P52871	SBH2	ER	-1.34332	+	1.43168	0.0157628
P25303	SCJ1	ER	0.934452	+	4.46567	0.000853147
P21243	SCL1	proteasome	0.439966	+	2.24424	0.0172497
P38072	SCO2	mitochondria	0.820506	+	1.14997	0.0420598
P06105	SCP160	ambiguous	-0.400363	+	2.11684	0.0239819
Q6Q595	SCS22	ER	0.788508	+	1.52743	0.020601
Q04951	SCW10	CW	5.79679	+	5.40019	0
P53189	SCW11	CW	2.01016	+	3.96565	0
P53334	SCW4	CW	2.27058	+	4.62056	0
P53313	SDA1	nucleus	-1.04812	+	3.4507	0.000592233
Q00711;P47052	SDH1;SDH9	mitochondria	-0.470847	+	1.89236	0.0233272
P21801	SDH2	mitochondria	-0.796719	+	1.52151	0.0205811
P37298	SDH4	mitochondria	-1.73716	+	2.30979	0.00277929
Q08230	SDH5	mitochondria	0.573942	+	3.61816	0.00328929
Q3E785	SDH6	mitochondria	1.85075	+	2.48438	0.000717608
P36047	SDS22	cytosol	0.861228	+	1.85258	0.00907497
P38314	SDS24	cytosol	2.73509	+	4.05689	0
P40505	SDS3	nucleus	-3.9927	+	2.31366	0.000827586
P11655	SEC12	ER	0.964847	+	2.00341	0.00553754
Q04491	SEC13	COPII	0.714944	+	2.68119	0.00372556
P24280	SEC14	cytosol	0.499077	+	2.78967	0.00681188
P48415	SEC16	COPII	0.515458	+	1.91362	0.0194877
P32602	SEC17	ambiguous	0.829403	+	2.42594	0.00379024
P18759	SEC18	ambiguous	0.911608	+	2.66679	0.00337383
P17065	SEC2	PM	1.35735	+	2.39654	0.00282741
P32074	SEC21	COPI	0.441786	+	1.66646	0.0329709
P15303	SEC23	COPII	0.429712	+	2.21385	0.0191639
P40482	SEC24	COPII	0.602322	+	2.17923	0.00958603
P41810	SEC26	COPI	0.55131	+	2.46696	0.00795935
P40509	SEC28	COPI	0.492208	+	1.43759	0.0408132
P38968	SEC31	COPII	0.294835	+	3.22877	0.0224511
P89102	SEC5	PM	0.406906	+	1.48884	0.0485412
P32844	SEC6	PM	1.56677	+	2.69246	0.00081203
P14906	SEC63	ER	0.673929	+	2.34711	0.00567311
P33754	SEC66	ER	0.692942	+	1.63177	0.0196929
P40357	SEC9	ambiguous	1.57409	+	3.06613	0.000663043
Q01590	SED5	Golgi	0.723315	+	2.28409	0.00557943
Q04675	SEN15	mitochondria	-0.456938	+	1.53448	0.0379448
P16658	SEN2	mitochondria	-0.705622	+	1.2193	0.0410448
P40054	SER3	cytosol	0.402676	+	2.29973	0.0201885
P40510	SER33	cytosol	0.453084	+	1.60001	0.0348565
P46995	SET2	nucleus	-0.534183	+	1.97702	0.0168364
P53953	SFB2	COPII	1.17911	+	3.66487	0.000772152
P38810	SFB3	COPII	0.738962	+	2.33722	0.00473851
P47008	SFH5	cytosol	0.387674	+	1.8353	0.0332292
P35735	SFK1	PM	-1.89016	+	1.94354	0.00339768
Q06132	SGD1	nucleus	-0.643965	+	1.79799	0.0164801
P47166	SGM1	ambiguous	1.62566	+	1.03882	0.0361034
Q08446	SGT1	cytosol	0.67912	+	1.77099	0.0158876
Q12118	SGT2	cytosol	0.373933	+	1.63039	0.0472121
P51534	SHE4	cytosol	2.76137	+	1.55454	0.0067831
P37292	SHM1	mitochondria	-0.464078	+	1.95836	0.0220301
P37291	SHM2	cytosol	-0.458282	+	3.49035	0.00433987
P40073	SHO1	PM	0.977318	+	1.40102	0.0215285
P34223	SHP1	ambiguous	0.426027	+	3.09737	0.00785294
Q08199	SIL1	ER	3.47941	+	2.27415	0.000752613
P40472	SIM1	CW	4.24761	+	3.61369	0
P34164	SIP2	ambiguous	1.54087	+	1.96662	0.00374955
P39980	SIT1	vacuole	-4.0559	+	3.16237	0
P36169	SKG1	PM	0.669427	+	1.35792	0.0315731
Q06315	SKG3	PM	1.43819	+	2.06241	0.00341085
Q08491	SKI7	cytosol	1.52945	+	1.80247	0.0052224
P33333	SLC1	ER	0.482308	+	1.80499	0.0242
Q12034	SLF1	cytosol	0.299353	+	2.6254	0.0283206
Q12232	SLP1	ER	2.08629	+	2.36211	0.000966565
Q00772	SLT2	ambiguous	1.64757	+	2.83682	0.000564815
P53251	SLX9	nucleus	-0.862692	+	2.4037	0.00365683
P22213	SLY1	ambiguous	0.817763	+	2.61944	0.00360656
P22215	SLY41	ER	1.63899	+	2.04327	0.00354125
Q08204	SMC5	nucleus	2.95734	+	2.67509	0.000655914
P38925	SMF1	ambiguous	3.21134	+	3.22234	0
Q12078	SMF3	vacuole	1.21635	+	2.30602	0.00364551
P53720	SMM1	ambiguous	-0.425109	+	1.80101	0.0296359
P32909	SMY2	cytosol	-0.280313	+	2.13626	0.048365
P14359	SNA3	vacuole	2.17816	+	1.92518	0.00350598
Q07549	SNA4	vacuole	0.842414	+	1.76089	0.0112244
P31109	SNC1	ambiguous	0.621881	+	1.85413	0.0159214
P06782	SNF1	ambiguous	0.668631	+	1.67962	0.0188876
Q12420	SNU66	nucleus	1.33444	+	2.77187	0.000771429
Q08826	SNX3	endosomes	0.717976	+	1.95156	0.0101958
P47057	SNX4	endosomes	1.8492	+	4.51094	0
Q04053	SNX41	endosomes	1.488	+	2.28685	0.00322705
P00445	SOD1	cytosol	-0.555571	+	1.43532	0.0338753
P33750	SOF1	nucleus	-0.487283	+	1.72569	0.0261038
P50278	SOL1	cytosol	1.00471	+	2.3845	0.00359184
P37262	SOL2	cytosol	0.810297	+	2.14634	0.00570703
P25582	SPB1	nucleus	-0.481612	+	2.19487	0.0156809
Q04969	SPC2	ER	0.634863	+	2.50383	0.00537867
P08432	SPE1	cytosol	-1.43756	+	1.18035	0.0261415
P39986	SPF1	ER	0.584951	+	3.02653	0.00381091
P36126	SPO14	ambiguous	-0.474069	+	1.90977	0.0227491
P13393	SPT15	nucleus	-0.565439	+	1.46541	0.0315984
P32914	SPT4	nucleus	0.6747	+	1.18356	0.0465898
P35177	SPT7	nucleus	0.951752	+	1.11065	0.0413514
P38915	SPT8	nucleus	0.517468	+	1.75005	0.0239491
P53866	SQS1	nucleus	0.897858	+	1.0732	0.0476006
P25648	SRB8	nucleus	1.20842	+	2.9784	0.000857143
Q03707	SRC1	NE	0.87745	+	1.06799	0.047926
Q08673	SRL1	CW	3.1869	+	3.04642	0
P36167	SRL3	cytosol	1.37923	+	2.14386	0.00356275
Q99176	SRN2	endosomes	0.907483	+	1.05154	0.0485076
P38163	SRO77	PM	-1.51202	+	2.14991	0.00355983
P25567	SRO9	cytosol	-0.405144	+	3.05072	0.0095741
P32583	SRP40	nucleus	-1.10791	+	3.01283	0.0008
P17555	SRV2	actin-associated	0.516285	+	2.46555	0.00912133
P36007	SRY1	ambiguous	0.446878	+	1.66169	0.0326044
P10591	SSA1	ambiguous	1.26494	+	3.88584	0.00100826
P22202	SSA4	cytosol	4.87609	+	2.30232	0.000881633
P11484	SSB1	cytosol	-0.502403	+	2.72865	0.00670752
P24276	SSD1	cytosol	0.456914	+	1.60574	0.0340343
P32589	SSE1	cytosol	0.363579	+	2.14406	0.0265566
P32590	SSE2	cytosol	3.3508	+	2.88871	0.000890511
P38789	SSF1	nucleus	-0.638318	+	2.56862	0.0046016
Q12153	SSF2	nucleus	-0.687717	+	2.54411	0.00429592
P32343	SSH4	ambiguous	1.02578	+	1.18282	0.0317077
Q07084	SSK1	cytosol	1.35466	+	2.94445	0.000951542
Q12427	STB3	ambiguous	1.06554	+	1.59436	0.0119863
P23561	STE11	cytosol	1.85565	+	3.79373	0
P33894	STE13	Golgi	3.55643	+	1.593	0.00531298
P18852	STE18	PM	-0.750301	+	2.86922	0.00344124
D6VTK4	STE2	PM	-0.804919	+	1.91185	0.00913299
P12866	STE6	ambiguous	1.56979	+	1.81648	0.00475358
P01098	STF1	mitochondria	1.23635	+	2.41917	0.00324272
P16965	STF2	cytosol	3.84787	+	2.17732	0.000972477
P39015	STM1	cytosol	-0.573746	+	2.30253	0.0087732
P37296	STV1	ambiguous	0.500354	+	1.98258	0.01888
P54000	SUB1	nucleus	0.981717	+	3.2424	0.000824427
P33300	SUR1	ambiguous	2.30275	+	1.26891	0.0174379
P54003	SUR7	PM	-0.775234	+	1.2639	0.0330825
Q6WNK7	SUS1	nucleus	0.923505	+	1.24659	0.0298422
Q05515	SVF1	ambiguous	0.308998	+	2.01158	0.0443331
Q12254	SVS1	ambiguous	3.38276	+	2.93832	0.000983871
Q06677	SWA2	ambiguous	2.88203	+	2.0518	0.00333167
P36104	SWD2	nucleus	-0.546983	+	2.35227	0.00908651
P35845	SWH1	ambiguous	0.593493	+	1.66223	0.0228288
P09547	SWI1	nucleus	-0.369539	+	2.10983	0.026534
P08153	SWI5	ambiguous	1.1572	+	1.9463	0.00507547
P43554	SWP82	nucleus	-0.967128	+	2.14746	0.00425253
Q05471	SWR1	nucleus	-0.718521	+	1.11857	0.0491538
P40528	SYG1	PM	-0.626081	+	1.34717	0.0346008
P47058	TAD2	ambiguous	-0.611909	+	1.69639	0.0210411
P40468	TAO3	cytosol	2.11431	+	1.39485	0.0119726
Q04372	TAP42	cytosol	0.934148	+	1.05421	0.0479202
P38085	TAT1	PM	-0.834415	+	3.70892	0.000911392
Q06510	TAZ1	mitochondria	-0.728509	+	1.67542	0.0170424
Q08921	TCO89	vacuole	1.37056	+	1.51929	0.0112797
Q03533	TDA1	cytosol	1.78428	+	0.99086	0.0414818
P42938	TDA10	cytosol	1.73852	+	1.21357	0.0232479
P40045	TDA2	actin-associated	0.679675	+	1.50245	0.0242216
P00360	TDH1	cytosol	3.79752	+	3.84384	0
P00358	TDH2	cytosol	0.967261	+	2.05135	0.00523869
P36008	TEF4	cytosol	-0.45871	+	1.73657	0.0274415
P36145	TFA2	nucleus	0.359071	+	1.70736	0.0463324
Q3E7C1	TFB5	nucleus	1.25153	+	1.16902	0.029201
P34111	TFC3	nucleus	1.92655	+	1.02235	0.0355921
Q12415	TFC7	nucleus	0.403419	+	1.85947	0.0298859
P14306	TFS1	cytosol	3.01042	+	2.53177	0.00057277
P34163	TGL1	LD	0.664284	+	1.56921	0.0230597
Q08224	THI20	cytosol	4.30045	+	3.78587	0
P41835	THI6	cytosol	2.65211	+	2.46102	0.000870968
Q05998;Q08579	THI7;THI72	PM	-0.784817	+	1.54225	0.0200507
Q12049	THP3	nucleus	1.02658	+	2.68378	0.00290104
P38912	TIF11	cytosol	-0.564037	+	1.73062	0.0219548
P34167	TIF3	cytosol	-0.380794	+	2.06398	0.0264528
P40217	TIF34	cytosol	-0.304947	+	2.23583	0.0363627
P39935	TIF4631	cytosol	-0.472551	+	2.29474	0.0142166
P87108	TIM10	mitochondria	-1.21987	+	2.99858	0.000885246
P32830	TIM12	mitochondria	-1.04395	+	1.25745	0.0262651
P53299	TIM13	mitochondria	-1.03122	+	2.44494	0.00365351
Q12328	TIM22	mitochondria	-0.771803	+	1.47184	0.0232695
P57744	TIM8	mitochondria	-1.27125	+	3.75276	0.000917293
O74700	TIM9	mitochondria	-1.37675	+	2.89965	0.000915254
Q12199	TIP41	cytosol	3.26595	+	1.19607	0.0195455
P33315	TKL2	cytosol	-0.923854	+	2.14311	0.00446429
Q08144	TLG2	Golgi	1.31844	+	1.65673	0.00884156
Q08687	TMA16	nucleus	-0.877167	+	1.8145	0.00963119
Q12513	TMA17	cytosol	1.46392	+	1.63206	0.00818898
Q03525	TMA23	nucleus	-0.740253	+	1.80915	0.0120546
Q12000	TMA46	cytosol	-0.507217	+	1.42146	0.0401534
Q04600	TMA64	cytosol	0.704226	+	2.34861	0.00535385
P32643	TMT1	cytosol	1.28524	+	2.97507	0.000931034
P32773	TOA1	cytosol	2.50456	+	1.78455	0.00405604
P34219	TOD6	ambiguous	-2.3801	+	1.76795	0.00417212
P06786	TOP2	nucleus	-0.573146	+	1.97781	0.0150947
P35169	TOR1	ambiguous	0.955683	+	1.69366	0.0113041
P32600	TOR2	ambiguous	2.09864	+	2.21094	0.00296277
P38288	TOS1	CW	2.12485	+	4.47136	0
P43637	TOS3		1.61356	+	2.33752	0.00297861
P40032	TPA1	nucleus	-0.341988	+	2.18302	0.0297933
P31383	TPD3	ambiguous	0.452072	+	2.69229	0.00986667
P06244	TPK1	cytosol	1.98102	+	2.89161	0.000674033
P06245	TPK2	nucleus	1.55341	+	0.954531	0.0480125
P05986	TPK3	nucleus	1.05785	+	1.74432	0.0087619
P17536	TPM1	actin-associated	0.555055	+	1.68248	0.0236688
P53283	TPO2	cytosol	-1.42158	+	1.43087	0.0152842
Q12256	TPO4	PM	1.41268	+	1.12378	0.0307837
P36029	TPO5	ambiguous	1.44649	+	1.60972	0.00884872
Q00764	TPS1	cytosol	1.71219	+	2.17641	0.00336597
P31688	TPS2	cytosol	1.02331	+	2.11173	0.00428862
P38426	TPS3	cytosol	0.324392	+	2.03639	0.0383393
Q08693	TRE2	unknown	1.75074	+	2.3031	0.00276423
P15565	TRM1	ambiguous	-0.490583	+	1.47181	0.0377115
Q12463	TRM11	cytosol	-0.406832	+	1.54323	0.0464592
P38816	TRR2	mitochondria	1.35697	+	1.02383	0.0423483
Q04183	TRS120	ambiguous	0.402082	+	1.87304	0.0297689
Q03660	TRS130	Golgi	1.84604	+	0.983364	0.0419985
Q03784	TRS23	ambiguous	0.962014	+	1.79446	0.00887147
P22803	TRX2	cytosol	0.774036	+	2.79473	0.00361388
P36159	TRZ1	ambiguous	-0.59462	+	1.64525	0.0232488
P34760	TSA1	cytosol	1.36835	+	2.22585	0.00362174
P38342	TSC10	ambiguous	-1.05056	+	1.89739	0.00677345
P38427	TSL1	cytosol	0.642958	+	1.40753	0.0299103
Q07381	TSR1	cytosol	-0.560139	+	1.57204	0.0264302
P47168	TTI2	cytosol	2.33071	+	2.36667	0.000710526
P09734	TUB3	cytosol	0.647025	+	2.19252	0.00812483
P36096	TUL1	Golgi	0.891165	+	1.08523	0.0466228
P53250	TWF1	actin-associated	0.898265	+	2.20367	0.00444147
Q04215	YMR046C		1.4444	+	1.52281	0.0113175
P25383	YCL020W		3.18092	+	2.06032	0.00288601
P25384	YCL019W		1.00086	+	2.20941	0.00409912
Q12472			2.70301	+	4.28374	0
Q03494			3.33283	+	3.74396	0
Q07791			2.63891	+	2.92704	0.000824324
P0C2J3			4.24089	+	1.84301	0.00347808
Q12113			1.25784	+	1.39703	0.0174201
Q12501			3.50256	+	2.63981	0.000697143
P20049	TYR1	cytosol	0.447526	+	1.62536	0.0341911
Q08960	TYW1	ER	-0.514466	+	1.33756	0.0463475
Q08747	UAF30	nucleus	-2.61232	+	3.30593	0
P22515	UBA1	ambiguous	0.377278	+	1.79395	0.0362801
P15731	UBC4	cytosol	0.707588	+	1.3305	0.0315577
P33296	UBC6	ER	0.803375	+	1.42606	0.0239273
P28263	UBC8	cytosol	3.31538	+	4.4133	0
P53874	UBP10	nucleus	-0.838125	+	3.31184	0.000690096
P38237	UBP14	nucleus	0.584646	+	2.65759	0.005387
P50101	UBP15	ambiguous	1.52279	+	2.39343	0.00281768
P39944	UBP5	cytosol	1.94875	+	2.5883	0.000853755
P43593	UBP6	proteasome	0.52765	+	2.30025	0.0103976
P50102	UBP8	nucleus	0.725135	+	1.40816	0.0262877
P19812	UBR1	nucleus	0.643601	+	1.76326	0.0171487
Q12229	UBX3	ambiguous	2.3265	+	3.01913	0.000847222
P54730	UBX4	cytosol	0.919845	+	3.93351	0.000642105
Q06682	UBX5	cytosol	0.823809	+	1.33511	0.026399
P53044	UFD1	nucleus	1.3944	+	4.75348	0
P54860	UFD2	cytosol	0.503336	+	1.37904	0.0438421
P41834	UFE1	ER	0.778495	+	2.49066	0.00374286
Q04511	UFO1	cytosol	1.16995	+	1.97304	0.00463871
P17649	UGA1	cytosol	1.96014	+	4.20683	0
P38067	UGA2	cytosol	1.53069	+	1.13514	0.0280499
P39547	UIP3	ambiguous	1.48603	+	2.78287	0.00086747
P43604	ULI1	ER	4.75971	+	2.52709	0.000635417
Q08562	ULS1	nucleus	-2.44872	+	2.16051	0.00299462
P12887	UNG1	nucleus	1.34531	+	1.57797	0.010097
P07259	URA2	cytosol	-0.41068	+	2.58455	0.0148843
P15700	URA6	cytosol	0.563501	+	1.61734	0.0248612
P28274	URA7	cytosol	-0.563636	+	1.65162	0.0240252
P34241	URB1	nucleus	-0.502501	+	2.60778	0.00809259
P23202	URE2	cytosol	0.809856	+	1.51859	0.0202558
Q04179	URH1	cytosol	2.47604	+	4.84864	0
Q03714	USA1	ER	1.51798	+	3.52281	0.000968254
P53146	USE1	ER	1.28265	+	1.22611	0.0249709
P36135	UTH1	ambiguous	2.69458	+	4.0153	0
P42945	UTP10	nucleus	-0.446557	+	1.80925	0.0263849
Q05946	UTP13	nucleus	-0.353525	+	2.99058	0.0157125
Q04500	UTP14	nucleus	-0.45708	+	1.7776	0.0263174
P40362	UTP18	nucleus	-0.254066	+	2.92522	0.0362252
P35194	UTP20	nucleus	-0.379785	+	2.0517	0.0265407
Q06078	UTP21	nucleus	-0.583464	+	2.82478	0.0042597
Q12339	UTP23	mitochondria	-0.726828	+	2.66339	0.00354459
P40498	UTP25	nucleus	-0.473675	+	2.38409	0.0118021
P36144	UTP30	nucleus	-0.533736	+	2.00266	0.0164974
Q06679	UTP4	nucleus	-0.468705	+	2.63559	0.00935169
Q04177	UTP5	nucleus	-0.457415	+	1.62719	0.0330346
Q02354	UTP6	nucleus	-0.522851	+	2.71889	0.00673458
P40055	UTP7	nucleus	-0.521519	+	2.484	0.00883009
P53276	UTP8	nucleus	-0.512349	+	1.60488	0.0283867
P38882	UTP9	nucleus	-0.478264	+	2.86955	0.00672626
P32623	UTR2	PM	-0.619358	+	1.65366	0.0217089
Q06708	VAC14	vacuole	0.543764	+	2.20884	0.0112509
P53950	VAC7	vacuole	1.83099	+	2.96534	0.000693182
P40547	VID28	cytosol	1.08767	+	1.45303	0.0172242
P53076	VID30	ambiguous	3.34027	+	2.08744	0.00278689
P32842	VMA11	vacuole	1.07304	+	1.48661	0.0163942
P31412	VMA5	vacuole	0.379722	+	1.60181	0.0475671
P53262	VOA1	ER	0.824566	+	1.26535	0.0314175
Q07878	VPS13	endosomes	0.398136	+	1.61576	0.043018
Q03308	VPS16	endosomes	1.29975	+	1.12508	0.0317329
P36017	VPS21	endosomes	1.04304	+	2.06617	0.00436125
P47142	VPS25	ambiguous	1.38106	+	1.42772	0.015493
Q02767	VPS28	cytosol	2.06357	+	1.10719	0.0265632
P20795	VPS33	endosomes	0.692296	+	1.34346	0.0314426
P22543	VPS34	endosomes	1.26272	+	1.3446	0.0202082
P34110	VPS35	endosomes	0.878259	+	3.06195	0.000924419
P38932	VPS45	ambiguous	0.947077	+	2.98783	0.00094362
Q92331	VPS5	endosomes	0.877918	+	1.68252	0.0124487
Q12071	VPS54	ambiguous	1.03792	+	2.05558	0.00447154
P53285	VPS62	ambiguous	1.58623	+	4.06359	0
P47161	VPS70	ER	1.3047	+	1.63665	0.00909809
Q02725	VTC3	vacuole	2.37041	+	3.61773	0
Q04338	VTI1	ambiguous	0.488064	+	1.41631	0.0427162
P33767	WBP1	ER	0.671068	+	1.80203	0.0152788
Q12109	WRS1	cytosol	-0.34944	+	1.77406	0.0443014
P53832	WSC2	PM	2.71234	+	2.98609	0.000897059
Q12363	WTM1	nucleus	0.64377	+	2.28847	0.00671688
P42826	XKS1	cytosol	1.24352	+	2.0339	0.004223
P14680	YAK1	ambiguous	1.77856	+	1.51179	0.010111
Q3E756	YBL029C-A	PM	0.896144	+	3.61077	0.000964286
O43137	YBR085C-A	cytosol	1.60292	+	3.69642	0
Q3E7B7	YDL085C-A	nucleus	1.68894	+	1.12655	0.0272669
Q07534	HEM25	mitochondria	1.61626	+	1.16319	0.0259322
Q07541	EXP1	ER	-0.816495	+	2.56632	0.00351297
Q04925	YDR222W	cytosol	-1.96947	+	1.84923	0.00406316
Q06640	PFU1	unknown	1.0327	+	1.219	0.0291769
Q04170	YDR391C	cytosol	2.65097	+	1.63162	0.0052968
Q04033	YDR415C	vacuole	1.65959	+	1.20941	0.0235365
Q03362	YDR476C	ER	1.29794	+	2.58849	0.000919075
P16521	YEF3	cytosol	-0.579239	+	4.66598	0.000683544
Q07804	YEH1	LD	1.67527	+	3.64914	0
P34225	YEL1	cytosol	2.07326	+	1.52708	0.00885306
P40050	MRX1	mitochondria	4.66993	+	0.926495	0.0406406
P10356	YER152C	cytosol	0.520482	+	1.834	0.0215081
P35723	YET1	ER	0.87089	+	2.7864	0.00323487
Q04210	YET2	ER	4.80875	+	4.055	0
Q07540	YFH1	mitochondria	2.49391	+	0.94111	0.0438736
P43560	LAM5	ambiguous	1.03705	+	1.03371	0.0475526
P43590	YFR006W	cytosol	0.575667	+	1.44699	0.0317582
P43597	AIP5	cytosol	1.02377	+	1.05387	0.046199
P53185	VIR1	cytosol	0.870674	+	1.09546	0.0463804
P53183	YGL039W	cytosol	1.54454	+	3.60173	0
P53155	YGL082W	cytosol	0.585698	+	1.44762	0.0313145
P53133	YGL117W	unknown	-0.919096	+	1.31355	0.0259389
P38616	YGP1	CW	2.13896	+	1.78512	0.00430324
P53336	UPA1	nucleus	-0.757958	+	1.30005	0.0313923
P39676	YHB1	ambiguous	-0.868917	+	3.52726	0.000860558
P38708	YHR020W	cytosol	-0.366552	+	2.07654	0.0280967
P38809	PAL2	ambiguous	3.01263	+	3.71532	0
P38716	YHR112C	cytosol	1.12869	+	2.89604	0.000727273
P38835	YHR131C	cytosol	-2.98062	+	1.55394	0.00669615
P38841	YHR138C	cytosol	4.38296	+	3.14897	0
P38870	RGD3	cytosol	-4.18733	+	3.16227	0
P40523	YIL055C	cytosol	1.75114	+	1.14556	0.0261867
P40483	YIL108W	cytosol	2.11754	+	4.00373	0
P53633	YIP3	ambiguous	0.97832	+	2.07453	0.00459425
P52553	YKE2	cytosol	0.478935	+	1.52863	0.0356465
P36103	SKA1	cytosol	0.802935	+	1.41164	0.024265
P33324	YKL091C	nucleus	1.12526	+	3.53069	0.000685393
P36114	YKR018C	cytosol	0.641805	+	2.50975	0.0050675
P36119	RQT4	cytosol	0.755739	+	2.66418	0.00347826
P36151	YKR070W	unknown	0.668341	+	2.19733	0.00770725
Q08001	LAM6	ambiguous	1.7275	+	2.6351	0.000821293
Q05777	NCW2	PM	4.60587	+	4.6335	0
Q05948	YLR225C	cytosol	1.16548	+	2.4792	0.00329064
Q06146	YLR257W	cytosol	0.48625	+	2.56668	0.00916162
Q05892	COQ11	mitochondria	0.79916	+	1.13651	0.0440901
Q06137	YLR345W	cytosol	1.41174	+	1.71712	0.00673566
P32331	YMC1	mitochondria	-0.585679	+	2.63861	0.00533742
P32843	YME2	mitochondria	-0.304463	+	2.90328	0.0240634
Q03730	YML018C	vacuole	-0.749875	+	1.16518	0.0439051
Q03629	CFF1	cytosol	0.649518	+	1.78803	0.0164284
P51998	YML6	mitochondria	-0.595023	+	1.94215	0.0150098
Q3E842	NCW1	cytosol	4.28712	+	4.01584	0
Q03559	GSR1	PM	0.823383	+	1.20703	0.0356193
P36010	YNK1	cytosol	0.640254	+	2.09902	0.0096791
Q08157	TOS7	PM	0.957982	+	2.14613	0.00443406
Q3E769	YOL159C-A	cytosol	1.98927	+	1.93674	0.0034308
Q3E824	MCO10	mitochondria	1.34924	+	3.79873	0
P53049	YOR1	PM	3.36923	+	2.2753	0.000747405
Q12012	YOR289W	cytosol	3.6582	+	2.8476	0.000877698
Q08816	TFB6	cytosol	1.15684	+	1.30591	0.0232919
Q08909	YOR385W	cytosol	3.28149	+	3.81229	0
Q99220	YOS9	ER	1.903	+	2.67348	0.000947368
Q07688	YPD1	cytosol	1.10962	+	3.39264	0.000600985
P43587	YPI1	nucleus	0.907738	+	2.06643	0.00543161
P12688	YPK1	cytosol	0.677675	+	4.23818	0.000815094
Q02754	HTC1	cytosol	2.56269	+	2.16907	0.00250139
Q12152	YPL150W	ambiguous	3.08097	+	3.23333	0
Q12042	YPL162C	vacuole	1.97771	+	1.99671	0.0036214
Q08954	YPL199C	unknown	-0.959353	+	3.0977	0.000715232
Q08971	CHP1	cytosol	0.562024	+	1.69566	0.0232704
Q12523	YPL247C	cytosol	1.69569	+	1.49842	0.0102665
Q08977	CUB1	cytosol	0.319854	+	1.82882	0.0485
Q08991;Q08913	FEX2;FEX1	PM	-0.493263	+	1.443	0.0401931
A5Z2X5	MRA1	mitochondria	-0.990465	+	1.24979	0.0271993
Q12160	YPR063C	ER	-0.647153	+	1.48311	0.0261264
Q12458	YPR1	cytosol	1.184	+	3.39367	0.000632124
Q06107	YPR114W	ER	-0.763732	+	2.20382	0.00569851
Q06522	YPR147C	cytosol	0.737635	+	1.66305	0.0169722
Q06523	YPR148C	cytosol	0.485664	+	1.45712	0.040183
Q06608	YPR172W	cytosol	0.910105	+	1.73612	0.0106181
P32329	YPS1	PM	4.53113	+	4.07413	0
Q12303	YPS3	PM	3.67163	+	2.35585	0.000864
P51996	YPT32	ambiguous	0.498805	+	1.37419	0.0447837
P36018	YPT52	cytosol	0.561806	+	2.51642	0.0067451
P32792	YSC83	mitochondria	1.53508	+	2.0307	0.00340426
P32793	YSC84	actin-associated	2.97527	+	2.97738	0.000953125
Q12024	YTM1	nucleus	-0.457209	+	2.23	0.0164896
Q12324	YVC1	vacuole	0.673429	+	1.71905	0.0172065
Q08245	ZEO1	PM	-0.767024	+	2.16726	0.00638832
P32804	ZRT1	PM	-2.03432	+	1.81474	0.00419377
P11412	ZWF1	cytosol	0.445698	+	2.62188	0.0108595
P25361	YCR043C	Golgi	-0.745895	+	1.54695	0.0212901
P25577	YCL049C	unknown	2.10627	+	2.46134	0.000763251
P25616	CTO1	unknown	1.27568	+	1.76973	0.00680226
P25639	TVS1	ambiguous	0.460694	+	1.76985	0.0264075
P34220	YBL055C	cytosol	0.583047	+	1.66715	0.0232912
P34248	YPF1	NE	1.20846	+	1.52411	0.0129608
P37263	YCR087C-A	nucleus	-0.699883	+	1.79436	0.014828
P38081	MRX18	ambiguous	2.55256	+	2.93375	0.000818792
P38109	ATG42	vacuole	0.638036	+	2.45331	0.005571
P38180	YBL081W	unknown	-1.27746	+	1.35017	0.0196157
P38202	YBL028C	nucleus	-1.25273	+	1.05809	0.0401155
P38235	YBR053C	ambiguous	1.34692	+	4.25586	0
P38239	YBR062C	ambiguous	0.892453	+	1.24168	0.0311549
P38318;P38317	YBR220C;YBR219C	unknown	-0.994361	+	2.03689	0.00505956
P38321	YBR225W	cytosol	2.18606	+	2.25614	0.00161714
P38331	YBR242W	cytosol	-1.52187	+	2.00346	0.00369776
P38430	YMR262W	unknown	1.05079	+	1.55527	0.0141852
P39529	YJL206C	unknown	1.78498	+	1.2732	0.0196349
P40152	PPN2	vacuole	1.45485	+	2.15478	0.00349266
P40159	YNL208W	ambiguous	1.98681	+	1.79354	0.00428136
P40165	NNR1	cytosol	1.37343	+	1.662	0.00824306
P40363	YJL068C	cytosol	0.966843	+	2.71077	0.00283461
P40560	YIL001W	cytosol	2.03858	+	3.05609	0.000792208
P42840	YNL320W	ambiguous	1.17356	+	1.91604	0.00537037
P47090	YJR015W	ER	2.53747	+	2.17696	0.00252247
P47114	KCH1	PM	1.28239	+	1.48267	0.0142323
P47137	YJR096W	cytosol	1.8789	+	2.51188	0.000760563
P47139	YJR098C	cytosol	0.779406	+	1.17927	0.0410749
P47148	PXP2	peroxisomes	-0.376221	+	1.65915	0.0447518
P47173	YJR142W	ambiguous	2.0732	+	0.913726	0.0491568
P48236	GPC1	ambiguous	1.15915	+	1.62515	0.0103036
P50089	YGR237C	cytosol	3.68173	+	4.61486	0
P53066	YGL242C	ambiguous	0.662614	+	1.52405	0.0242896
P53270	YGR117C	cytosol	0.698255	+	1.51472	0.0236011
P53272	YGR122W	cytosol	2.20082	+	2.06736	0.00332719
P53729	ZNG1	cytosol	0.572186	+	1.30341	0.0429892
P53747	YNR061C	vacuole	3.53891	+	3.04096	0
P53912	YNL134C	cytosol	1.44681	+	2.78611	0.000847059
P53925	YNL115C	ambiguous	0.843497	+	1.791	0.0104851
P53932	YNL095C	ER	3.93006	+	4.6612	0
P53962	YNL035C	nucleus	0.643894	+	2.33869	0.00670571
P53980	YNL011C	unknown	1.43519	+	2.59859	0.000668731
Q03177	LAF1	ambiguous	2.04133	+	1.57103	0.00798098
Q03208	YML119W	unknown	-1.01652	+	1.29947	0.0247578
Q03219	FPY1	cytosol	0.787258	+	2.72454	0.00352966
Q03508	YMR265C	unknown	1.36444	+	1.01019	0.0438466
Q03759	YML108W	nucleus	1.01705	+	1.16414	0.0336953
Q04299	PDL32	unknown	2.9857	+	2.26254	0.000679245
Q04304	YMR090W	cytosol	3.59793	+	4.86564	0
Q04336	YMR196W	cytosol	3.10409	+	1.84423	0.00352
Q04371	YMR027W	cytosol	0.755435	+	2.34603	0.00445705
Q04869	YMR315W	cytosol	2.24121	+	4.11759	0
Q07349	MRX9	mitochondria	1.22864	+	3.14744	0.000575472
Q07551	YDL124W	cytosol	3.3361	+	5.03241	0
Q07895	YLR001C	vacuole	1.24213	+	1.08734	0.0360152
Q08225	YOL057W	cytosol	0.995872	+	4.00567	0.0007625
Q12198	HSU1	unknown	3.07158	+	3.27527	0
Q12288	YLR126C	cytosol	2.36654	+	1.3228	0.0152676
Q12298	YDR061W	mitochondria	1.29836	+	1.57544	0.0104976
Q12331	YDR262W	vacuole	2.38142	+	1.67681	0.00525509
Q12354	TML25	ambiguous	0.755411	+	1.3287	0.0296875
Q12496	SDD3	cytosol	0.464979	+	2.18357	0.0168539
Q99247	DUF1	cytosol	1.2449	+	1.44295	0.0162682
P37898	AAP1	cytosol	0.0816364		0.329552	0.72945
Q01802	AAT1	mitochondria	0.174038		1.36028	0.207794
P32783	ABD1	nucleus	0.229504		0.948756	0.21335
P14164	ABF1	nucleus	-0.164461		0.599412	0.438966
Q02486	ABF2	mitochondria	0.431578		1.40879	0.0502204
P15891	ABP1	actin-associated	0.412278		1.37716	0.0567932
P37254	ABZ1	cytosol	0.469339		0.952305	0.106372
P32316	ACH1	mitochondria	-0.117608		0.21625	0.749796
Q07622	ACK1	cytosol	1.45148		0.428326	0.292044
P19414	ACO1	mitochondria	-0.374448		1.40193	0.0626713
P32463	ACP1	mitochondria	-0.0801404		0.111664	0.865241
P60010	ACT1	actin-associated	0.111928		0.342457	0.67208
Q02336	ADA2	nucleus	0.697156		0.627868	0.178222
P27616	ADE1	cytosol	0.000130335		0.000467321	0.999507
P80210	ADE12	cytosol	-0.261782		1.4487	0.105578
Q05911	ADE13	ambiguous	-0.367354		1.43767	0.0611048
P38009	ADE17	cytosol	-0.239271		1.31168	0.138122
P07245	ADE3	ambiguous	0.0423559		0.204464	0.856529
P04046	ADE4	cytosol	-0.0948804		0.219971	0.768622
P07244	ADE5,7	cytosol	0.0295029		0.257063	0.878075
P04161	ADE8	cytosol	0.0705236		0.221941	0.798337
P00330	ADH1	cytosol	0.123377		0.396288	0.621186
P07246	ADH3	mitochondria	-0.0618604		0.237597	0.805203
P38113	ADH5	cytosol	0.0113742		0.0465913	0.963134
Q03677	ADI1	cytosol	-0.601626		1.16281	0.0528919
P07170	ADK1	cytosol	0.292982		1.74157	0.0631912
P47143	ADO1	cytosol	-0.322775		1.13616	0.11625
P25371	ADP1	ambiguous	0.576279		1.1044	0.0624701
P32794	AFG2	cytosol	-0.161872		0.587636	0.449058
P22149	AFT1	nucleus	0.725937		0.425813	0.333157
P40529	AGE2	ambiguous	0.343989		0.801511	0.181825
Q12449	AHA1	cytosol	0.109192		0.235729	0.742929
P38013	AHP1	cytosol	0.112324		0.221612	0.749797
P39724	BOL3	mitochondria	-0.60569		0.539337	0.243052
P39965	AIM10	mitochondria	0.700772		0.700467	0.145681
P53109	AIM14	ER	0.161486		0.163595	0.778459
P38884	AIM18	mitochondria	-0.183428		0.273333	0.651311
P39721	AIM2	cytosol	-0.0342038		0.103595	0.904715
P40563	AIM21	actin-associated	0.0945619		0.273756	0.735191
P47015	AIM23	mitochondria	0.0652707		0.0205622	0.967008
P47127	AIM24	mitochondria	-0.295226		0.861022	0.186599
P47140	AIM25	mitochondria	0.627976		1.09487	0.0588124
P36154	AIM29	cytosol	0.224882		0.326686	0.572268
P38266	AIM3	actin-associated	3.10552		0.746785	0.0817724
Q03798	AIM36	mitochondria	0.0345726		0.0372122	0.951702
Q12032	AIM41	mitochondria	0.25167		0.899759	0.206636
Q12480	AIM45	mitochondria	-0.0164744		0.102234	0.937728
Q07716	AIM6	ambiguous	-0.124526		0.310445	0.675627
Q12156	AIM7	ambiguous	0.194011		0.520108	0.441094
P40053	AIM9	mitochondria	0.253074		1.30552	0.129359
P40507	AIR1	nucleus	-0.220016		0.423537	0.48242
P38080	AKL1	cytosol	1.07456		0.710971	0.121605
P40825	ALA1	ambiguous	-0.273636		1.52461	0.0904817
P54114	ALD3	cytosol	0.837453		0.488478	0.258585
P46367	ALD4	mitochondria	-0.532168		1.04006	0.0785658
P54115	ALD6	cytosol	-0.203534		3.30105	0.0587617
Q08548	ALE1	ER	0.00238609		0.00274191	0.995448
P16661	ALG1	ER	0.502887		1.24787	0.0544274
P53954	ALG11	ER	0.0565675		0.0852724	0.895288
P53178	ALG13	ER	0.923243		0.552572	0.20399
P38179	ALG3	ER	0.0767981		0.145922	0.837024
P40350	ALG5	ER	-0.0198212		0.0230339	0.969993
P54783	ALO1	mitochondria	-0.157311		1.3656	0.240653
Q08269	ALR1	PM	-0.142776		0.397675	0.590003
P52892	ALT2	cytosol	-0.182705		0.235923	0.69237
P15274	AMD1	cytosol	-0.229759		0.663248	0.322962
P32629	ANP1	Golgi	-0.438527		0.962058	0.111229
P36090	ANR2	ambiguous	0.554349		1.22592	0.0506639
Q06497	ANT1	peroxisomes	0.0608578		0.0683763	0.909884
Q06624	AOS1	nucleus	0.337847		0.951396	0.143196
P22108	APA2	cytosol	0.259431		0.219841	0.683294
Q04601	APC4	nucleus	0.598346		0.738663	0.143244
Q08683	APC5	nucleus	0.448664		0.320125	0.498672
P38281	APD1	cytosol	0.422181		0.823873	0.148957
P37302	APE3	vacuole	0.175105		1.06952	0.258414
P38821	APE4	vacuole	0.30721		0.589934	0.302187
P27351	APL1	ambiguous	0.208917		0.444987	0.476768
Q08951	APL5	Golgi	0.361613		0.913401	0.143124
P46682	APL6	Golgi	0.251003		1.69922	0.0893268
Q00776	APM1	Golgi	0.769737		0.842665	0.097235
P38153	APM3	Golgi	0.340254		1.30224	0.0845964
Q99186	APM4	PM	0.0416718		0.0831307	0.909472
P22936	APN1	nucleus	0.312471		0.69164	0.2408
P47064	APS3	Golgi	0.551289		1.01449	0.0805642
P49435	APT1	cytosol	-0.264784		0.612517	0.318554
P46672	ARC1	cytosol	-0.0877196		0.571767	0.6306
P40518	ARC15	actin-associated	0.31375		0.752463	0.213511
Q05933	ARC18	actin-associated	1.00361		0.707202	0.125049
P33204	ARC19	actin-associated	0.438276		0.625699	0.223789
P07347	ARD1	cytosol	-0.067468		0.302819	0.768797
P25628	ARE1	ER	0.161938		0.120951	0.828223
P40994	ARF3	PM	0.215425		0.340451	0.56459
P40360	ARG2	mitochondria	-0.415877		0.890461	0.13293
P48360	ARH1	mitochondria	0.311972		1.14185	0.12064
P38116	ARL1	Golgi	0.427222		0.735542	0.177474
P28777	ARO2	ambiguous	-0.163838		2.17535	0.150956
P14843	ARO3	ambiguous	-0.0869694		0.325203	0.722222
P32178	ARO7	cytosol	-0.0556558		0.12018	0.875396
P53090	ARO8	cytosol	0.0594978		0.774678	0.701632
P80428	ARP4	cytosol	0.834131		0.697882	0.137477
P53946	ARP5	nucleus	0.0457096		0.104837	0.889505
Q12509	ARP6	ambiguous	0.351678		0.924264	0.144037
Q12406	ARP7	nucleus	0.151924		0.551655	0.482499
Q12386	ARP8	nucleus	0.246239		1.2516	0.140695
Q05123	ARP9	nucleus	0.0650552		0.261536	0.790271
P32447	ASF1	nucleus	-0.0596937		0.235298	0.808974
P40467	ASG1	nucleus	-0.208313		0.0876805	0.86634
P35734	ASK1	nucleus	-1.27398		0.523205	0.207918
Q05166	ASM4	NE	-0.513645		0.916088	0.106379
P49089	ASN1	cytosol	-0.303422		1.67407	0.0633011
P49090	ASN2	cytosol	0.221336		1.74496	0.109583
P38986	ASP1	cytosol	-0.1698		0.396175	0.556804
P35183	AST1	ambiguous	-0.636609		0.472311	0.297107
P39945	AST2	cytosol	-0.0651728		0.126583	0.863397
P53296	ATF2	ambiguous	0.012921		0.0281121	0.970104
Q12527	ATG11	cytosol	0.241641		0.225271	0.682091
Q03818	ATG16	cytosol	-0.722713		0.30209	0.492099
Q06321	ATG26	cytosol	0.90872		0.887553	0.0772075
P46989	ATG27	ambiguous	0.0183283		0.0450833	0.954992
P40416	ATM1	mitochondria	-0.0799859		0.190381	0.804232
Q12359	ATO3	PM	-0.472917		0.716483	0.173226
P32453	ATP11	mitochondria	-0.312532		0.832645	0.185307
P22135	ATP12	mitochondria	-0.0498981		0.115982	0.883783
P21306	ATP15	mitochondria	-0.339466		0.612464	0.269718
Q12165	ATP16	mitochondria	-0.441572		0.221858	0.644999
P81450	ATP18	mitochondria	-0.574986		0.746955	0.14351
Q03153	ATP25	mitochondria	0.643045		0.305994	0.493047
P09457	ATP5	mitochondria	-0.384397		1.07319	0.103701
P38636	ATX1	cytosol	0.268058		0.363207	0.5068
P36107	AUR1	Golgi	-0.601478		0.728649	0.146281
Q12500	AVL9	ambiguous	0.35383		0.987303	0.130366
P47082	AVT1	vacuole	-0.36211		0.687858	0.218613
P40501	AVT7	vacuole	0.621902		0.858443	0.105483
P40851	AXL1	cytosol	1.10158		0.852705	0.0773898
P40471	AYR1	ambiguous	0.0803801		0.259814	0.763674
P38084	BAP2	PM	-0.25238		0.250669	0.643874
P41815	BAP3	ambiguous	0.214274		0.280785	0.626841
P38891	BAT1	mitochondria	-0.0694389		0.128195	0.859476
P47068	BBC1	actin-associated	0.270241		0.839867	0.210351
Q05029	BCH1	Golgi	0.338286		1.59003	0.0571378
Q06338	BCP1	nucleus	0.171289		0.49752	0.482526
P35817	BDF1	nucleus	-0.197226		0.808915	0.300008
P39714	BDH1	cytosol	0.0904903		0.73005	0.580371
P29366	BEM1	PM	1.0891		0.883052	0.0713076
P39960	BEM2	cytosol	0.126676		0.373965	0.630132
P32873	BEM3	cytosol	0.140913		0.694041	0.44358
Q06688	BER1	cytosol	-0.0808506		0.121451	0.856407
P22804	BET1	ambiguous	0.0306263		0.0332621	0.955927
P11709	BIK1	nucleus	-0.0551701		0.0593564	0.922185
P40013	BIM1	nucleus	0.477086		0.929431	0.110347
P34730	BMH2	cytosol	0.193211		0.404806	0.525107
P40493	BMT5	nucleus	-0.259864		0.308438	0.573043
Q12291	BMT6	cytosol	0.0695775		0.0903931	0.887725
P47096	BNA1	cytosol	0.213795		0.685196	0.330002
P47125	BNA2	cytosol	2.32129		0.869409	0.0555516
P38169	BNA4	mitochondria	0.108538		0.404892	0.64244
Q04066	BNA7	ambiguous	0.0696316		0.169935	0.829209
P53858	BNI4	ambiguous	0.390118		0.595972	0.255904
P53890	BNI5	actin-associated	-0.0670357		0.173113	0.829878
P38041	BOI1	PM	-0.521186		0.48093	0.310913
P39969	BOI2	PM	0.253178		0.26689	0.624778
P48445	BPL1	cytosol	0.371175		1.21645	0.0855744
Q07457	BRE1	nucleus	-0.263137		0.907413	0.19581
P53741	BRE5	cytosol	0.207001		0.477268	0.45428
P38770	BRL1	ER	-0.564856		0.615879	0.201863
P38170	BRN1	nucleus	0.0830669		0.230094	0.777854
Q99177	BRR1	nucleus	0.0738246		0.0192792	0.968787
P32639	BRR2	nucleus	0.665707		0.440286	0.326325
Q08235	BRX1	nucleus	-0.366826		1.05794	0.112219
Q06604	BSP1	actin-associated	0.427155		0.475363	0.335943
P43571	BST1	ER	0.0434062		0.0317764	0.954635
Q12051	BTS1	mitochondria	0.507038		0.586433	0.230596
P27637	BUD14	actin-associated	-0.184212		0.17744	0.754274
P53727	BUD17	cytosol	0.206558		0.198067	0.723416
P33314	BUD2	cytosol	-0.637618		0.324231	0.468163
Q08492	BUD21	nucleus	-0.546569		0.573515	0.230939
P25627	BUD23	nucleus	-0.480598		0.593194	0.232797
P43573	BUD27	cytosol	-0.406548		0.389052	0.426547
P25558	BUD3	PM	-0.0541553		0.0994393	0.888838
P41697	BUD6	actin-associated	0.108039		0.16886	0.797825
Q08754	BUD7	ambiguous	1.15822		0.938386	0.0574925
Q12191	BUG1	Golgi	0.314134		1.39656	0.0838667
P48524	BUL1	cytosol	0.263656		0.421607	0.453934
Q03758	BUL2	cytosol	0.151832		0.221235	0.722466
Q05949	BUR2	nucleus	-0.530465		0.739365	0.153312
P40096	BUR6	nucleus	0.668872		0.405691	0.358819
P36106	BYE1	nucleus	0.471701		0.268038	0.572302
P38822	BZZ1	actin-associated	0.373339		1.37239	0.0663861
Q04430	CAB1	cytosol	0.333456		0.774873	0.195686
Q03941	CAB5	ER	-0.406975		0.477035	0.339431
P53280	CAF130	nucleus	-0.821004		0.395497	0.356762
P43569	CAF16	cytosol	-0.0109297		0.0712938	0.957209
P12962	CAF20	cytosol	-0.378908		0.736221	0.191772
P53829	CAF40	cytosol	0.277493		0.15791	0.758329
P39101	CAJ1	ambiguous	0.194983		1.05374	0.230894
P29547	CAM1	cytosol	-0.00253105		0.0108388	0.992366
P28495	CAP1	actin-associated	0.245026		0.686916	0.294075
P00812	CAR1	cytosol	-0.196191		0.660963	0.358996
Q08920	CBC2	nucleus	-0.139986		0.0896639	0.870316
P17106	CBF1	nucleus	-0.212155		1.49128	0.140774
P32504	CBF2	nucleus	-0.00351588		0.0032886	0.994773
P03874	CBP2	mitochondria	0.22205		0.533747	0.400928
P21560	CBP3	mitochondria	-0.275132		0.646883	0.289235
P38626	CBR1	ER	0.334631		1.48902	0.0668336
P47818	CCC1	vacuole	-0.432893		1.19232	0.0737991
P38995	CCC2	ambiguous	0.0715078		0.0533268	0.925855
P00431	CCP1	mitochondria	0.302919		1.13725	0.124684
P31384	CCR4	cytosol	0.173953		0.977469	0.285416
P40202	CCS1	cytosol	0.366897		1.45311	0.0596707
P39076	CCT2	cytosol	0.233406		1.35438	0.137474
P39077	CCT3	cytosol	0.0590642		0.286356	0.792684
P39078	CCT4	cytosol	0.171223		1.04678	0.273028
P40413	CCT5	cytosol	-0.00970078		0.0459078	0.966797
P39079	CCT6	cytosol	0.0395813		0.35971	0.829696
P42943	CCT7	cytosol	0.133625		0.766919	0.43632
P47079	CCT8	cytosol	0.210955		1.81517	0.114631
O13547	CCW14	CW	-0.427636		0.770158	0.165503
P38273	CCZ1	endosomes	0.0642045		0.108855	0.876869
P40986	CDC1	ER	0.295197		0.491175	0.37574
P25342	CDC10	PM	-0.295996		0.365658	0.490144
P32458	CDC11	PM	-0.0921777		0.221853	0.770624
P32468	CDC12	PM	-0.189775		0.636731	0.38012
Q05791	CDC123	cytosol	-0.08026		0.246102	0.771383
Q00684	CDC14	nucleus	0.128892		0.368341	0.630188
P00549	CDC19	cytosol	-0.0191015		0.0455018	0.954081
P11433	CDC24	ambiguous	0.371276		0.989953	0.124568
P04821	CDC25	ambiguous	0.763372		1.06163	0.0538463
P00546	CDC28	ambiguous	0.272076		0.593739	0.323999
P32457	CDC3	PM	0.0210845		0.0693787	0.938795
P06704	CDC31	NE	0.302851		0.621819	0.284891
P07260	CDC33	cytosol	-0.167132		0.725494	0.377191
P14682	CDC34	nucleus	0.154352		0.31049	0.641233
P06100	CDC36	cytosol	-0.0564556		0.10044	0.888133
P25655	CDC39	cytosol	-0.115892		0.31623	0.683265
P40968	CDC40	nucleus	0.624912		0.689538	0.158729
P19073	CDC42	ambiguous	-0.0212002		0.0857331	0.935498
P25656	CDC50	ambiguous	0.117658		0.178138	0.785562
Q00362	CDC55	cytosol	-0.0441208		0.111262	0.889224
Q06697	CDC73	nucleus	0.204957		0.450075	0.476791
P00572	CDC8	cytosol	-0.623816		0.347837	0.43839
P04819	CDC9	nucleus	0.487474		1.18859	0.0632563
Q01159	CEG1	nucleus	0.444645		1.29578	0.0581338
P39525	CEM1	mitochondria	-0.46132		0.486305	0.319196
P40969	CEP3	nucleus	0.389352		0.318041	0.516733
O13297	CET1	nucleus	0.159965		0.618002	0.438205
Q12453	CEX1	cytosol	0.0396563		0.107682	0.89391
Q06632	CFT1	nucleus	-0.144824		0.363095	0.611521
Q12102	CFT2	nucleus	-0.0819772		0.0563212	0.91902
Q03705	CGI121	nucleus	0.22304		0.451268	0.459131
P22137	CHC1	Golgi	0.355169		1.59465	0.0526015
P32657	CHD1	nucleus	-0.0912838		0.268747	0.742758
P08456	CHO1	ER	-0.563979		0.792135	0.131489
P14180	CHS2	PM	0.060564		0.123949	0.867814
P29465	CHS3	ambiguous	0.0236053		0.109299	0.921162
Q12114	CHS5	Golgi	0.253844		2.22649	0.0567635
P40019	CHZ1	nucleus	0.103048		0.282015	0.720319
Q05583	CIA1	cytosol	1.43505		0.922055	0.0546007
P42940	CIR1	mitochondria	-0.192227		0.720892	0.339547
P00890	CIT1	mitochondria	0.180386		1.23512	0.216593
P08679	CIT2	cytosol	0.427776		1.27312	0.0638736
P15790	CKA1	nucleus	-0.0309804		0.0482913	0.941886
P19454	CKA2	ambiguous	-0.0586694		0.245405	0.808069
P43639	CKB1	nucleus	0.100478		0.272567	0.728606
P38930	CKB2	nucleus	0.0536874		0.135224	0.86772
P20485	CKI1	cytosol	0.18928		0.685906	0.357555
P20486	CKS1	nucleus	0.674025		1.04836	0.0615744
P48562	CLA4	cytosol	-0.462698		1.21653	0.0638725
P17891	CLC1	Golgi	0.324997		1.6577	0.0569069
Q03690	CLU1	cytosol	-0.184483		1.58845	0.165318
Q12510	CMR1	nucleus	0.321246		0.49939	0.354863
P23287	CNA1	cytosol	0.20841		0.530569	0.416463
P27825	CNE1	ER	0.313471		0.297858	0.565632
P53865	CNM67	NE	-0.162917		0.0960907	0.860276
P33313	CNS1	cytosol	-0.115053		0.459066	0.603204
P40452	COA1	mitochondria	0.513642		1.02949	0.0829906
Q3E7B2	COA3	mitochondria	-0.472733		1.14305	0.0729774
P53079	COG1	Golgi	0.0137386		0.0107986	0.985765
P53271	COG2	Golgi	0.215581		0.394618	0.512689
P40094	COG3	Golgi	0.360868		0.602	0.265428
Q06096	COG4	Golgi	0.156507		0.221015	0.720511
P53195	COG7	Golgi	0.00245539		0.0032413	0.995333
Q04632	COG8	Golgi	0.124103		0.138385	0.818239
P18900	COQ1	mitochondria	0.242132		0.533336	0.382051
P49017	COQ5	mitochondria	0.0855694		0.153104	0.826663
P27697	COQ8	mitochondria	0.18429		0.107452	0.838825
Q05779	COQ9	mitochondria	0.140526		0.843389	0.393592
P32798	COT1	vacuole	0.225077		0.657486	0.330421
P00401	COX1	mitochondria	-0.695279		0.955537	0.0764937
P19516	COX11	mitochondria	0.296272		0.15695	0.757981
P39103	COX14	mitochondria	0.0602716		0.11412	0.875331
P40086	COX15	mitochondria	-0.495136		0.944393	0.103494
Q12287	COX17	mitochondria	-0.525495		0.837896	0.124678
Q04935	COX20	mitochondria	0.102959		0.0879682	0.880052
P00425	COX5B	mitochondria	-0.088157		0.303637	0.729353
P04039	COX8	mitochondria	1.32727		0.334655	0.416059
P03965	CPA2	cytosol	-0.299929		0.884354	0.178249
P25719	CPR3	mitochondria	-0.0158348		0.0194246	0.974824
P35176	CPR5	ER	0.314159		1.62077	0.063296
P47103	CPR7	cytosol	0.0635052		0.295246	0.782338
P53728	CPR8	ambiguous	-0.313658		1.28376	0.0982603
P17898	CPT1	ambiguous	-0.277152		0.58729	0.324147
Q06440	CRN1	actin-associated	-0.10489		0.391342	0.655336
P38845	CRP1	nucleus	-0.0368652		0.0837045	0.912043
P53968	CRZ1	ambiguous	1.00663		0.514789	0.226171
P33307	CSE1	NE	0.0863221		0.291196	0.737845
P33308	CSE2	nucleus	0.253155		0.7776	0.245214
P53859	CSL4	nucleus	-0.228105		1.35191	0.141572
P25651	CSM1	nucleus	0.160282		0.596507	0.447832
P47130	YJR084W	nucleus	1.32956		0.908272	0.0587644
Q06705	CSR1	ambiguous	0.516895		1.23435	0.0538731
P38226	CST26	ambiguous	0.171604		0.347852	0.592254
P40535	CST6	nucleus	0.558401		1.06829	0.0712103
Q01454	CTF4	nucleus	0.274806		0.700057	0.261695
P38877	CTF8	nucleus	0.114873		0.0681514	0.896074
Q08923	CTI6	nucleus	0.703016		0.423526	0.337473
Q03957	CTK1	nucleus	-0.29185		0.595635	0.309615
P46962	CTK2	nucleus	0.195509		0.19814	0.727103
P46963	CTK3	nucleus	-0.0280863		0.0442805	0.947538
P38818	CTM1	cytosol	0.353857		0.232976	0.642378
P38152	CTP1	mitochondria	0.466928		0.172941	0.720275
P25355	CTR86	cytosol	0.127247		0.458922	0.578476
P89105	CTR9	nucleus	0.00299772		0.00487328	0.994351
P06115	CTT1	cytosol	-0.937277		0.292667	0.494381
P38428	CUE1	ER	0.279329		1.50909	0.0891517
P53137	CUE3	cytosol	0.236161		0.543286	0.381017
Q04201	CUE4	ER	-0.00389099		0.015537	0.988229
P0CX81;P0CX80	CUP1-2;CUP1-1	cytosol	-0.305028		0.549273	0.330256
Q02554	CUS1	nucleus	0.51424		1.16283	0.0623607
P53899	CUZ1	cytosol	-0.0295741		0.0345985	0.955545
Q03772	CWC15	nucleus	-0.396916		0.467305	0.351844
P53333	CWC22	nucleus	0.292499		0.275593	0.600332
P53008	CWH41	ER	0.30364		1.2744	0.103436
P25618	CWH43	ER	-0.0292021		0.0336179	0.955981
P06182	CYC3	mitochondria	-1.35364		0.903963	0.0591165
P14922	CYC8	nucleus	-0.121721		0.190982	0.768459
Q07533	CYK3	cytosol	-0.313187		0.231119	0.652076
P32898	CYM1	mitochondria	-0.154038		0.957231	0.332117
P08678	CYR1	cytosol	0.488159		0.87271	0.12233
P31373	CYS3	cytosol	-0.147252		0.458062	0.54335
Q12248	DAD1	nucleus	-0.176359		0.138404	0.802358
P36162	DAD2	nucleus	0.569529		0.384779	0.396887
P69850	DAD3	nucleus	0.400549		0.512044	0.316186
P53267	DAM1	nucleus	0.194144		0.476997	0.468258
Q12091	DAP1	ER	0.357404		0.920621	0.14302
P18962	DAP2	vacuole	0.390396		1.0499	0.10597
P22204	DBF2	cytosol	-0.186453		0.246048	0.681331
P32328	DBF20	cytosol	0.57977		1.1748	0.0536493
Q12389	DBP10	nucleus	-0.262835		1.25536	0.129344
P24783	DBP2	nucleus	-0.470815		0.623997	0.216155
P20449	DBP5	nucleus	0.130619		0.513673	0.543274
P24309	DBR1	nucleus	-0.0756989		0.0360721	0.944233
P06773	DCD1	cytosol	0.915307		0.582991	0.184455
P32460	DCG1	unknown	-0.216959		0.165322	0.758637
Q12517	DCP1	cytosol	-0.193989		0.332372	0.587193
P53550	DCP2	cytosol	0.127681		0.675318	0.48073
P36091	DCW1	PM	1.32972		0.331213	0.421564
Q99321	DDP1	cytosol	1.59348		0.54669	0.183826
P06634	DED1	ambiguous	-0.315526		0.395811	0.452253
P38707	DED81	cytosol	-0.300526		1.34373	0.09729
P35732	DEF1	cytosol	-0.0729313		0.13991	0.844996
P31115	DEG1	nucleus	-0.274		0.898801	0.189994
P31385	DEP1	nucleus	0.647647		0.422963	0.343989
Q99288	DET1	cytosol	0.0250867		0.0836497	0.928129
P40526	DFG10	ER	0.439461		0.443621	0.359115
Q12743	DFM1	ER	3.1921		0.740482	0.082942
Q12382	DGK1	ER	0.23587		1.07079	0.179202
P38705	DIA4	mitochondria	-0.172562		0.664252	0.393461
Q06819	DIB1	nucleus	-0.0919679		0.101627	0.868682
Q06143	DIC1	mitochondria	-0.093633		0.234662	0.759099
P69771	DID2	endosomes	0.259455		1.2666	0.129827
P36108	DID4	endosomes	0.52191		0.874233	0.116436
P50076	DIE2	ER	-0.159919		0.312041	0.634478
Q03063	DIG1	nucleus	0.0848287		0.242954	0.766774
P41819	DIM1	nucleus	-0.171476		0.321618	0.617034
Q12220	DIP2	nucleus	-0.46943		1.33241	0.0513915
Q08162	DIS3	nucleus	0.00279808		0.0184377	0.989505
P40564	DJP1	ER	0.00390498		0.00866028	0.99103
P32891	DLD1	mitochondria	0.29983		1.76279	0.0587744
P46681	DLD2	mitochondria	0.0553455		0.295383	0.798352
P40366	DLS1	nucleus	0.93394		0.762289	0.109849
P38823	DMA1	cytosol	0.441831		0.357291	0.454284
Q03652	DML1	unknown	0.275338		1.76588	0.070917
P38859	DNA2	ambiguous	0.251783		0.331596	0.551702
P32660	DNF1	PM	0.182487		0.836174	0.314244
P54861	DNM1	ambiguous	0.151584		0.770451	0.391202
P33309	DOM34	cytosol	-0.0879167		0.325022	0.720633
Q03921	DOP1	ambiguous	0.418135		1.43017	0.05147
P54858	DOS2	cytosol	0.220165		0.560726	0.384429
P27344	DPB3	nucleus	0.72656		0.473596	0.284834
Q04603	DPB4	cytosol	0.187342		0.573611	0.416504
P40487	DPH1	cytosol	-0.494008		1.29193	0.051619
P32461	DPH2	cytosol	-0.451034		1.24735	0.0621819
P32469	DPH5	cytosol	-0.256131		0.754882	0.251598
Q12429	DPH6	cytosol	0.244953		0.9789	0.191987
Q05567	DPL1	ER	0.221897		0.820171	0.261582
P04802	DPS1	cytosol	-0.0486012		0.234806	0.831113
P53255	DRN1	nucleus	0.104278		0.170677	0.798257
P53847	DSL1	ER	0.379048		0.900143	0.140812
P32601	DSS4	cytosol	0.473403		0.698209	0.179905
P07273	DST1	nucleus	0.188311		0.491903	0.465545
Q07648	DTD1	cytosol	0.307041		0.45789	0.396362
P38149	DUG2	cytosol	0.206072		0.362464	0.549862
P39009	DUN1	nucleus	0.585815		0.904083	0.0993521
P53168	DUO1	nucleus	0.294038		0.172354	0.736447
P32528	DUR1,2	cytosol	-0.273401		0.979162	0.171467
P33317	DUT1	cytosol	0.0128549		0.0292262	0.969873
Q02647	DYN2	cytosol	0.104575		0.162697	0.804796
P38791	DYS1	cytosol	0.155736		2.46813	0.150327
Q12432	EAF3	nucleus	-0.0749639		0.293117	0.756943
P36041	EAP1	cytosol	0.285756		1.91981	0.0556902
Q03466	EBS1	cytosol	0.250763		0.502781	0.396293
P38836	ECM14	vacuole	0.140354		0.75409	0.42316
Q06011	ECM19	mitochondria	-0.0321267		0.0340609	0.955261
P38241	ECM2	nucleus	0.0844154		0.284152	0.745285
P32525	ECM25	cytosol	0.159391		0.108701	0.841657
P32644	ECM32	cytosol	0.0539417		0.0950494	0.889692
P38248	ECM33	PM	0.812337		1.0323	0.0554146
P43605	ECO1	cytosol	-0.306021		0.268163	0.605363
P33412	ECT1	cytosol	0.0926062		0.137613	0.833312
P53080	EDC1	cytosol	-0.170987		0.16479	0.773411
P39998	EDC3	cytosol	-0.149886		0.411966	0.571426
P34216	EDE1	actin-associated	0.214281		0.825826	0.27005
P38732	EFM1	cytosol	-0.216324		0.788951	0.281694
P38347	EFM2	cytosol	0.160045		0.261719	0.681892
P40516	EFM4	cytosol	-1.18647		0.96949	0.0522708
P53200	EFM5	cytosol	-0.1189		0.204969	0.758001
Q03653	EFR3	PM	-0.242926		0.520727	0.389245
Q02642	EGD1	cytosol	-0.00914637		0.011457	0.985752
P38879	EGD2	cytosol	-0.445951		1.2756	0.0596397
P28817	EHD3	mitochondria	0.223639		0.587189	0.365622
P36053	ELF1	nucleus	-0.251719		1.13695	0.154424
Q02884	ELP4	ambiguous	0.028808		0.0330137	0.956262
Q04868	ELP6	ambiguous	0.0245241		0.0407603	0.95358
P25574	EMC1	ER	-0.14264		2.25496	0.191203
P47133	EMC2	ER	-0.0465221		0.106187	0.889533
P36039	EMC3	ER	0.210774		0.165235	0.760744
P53073	EMC4	ER	-0.0678317		0.155133	0.83852
P40540	EMC5	ER	-0.015117		0.0566627	0.954399
Q06287	EMG1	nucleus	-0.262881		1.0331	0.167688
P43555	EMP47	ERGIC	-0.171601		0.868101	0.323091
P42842	EMW1	cytosol	-0.274218		0.824132	0.21218
Q01896	ENA2	PM	0.0767447		2.21884	0.49467
P39013	END3	actin-associated	0.201268		0.562744	0.405122
P00925	ENO2	cytosol	0.13302		0.480458	0.556679
Q12518	ENT1	actin-associated	0.0959066		0.312664	0.714126
Q05785	ENT2	actin-associated	0.366603		1.37058	0.0686206
Q07872	ENT4	actin-associated	0.203025		0.240735	0.678336
Q03769	ENT5	Golgi	0.246284		1.11233	0.163731
P53246	ENV11	nucleus	0.0832132		0.125279	0.850074
Q08651	ENV9	ambiguous	-0.160213		0.464946	0.520611
P53938	EOS1	ER	0.126057		0.071917	0.890063
P40557	EPS1	ER	-0.117935		0.253178	0.722394
P22140	EPT1	ER	0.27806		0.862061	0.198064
P38767	ERC1	unknown	0.906968		0.676777	0.140623
P07277	ERG12	cytosol	0.151392		0.377885	0.592415
P54839	ERG13	nucleus	0.0443548		0.143867	0.875455
P32352	ERG2	ambiguous	-0.0714366		0.0631657	0.911478
P08524	ERG20	cytosol	0.0344823		0.0845841	0.914741
P53199	ERG26	ER	0.21048		0.72334	0.317422
Q12452	ERG27	ambiguous	0.176568		0.548506	0.447531
P40030	ERG28	ER	-0.439283		0.669545	0.201174
P32353	ERG3	ER	-0.139208		0.435043	0.572471
P25340	ERG4	ER	-0.443027		1.09111	0.085651
P25087	ERG6	LD	-0.102558		0.9763	0.480937
P38604	ERG7	LD	-0.229166		0.732377	0.289112
P24521	ERG8	cytosol	0.1099		0.251705	0.730805
P29704	ERG9	ER	0.266815		0.812199	0.222823
Q05359	ERP1	ERGIC	0.208401		0.936753	0.241074
Q12403	ERP3	ER	-0.37319		0.778643	0.178221
Q12450	ERP4	ER	-0.0648505		0.128949	0.861715
P38819	ERP5	ER	-0.821218		0.860761	0.0877675
P27882	ERV1	mitochondria	0.187021		0.210683	0.717392
P53173	ERV14	ERGIC	0.127368		0.149141	0.805968
Q12284	ERV2	ER	-0.0888532		0.0801738	0.889203
P54837	ERV25	ERGIC	-0.27502		0.254824	0.63107
Q04651	ERV41	ERGIC	0.307246		1.44386	0.0819069
P39727	ERV46	ERGIC	0.0903791		0.187607	0.796039
P53743	ESF2	nucleus	-0.185975		0.476903	0.478087
P40456	ESL1	cytosol	0.36263		0.338561	0.495906
P22696	ESS1	nucleus	-0.363542		0.627509	0.247999
Q08421	ETT1	nucleus	-0.193893		1.34193	0.179988
P38261	EXO84	PM	0.285243		0.474988	0.394697
P47912	FAA4	ambiguous	-0.0116253		0.0490036	0.962333
P34756	FAB1	vacuole	0.462556		0.363732	0.44313
P53971	FAP1	cytosol	0.157698		0.0822824	0.878179
Q12055	FAP7	nucleus	-0.196575		1.05335	0.228358
P43592	FAR7	ER	0.77983		0.79603	0.109138
P07149	FAS1	cytosol	-0.0619914		0.364693	0.76127
P19097	FAS2	cytosol	-0.219659		2.13745	0.0846457
P38225	FAT1	ambiguous	0.184052		0.78037	0.330607
P40099	FAU1	cytosol	0.275517		0.959485	0.173919
P14540	FBA1	cytosol	-0.0186106		0.039624	0.956893
Q05498	FCF1	nucleus	-0.38741		1.35931	0.0635815
Q12035	FCF2	nucleus	-0.418825		0.945359	0.121136
Q03254	FCP1	nucleus	0.243712		0.725929	0.277811
Q12178	FCY1	cytosol	0.205266		0.549743	0.408279
P17064	FCY2	PM	-1.20341		0.610861	0.157837
P38993	FET3	PM	-0.432859		0.708375	0.184914
P40988	FET4	PM	0.534206		0.855715	0.119602
P43561	FET5	vacuole	0.108693		0.222574	0.752921
P39521	FHL1	nucleus	-0.354884		0.263774	0.599366
P45976	FIP1	nucleus	-0.372612		1.16267	0.0930632
P40515	FIS1	ambiguous	0.103175		0.383053	0.664031
P40466	FKH1	nucleus	-0.488613		0.260556	0.580544
P38631	FKS1	ambiguous	0.10334		0.643902	0.560764
P53121	FLC3	PM	-0.0841096		0.293098	0.740996
P40491	FMC1	mitochondria	-0.323628		0.418346	0.425422
P40098	FMP10	mitochondria	-0.211222		0.582266	0.382161
Q08023	FMP25	mitochondria	-0.137409		0.13886	0.812542
Q06179	FMP27	ambiguous	0.525208		0.714635	0.164385
Q02883	FMP30	mitochondria	-0.606449		1.08822	0.0617143
P43557	FMP32	mitochondria	1.65949		0.615051	0.144138
P53889	FMP41	unknown	-0.0472717		0.0685021	0.916807
Q04991	FMP42	vacuole	-0.247295		0.624868	0.326216
P40008	FMP52	ambiguous	0.0363948		0.0910499	0.909302
O13329	FOB1	nucleus	-0.593888		0.686799	0.165282
P51601	FOL2	cytosol	-0.0453574		0.0808037	0.908179
P53739	FPK1	cytosol	1.52955		0.350485	0.386957
P20081	FPR1	cytosol	0.273127		0.406731	0.462459
Q06205	FPR4	nucleus	-0.447421		1.05072	0.0916549
P23900	FPS1	PM	0.432475		0.858377	0.137443
P53082	BOL2	cytosol	-0.114592		0.17343	0.790007
Q06389	FRQ1	Golgi	0.497285		0.938507	0.104112
P15624	FRS1	cytosol	-0.0889098		0.475221	0.656601
P15625	FRS2	cytosol	-0.115297		0.454867	0.604308
Q12029	FSF1	mitochondria	-0.0350742		0.0691941	0.926184
P38777	FSH1	cytosol	-0.0460459		0.255114	0.831291
Q05015	FSH2	cytosol	0.625137		1.15885	0.0518982
Q99369	FSH3	ambiguous	1.47261		0.66759	0.126299
P08417	FUM1	mitochondria	0.199762		1.27754	0.181892
P18411	FUN14	mitochondria	0.373907		0.361039	0.467951
P31381	FUN26	vacuole	0.803086		0.538429	0.222466
P31380	FUN30	nucleus	-0.327531		0.777111	0.197579
P40492	FYV10	nucleus	0.914408		0.905651	0.0735296
P46949	FYV8	ambiguous	0.596767		1.06403	0.0667985
P32805	FZF1	nucleus	0.203522		0.299749	0.613141
P38297	FZO1	mitochondria	-0.3535		0.556739	0.299807
P39012	GAA1	ER	0.415223		1.29777	0.0635416
P19659	GAL11	nucleus	0.188726		0.362159	0.565645
P28007	GAR1	nucleus	-0.203252		0.770213	0.30717
P22146	GAS1	PM	-0.0936597		0.310404	0.718059
Q08193	GAS5	PM	0.674581		1.09935	0.0545745
[truncated: 1,664 more rows]

## Sheet: (B) FP tunicamycin vs control
Protein ID(s)	Gene name(s)	Localization annotation in reference database	Log2 fold difference tunicamycin vs con	Significant abundance change at 5% FDR tunicamycin vs control	-Log T-test p-value tunicamycin vs con	T-test q-value tunicamycin vs con
P53909	AAH1	cytosol	-1.15005	+	2.69056	0.00288966
P32357	AAR2	cytosol	1.80689	+	1.65616	0.0134575
Q02486	ABF2	mitochondria	1.16534	+	1.81097	0.0135079
P15891	ABP1	actin-associated	0.737752	+	2.94376	0.00450959
Q08641	ABP140	actin-associated	0.495	+	2.38333	0.0186018
P31787	ACB1	cytosol	1.34402	+	2.48759	0.0026859
P39533	ACO2	mitochondria	-0.69625	+	3.02308	0.00503804
Q03233	ADD37	cytosol	3.88787	+	1.38069	0.0177177
P36040	ADD66	cytosol	0.760845	+	1.46109	0.0360527
P80210	ADE12	cytosol	-0.457472	+	2.22798	0.0255028
P54113	ADE16	cytosol	0.755774	+	2.70744	0.00538129
P38009	ADE17	cytosol	-0.515354	+	1.88844	0.0307757
P38972	ADE6	cytosol	-0.657036	+	4.07127	0.00211024
P10127	ADH4	mitochondria	4.98398	+	2.98671	0
P38113	ADH5	cytosol	-0.520782	+	1.98038	0.0274002
P47143	ADO1	cytosol	-0.695159	+	1.73044	0.0253734
P25371	ADP1	ambiguous	1.08024	+	2.01697	0.0108281
P07248	ADR1	cytosol	5.31859	+	2.44277	0.000522222
P32317	AFG1	mitochondria	0.54348	+	3.25536	0.00791228
P32794	AFG2	cytosol	-0.535805	+	1.89555	0.0284833
P43567	AGX1	cytosol	3.40709	+	3.0867	0
P23180	AIM17	mitochondria	1.80978	+	1.62223	0.0135975
P39721	AIM2	cytosol	0.524373	+	1.49686	0.0486712
Q12032	AIM41	mitochondria	0.858391	+	2.13526	0.0115649
P40053	AIM9	mitochondria	0.547863	+	1.96123	0.0255606
P46680	AIP1	actin-associated	0.826993	+	3.7153	0.00147664
P40507	AIR1	nucleus	-1.2457	+	1.42182	0.026352
P40825	ALA1	ambiguous	-0.441229	+	1.67388	0.0484161
P47019	ALB1	nucleus	-2.23815	+	1.74523	0.0101863
P47771	ALD2	cytosol	2.77317	+	2.22516	0.00221831
P54115	ALD6	cytosol	-0.505668	+	2.36663	0.0184291
P16661	ALG1	ER	0.624989	+	1.52425	0.0387314
P53730	ALG12	ER	1.53927	+	4.01683	0
P43636	ALG2	ER	0.862185	+	2.21323	0.0108346
P52893	ALT1	mitochondria	0.644213	+	3.90117	0.00222615
P22855	AMS1	vacuole	4.89081	+	4.41557	0
P14904	APE1	vacuole	1.43069	+	3.99328	0
P32454	APE2	cytosol	0.485039	+	1.85391	0.0350774
Q12028	APL4	ambiguous	0.673147	+	2.63871	0.00945382
P40532	APQ12	ER	1.99785	+	1.4605	0.0183311
P49435	APT1	cytosol	-0.631055	+	1.76198	0.0277366
P36973	APT2	cytosol	-0.948609	+	2.75485	0.00257055
P38115	ARA1	cytosol	1.14527	+	2.21113	0.00678899
P53731	ARC35	actin-associated	0.494827	+	1.63768	0.0438729
P38328	ARC40	actin-associated	0.543431	+	2.27901	0.0178942
P53629	ARE2	ER	1.16084	+	2.70416	0.00253147
P22768	ARG1	cytosol	-0.897307	+	4.16871	0
P05150	ARG3	cytosol	-1.11533	+	3.25719	0.000974359
P04076	ARG4	cytosol	-0.424768	+	1.99776	0.0371567
Q01217	ARG5,6	mitochondria	-0.599325	+	1.87037	0.0252383
P18544	ARG8	mitochondria	-0.68678	+	2.93689	0.00494416
P48360	ARH1	mitochondria	0.637161	+	2.26132	0.0139637
P53111	ARI1	cytosol	1.35166	+	4.15929	0
Q02804	ARL3	ambiguous	0.589502	+	1.46724	0.045452
P08566	ARO1	cytosol	-0.610037	+	2.31197	0.0143784
Q06408	ARO10	cytosol	4.61949	+	6.26768	0
P14843	ARO3	ambiguous	-0.313257	+	2.88942	0.0341702
P32449	ARO4	cytosol	-0.660842	+	3.79871	0.00221053
P38840	ARO9	cytosol	1.34912	+	2.80878	0.001897
P32381	ARP2	actin-associated	0.88655	+	2.42301	0.00669683
P47117	ARP3	actin-associated	0.581495	+	2.06305	0.0207252
Q03862	ARX1	nucleus	-1.08775	+	3.3655	0.0005
P38011	ASC1	ribosome	-0.769529	+	3.80582	0.00194714
P53983	ASI3	NE	1.81734	+	1.08612	0.0458072
P35734	ASK1	nucleus	-1.28476	+	1.15544	0.0449373
P48361	ASK10	cytosol	1.89142	+	1.4269	0.0206459
P16639	ATE1	cytosol	1.48496	+	2.99214	0.00051087
P53104	ATG1	cytosol	0.834966	+	1.83789	0.0176572
P25641	ATG15	vacuole	2.06422	+	4.74264	0
P43601	ATG18	ambiguous	0.962025	+	1.3736	0.0342353
P35193	ATG19	cytosol	2.91074	+	1.99877	0.00430337
P40344	ATG3	cytosol	1.56705	+	2.03288	0.00660369
P38182	ATG8	ambiguous	3.54778	+	2.81209	0
Q12359	ATO3	PM	-1.27593	+	1.98802	0.00949901
Q08236	AVO1	ambiguous	-1.40099	+	1.57401	0.0176128
P40851	AXL1	cytosol	1.76845	+	1.69292	0.0128188
P38928	AXL2	PM	3.85045	+	2.95302	0
P40471	AYR1	ambiguous	0.597555	+	2.07169	0.0200456
P12630	BAR1	ambiguous	2.83842	+	2.18674	0.00286986
P47176	BAT2	cytosol	0.59597	+	1.71874	0.0313215
P47068	BBC1	actin-associated	0.603457	+	1.65177	0.0340101
P38772	BCD1	nucleus	-1.34084	+	1.83203	0.0118711
P07278	BCY1	ambiguous	0.619955	+	2.59404	0.0116357
P39011	BEM4	cytosol	0.713722	+	1.33071	0.0465809
P20133	BET2	cytosol	0.875285	+	1.22618	0.0485314
Q00618	BET4	ambiguous	0.965926	+	1.89509	0.0136605
P38934	BFR1	ER	1.25645	+	2.21602	0.005067
Q06631	BFR2	nucleus	-0.768781	+	2.71824	0.0050796
P15703	BGL2	CW	1.78602	+	2.74259	0.00154902
P32451	BIO2	mitochondria	-1.22344	+	3.05871	0.00150476
Q08965	BMS1	nucleus	-0.899162	+	2.59161	0.00522252
Q12291	BMT6	cytosol	-1.0654	+	3.01734	0.00181148
P47125	BNA2	cytosol	5.19113	+	2.44212	0.000513661
P47039	BNA3	ambiguous	1.2014	+	3.80799	0
P38169	BNA4	mitochondria	0.694164	+	2.18036	0.0136394
Q05979	BNA5	cytosol	1.29953	+	2.24941	0.00515344
Q08004	BUD20	nucleus	-4.27569	+	3.84467	0
Q08492	BUD21	nucleus	-1.81103	+	1.42518	0.0210688
Q04347	BUD22	nucleus	-0.911099	+	2.04211	0.0123808
P25627	BUD23	nucleus	-0.994824	+	1.32923	0.0371926
P43573	BUD27	cytosol	-2.43777	+	1.2386	0.0289323
Q12191	BUG1	Golgi	0.693199	+	2.01314	0.0173224
P38822	BZZ1	actin-associated	0.472684	+	1.70168	0.0424901
P43568	CAK1	cytosol	1.42467	+	2.13257	0.00526961
P07991	CAR2	cytosol	1.44799	+	2.90567	0.00154146
P41735	CAT5	mitochondria	1.38984	+	1.51271	0.0202782
P33322	CBF5	nucleus	-0.599994	+	2.66997	0.0109412
P53894	CBK1	ambiguous	0.632026	+	1.64403	0.0324337
P14905	CBS2	mitochondria	-6.86168	+	1.89511	0.00377522
Q03702	CCE1	mitochondria	1.18692	+	2.08157	0.00816529
P37366	CCL1	nucleus	0.638843	+	1.91906	0.0213414
P00431	CCP1	mitochondria	1.1903	+	2.75926	0.00236842
O13547	CCW14	CW	1.08813	+	1.97936	0.0116416
P00546	CDC28	ambiguous	0.750902	+	1.91376	0.0176364
P07260	CDC33	cytosol	-0.326444	+	2.41054	0.0409435
P06101	CDC37	cytosol	0.907137	+	2.49266	0.00532178
P25694	CDC48	cytosol	0.605804	+	3.53135	0.00404545
P25656	CDC50	ambiguous	0.826007	+	1.68154	0.0226921
Q12018	CDC53	nucleus	0.743562	+	2.19587	0.0128259
P26637	CDC60	cytosol	-0.477627	+	2.51928	0.0179179
P04819	CDC9	nucleus	0.637844	+	1.50747	0.0387601
P22137	CHC1	Golgi	0.432057	+	2.00533	0.035776
P22516	CHL1	nucleus	-4.64257	+	4.36775	0
P08004	CHS1	PM	0.836208	+	3.2194	0.00225806
P29465	CHS3	ambiguous	0.34797	+	2.14828	0.044754
Q12114	CHS5	Golgi	0.446189	+	1.84042	0.0396935
P38843	CHS7	ambiguous	2.55199	+	1.47442	0.0166217
P38779	CIC1	nucleus	-0.882549	+	2.4701	0.00568692
P47001	CIS3	CW	1.77955	+	2.26862	0.00260248
P00890	CIT1	mitochondria	0.547158	+	2.28786	0.0177074
P20486	CKS1	nucleus	0.868221	+	1.40067	0.0357409
P48562	CLA4	cytosol	-0.621455	+	1.59083	0.0361052
Q08685	CLP1	nucleus	1.32288	+	2.62879	0.00229091
P22517	CMK2	cytosol	3.39444	+	2.85153	0
P14747	CMP2	cytosol	0.92134	+	3.12906	0.00205364
Q07897	CMS1	nucleus	-0.528776	+	3.91464	0.00449727
P25296	CNB1	cytosol	0.767178	+	1.56549	0.0302948
P53622	COP1	COPI	0.390495	+	1.84727	0.0484289
P27680	COQ3	mitochondria	2.08306	+	1.57861	0.0136164
O13525	COQ4	mitochondria	1.3378	+	1.85085	0.0115852
P53318	COQ6	mitochondria	2.16369	+	2.63247	0.00155665
P53822	COS1	endosomes	3.07727	+	2.04654	0.00248665
P53344	COS6	endosomes	3.21859	+	3.23809	0
Q07788	COS7	cytosol	1.17388	+	1.13196	0.0489439
P38723	COS8	endosomes	2.18409	+	2.23263	0.00271197
Q04935	COX20	mitochondria	0.99317	+	1.52493	0.0251726
P00425	COX5B	mitochondria	0.560399	+	1.51154	0.04475
P34237	COY1	Golgi	0.598485	+	1.85947	0.025474
P07258	CPA1	cytosol	-2.81439	+	3.45311	0
P03965	CPA2	cytosol	-0.640564	+	2.35283	0.0134649
P14832	CPR1	cytosol	0.729925	+	2.14634	0.0133386
P23285	CPR2	ambiguous	2.2193	+	2.09299	0.00406857
P25334	CPR4	ambiguous	2.75976	+	2.09574	0.00256269
P27614	CPS1	vacuole	0.537856	+	2.07942	0.0226112
Q07560	CRD1	mitochondria	1.16435	+	4.06376	0
P38892	CRG1	unknown	4.75967	+	4.53426	0
P53301	CRH1	CW	2.46927	+	3.65296	0
Q06538	CSC1	ambiguous	1.43091	+	1.91161	0.00963532
Q12150	CSF1	ambiguous	-4.01518	+	2.54309	0
P35206	CSG2	ER	1.52911	+	1.41644	0.0236118
P25651	CSM1	nucleus	0.995269	+	1.62204	0.0214485
P40535	CST6	nucleus	0.875877	+	2.12818	0.0116673
P49956	CTF18	nucleus	0.726901	+	1.66307	0.0271849
P49573	CTR1	PM	-1.59674	+	2.47466	0.00223404
Q06350	CTS2	cytosol	0.919813	+	1.30848	0.0397707
P38428	CUE1	ER	0.670495	+	1.76276	0.0252591
Q08412	CUE5	cytosol	0.863233	+	1.85504	0.0166564
P15315	CUP2	nucleus	2.1757	+	1.61707	0.0134869
P53008	CWH41	ER	0.660152	+	2.25478	0.0133684
Q07533	CYK3	cytosol	-1.16886	+	1.33908	0.0321957
P32582	CYS4	cytosol	-0.48159	+	2.27894	0.0223073
P54838	DAK1	cytosol	1.04642	+	3.86801	0
Q12091	DAP1	ER	0.856338	+	2.41001	0.00792967
P18962	DAP2	vacuole	1.00038	+	2.37185	0.00539423
Q12084	DAS2	nucleus	-0.794902	+	2.34462	0.00956117
P20447	DBP3	nucleus	-0.896347	+	1.78981	0.0176811
P36120	DBP7	nucleus	-0.668269	+	2.50661	0.0108885
Q06218	DBP9	nucleus	-0.659587	+	2.06688	0.0173461
Q05924	DCR2	ambiguous	1.96483	+	1.39602	0.0214714
Q06151	DCS1	cytosol	1.45113	+	3.98877	0
Q12123	DCS2	cytosol	2.59774	+	2.21149	0.00286007
P40087	DDI1	cytosol	0.847254	+	2.36791	0.00777083
P18899	DDR48	cytosol	2.55609	+	3.00842	0
P38707	DED81	cytosol	-0.71475	+	1.58524	0.0309896
P38307	DER1	ER	2.58784	+	2.12771	0.00261059
Q05031	DFG5	PM	1.76381	+	2.06136	0.00502062
P07807	DFR1	cytosol	1.93339	+	2.29248	0.00276568
Q12382	DGK1	ER	0.668638	+	1.95375	0.0197103
P36009	DHR2	nucleus	-1.5446	+	1.98581	0.00786057
P54005	DIA1	cytosol	4.87333	+	3.2087	0
P50076	DIE2	ER	-2.23736	+	2.75575	0
Q12220	DIP2	nucleus	-0.620923	+	1.64223	0.0328328
P53388	DIP5	PM	-2.53071	+	2.51668	0.00148357
P32891	DLD1	mitochondria	1.13218	+	2.79931	0.00233333
P46681	DLD2	mitochondria	0.720619	+	3.45798	0.00287973
Q12675	DNF2	PM	0.552996	+	1.69004	0.03607
P36037	DOA1	cytosol	0.510252	+	1.82829	0.0330405
P32571	DOA4	endosomes	1.46509	+	1.50875	0.0200202
P38774	DOG1	unknown	1.87087	+	2.27141	0.0026519
P38773	DOG2	cytosol	3.09948	+	2.73389	0
Q03921	DOP1	ambiguous	0.501808	+	1.69313	0.0395863
P40553	DOT5	nucleus	1.16136	+	2.46348	0.00378613
P40487	DPH1	cytosol	-0.810614	+	1.33777	0.0409063
P32461	DPH2	cytosol	-1.00865	+	1.91413	0.013443
P14020	DPM1	ER	0.973064	+	1.95013	0.013132
P36152	DRE2	cytosol	-1.57678	+	2.27428	0.00346199
P32892	DRS1	nucleus	-0.762087	+	2.7747	0.00504663
P53095	DSD1	ambiguous	1.043	+	3.03537	0.00178947
P43616	DUG1	cytosol	1.0602	+	2.958	0.00211858
P32528	DUR1,2	cytosol	0.714155	+	2.08808	0.0146618
P53759	DUS1	nucleus	-1.84194	+	1.5007	0.017755
Q06053	DUS3	nucleus	-1.21845	+	1.38378	0.0283974
P38791	DYS1	cytosol	-0.370222	+	3.57756	0.0165799
P36049	EBP2	nucleus	-0.687833	+	1.98286	0.0179416
P39715	ECM1	nucleus	-1.10658	+	2.2178	0.00666667
Q04217	ECM16	nucleus	-0.580582	+	1.80738	0.0288082
P38167	ECM21	cytosol	2.76285	+	2.31833	0.00213546
P47144	ECM27	unknown	1.51783	+	2.02216	0.00707383
P38122	ECM31	mitochondria	1.19005	+	1.98104	0.0105503
P38248	ECM33	PM	1.0013	+	1.26854	0.0400497
Q05902	ECM38	vacuole	4.92763	+	4.1426	0
P36156	ECM4	cytosol	2.57771	+	3.29826	0
Q3E705	EFG1	nucleus	-0.761626	+	3.48519	0.00237736
P38732	EFM1	cytosol	-0.396147	+	1.93678	0.0428147
P38347	EFM2	cytosol	-2.41987	+	1.79534	0.00833676
P40516	EFM4	cytosol	-1.12719	+	1.25563	0.0388045
P38879	EGD2	cytosol	-0.51472	+	1.64193	0.0408307
Q05050	EIS1	PM	-0.660854	+	1.77935	0.0251438
Q03764	EKI1	cytosol	-0.659946	+	1.41327	0.0440161
P42935	ELP2	cytosol	-0.648616	+	2.97864	0.00531754
Q04409	EMI2	cytosol	2.09808	+	1.11926	0.0397687
P32803	EMP24	ERGIC	0.871465	+	3.56155	0.00146296
Q12396	EMP46	ERGIC	3.43977	+	4.38494	0
P42842	EMW1	cytosol	-0.657903	+	1.83402	0.0238169
P13587	ENA1	PM	-4.18523	+	3.76498	0
P00924	ENO1	cytosol	1.89859	+	6.10781	0
P38333	ENP1	nucleus	-0.748165	+	2.28594	0.0116261
P48234	ENP2	nucleus	-0.722121	+	1.47142	0.0372309
Q05785	ENT2	actin-associated	0.381518	+	1.9424	0.0458474
Q99382	SND2	ER	1.51954	+	1.34304	0.0277061
Q04660	ERB1	cytosol	-0.764589	+	2.40709	0.0096549
P32476	ERG1	ER	-0.997723	+	1.98011	0.0124448
P41338	ERG10	cytosol	0.568565	+	2.23601	0.0176334
P10614	ERG11	ER	-0.451464	+	2.27597	0.0252302
P53199	ERG26	ER	0.685372	+	1.72327	0.0262637
P43613	ERJ5	ER	1.40614	+	3.38816	0
Q03103	ERO1	ER	3.10419	+	5.05039	0
Q05359	ERP1	ERGIC	0.91367	+	2.22188	0.00948031
P39704	ERP2	ERGIC	1.03312	+	2.13939	0.00937849
P53337	ERV29	ERGIC	1.58659	+	2.64915	0.00184937
Q03661	ESC1	nucleus	4.69275	+	1.82158	0.00493165
Q06340	ESC2	nucleus	1.70856	+	3.17536	0
Q06344	ESF1	nucleus	-0.573448	+	2.07701	0.0209493
P53743	ESF2	nucleus	-0.844028	+	1.41263	0.0357059
P38071	ETR1	mitochondria	0.77329	+	2.05868	0.0136789
P32474	EUG1	ER	2.10687	+	3.2547	0
P23776	EXG1	CW	4.24719	+	3.43707	0
P52911	EXG2	PM	1.70758	+	1.20449	0.0358555
P19658	EXO70	PM	0.695487	+	1.87704	0.02066
P39002	FAA3	PM	-1.26537	+	1.76973	0.0134439
P47912	FAA4	ambiguous	-0.782252	+	3.13691	0.00266032
P40546	FAF1	nucleus	-1.75781	+	3.83745	0
Q12099	FAL1	nucleus	-0.833478	+	1.63411	0.0246898
P46671	FAR3	ER	1.50501	+	1.98842	0.00775914
P32604	FBP26	cytosol	1.28835	+	3.04775	0.000964467
P17064	FCY2	PM	-2.50463	+	3.69359	0
P40039	FCY21	PM	1.54421	+	1.2569	0.0329011
Q03034	FDC1	cytosol	0.891381	+	3.90289	0.00054023
P40988	FET4	PM	-1.90396	+	2.52986	0.00184167
P40515	FIS1	ambiguous	0.653867	+	1.79272	0.0252592
Q08967	FLC1	ER	3.24391	+	2.20123	0.00228261
P39719	FLC2	ambiguous	1.42755	+	2.58821	0.00235075
Q03778	FMN1	cytosol	2.09041	+	1.84318	0.00778706
Q12497	FMP16	mitochondria	3.31266	+	2.67322	0
P36141	FMP46	mitochondria	1.45966	+	3.12804	0
P50264	FMS1	cytosol	1.96606	+	1.58179	0.0142045
Q12676	FOL3	cytosol	1.67678	+	1.0879	0.0465404
Q02207	FOX2	peroxisomes	0.987851	+	1.69137	0.0184729
P32472	FPR2	ambiguous	1.11646	+	3.67496	0
Q07825	FRA1	cytosol	0.599009	+	2.10599	0.0185207
P32614	FRD1	cytosol	0.652922	+	2.69685	0.00912146
P32791	FRE1	PM	-0.807187	+	1.92336	0.0166034
P38777	FSH1	cytosol	-0.701536	+	4.17657	0.00199099
P40088	FTR1	PM	-1.59486	+	1.28226	0.030955
P38196	FUI1	PM	-1.96058	+	2.18143	0.0031
P18562	FUR1	cytosol	-0.755096	+	2.70589	0.00535561
Q12247	FYV7	nucleus	-1.21204	+	1.43516	0.0255383
Q04792	GAD1	cytosol	2.831	+	2.2987	0.00209375
P19145	GAP1	ambiguous	-1.05715	+	2.15275	0.00831967
P28007	GAR1	nucleus	-0.457028	+	1.95222	0.0340962
P25555	GBP2	nucleus	-0.469689	+	2.39064	0.0210947
P32481	GCD11	cytosol	-0.531034	+	2.22727	0.0202166
P49095	GCV2	mitochondria	-0.487701	+	1.98556	0.0302307
P14065	GCY1	cytosol	1.2291	+	2.64105	0.00290972
Q02979	GDE1	cytosol	2.83974	+	2.13717	0.00267732
P07262	GDH1	cytosol	-0.392428	+	2.00113	0.0408681
P33327	GDH2	cytosol	4.32863	+	3.16419	0
P39958	GDI1	cytosol	0.984081	+	3.75942	0
Q12154	GET3	ambiguous	0.799865	+	1.82942	0.0183765
P14742	GFA1	cytosol	1.92449	+	5.74314	0
Q06336	GGA1	Golgi	2.81405	+	2.34956	0.00181893
P40208	GID8	cytosol	1.4295	+	1.96446	0.00890872
P41818	GLC8	cytosol	0.860739	+	3.05609	0.00283108
P17709	GLK1	cytosol	2.75353	+	4.10203	0
P13188	GLN4	cytosol	-0.462807	+	2.28396	0.0240678
P50107	GLO1	cytosol	0.947866	+	2.12743	0.010794
Q05584	GLO2	cytosol	0.470406	+	1.88446	0.0358598
Q12680	GLT1	cytosol	-0.60464	+	3.33811	0.00519467
P37303	GLY1	cytosol	-0.73875	+	2.65177	0.00665169
P48813	GNP1	PM	-0.78931	+	1.4478	0.0357892
P53839	GOR1	cytosol	1.89651	+	2.77874	0.000494737
P10823	GPA2	PM	2.35723	+	1.45697	0.0178014
Q00055	GPD1	ambiguous	1.65683	+	2.9777	0
P23797	GPI12	ER	1.35141	+	1.95585	0.00967387
P38875	GPI16	ER	1.23575	+	3.22513	0.000519337
Q04080	GPI17	ER	0.917933	+	2.4783	0.00530864
Q12008	GPM2	cytosol	3.30167	+	2.4101	0.00146977
Q12326	GPM3	cytosol	-1.76633	+	1.32973	0.0263482
P40106	GPP2	cytosol	1.54916	+	1.75592	0.0124021
P36148	GPT2	ER	0.510494	+	2.95222	0.0115447
Q12068	GRE2	cytosol	0.976059	+	2.81353	0.00270323
P38715	GRE3	cytosol	1.74149	+	3.95827	0
Q04410	GRH1	Golgi	0.68004	+	1.81993	0.0225843
P25373	GRX1	cytosol	1.5936	+	4.4543	0
P17695	GRX2	ambiguous	0.836149	+	2.70448	0.00525067
Q03835	GRX3	cytosol	0.573906	+	1.43867	0.0484897
P38068	GRX7	Golgi	0.979732	+	1.86943	0.0137178
P40989	GSC2	PM	6.28803	+	4.02242	0
Q04697	GSF2	ER	0.443808	+	1.90783	0.0377678
P32836	GSP2	nucleus	2.22387	+	1.37836	0.0215501
P27472	GSY2	cytosol	1.43625	+	1.20178	0.0383181
Q04924	GTB1	ER	1.55468	+	1.52056	0.0182831
P40582	GTT1	ambiguous	0.713507	+	1.77929	0.0225575
P38625	GUA1	cytosol	-0.765949	+	2.39869	0.00959844
P15454	GUK1	cytosol	-0.457583	+	2.63646	0.0175893
P32191	GUT2	mitochondria	2.28722	+	4.57821	0
Q04322	GYL1	cytosol	0.87113	+	1.57195	0.0261438
Q08484	GYP1	Golgi	0.972577	+	1.47978	0.0276881
Q12344	GYP5	cytosol	1.6596	+	1.45411	0.0206857
P48365	GYP7	cytosol	3.11686	+	2.95445	0
P38970	HAL5	ambiguous	0.663371	+	1.90284	0.0214223
Q03532	HAS1	nucleus	-0.793379	+	1.91563	0.0165409
Q96VH4	HBN1	cytosol	1.8266	+	1.74754	0.0117925
Q07653	HBT1	cytosol	3.32941	+	3.37822	0
P20448	HCA4	nucleus	-1.10838	+	3.66776	0
P34243	HCS1	cytosol	0.648783	+	2.02961	0.0182132
Q05580	HEL2	cytosol	-0.478521	+	3.16254	0.0116056
P09950	HEM1	mitochondria	-1.17375	+	2.30761	0.00509948
P32347	HEM12	cytosol	0.746214	+	2.80165	0.00503359
P06174	HEM4	ambiguous	0.873521	+	1.21011	0.0498643
Q12276	HER1	cytosol	2.7784	+	2.16298	0.00278405
Q04458	HFD1	ambiguous	1.57601	+	3.2024	0
P53551	HHO1	nucleus	-0.483456	+	3.09741	0.0117033
P06775	HIP1	PM	-1.87965	+	1.34879	0.0246328
P00498	HIS1	cytosol	-0.495243	+	2.4665	0.0177312
P00815	HIS4	cytosol	-0.839458	+	2.66227	0.00513984
P48353	HLJ1	ER	0.68288	+	1.42508	0.0409809
P38074	HMT1	ambiguous	-0.589497	+	1.86171	0.0262931
P32339	HMX1	ER	2.81647	+	2.73982	0
Q04344	HNT1	cytosol	-1.11096	+	2.67168	0.00272964
P47124	HOC1	Golgi	0.743837	+	1.87307	0.0186496
P13663	HOM2	cytosol	-0.572894	+	2.04506	0.0214192
Q04178	HPT1	cytosol	-0.851786	+	2.36069	0.00775468
Q05787	HRD3	ER	2.60603	+	1.46929	0.0167031
Q05905	HRI1	cytosol	0.61697	+	2.26539	0.0146832
P10961	HSF1	nucleus	1.14149	+	1.34998	0.0321387
P34244	HSL1	ambiguous	1.51352	+	2.74481	0.00196444
P31539	HSP104	cytosol	1.32424	+	3.84618	0
P22943	HSP12	cytosol	2.34879	+	1.75242	0.00954264
P15992	HSP26	cytosol	4.57054	+	3.33458	0
Q12329	HSP42	cytosol	3.58233	+	3.36533	0
P33416	HSP78	mitochondria	1.21107	+	3.38359	0
P02829	HSP82	cytosol	0.930357	+	3.06336	0.00234201
P38790	HTD2	mitochondria	1.57972	+	1.48605	0.0199949
P53119	HUL5	nucleus	1.09941	+	1.43036	0.027658
P04807	HXK2	cytosol	0.455799	+	2.07205	0.0304126
P23585	HXT2	PM	-0.86706	+	1.35426	0.0383546
P32466	HXT3	PM	-1.23755	+	2.83876	0.00180408
P32467	HXT4	PM	-1.56234	+	4.55701	0
P39004;P39003	HXT7;HXT6	PM	-3.02862	+	3.6695	0
P40154	IES2	nucleus	0.616134	+	1.40934	0.047201
P53897	IGO1	cytosol	1.18138	+	1.70366	0.0164068
P47042	IKS1	cytosol	1.92319	+	2.29365	0.00275658
P09436	ILS1	cytosol	-0.466191	+	2.48287	0.0196853
P38697;P39567	IMD2;IMD1	cytosol	0.642316	+	1.36079	0.0487716
P47031	IML2	cytosol	1.3908	+	3.56357	0
P32899	IMP3	nucleus	-0.752469	+	3.62415	0.00212698
P53941	IMP4	nucleus	-0.722948	+	2.01849	0.0165565
P01097	INH1	mitochondria	0.64083	+	2.31655	0.0134652
P11986	INO1	cytosol	5.24781	+	4.69617	0
P40559	INP51	cytosol	2.12103	+	1.86373	0.00780952
P50942	INP52	ambiguous	1.54474	+	1.25493	0.0328008
Q12072	IOC2	nucleus	0.965738	+	1.70784	0.0183047
P53877	IPI3	nucleus	-0.7257	+	1.9243	0.0181372
P43615	IRC6	unknown	0.833293	+	1.4511	0.0333737
Q99312	ISN1	ambiguous	2.04006	+	1.08769	0.0440608
Q03020	ISU1	mitochondria	-0.952264	+	1.22546	0.0459615
Q03419	IZH1	cytosol	-1.38801	+	1.71575	0.0135147
P40358	JEM1	ER	3.86777	+	3.44952	0
Q03361	JIP4	cytosol	1.45067	+	1.16399	0.0409033
P32767	KAP122	nucleus	-0.756852	+	2.56092	0.00787773
P40069	KAP123	cytosol	-0.634731	+	2.57517	0.0109815
P16474	KAR2	ER	2.44034	+	4.1364	0
Q08979	KEL3	cytosol	-0.566133	+	1.68285	0.035636
P20967	KGD1	mitochondria	0.486767	+	1.69926	0.0407934
P19262	KGD2	mitochondria	0.50178	+	2.50464	0.0166445
P13185	KIN1	cytosol	1.1209	+	2.50726	0.00343188
P53914	KRE33	nucleus	-0.536294	+	2.6058	0.0133805
P22023	KRE5	ER	1.44056	+	3.78803	0
P32486	KRE6	PM	0.868072	+	1.21434	0.0496197
P42846	KRI1	nucleus	-0.631404	+	1.6503	0.0322289
P25586	KRR1	nucleus	-0.590755	+	2.28282	0.0161655
P15180	KRS1	cytosol	-0.580703	+	2.72444	0.0116569
P38691	KSP1	cytosol	1.01663	+	1.42056	0.0304447
P27810	KTR1	Golgi	1.7379	+	3.13446	0
P38131	KTR4	Golgi	1.37912	+	6.12841	0
Q01532	LAP3	cytosol	0.63987	+	1.78879	0.0259303
P40367	LAS21	ER	1.01188	+	1.36501	0.0334642
P12695	LAT1	mitochondria	0.556492	+	1.47103	0.0475013
Q06147	LCB5	Golgi	1.73346	+	1.76067	0.0117295
Q08045	LCL2	ambiguous	2.03681	+	1.62069	0.013616
Q12502	LDB19	cytosol	2.02837	+	1.11569	0.0403431
P38139	LDH1	LD	1.97428	+	2.20517	0.00255488
P36016	LHS1	ER	1.57338	+	2.85111	0.000959596
P47120	LIA1	cytosol	-0.625093	+	1.85242	0.0246044
P38878	LNP1	ER	0.539702	+	1.6231	0.0396599
Q06508	LOA1	ER	0.833895	+	1.65329	0.0239156
P35688	LRG1	cytosol	-7.4857	+	5.96525	0
P40345	LRO1	ER	0.545185	+	1.84631	0.0302627
P53598	LSC1	mitochondria	0.730488	+	2.10367	0.0140061
P53312	LSC2	mitochondria	1.98671	+	3.66818	0
P47093	LSM8	nucleus	2.20061	+	1.40919	0.0203291
P41318	LST8	ambiguous	1.35916	+	1.65961	0.0155533
P32487;P38971	LYP1;ALP1	PM	-1.90112	+	1.29234	0.0277486
P07702	LYS2	cytosol	-0.669411	+	3.38171	0.0025241
P48570	LYS20	ambiguous	-1.14548	+	1.86844	0.0127973
P49367	LYS4	mitochondria	-0.536057	+	1.78768	0.0328607
P36013	MAE1	mitochondria	-0.81486	+	2.06853	0.0133129
P22134	MAG1	nucleus	1.47933	+	1.65215	0.0147367
Q06436	MAG2	cytosol	0.808591	+	1.25415	0.0484065
P20484	MAK11	nucleus	-0.680597	+	2.13699	0.014598
P10962	MAK16	nucleus	-0.899531	+	2.00572	0.0132434
Q12176	MAK21	nucleus	-0.734074	+	2.06781	0.0146932
P38112	MAK5	nucleus	-0.742516	+	2.80397	0.00499487
Q08601	MCA1	cytosol	0.695265	+	1.52615	0.0355644
P36051	MCD4	ER	2.91984	+	4.26359	0
P24279	MCM3	nucleus	-0.610786	+	1.93654	0.0225222
P29496	MCM5	nucleus	-0.549486	+	1.98912	0.0246559
P38132	MCM7	nucleus	-1.33427	+	1.75331	0.0135726
P36060	MCR1	mitochondria	0.804729	+	2.86036	0.00403399
Q12283	MCT1	mitochondria	1.79583	+	2.04014	0.00514358
P18409	MDM10	mitochondria	1.03601	+	1.7269	0.0171598
Q12019	REA1	nucleus	-0.583834	+	1.87265	0.0263225
P53258	MDR1	cytosol	1.37215	+	1.93495	0.00950579
Q12343	MED4	nucleus	1.0938	+	2.15368	0.00759579
P40260;P53390	MEP1;MEP3	PM	2.27872	+	2.27819	0.00252265
P00958	MES1	cytosol	-0.506255	+	1.90642	0.0310544
Q02196	MET14	cytosol	2.29167	+	1.49554	0.0166451
P06106	MET17	cytosol	1.75628	+	3.28036	0
P08536	MET3	cytosol	1.45233	+	1.17633	0.0397454
P32389	MET4	nucleus	-3.36093	+	2.67826	0
P05694	MET6	cytosol	-0.737087	+	2.10575	0.013658
P25573	MGR1	mitochondria	0.838617	+	2.39998	0.00762791
Q04472	MGR3	mitochondria	0.640604	+	2.35744	0.0132
P40151	MGS1	nucleus	2.34459	+	1.58631	0.013551
P43638	MHP1	cytosol	1.10217	+	2.12842	0.00837113
P36027	MID2	PM	0.922066	+	1.42086	0.032614
Q06580	MLC2	actin-associated	-2.48902	+	2.27833	0.00226619
P53152	MMS2	cytosol	0.791977	+	2.1278	0.0128046
P38257	MMS4	nucleus	2.53245	+	1.59626	0.0129851
P36044	MNN4	Golgi	4.1467	+	2.66234	0
P53163	MNP1	mitochondria	-0.39411	+	3.98293	0.0119931
P35724	MNR2	vacuole	2.06249	+	2.12034	0.00408023
P40549	MNT3	Golgi	2.31556	+	1.49038	0.01675
P07884	MOD5	nucleus	1.50981	+	1.77297	0.0124879
P48563	MON2	endosomes	0.545815	+	2.83721	0.0115725
Q12404	MPD1	ER	1.92925	+	2.74027	0.000989583
Q99316	MPD2	ER	1.014	+	2.72287	0.00264353
P47083	MPP10	nucleus	-0.807081	+	2.04077	0.0133891
P39016	MPT5	cytosol	2.96468	+	2.25429	0.00238636
Q06106	MRD1	nucleus	-1.17363	+	2.21904	0.00571362
Q06815	MRL1	ambiguous	1.95511	+	1.66637	0.012862
P35719	MRP8	cytosol	1.41601	+	3.02589	0.000502674
P38064	MRPL16	mitochondria	-0.571847	+	1.4828	0.0457226
Q01926	MRS2	mitochondria	1.39998	+	1.79399	0.0125753
P32864	MRS6	cytosol	-1.22405	+	1.44123	0.0252878
P33201	MRT4	nucleus	-0.557116	+	2.57403	0.013356
P48566	MSB3	cytosol	3.11587	+	1.58532	0.0124898
Q03104	MSC1	ER	2.01131	+	1.3818	0.0220241
P38694	MSC7	ER	0.598928	+	2.97723	0.00782646
Q03834	MSH6	nucleus	-1.56258	+	1.0849	0.0485731
P32048	MSK1	mitochondria	-1.20579	+	1.4993	0.0226651
P28737	MSP1	mitochondria	1.64418	+	3.83255	0
P40990	MSS2	mitochondria	0.878087	+	2.49921	0.00534286
P10849	MTF2	mitochondria	0.623041	+	1.68327	0.0312479
P53320	MTM1	mitochondria	1.50288	+	3.21807	0
P47047	MTR4	cytosol	-0.601298	+	1.99055	0.0214976
Q02866	MUK1	cytosol	1.77826	+	1.14366	0.0396367
P40959	MVP1	endosomes	0.528509	+	1.85153	0.0310219
P08964	MYO1	actin-associated	-2.09031	+	1.39789	0.0209877
Q02931	NAN1	nucleus	-0.741423	+	2.74614	0.00542029
P40555	NAS2	cytosol	3.03668	+	2.39002	0.00195575
P50086	NAS6	cytosol	0.764996	+	2.00721	0.0153266
Q08229	NBA1	cytosol	-1.44398	+	2.12736	0.00529557
Q12374	NCA2	mitochondria	0.824719	+	1.67885	0.0226381
Q12200	NCR1	vacuole	4.25531	+	1.71404	0.00761181
P32340	NDI1	mitochondria	0.816964	+	3.55005	0.00186498
P40527	NEO1	ambiguous	0.685187	+	3.96914	0.00215261
Q08972	NEW1	cytosol	-0.559448	+	2.78621	0.0116145
P25374	NFS1	mitochondria	0.620274	+	1.46159	0.0426571
Q08213	NGL1	mitochondria	0.999363	+	2.04235	0.0115935
Q99271	NHA1	PM	1.38184	+	1.74512	0.0134359
P32495	NHP2	nucleus	-0.545249	+	2.16129	0.0206717
P53081	NIF3	mitochondria	0.364892	+	2.43231	0.0328676
P32497	NIP1	cytosol	-0.476569	+	2.54538	0.01766
Q08962	NIP7	nucleus	-0.646411	+	2.53125	0.0116996
P49954	NIT3	cytosol	0.471591	+	1.92539	0.033498
Q12493	NKP1	nucleus	-3.59424	+	3.75395	0
Q06178	NMA1	cytosol	0.501149	+	1.97148	0.0293498
P53204	NMA2	cytosol	1.05563	+	1.78843	0.0146192
P38861	NMD3	cytosol	-0.752109	+	1.77953	0.0214453
Q08444	NOB1	cytosol	-0.863972	+	2.06477	0.0125642
Q06512	NOC4	nucleus	-0.837948	+	2.18496	0.0114892
Q02892	NOG1	nucleus	-1.08518	+	3.50779	0
P53742	NOG2	nucleus	-1.43293	+	5.30538	0
P15646	NOP1	nucleus	-0.642608	+	2.2234	0.0148024
Q08208	NOP12	nucleus	-0.880951	+	2.32225	0.00795859
P53883	NOP13	nucleus	-0.940493	+	3.02291	0.00229927
Q99207	NOP14	nucleus	-0.811055	+	2.66694	0.0049821
P53927	NOP15	nucleus	-0.830582	+	1.92801	0.0155086
P53317	NOP19	nucleus	-1.61956	+	2.63506	0.00185714
P40991	NOP2	nucleus	-0.606583	+	2.2822	0.014713
P37838	NOP4	nucleus	-1.70492	+	2.95844	0
Q12080	NOP53	nucleus	-1.01164	+	1.46062	0.0279804
Q12460	NOP56	nucleus	-0.55232	+	2.32671	0.0167283
Q12499	NOP58	nucleus	-0.573228	+	2.17024	0.0183525
P53261	NOP7	nucleus	-0.820981	+	2.2593	0.0107738
Q08287	NOP8	nucleus	-0.519398	+	1.50756	0.0486883
P47077	NOP9	nucleus	-0.457591	+	2.09788	0.0295556
P47122	NPA3	cytosol	-0.358604	+	2.0444	0.0464349
P33755	NPL4	nucleus	0.756733	+	2.54659	0.00779266
P39923	NPR2	ambiguous	1.37458	+	1.21902	0.0381415
P39683	NPT1	nucleus	0.489058	+	2.25191	0.0223341
P53228	NQM1	nucleus	3.12461	+	2.94346	0
P32770	NRP1	cytosol	-1.81376	+	1.43336	0.0207114
P53136	NSA1	nucleus	-0.548859	+	2.59984	0.0132915
P40078	NSA2	cytosol	-1.66548	+	2.80563	0.000954774
P27476	NSR1	nucleus	-0.765277	+	3.51207	0.0020458
P40354	NTA1	ambiguous	1.27183	+	1.36923	0.0287772
P32356	NTH1	cytosol	2.50015	+	2.05473	0.00405698
P33895	NUF2	nucleus	1.03055	+	1.28181	0.0387679
P40010	NUG1	nucleus	-0.874554	+	1.99582	0.0135294
Q12066	NUR1	NE	2.1909	+	1.84423	0.00764407
Q12063	NUS1	ER	1.73238	+	3.318	0
Q12255	NYV1	vacuole	0.711713	+	1.38472	0.0424101
P50946	OCA1	cytosol	0.482208	+	1.74456	0.0395468
P25366	OCA4	cytosol	0.550503	+	1.45932	0.0487127
P31755	OCH1	Golgi	2.07438	+	2.86218	0
Q03028	ODC1	mitochondria	1.5497	+	2.7003	0.00191342
P53298	OKP1	nucleus	1.15972	+	1.46025	0.0252096
P21147	OLE1	ER	-0.717444	+	2.31855	0.0117238
P38325	OM14	mitochondria	0.984809	+	2.40129	0.00528256
P16547	OM45	mitochondria	2.99595	+	1.74625	0.00826884
Q08202	OPI10	cytosol	1.45101	+	2.04646	0.00708969
P38271	OPY1	cytosol	1.56196	+	1.79694	0.0117504
Q06810	OPY2	ambiguous	2.26632	+	1.69342	0.0116625
Q06144	ORM2	ER	2.59436	+	3.93562	0
Q02201	OSH6	ER	1.0948	+	2.40885	0.00502439
Q92316	OST5	cytosol	-2.62809	+	1.40878	0.0183286
P43611	OSW7	ER	1.24406	+	1.71573	0.01465
Q03558	OYE2	cytosol	1.40463	+	4.20734	0
P04147	PAB1	cytosol	-0.445246	+	2.50026	0.0214748
P32567	PAH1	cytosol	1.37277	+	1.34108	0.0296506
P01094	PAI3	cytosol	1.37823	+	1.22211	0.0379732
Q05518	PAL1	actin-associated	0.605612	+	3.2876	0.00512632
P37304	PAM1	cytosol	0.622269	+	1.77703	0.0276637
P38787	PAN5	cytosol	0.558365	+	1.91602	0.0263188
Q12515	PAR32	cytosol	1.11904	+	2.07289	0.00957455
Q05778	PBA1	cytosol	0.828471	+	1.77338	0.0197795
P0CT04	PBI2	cytosol	2.1853	+	3.30296	0
P25580	PBN1	ER	0.946426	+	1.60667	0.0224683
P38151	PBP2	cytosol	0.755509	+	1.96083	0.0166332
P08018	PBS2	cytosol	0.603456	+	2.31003	0.0148244
P39081	PCF11	nucleus	0.77845	+	2.00589	0.0147047
P40038	PCL6	ambiguous	0.874184	+	1.40898	0.0343221
P38628	PCM1	cytosol	0.658007	+	2.02877	0.0179655
P38137	PCS60	peroxisomes	1.3698	+	3.30032	0
P13259	PCT1	nucleus	-0.544771	+	1.5342	0.0447104
P06169	PDC1	cytosol	-0.393931	+	1.96031	0.0420687
P16467	PDC5	cytosol	2.0721	+	1.86925	0.00774249
P22434	PDE1	ambiguous	1.11623	+	1.34361	0.0329039
P17967	PDI1	ER	2.16662	+	4.26151	0
P16451	PDX1	mitochondria	0.479937	+	2.01752	0.0297809
P40091	PEA2	actin-associated	-0.714504	+	1.34776	0.045708
P32319	PEP1	ambiguous	0.940113	+	3.18028	0.00178226
P32854	PEP12	endosomes	3.23758	+	3.37335	0
P07267	PEP4	vacuole	1.38586	+	3.17144	0
P40335	PEP8	endosomes	1.21384	+	4.49	0
P36139	PLN1	LD	1.19835	+	2.25573	0.00513065
P10834	PET54	mitochondria	2.21211	+	3.8461	0
P38921	PET8	mitochondria	0.98278	+	1.89495	0.0134727
Q06169	PEX30	ER	1.34467	+	1.73682	0.0133595
P33760	PEX6	peroxisomes	0.793362	+	1.37587	0.0394315
P07274	PFY1	cytosol	0.673308	+	2.19963	0.0137386
Q08959	PGC1	mitochondria	0.838252	+	1.44344	0.0337304
P37012	PGM2	cytosol	1.35083	+	1.89453	0.0108683
P24031	PHO3	cytosol	1.96623	+	2.44042	0.0020856
P11491	PHO8	vacuole	1.11543	+	2.97881	0.00183402
P39535	PHO90	PM	-1.90729	+	1.45553	0.0186256
P40035	PIC2	mitochondria	1.39004	+	1.81614	0.0118504
Q06449	PIN3	ambiguous	1.80403	+	2.71508	0.00151196
P24583	PKC1	cytosol	0.981151	+	1.31369	0.0382082
P40530	PKP1	mitochondria	1.48439	+	2.05161	0.00677346
P39105	PLB1	PM	4.72748	+	4.3153	0
Q08108	PLB3	ambiguous	4.11359	+	4.44957	0
P05030;P19657	PMA1;PMA2	PM	-0.569208	+	1.68804	0.0342607
P38929	PMC1	vacuole	4.19491	+	2.51153	0.000534091
P29952	PMI40	cytosol	1.37675	+	5.32638	0
P13586	PMR1	Golgi	0.633924	+	1.64945	0.0321055
P33775	PMT1	ER	1.00088	+	3.1527	0.00187288
P31382	PMT2	ER	0.653491	+	3.74213	0.00285034
P47190	PMT3	ER	2.45982	+	3.4365	0
P53184	PNC1	peroxisomes	1.726	+	1.967	0.00705804
Q99216	PNO1	nucleus	-1.72574	+	3.02587	0
P38218	POA1	unknown	0.852374	+	2.23038	0.0105303
P25576	POF1	ambiguous	2.42431	+	2.49753	0.00144954
P13382	POL1	nucleus	-0.702043	+	1.76	0.0240814
P15873	POL30	nucleus	-0.450781	+	1.77372	0.0414143
P39985	POL5	nucleus	-0.42064	+	1.94048	0.0387237
P41812	POP1	cytosol	-1.04559	+	1.53489	0.023986
P04840	POR1	mitochondria	1.11131	+	2.73859	0.00289965
Q04081	PPM1	ambiguous	1.76637	+	1.32787	0.0263671
Q08282	PPM2	cytosol	-1.59315	+	1.60465	0.0154864
P26570	PPZ1	PM	0.728318	+	2.73066	0.00567366
P09232	PRB1	vacuole	3.32602	+	3.77529	0
P00729	PRC1	vacuole	1.86792	+	2.42181	0.00235955
P25375	PRD1	cytosol	0.687515	+	2.45051	0.0109613
P38624	PRE3	proteasome	0.600047	+	2.34662	0.0139427
P23724	PRE7	proteasome	0.542351	+	3.11385	0.00932121
P23639	PRE8	proteasome	0.480731	+	2.91233	0.0134791
P23638	PRE9	proteasome	0.51596	+	2.53562	0.0155758
P40494	PRK1	actin-associated	0.680529	+	1.5412	0.0353816
P40476	PRM5	unknown	2.02287	+	1.56084	0.014607
P53174	PRM8	ambiguous	2.542	+	2.41574	0.00188889
Q07350	PRP11	nucleus	-2.71243	+	2.49067	0.00149057
P20053	PRP4	nucleus	2.07788	+	1.34439	0.0238876
P19735	PRP6	nucleus	-2.0668	+	1.20737	0.0329376
P32895	PRS1	cytosol	-0.522667	+	2.7394	0.0131104
P38689	PRS3	cytosol	-0.477566	+	3.63431	0.00780335
P34227	PRX1	mitochondria	2.05511	+	3.44389	0
P36110	PRY2	ambiguous	3.90075	+	3.36519	0
Q12355	PST1	CW	3.39708	+	4.36359	0
Q12335	PST2	PM	0.849238	+	1.28012	0.0446087
P40164	PSY2	nucleus	-2.38745	+	1.55351	0.0136372
P35182	PTC1	ambiguous	1.26951	+	2.50324	0.00263522
P39966	PTC2	cytosol	-0.470083	+	1.58137	0.0498611
P47116	PTK2	cytosol	3.39608	+	1.38931	0.0178705
P25044	PTP1	cytosol	0.881805	+	1.71487	0.0203036
P29461	PTP2	nucleus	1.30963	+	1.17995	0.0412686
P32901	PTR2	PM	-1.3123	+	1.9756	0.00953663
Q06991	PUN1	PM	2.53893	+	4.7484	0
P07275	PUT2	mitochondria	0.790442	+	2.56192	0.00671202
P21304	PWP1	nucleus	-0.482541	+	2.10021	0.0267783
P25635	PWP2	nucleus	-0.618656	+	2.78642	0.00943487
P53335	PXR1	nucleus	-1.39075	+	2.79129	0.00192174
P52489	PYK2	cytosol	4.91508	+	2.63853	0
P07257	QCR2	mitochondria	0.46162	+	2.06977	0.030327
P38795	QNS1	cytosol	0.530481	+	2.93414	0.0116782
P25454	RAD51	cytosol	-1.51505	+	1.21563	0.0372287
P53063	RAI1	nucleus	-0.462935	+	1.82511	0.0383912
P22007	RAM1	cytosol	-2.49853	+	3.38458	0
P11938	RAP1	nucleus	-0.391323	+	2.36387	0.0305624
P01119	RAS1	PM	-1.20005	+	2.45653	0.0034519
P47104	RAV1	ambiguous	2.14803	+	2.3854	0.00206154
Q03956	RAV2	ambiguous	1.48144	+	2.5457	0.00230769
P25332	RBK1	cytosol	0.865419	+	1.93891	0.0143353
Q08096	RCL1	nucleus	-0.465155	+	1.84371	0.037804
P36054	RCN1	cytosol	3.2547	+	3.03179	0
Q12044	RCN2	cytosol	1.77396	+	3.90117	0
Q12305	RDL1	mitochondria	1.2346	+	3.26204	0.000537143
P40893	REE1	cytosol	-0.808213	+	2.02086	0.0135559
P38344	REI1	cytosol	-1.47266	+	2.64931	0.002144
P35196	RER2	ER	1.33647	+	3.46573	0
P43621	RET2	COPI	0.701483	+	1.65974	0.0279197
Q08237	REX4	nucleus	-1.2776	+	2.08307	0.00789497
P06780	RHO1	ambiguous	0.929784	+	1.61728	0.0224952
P38066	RIB1	cytosol	0.563332	+	2.76408	0.0115307
P29539	RIF1	nucleus	-4.90753	+	3.19844	0
P32445	RIM1	mitochondria	0.750029	+	2.28522	0.0116879
Q12033	RIM20	cytosol	1.04606	+	1.21685	0.0440785
Q12196	RIO1	ambiguous	-2.961	+	2.22284	0.00225
P38883	RIX1	nucleus	-0.558884	+	2.169	0.0194777
Q12189	RKI1	cytosol	-0.76686	+	2.43702	0.009416
Q03942	RKM2	unknown	-3.38837	+	2.01804	0.00347214
Q12495	RLF2	nucleus	-0.701178	+	2.2266	0.0133776
Q07915	RLP24	nucleus	-0.899715	+	1.51907	0.027779
P40693	RLP7	nucleus	-1.23591	+	2.45853	0.00250898
Q03305	RMT2	cytosol	-0.96955	+	1.60548	0.022361
P21524	RNR1	ambiguous	-1.83557	+	3.57337	0
Q02933	RNY1	ambiguous	3.27963	+	1.89557	0.00507292
Q02805	ROD1	cytosol	1.06725	+	1.62401	0.0201059
P45818	ROK1	nucleus	-0.72447	+	1.40135	0.0402938
P38138	ROT2	ER	1.03957	+	1.7079	0.0177772
Q04847	ROY1	cytosol	1.8153	+	2.53778	0.00179675
P22138	RPA135	nucleus	-0.783298	+	2.50002	0.00777586
P10964	RPA190	nucleus	-0.735546	+	2.97231	0.00457222
P47006	RPA34	nucleus	-0.866242	+	1.45531	0.0322621
P46669	RPA43	nucleus	-0.736166	+	1.82595	0.0207509
Q01080	RPA49	nucleus	-0.791412	+	3.01933	0.00253939
P28000	RPC19	nucleus	-0.468731	+	2.08721	0.0281751
P17890	RPC31	nucleus	-0.429674	+	2.24133	0.0280693
P32910	RPC34	nucleus	-0.574464	+	1.59898	0.0383844
P07703	RPC40	nucleus	-0.719309	+	2.20291	0.0134211
P32349	RPC82	nucleus	-0.498248	+	2.04437	0.0271549
P38805	RPF1	nucleus	-1.36535	+	3.79904	0
P36160	RPF2	nucleus	-0.881158	+	3.63211	0.00151923
P38249	RPG1	cytosol	-0.563563	+	2.61704	0.0127015
P41805	RPL10	ribosome	-0.698099	+	2.19977	0.0134016
P38754;P36105	RPL14B;RPL14A	ribosome	-0.625716	+	3.34443	0.00454696
P05748	RPL15A	ribosome	-0.517578	+	1.74935	0.0365753
P26784	RPL16A	ribosome	-0.658983	+	1.66903	0.0301987
P26785	RPL16B	ribosome	-0.412938	+	1.73149	0.0499034
P46990	RPL17B	ribosome	-0.555787	+	2.23223	0.0182372
P0CX83;P0CX82	RPL19B;RPL19A	ribosome	-0.523871	+	4.51064	0.00259443
P0CX44;P0CX43	RPL1B;RPL1A	ribosome	-0.585172	+	1.54984	0.039732
P05749	RPL22A	ribosome	-0.921419	+	1.20182	0.0487543
P56628	RPL22B	ribosome	-1.16891	+	1.67752	0.0166215
P04449	RPL24A	ribosome	-1.27169	+	1.50064	0.0219131
P04456	RPL25	ribosome	-0.539972	+	2.37791	0.01661
P02406	RPL28	ribosome	-0.456518	+	1.9442	0.0342948
P0CX46;P0CX45	RPL2B;RPL2A	ribosome	-0.600145	+	2.49342	0.0127546
P14126	RPL3	ribosome	-0.639973	+	2.17079	0.0164302
P14120	RPL30	ribosome	-0.46832	+	1.71252	0.0425284
P0C2H8	RPL31A	ribosome	-0.601384	+	1.38442	0.0499746
P41056	RPL33B	ribosome	-0.734022	+	1.48863	0.0358245
P87262;P40525	RPL34A;RPL34B	ribosome	-0.68417	+	1.77634	0.0244681
O14455	RPL36B	ribosome	-0.549997	+	1.79533	0.031501
P51402	RPL37B	ribosome	-0.674079	+	1.68565	0.0280997
P49167	RPL38	ribosome	-0.575109	+	1.51437	0.0427763
P10664	RPL4A	ribosome	-0.695765	+	1.71593	0.0262357
P26321	RPL5	ribosome	-0.935618	+	1.34468	0.0372955
P29453	RPL8B	ribosome	-0.708574	+	2.28748	0.0125538
P05738	RPL9A	ribosome	-0.779055	+	2.0291	0.0143568
P38764	RPN1	proteasome	0.429817	+	1.90994	0.0386949
P38886	RPN10	proteasome	0.398705	+	2.22267	0.0328342
P32496	RPN12	proteasome	0.489501	+	1.6846	0.0409173
Q12377	RPN6	proteasome	0.547989	+	2.15744	0.02058
Q04062	RPN9	proteasome	0.613127	+	1.71531	0.0306267
P04051	RPO31	nucleus	-0.648284	+	1.93358	0.0208977
P13433	RPO41	mitochondria	-4.17446	+	4.25035	0
P05317	RPP0	ribosome	-0.520285	+	5.36494	0.00227437
P38786	RPP1	nucleus	-0.764149	+	2.26217	0.0116466
P10622	RPP1B	ribosome	-0.787465	+	1.65129	0.0252014
P02400	RPP2B	ribosome	-0.724614	+	1.43906	0.0384311
P46654	RPS0B	ribosome	-0.873751	+	2.88324	0.00258642
P0CX48;P0CX47	RPS11B;RPS11A	ribosome	-0.908677	+	2.44665	0.00552719
P39516	RPS14B	ribosome	-0.56265	+	1.80771	0.0303949
Q01855	RPS15	ribosome	-0.669819	+	1.78627	0.0246843
P14127;P02407	RPS17B;RPS17A	ribosome	-0.679279	+	1.92259	0.0203547
P0CX56;P0CX55	RPS18B;RPS18A	ribosome	-0.658298	+	2.00852	0.0183071
P07281;P07280	RPS19B;RPS19A	ribosome	-0.764111	+	1.90979	0.017729
P33442	RPS1A	ribosome	-0.488798	+	4.03631	0.00511779
P25443	RPS2	ribosome	-0.48654	+	2.71685	0.0147804
P38701	RPS20	ribosome	-0.702293	+	1.51089	0.035728
P0C0V8	RPS21A	ribosome	-0.801207	+	2.56654	0.00636952
P38711;P35997	RPS27B;RPS27A	ribosome	-0.691305	+	1.46191	0.0388412
P0C0X0	RPS28B	ribosome	-1.54173	+	2.43149	0.00281208
P0CX36;P0CX35	RPS4B;RPS4A	ribosome	-0.565385	+	2.41129	0.0147585
P0CX38;P0CX37	RPS6B;RPS6A	ribosome	-0.804292	+	2.33048	0.00952418
P26786	RPS7A	ribosome	-0.553084	+	1.98901	0.0246613
P48164	RPS7B	ribosome	-0.743589	+	3.11721	0.00250149
P33299	RPT1	proteasome	0.407105	+	1.80638	0.0471602
P40327	RPT2	proteasome	0.44848	+	1.74951	0.0433632
P33297	RPT5	proteasome	0.485299	+	2.52284	0.0177531
Q01939	RPT6	proteasome	0.471091	+	4.25337	0.00509227
Q04225	RRB1	nucleus	-0.713891	+	4.00778	0.00190517
P40454	RRD1	cytosol	1.28288	+	1.50038	0.0218356
Q12754	RRP12	nucleus	-0.61349	+	1.7989	0.0273046
P36080	RRP14	nucleus	-0.587971	+	1.77506	0.0297492
Q06511	RRP15	nucleus	-0.753991	+	2.72046	0.00543341
Q12481	RRP36	nucleus	-1.73033	+	1.83998	0.00948748
Q05022	RRP5	nucleus	-0.78891	+	2.6615	0.0052439
Q12149	RRP6	nucleus	-0.749325	+	1.33303	0.0446749
P25368	RRP7	nucleus	-0.567313	+	2.39477	0.0147262
P38961	RRP8	nucleus	-0.707071	+	2.15927	0.0136185
Q08746	RRS1	nucleus	-0.912109	+	3.57242	0.00152657
P25382	RSA4	nucleus	-0.584443	+	1.41931	0.0487299
Q04693	RSE1	nucleus	0.981979	+	1.79827	0.016517
P36056	RSM22	mitochondria	-2.69805	+	1.14495	0.0358112
P13856	RSR1	ambiguous	0.571999	+	2.25154	0.0172219
P38804	RTC3	cytosol	1.94763	+	1.09245	0.0440392
P32608	RTG2	cytosol	0.449353	+	2.37548	0.0228081
Q12100	RTK1	PM	2.40322	+	1.92878	0.00525672
P53289	RTS3	ambiguous	2.50381	+	1.63264	0.0124663
Q08924	RTT10	cytosol	-0.811244	+	2.13646	0.0124686
Q03940	RVB1	nucleus	-0.292851	+	2.51028	0.0484576
P25343	RVS161	actin-associated	0.869149	+	3.03146	0.00282155
P39743	RVS167	actin-associated	0.813081	+	2.33161	0.00963601
P32368	SAC1	ER	0.4699	+	1.88282	0.0358465
P32599	SAC6	actin-associated	0.404555	+	3.32832	0.0145851
P43589	SAD1	nucleus	-1.5913	+	1.73294	0.0125854
P46946	SAE2	nucleus	-0.829053	+	2.01792	0.0134099
P38352	SAF1	unknown	2.19832	+	3.3238	0
P10659	SAM1	cytosol	-0.503487	+	3.99527	0.00508616
P19358	SAM2	cytosol	-0.439536	+	1.81997	0.0409406
Q08986	SAM3	PM	-0.87015	+	1.36984	0.03755
P53969	SAM50	mitochondria	0.931898	+	2.37622	0.0067426
P40856	SAP185	cytosol	-2.19853	+	1.92775	0.00572706
P20606	SAR1	COPII	0.680408	+	2.76502	0.00725612
Q12136	SAS10	nucleus	-0.594151	+	1.63222	0.0356709
P25333	SAT4	ambiguous	-0.94301	+	1.27755	0.0408691
P52870	SBH1	ER	0.972541	+	2.60014	0.00401127
P10080	SBP1	cytosol	0.41146	+	1.85944	0.044
P11792	SCH9	cytosol	-0.344084	+	2.32983	0.0396564
P25303	SCJ1	ER	1.59495	+	4.45971	0
Q6Q595	SCS22	ER	1.09056	+	2.57302	0.00251652
P53012	SCS3	ER	3.3076	+	1.9143	0.00520856
Q04951	SCW10	CW	3.48915	+	4.31142	0
P53313	SDA1	nucleus	-2.55015	+	2.55684	0.00156436
Q00711;P47052	SDH1;SDH9	mitochondria	0.728654	+	2.2451	0.0124475
P21801	SDH2	mitochondria	0.832589	+	2.54479	0.00574057
P37298	SDH4	mitochondria	0.948247	+	2.47079	0.00495674
Q08230	SDH5	mitochondria	0.677164	+	2.15455	0.0146716
Q3E785	SDH6	mitochondria	2.45423	+	2.49427	0.00145622
P38345	SDH8	mitochondria	1.19932	+	1.5987	0.0184253
P36047	SDS22	cytosol	0.868688	+	1.74494	0.019598
P38314	SDS24	cytosol	2.29379	+	3.45242	0
P15367	SEC11	ER	0.688906	+	1.56989	0.0328703
P11655	SEC12	ER	1.11873	+	1.82076	0.0133177
Q04491	SEC13	COPII	0.50507	+	1.82196	0.0341304
P24280	SEC14	cytosol	0.314757	+	2.48831	0.0417609
P48415	SEC16	COPII	0.474826	+	1.82819	0.0373314
P32602	SEC17	ambiguous	1.05588	+	2.42011	0.00518085
P18759	SEC18	ambiguous	0.780045	+	2.72264	0.00496939
P17065	SEC2	PM	1.00981	+	1.56496	0.0227541
P28791	SEC20	ER	0.592531	+	1.95242	0.0227811
P32074	SEC21	COPI	0.597657	+	2.11644	0.0182592
P15303	SEC23	COPII	0.550847	+	2.06451	0.0224365
P40482	SEC24	COPII	0.647282	+	2.66021	0.00951779
P41810	SEC26	COPI	0.426662	+	1.98011	0.0372633
P41811	SEC27	COPI	0.546157	+	1.64027	0.0385322
P38968	SEC31	COPII	0.278149	+	2.81156	0.0462745
P32844	SEC6	PM	1.436	+	1.89926	0.00997333
P32915	SEC61	ER	0.663346	+	1.58692	0.0332174
P21825	SEC62	ER	0.961857	+	1.29608	0.0395839
P14906	SEC63	ER	0.810592	+	2.53732	0.00675799
P39742	SEC72	ER	1.27474	+	1.14074	0.0464491
Q01590	SED5	Golgi	0.483149	+	1.91773	0.0326913
P07284	SES1	cytosol	-0.42193	+	2.4223	0.0251573
P46995	SET2	nucleus	-0.793269	+	2.45736	0.00757983
P53953	SFB2	COPII	1.31227	+	3.84572	0
P38810	SFB3	COPII	0.731179	+	1.98735	0.0165639
Q06132	SGD1	nucleus	-1.30341	+	2.31636	0.00459777
P53075	SHE10	ER	0.647235	+	2.01133	0.018449
P51534	SHE4	cytosol	2.20974	+	1.22171	0.0309572
P37291	SHM2	cytosol	-0.412102	+	4.053	0.0108143
P40073	SHO1	PM	0.940705	+	1.22363	0.0465301
P40486	SHQ1	nucleus	-1.20925	+	3.05201	0.00149763
P53266	SHY1	mitochondria	0.529447	+	1.66851	0.0386868
Q08199	SIL1	ER	3.9464	+	2.48093	0.000508108
P40472	SIM1	CW	1.72024	+	1.94797	0.00767841
P25294	SIS1	ambiguous	0.526853	+	1.51919	0.0474221
P32900	SKG6	PM	-1.17435	+	1.31061	0.0339759
P53955	SLM2	PM	1.41851	+	1.10027	0.0484481
P25345	SLM5	mitochondria	1.28199	+	1.21154	0.0395098
Q00772	SLT2	ambiguous	1.67262	+	2.78385	0.00153398
P53251	SLX9	nucleus	-1.666	+	3.46189	0
P22213	SLY1	ambiguous	0.702266	+	3.78308	0.0020695
P22215	SLY41	ER	1.53233	+	1.15763	0.0408066
Q12267	SMC4	nucleus	2.02032	+	1.15395	0.0379368
P53720	SMM1	ambiguous	-0.425325	+	2.20441	0.0303629
P40204	SMX2	nucleus	-1.84662	+	1.05154	0.0490093
P32909	SMY2	cytosol	-0.652707	+	1.3671	0.0475423
P14359	SNA3	vacuole	1.1736	+	1.32338	0.0328661
Q08826	SNX3	endosomes	0.560157	+	1.66258	0.0371736
P47057	SNX4	endosomes	1.92656	+	2.94569	0
Q04053	SNX41	endosomes	0.794076	+	2.35738	0.00961719
P33750	SOF1	nucleus	-0.669833	+	1.61263	0.0320934
P37262	SOL2	cytosol	0.609314	+	1.63396	0.0341756
P25582	SPB1	nucleus	-0.821747	+	3.00458	0.00261875
Q04969	SPC2	ER	0.856228	+	3.07435	0.00284068
Q12133	SPC3	ER	0.766598	+	3.87087	0.00201826
P08432	SPE1	cytosol	-1.90747	+	1.87583	0.00781971
P21182	SPE2	cytosol	-0.483567	+	1.89202	0.0334369
P39986	SPF1	ER	0.879273	+	2.9951	0.00280268
P32573	SPS19	peroxisomes	1.805	+	1.52234	0.0172455
Q03707	SRC1	NE	1.19876	+	1.45946	0.0247379
P38163	SRO77	PM	-1.82386	+	2.13373	0.00458496
P25567	SRO9	cytosol	-0.914106	+	2.41646	0.00638426
P32583	SRP40	nucleus	-1.48836	+	1.3201	0.0295872
P17555	SRV2	actin-associated	0.598634	+	1.82362	0.0272287
P10591	SSA1	ambiguous	1.03295	+	3.35133	0.00095
P22202	SSA4	cytosol	3.28035	+	1.68494	0.00946923
P11484	SSB1	cytosol	-0.537407	+	2.71068	0.0128403
P32590	SSE2	cytosol	4.09763	+	2.98725	0
Q05931	SSQ1	mitochondria	0.743347	+	1.33817	0.0446483
Q12427	STB3	ambiguous	0.938588	+	1.5792	0.0241375
P23561	STE11	cytosol	1.49412	+	2.27487	0.00376437
P13574	STE12	nucleus	-0.664911	+	1.56897	0.0341019
P33894	STE13	Golgi	3.30118	+	1.4552	0.0158629
D6VTK4	STE2	PM	-3.89797	+	2.61054	0
P01098	STF1	mitochondria	2.5342	+	2.90138	0
P16965	STF2	cytosol	5.0906	+	1.81741	0.00500771
P39015	STM1	cytosol	-0.531939	+	1.52736	0.0465707
P37296	STV1	ambiguous	1.00163	+	2.75809	0.00266879
P54000	SUB1	nucleus	1.4804	+	2.97583	0.000497354
P32911	SUI1	cytosol	-0.437918	+	3.22049	0.0133344
P33300	SUR1	ambiguous	3.81061	+	2.89446	0
P54003	SUR7	PM	-1.34343	+	1.73167	0.0134308
Q06677	SWA2	ambiguous	2.63822	+	1.9218	0.00491919
P35845	SWH1	ambiguous	0.595151	+	1.46037	0.045412
P25623	SYP1	actin-associated	0.390226	+	2.04783	0.0398078
P47058	TAD2	ambiguous	-1.29021	+	1.12379	0.0482966
Q12297	TAF3	nucleus	-0.961379	+	1.28988	0.0396
P38085	TAT1	PM	-0.974171	+	4.16675	0
P38228	TCM62	mitochondria	1.19158	+	1.96951	0.0107537
P40045	TDA2	actin-associated	1.36272	+	1.29398	0.0324671
P00360	TDH1	cytosol	3.63569	+	3.38111	0
P00358	TDH2	cytosol	0.69331	+	1.49325	0.0372992
P41903	TES1	peroxisomes	2.59538	+	1.05691	0.0444395
P32367	TFC1	nucleus	1.27058	+	1.13586	0.0471605
P34111	TFC3	nucleus	1.42254	+	1.08587	0.0499103
Q12415	TFC7	nucleus	0.61948	+	1.82615	0.0255317
P14306	TFS1	cytosol	3.23907	+	2.5743	0.00052809
P34163	TGL1	LD	0.542416	+	1.97551	0.0255896
Q12043	TGL5	LD	1.09078	+	1.243	0.0400866
P42883	THI12	unknown	1.61887	+	1.90722	0.00930242
Q08224	THI20	cytosol	5.09254	+	4.12044	0
P41835	THI6	cytosol	2.97177	+	2.62761	0
P40217	TIF34	cytosol	-0.517818	+	2.29584	0.0192593
P39935	TIF4631	cytosol	-0.524137	+	1.58446	0.0434086
P32830	TIM12	mitochondria	1.03055	+	1.34958	0.034136
P33891	TIP20	ER	0.79941	+	1.85935	0.0176941
Q12199	TIP41	cytosol	2.8242	+	1.08947	0.0396967
P33315	TKL2	cytosol	-0.750029	+	1.42005	0.0383947
Q08144	TLG2	Golgi	1.15078	+	1.44177	0.0263378
Q08687	TMA16	nucleus	-1.39688	+	1.80643	0.0123224
Q12513	TMA17	cytosol	2.53281	+	2.46784	0.00200909
P89886	TMA20	cytosol	-0.413312	+	2.00746	0.038178
Q12000	TMA46	cytosol	-0.924489	+	2.02616	0.0125111
Q04600	TMA64	cytosol	0.904428	+	2.1405	0.0109211
P32643	TMT1	cytosol	1.42163	+	2.22013	0.00526486
P34219	TOD6	ambiguous	-2.71655	+	2.07404	0.00279056
P35169	TOR1	ambiguous	0.830956	+	1.34942	0.0397337
P38288	TOS1	CW	2.05364	+	4.41104	0
P31383	TPD3	ambiguous	0.341309	+	2.85457	0.0287462
P17536	TPM1	actin-associated	0.854801	+	1.921	0.0146918
Q07824	TPO1	PM	-1.60737	+	2.52529	0.00239544
P53283	TPO2	cytosol	-1.33849	+	1.15557	0.0441179
Q12256	TPO4	PM	1.32386	+	1.37327	0.0277183
P36029	TPO5	ambiguous	1.80121	+	1.47647	0.0184968
Q00764	TPS1	cytosol	1.55437	+	1.46515	0.0209235
P31688	TPS2	cytosol	1.09764	+	2.19704	0.00771239
P48561	TRF5	nucleus	3.50514	+	1.63832	0.0108481
P09880	TRL1	cytosol	-0.355322	+	2.11213	0.0444
P15565	TRM1	ambiguous	-0.573008	+	1.88647	0.0262895
Q12463	TRM11	cytosol	-0.855455	+	2.62271	0.00511286
P33753	TRM2	ambiguous	-0.612161	+	2.97848	0.00724
Q07527	TRM3	cytosol	-1.1075	+	1.40614	0.0296188
Q12009	TRM8	nucleus	-0.409464	+	2.16674	0.0328995
Q03774	TRM82	nucleus	-0.64299	+	2.15814	0.016627
P38816	TRR2	mitochondria	2.3338	+	1.89841	0.00639907
P22803	TRX2	cytosol	0.654005	+	1.62431	0.0322955
P25372	TRX3	mitochondria	0.702399	+	1.30787	0.0489855
P36159	TRZ1	ambiguous	-1.71878	+	1.83253	0.00959847
P34760	TSA1	cytosol	1.82506	+	2.85661	0.00052514
P38342	TSC10	ambiguous	-2.05721	+	1.6	0.0134517
P38427	TSL1	cytosol	0.995417	+	1.47475	0.0278094
P36097	TTI1	cytosol	-4.00572	+	3.57271	0
P36096	TUL1	Golgi	1.71882	+	1.53674	0.0171362
P53250	TWF1	actin-associated	1.07975	+	2.03526	0.010855
P47100	YJR029W		-2.49125	+	1.77473	0.00947284
Q03434			-4.2162	+	3.44169	0
Q04214			-0.949915	+	1.91805	0.0134938
Q04670			-5.0621	+	2.03536	0.00272078
Q12273	YOL103W-B		-4.23349	+	2.19729	0.00207752
Q12414;P0C2I5			-2.48119	+	2.97378	0
P0C2I9	YPR137C-B		-1.07588	+	2.31915	0.00523114
P25383	YCL020W		2.30269	+	1.46281	0.0178256
P25384	YCL019W		0.745358	+	2.37447	0.0107146
Q12472			2.38356	+	3.52742	0
Q12501			1.3065	+	1.72857	0.0135767
Q08960	TYW1	ER	-0.694218	+	1.79596	0.0230933
P28263	UBC8	cytosol	3.11288	+	3.28917	0
P53874	UBP10	nucleus	-1.62895	+	1.91502	0.00828571
P38237	UBP14	nucleus	0.478479	+	1.6402	0.0457627
P50101	UBP15	ambiguous	1.49298	+	2.4199	0.00269453
P39944	UBP5	cytosol	1.05917	+	1.32779	0.0356008
Q04228	UBX2	ER	0.642646	+	1.7495	0.0276942
Q12229	UBX3	ambiguous	2.66211	+	2.42275	0.00193013
P54730	UBX4	cytosol	0.612173	+	2.1992	0.0167265
P53044	UFD1	nucleus	1.37039	+	3.40661	0
P41834	UFE1	ER	0.825965	+	2.4995	0.00668172
P17649	UGA1	cytosol	2.12539	+	3.9695	0
P38067	UGA2	cytosol	1.69015	+	1.67069	0.0135942
P39547	UIP3	ambiguous	1.55073	+	2.20335	0.00453444
P43604	ULI1	ER	5.51858	+	4.2246	0
Q08562	ULS1	nucleus	-1.97986	+	1.95865	0.00570023
P12887	UNG1	nucleus	0.952239	+	1.3155	0.0384677
P07259	URA2	cytosol	-0.471439	+	2.68047	0.0165331
P13298	URA5	cytosol	-0.68305	+	1.47282	0.0385687
P28274	URA7	cytosol	-0.729813	+	1.60588	0.029524
P34241	URB1	nucleus	-0.469762	+	3.0125	0.0132217
Q04179	URH1	cytosol	2.67525	+	4.438	0
P40554	URM1	cytosol	-2.21843	+	2.17186	0.00257846
Q03714	USA1	ER	1.30725	+	2.65633	0.00232472
P42945	UTP10	nucleus	-0.652085	+	2.1619	0.0154642
P34247	UTP11	nucleus	-1.04836	+	1.94714	0.0124234
Q05946	UTP13	nucleus	-0.61613	+	4.90144	0.002
Q04500	UTP14	nucleus	-0.971834	+	2.53459	0.00474114
Q04305	UTP15	nucleus	-0.700926	+	2.53994	0.00955556
P40362	UTP18	nucleus	-0.664068	+	1.67339	0.0294925
P35194	UTP20	nucleus	-0.729272	+	3.34793	0.00274754
Q06078	UTP21	nucleus	-0.786839	+	2.53595	0.00722395
P53254	UTP22	nucleus	-0.481188	+	1.94294	0.0320601
Q12339	UTP23	mitochondria	-0.801142	+	2.46445	0.00769296
P40498	UTP25	nucleus	-0.745283	+	3.51034	0.00231618
P36144	UTP30	nucleus	-0.775667	+	2.15577	0.0127333
Q06679	UTP4	nucleus	-0.712937	+	2.57102	0.00830266
Q02354	UTP6	nucleus	-0.806855	+	1.94533	0.0157511
P40055	UTP7	nucleus	-0.552393	+	2.28091	0.017705
P53276	UTP8	nucleus	-0.601288	+	1.43919	0.0460157
P38882	UTP9	nucleus	-0.59785	+	3.30819	0.00505974
P32623	UTR2	PM	-0.819296	+	1.31996	0.0420217
Q06708	VAC14	vacuole	0.746351	+	2.2918	0.0117087
P53950	VAC7	vacuole	1.31884	+	1.77047	0.0133994
P07806	VAS1	ambiguous	-0.504412	+	1.69811	0.0394685
P53241	VHT1	PM	-2.16787	+	1.50052	0.0166797
P53076	VID30	ambiguous	3.53304	+	2.00115	0.00344186
P32913	VPS17	endosomes	0.56187	+	1.50867	0.0447144
P36017	VPS21	endosomes	1.06205	+	2.15188	0.00835391
P36095	VPS24	endosomes	0.537594	+	1.71869	0.0361404
Q02767	VPS28	cytosol	1.91292	+	1.13075	0.0396953
P20795	VPS33	endosomes	0.92834	+	1.68171	0.0203705
P34110	VPS35	endosomes	0.961363	+	2.96605	0.00224199
P38932	VPS45	ambiguous	0.817935	+	2.20944	0.0115099
Q92331	VPS5	endosomes	0.954263	+	1.78865	0.0165869
Q12071	VPS54	ambiguous	0.858974	+	2.21883	0.0106943
Q03944	VPS64	ambiguous	0.925622	+	2.45235	0.00540723
P47161	VPS70	ER	2.58123	+	2.76398	0
P39702	VPS8	endosomes	1.21441	+	1.73264	0.0148465
Q02725	VTC3	vacuole	2.36792	+	3.06612	0
P40890;P40438	VTH2;VTH1	endosomes	1.52448	+	3.62276	0
Q04338	VTI1	ambiguous	0.76222	+	1.77687	0.0215238
Q08831	VTS1	cytosol	-1.78367	+	1.31469	0.0274956
Q07655	WHI4	cytosol	-1.2733	+	2.3583	0.0040226
P53832	WSC2	PM	2.52834	+	1.45557	0.0172692
Q12363	WTM1	nucleus	0.80282	+	2.62872	0.0054466
P42826	XKS1	cytosol	1.43145	+	3.5614	0
P14680	YAK1	ambiguous	1.84131	+	1.57973	0.0146405
Q3E756	YBL029C-A	PM	1.70159	+	4.39877	0
O43137	YBR085C-A	cytosol	1.59912	+	3.27391	0
Q3E776	RCF3	mitochondria	0.75319	+	1.54308	0.0315805
Q3E7B7	YDL085C-A	nucleus	2.27271	+	1.04188	0.0475834
Q07534	HEM25	mitochondria	0.998804	+	1.89823	0.0134865
Q03900	MRX16	ambiguous	9.95532	+	5.15725	0
Q03771	ACL4	nucleus	-0.660491	+	1.37634	0.0464895
Q04925	YDR222W	cytosol	-1.55714	+	1.57336	0.0166676
Q03780	YDR239C	cytosol	-1.4003	+	1.15724	0.0425668
Q03786	YDR248C	cytosol	0.722503	+	1.80836	0.0213673
Q04170	YDR391C	cytosol	2.8792	+	1.73769	0.00939721
Q04033	YDR415C	vacuole	2.39118	+	1.68449	0.0115515
Q03362	YDR476C	ER	1.43399	+	2.79687	0.00198206
P16521	YEF3	cytosol	-0.678923	+	4.73745	0.000979381
P10356	YER152C	cytosol	0.612489	+	2.83325	0.00825203
P35723	YET1	ER	1.33596	+	3.02304	0.000969388
Q04210	YET2	ER	6.06657	+	2.01644	0.00277483
Q07451	YET3	ER	1.23739	+	1.9741	0.00999237
P43560	LAM5	ambiguous	1.85336	+	2.77805	0.000994764
P43597	AIP5	cytosol	1.14834	+	1.15982	0.0469097
P53155	YGL082W	cytosol	0.641285	+	1.91125	0.0219396
P38616	YGP1	CW	1.80769	+	1.13684	0.0399078
P53206	MCY1	mitochondria	0.533201	+	2.14166	0.0213932
P53227	MTE1	ambiguous	2.06308	+	1.86862	0.00772591
P53316	RIE1	cytosol	0.936831	+	2.36697	0.00672727
P39676	YHB1	ambiguous	-0.76052	+	1.8554	0.0186735
P38708	YHR020W	cytosol	-0.651546	+	2.32933	0.013509
P38775	DDE1	ER	0.945713	+	1.25261	0.0434022
P38809	PAL2	ambiguous	3.30722	+	4.07518	0
P38716	YHR112C	cytosol	1.53472	+	3.01638	0
P38835	YHR131C	cytosol	-2.85439	+	1.49838	0.0147149
P38841	YHR138C	cytosol	5.46348	+	3.02319	0
P38870	RGD3	cytosol	-3.27642	+	3.36136	0
P40483	YIL108W	cytosol	3.02813	+	4.55782	0
P53633	YIP3	ambiguous	1.75437	+	2.64036	0.00197321
P28321	YJU3	ambiguous	0.694735	+	1.77257	0.0241657
Q2V2P3	MIN9	unknown	2.11435	+	1.55105	0.0146285
P36103	SKA1	cytosol	1.13948	+	2.21487	0.0068046
P33324	YKL091C	nucleus	1.25407	+	3.92388	0
P36119	RQT4	cytosol	0.734183	+	2.75378	0.00536842
P36151	YKR070W	unknown	0.649935	+	2.36388	0.0128472
Q06493	YLH47	mitochondria	0.759565	+	2.49843	0.00773859
Q08001	LAM6	ambiguous	1.9045	+	1.98649	0.00533017
Q99296	GID11	cytosol	1.50274	+	1.48211	0.0206202
Q05948	YLR225C	cytosol	0.987013	+	2.25023	0.0077094
Q06146	YLR257W	cytosol	0.66115	+	2.74659	0.0076766
Q05892	COQ11	mitochondria	1.36724	+	1.68824	0.0144544
Q06137	YLR345W	cytosol	1.98755	+	1.78669	0.00961686
Q06070	GAG1	unknown	-1.96736	+	1.61871	0.0134227
Q03722	YML020W	ambiguous	5.44382	+	1.99143	0.00262696
Q03629	CFF1	cytosol	0.630028	+	2.11068	0.0178499
Q04533	YML082W	cytosol	-0.640041	+	1.57221	0.0358905
P36010	YNK1	cytosol	1.02951	+	2.44873	0.00523656
Q08157	TOS7	PM	0.680194	+	1.80998	0.0236396
Q3E769	YOL159C-A	cytosol	1.40382	+	2.02861	0.00784348
Q3E824	MCO10	mitochondria	1.86785	+	3.63323	0
P53049	YOR1	PM	1.99103	+	1.44951	0.0184015
Q12012	YOR289W	cytosol	4.31412	+	4.34905	0
Q08909	YOR385W	cytosol	3.51001	+	4.28559	0
Q99220	YOS9	ER	2.07501	+	2.26556	0.00279333
Q07688	YPD1	cytosol	1.01291	+	3.50132	0.000505376
P12688	YPK1	cytosol	0.815859	+	2.93976	0.00249405
P18961	YPK2	cytosol	1.14558	+	1.18057	0.0452822
Q02754	HTC1	cytosol	2.8395	+	2.37413	0.00188085
Q02895	YPL088W	cytosol	3.79944	+	3.90244	0
Q12152	YPL150W	ambiguous	2.69478	+	3.88334	0
Q08977	CUB1	cytosol	0.623983	+	2.03225	0.0193801
Q12458	YPR1	cytosol	0.765453	+	2.51555	0.0076603
Q06523	YPR148C	cytosol	0.712202	+	1.64589	0.028013
P32329	YPS1	PM	5.07728	+	3.93324	0
Q12303	YPS3	PM	5.53061	+	5.33969	0
P01123	YPT1	ambiguous	0.433163	+	2.71025	0.0185447
P51996	YPT32	ambiguous	0.71957	+	1.41824	0.039623
P36018	YPT52	cytosol	0.591157	+	1.74709	0.0305945
P53819;P0CX15;P0CX14;Q3E7X8;Q08995;Q08993;P43540;P40104;P39972	YRF1-6;YRF1-7;YRF1-3;YPR204W;YPR202W;YFL064C;YER189W;YEL075C	nucleus	-1.58445	+	2.09101	0.005105
P32792	YSC83	mitochondria	1.86842	+	1.96977	0.00641395
P32793	YSC84	actin-associated	3.50752	+	3.1922	0
P25036	YSP3	vacuole	1.79542	+	2.24566	0.00254711
Q12024	YTM1	nucleus	-0.616091	+	1.80583	0.0264284
Q02256	YVH1	cytosol	-0.663211	+	1.70288	0.02795
P53303	ZPR1	cytosol	-0.427629	+	2.74709	0.0184052
P32804	ZRT1	PM	-2.16114	+	1.87747	0.00769536
P38230	ZTA1	cytosol	1.02307	+	1.66031	0.0189847
P11412	ZWF1	cytosol	0.56083	+	2.83789	0.0107337
P25577	YCL049C	unknown	2.47204	+	2.90942	0
P25617	RBP95	nucleus	-0.763722	+	1.7186	0.023584
P37263	YCR087C-A	nucleus	-1.04287	+	2.49332	0.00455956
P38081	MRX18	ambiguous	2.81459	+	3.121	0
P38109	ATG42	vacuole	1.35205	+	3.63428	0
P38202	YBL028C	nucleus	-1.73449	+	1.36862	0.0244965
P38235	YBR053C	ambiguous	1.41602	+	3.79311	0
P38321	YBR225W	cytosol	2.37363	+	2.7099	0.000531073
P38330	YBR238C	ambiguous	2.1083	+	3.18912	0
P40152	PPN2	vacuole	2.58762	+	2.89295	0
P40159	YNL208W	ambiguous	2.26977	+	1.68755	0.0117714
P40363	YJL068C	cytosol	0.978521	+	2.67606	0.00279882
P40560	YIL001W	cytosol	1.51239	+	1.65973	0.0140633
P42840	YNL320W	ambiguous	1.37712	+	2.21973	0.00516711
P46992	TOH1	PM	1.62552	+	2.55349	0.00210196
P47072	TPH3	cytosol	-1.96485	+	1.34879	0.0241094
P47090	YJR015W	ER	3.36151	+	2.54965	0.000516484
P47137	YJR096W	cytosol	2.29292	+	2.63818	0.000984456
P47177	YJR149W	cytosol	1.72563	+	1.62114	0.0139849
P48236	GPC1	ambiguous	1.55174	+	2.20238	0.00452198
P50089	YGR237C	cytosol	2.57877	+	1.43458	0.0176836
P53066	YGL242C	ambiguous	0.7226	+	1.50761	0.0344012
P53272	YGR122W	cytosol	3.07622	+	2.48775	0.00157214
P53751	YNR065C	unknown	2.6946	+	3.28623	0
P53752	YNR066C	unknown	3.13863	+	3.1162	0
P53912	YNL134C	cytosol	1.50819	+	2.74059	0.0019386
P53925	YNL115C	ambiguous	1.48045	+	3.0936	0
Q03208	YML119W	unknown	-1.15575	+	2.52365	0.00253172
Q03219	FPY1	cytosol	0.422243	+	2.1153	0.0329347
Q03795	YMR155W	unknown	-2.47654	+	1.74322	0.00957977
Q04299	PDL32	unknown	2.92455	+	2.1458	0.00273856
Q04304	YMR090W	cytosol	4.59494	+	4.97928	0
Q04336	YMR196W	cytosol	3.86032	+	2.79443	0
Q04371	YMR027W	cytosol	0.754057	+	2.21533	0.0125324
Q04869	YMR315W	cytosol	2.0845	+	3.99339	0
Q05506	YDR341C	cytosol	-0.447494	+	2.12954	0.0298126
Q07349	MRX9	mitochondria	2.78756	+	2.35586	0.00182645
Q07551	YDL124W	cytosol	3.33532	+	4.78116	0
Q07895	YLR001C	vacuole	2.08682	+	3.02479	0
Q08225	YOL057W	cytosol	0.82715	+	2.78509	0.00461064
Q12155	EMA19	ER	1.385	+	3.75222	0
Q12198	HSU1	unknown	1.74286	+	1.34181	0.0254453
Q12204	DDL1	mitochondria	0.916844	+	2.0103	0.0127759
Q12288	YLR126C	cytosol	2.38399	+	1.3305	0.0234269
Q12298	YDR061W	mitochondria	1.04572	+	1.25463	0.0400129
Q12331	YDR262W	vacuole	2.2643	+	1.62575	0.0128686
Q12486	YOR131C	ambiguous	0.576021	+	1.63963	0.0370913
Q8J0M4	YCL012C	ambiguous	0.465867	+	2.77126	0.0155309
Q99247	DUF1	cytosol	1.28833	+	1.44912	0.0240534
P04710	AAC1	mitochondria	0.0043087		0.0112278	0.989866
P37898	AAP1	cytosol	-0.0438239		0.128701	0.885849
Q01802	AAT1	mitochondria	0.187322		0.825223	0.337758
P23542	AAT2	cytosol	0.222272		2.50927	0.0895288
P32783	ABD1	nucleus	0.467909		0.928667	0.137711
P14164	ABF1	nucleus	-0.200261		0.56139	0.429459
P37254	ABZ1	cytosol	0.0959237		0.0955563	0.876276
Q03266	ABZ2	cytosol	1.28369		0.706251	0.140148
Q00955	ACC1	cytosol	-0.369869		1.2818	0.100978
Q12168	ACF2	cytosol	0.730653		1.07083	0.0774677
P32316	ACH1	mitochondria	0.380908		0.719227	0.228128
P19414	ACO1	mitochondria	0.138448		0.442086	0.580224
P32463	ACP1	mitochondria	0.334964		0.59781	0.312466
P52910	ACS2	nucleus	-0.188701		1.666	0.178637
P60010	ACT1	actin-associated	0.151909		0.39593	0.588064
Q02336	ADA2	nucleus	0.10902		0.0847671	0.884962
P27616	ADE1	cytosol	-0.203675		0.92116	0.282834
Q05911	ADE13	ambiguous	-0.318841		1.43168	0.102651
P21264	ADE2	cytosol	0.287509		0.921872	0.206462
P07245	ADE3	ambiguous	0.0370255		0.112275	0.90241
P04046	ADE4	cytosol	-0.275441		0.809749	0.24637
P07244	ADE5,7	cytosol	0.057375		0.321605	0.793857
P04161	ADE8	cytosol	-0.123782		0.364612	0.651896
P00330	ADH1	cytosol	-0.0692228		0.18421	0.825258
P07246	ADH3	mitochondria	0.0599486		0.13964	0.859726
Q04894	ADH6	cytosol	0.0141811		0.0670659	0.954864
Q03677	ADI1	cytosol	-0.53124		1.2947	0.0685038
P07170	ADK1	cytosol	0.173813		0.680941	0.410039
P39925	AFG3	mitochondria	0.396347		1.72221	0.0536448
P40529	AGE2	ambiguous	0.121185		0.202552	0.768424
P25376	AGP1	PM	0.257392		0.358428	0.538092
Q12449	AHA1	cytosol	0.161001		0.343152	0.618507
P38013	AHP1	cytosol	-0.156617		0.313783	0.648707
P39724	BOL3	mitochondria	0.117972		0.0761092	0.89139
P39965	AIM10	mitochondria	0.774008		0.895996	0.107307
P53109	AIM14	ER	0.940181		0.953801	0.0860515
P38884	AIM18	mitochondria	0.429515		0.537082	0.315887
P40563	AIM21	actin-associated	0.235392		0.353676	0.553871
P47015	AIM23	mitochondria	0.850711		0.551585	0.237392
P47127	AIM24	mitochondria	0.0794252		0.130238	0.850087
P47140	AIM25	mitochondria	0.371865		0.657385	0.259222
P36154	AIM29	cytosol	0.104972		0.106092	0.861015
P38266	AIM3	actin-associated	2.01469		0.611314	0.170062
Q03798	AIM36	mitochondria	0.416639		0.62948	0.25854
Q12480	AIM45	mitochondria	-0.0824852		0.133692	0.846342
P38885	AIM46	mitochondria	0.470213		1.32472	0.0732675
Q07716	AIM6	ambiguous	0.131777		0.552639	0.540632
Q12156	AIM7	ambiguous	0.44363		0.623706	0.252928
P38080	AKL1	cytosol	0.725806		0.488267	0.302357
P39010	AKR1	Golgi	0.293636		1.47674	0.108988
P54114	ALD3	cytosol	0.890838		0.525792	0.254523
P46367	ALD4	mitochondria	-0.0490468		0.0862416	0.905334
P40047	ALD5	mitochondria	-0.0925325		0.182149	0.80474
Q08548	ALE1	ER	-0.078076		0.117674	0.861793
P53954	ALG11	ER	0.129502		0.159779	0.801754
P53178	ALG13	ER	0.594959		0.752165	0.168405
P38242	ALG14	ER	0.525273		0.883269	0.138206
P38179	ALG3	ER	0.212183		0.375481	0.551163
P40350	ALG5	ER	0.155369		0.182443	0.768355
Q12001	ALG6	ER	0.93859		0.970294	0.0828411
P40351	ALG8	ER	0.914286		0.42109	0.349502
P53868	ALG9	ER	0.550835		1.09313	0.0912701
P54783	ALO1	mitochondria	-0.144062		2.20206	0.220364
Q08269	ALR1	PM	0.0849908		0.198074	0.801842
P52892	ALT2	cytosol	-0.655996		0.545323	0.262746
P15274	AMD1	cytosol	-0.176382		0.45381	0.526265
P32629	ANP1	Golgi	-0.09946		0.511053	0.627495
P36090	ANR2	ambiguous	0.498386		1.43181	0.0572839
Q06497	ANT1	peroxisomes	-0.0308673		0.0320577	0.958611
Q06624	AOS1	nucleus	0.0234928		0.0364022	0.95917
P16550	APA1	cytosol	0.0916545		0.372656	0.704959
P22108	APA2	cytosol	0.589141		0.752387	0.168819
P38281	APD1	cytosol	0.0752506		0.098592	0.882113
P37302	APE3	vacuole	0.0810458		0.27253	0.766228
P38821	APE4	vacuole	0.571536		1.05658	0.0946783
P53940	APJ1	nucleus	0.582109		1.22253	0.0702859
P27351	APL1	ambiguous	-0.442024		0.596424	0.271526
P36000	APL2	ambiguous	0.410026		1.31342	0.0875881
Q08951	APL5	Golgi	0.0929209		0.145991	0.830499
P46682	APL6	Golgi	0.102062		0.721439	0.558621
Q00776	APM1	Golgi	-0.520441		0.166319	0.737631
P38153	APM3	Golgi	-0.0119553		0.020484	0.976962
Q99186	APM4	PM	0.248251		0.32836	0.568179
P22936	APN1	nucleus	0.385265		0.685716	0.238625
P35181	APS1	ambiguous	0.869587		0.957955	0.0888193
P47064	APS3	Golgi	-0.406562		0.167888	0.742658
Q04212	ARA2	unknown	1.18076		0.478441	0.279202
P40024	ARB1	ambiguous	-0.398642		1.72833	0.0528894
P46672	ARC1	cytosol	-0.211957		0.830587	0.302531
P40518	ARC15	actin-associated	0.374177		0.520652	0.343937
Q05933	ARC18	actin-associated	0.781311		0.443556	0.337824
P33204	ARC19	actin-associated	0.387631		0.645785	0.259301
P07347	ARD1	cytosol	-0.167581		0.501742	0.506355
P25628	ARE1	ER	-0.536234		0.535805	0.290804
P11076	ARF1	Golgi	0.152852		0.23898	0.719976
P19146	ARF2	Golgi	1.83325		0.606824	0.175196
P40994	ARF3	PM	0.34133		0.650269	0.276773
P40360	ARG2	mitochondria	-0.415962		0.792774	0.187502
Q04728	ARG7	mitochondria	-0.142501		0.212397	0.747373
P38116	ARL1	Golgi	0.227673		0.340218	0.567884
P28777	ARO2	ambiguous	-0.151868		1.06356	0.339543
P32178	ARO7	cytosol	-0.191661		0.443433	0.515398
P53090	ARO8	cytosol	-0.135452		0.657473	0.491321
P80428	ARP4	cytosol	0.656925		0.530283	0.27496
P53946	ARP5	nucleus	0.0752614		0.177172	0.822283
Q12509	ARP6	ambiguous	0.412736		1.02731	0.130125
Q12406	ARP7	nucleus	0.0245005		0.0647615	0.941095
Q12386	ARP8	nucleus	0.19054		0.837688	0.329256
Q05123	ARP9	nucleus	-0.0175934		0.0597419	0.950866
P32447	ASF1	nucleus	-0.0990156		0.243562	0.758239
P40467	ASG1	nucleus	-0.697102		0.346532	0.452364
Q05166	ASM4	NE	-0.251382		0.441228	0.466741
P49089	ASN1	cytosol	-0.260711		1.11926	0.178768
P49090	ASN2	cytosol	0.104769		0.950328	0.498165
P38986	ASP1	cytosol	-0.192719		0.326255	0.602427
P35183	AST1	ambiguous	-0.163273		0.120429	0.831393
P39945	AST2	cytosol	0.482585		1.07933	0.104158
P53296	ATF2	ambiguous	-0.250439		0.683576	0.322007
Q12527	ATG11	cytosol	0.578053		0.563519	0.261277
Q03818	ATG16	cytosol	-0.18195		0.0651311	0.901786
Q07528	ATG20	endosomes	1.28971		0.871193	0.0914247
Q02887	ATG21	endosomes	0.671895		1.17054	0.0686047
Q06321	ATG26	cytosol	0.427479		0.586212	0.280859
P46989	ATG27	ambiguous	0.115769		0.268212	0.726693
Q06485	ATG33	mitochondria	1.20858		1.06495	0.0566518
P40416	ATM1	mitochondria	0.0668049		0.234903	0.804864
P07251	ATP1	mitochondria	0.291733		2.03139	0.0702476
P18496	ATP10	mitochondria	-0.17772		0.189188	0.752772
P32453	ATP11	mitochondria	-0.0397193		0.0958417	0.906969
P22135	ATP12	mitochondria	0.107231		0.190104	0.788187
Q12349	ATP14	mitochondria	-0.208627		0.21068	0.722103
P21306	ATP15	mitochondria	-0.0162385		0.0155535	0.980316
Q12165	ATP16	mitochondria	-0.225602		0.124213	0.816247
Q06405	ATP17	mitochondria	0.41555		0.626186	0.260243
P81450	ATP18	mitochondria	0.3137		0.269123	0.611117
P81451	ATP19	mitochondria	0.390935		0.548431	0.320882
P00830	ATP2	mitochondria	0.221481		1.31483	0.180869
Q12233	ATP20	mitochondria	0.22364		0.506898	0.439891
Q03153	ATP25	mitochondria	0.534797		0.636538	0.226705
P38077	ATP3	mitochondria	0.25937		1.11615	0.180161
P05626	ATP4	mitochondria	0.0394828		0.0462475	0.943701
P09457	ATP5	mitochondria	0.174671		0.365425	0.585698
P30902	ATP7	mitochondria	0.173518		0.730313	0.391199
P38636	ATX1	cytosol	0.407694		0.953645	0.147046
P36107	AUR1	Golgi	-0.601622		1.07399	0.0890875
Q12500	AVL9	ambiguous	0.288975		0.903317	0.210656
P47082	AVT1	vacuole	-0.280571		0.510064	0.395543
P36062	AVT3	vacuole	0.409732		1.14329	0.109116
P40501	AVT7	vacuole	0.390131		0.3058	0.550951
P38084	BAP2	PM	-0.229584		0.370081	0.542805
P38891	BAT1	mitochondria	-0.0727393		0.104768	0.877682
Q05029	BCH1	Golgi	0.359398		1.45964	0.0858169
P36122	BCH2	ambiguous	1.36168		1.00478	0.0635162
Q01389	BCK1	cytosol	-0.79704		0.187276	0.696598
Q06338	BCP1	nucleus	-0.303298		1.07075	0.163855
P32839	BCS1	mitochondria	-0.973444		0.568823	0.220476
P35817	BDF1	nucleus	-0.0278009		0.0464766	0.94939
P39714	BDH1	cytosol	-0.156419		0.815649	0.39327
P29366	BEM1	PM	0.331509		0.224749	0.671581
P39960	BEM2	cytosol	0.068058		0.213633	0.810811
P32873	BEM3	cytosol	0.205345		0.250861	0.675834
P22804	BET1	ambiguous	0.47451		0.558556	0.287153
P36149	BET3	ambiguous	0.485781		1.0017	0.117159
P47113	BFA1	NE	-0.585553		0.463473	0.340806
P38813	BIG1	ER	1.01713		0.938954	0.0856971
P11709	BIK1	nucleus	0.323321		0.391835	0.472197
P40013	BIM1	nucleus	0.377851		0.738346	0.220187
P43583	BLM10	nucleus	0.433897		0.397557	0.432012
P29311	BMH1	cytosol	0.419206		1.49411	0.0672599
P34730	BMH2	cytosol	0.531463		0.834274	0.150454
P40493	BMT5	nucleus	-0.649722		0.814499	0.139138
P47096	BNA1	cytosol	0.215144		0.4828	0.464152
P43619	BNA6	cytosol	0.406045		1.16843	0.107305
Q04066	BNA7	ambiguous	-0.208776		0.379358	0.5503
P41832	BNI1	actin-associated	0.0198701		0.0107694	0.984399
P53858	BNI4	ambiguous	-0.136962		0.228691	0.735895
P53890	BNI5	actin-associated	-0.589959		1.13249	0.0807571
P38041	BOI1	PM	-0.718622		0.671276	0.184498
P25385	BOS1	ER	0.908124		0.896067	0.0988072
P48445	BPL1	cytosol	0.202228		0.428843	0.515942
P14772	BPT1	vacuole	0.326744		1.81335	0.068997
Q07457	BRE1	nucleus	-0.410255		1.14691	0.108764
P53741	BRE5	cytosol	0.17719		0.336427	0.606277
P38770	BRL1	ER	-0.245409		0.235817	0.677309
P38170	BRN1	nucleus	-0.154335		0.465459	0.547213
P48582	BRO1	endosomes	0.274349		1.25124	0.149073
Q99177	BRR1	nucleus	-0.0358162		0.00837553	0.986865
P32639	BRR2	nucleus	-0.3097		0.306061	0.567939
Q08235	BRX1	nucleus	-0.718199		0.934253	0.103305
P43571	BST1	ER	-0.161931		0.12238	0.829871
Q12051	BTS1	mitochondria	0.173017		0.209439	0.734428
P27637	BUD14	actin-associated	-0.360597		0.681592	0.251889
P53727	BUD17	cytosol	0.370845		0.402911	0.444268
P33314	BUD2	cytosol	-0.85814		0.464032	0.312589
P25558	BUD3	PM	-0.372334		0.543634	0.330155
P53323	BUD32	nucleus	0.369265		0.266043	0.601313
P41697	BUD6	actin-associated	-0.0291411		0.0251262	0.966777
Q08754	BUD7	ambiguous	0.386304		0.272843	0.588887
P48524	BUL1	cytosol	0.428008		0.941808	0.144824
Q03758	BUL2	cytosol	-0.147729		0.177447	0.776141
Q05949	BUR2	nucleus	-0.0605303		0.0796708	0.904823
Q04430	CAB1	cytosol	-0.0103874		0.00928466	0.988038
P40506	CAB2	cytosol	0.459133		0.581562	0.276119
P36076	CAB3	cytosol	0.461227		1.23939	0.0856975
P53332	CAB4	cytosol	0.895211		0.749606	0.140314
Q03941	CAB5	ER	-0.038063		0.0297922	0.959308
Q04199	CAC2	nucleus	0.672029		0.6924	0.18013
P53280	CAF130	nucleus	0.648352		0.821023	0.138244
P43569	CAF16	cytosol	0.0112508		0.057122	0.962152
P12962	CAF20	cytosol	-0.634741		0.647776	0.20677
P53829	CAF40	cytosol	0.125455		0.0528863	0.921999
P39101	CAJ1	ambiguous	0.299365		2.09617	0.0624121
P29547	CAM1	cytosol	-0.0509777		0.284407	0.816631
P28495	CAP1	actin-associated	0.377525		1.27647	0.0995079
P13517	CAP2	actin-associated	0.382138		0.839911	0.183682
P00812	CAR1	cytosol	0.1054		0.199638	0.780851
Q08920	CBC2	nucleus	0.0231037		0.0168675	0.976718
P17106	CBF1	nucleus	-0.0335337		0.0654687	0.931758
P32504	CBF2	nucleus	-0.218281		0.248109	0.673862
P03874	CBP2	mitochondria	0.230954		0.442122	0.479904
P21560	CBP3	mitochondria	0.0975437		0.351998	0.703311
P07253	CBP6	mitochondria	0.137585		0.237614	0.729818
P38626	CBR1	ER	0.323377		0.876903	0.19854
P21269	CCA1	cytosol	0.361694		1.81969	0.0560161
P47818	CCC1	vacuole	-0.166843		0.306181	0.646085
P48237	CCM1	mitochondria	-0.154671		0.15917	0.793249
P31384	CCR4	cytosol	0.162163		0.721446	0.413653
P40202	CCS1	cytosol	-0.325344		1.80539	0.0700045
P39076	CCT2	cytosol	-0.188624		0.80265	0.342219
P39077	CCT3	cytosol	-0.181412		0.663153	0.405379
P39078	CCT4	cytosol	-0.160423		0.933457	0.351111
P40413	CCT5	cytosol	-0.0707811		0.275026	0.780469
P39079	CCT6	cytosol	0.0487677		0.318902	0.813892
P42943	CCT7	cytosol	-0.0451921		0.204305	0.851285
P47079	CCT8	cytosol	-0.13916		1.29422	0.330099
P40986	CDC1	ER	0.24756		0.361899	0.539357
P25342	CDC10	PM	-0.563908		0.544711	0.277022
P32458	CDC11	PM	0.193427		0.5609	0.438976
P32468	CDC12	PM	0.27758		0.682282	0.300284
Q05791	CDC123	cytosol	-0.73048		0.570383	0.235099
Q00684	CDC14	nucleus	0.217947		0.533209	0.427703
P00549	CDC19	cytosol	-0.0560506		0.107803	0.885574
P06785	CDC21	ambiguous	0.0972048		0.208253	0.781675
P11433	CDC24	ambiguous	0.498682		1.36755	0.0642448
P32457	CDC3	PM	0.081927		0.194703	0.805502
P06704	CDC31	NE	0.27975		0.506444	0.399399
P14682	CDC34	nucleus	-0.557582		1.29632	0.0637271
P06100	CDC36	cytosol	-0.0520089		0.0930719	0.898973
P25655	CDC39	cytosol	-0.237668		0.593153	0.379034
P07834	CDC4	nucleus	-1.0664		0.493453	0.272328
P19073	CDC42	ambiguous	0.0161813		0.030108	0.968445
Q00362	CDC55	cytosol	0.0988		0.303086	0.726749
P06243	CDC7	nucleus	-0.480582		0.287446	0.558422
Q06697	CDC73	nucleus	0.176371		0.393832	0.56563
P00572	CDC8	cytosol	-0.283931		0.343995	0.539405
Q06549	CDD1	cytosol	-0.407604		0.178742	0.728357
P38221	CDS1	ER	-0.441511		0.779949	0.185442
Q01159	CEG1	nucleus	0.416023		1.31941	0.0854618
P39525	CEM1	mitochondria	0.696432		0.330051	0.474219
O13297	CET1	nucleus	0.0912418		0.213489	0.785044
Q12453	CEX1	cytosol	0.0228697		0.0611434	0.944373
Q06632	CFT1	nucleus	-1.49145		0.860687	0.0895962
Q12102	CFT2	nucleus	-0.171834		0.116651	0.83419
Q03705	CGI121	nucleus	0.0924772		0.196514	0.795921
P32657	CHD1	nucleus	0.0405204		0.107043	0.900407
P08456	CHO1	ER	-0.314244		0.31186	0.56295
P05374	CHO2	ER	-0.217222		0.701505	0.343743
P14180	CHS2	PM	-0.067536		0.196139	0.81951
P40955	CHS6	ambiguous	0.848713		0.910406	0.0987417
P40019	CHZ1	nucleus	-0.0137653		0.0196282	0.976852
Q05583	CIA1	cytosol	-0.228442		0.0699307	0.891372
P42940	CIR1	mitochondria	0.17438		0.502385	0.496763
Q08822	CIR2	mitochondria	0.281059		0.852995	0.229124
P08679	CIT2	cytosol	0.132794		0.371708	0.631205
P15790	CKA1	nucleus	0.0364412		0.0650234	0.930337
P19454	CKA2	ambiguous	0.22326		0.709193	0.335736
P43639	CKB1	nucleus	0.0684795		0.175851	0.830413
P38930	CKB2	nucleus	-0.116333		0.235296	0.747082
P20485	CKI1	cytosol	0.267133		0.482466	0.423492
P17891	CLC1	Golgi	0.278962		1.21869	0.150468
Q03690	CLU1	cytosol	-0.273059		2.20004	0.0705772
P36064	CMC1	mitochondria	0.468634		0.846927	0.160188
Q3E7A4	CMC2	cytosol	-0.630517		0.287488	0.542096
P06787	CMD1	cytosol	0.381921		0.87405	0.175264
P27466	CMK1	cytosol	1.17545		1.11883	0.0506644
Q12510	CMR1	nucleus	0.0570138		0.0565726	0.928038
P23287	CNA1	cytosol	0.283766		0.534981	0.379697
P27825	CNE1	ER	0.900056		0.933636	0.0913624
P53865	CNM67	NE	-0.113437		0.118164	0.846405
P33313	CNS1	cytosol	-0.166635		0.374983	0.585902
P40452	COA1	mitochondria	-0.0353775		0.0384344	0.951498
Q3E7B2	COA3	mitochondria	-0.855975		0.361829	0.421165
Q05809	COA4	cytosol	-0.483029		0.643167	0.232143
Q3E846	COA6	mitochondria	0.285784		0.536747	0.378313
Q03048	COF1	actin-associated	0.396114		0.834152	0.181482
P53079	COG1	Golgi	-0.0166715		0.0135507	0.981774
P53271	COG2	Golgi	-0.101546		0.0868386	0.884271
P40094	COG3	Golgi	-0.00300725		0.00353087	0.994665
Q06096	COG4	Golgi	0.0908419		0.0865613	0.886188
P53951	COG5	Golgi	0.0934067		0.0622534	0.912467
P53959	COG6	Golgi	1.07652		0.618832	0.186203
P53195	COG7	Golgi	-0.148054		0.173891	0.778888
Q04632	COG8	Golgi	0.169008		0.169373	0.776358
P18900	COQ1	mitochondria	0.423498		0.85781	0.167864
Q08058	COQ10	mitochondria	0.992299		0.666625	0.168963
P49017	COQ5	mitochondria	0.3825		0.489315	0.366345
P27697	COQ8	mitochondria	0.131716		0.0869088	0.878287
Q05779	COQ9	mitochondria	0.498682		1.0478	0.107375
P07256	COR1	mitochondria	0.299077		1.18213	0.145688
P52924	COS10	ambiguous	1.7109		1.01282	0.0559711
P36034	COS9	endosomes	1.1032		1.11474	0.0527588
P32798	COT1	vacuole	-0.0758336		0.193969	0.811284
P00401	COX1	mitochondria	0.571386		1.24454	0.0689676
Q01519	COX12	mitochondria	-0.270416		0.772969	0.264453
P32799	COX13	mitochondria	0.232204		0.493679	0.441086
P39103	COX14	mitochondria	0.287086		0.498604	0.400939
P40086	COX15	mitochondria	0.0660903		0.0973387	0.886235
Q12287	COX17	mitochondria	-0.286457		0.192344	0.725418
P00410	COX2	mitochondria	0.355655		0.554727	0.32989
P04037	COX4	mitochondria	0.146268		0.257547	0.707195
P00424	COX5A	mitochondria	0.0499573		0.11473	0.885457
P00427	COX6	mitochondria	0.102905		0.22268	0.768315
P04039	COX8	mitochondria	1.96218		0.541048	0.212863
P07255	COX9	mitochondria	0.31457		0.57912	0.333286
P25719	CPR3	mitochondria	0.0174605		0.0252688	0.969884
P35176	CPR5	ER	0.276066		1.56694	0.109248
P53691	CPR6	cytosol	0.482344		1.52188	0.0524358
P47103	CPR7	cytosol	-0.00492922		0.00916647	0.990334
P53728	CPR8	ambiguous	0.0335642		0.048651	0.944445
P17898	CPT1	ambiguous	0.239333		0.39214	0.517284
P30822	CRM1	nucleus	0.10007		0.218339	0.773481
Q06440	CRN1	actin-associated	-0.455384		1.30086	0.0795279
P38845	CRP1	nucleus	-0.0995852		0.159039	0.815905
Q08226	CRT10	unknown	0.609654		0.621531	0.221361
P33307	CSE1	NE	-0.292016		1.28536	0.133409
P33308	CSE2	nucleus	-0.131486		0.340976	0.656403
P53859	CSL4	nucleus	-0.309078		2.17051	0.0544228
P47130	YJR084W	nucleus	1.16079		0.834969	0.103814
Q06705	CSR1	ambiguous	0.26634		0.514201	0.403096
P38226	CST26	ambiguous	0.138299		0.276296	0.697656
Q01454	CTF4	nucleus	0.0805683		0.135271	0.846571
Q08923	CTI6	nucleus	0.510944		0.334565	0.492174
Q03957	CTK1	nucleus	-0.453765		0.907252	0.146506
P46962	CTK2	nucleus	-0.156369		0.114075	0.840256
P46963	CTK3	nucleus	0.0336723		0.0332339	0.959001
P38818	CTM1	cytosol	0.00473531		0.0021344	0.995309
P38152	CTP1	mitochondria	-0.163038		0.0715978	0.89258
P25355	CTR86	cytosol	-0.0383193		0.154997	0.883544
P89105	CTR9	nucleus	-0.0510228		0.0754514	0.912016
P29029	CTS1	CW	0.119354		0.137392	0.825878
P06115	CTT1	cytosol	-0.555996		0.203193	0.678235
P53137	CUE3	cytosol	0.566022		0.872806	0.13408
Q04201	CUE4	ER	0.110273		0.265235	0.733091
P53202	CUL3	cytosol	0.811213		0.646295	0.187519
P0CX81;P0CX80	CUP1-2;CUP1-1	cytosol	-0.477605		0.942138	0.1327
Q02554	CUS1	nucleus	-0.234529		1.00417	0.226108
P53899	CUZ1	cytosol	-0.194215		0.299577	0.629622
Q03772	CWC15	nucleus	-0.319704		0.306218	0.567134
P53333	CWC22	nucleus	-0.294666		0.37184	0.506175
P53854	CWC25	nucleus	0.521416		0.588384	0.25515
P25618	CWH43	ER	0.185132		0.341809	0.596037
P28319	CWP1	CW	0.418444		0.551833	0.309809
P00175	CYB2	mitochondria	1.07133		0.527331	0.241636
P40312	CYB5	ER	0.742211		0.621947	0.208183
P00044	CYC1	mitochondria	-0.305379		0.338675	0.536866
P38909	CYC2	mitochondria	1.20655		0.738967	0.132025
P06182	CYC3	mitochondria	-0.312463		0.408349	0.461473
P14922	CYC8	nucleus	-0.0759036		0.0856924	0.891291
P32898	CYM1	mitochondria	-0.0654004		0.30413	0.779956
P08678	CYR1	cytosol	0.075119		0.119396	0.861999
P31373	CYS3	cytosol	0.184401		0.544295	0.458966
P07143	CYT1	mitochondria	-0.0223204		0.0349802	0.959712
Q00873	CYT2	mitochondria	-0.0149994		0.0205975	0.975483
Q12248	DAD1	nucleus	-0.993676		0.611479	0.1948
P36162	DAD2	nucleus	-0.863211		0.59932	0.21061
P69850	DAD3	nucleus	-0.454606		0.449918	0.379532
P53267	DAM1	nucleus	-0.0405235		0.0306689	0.958972
P22204	DBF2	cytosol	-0.496647		0.842719	0.154806
P32328	DBF20	cytosol	0.445653		0.897266	0.150368
Q12389	DBP10	nucleus	-0.292187		0.831776	0.228433
P24783	DBP2	nucleus	-0.983263		1.1655	0.0507923
P20449	DBP5	nucleus	-0.135943		0.383068	0.620509
P53734	DBP6	nucleus	-0.786164		1.20439	0.0544531
P38719	DBP8	nucleus	-0.539083		1.41834	0.0532266
P24309	DBR1	nucleus	0.0615864		0.0645783	0.917328
P06773	DCD1	cytosol	0.20606		0.104542	0.845231
Q12517	DCP1	cytosol	-0.210574		0.36244	0.562733
P53550	DCP2	cytosol	-0.113599		0.307639	0.703522
P36091	DCW1	PM	1.40597		0.501208	0.251246
Q99321	DDP1	cytosol	1.04059		0.302301	0.496319
P06634	DED1	ambiguous	-0.594013		0.539516	0.276502
P35732	DEF1	cytosol	-0.466263		0.69866	0.212803
P31115	DEG1	nucleus	-0.456079		1.34288	0.0737787
P31385	DEP1	nucleus	0.749302		0.515262	0.2761
Q99288	DET1	cytosol	-0.0892957		0.140975	0.836043
P40526	DFG10	ER	0.342551		0.241463	0.645282
Q12743	DFM1	ER	3.58025		0.84949	0.0766394
P32330	DGR2	unknown	0.91826		0.594747	0.209643
P39517	DHH1	cytosol	0.301937		1.466	0.106805
P38705	DIA4	mitochondria	-0.0393785		0.10096	0.904965
Q06819	DIB1	nucleus	-0.259537		0.454798	0.450139
Q06143	DIC1	mitochondria	0.113		0.278578	0.72366
P69771	DID2	endosomes	0.387399		1.44256	0.0795218
P36108	DID4	endosomes	0.655455		0.813766	0.138859
Q03063	DIG1	nucleus	0.171294		1.22152	0.265977
P41819	DIM1	nucleus	-0.688559		1.02045	0.0892962
Q08162	DIS3	nucleus	-0.184378		1.30465	0.22928
P40564	DJP1	ER	0.134974		0.245866	0.726148
P39976	DLD3	cytosol	-0.0312684		0.120139	0.90722
P38823	DMA1	cytosol	-1.07009		0.786658	0.119744
P53924	DMA2	cytosol	-0.440934		0.364208	0.468022
Q03652	DML1	unknown	0.0311807		0.113394	0.908704
P32660	DNF1	PM	0.0595601		0.242606	0.811435
P54861	DNM1	ambiguous	0.355888		1.69696	0.0671263
P33309	DOM34	cytosol	-0.0445385		0.134912	0.882454
P54858	DOS2	cytosol	0.199052		0.643114	0.39151
P24482	DPB2	nucleus	0.894285		1.03031	0.0738996
Q04603	DPB4	cytosol	0.0365855		0.0992761	0.908327
P32469	DPH5	cytosol	-0.56738		1.38727	0.0527155
Q12429	DPH6	cytosol	0.0295321		0.0467592	0.948018
Q05567	DPL1	ER	0.237091		0.674352	0.337761
P04802	DPS1	cytosol	-0.14329		0.71376	0.451848
P53255	DRN1	nucleus	-0.397476		0.487843	0.362176
P39524	DRS2	Golgi	0.343209		1.11187	0.136713
P48510	DSK2	cytosol	-0.00684738		0.0363645	0.976909
P53847	DSL1	ER	0.398951		0.851853	0.176409
P32601	DSS4	cytosol	-0.0850608		0.0834498	0.891076
P07273	DST1	nucleus	0.338681		0.678094	0.264519
Q07648	DTD1	cytosol	0.476994		0.543572	0.298589
P38149	DUG2	cytosol	0.0205377		0.0212763	0.971928
P53871	DUG3	cytosol	-0.71176		1.04878	0.0825292
P39009	DUN1	nucleus	0.0139529		0.0128772	0.98263
P53168	DUO1	nucleus	-1.73214		0.439064	0.305363
Q06063	DUS4	cytosol	0.245195		0.143078	0.79321
P33317	DUT1	cytosol	-0.407157		1.12858	0.111892
Q02647	DYN2	cytosol	0.304874		0.494656	0.3941
Q12432	EAF3	nucleus	-0.205836		0.479479	0.474672
P36041	EAP1	cytosol	0.125801		0.377055	0.640051
Q03466	EBS1	cytosol	0.252239		0.540451	0.394976
P38836	ECM14	vacuole	0.225206		0.966241	0.242033
Q06011	ECM19	mitochondria	-0.0719681		0.11286	0.869767
P38241	ECM2	nucleus	0.561403		0.272319	0.56825
P32525	ECM25	cytosol	-0.926638		0.615908	0.195907
P38737	ECM29	nucleus	0.275749		1.23535	0.150465
P32644	ECM32	cytosol	0.302435		0.994813	0.178977
P43605	ECO1	cytosol	-0.682507		0.712476	0.172605
P33412	ECT1	cytosol	0.02086		0.0264493	0.968412
P53080	EDC1	cytosol	-0.966108		1.12335	0.0560738
P39998	EDC3	cytosol	-0.227471		0.601112	0.382761
P34216	EDE1	actin-associated	-0.0781396		0.224937	0.794262
P32471	EFB1	cytosol	-0.803971		0.86473	0.111962
P53200	EFM5	cytosol	-0.21751		0.490302	0.455466
Q03653	EFR3	PM	-0.0705865		0.130879	0.85574
P32324	EFT2	cytosol	-0.377425		1.51186	0.0748961
Q02642	EGD1	cytosol	-0.468152		1.16765	0.093173
P28817	EHD3	mitochondria	0.441528		0.754296	0.195224
P38295	EHT1	ambiguous	-0.0873655		0.543639	0.652801
P36053	ELF1	nucleus	-0.280389		0.265858	0.626988
Q12050	ELG1	nucleus	0.00922775		0.0132602	0.984183
P39540	ELO1	ER	-0.973124		0.845065	0.108351
P25358	ELO2	ER	-3.12567		0.984412	0.0518251
P40319	ELO3	ER	-0.673892		0.7168	0.17148
Q02908	ELP3	cytosol	-0.350071		1.76545	0.0634672
Q02884	ELP4	ambiguous	0.0645771		0.074798	0.907245
Q04868	ELP6	ambiguous	-0.0539036		0.0905833	0.899553
P25574	EMC1	ER	-0.0388692		0.485138	0.82232
P47133	EMC2	ER	0.165902		0.41859	0.560317
P36039	EMC3	ER	-0.0943642		0.0478927	0.930676
P53073	EMC4	ER	-0.385338		1.17302	0.111363
P40540	EMC5	ER	0.0165532		0.0324875	0.966312
Q06287	EMG1	nucleus	-0.358456		1.28265	0.105011
P43555	EMP47	ERGIC	0.324368		0.862404	0.202404
P32802	EMP70	ambiguous	-0.224584		1.05142	0.22488
Q01896	ENA2	PM	-0.313249		0.880803	0.202658
P39013	END3	actin-associated	0.0506083		0.118271	0.883959
P00925	ENO2	cytosol	0.185038		0.524233	0.469098
Q12518	ENT1	actin-associated	0.270243		1.36403	0.13538
P47160	ENT3	endosomes	0.24205		1.50998	0.138128
Q07872	ENT4	actin-associated	0.176649		0.18178	0.761233
Q03769	ENT5	Golgi	0.0271823		0.12526	0.912524
P53246	ENV11	nucleus	-0.246263		0.281409	0.621311
Q08651	ENV9	ambiguous	-0.254543		0.333531	0.563107
P53938	EOS1	ER	0.0570196		0.0395391	0.945749
P40557	EPS1	ER	0.378502		0.630793	0.27289
P22140	EPT1	ER	0.393955		0.62059	0.272929
P07277	ERG12	cytosol	0.293098		1.24435	0.138218
P54839	ERG13	nucleus	0.362578		1.29417	0.102334
P32352	ERG2	ambiguous	0.294193		0.449768	0.432839
P08524	ERG20	cytosol	0.332884		0.838364	0.206015
P32462	ERG24	ER	-0.289479		0.328583	0.553215
P53045	ERG25	ER	-0.726816		1.05281	0.0805726
Q12452	ERG27	ambiguous	0.233084		0.469881	0.456807
P40030	ERG28	ER	-0.00478109		0.00544884	0.992611
P32353	ERG3	ER	0.209005		0.381582	0.548421
P25340	ERG4	ER	-0.301881		0.892401	0.206121
P54781	ERG5	ER	-0.301526		0.872108	0.212079
P25087	ERG6	LD	0.216208		1.22535	0.201119
P38604	ERG7	LD	0.209836		0.524403	0.441377
P24521	ERG8	cytosol	0.120801		0.24857	0.733974
P29704	ERG9	ER	0.522559		1.37296	0.0600283
Q12403	ERP3	ER	0.206233		0.349716	0.572673
Q12450	ERP4	ER	-0.0190163		0.0324219	0.964041
P38819	ERP5	ER	-0.470123		0.446903	0.379224
P53198	ERP6	ER	1.21682		0.754332	0.126218
P27882	ERV1	mitochondria	0.415756		0.800944	0.185542
P53173	ERV14	ERGIC	-0.160887		0.149307	0.801808
Q12284	ERV2	ER	0.459145		0.4298	0.394776
P54837	ERV25	ERGIC	0.650424		0.847362	0.131173
Q04651	ERV41	ERGIC	-0.185816		0.465229	0.506517
P39727	ERV46	ERGIC	0.299834		0.816167	0.229252
P22696	ESS1	nucleus	0.217107		0.366493	0.553834
Q08421	ETT1	nucleus	-0.458529		1.39703	0.0688169
P38261	EXO84	PM	0.338193		0.535207	0.348671
P30624	FAA1	ambiguous	0.0121047		0.0652082	0.958745
P34756	FAB1	vacuole	0.171007		0.0726672	0.891113
P38913	FAD1	cytosol	1.62979		0.937007	0.071434
Q12055	FAP7	nucleus	-0.132118		0.281371	0.699663
P43592	FAR7	ER	0.604293		1.16607	0.0740871
Q05040	FAR8	ER	0.623597		1.07744	0.0857127
P07149	FAS1	cytosol	-0.0720329		0.464565	0.722353
P19097	FAS2	cytosol	-0.00343768		0.0274617	0.986834
P38225	FAT1	ambiguous	0.29149		1.16638	0.151051
P40099	FAU1	cytosol	0.210115		0.397439	0.534887
P14540	FBA1	cytosol	-0.124732		0.265232	0.720421
Q05498	FCF1	nucleus	-2.12681		0.962206	0.0608332
Q12035	FCF2	nucleus	-0.603469		0.689957	0.189178
Q03254	FCP1	nucleus	-0.441917		0.729027	0.20651
Q12178	FCY1	cytosol	-0.326502		0.760205	0.233148
P38260	FES1	cytosol	0.276391		0.397601	0.491309
P38993	FET3	PM	-0.61079		0.869659	0.129778
P43561	FET5	vacuole	0.449693		1.60311	0.0518619
P39521	FHL1	nucleus	-0.143689		0.0857866	0.878111
P45976	FIP1	nucleus	0.397404		0.604477	0.279623
P40466	FKH1	nucleus	-0.701167		0.46858	0.322624
P38631	FKS1	ambiguous	-0.27519		1.84295	0.0893407
P53121	FLC3	PM	-0.272641		0.689223	0.300629
P40491	FMC1	mitochondria	-0.324141		0.488282	0.389753
P40098	FMP10	mitochondria	0.369141		0.944496	0.162261
Q08023	FMP25	mitochondria	0.191571		0.181757	0.757339
Q06179	FMP27	ambiguous	0.138925		0.159528	0.797539
Q02883	FMP30	mitochondria	-0.330917		0.497231	0.381636
P43557	FMP32	mitochondria	1.4301		0.414293	0.337778
Q08968	FMP40	mitochondria	1.25641		0.886496	0.0893576
P53889	FMP41	unknown	0.224044		0.806573	0.296807
Q04991	FMP42	vacuole	-0.647216		0.705199	0.178748
P40008	FMP52	ambiguous	0.0502033		0.115607	0.88533
O13329	FOB1	nucleus	0.0177943		0.0643408	0.949418
P53848	FOL1	mitochondria	-0.126579		0.365579	0.646836
P51601	FOL2	cytosol	-0.191268		0.593018	0.423831
P53739	FPK1	cytosol	1.53588		0.327004	0.444696
P20081	FPR1	cytosol	0.111491		0.129683	0.834997
P38911	FPR3	nucleus	0.348428		1.93154	0.0534623
Q06205	FPR4	nucleus	-0.607356		1.22892	0.0664387
P23900	FPS1	PM	0.350955		0.617969	0.292259
P53082	BOL2	cytosol	-0.195822		0.201826	0.733788
Q06389	FRQ1	Golgi	0.141332		0.153497	0.803153
P15624	FRS1	cytosol	-0.300961		1.45198	0.10842
P15625	FRS2	cytosol	-0.24544		0.730901	0.305393
Q12029	FSF1	mitochondria	0.185745		0.431777	0.530548
Q05015	FSH2	cytosol	0.137306		0.210055	0.751824
Q99369	FSH3	ambiguous	1.39836		0.605805	0.182705
P38310	FTH1	vacuole	0.724228		1.09039	0.0743582
P08417	FUM1	mitochondria	0.446725		1.56265	0.0546294
P39730	FUN12	cytosol	-0.438471		1.3617	0.0751608
P18411	FUN14	mitochondria	-0.190516		0.05948	0.90815
P31380	FUN30	nucleus	-0.415307		1.07503	0.11903
P16892	FUS3	nucleus	0.521402		1.11515	0.091962
P46949	FYV8	ambiguous	0.805321		0.566363	0.23204
P32805	FZF1	nucleus	0.486886		0.426172	0.393492
P38297	FZO1	mitochondria	-0.295268		0.528659	0.378094
P39012	GAA1	ER	0.322594		0.759032	0.234813
P19659	GAL11	nucleus	0.493063		0.485261	0.339286
Q04739	GAL83	cytosol	0.711703		0.649816	0.195642
P22146	GAS1	PM	0.302948		0.571839	0.343136
Q03655	GAS3	PM	-0.263702		1.20507	0.164369
Q08193	GAS5	PM	0.74236		1.16935	0.0620467
P43574	GAT1	ambiguous	0.267758		0.633026	0.33222
P09032	GCD1	cytosol	-0.152122		0.40851	0.580869
P41814	GCD10	nucleus	-0.505979		1.46046	0.0537825
P46959	GCD14	nucleus	-0.314323		0.906877	0.194103
P12754	GCD2	cytosol	-0.507555		1.14967	0.0895607
P32501	GCD6	cytosol	-0.192362		0.658308	0.393417
P32502	GCD7	cytosol	-0.183266		0.528122	0.469246
P32656	GCG1	cytosol	0.469287		0.6896	0.214913
P33892	GCN1	cytosol	0.0258662		0.0840711	0.930106
P15442	GCN2	cytosol	1.48466		0.881106	0.0857691
P43535	GCN20	cytosol	0.0640615		0.68461	0.706745
P14741	GCN3	cytosol	-0.137801		0.479706	0.563277
Q03330	GCN5	nucleus	0.267644		0.355468	0.536084
P35197	GCS1	cytosol	0.0705407		0.192481	0.817593
P48015	GCV1	mitochondria	0.196478		0.496274	0.472941
P39726	GCV3	mitochondria	0.0634212		0.367833	0.767077
P32621	GDA1	Golgi	-0.398436		1.27605	0.0941857
P38301	GDT1	Golgi	0.00778453		0.00725434	0.990473
P47102	GEA1	Golgi	0.145121		0.054412	0.917422
P39993	GEA2	Golgi	-0.033287		0.0645691	0.931969
P37020	GEF1	ambiguous	0.659714		1.17087	0.0692508
P39722	GEM1	mitochondria	0.74598		0.941115	0.0991905
P38812	GEP4	mitochondria	-0.395772		0.4948	0.357692
P53171	GEP7	cytosol	0.333949		0.36351	0.498651
P53192	GET1	ER	0.267153		0.876399	0.230691
P40056	GET2	ER	0.302069		2.20939	0.0555319
Q12125	GET4	cytosol	0.16551		0.225191	0.725432
Q04839	GFD1	cytosol	0.00778325		0.0104077	0.988128
P38817	GGA2	Golgi	0.0241006		0.048018	0.950613
P38988	GGC1	mitochondria	-0.164989		2.20805	0.176154
P25569	GID7	cytosol	1.67269		0.996501	0.0596732
P53900	GIM3	cytosol	-0.146866		0.252023	0.711617
P40005	GIM4	cytosol	-0.374556		1.26053	0.103072
Q04493	GIM5	cytosol	0.0484161		0.0965128	0.899209
Q12263	GIN4	cytosol	0.288804		0.812095	0.234755
Q03016	GIP3	cytosol	-1.09356		1.04717	0.0636146
P39732	GIP4	cytosol	0.981777		1.02579	0.0712836
Q03768	GIR2	cytosol	-0.259616		0.582797	0.365728
P53849	GIS2	cytosol	-0.0205008		0.0542841	0.950395
Q04233	GIS4	PM	0.236186		0.458211	0.464287
P32598	GLC7	ambiguous	0.355812		0.596001	0.303372
P40066	GLE2	NE	0.249744		1.41373	0.14427
P32288	GLN1	cytosol	-0.479482		0.541817	0.298597
P18494	GLN3	cytosol	-0.0350647		0.0354032	0.955531
P38682	GLO3	Golgi	0.197358		1.05694	0.255689
Q12320	GLO4	mitochondria	0.0663179		0.223514	0.808244
P41921	GLR1	ambiguous	0.0651665		0.407944	0.751787
P43577	GNA1	cytosol	0.276965		0.329249	0.557643
P38720	GND1	cytosol	0.481327		1.25115	0.0803776
Q12096	GNT1	Golgi	0.782093		1.07888	0.0721261
P46984	GON7	nucleus	-0.105917		0.151375	0.817818
P38736	GOS1	Golgi	-0.234559		0.745702	0.309826
P08539	GPA1	PM	-0.135333		0.348884	0.645869
Q08886	GPB1	cytosol	0.290105		0.304004	0.576565
P41911	GPD2	cytosol	0.101061		0.695763	0.567126
P06738	GPH1	cytosol	-0.302874		0.154634	0.769413
P30777	GPI10	ER	2.05894		0.673904	0.139056
Q07830	GPI13	ER	0.1257		0.123607	0.836405
P49018	GPI8	ER	0.752252		0.859289	0.116973
P00950	GPM1	cytosol	0.084245		0.311701	0.742592
Q08726	GPN2	cytosol	-0.802966		1.19392	0.054586
Q06543	GPN3	ambiguous	-0.229581		0.287103	0.623062
P41277	GPP1	cytosol	0.204549		0.411873	0.527168
P38143	GPX2	ambiguous	1.59239		0.95714	0.0687651
Q07845	GRC3	nucleus	0.125771		0.112695	0.8477
P38088	GRS1	ambiguous	-0.457943		1.52112	0.0560433
P32642	GRX4	cytosol	0.0730082		0.135073	0.851362
Q02784	GRX5	mitochondria	0.351766		1.58669	0.0761237
Q12438	GRX6	ambiguous	0.483334		1.24435	0.080695
P32477	GSH1	cytosol	0.354578		0.345935	0.511381
Q08220	GSH2	cytosol	0.283576		0.590183	0.343812
P32835	GSP1	nucleus	-0.213734		0.649017	0.374048
P53290	GTR2	vacuole	0.33039		0.525946	0.359974
P40956	GTS1	actin-associated	0.474579		1.45786	0.0591315
P39996	GTT3	ambiguous	0.291171		0.777778	0.24764
P53154	GUP1	ER	1.12627		0.6078	0.189571
P46655	GUS1	cytosol	-0.182079		0.665281	0.404374
P40531	GVP36	ambiguous	0.295061		0.577625	0.343791
P47026	GWT1	ER	1.30402		0.629103	0.174903
P32806	GYP6	ambiguous	-0.747921		0.647114	0.193671
Q12753	HAA1	cytosol	-0.258343		0.518502	0.405434
Q12180	HAL9	nucleus	0.340453		0.39373	0.464646
P47119	HAM1	cytosol	-0.122641		0.247826	0.733298
Q12341	HAT1	nucleus	0.532985		0.901738	0.13252
P39984	HAT2	nucleus	0.409035		1.3887	0.079465
P32769	HBS1	cytosol	0.385407		1.40428	0.0834579
P53834	HCH1	cytosol	0.379115		0.574718	0.307916
Q05775	HCR1	cytosol	0.100479		0.411854	0.668245
P53973	HDA1	nucleus	-0.200631		0.522386	0.452549
Q06629	HDA2	nucleus	0.0788422		0.260434	0.774133
Q06623	HDA3	nucleus	-0.0608946		0.0391526	0.945817
Q03281	HEH2	NE	0.238497		0.416836	0.496636
P38199	HEK2	cytosol	-0.066714		0.160424	0.840915
P11353	HEM13	cytosol	0.398689		0.916963	0.159122
P40012	HEM14	mitochondria	0.864906		1.09798	0.0645926
P16622	HEM15	mitochondria	0.370564		1.58523	0.0712402
P05373	HEM2	cytosol	-0.320389		2.00349	0.0590928
P28789	HEM3	cytosol	-0.356864		0.668756	0.259665
Q12060	HFI1	nucleus	0.566322		0.420873	0.38501
P48362	HGH1	cytosol	-0.526708		1.39589	0.0566672
P02309	HHF2	nucleus	-0.457403		0.331058	0.505613
P61830	HHT1	nucleus	-0.14586		0.0721877	0.893106
Q12373	HIF1	nucleus	-0.305205		0.843913	0.217583
P32480	HIR2	nucleus	0.748365		0.179001	0.712061
P47171	HIR3	nucleus	-0.233159		0.362035	0.548919
P38635	HIS2	cytosol	0.396252		0.653358	0.251954
P07172	HIS5	cytosol	-0.238306		1.39921	0.155149
P40545	HIS6	cytosol	-0.502166		1.37718	0.0626107
P33734	HIS7	cytosol	-0.51579		1.39571	0.0586222
P46973	HIT1	nucleus	0.122142		0.267176	0.722184
P40037	HMF1	ambiguous	-0.0746771		0.140829	0.846103
P12683	HMG1	ER	-0.204947		0.600808	0.405178
P12684	HMG2	ER	0.640348		0.988059	0.0989014
Q03973	HMO1	nucleus	0.0814457		0.18045	0.813701
P19807	HNM1	PM	-1.09587		1.02345	0.0683058
P49775	HNT2	cytosol	-0.22495		0.238422	0.681718
Q05080	HOF1	actin-associated	0.728542		1.13444	0.0688688
P32485	HOG1	cytosol	0.415394		1.1006	0.114063
P10869	HOM3	cytosol	-0.224997		0.95511	0.246402
P31116	HOM6	cytosol	0.151689		0.353507	0.621039
Q02959	HOS3	cytosol	0.0748247		0.0734547	0.904826
Q01448	HPC2	nucleus	-0.25378		0.141361	0.794135
P40481	HPM1	cytosol	-0.613201		1.02597	0.0947721
P17629	HPR1	nucleus	0.0116781		0.0262525	0.973289
P38922	HRB1	nucleus	-0.0607688		0.149931	0.852525
Q08732	HRK1	cytosol	0.405517		0.61226	0.273931
Q99383	HRP1	nucleus	-0.177542		1.25778	0.247795
P29295	HRR25	ambiguous	0.152857		0.697841	0.438612
Q08273	HRT1	cytosol	0.103909		0.153532	0.816622
Q12347	HRT3	unknown	0.548812		0.676792	0.206054
P15108	HSC82	cytosol	-0.0132917		0.022299	0.975223
P38753	HSE1	endosomes	1.02942		0.656318	0.171938
P49955	HSH155	nucleus	-0.0685291		0.0700914	0.909577
Q99181	HSH49	nucleus	1.02473		0.540042	0.234832
P38274	HSL7	cytosol	-0.476971		0.604683	0.255273
P38348	HSM3	cytosol	0.530235		0.812518	0.157821
P38910	HSP10	mitochondria	0.145861		0.697597	0.452192
P32478	HSP150	CW	0.0219911		0.039494	0.958854
Q04432	HSP31	cytosol	0.309807		0.421236	0.451017
P19882	HSP60	mitochondria	0.190077		0.65124	0.398591
P50079	HSV2	endosomes	0.584837		0.295068	0.536012
P04912;P04911	HTA2;HTA1	nucleus	-0.611596		0.921621	0.115436
P02294	HTB2	nucleus	-0.341672		1.0901	0.140033
Q9URQ5	HTL1	nucleus	-0.314353		0.276992	0.600668
P07263	HTS1	ambiguous	-0.207848		1.015	0.251501
Q12692	HTZ1	nucleus	0.00205294		0.00298893	0.995218
Q12134	HUA2	cytosol	-0.610472		0.483017	0.321548
Q6Q546	HUB1	ambiguous	-0.250827		0.374796	0.526487
P04806	HXK1	cytosol	0.534045		0.778952	0.168477
P32465	HXT1	PM	0.259575		0.634436	0.337794
P32464	HYM1	cytosol	0.444193		0.498947	0.339541
P23301	HYP2	cytosol	-0.476379		0.960272	0.129312
P40581	HYR1	ambiguous	0.191049		0.437998	0.519638
P41734	IAH1	ambiguous	0.168709		0.209324	0.735643
P47158	IBA57	mitochondria	-1.33005		0.951121	0.073812
P40499	ICE2	ER	0.01039		0.0154565	0.981725
P40051	ICP55	mitochondria	0.174608		0.344274	0.601906
Q12385	ICT1	unknown	0.758399		0.543901	0.251872
P28834	IDH1	mitochondria	0.41791		1.12418	0.110137
P28241	IDH2	mitochondria	0.393928		1.59756	0.0637762
P15496	IDI1	cytosol	-0.392679		0.939047	0.155237
P21954	IDP1	mitochondria	-0.0866591		0.37894	0.712563
P53982	IDP3	ambiguous	-0.980229		0.184471	0.69686
P43579	IES1	nucleus	1.18223		1.02197	0.0645432
Q12345	IES3	nucleus	0.427023		1.42094	0.0714827
Q08561	IES4	nucleus	0.323109		0.388963	0.475217
P40060	IES5	nucleus	0.103969		0.253333	0.747119
P32617	IES6	nucleus	0.184216		0.573585	0.443063
P38286	IFA38	ER	0.483867		1.15375	0.0921493
P25038	IFM1	mitochondria	-0.156619		0.433045	0.562944
Q9P305	IGO2	cytosol	0.400117		0.769949	0.202764
P38874	IKI1	cytosol	-0.146317		0.215889	0.741823
Q06706	IKI3	cytosol	-0.317139		1.418	0.104585
P00927	ILV1	mitochondria	-0.247334		1.19645	0.176854
P07342	ILV2	mitochondria	-0.390739		1.0653	0.128975
P39522	ILV3	mitochondria	-0.447746		1.6131	0.051398
P06168	ILV5	mitochondria	-0.400834		1.28638	0.0921426
P25605	ILV6	mitochondria	-0.0413106		0.0751542	0.918339
P50095	IMD3	cytosol	0.078811		1.0035	0.592184
P50094	IMD4	cytosol	-0.0409946		0.0633781	0.928506
P41833	IME4	cytosol	-0.321685		0.124716	0.807746
P25626	IMG1	mitochondria	-0.151915		0.448474	0.559183
P25642	IMG2	mitochondria	-0.567383		0.3382	0.477075
Q06704	IMH1	cytosol	0.181671		0.429487	0.536552
P47170	IML1	vacuole	-0.323807		0.506673	0.378641
P53219	IMO32	mitochondria	0.558371		1.24379	0.0706018
P32351	IMP2'	ambiguous	0.483871		1.37512	0.0660732
Q02888	INA17	mitochondria	0.682915		0.598718	0.226203
P38710	INM1	cytosol	-0.281188		0.804685	0.242948
P53115	INO80	nucleus	0.156665		0.374107	0.598037
Q12271	INP53	ambiguous	0.288386		1.21123	0.146592
Q08227	INP54	ER	0.132286		0.265695	0.712126
P43596	IOC3	nucleus	0.570811		0.655065	0.212196
Q04213	IOC4	nucleus	0.585652		1.29665	0.0604239
P38803	IPI1	nucleus	-0.87134		1.10023	0.0641954
P00817	IPP1	cytosol	-0.0178076		0.088931	0.94239
P18963	IRA1	cytosol	0.315395		0.351385	0.518145
P19158	IRA2	ambiguous	1.08448		1.11703	0.0530156
Q06554	IRC20	ambiguous	-0.362401		0.744902	0.224993
Q04772	IRC21	cytosol	0.325138		0.479005	0.39486
P40006	IRC22	ER	0.0962429		0.208578	0.782511
P40580	IRC24	cytosol	0.232749		0.380172	0.53311
Q07951	IRC25	ambiguous	0.198563		0.36439	0.568594
P32361	IRE1	ER	1.01449		0.378147	0.394
P40541	IRR1	nucleus	0.0633634		0.0768931	0.905129
Q12425	ISA2	mitochondria	0.532545		0.05995	0.902895
P40015	ISC1	ambiguous	0.455901		1.28595	0.0805963
Q6Q560	ISD11	mitochondria	0.359528		0.388224	0.463393
P48526	ISM1	mitochondria	-0.506369		0.891518	0.138717
P53843	IST1	endosomes	0.414546		0.60048	0.276346
P38250	IST2	ER	0.266935		1.19028	0.164334
P40565	IST3	nucleus	-0.468325		0.276503	0.571043
P38144	ISW1	nucleus	0.511026		1.39663	0.0596297
Q08773	ISW2	nucleus	0.375055		1.32036	0.09501
P53125	ITC1	nucleus	0.0313816		0.0667738	0.93178
P30605	ITR1	ambiguous	-0.152336		0.262282	0.697449
Q04934	IVY1	vacuole	0.376638		0.761554	0.213638
P33417	IXR1	nucleus	-0.291167		0.361389	0.518116
P53193	JAC1	mitochondria	0.49031		0.463122	0.359432
Q06214	JIP5	nucleus	-0.90266		1.16562	0.0535062
P53863	JJJ1	cytosol	0.284841		0.272533	0.617054
P40206	JLP2	cytosol	0.16368		0.385714	0.582222
P47135	JSN1	ambiguous	0.484783		1.38591	0.0643065
P36132	KAE1	nucleus	0.0298112		0.0367533	0.956154
P38217	KAP104	nucleus	-0.0945352		0.226286	0.7734
P53067	KAP114	ambiguous	0.075407		0.279721	0.771581
Q02932	KAP120	ambiguous	0.140972		0.419478	0.587992
Q06142	KAP95	ambiguous	0.156515		1.05178	0.332373
Q12494	KCS1	cytosol	-1.04736		0.778514	0.124372
P38853	KEL1	actin-associated	-0.0516866		0.104835	0.890622
P35844	KES1	Golgi	0.100967		0.341581	0.703088
P09620	KEX1	Golgi	-0.132058		0.347584	0.650991
P13134	KEX2	Golgi	0.0557658		0.0291541	0.959327
P38692	KIC1	cytosol	0.781896		0.595946	0.217881
P13186	KIN2	cytosol	-0.275503		1.04707	0.182657
Q01919	KIN4	ambiguous	-0.945874		0.773518	0.131088
P38873	KOG1	vacuole	0.239627		0.391109	0.517925
P27809	KRE2	Golgi	0.52568		1.35629	0.0613812
P39005	KRE9	ambiguous	0.199643		0.652859	0.386676
P14681	KSS1	nucleus	0.830118		0.925223	0.0968184
[truncated: 1,509 more rows]

## Sheet: (C) FP shared hits DTT tun
ID	Protein ID(s)	Gene name(s)	Localization annotation in reference database	-Log T-test p-value DTT_Con	T-test q-value DTT_Con	T-test Difference DTT_Con	-Log T-test p-value Tunicamycin_Con	T-test q-value Tunicamycin_Con	T-test Difference Tunicamycin_Con	Shift in the same direction?
3228	P53909	AAH1	cytosol	2.43023	0.0040703	-0.790842	2.69056	0.00288966	-1.15005	1
1077	P32357	AAR2	cytosol	1.81086	0.0053211	1.44509	1.65616	0.0134575	1.80689	1		Shift in the dame direction:			835	0.985832
4168	Q08641	ABP140	actin	1.8622	0.0372427	0.358096	2.38333	0.0186018	0.495	1		Total shared hits:			847
1035	P31787	ACB1	cytosol	2.43179	0.00335678	1.26405	2.48759	0.0026859	1.34402	1
2069	P39533	ACO2	mitochondria	3.52653	0.000586538	-0.994672	3.02308	0.00503804	-0.69625	1		Overall shift correlation:			0.931991
3503	Q03233	ADD37	cytosol	1.36588	0.0104101	3.82865	1.38069	0.0177177	3.88787	1
1480	P36040	ADD66	cytosol	2.77022	0.000850394	1.48374	1.46109	0.0360527	0.760845	1
3286	P54113	ADE16	cytosol	2.77522	0.00359052	0.781532	2.70744	0.00538129	0.755774	1
2006	P38972	ADE6	cytosol	2.17652	0.0259163	-0.36751	4.07127	0.00211024	-0.657036	1
366	P10127	ADH4	mitochondria	1.25933	0.0160911	3.44846	2.98671	0	4.98398	1
237	P07248	ADR1	cytosol	2.95035	0	3.74414	2.44277	0.000522222	5.31859	1
1048	P32317	AFG1	mitochondria	1.71234	0.0426175	0.371512	3.25536	0.00791228	0.54348	1
2531	P43567	AGX1	cytosol	2.418	0.000724832	2.15809	3.0867	0	3.40709	1
728	P23180	AIM17	mitochondria	1.06576	0.041307	1.14824	1.62223	0.0135975	1.80978	1
2600	P46680	AIP1	actin	4.10768	0.000730539	0.925889	3.7153	0.00147664	0.826993	1
2653	P47019	ALB1	nucleus	2.82627	0.000927039	-1.49833	1.74523	0.0101863	-2.23815	1
2762	P47771	ALD2	cytosol	2.34844	0.000782609	2.93868	2.22516	0.00221831	2.77317	1
3148	P53730	ALG12	ER	3.33349	0.000595122	1.13142	4.01683	0	1.53927	1
2578	P43636	ALG2	ER	2.12645	0.0112642	0.576284	2.21323	0.0108346	0.862185	1
2889	P52893	ALT1	mitochondria	2.29922	0.0264734	0.338921	3.90117	0.00222615	0.644213	1
723	P22855	AMS1	vacuole	4.15415	0	4.21917	4.41557	0	4.89081	1
482	P14904	APE1	vacuole	4.34705	0	1.6315	3.99328	0	1.43069	1
1102	P32454	APE2	cytosol	1.59531	0.0483315	0.373243	1.85391	0.0350774	0.485039	1
4257	Q12028	APL4	ambiguous	2.33043	0.00674425	0.65165	2.63871	0.00945382	0.673147	1
1585	P36973	APT2	cytosol	1.727	0.0297445	-0.447225	2.75485	0.00257055	-0.948609	1
1641	P38115	ARA1	cytosol	2.64436	0.000929825	1.23383	2.21113	0.00678899	1.14527	1
3149	P53731	ARC35	actin	2.13656	0.0250371	0.380978	1.63768	0.0438729	0.494827	1
1772	P38328	ARC40	actin	3.29512	0.0036102	0.532814	2.27901	0.0178942	0.543431	1
3133	P53629	ARE2	ER	2.13465	0.00669819	0.727533	2.70416	0.00253147	1.16084	1
720	P22768	ARG1	cytosol	4.80101	0.000628866	-0.733773	4.16871	0	-0.897307	1
160	P05150	ARG3	cytosol	2.47804	0.0044193	-0.703417	3.25719	0.000974359	-1.11533	1
140	P04076	ARG4	cytosol	2.65794	0.0112929	-0.427614	1.99776	0.0371567	-0.424768	1
3357	Q01217	ARG5,6	mitochondria	2.55001	0.00404188	-0.716118	1.87037	0.0252383	-0.599325	1
576	P18544	ARG8	mitochondria	3.28991	0.00284184	-0.694886	2.93689	0.00494416	-0.68678	1
2953	P53111	ARI1	cytosol	4.83015	0	1.14591	4.15929	0	1.35166	1
3434	Q02804	ARL3	ambiguous	1.47098	0.0301661	0.58234	1.46724	0.045452	0.589502	1
296	P08566	ARO1	cytosol	2.28587	0.0183578	-0.421795	2.31197	0.0143784	-0.610037	1
3934	Q06408	ARO10	cytosol	6.94194	0	3.81909	6.26768	0	4.61949	1
1098	P32449	ARO4	cytosol	2.16864	0.0296848	-0.345978	3.79871	0.00221053	-0.660842	1
1935	P38840	ARO9	cytosol	2.88375	0.00297067	0.893161	2.80878	0.001897	1.34912	1
1088	P32381	ARP2	actin	1.90419	0.0149005	0.621115	2.42301	0.00669683	0.88655	1
2712	P47117	ARP3	actin	2.3999	0.0113061	0.478569	2.06305	0.0207252	0.581495	1
3618	Q03862	ARX1	nucleus	3.63495	0.00254391	-0.657967	3.3655	0.0005	-1.08775	1
1607	P38011	ASC1	ribosome	3.14357	0.00326697	-0.670592	3.80582	0.00194714	-0.769529	1
2779	P48361	ASK10	cytosol	1.74858	0.00556259	1.62678	1.4269	0.0206459	1.89142	1
532	P16639	ATE1	cytosol	2.70085	0.000896266	1.74477	2.99214	0.00051087	1.48496	1
2948	P53104	ATG1	cytosol	1.28107	0.0239056	1.17934	1.83789	0.0176572	0.834966	1
890	P25641	ATG15	vacuole	2.11212	0.00362963	1.70439	4.74264	0	2.06422	1
2558	P43601	ATG18	ambiguous	1.92456	0.00756104	0.897134	1.3736	0.0342353	0.962025	1
1423	P35193	ATG19	cytosol	4.86675	0	3.02228	1.99877	0.00430337	2.91074	1
2281	P40344	ATG3	cytosol	3.72914	0	2.84216	2.03288	0.00660369	1.56705	1
1683	P38182	ATG8	ambiguous	2.60307	0.000943231	2.13132	2.81209	0	3.54778	1
4133	Q08236	AVO1	ambiguous	1.50067	0.0188611	-0.898722	1.57401	0.0176128	-1.40099	1
1989	P38928	AXL2	PM	2.80159	0.000829932	3.59141	2.95302	0	3.85045	1
417	P12630	BAR1	ambiguous	2.29909	0.000742268	3.07026	2.18674	0.00286986	2.83842	1
2757	P47176	BAT2	cytosol	4.49711	0	1.2361	1.71874	0.0313215	0.59597	1
1881	P38772	BCD1	nucleus	1.72345	0.0215436	-0.573392	1.83203	0.0118711	-1.34084	1
264	P07278	BCY1	ambiguous	2.40138	0.00886008	0.537824	2.59404	0.0116357	0.619955	1
2031	P39011	BEM4	cytosol	2.06939	0.00424538	1.07313	1.33071	0.0465809	0.713722	1
623	P20133	BET2	cytosol	1.23787	0.0306444	0.917987	1.22618	0.0485314	0.875285	1
3342	Q00618	BET4	ambiguous	1.98311	0.00668661	0.906558	1.89509	0.0136605	0.965926	1
1994	P38934	BFR1	ER	1.71508	0.0214462	0.590388	2.21602	0.005067	1.25645	1
3976	Q06631	BFR2	nucleus	2.101	0.0213104	-0.437526	2.71824	0.0050796	-0.768781	1
507	P15703	BGL2	CW	2.36845	0.00279452	1.56986	2.74259	0.00154902	1.78602	1
1099	P32451	BIO2	mitochondria	1.10511	0.0314428	-1.50385	3.05871	0.00150476	-1.22344	1
4225	Q08965	BMS1	nucleus	1.65163	0.034776	-0.432016	2.59161	0.00522252	-0.899162	1
2663	P47039	BNA3	ambiguous	1.50636	0.0439585	0.431768	3.80799	0	1.2014	1
3860	Q05979	BNA5	cytosol	3.61412	0.000709302	1.11271	2.24941	0.00515344	1.29953	1
4097	Q08004	BUD20	nucleus	2.1032	0.00292388	-2.90112	3.84467	0	-4.27569	1
3701	Q04347	BUD22	nucleus	2.01791	0.0111981	-0.61997	2.04211	0.0123808	-0.911099	1
2532	P43568	CAK1	cytosol	2.15607	0.00308586	2.13886	2.13257	0.00526961	1.42467	1
281	P07991	CAR2	cytosol	3.25271	0.00071345	1.43183	2.90567	0.00154146	1.44799	1
2448	P41735	CAT5	mitochondria	1.17322	0.0259843	1.55898	1.51271	0.0202782	1.38984	1
1317	P33322	CBF5	nucleus	1.86351	0.029341	-0.408225	2.66997	0.0109412	-0.599994	1
3217	P53894	CBK1	ambiguous	2.66432	0.00347083	0.81347	1.64403	0.0324337	0.632026	1
483	P14905	CBS2	mitochondria	1.92123	0.00336524	-6.89547	1.89511	0.00377522	-6.86168	1
1602	P37366	CCL1	nucleus	2.37301	0.00801364	0.587524	1.91906	0.0213414	0.638843	1
187	P06101	CDC37	cytosol	2.64922	0.00359827	0.852636	2.49266	0.00532178	0.907137	1
901	P25694	CDC48	cytosol	2.62204	0.0113193	0.434202	3.53135	0.00404545	0.605804	1
4252	Q12018	CDC53	nucleus	2.02169	0.0112113	0.622686	2.19587	0.0128259	0.743562	1
914	P26637	CDC60	cytosol	2.50092	0.0495484	-0.248226	2.51928	0.0179179	-0.477627	1
715	P22516	CHL1	nucleus	5.56799	0	-4.55814	4.36775	0	-4.64257	1
282	P08004	CHS1	PM	3.6097	0.00347115	0.597182	3.2194	0.00225806	0.836208	1
1937	P38843	CHS7	ambiguous	1.88367	0.0034714	2.49239	1.47442	0.0166217	2.55199	1
1888	P38779	CIC1	nucleus	2.85489	0.00355224	-0.732618	2.4701	0.00568692	-0.882549	1
2640	P47001	CIS3	CW	3.59192	0	3.52363	2.26862	0.00260248	1.77955	1
4176	Q08685	CLP1	nucleus	2.53511	0.00280992	1.25069	2.62879	0.00229091	1.32288	1
716	P22517	CMK2	cytosol	3.14711	0	3.77601	2.85153	0	3.39444	1
478	P14747	CMP2	cytosol	1.62279	0.0285066	0.501812	3.12906	0.00205364	0.92134	1
4081	Q07897	CMS1	nucleus	3.85377	0.0032665	-0.566537	3.91464	0.00449727	-0.528776	1
796	P25296	CNB1	cytosol	1.85972	0.0103285	0.77991	1.56549	0.0302948	0.767178	1
3131	P53622	COP1	COPI	2.74818	0.0151111	0.385197	1.84727	0.0484289	0.390495	1
936	P27680	COQ3	mitochondria	1.7923	0.00431795	2.12982	1.57861	0.0136164	2.08306	1
53	O13525	COQ4	mitochondria	1.85617	0.00793784	0.96694	1.85085	0.0115852	1.3378	1
3091	P53318	COQ6	mitochondria	1.93579	0.00411368	1.61261	2.63247	0.00155665	2.16369	1
3169	P53822;P40587	COS1	endosomes	2.24994	0.000712871	3.41443	2.04654	0.00248665	3.07727	1
3107	P53344	COS6	endosomes	3.65435	0	3.48823	3.23809	0	3.21859	1
4061	Q07788	COS7	cytosol	2.23563	0.000687898	3.36117	1.13196	0.0489439	1.17388	1
1852	P38723;P40588	COS8	endosomes	2.60281	0.000562212	2.39429	2.23263	0.00271197	2.18409	1
1389	P34237	COY1	Golgi	1.87784	0.0236661	0.471274	1.85947	0.025474	0.598485	1
246	P07258	CPA1	cytosol	3.28438	0.000782051	-1.53742	3.45311	0	-2.81439	1
480	P14832	CPR1	cytosol	1.8081	0.0149168	0.688313	2.14634	0.0133386	0.729925	1
734	P23285	CPR2	ambiguous	2.29586	0.00250838	1.85489	2.09299	0.00406857	2.2193	1
803	P25334	CPR4	ambiguous	2.40654	0.00093913	3.59798	2.09574	0.00256269	2.75976	1
931	P27614	CPS1	vacuole	2.10904	0.018321	0.462971	2.07942	0.0226112	0.537856	1
1975	P38892	CRG1	unknown	6.18404	0	3.21348	4.53426	0	4.75967	1
3078	P53301	CRH1	CW	3.72212	0	2.27757	3.65296	0	2.46927	1
3959	Q06538	CSC1	ambiguous	1.55495	0.0113202	1.21084	1.91161	0.00963532	1.43091	1
4329	Q12150	CSF1	ambiguous	2.36545	0.000907563	-4.03367	2.54309	0	-4.01518	1
1430	P35206	CSG2	ER	2.67404	0.000578199	2.17206	1.41644	0.0236118	1.52911	1
2830	P49956	CTF18	nucleus	2.45549	0.00510759	0.672302	1.66307	0.0271849	0.726901	1
2821	P49573	CTR1	PM	3.09585	0.000681564	1.55895	2.47466	0.00223404	-1.59674	0
3928	Q06350	CTS2	cytosol	2.69693	0.000921739	1.15916	1.30848	0.0397707	0.919813	1
4146	Q08412	CUE5	cytosol	1.71061	0.0163541	0.723966	1.85504	0.0166564	0.863233	1
1168	P32582	CYS4	cytosol	2.10714	0.0236878	-0.40737	2.27894	0.0223073	-0.48159	1
3301	P54838	DAK1	cytosol	4.16495	0.000813333	0.982329	3.86801	0	1.04642	1
4292	Q12084	DAS2	nucleus	1.83349	0.0201168	-0.543896	2.34462	0.00956117	-0.794902	1
630	P20447	DBP3	nucleus	2.44011	0.0035581	-0.863808	1.78981	0.0176811	-0.896347	1
1531	P36120	DBP7	nucleus	1.65761	0.0284292	-0.485027	2.50661	0.0108885	-0.668269	1
3908	Q06218	DBP9	nucleus	2.03336	0.011386	-0.60577	2.06688	0.0173461	-0.659587	1
3890	Q06151	DCS1	cytosol	3.67227	0.000931298	1.33644	3.98877	0	1.45113	1
4313	Q12123	DCS2	cytosol	2.30106	0.00439008	0.804478	2.21149	0.00286007	2.59774	1
2222	P40087	DDI1	cytosol	3.2946	0.00084375	0.962407	2.36791	0.00777083	0.847254	1
584	P18899	DDR48	cytosol	4.88823	0	2.62385	3.00842	0	2.55609	1
1763	P38307	DER1	ER	2.08376	0.00340566	2.24168	2.12771	0.00261059	2.58784	1
3793	Q05031	DFG5	PM	1.07713	0.0479387	0.846479	2.06136	0.00502062	1.76381	1
277	P07807	DFR1	cytosol	2.37218	0.00357511	1.09342	2.29248	0.00276568	1.93339	1
1460	P36009	DHR2	nucleus	1.26087	0.0333051	-0.776989	1.98581	0.00786057	-1.5446	1
3282	P54005	DIA1	cytosol	3.37315	0	5.61373	3.2087	0	4.87333	1
3110	P53388	DIP5	PM	2.00571	0.00918481	-0.71221	2.51668	0.00148357	-2.53071	1
4572	Q12675	DNF2	PM	1.9173	0.0171663	0.55301	1.69004	0.03607	0.552996	1
1477	P36037	DOA1	cytosol	2.31509	0.00784246	0.597882	1.82829	0.0330405	0.510252	1
1163	P32571	DOA4	endosomes	2.55538	0.00075	1.69819	1.50875	0.0200202	1.46509	1
1883	P38774	DOG1	unknown	2.55905	0.000837209	2.01826	2.27141	0.0026519	1.87087	1
1882	P38773	DOG2	cytosol	2.59851	0.000598039	2.9485	2.73389	0	3.09948	1
2384	P40553	DOT5	nucleus	1.77844	0.0122974	0.767777	2.46348	0.00378613	1.16136	1
456	P14020	DPM1	ER	1.5403	0.0233056	0.681765	1.95013	0.013132	0.973064	1
1553	P36152	DRE2	cytosol	2.72104	0.000794118	-1.44858	2.27428	0.00346199	-1.57678	1
1269	P32892	DRS1	nucleus	2.71354	0.00447883	-0.597948	2.7747	0.00504663	-0.762087	1
2943	P53095	DSD1	ambiguous	3.14872	0.000969512	0.881061	3.03537	0.00178947	1.043	1
2571	P43616	DUG1	cytosol	2.92262	0.00251541	0.898574	2.958	0.00211858	1.0602	1
3167	P53759	DUS1	nucleus	3.10183	0.00355556	-0.620846	1.5007	0.017755	-1.84194	1
3866	Q06053	DUS3	nucleus	3.95386	0.00072	-0.681795	1.38378	0.0283974	-1.21845	1
1486	P36049	EBP2	nucleus	3.23148	0.00339114	-0.563799	1.98286	0.0179416	-0.687833	1
2092	P39715	ECM1	nucleus	1.48847	0.0265115	-0.618452	2.2178	0.00666667	-1.10658	1
3679	Q04217	ECM16	nucleus	2.18134	0.0133482	-0.513874	1.80738	0.0288082	-0.580582	1
1672	P38167	ECM21	cytosol	2.17012	0.00277174	2.43602	2.31833	0.00213546	2.76285	1
2735	P47144	ECM27	unknown	1.68769	0.0053621	2.15947	2.02216	0.00707383	1.51783	1
1645	P38122	ECM31	mitochondria	3.10009	0.000927114	0.861703	1.98104	0.0105503	1.19005	1
3846	Q05902	ECM38	vacuole	3.03911	0.000976	2.71924	4.1426	0	4.92763	1
1555	P36156	ECM4	cytosol	2.94129	0.000652406	1.81833	3.29826	0	2.57771	1
4593	Q3E705	EFG1	nucleus	1.87173	0.0242433	-0.458207	3.48519	0.00237736	-0.761626	1
3796	Q05050	EIS1	PM	2.49279	0.00684091	-0.577923	1.77935	0.0251438	-0.660854	1
3594	Q03764	EKI1	cytosol	1.27756	0.0264958	0.938233	1.41327	0.0440161	-0.659946	0
2499	P42935	ELP2	cytosol	1.85651	0.0328644	-0.385612	2.97864	0.00531754	-0.648616	1
3712	Q04409	EMI2	cytosol	1.0597	0.0316587	1.97806	1.11926	0.0397687	2.09808	1
1238	P32803	EMP24	ERGIC	2.0409	0.0280733	0.373001	3.56155	0.00146296	0.871465	1
4480	Q12396	EMP46	ERGIC	4.68956	0	2.69267	4.38494	0	3.43977	1
451	P13587	ENA1	PM	4.0307	0	-4.74396	3.76498	0	-4.18523	1
100	P00924	ENO1	cytosol	5.77476	0	1.32993	6.10781	0	1.89859	1
1777	P38333	ENP1	nucleus	1.70523	0.0225258	-0.570856	2.28594	0.0116261	-0.748165	1
2773	P48234	ENP2	nucleus	1.79777	0.0155756	-0.668325	1.47142	0.0372309	-0.722121	1
3748	Q04660	ERB1	cytosol	3.12869	0.00351789	-0.577422	2.40709	0.0096549	-0.764589	1
1120	P32476	ERG1	ER	2.94419	0.000767296	-2.25676	1.98011	0.0124448	-0.997723	1
2440	P41338	ERG10	cytosol	2.56003	0.00652693	0.574001	2.23601	0.0176334	0.568565	1
374	P10614	ERG11	ER	1.6335	0.0448895	-0.383043	2.27597	0.0252302	-0.451464	1
2568	P43613	ERJ5	ER	2.67282	0.00334	0.974061	3.38816	0	1.40614	1
3484	Q03103	ERO1	ER	6.20935	0	2.91681	5.05039	0	3.10419	1
2086	P39704	ERP2	ERGIC	2.37343	0.00293158	1.50229	2.13939	0.00937849	1.03312	1
3106	P53337	ERV29	ERGIC	2.70665	0.000675	1.27359	2.64915	0.00184937	1.58659	1
3569	Q03661	ESC1	nucleus	2.3692	0.000903766	3.94449	1.82158	0.00493165	4.69275	1
3926	Q06344	ESF1	nucleus	1.75174	0.0354663	-0.396003	2.07701	0.0209493	-0.573448	1
1619	P38071	ETR1	mitochondria	1.70633	0.0412581	0.381641	2.05868	0.0136789	0.77329	1
1119	P32474	EUG1	ER	3.22194	0.000945736	1.97704	3.2547	0	2.10687	1
759	P23776	EXG1	CW	3.15099	0	4.94805	3.43707	0	4.24719	1
2891	P52911	EXG2	PM	0.981251	0.0474338	1.41591	1.20449	0.0358555	1.70758	1
603	P19658	EXO70	PM	1.70039	0.015746	0.752411	1.87704	0.02066	0.695487	1
2023	P39002	FAA3	PM	1.40156	0.0236118	-0.870397	1.76973	0.0134439	-1.26537	1
2380	P40546	FAF1	nucleus	2.83497	0.000757764	-2.67749	3.83745	0	-1.75781	1
4299	Q12099	FAL1	nucleus	1.95814	0.00788456	-0.831314	1.63411	0.0246898	-0.833478	1
1182	P32604	FBP26	cytosol	2.94316	0.000692308	1.04762	3.04775	0.000964467	1.28835	1
2189	P40039	FCY21	PM	1.09717	0.0478866	0.801636	1.2569	0.0329011	1.54421	1
3473	Q03034	FDC1	cytosol	4.48848	0	1.14798	3.90289	0.00054023	0.891381	1
4227	Q08967	FLC1	ER	1.83648	0.00369088	2.49311	2.20123	0.00228261	3.24391	1
2095	P39719	FLC2	ambiguous	1.27059	0.0480445	0.538654	2.58821	0.00235075	1.42755	1
3602	Q03778	FMN1	cytosol	1.46193	0.0141696	1.35453	1.84318	0.00778706	2.09041	1
1544	P36141	FMP46	mitochondria	1.90144	0.0170072	0.56461	3.12804	0	1.45966	1
2853	P50264	FMS1	cytosol	2.68625	0.00067033	2.9086	1.58179	0.0142045	1.96606	1
4573	Q12676	FOL3	cytosol	1.2075	0.0234236	1.72996	1.0879	0.0465404	1.67678	1
1117	P32472	FPR2	ambiguous	3.10808	0.00282025	0.75163	3.67496	0	1.11646	1
4070	Q07825	FRA1	cytosol	2.27572	0.00880724	0.589274	2.10599	0.0185207	0.599009	1
1191	P32614	FRD1	cytosol	3.79177	0.000924242	1.24837	2.69685	0.00912146	0.652922	1
1226	P32791	FRE1	PM	2.17996	0.00354468	1.41524	1.92336	0.0166034	-0.807187	0
2223	P40088	FTR1	PM	1.35791	0.0204318	-1.19043	1.28226	0.030955	-1.59486	1
1687	P38196	FUI1	PM	1.7852	0.00637901	-1.34718	2.18143	0.0031	-1.96058	1
577	P18562	FUR1	cytosol	1.92794	0.0209923	-0.49418	2.70589	0.00535561	-0.755096	1
4391	Q12247	FYV7	nucleus	2.20513	0.00335035	-1.60475	1.43516	0.0255383	-1.21204	1
3767	Q04792	GAD1	cytosol	2.20587	0.000940828	3.01343	2.2987	0.00209375	2.831	1
591	P19145	GAP1	ambiguous	2.16408	0.00367718	-1.13687	2.15275	0.00831967	-1.05715	1
851	P25555	GBP2	nucleus	2.91224	0.00757143	-0.460168	2.39064	0.0210947	-0.469689	1
1125	P32481	GCD11	cytosol	1.84199	0.036813	-0.364479	2.22727	0.0202166	-0.531034	1
458	P14065	GCY1	cytosol	2.32759	0.0035	1.12358	2.64105	0.00290972	1.2291	1
3463	Q02979	GDE1	cytosol	1.67034	0.00541515	2.17375	2.13717	0.00267732	2.83974	1
250	P07262	GDH1	cytosol	2.76628	0.00416495	-0.61472	2.00113	0.0408681	-0.392428	1
1319	P33327	GDH2	cytosol	2.78078	0.000807947	3.59182	3.16419	0	4.32863	1
2134	P39958	GDI1	cytosol	3.65039	0.000935065	0.858994	3.75942	0	0.984081	1
4333	Q12154	GET3	ambiguous	2.25832	0.00345776	1.08911	1.82942	0.0183765	0.799865	1
476	P14742	GFA1	cytosol	5.16616	0	1.5961	5.74314	0	1.92449	1
3921	Q06336	GGA1	Golgi	2.34767	0.000757895	2.73494	2.34956	0.00181893	2.81405	1
2253	P40208	GID8	cytosol	1.61724	0.00799184	1.70458	1.96446	0.00890872	1.4295	1
2459	P41818	GLC8	cytosol	2.59041	0.0041578	0.6779	3.05609	0.00283108	0.860739	1
560	P17709	GLK1	cytosol	3.70903	0	2.33156	4.10203	0	2.75353	1
441	P13188	GLN4	cytosol	2.84831	0.0116751	-0.394992	2.28396	0.0240678	-0.462807	1
2848	P50107	GLO1	cytosol	4.07893	0	1.82657	2.12743	0.010794	0.947866	1
3820	Q05584	GLO2	cytosol	1.34473	0.0420117	0.547192	1.88446	0.0358598	0.470406	1
4574	Q12680	GLT1	cytosol	4.09014	0.000739394	-0.940583	3.33811	0.00519467	-0.60464	1
1600	P37303	GLY1	cytosol	2.63687	0.00819974	-0.492446	2.65177	0.00665169	-0.73875	1
3177	P53839	GOR1	cytosol	2.12924	0.00353788	1.23631	2.77874	0.000494737	1.89651	1
380	P10823	GPA2	PM	1.32662	0.0159383	2.10352	1.45697	0.0178014	2.35723	1
3333	Q00055	GPD1	ambiguous	2.58838	0.000932551	1.32087	2.9777	0	1.65683	1
761	P23797	GPI12	ER	2.07352	0.00396078	1.24248	1.95585	0.00967387	1.35141	1
1958	P38875	GPI16	ER	2.8094	0.00338462	0.674562	3.22513	0.000519337	1.23575	1
3652	Q04080	GPI17	ER	2.50042	0.00342412	0.836448	2.4783	0.00530864	0.917933	1
4244	Q12008	GPM2	cytosol	2.91241	0.000835616	2.79782	2.4101	0.00146977	3.30167	1
2232	P40106	GPP2	cytosol	1.38646	0.0196542	1.13757	1.75592	0.0124021	1.54916	1
4284	Q12068	GRE2	cytosol	2.81087	0.000765957	1.27866	2.81353	0.00270323	0.976059	1
1847	P38715	GRE3	cytosol	4.18798	0	1.45298	3.95827	0	1.74149	1
3713	Q04410	GRH1	Golgi	1.67787	0.0241569	0.541154	1.81993	0.0225843	0.68004	1
833	P25373	GRX1	cytosol	3.99032	0	1.51702	4.4543	0	1.5936	1
3617	Q03835	GRX3	cytosol	1.76193	0.0118833	0.792998	1.43867	0.0484897	0.573906	1
2430	P40989	GSC2	PM	4.54016	0	6.03022	4.02242	0	6.28803	1
1249	P32836	GSP2	nucleus	1.55215	0.00789516	2.1458	1.37836	0.0215501	2.22387	1
3776	Q04924	GTB1	ER	1.15212	0.031504	1.18239	1.52056	0.0182831	1.55468	1
2404	P40582	GTT1	ambiguous	2.20613	0.0208135	0.416422	1.77929	0.0225575	0.713507	1
1812	P38625	GUA1	cytosol	1.71822	0.0242242	-0.524267	2.39869	0.00959844	-0.765949	1
1041	P32191	GUT2	mitochondria	1.62917	0.0183968	-0.724815	4.57821	0	2.28722	0
4153	Q08484	GYP1	Golgi	2.12441	0.00335814	1.92395	1.47978	0.0276881	0.972577	1
4452	Q12344	GYP5	cytosol	1.33352	0.0180385	1.55088	1.45411	0.0206857	1.6596	1
2782	P48365	GYP7	cytosol	5.10749	0	3.66412	2.95445	0	3.11686	1
2005	P38970	HAL5	ambiguous	3.97008	0.000788321	0.707183	1.90284	0.0214223	0.663371	1
3550	Q03532	HAS1	nucleus	1.61001	0.0240416	-0.597889	1.91563	0.0165409	-0.793379	1
631	P20448	HCA4	nucleus	4.4991	0.000659459	-0.787095	3.66776	0	-1.10838	1
1393	P34243	HCS1	cytosol	2.02974	0.0101462	0.659058	2.02961	0.0182132	0.648783	1
1069	P32347	HEM12	cytosol	2.67434	0.00534562	0.575188	2.80165	0.00503359	0.746214	1
4412	Q12276	HER1	cytosol	3.87566	0	2.96569	2.16298	0.00278405	2.7784	1
3724	Q04458	HFD1	ambiguous	2.20607	0.00461637	0.852097	3.2024	0	1.57601	1
3121	P53551	HHO1	nucleus	2.34214	0.00937516	-0.543144	3.09741	0.0117033	-0.483456	1
87	P00498	HIS1	cytosol	1.86051	0.0426483	-0.339081	2.4665	0.0177312	-0.495243	1
95	P00815	HIS4	cytosol	2.25073	0.0100985	-0.561804	2.66227	0.00513984	-0.839458	1
2777	P48353	HLJ1	ER	1.43194	0.0262425	0.690645	1.42508	0.0409809	0.68288	1
1621	P38074	HMT1	ambiguous	1.55553	0.0485152	-0.38291	1.86171	0.0262931	-0.589497	1
452	P13663	HOM2	cytosol	3.20998	0.0113465	-0.362188	2.04506	0.0214192	-0.572894	1
3666	Q04178	HPT1	cytosol	1.95252	0.0168714	-0.546797	2.36069	0.00775468	-0.851786	1
3831	Q05787	HRD3	ER	1.22008	0.0212698	2.10634	1.46929	0.0167031	2.60603	1
3847	Q05905	HRI1	cytosol	3.25636	0.00162644	0.770006	2.26539	0.0146832	0.61697	1
386	P10961	HSF1	nucleus	1.57988	0.0113333	1.13886	1.34998	0.0321387	1.14149	1
1394	P34244	HSL1	ambiguous	3.29189	0.000910448	1.7989	2.74481	0.00196444	1.51352	1
1032	P31539	HSP104	cytosol	3.51744	0.000884058	1.44873	3.84618	0	1.32424	1
517	P15992	HSP26	cytosol	3.38863	0	4.06297	3.33458	0	4.57054	1
4441	Q12329	HSP42	cytosol	3.26665	0	3.2289	3.36533	0	3.58233	1
1336	P33416	HSP78	mitochondria	3.91165	0.000797386	1.06846	3.38359	0	1.21107	1
122	P02829	HSP82	cytosol	4.01744	0	1.20321	3.06336	0.00234201	0.930357	1
2957	P53119	HUL5	nucleus	1.91366	0.00431058	1.49461	1.43036	0.027658	1.09941	1
152	P04807	HXK2	cytosol	2.86456	0.00346457	0.669908	2.07205	0.0304126	0.455799	1
1112	P32466	HXT3	PM	2.39509	0.00437562	-0.741276	2.83876	0.00180408	-1.23755	1
1113	P32467	HXT4	PM	3.46145	0	-1.7817	4.55701	0	-1.56234	1
2024	P39004;P39003	HXT7;HXT6	PM	2.18903	0.0036696	-1.47117	3.6695	0	-3.02862	1
2237	P40154	IES2	nucleus	1.8518	0.00817824	0.922162	1.40934	0.047201	0.616134	1
3220	P53897	IGO1	cytosol	1.94038	0.00671531	0.966426	1.70366	0.0164068	1.18138	1
2666	P47042	IKS1	cytosol	3.96589	0	2.44086	2.29365	0.00275658	1.92319	1
2658	P47031	IML2	cytosol	1.89831	0.0195069	0.522106	3.56357	0	1.3908	1
1275	P32899	IMP3	nucleus	2.93458	0.00427411	-0.557013	3.62415	0.00212698	-0.752469	1
3250	P53941	IMP4	nucleus	2.91406	0.00352453	-0.631571	2.01849	0.0165565	-0.722948	1
109	P01097	INH1	mitochondria	2.79964	0.00345657	-0.785022	2.31655	0.0134652	0.64083	0
412	P11986	INO1	cytosol	3.78094	0	3.44077	4.69617	0	5.24781	1
2862	P50942	INP52	ambiguous	1.54206	0.0101338	1.51736	1.25493	0.0328008	1.54474	1
4286	Q12072	IOC2	nucleus	2.04022	0.00610029	0.896501	1.70784	0.0183047	0.965738	1
3204	P53877	IPI3	nucleus	1.7196	0.0201365	-0.61111	1.9243	0.0181372	-0.7257	1
2570	P43615	IRC6	unknown	2.2433	0.00363755	1.33249	1.4511	0.0333737	0.833293	1
4670	Q99312	ISN1	ambiguous	1.00008	0.0393437	1.88467	1.08769	0.0440608	2.04006	1
3530	Q03419	IZH1	cytosol	1.61995	0.010316	-1.17636	1.71575	0.0135147	-1.38801	1
2293	P40358	JEM1	ER	3.04435	0	3.06933	3.44952	0	3.86777	1
2208	P40069	KAP123	cytosol	2.83841	0.0129318	-0.387213	2.57517	0.0109815	-0.634731	1
525	P16474	KAR2	ER	4.24882	0	1.99988	4.1364	0	2.44034	1
439	P13185	KIN1	cytosol	2.54834	0.00347952	1.05487	2.50726	0.00343188	1.1209	1
3232	P53914	KRE33	nucleus	3.06942	0.00938693	-0.40546	2.6058	0.0133805	-0.536294	1
677	P22023	KRE5	ER	3.64839	0.000701149	1.06517	3.78803	0	1.44056	1
943	P27810	KTR1	Golgi	2.86191	0.000955752	1.48126	3.13446	0	1.7379	1
1650	P38131	KTR4	Golgi	5.32316	0	1.24525	6.12841	0	1.37912	1
2301	P40367	LAS21	ER	1.21229	0.0298177	1.02737	1.36501	0.0334642	1.01188	1
3888	Q06147	LCB5	Golgi	1.11448	0.0359878	1.09951	1.76067	0.0117295	1.73346	1
4099	Q08045	LCL2	ambiguous	1.28178	0.0217755	1.39644	1.62069	0.013616	2.03681	1
4551	Q12502	LDB19	cytosol	2.99986	0.000666667	1.69598	1.11569	0.0403431	2.02837	1
1654	P38139	LDH1	LD	1.88903	0.00364338	1.99524	2.20517	0.00255488	1.97428	1
1465	P36016	LHS1	ER	2.82002	0.000768683	1.26909	2.85111	0.000959596	1.57338	1
1961	P38878	LNP1	ER	2.02603	0.0181897	0.493141	1.6231	0.0396599	0.539702	1
3952	Q06508	LOA1	ER	1.28424	0.0391114	0.639435	1.65329	0.0239156	0.833895	1
2282	P40345	LRO1	ER	1.51778	0.0259616	0.621438	1.84631	0.0302627	0.545185	1
3085	P53312	LSC2	mitochondria	3.28355	0.00096861	1.06021	3.66818	0	1.98671	1
2698	P47093	LSM8	nucleus	1.59473	0.00914469	1.49414	1.40919	0.0203291	2.20061	1
2439	P41318	LST8	ambiguous	1.22922	0.0276264	1.03357	1.65961	0.0155533	1.35916	1
274	P07702	LYS2	cytosol	2.49855	0.0217294	-0.358294	3.38171	0.0025241	-0.669411	1
2819	P49367	LYS4	mitochondria	2.26626	0.00579556	-0.715277	1.78768	0.0328607	-0.536057	1
1463	P36013	MAE1	mitochondria	1.97527	0.00906345	-0.739485	2.06853	0.0133129	-0.81486	1
682	P22134	MAG1	nucleus	2.67754	0.000616162	2.73459	1.65215	0.0147367	1.47933	1
3938	Q06436	MAG2	cytosol	1.98662	0.00418653	1.31173	1.25415	0.0484065	0.808591	1
387	P10962	MAK16	nucleus	1.70106	0.0148443	-0.794088	2.00572	0.0132434	-0.899531	1
4349	Q12176	MAK21	nucleus	2.20583	0.0091732	-0.598872	2.06781	0.0146932	-0.734074	1
1638	P38112	MAK5	nucleus	2.68291	0.00676369	-0.53234	2.80397	0.00499487	-0.742516	1
4165	Q08601	MCA1	cytosol	2.09973	0.00460897	0.962585	1.52615	0.0355644	0.695265	1
1487	P36051	MCD4	ER	4.01764	0	2.52111	4.26359	0	2.91984	1
769	P24279	MCM3	nucleus	2.23493	0.0196735	-0.420168	1.93654	0.0225222	-0.610786	1
993	P29496	MCM5	nucleus	1.69641	0.0477365	-0.351068	1.98912	0.0246559	-0.549486	1
1651	P38132	MCM7	nucleus	1.40334	0.0263624	-0.718579	1.75331	0.0135726	-1.33427	1
4415	Q12283	MCT1	mitochondria	2.23486	0.00332338	1.71298	2.04014	0.00514358	1.79583	1
3048	P53258	MDR1	cytosol	1.82891	0.00580415	1.27626	1.93495	0.00950579	1.37215	1
4451	Q12343	MED4	nucleus	1.88518	0.00572414	1.16479	2.15368	0.00759579	1.0938	1
107	P00958	MES1	cytosol	2.30335	0.0282394	-0.331792	1.90642	0.0310544	-0.506255	1
3385	Q02196	MET14	cytosol	1.14652	0.0259547	1.78785	1.49554	0.0166451	2.29167	1
170	P05694	MET6	cytosol	2.44026	0.00421565	-0.774164	2.10575	0.013658	-0.737087	1
859	P25573	MGR1	mitochondria	2.4425	0.00791644	0.557077	2.39998	0.00762791	0.838617	1
2235	P40151	MGS1	nucleus	1.40182	0.0117885	2.06285	1.58631	0.013551	2.34459	1
2580	P43638	MHP1	cytosol	2.06179	0.00441196	1.06923	2.12842	0.00837113	1.10217	1
3966	Q06580	MLC2	actin	1.15222	0.0359604	-0.954144	2.27833	0.00226619	-2.48902	1
2977	P53152	MMS2	cytosol	2.71067	0.00359918	0.76641	2.1278	0.0128046	0.791977	1
1482	P36044	MNN4	Golgi	2.04177	0.00325959	2.24772	2.66234	0	4.1467	1
1439	P35724	MNR2	vacuole	1.60764	0.00664638	2.42087	2.12034	0.00408023	2.06249	1
280	P07884	MOD5	nucleus	1.39129	0.017189	1.30278	1.77297	0.0124879	1.50981	1
2797	P48563	MON2	endosomes	2.94716	0.00345643	0.678738	2.83721	0.0115725	0.545815	1
4484	Q12404	MPD1	ER	2.64454	0.000791209	1.59454	2.74027	0.000989583	1.92925	1
4672	Q99316	MPD2	ER	2.2685	0.0152953	0.466606	2.72287	0.00264353	1.014	1
2690	P47083	MPP10	nucleus	3.03332	0.00329877	-0.761456	2.04077	0.0133891	-0.807081	1
2036	P39016	MPT5	cytosol	1.92569	0.00323043	3.44323	2.25429	0.00238636	2.96468	1
3878	Q06106	MRD1	nucleus	2.41317	0.00363004	-0.844246	2.21904	0.00571362	-1.17363	1
4008	Q06815	MRL1	ambiguous	1.66332	0.00741873	1.55036	1.66637	0.012862	1.95511	1
1437	P35719	MRP8	cytosol	2.79554	0.000957831	1.1183	3.02589	0.000502674	1.41601	1
1295	P33201	MRT4	nucleus	2.9837	0.0129753	-0.373131	2.57403	0.013356	-0.557116	1
2800	P48566	MSB3	cytosol	3.85668	0	2.74917	1.58532	0.0124898	3.11587	1
970	P28737	MSP1	mitochondria	3.422	0.000938462	1.60237	3.83255	0	1.64418	1
2670	P47047	MTR4	cytosol	2.28732	0.0168889	-0.440889	1.99055	0.0214976	-0.601298	1
3441	Q02866	MUK1	cytosol	1.22832	0.0226804	1.69861	1.14366	0.0396367	1.77826	1
2419	P40959	MVP1	endosomes	3.23747	0.00350737	0.610413	1.85153	0.0310219	0.528509	1
301	P08964	MYO1	actin	1.11262	0.0422563	-0.91076	1.39789	0.0209877	-2.09031	1
3455	Q02931	NAN1	nucleus	2.09038	0.0157797	-0.513711	2.74614	0.00542029	-0.741423	1
2386	P40555	NAS2	cytosol	2.27574	0.000694534	2.94623	2.39002	0.00195575	3.03668	1
2837	P50086	NAS6	cytosol	2.02114	0.0112774	0.629989	2.00721	0.0153266	0.764996	1
4467	Q12374	NCA2	mitochondria	1.34969	0.0341646	0.631205	1.67885	0.0226381	0.824719	1
4363	Q12200	NCR1	vacuole	1.88981	0.00328182	4.78119	1.71404	0.00761181	4.25531	1
1064	P32340	NDI1	mitochondria	1.97733	0.0269183	-0.392331	3.55005	0.00186498	0.816964	0
2367	P40527	NEO1	ambiguous	2.94175	0.00415068	0.567285	3.96914	0.00215261	0.685187	1
4231	Q08972	NEW1	cytosol	2.45465	0.0263828	-0.324733	2.78621	0.0116145	-0.559448	1
4664	Q99271	NHA1	PM	1.61025	0.0172673	0.782609	1.74512	0.0134359	1.38184	1
1134	P32495	NHP2	nucleus	2.76543	0.00426689	-0.600103	2.16129	0.0206717	-0.545249	1
2933	P53081	NIF3	mitochondria	2.17636	0.0341381	0.32111	2.43231	0.0328676	0.364892	1
1136	P32497	NIP1	cytosol	2.22836	0.0199961	-0.418994	2.54538	0.01766	-0.476569	1
4223	Q08962	NIP7	nucleus	1.99544	0.0146367	-0.573492	2.53125	0.0116996	-0.646411	1
2828	P49954	NIT3	cytosol	2.13913	0.0124628	0.53886	1.92539	0.033498	0.471591	1
3899	Q06178	NMA1	cytosol	1.84898	0.0182265	0.569354	1.97148	0.0293498	0.501149	1
3013	P53204	NMA2	cytosol	1.51896	0.0177363	0.907155	1.78843	0.0146192	1.05563	1
1950	P38861	NMD3	cytosol	2.28383	0.00964312	-0.556985	1.77953	0.0214453	-0.752109	1
4150	Q08444	NOB1	cytosol	2.95202	0.00341371	-0.766752	2.06477	0.0125642	-0.863972	1
3955	Q06512	NOC4	nucleus	1.95303	0.0166674	-0.547715	2.18496	0.0114892	-0.837948	1
3451	Q02892	NOG1	nucleus	4.0695	0.000841379	-1.03896	3.50779	0	-1.08518	1
3159	P53742	NOG2	nucleus	2.68746	0.00324494	-0.862813	5.30538	0	-1.43293	1
505	P15646	NOP1	nucleus	2.17227	0.00846073	-0.645381	2.2234	0.0148024	-0.642608	1
4115	Q08208	NOP12	nucleus	2.57557	0.00365009	-0.749246	2.32225	0.00795859	-0.880951	1
3209	P53883	NOP13	nucleus	3.10142	0.00290862	-0.777623	3.02291	0.00229927	-0.940493	1
4652	Q99207	NOP14	nucleus	2.18118	0.0092805	-0.607694	2.66694	0.0049821	-0.811055	1
3241	P53927	NOP15	nucleus	2.65166	0.00356489	-0.736179	1.92801	0.0155086	-0.830582	1
2432	P40991	NOP2	nucleus	2.23024	0.0184725	-0.431213	2.2822	0.014713	-0.606583	1
1604	P37838	NOP4	nucleus	4.94402	0	-1.18533	2.95844	0	-1.70492	1
4289	Q12080	NOP53	nucleus	1.87611	0.0118969	-0.688043	1.46062	0.0279804	-1.01164	1
4520	Q12460	NOP56	nucleus	2.25034	0.0153449	-0.471643	2.32671	0.0167283	-0.55232	1
4548	Q12499	NOP58	nucleus	2.66126	0.0124347	-0.414152	2.17024	0.0183525	-0.573228	1
3050	P53261	NOP7	nucleus	2.51123	0.00745983	-0.552546	2.2593	0.0107738	-0.820981	1
2686	P47077	NOP9	nucleus	2.9982	0.00476115	-0.517785	2.09788	0.0295556	-0.457591	1
1352	P33755	NPL4	nucleus	2.33975	0.00345098	0.986557	2.54659	0.00779266	0.756733	1
2113	P39923	NPR2	ambiguous	1.03778	0.0368772	1.56674	1.21902	0.0381415	1.37458	1
2082	P39683	NPT1	nucleus	3.2285	0.0034218	0.67303	2.25191	0.0223341	0.489058	1
3028	P53228	NQM1	nucleus	2.73624	0.000625641	2.43206	2.94346	0	3.12461	1
2214	P40078	NSA2	cytosol	3.42199	0	-2.59958	2.80563	0.000954774	-1.66548	1
928	P27476	NSR1	nucleus	3.67697	0.000954955	-0.694304	3.51207	0.0020458	-0.765277	1
2289	P40354	NTA1	ambiguous	2.86947	0.000645503	2.00553	1.36923	0.0287772	1.27183	1
1076	P32356	NTH1	cytosol	1.84725	0.00376302	2.17752	2.05473	0.00405698	2.50015	1
2163	P40010	NUG1	nucleus	2.19467	0.00742897	-0.68035	1.99582	0.0135294	-0.874554	1
4282	Q12066	NUR1	NE	2.45495	0.000734694	2.00088	1.84423	0.00764407	2.1909	1
4281	Q12063	NUS1	ER	3.29701	0.000677778	1.30047	3.318	0	1.73238	1
4397	Q12255	NYV1	vacuole	1.37695	0.0340078	0.605266	1.38472	0.0424101	0.711713	1
2866	P50946	OCA1	cytosol	1.56498	0.0262199	0.56885	1.74456	0.0395468	0.482208	1
1034	P31755	OCH1	Golgi	3.17585	0	2.47987	2.86218	0	2.07438	1
3076	P53298	OKP1	nucleus	1.01668	0.0368494	1.81682	1.46025	0.0252096	1.15972	1
643	P21147	OLE1	ER	2.99885	0.00357724	-0.65136	2.31855	0.0117238	-0.717444	1
4112	Q08202	OPI10	cytosol	1.3693	0.0129899	2.26607	2.04646	0.00708969	1.45101	1
4007	Q06810	OPY2	ambiguous	1.95336	0.00361396	2.24444	1.69342	0.0116625	2.26632	1
3886	Q06144	ORM2	ER	3.33841	0.000871429	1.66124	3.93562	0	2.59436	1
3388	Q02201	OSH6	ER	1.96983	0.0100737	0.707415	2.40885	0.00502439	1.0948	1
4639	Q92316	OST5	cytosol	1.44988	0.0383108	-0.500141	1.40878	0.0183286	-2.62809	1
2566	P43611	OSW7	ambiguous	1.26552	0.0354935	0.720976	1.71573	0.01465	1.24406	1
3553	Q03558	OYE2	cytosol	6.1293	0	1.80473	4.20734	0	1.40463	1
141	P04147	PAB1	cytosol	2.12087	0.0311971	-0.343859	2.50026	0.0214748	-0.445246	1
1159	P32567	PAH1	cytosol	1.30068	0.0202755	1.48844	1.34108	0.0296506	1.37277	1
108	P01094	PAI3	cytosol	2.89183	0.000963636	1.04136	1.22211	0.0379732	1.37823	1
3809	Q05518	PAL1	actin	2.81446	0.00355133	0.668543	3.2876	0.00512632	0.605612	1
1601	P37304	PAM1	cytosol	2.26566	0.007832	0.618155	1.77703	0.0276637	0.622269	1
1894	P38787	PAN5	cytosol	2.09446	0.0112908	0.592588	1.91602	0.0263188	0.558365	1
3828	Q05778	PBA1	cytosol	2.62139	0.00325061	0.995447	1.77338	0.0197795	0.828471	1
338	P0CT04	PBI2	cytosol	2.70541	0.000774194	1.44396	3.30296	0	2.1853	1
283	P08018	PBS2	cytosol	2.05352	0.0209521	0.452588	2.31003	0.0148244	0.603456	1
2042	P39081	PCF11	nucleus	2.34357	0.0036234	0.900966	2.00589	0.0147047	0.77845	1
2188	P40038	PCL6	ambiguous	1.99441	0.00371857	1.58345	1.40898	0.0343221	0.874184	1
1652	P38137	PCS60	peroxisomes	2.36605	0.00444984	0.740991	3.30032	0	1.3698	1
195	P06169	PDC1	cytosol	1.93245	0.0312478	-0.378325	1.96031	0.0420687	-0.393931	1
711	P22434	PDE1	ambiguous	1.91969	0.00439735	1.37078	1.34361	0.0329039	1.11623	1
565	P17967	PDI1	ER	4.59467	0	1.52423	4.26151	0	2.16662	1
1049	P32319	PEP1	ambiguous	2.01605	0.0115704	0.60877	3.18028	0.00178226	0.940113	1
1256	P32854	PEP12	endosomes	3.07169	0	3.32488	3.37335	0	3.23758	1
254	P07267	PEP4	vacuole	3.62856	0	1.57895	3.17144	0	1.38586	1
2275	P40335	PEP8	endosomes	2.9704	0.00331954	0.739768	4.49	0	1.21384	1
381	P10834	PET54	mitochondria	2.50436	0.000785455	2.00476	3.8461	0	2.21211	1
3896	Q06169	PEX30	ER	2.27696	0.00337812	1.02809	1.73682	0.0133595	1.34467	1
260	P07274	PFY1	cytosol	2.14588	0.0142009	0.516022	2.19963	0.0137386	0.673308	1
4220	Q08959	PGC1	mitochondria	1.60565	0.0120683	1.0363	1.44344	0.0337304	0.838252	1
1586	P37012	PGM2	cytosol	1.78607	0.00683121	1.24434	1.89453	0.0108683	1.35083	1
397	P11491	PHO8	vacuole	1.97067	0.0128976	0.611294	2.97881	0.00183402	1.11543	1
3940	Q06449	PIN3	ambiguous	3.24788	0.001	2.09296	2.71508	0.00151196	1.80403	1
2048	P39105	PLB1	PM	4.46411	0	4.1236	4.3153	0	4.72748	1
4103	Q08108	PLB3	ambiguous	3.35728	0	4.28805	4.44957	0	4.11359	1
157	P05030;P19657	PMA1;PMA2	PM	2.04634	0.0247358	-0.402462	1.68804	0.0342607	-0.569208	1
1990	P38929	PMC1	vacuole	2.76334	0.000859155	4.58244	2.51153	0.000534091	4.19491	1
1000	P29952	PMI40	cytosol	4.37259	0	1.09423	5.32638	0	1.37675	1
1356	P33775	PMT1	ER	2.02141	0.0182449	0.495273	3.1527	0.00187288	1.00088	1
1026	P31382	PMT2	ER	3.63779	0.00420104	0.464158	3.74213	0.00285034	0.653491	1
2761	P47190	PMT3	ER	2.31842	0.000949254	2.20896	3.4365	0	2.45982	1
2999	P53184	PNC1	peroxisomes	1.75294	0.00641642	1.48052	1.967	0.00705804	1.726	1
4654	Q99216	PNO1	nucleus	3.30466	0.000705202	-1.34004	3.02587	0	-1.72574	1
861	P25576	POF1	ambiguous	2.45675	0.000755245	2.06298	2.49753	0.00144954	2.42431	1
3653	Q04081	PPM1	ambiguous	0.976464	0.0484817	1.29346	1.32787	0.0263671	1.76637	1
4142	Q08282	PPM2	cytosol	1.19248	0.0241784	-1.63493	1.60465	0.0154864	-1.59315	1
913	P26570	PPZ1	PM	2.10979	0.0153118	0.513919	2.73066	0.00567366	0.728318	1
306	P09232	PRB1	vacuole	3.34605	0	2.5591	3.77529	0	3.32602	1
93	P00729	PRC1	vacuole	2.59389	0.000662577	1.42604	2.42181	0.00235955	1.86792	1
835	P25375	PRD1	cytosol	3.12319	0.00126801	0.829489	2.45051	0.0109613	0.687515	1
1811	P38624	PRE3	proteasome	3.16567	0.00293931	0.757565	2.34662	0.0139427	0.600047	1
757	P23724	PRE7	proteasome	3.87691	0.000739726	0.702457	3.11385	0.00932121	0.542351	1
752	P23639	PRE8	proteasome	2.91301	0.00474603	0.534161	2.91233	0.0134791	0.480731	1
751	P23638	PRE9	proteasome	2.26673	0.0182984	0.426734	2.53562	0.0155758	0.51596	1
2343	P40494	PRK1	actin	1.74868	0.0164013	0.684275	1.5412	0.0353816	0.680529	1
2329	P40476	PRM5	unknown	3.193	0	4.66347	1.56084	0.014607	2.02287	1
2994	P53174	PRM8	ambiguous	2.19442	0.00249444	2.3649	2.41574	0.00188889	2.542	1
4023	Q07350	PRP11	nucleus	1.60214	0.00934	-1.37647	2.49067	0.00149057	-2.71243	1
618	P20053	PRP4	nucleus	1.40603	0.0113326	2.22936	1.34439	0.0238876	2.07788	1
1826	P38689	PRS3	cytosol	1.83954	0.0398163	-0.355481	3.63431	0.00780335	-0.477566	1
1385	P34227	PRX1	mitochondria	2.33634	0.0032968	1.25711	3.44389	0	2.05511	1
1523	P36110	PRY2	ambiguous	3.54487	0	7.66589	3.36519	0	3.90075	1
4457	Q12355	PST1	CW	3.05034	0.00077707	1.98491	4.36359	0	3.39708	1
4444	Q12335	PST2	PM	1.22936	0.0419375	0.671813	1.28012	0.0446087	0.849238	1
1417	P35182	PTC1	ambiguous	1.52497	0.0124768	1.23425	2.50324	0.00263522	1.26951	1
2138	P39966	PTC2	cytosol	2.52954	0.00569001	-0.600447	1.58137	0.0498611	-0.470083	1
2711	P47116	PTK2	cytosol	1.39483	0.0101709	3.37807	1.38931	0.0178705	3.39608	1
790	P25044	PTP1	cytosol	1.75675	0.00929219	0.988874	1.71487	0.0203036	0.881805	1
988	P29461	PTP2	nucleus	1.41498	0.0163713	1.35744	1.17995	0.0412686	1.30963	1
1277	P32901	PTR2	PM	2.16092	0.00675456	0.722356	1.9756	0.00953663	-1.3123	0
4020	Q06991	PUN1	PM	3.90199	0	1.69857	4.7484	0	2.53893	1
886	P25635	PWP2	nucleus	2.40381	0.0101215	-0.50602	2.78642	0.00943487	-0.618656	1
3104	P53335	PXR1	nucleus	2.57466	0.00252958	-1.22536	2.79129	0.00192174	-1.39075	1
2878	P52489	PYK2	cytosol	2.35165	0.000892562	4.21637	2.63853	0	4.91508	1
245	P07257	QCR2	mitochondria	2.08569	0.0208335	-0.445079	2.06977	0.030327	0.46162	0
1901	P38795	QNS1	cytosol	2.6087	0.0154764	0.397945	2.93414	0.0116782	0.530481	1
847	P25454	RAD51	cytosol	2.22596	0.00248753	-2.16171	1.21563	0.0372287	-1.51505	1
409	P11938	RAP1	nucleus	3.26446	0.0240199	-0.283623	2.36387	0.0305624	-0.391323	1
111	P01119	RAS1	PM	2.41462	0.0183394	-0.397313	2.45653	0.0034519	-1.20005	1
2705	P47104	RAV1	ambiguous	2.83438	0.000753086	2.6536	2.3854	0.00206154	2.14803	1
3632	Q03956	RAV2	ambiguous	3.23037	0.00096063	1.99907	2.5457	0.00230769	1.48144	1
801	P25332	RBK1	cytosol	1.6568	0.0235795	0.576414	1.93891	0.0143353	0.865419	1
1489	P36054	RCN1	cytosol	4.79753	0	3.38292	3.03179	0	3.2547	1
4269	Q12044	RCN2	cytosol	5.2428	0	2.03064	3.90117	0	1.77396	1
4427	Q12305	RDL1	mitochondria	3.16239	0.000919149	1.10447	3.26204	0.000537143	1.2346	1
1787	P38344	REI1	cytosol	2.65481	0.00334837	-0.995039	2.64931	0.002144	-1.47266	1
1426	P35196	RER2	ER	3.74943	0.000717647	1.05277	3.46573	0	1.33647	1
4134	Q08237	REX4	nucleus	1.1961	0.0327457	-0.950381	2.08307	0.00789497	-1.2776	1
1614	P38066	RIB1	cytosol	1.95533	0.0273957	0.392975	2.76408	0.0115307	0.563332	1
4261	Q12033	RIM20	cytosol	1.64085	0.00554586	2.38083	1.21685	0.0440785	1.04606	1
4356	Q12189	RKI1	cytosol	3.13465	0.00361679	-0.562437	2.43702	0.009416	-0.76686	1
4544	Q12495	RLF2	nucleus	2.62573	0.00353715	-0.844447	2.2266	0.0133776	-0.701178	1
4084	Q07915	RLP24	nucleus	3.10281	0.000619289	-1.46231	1.51907	0.027779	-0.899715	1
2406	P40693	RLP7	nucleus	2.84919	0.000779783	-1.24383	2.45853	0.00250898	-1.23591	1
658	P21524	RNR1	ambiguous	3.43371	0	-1.91425	3.57337	0	-1.83557	1
3457	Q02933	RNY1	ambiguous	2.73446	0.000638743	2.54193	1.89557	0.00507292	3.27963	1
2583	P45818	ROK1	nucleus	2.28963	0.00794858	-0.615695	1.40135	0.0402938	-0.72447	1
1653	P38138	ROT2	ER	1.80234	0.0113596	0.771004	1.7079	0.0177772	1.03957	1
3770	Q04847	ROY1	cytosol	2.77964	0.000583732	1.89263	2.53778	0.00179675	1.8153	1
686	P22138	RPA135	nucleus	1.84159	0.0383204	-0.35952	2.50002	0.00777586	-0.783298	1
388	P10964	RPA190	nucleus	3.16024	0.00642584	-0.45731	2.97231	0.00457222	-0.735546	1
3354	Q01080	RPA49	nucleus	2.44633	0.0153283	-0.428068	3.01933	0.00253939	-0.791412	1
1284	P32910	RPC34	nucleus	1.24076	0.0489062	-0.556583	1.59898	0.0383844	-0.574464	1
275	P07703	RPC40	nucleus	2.27407	0.0125051	-0.49512	2.20291	0.0134211	-0.719309	1
1908	P38805	RPF1	nucleus	3.02363	0.000830769	-1.14106	3.79904	0	-1.36535	1
1558	P36160	RPF2	nucleus	2.23899	0.0164185	-0.459556	3.63211	0.00151923	-0.881158	1
1726	P38249	RPG1	cytosol	2.99607	0.00571557	-0.489997	2.61704	0.0127015	-0.563563	1
2450	P41805	RPL10	ribosome	3.00448	0.000732203	-1.03802	2.19977	0.0134016	-0.698099	1
1868	P38754;P36105	RPL14B;RPL14A	ribosome	3.79053	0.000990826	-0.854094	3.34443	0.00454696	-0.625716	1
179	P05748	RPL15A	ribosome	3.89734	0.00072619	-0.99301	1.74935	0.0365753	-0.517578	1
919	P26784	RPL16A	ribosome	3.65003	0.000648936	-1.03754	1.66903	0.0301987	-0.658983	1
920	P26785	RPL16B	ribosome	3.07934	0.000705882	-0.963162	1.73149	0.0499034	-0.412938	1
2633	P46990	RPL17B	ribosome	3.19702	0.000938053	-0.833926	2.23223	0.0182372	-0.555787	1
360	P0CX83;P0CX82	RPL19B;RPL19A	ribosome	3.02118	0.000701299	-0.995928	4.51064	0.00259443	-0.523871	1
351	P0CX44;P0CX43	RPL1B;RPL1A	ribosome	2.86151	0.00287855	-0.876007	1.54984	0.039732	-0.585172	1
3312	P56628	RPL22B	ribosome	1.77905	0.0100613	-0.90296	1.67752	0.0166215	-1.16891	1
144	P04449	RPL24A	ribosome	2.36628	0.0034463	-1.27958	1.50064	0.0219131	-1.27169	1
145	P04456	RPL25	ribosome	3.19662	0.000685714	-0.884825	2.37791	0.01661	-0.539972	1
119	P02406	RPL28	ribosome	2.2749	0.00423116	-0.836334	1.9442	0.0342948	-0.456518	1
352	P0CX46;P0CX45	RPL2B;RPL2A	ribosome	2.12257	0.00578698	-0.81875	2.49342	0.0127546	-0.600145	1
461	P14126	RPL3	ribosome	3.54071	0.000888889	-0.88767	2.17079	0.0164302	-0.639973	1
460	P14120	RPL30	ribosome	2.74001	0.00327438	-0.83856	1.71252	0.0425284	-0.46832	1
326	P0C2H8	RPL31A	ribosome	3.42357	0.000797048	-0.861877	1.38442	0.0499746	-0.601384	1
2435	P41056	RPL33B	ribosome	1.31992	0.0334621	-0.679651	1.48863	0.0358245	-0.734022	1
2365	P87262;P40525	RPL34A;RPL34B	ribosome	2.16591	0.00351477	-1.43499	1.77634	0.0244681	-0.68417	1
60	O14455	RPL36B	ribosome	2.90167	0.000696774	-1.08715	1.79533	0.031501	-0.549997	1
2869	P51402	RPL37B	ribosome	2.87426	0.000946429	-1.02802	1.68565	0.0280997	-0.674079	1
2817	P49167	RPL38	ribosome	2.26439	0.00344423	-1.07105	1.51437	0.0427763	-0.575109	1
379	P10664	RPL4A	ribosome	3.99786	0.000622449	-0.884691	1.71593	0.0262357	-0.695765	1
908	P26321	RPL5	ribosome	1.46621	0.0231028	-0.790405	1.34468	0.0372955	-0.935618	1
987	P29453	RPL8B	ribosome	3.28249	0.000952096	-0.808065	2.28748	0.0125538	-0.708574	1
172	P05738	RPL9A	ribosome	2.86105	0.00274933	-0.910924	2.0291	0.0143568	-0.779055	1
1874	P38764	RPN1	proteasome	2.77953	0.00434697	0.581006	1.90994	0.0386949	0.429817	1
1969	P38886	RPN10	proteasome	2.98731	0.0034381	0.753365	2.22267	0.0328342	0.398705	1
1135	P32496	RPN12	proteasome	2.73852	0.00782157	0.479557	1.6846	0.0409173	0.489501	1
4469	Q12377	RPN6	proteasome	2.36188	0.00639766	0.653177	2.15744	0.02058	0.547989	1
3649	Q04062	RPN9	proteasome	2.4766	0.00650798	0.601568	1.71531	0.0306267	0.613127	1
446	P13433	RPO41	mitochondria	4.33587	0	-4.43606	4.25035	0	-4.17446	1
162	P05317	RPP0	ribosome	3.8765	0.000874494	-0.769995	5.36494	0.00227437	-0.520285	1
118	P02400	RPP2B	ribosome	1.74504	0.00873987	-1.09712	1.43906	0.0384311	-0.724614	1
2588	P46654	RPS0B	ribosome	1.87527	0.0242867	-0.45863	2.88324	0.00258642	-0.873751	1
353	P0CX48;P0CX47	RPS11B;RPS11A	ribosome	3.1418	0.000977376	-1.1866	2.44665	0.00552719	-0.908677	1
2057	P39516	RPS14B	ribosome	2.07231	0.00679267	-0.797789	1.80771	0.0303949	-0.56265	1
3376	Q01855	RPS15	ribosome	2.60305	0.00338173	-0.965252	1.78627	0.0246843	-0.669819	1
120	P14127;P02407	RPS17B;RPS17A	ribosome	3.49451	0.000878049	-0.889055	1.92259	0.0203547	-0.679279	1
357	P0CX56;P0CX55	RPS18B;RPS18A	ribosome	3.87478	0.000840467	-0.756186	2.00852	0.0183071	-0.658298	1
265	P07281;P07280	RPS19B;RPS19A	ribosome	2.54095	0.00344215	-0.877783	1.90979	0.017729	-0.764111	1
1342	P33442	RPS1A	ribosome	2.67179	0.00509953	-0.590969	4.03631	0.00511779	-0.488798	1
845	P25443	RPS2	ribosome	3.20921	0.00344928	-0.605649	2.71685	0.0147804	-0.48654	1
1836	P38701	RPS20	ribosome	2.7125	0.00286375	-0.97721	1.51089	0.035728	-0.702293	1
322	P0C0V8	RPS21A	ribosome	2.11347	0.00975278	-0.627958	2.56654	0.00636952	-0.801207	1
1843	P38711;P35997	RPS27B;RPS27A	ribosome	2.0418	0.00755068	-0.777101	1.46191	0.0388412	-0.691305	1
347	P0CX36;P0CX35	RPS4B;RPS4A	ribosome	2.4639	0.00417931	-0.741398	2.41129	0.0147585	-0.565385	1
348	P0CX38;P0CX37	RPS6B;RPS6A	ribosome	2.36017	0.00370467	-0.908844	2.33048	0.00952418	-0.804292	1
921	P26786	RPS7A	ribosome	2.75881	0.00371161	-0.677848	1.98901	0.0246613	-0.553084	1
2770	P48164	RPS7B	ribosome	2.90248	0.00220455	-0.924148	3.11721	0.00250149	-0.743589	1
1302	P33299	RPT1	proteasome	1.84212	0.0241354	0.46557	1.80638	0.0471602	0.407105	1
2273	P40327	RPT2	proteasome	3.14804	0.00330693	0.720716	1.74951	0.0433632	0.44848	1
1300	P33297	RPT5	proteasome	3.0081	0.00342993	0.74471	2.52284	0.0177531	0.485299	1
3380	Q01939	RPT6	proteasome	4.73855	0.000681388	0.573256	4.25337	0.00509227	0.471091	1
3681	Q04225	RRB1	nucleus	2.05148	0.0259774	-0.390666	4.00778	0.00190517	-0.713891	1
2314	P40454	RRD1	cytosol	1.60187	0.00915006	1.41008	1.50038	0.0218356	1.28288	1
4587	Q12754	RRP12	nucleus	2.15604	0.0164358	-0.482942	1.7989	0.0273046	-0.61349	1
1502	P36080	RRP14	nucleus	1.76658	0.0161712	-0.67669	1.77506	0.0297492	-0.587971	1
3954	Q06511	RRP15	nucleus	2.6172	0.00380399	-0.72036	2.72046	0.00543341	-0.753991	1
4533	Q12481	RRP36	nucleus	1.1082	0.0343619	-1.22411	1.83998	0.00948748	-1.73033	1
3789	Q05022	RRP5	nucleus	3.76311	0.000672897	-0.696878	2.6615	0.0052439	-0.78891	1
1999	P38961	RRP8	nucleus	1.44792	0.0344328	-0.53825	2.15927	0.0136185	-0.707071	1
4185	Q08746	RRS1	nucleus	1.60453	0.0213308	-0.685019	3.57242	0.00152657	-0.912109	1
838	P25382	RSA4	nucleus	1.77649	0.0205612	-0.566832	1.41931	0.0487299	-0.584443	1
3753	Q04693	RSE1	nucleus	2.71641	0.000923077	1.72518	1.79827	0.016517	0.981979	1
1490	P36056	RSM22	mitochondria	1.47135	0.0139202	-1.35177	1.14495	0.0358112	-2.69805	1
454	P13856	RSR1	ambiguous	1.95872	0.0283632	0.388217	2.25154	0.0172219	0.571999	1
1186	P32608	RTG2	cytosol	2.70029	0.00436842	0.609713	2.37548	0.0228081	0.449353	1
4300	Q12100	RTK1	PM	1.72655	0.00509148	2.01604	1.92878	0.00525672	2.40322	1
3069	P53289	RTS3	ambiguous	3.26272	0	3.23385	1.63264	0.0124663	2.50381	1
4212	Q08924	RTT10	cytosol	1.69949	0.0371868	-0.398679	2.13646	0.0124686	-0.811244	1
810	P25343	RVS161	actin	2.17247	0.00932834	0.606492	3.03146	0.00282155	0.869149	1
2110	P39743	RVS167	actin	2.20016	0.00521429	0.812227	2.33161	0.00963601	0.813081	1
1178	P32599	SAC6	actin	3.05582	0.00888773	0.420959	3.32832	0.0145851	0.404555	1
2607	P46946	SAE2	nucleus	2.00501	0.00348515	-1.71928	2.01792	0.0134099	-0.829053	1
1793	P38352	SAF1	unknown	1.07937	0.0316237	1.72812	3.3238	0	2.19832	1
376	P10659	SAM1	cytosol	3.6072	0.00325854	-0.603612	3.99527	0.00508616	-0.503487	1
597	P19358	SAM2	cytosol	2.76272	0.00378339	-0.658745	1.81997	0.0409406	-0.439536	1
4236	Q08986	SAM3	PM	2.67985	0.000744828	-1.42193	1.36984	0.03755	-0.87015	1
3270	P53969	SAM50	mitochondria	1.89028	0.0134733	0.650127	2.37622	0.0067426	0.931898	1
639	P20606	SAR1	COPII	1.97786	0.0113444	0.658847	2.76502	0.00725612	0.680408	1
4321	Q12136	SAS10	nucleus	2.07847	0.0320206	-0.345531	1.63222	0.0356709	-0.594151	1
800	P25303	SCJ1	ER	4.46567	0.000853147	0.934452	4.45971	0	1.59495	1
4633	Q6Q595	SCS22	ER	1.52743	0.020601	0.788508	2.57302	0.00251652	1.09056	1
3781	Q04951	SCW10	CW	5.40019	0	5.79679	4.31142	0	3.48915	1
3086	P53313	SDA1	nucleus	3.4507	0.000592233	-1.04812	2.55684	0.00156436	-2.55015	1
3344	Q00711;P47052	SDH1	mitochondria	1.89236	0.0233272	-0.470847	2.2451	0.0124475	0.728654	0
669	P21801	SDH2	mitochondria	1.52151	0.0205811	-0.796719	2.54479	0.00574057	0.832589	0
1597	P37298	SDH4	mitochondria	2.30979	0.00277929	-1.73716	2.47079	0.00495674	0.948247	0
4128	Q08230	SDH5	mitochondria	3.61816	0.00328929	0.573942	2.15455	0.0146716	0.677164	1
4606	Q3E785	SDH6	mitochondria	2.48438	0.000717608	1.85075	2.49427	0.00145622	2.45423	1
1484	P36047	SDS22	cytosol	1.85258	0.00907497	0.861228	1.74494	0.019598	0.868688	1
1765	P38314	SDS24	cytosol	4.05689	0	2.73509	3.45242	0	2.29379	1
400	P11655	SEC12	ER	2.00341	0.00553754	0.964847	1.82076	0.0133177	1.11873	1
3730	Q04491	SEC13	COPII	2.68119	0.00372556	0.714944	1.82196	0.0341304	0.50507	1
770	P24280	SEC14	cytosol	2.78967	0.00681188	0.499077	2.48831	0.0417609	0.314757	1
2784	P48415	SEC16	COPII	1.91362	0.0194877	0.515458	1.82819	0.0373314	0.474826	1
1181	P32602	SEC17	ambiguous	2.42594	0.00379024	0.829403	2.42011	0.00518085	1.05588	1
579	P18759	SEC18	ambiguous	2.66679	0.00337383	0.911608	2.72264	0.00496939	0.780045	1
542	P17065	SEC2	PM	2.39654	0.00282741	1.35735	1.56496	0.0227541	1.00981	1
1038	P32074	SEC21	COPI	1.66646	0.0329709	0.441786	2.11644	0.0182592	0.597657	1
493	P15303	SEC23	COPII	2.21385	0.0191639	0.429712	2.06451	0.0224365	0.550847	1
2334	P40482	SEC24	COPII	2.17923	0.00958603	0.602322	2.66021	0.00951779	0.647282	1
2453	P41810	SEC26	COPI	2.46696	0.00795935	0.55131	1.98011	0.0372633	0.426662	1
2003	P38968	SEC31	COPII	3.22877	0.0224511	0.294835	2.81156	0.0462745	0.278149	1
1254	P32844	SEC6	PM	2.69246	0.00081203	1.56677	1.89926	0.00997333	1.436	1
484	P14906	SEC63	ER	2.34711	0.00567311	0.673929	2.53732	0.00675799	0.810592	1
3369	Q01590	SED5	Golgi	2.28409	0.00557943	0.723315	1.91773	0.0326913	0.483149	1
2636	P46995	SET2	nucleus	1.97702	0.0168364	-0.534183	2.45736	0.00757983	-0.793269	1
3260	P53953	SFB2	COPII	3.66487	0.000772152	1.17911	3.84572	0	1.31227	1
1911	P38810	SFB3	COPII	2.33722	0.00473851	0.738962	1.98735	0.0165639	0.731179	1
3882	Q06132	SGD1	nucleus	1.79799	0.0164801	-0.643965	2.31636	0.00459777	-1.30341	1
2870	P51534	SHE4	cytosol	1.55454	0.0067831	2.76137	1.22171	0.0309572	2.20974	1
1592	P37291	SHM2	cytosol	3.49035	0.00433987	-0.458282	4.053	0.0108143	-0.412102	1
2211	P40073	SHO1	PM	1.40102	0.0215285	0.977318	1.22363	0.0465301	0.940705	1
4111	Q08199	SIL1	ER	2.27415	0.000752613	3.47941	2.48093	0.000508108	3.9464	1
2328	P40472	SIM1	CW	3.61369	0	4.24761	1.94797	0.00767841	1.72024	1
3347	Q00772	SLT2	ambiguous	2.83682	0.000564815	1.64757	2.78385	0.00153398	1.67262	1
3041	P53251	SLX9	nucleus	2.4037	0.00365683	-0.862692	3.46189	0	-1.666	1
699	P22213	SLY1	ambiguous	2.61944	0.00360656	0.817763	3.78308	0.0020695	0.702266	1
701	P22215	SLY41	ER	2.04327	0.00354125	1.63899	1.15763	0.0408066	1.53233	1
3139	P53720	SMM1	ambiguous	1.80101	0.0296359	-0.425109	2.20441	0.0303629	-0.425325	1
1283	P32909	SMY2	cytosol	2.13626	0.048365	-0.280313	1.3671	0.0475423	-0.652707	1
466	P14359	SNA3	vacuole	1.92518	0.00350598	2.17816	1.32338	0.0328661	1.1736	1
4197	Q08826	SNX3	endosomes	1.95156	0.0101958	0.717976	1.66258	0.0371736	0.560157	1
2677	P47057	SNX4	endosomes	4.51094	0	1.8492	2.94569	0	1.92656	1
3648	Q04053	SNX41	endosomes	2.28685	0.00322705	1.488	2.35738	0.00961719	0.794076	1
1348	P33750	SOF1	nucleus	1.72569	0.0261038	-0.487283	1.61263	0.0320934	-0.669833	1
1589	P37262	SOL2	cytosol	2.14634	0.00570703	0.810297	1.63396	0.0341756	0.609314	1
866	P25582	SPB1	nucleus	2.19487	0.0156809	-0.481612	3.00458	0.00261875	-0.821747	1
3784	Q04969	SPC2	ER	2.50383	0.00537867	0.634863	3.07435	0.00284068	0.856228	1
288	P08432	SPE1	cytosol	1.18035	0.0261415	-1.43756	1.87583	0.00781971	-1.90747	1
2148	P39986	SPF1	ER	3.02653	0.00381091	0.584951	2.9951	0.00280268	0.879273	1
3582	Q03707	SRC1	NE	1.06799	0.047926	0.87745	1.45946	0.0247379	1.19876	1
1668	P38163	SRO77	PM	2.14991	0.00355983	-1.51202	2.13373	0.00458496	-1.82386	1
856	P25567	SRO9	cytosol	3.05072	0.0095741	-0.405144	2.41646	0.00638426	-0.914106	1
1169	P32583	SRP40	nucleus	3.01283	0.0008	-1.10791	1.3201	0.0295872	-1.48836	1
555	P17555	SRV2	actin	2.46555	0.00912133	0.516285	1.82362	0.0272287	0.598634	1
372	P10591	SSA1	ambiguous	3.88584	0.00100826	1.26494	3.35133	0.00095	1.03295	1
694	P22202	SSA4	cytosol	2.30232	0.000881633	4.87609	1.68494	0.00946923	3.28035	1
396	P11484	SSB1	cytosol	2.72865	0.00670752	-0.502403	2.71068	0.0128403	-0.537407	1
1174	P32590	SSE2	cytosol	2.88871	0.000890511	3.3508	2.98725	0	4.09763	1
4496	Q12427	STB3	ambiguous	1.59436	0.0119863	1.06554	1.5792	0.0241375	0.938588	1
746	P23561	STE11	cytosol	3.79373	0	1.85565	2.27487	0.00376437	1.49412	1
1360	P33894	STE13	Golgi	1.593	0.00531298	3.55643	1.4552	0.0158629	3.30118	1
48	D6VTK4	STE2	PM	1.91185	0.00913299	-0.804919	2.61054	0	-3.89797	1
110	P01098	STF1	mitochondria	2.41917	0.00324272	1.23635	2.90138	0	2.5342	1
540	P16965	STF2	cytosol	2.17732	0.000972477	3.84787	1.81741	0.00500771	5.0906	1
2035	P39015	STM1	cytosol	2.30253	0.0087732	-0.573746	1.52736	0.0465707	-0.531939	1
1595	P37296	STV1	ambiguous	1.98258	0.01888	0.500354	2.75809	0.00266879	1.00163	1
3280	P54000	SUB1	nucleus	3.2424	0.000824427	0.981717	2.97583	0.000497354	1.4804	1
1303	P33300	SUR1	ambiguous	1.26891	0.0174379	2.30275	2.89446	0	3.81061	1
3281	P54003	SUR7	PM	1.2639	0.0330825	-0.775234	1.73167	0.0134308	-1.34343	1
3988	Q06677	SWA2	ambiguous	2.0518	0.00333167	2.88203	1.9218	0.00491919	2.63822	1
1451	P35845	SWH1	ambiguous	1.66223	0.0228288	0.593493	1.46037	0.045412	0.595151	1
2678	P47058	TAD2	ambiguous	1.69639	0.0210411	-0.611909	1.12379	0.0482966	-1.29021	1
1628	P38085	TAT1	PM	3.70892	0.000911392	-0.834415	4.16675	0	-0.974171	1
2192	P40045	TDA2	actin	1.50245	0.0242216	0.679675	1.29398	0.0324671	1.36272	1
78	P00360	TDH1	cytosol	3.84384	0	3.79752	3.38111	0	3.63569	1
76	P00358	TDH2	cytosol	2.05135	0.00523869	0.967261	1.49325	0.0372992	0.69331	1
1367	P34111	TFC3	nucleus	1.02235	0.0355921	1.92655	1.08587	0.0499103	1.42254	1
4490	Q12415	TFC7	nucleus	1.85947	0.0298859	0.403419	1.82615	0.0255317	0.61948	1
465	P14306	TFS1	cytosol	2.53177	0.00057277	3.01042	2.5743	0.00052809	3.23907	1
1371	P34163	TGL1	LD	1.56921	0.0230597	0.664284	1.97551	0.0255896	0.542416	1
4123	Q08224	THI20	cytosol	3.78587	0	4.30045	4.12044	0	5.09254	1
2465	P41835	THI6	cytosol	2.46102	0.000870968	2.65211	2.62761	0	2.97177	1
2258	P40217	TIF34	cytosol	2.23583	0.0363627	-0.304947	2.29584	0.0192593	-0.517818	1
2122	P39935	TIF4631	cytosol	2.29474	0.0142166	-0.472551	1.58446	0.0434086	-0.524137	1
1244	P32830	TIM12	mitochondria	1.25745	0.0262651	-1.04395	1.34958	0.034136	1.03055	0
4362	Q12199	TIP41	cytosol	1.19607	0.0195455	3.26595	1.08947	0.0396967	2.8242	1
1315	P33315	TKL2	cytosol	2.14311	0.00446429	-0.923854	1.42005	0.0383947	-0.750029	1
4106	Q08144	TLG2	Golgi	1.65673	0.00884156	1.31844	1.44177	0.0263378	1.15078	1
4178	Q08687	TMA16	nucleus	1.8145	0.00963119	-0.877167	1.80643	0.0123224	-1.39688	1
4557	Q12513	TMA17	cytosol	1.63206	0.00818898	1.46392	2.46784	0.00200909	2.53281	1
4239	Q12000	TMA46	cytosol	1.42146	0.0401534	-0.507217	2.02616	0.0125111	-0.924489	1
3740	Q04600	TMA64	cytosol	2.34861	0.00535385	0.704226	2.1405	0.0109211	0.904428	1
1203	P32643	TMT1	cytosol	2.97507	0.000931034	1.28524	2.22013	0.00526486	1.42163	1
1377	P34219	TOD6	ambiguous	1.76795	0.00417212	-2.3801	2.07404	0.00279056	-2.71655	1
1410	P35169	TOR1	ambiguous	1.69366	0.0113041	0.955683	1.34942	0.0397337	0.830956	1
1751	P38288	TOS1	CW	4.47136	0	2.12485	4.41104	0	2.05364	1
1027	P31383	TPD3	ambiguous	2.69229	0.00986667	0.452072	2.85457	0.0287462	0.341309	1
554	P17536	TPM1	actin	1.68248	0.0236688	0.555055	1.921	0.0146918	0.854801	1
3066	P53283	TPO2	cytosol	1.43087	0.0152842	-1.42158	1.15557	0.0441179	-1.33849	1
4398	Q12256	TPO4	PM	1.12378	0.0307837	1.41268	1.37327	0.0277183	1.32386	1
1474	P36029	TPO5	ambiguous	1.60972	0.00884872	1.44649	1.47647	0.0184968	1.80121	1
3346	Q00764	TPS1	cytosol	2.17641	0.00336597	1.71219	1.46515	0.0209235	1.55437	1
1033	P31688	TPS2	cytosol	2.11173	0.00428862	1.02331	2.19704	0.00771239	1.09764	1
502	P15565	TRM1	ambiguous	1.47181	0.0377115	-0.490583	1.88647	0.0262895	-0.573008	1
4523	Q12463	TRM11	cytosol	1.54323	0.0464592	-0.406832	2.62271	0.00511286	-0.855455	1
1917	P38816	TRR2	mitochondria	1.02383	0.0423483	1.35697	1.89841	0.00639907	2.3338	1
721	P22803	TRX2	cytosol	2.79473	0.00361388	0.774036	1.62431	0.0322955	0.654005	1
1557	P36159	TRZ1	ambiguous	1.64525	0.0232488	-0.59462	1.83253	0.00959847	-1.71878	1
1405	P34760	TSA1	cytosol	2.22585	0.00362174	1.36835	2.85661	0.00052514	1.82506	1
1786	P38342	TSC10	ambiguous	1.89739	0.00677345	-1.05056	1.6	0.0134517	-2.05721	1
1798	P38427	TSL1	cytosol	1.40753	0.0299103	0.642958	1.47475	0.0278094	0.995417	1
1513	P36096	TUL1	Golgi	1.08523	0.0466228	0.891165	1.53674	0.0171362	1.71882	1
3040	P53250	TWF1	actin	2.20367	0.00444147	0.898265	2.03526	0.010855	1.07975	1
839	P25383	TY2A-C		2.06032	0.00288601	3.18092	1.46281	0.0178256	2.30269	1
840	P25384	TY2B-C		2.20941	0.00409912	1.00086	2.37447	0.0107146	0.745358	1
4529	Q12472	TY2B-DR1		4.28374	0	2.70301	3.52742	0	2.38356	1
4550	Q12501	TY2B-OR2		2.63981	0.000697143	3.50256	1.72857	0.0135767	1.3065	1
4221	Q08960	TYW1	ER	1.33756	0.0463475	-0.514466	1.79596	0.0230933	-0.694218	1
956	P28263	UBC8	cytosol	4.4133	0	3.31538	3.28917	0	3.11288	1
3202	P53874	UBP10	nucleus	3.31184	0.000690096	-0.838125	1.91502	0.00828571	-1.62895	1
1717	P38237	UBP14	nucleus	2.65759	0.005387	0.584646	1.6402	0.0457627	0.478479	1
2843	P50101	UBP15	ambiguous	2.39343	0.00281768	1.52279	2.4199	0.00269453	1.49298	1
2126	P39944	UBP5	cytosol	2.5883	0.000853755	1.94875	1.32779	0.0356008	1.05917	1
4379	Q12229	UBX3	ambiguous	3.01913	0.000847222	2.3265	2.42275	0.00193013	2.66211	1
3290	P54730	UBX4	cytosol	3.93351	0.000642105	0.919845	2.1992	0.0167265	0.612173	1
2909	P53044	UFD1	nucleus	4.75348	0	1.3944	3.40661	0	1.37039	1
2464	P41834	UFE1	ER	2.49066	0.00374286	0.778495	2.4995	0.00668172	0.825965	1
558	P17649	UGA1	cytosol	4.20683	0	1.96014	3.9695	0	2.12539	1
1615	P38067	UGA2	cytosol	1.13514	0.0280499	1.53069	1.67069	0.0135942	1.69015	1
2075	P39547	UIP3	ambiguous	2.78287	0.00086747	1.48603	2.20335	0.00453444	1.55073	1
2561	P43604	ULI1	ER	2.52709	0.000635417	4.75971	4.2246	0	5.51858	1
4162	Q08562	ULS1	nucleus	2.16051	0.00299462	-2.44872	1.95865	0.00570023	-1.97986	1
430	P12887	UNG1	nucleus	1.57797	0.010097	1.34531	1.3155	0.0384677	0.952239	1
247	P07259	URA2	cytosol	2.58455	0.0148843	-0.41068	2.68047	0.0165331	-0.471439	1
959	P28274	URA7	cytosol	1.65162	0.0240252	-0.563636	1.60588	0.029524	-0.729813	1
1392	P34241	URB1	nucleus	2.60778	0.00809259	-0.502501	3.0125	0.0132217	-0.469762	1
3667	Q04179	URH1	cytosol	4.84864	0	2.47604	4.438	0	2.67525	1
3584	Q03714	USA1	ER	3.52281	0.000968254	1.51798	2.65633	0.00232472	1.30725	1
2508	P42945	UTP10	nucleus	1.80925	0.0263849	-0.446557	2.1619	0.0154642	-0.652085	1
3857	Q05946	UTP13	nucleus	2.99058	0.0157125	-0.353525	4.90144	0.002	-0.61613	1
3732	Q04500	UTP14	nucleus	1.7776	0.0263174	-0.45708	2.53459	0.00474114	-0.971834	1
2297	P40362	UTP18	nucleus	2.92522	0.0362252	-0.254066	1.67339	0.0294925	-0.664068	1
1424	P35194	UTP20	nucleus	2.0517	0.0265407	-0.379785	3.34793	0.00274754	-0.729272	1
3870	Q06078	UTP21	nucleus	2.82478	0.0042597	-0.583464	2.53595	0.00722395	-0.786839	1
4447	Q12339	UTP23	mitochondria	2.66339	0.00354459	-0.726828	2.46445	0.00769296	-0.801142	1
2346	P40498	UTP25	nucleus	2.38409	0.0118021	-0.473675	3.51034	0.00231618	-0.745283	1
1546	P36144	UTP30	nucleus	2.00266	0.0164974	-0.533736	2.15577	0.0127333	-0.775667	1
3990	Q06679	UTP4	nucleus	2.63559	0.00935169	-0.468705	2.57102	0.00830266	-0.712937	1
3399	Q02354	UTP6	nucleus	2.71889	0.00673458	-0.522851	1.94533	0.0157511	-0.806855	1
2201	P40055;REV__P69850	UTP7	nucleus	2.484	0.00883009	-0.521519	2.28091	0.017705	-0.552393	1
3061	P53276	UTP8	nucleus	1.60488	0.0283867	-0.512349	1.43919	0.0460157	-0.601288	1
1965	P38882	UTP9	nucleus	2.86955	0.00672626	-0.478264	3.30819	0.00505974	-0.59785	1
1195	P32623	UTR2	PM	1.65366	0.0217089	-0.619358	1.31996	0.0420217	-0.819296	1
4005	Q06708	VAC14	vacuole	2.20884	0.0112509	0.543764	2.2918	0.0117087	0.746351	1
3257	P53950	VAC7	vacuole	2.96534	0.000693182	1.83099	1.77047	0.0133994	1.31884	1
2928	P53076	VID30	ambiguous	2.08744	0.00278689	3.34027	2.00115	0.00344186	3.53304	1
1466	P36017	VPS21	endosomes	2.06617	0.00436125	1.04304	2.15188	0.00835391	1.06205	1
3419	Q02767	VPS28	cytosol	1.10719	0.0265632	2.06357	1.13075	0.0396953	1.91292	1
641	P20795	VPS33	endosomes	1.34346	0.0314426	0.692296	1.68171	0.0203705	0.92834	1
1366	P34110	VPS35	endosomes	3.06195	0.000924419	0.878259	2.96605	0.00224199	0.961363	1
1993	P38932	VPS45	ambiguous	2.98783	0.00094362	0.947077	2.20944	0.0115099	0.817935	1
4643	Q92331	VPS5	endosomes	1.68252	0.0124487	0.877918	1.78865	0.0165869	0.954263	1
4285	Q12071	VPS54	ambiguous	2.05558	0.00447154	1.03792	2.21883	0.0106943	0.858974	1
2746	P47161	VPS70	ER	1.63665	0.00909809	1.3047	2.76398	0	2.58123	1
3415	Q02725	VTC3	vacuole	3.61773	0	2.37041	3.06612	0	2.36792	1
3698	Q04338	VTI1	ambiguous	1.41631	0.0427162	0.488064	1.77687	0.0215238	0.76222	1
3172	P53832	WSC2	PM	2.98609	0.000897059	2.71234	1.45557	0.0172692	2.52834	1
4461	Q12363	WTM1	nucleus	2.28847	0.00671688	0.64377	2.62872	0.0054466	0.80282	1
2481	P42826	XKS1	cytosol	2.0339	0.004223	1.24352	3.5614	0	1.43145	1
468	P14680	YAK1	ambiguous	1.51179	0.010111	1.77856	1.57973	0.0146405	1.84131	1
4598	Q3E756	YBL029C-A	PM	3.61077	0.000964286	0.896144	4.39877	0	1.70159	1
64	O43137	YBR085C-A	cytosol	3.69642	0	1.60292	3.27391	0	1.59912	1
4617	Q3E7B7	YDL085C-A	nucleus	1.12655	0.0272669	1.68894	1.04188	0.0475834	2.27271	1
4043	Q07534	YDL119C	mitochondria	1.16319	0.0259322	1.61626	1.89823	0.0134865	0.998804	1
3777	Q04925	YDR222W	cytosol	1.84923	0.00406316	-1.96947	1.57336	0.0166676	-1.55714	1
3661	Q04170	YDR391C	cytosol	1.63162	0.0052968	2.65097	1.73769	0.00939721	2.8792	1
3644	Q04033	YDR415C	vacuole	1.20941	0.0235365	1.65959	1.68449	0.0115515	2.39118	1
3522	Q03362	YDR476C	ER	2.58849	0.000919075	1.29794	2.79687	0.00198206	1.43399	1
526	P16521	YEF3	cytosol	4.66598	0.000683544	-0.579239	4.73745	0.000979381	-0.678923	1
368	P10356	YER152C	cytosol	1.834	0.0215081	0.520482	2.83325	0.00825203	0.612489	1
1438	P35723	YET1	ER	2.7864	0.00323487	0.87089	3.02304	0.000969388	1.33596	1
3673	Q04210	YET2	ER	4.055	0	4.80875	2.01644	0.00277483	6.06657	1
2526	P43560	YFL042C	ambiguous	1.03371	0.0475526	1.03705	2.77805	0.000994764	1.85336	1
2554	P43597	YFR016C	cytosol	1.05387	0.046199	1.02377	1.15982	0.0469097	1.14834	1
2980	P53155	YGL082W	cytosol	1.44762	0.0313145	0.585698	1.91125	0.0219396	0.641285	1
1808	P38616	YGP1	CW	1.78512	0.00430324	2.13896	1.13684	0.0399078	1.80769	1
2078	P39676	YHB1	ambiguous	3.52726	0.000860558	-0.868917	1.8554	0.0186735	-0.76052	1
1841	P38708	YHR020W	cytosol	2.07654	0.0280967	-0.366552	2.32933	0.013509	-0.651546	1
1910	P38809	YHR097C	ambiguous	3.71532	0	3.01263	4.07518	0	3.30722	1
1848	P38716	YHR112C	cytosol	2.89604	0.000727273	1.12869	3.01638	0	1.53472	1
1932	P38835	YHR131C	cytosol	1.55394	0.00669615	-2.98062	1.49838	0.0147149	-2.85439	1
1936	P38841	YHR138C	cytosol	3.14897	0	4.38296	3.02319	0	5.46348	1
1955	P38870	YHR182W	cytosol	3.16227	0	-4.18733	3.36136	0	-3.27642	1
2335	P40483	YIL108W	cytosol	4.00373	0	2.11754	4.55782	0	3.02813	1
3135	P53633	YIP3	ambiguous	2.07453	0.00459425	0.97832	2.64036	0.00197321	1.75437	1
1518	P36103	YKL023W	cytosol	1.41164	0.024265	0.802935	2.21487	0.0068046	1.13948	1
1318	P33324	YKL091C	nucleus	3.53069	0.000685393	1.12526	3.92388	0	1.25407	1
1530	P36119	YKR023W	cytosol	2.66418	0.00347826	0.755739	2.75378	0.00536842	0.734183	1
1552	P36151	YKR070W	unknown	2.19733	0.00770725	0.668341	2.36388	0.0128472	0.649935	1
4096	Q08001	YLR072W	ambiguous	2.6351	0.000821293	1.7275	1.98649	0.00533017	1.9045	1
3858	Q05948	YLR225C	cytosol	2.4792	0.00329064	1.16548	2.25023	0.0077094	0.987013	1
3887	Q06146	YLR257W	cytosol	2.56668	0.00916162	0.48625	2.74659	0.0076766	0.66115	1
3844	Q05892	YLR290C	mitochondria	1.13651	0.0440901	0.79916	1.68824	0.0144544	1.36724	1
3883	Q06137	YLR345W	cytosol	1.71712	0.00673566	1.41174	1.78669	0.00961686	1.98755	1
3557	Q03629	YML079W	cytosol	1.78803	0.0164284	0.649518	2.11068	0.0178499	0.630028	1
1461	P36010	YNK1	cytosol	2.09902	0.0096791	0.640254	2.44873	0.00523656	1.02951	1
4107	Q08157	YOL019W	PM	2.14613	0.00443406	0.957982	1.80998	0.0236396	0.680194	1
4602	Q3E769	YOL159C-A	cytosol	1.93674	0.0034308	1.98927	2.02861	0.00784348	1.40382	1
4621	Q3E824	YOR020W-A	mitochondria	3.79873	0	1.34924	3.63323	0	1.86785	1
2913	P53049	YOR1	PM	2.2753	0.000747405	3.36923	1.44951	0.0184015	1.99103	1
4247	Q12012	YOR289W	cytosol	2.8476	0.000877698	3.6582	4.34905	0	4.31412	1
4205	Q08909	YOR385W	cytosol	3.81229	0	3.28149	4.28559	0	3.51001	1
4655	Q99220	YOS9	ER	2.67348	0.000947368	1.903	2.26556	0.00279333	2.07501	1
4058	Q07688	YPD1	cytosol	3.39264	0.000600985	1.10962	3.50132	0.000505376	1.01291	1
423	P12688	YPK1	cytosol	4.23818	0.000815094	0.677675	2.93976	0.00249405	0.815859	1
3418	Q02754	YPL067C	cytosol	2.16907	0.00250139	2.56269	2.37413	0.00188085	2.8395	1
4331	Q12152	YPL150W	ambiguous	3.23333	0	3.08097	3.88334	0	2.69478	1
4232	Q08977	YPL260W	cytosol	1.82882	0.0485	0.319854	2.03225	0.0193801	0.623983	1
4519	Q12458	YPR1	cytosol	3.39367	0.000632124	1.184	2.51555	0.0076603	0.765453	1
3957	Q06523	YPR148C	cytosol	1.45712	0.040183	0.485664	1.64589	0.028013	0.712202	1
1053	P32329	YPS1	PM	4.07413	0	4.53113	3.93324	0	5.07728	1
4426	Q12303	YPS3	PM	2.35585	0.000864	3.67163	5.33969	0	5.53061	1
2873	P51996	YPT32	ambiguous	1.37419	0.0447837	0.498805	1.41824	0.039623	0.71957	1
1467	P36018	YPT52	cytosol	2.51642	0.0067451	0.561806	1.74709	0.0305945	0.591157	1
1227	P32792	YSC83	mitochondria	2.0307	0.00340426	1.53508	1.96977	0.00641395	1.86842	1
1228	P32793	YSC84	actin	2.97738	0.000953125	2.97527	3.1922	0	3.50752	1
4255	Q12024	YTM1	nucleus	2.23	0.0164896	-0.457209	1.80583	0.0264284	-0.616091	1
1239	P32804	ZRT1	PM	1.81474	0.00419377	-2.03432	1.87747	0.00769536	-2.16114	1
394	P11412	ZWF1	cytosol	2.62188	0.0108595	0.445698	2.83789	0.0107337	0.56083	1
862	P25577		unknown	2.46134	0.000763251	2.10627	2.90942	0	2.47204	1
1590	P37263		nucleus	1.79436	0.014828	-0.699883	2.49332	0.00455956	-1.04287	1
1626	P38081		ambiguous	2.93375	0.000818792	2.55256	3.121	0	2.81459	1
1635	P38109		vacuole	2.45331	0.005571	0.638036	3.63428	0	1.35205	1
1692	P38202		nucleus	1.05809	0.0401155	-1.25273	1.36862	0.0244965	-1.73449	1
1715	P38235		ambiguous	4.25586	0	1.34692	3.79311	0	1.41602	1
1768	P38321		cytosol	2.25614	0.00161714	2.18606	2.7099	0.000531073	2.37363	1
2236	P40152		vacuole	2.15478	0.00349266	1.45485	2.89295	0	2.58762	1
2241	P40159		ambiguous	1.79354	0.00428136	1.98681	1.68755	0.0117714	2.26977	1
2298	P40363		cytosol	2.71077	0.00283461	0.966843	2.67606	0.00279882	0.978521	1
2390	P40560		cytosol	3.05609	0.000792208	2.03858	1.65973	0.0140633	1.51239	1
2488	P42840		ambiguous	1.91604	0.00537037	1.17356	2.21973	0.00516711	1.37712	1
2697	P47090		ER	2.17696	0.00252247	2.53747	2.54965	0.000516484	3.36151	1
2728	P47137		cytosol	2.51188	0.000760563	1.8789	2.63818	0.000984456	2.29292	1
2774	P48236		ambiguous	1.62515	0.0103036	1.15915	2.20238	0.00452198	1.55174	1
2839	P50089		cytosol	4.61486	0	3.68173	1.43458	0.0176836	2.57877	1
2921	P53066		ambiguous	1.52405	0.0242896	0.662614	1.50761	0.0344012	0.7226	1
3058	P53272		cytosol	2.06736	0.00332719	2.20082	2.48775	0.00157214	3.07622	1
3230	P53912		cytosol	2.78611	0.000847059	1.44681	2.74059	0.0019386	1.50819	1
3240	P53925		ambiguous	1.791	0.0104851	0.843497	3.0936	0	1.48045	1
3498	Q03208		unknown	1.29947	0.0247578	-1.01652	2.52365	0.00253172	-1.15575	1
3502	Q03219		cytosol	2.72454	0.00352966	0.787258	2.1153	0.0329347	0.422243	1
3690	Q04299		unknown	2.26254	0.000679245	2.9857	2.1458	0.00273856	2.92455	1
3692	Q04304		cytosol	4.86564	0	3.59793	4.97928	0	4.59494	1
3697	Q04336		cytosol	1.84423	0.00352	3.10409	2.79443	0	3.86032	1
3703	Q04371		cytosol	2.34603	0.00445705	0.755435	2.21533	0.0125324	0.754057	1
3773	Q04869		cytosol	4.11759	0	2.24121	3.99339	0	2.0845	1
4022	Q07349		mitochondria	3.14744	0.000575472	1.22864	2.35586	0.00182645	2.78756	1
4047	Q07551		cytosol	5.03241	0	3.3361	4.78116	0	3.33532	1
4079	Q07895		vacuole	1.08734	0.0360152	1.24213	3.02479	0	2.08682	1
4124	Q08225		cytosol	4.00567	0.0007625	0.995872	2.78509	0.00461064	0.82715	1
4361	Q12198		unknown	3.27527	0	3.07158	1.34181	0.0254453	1.74286	1
4419	Q12288		cytosol	1.3228	0.0152676	2.36654	1.3305	0.0234269	2.38399	1
4424	Q12298		mitochondria	1.57544	0.0104976	1.29836	1.25463	0.0400129	1.04572	1
4442	Q12331		vacuole	1.67681	0.00525509	2.38142	1.62575	0.0128686	2.2643	1
4659	Q99247		cytosol	1.44295	0.0162682	1.2449	1.44912	0.0240534	1.28833	1

## Sheet: (D) FP unique hits DTT tun
ID	Protein ID(s)	Gene name(s)	Localization annotation in reference database	-Log T-test p-value DTT_Con	T-test q-value DTT_Con	T-test Difference DTT_Con	-Log T-test p-value Tunicamycin_Con	T-test q-value Tunicamycin_Con	T-test Difference Tunicamycin_Con	Shift in the same direction?
3402	Q02486	ABF2	mitochondria	1.40879	0.0502204	0.431578	1.81097	0.0135079	1.16534	1
515	P15891	ABP1	actin	1.37716	0.0567932	0.412278	2.94376	0.00450959	0.737752	1		Shift in the dame direction:			691	0.879135
3321	P80210	ADE12	cytosol	1.4487	0.105578	-0.261782	2.22798	0.0255028	-0.457472	1		Total shared hits:			786
1606	P38009	ADE17	cytosol	1.31168	0.138122	-0.239271	1.88844	0.0307757	-0.515354	1
1639	P38113	ADH5	cytosol	0.0465913	0.963134	0.0113742	1.98038	0.0274002	-0.520782	0		Overall shift correlation:			0.545416
2734	P47143	ADO1	cytosol	1.13616	0.11625	-0.322775	1.73044	0.0253734	-0.695159	1
831	P25371	ADP1	ambiguous	1.1044	0.0624701	0.576279	2.01697	0.0108281	1.08024	1
1229	P32794	AFG2	cytosol	0.587636	0.449058	-0.161872	1.89555	0.0284833	-0.535805	1
2097	P39721	AIM2	cytosol	0.103595	0.904715	-0.0342038	1.49686	0.0486712	0.524373	0
4260	Q12032	AIM41	mitochondria	0.899759	0.206636	0.25167	2.13526	0.0115649	0.858391	1
2199	P40053	AIM9	mitochondria	1.30552	0.129359	0.253074	1.96123	0.0255606	0.547863	1
2353	P40507	AIR1	nucleus	0.423537	0.48242	-0.220016	1.42182	0.026352	-1.2457	1
2407	P40825	ALA1	ambiguous	1.52461	0.0904817	-0.273636	1.67388	0.0484161	-0.441229	1
3288	P54115	ALD6	cytosol	3.30105	0.0587617	-0.203534	2.36663	0.0184291	-0.505668	1
535	P16661	ALG1	ER	1.24787	0.0544274	0.502887	1.52425	0.0387314	0.624989	1
2820	P49435	APT1	cytosol	0.612517	0.318554	-0.264784	1.76198	0.0277366	-0.631055	1
2778	P48360	ARH1	mitochondria	1.14185	0.12064	0.311972	2.26132	0.0139637	0.637161	1
481	P14843	ARO3	ambiguous	0.325203	0.722222	-0.0869694	2.88942	0.0341702	-0.313257	1
1446	P35734	ASK1	nucleus	0.523205	0.207918	-1.27398	1.15544	0.0449373	-1.28476	1
4458	Q12359	ATO3	PM	0.716483	0.173226	-0.472917	1.98802	0.00949901	-1.27593	1
2409	P40851	AXL1	cytosol	0.852705	0.0773898	1.10158	1.69292	0.0128188	1.76845	1
2327	P40471	AYR1	ambiguous	0.259814	0.763674	0.0803801	2.07169	0.0200456	0.597555	1
2681	P47068	BBC1	actin	0.839867	0.210351	0.270241	1.65177	0.0340101	0.603457	1
4420	Q12291	BMT6	cytosol	0.0903931	0.887725	0.0695775	3.01734	0.00181148	-1.0654	0
2719	P47125	BNA2	cytosol	0.869409	0.0555516	2.32129	2.44212	0.000513661	5.19113	1
1673	P38169	BNA4	mitochondria	0.404892	0.64244	0.108538	2.18036	0.0136394	0.694164	1
4156	Q08492	BUD21	nucleus	0.573515	0.230939	-0.546569	1.42518	0.0210688	-1.81103	1
882	P25627	BUD23	nucleus	0.593194	0.232797	-0.480598	1.32923	0.0371926	-0.994824	1
2537	P43573	BUD27	cytosol	0.389052	0.426547	-0.406548	1.2386	0.0289323	-2.43777	1
4357	Q12191	BUG1	Golgi	1.39656	0.0838667	0.314134	2.01314	0.0173224	0.693199	1
1923	P38822	BZZ1	actin	1.37239	0.0663861	0.373339	1.70168	0.0424901	0.472684	1
84	P00431	CCP1	mitochondria	1.13725	0.124684	0.302919	2.75926	0.00236842	1.1903	1
57	O13547	CCW14	CW	0.770158	0.165503	-0.427636	1.97936	0.0116416	1.08813	0
88	P00546	CDC28	ambiguous	0.593739	0.323999	0.272076	1.91376	0.0176364	0.750902	1
248	P07260	CDC33	cytosol	0.725494	0.377191	-0.167132	2.41054	0.0409435	-0.326444	1
899	P25656	CDC50	ambiguous	0.178138	0.785562	0.117658	1.68154	0.0226921	0.826007	1
153	P04819	CDC9	nucleus	1.18859	0.0632563	0.487474	1.50747	0.0387601	0.637844	1
685	P22137	CHC1	Golgi	1.59465	0.0526015	0.355169	2.00533	0.035776	0.432057	1
989	P29465	CHS3	ambiguous	0.109299	0.921162	0.0236053	2.14828	0.044754	0.34797	1
4307	Q12114	CHS5	Golgi	2.22649	0.0567635	0.253844	1.84042	0.0396935	0.446189	1
98	P00890	CIT1	mitochondria	1.23512	0.216593	0.180386	2.28786	0.0177074	0.547158	1
637	P20486	CKS1	nucleus	1.04836	0.0615744	0.674025	1.40067	0.0357409	0.868221	1
2796	P48562	CLA4	cytosol	1.21653	0.0638725	-0.462698	1.59083	0.0361052	-0.621455	1
3779	Q04935	COX20	mitochondria	0.0879682	0.880052	0.102959	1.52493	0.0251726	0.99317	1
82	P00425	COX5B	mitochondria	0.303637	0.729353	-0.088157	1.51154	0.04475	0.560399	0
134	P03965	CPA2	cytosol	0.884354	0.178249	-0.299929	2.35283	0.0134649	-0.640564	1
896	P25651	CSM1	nucleus	0.596507	0.447832	0.160282	1.62204	0.0214485	0.995269	1
2374	P40535	CST6	nucleus	1.06829	0.0712103	0.558401	2.12818	0.0116673	0.875877	1
1799	P38428	CUE1	ER	1.50909	0.0891517	0.279329	1.76276	0.0252591	0.670495	1
2898	P53008	CWH41	ER	1.2744	0.103436	0.30364	2.25478	0.0133684	0.660152	1
4042	Q07533	CYK3	cytosol	0.231119	0.652076	-0.313187	1.33908	0.0321957	-1.16886	1
4295	Q12091	DAP1	ER	0.920621	0.14302	0.357404	2.41001	0.00792967	0.856338	1
587	P18962	DAP2	vacuole	1.0499	0.10597	0.390396	2.37185	0.00539423	1.00038	1
1840	P38707	DED81	cytosol	1.34373	0.09729	-0.300526	1.58524	0.0309896	-0.71475	1
4472	Q12382	DGK1	ER	1.07079	0.179202	0.23587	1.95375	0.0197103	0.668638	1
2833	P50076	DIE2	ER	0.312041	0.634478	-0.159919	2.75575	0	-2.23736	1
4375	Q12220	DIP2	nucleus	1.33241	0.0513915	-0.46943	1.64223	0.0328328	-0.620923	1
1268	P32891	DLD1	mitochondria	1.76279	0.0587744	0.29983	2.79931	0.00233333	1.13218	1
2601	P46681	DLD2	mitochondria	0.295383	0.798352	0.0553455	3.45798	0.00287973	0.720619	1
3626	Q03921	DOP1	ambiguous	1.43017	0.05147	0.418135	1.69313	0.0395863	0.501808	1
2339	P40487	DPH1	cytosol	1.29193	0.051619	-0.494008	1.33777	0.0409063	-0.810614	1
1107	P32461	DPH2	cytosol	1.24735	0.0621819	-0.451034	1.91413	0.013443	-1.00865	1
1149	P32528	DUR1,2	cytosol	0.979162	0.171467	-0.273401	2.08808	0.0146618	0.714155	0
1898	P38791	DYS1	cytosol	2.46813	0.150327	0.155736	3.57756	0.0165799	-0.370222	0
1725	P38248	ECM33	PM	1.0323	0.0554146	0.812337	1.26854	0.0400497	1.0013	1
1855	P38732	EFM1	cytosol	0.788951	0.281694	-0.216324	1.93678	0.0428147	-0.396147	1
1789	P38347	EFM2	cytosol	0.261719	0.681892	0.160045	1.79534	0.00833676	-2.41987	0
2360	P40516	EFM4	cytosol	0.96949	0.0522708	-1.18647	1.25563	0.0388045	-1.12719	1
1962	P38879	EGD2	cytosol	1.2756	0.0596397	-0.445951	1.64193	0.0408307	-0.51472	1
2490	P42842	EMW1	cytosol	0.824132	0.21218	-0.274218	1.83402	0.0238169	-0.657903	1
3830	Q05785	ENT2	actin	1.37058	0.0686206	0.366603	1.9424	0.0458474	0.381518	1
3008	P53199	ERG26	ER	0.72334	0.317422	0.21048	1.72327	0.0262637	0.685372	1
3801	Q05359	ERP1	ERGIC	0.936753	0.241074	0.208401	2.22188	0.00948031	0.91367	1
3160	P53743	ESF2	nucleus	0.476903	0.478087	-0.185975	1.41263	0.0357059	-0.844028	1
2766	P47912	FAA4	ambiguous	0.0490036	0.962333	-0.0116253	3.13691	0.00266032	-0.782252	1
541	P17064	FCY2	PM	0.610861	0.157837	-1.20341	3.69359	0	-2.50463	1
2429	P40988	FET4	PM	0.855715	0.119602	0.534206	2.52986	0.00184167	-1.90396	0
2359	P40515	FIS1	ambiguous	0.383053	0.664031	0.103175	1.79272	0.0252592	0.653867	1
1886	P38777	FSH1	cytosol	0.255114	0.831291	-0.0460459	4.17657	0.00199099	-0.701536	1
953	P28007	GAR1	nucleus	0.770213	0.30717	-0.203252	1.95222	0.0340962	-0.457028	1
2815	P49095	GCV2	mitochondria	0.87525	0.223394	-0.241376	1.98556	0.0302307	-0.487701	1
2808	P48813	GNP1	PM	0.0503169	0.938287	-0.0350533	1.4478	0.0357892	-0.78931	1
4439	Q12326	GPM3	cytosol	0.95972	0.0876753	0.574912	1.32973	0.0263482	-1.76633	0
1550	P36148	GPT2	ER	1.18707	0.249605	0.166901	2.95222	0.0115447	0.510494	1
559	P17695	GRX2	ambiguous	1.01218	0.156948	0.284045	2.70448	0.00525067	0.836149	1
1616	P38068	GRX7	Golgi	1.2492	0.065389	0.436017	1.86943	0.0137178	0.979732	1
3754	Q04697	GSF2	ER	1.29475	0.195713	0.187967	1.90783	0.0377678	0.443808	1
927	P27472	GSY2	cytosol	0.87144	0.0698251	1.2205	1.20178	0.0383181	1.43625	1
500	P15454	GUK1	cytosol	1.83328	0.0615354	-0.282883	2.63646	0.0175893	-0.457583	1
3696	Q04322	GYL1	cytosol	0.897942	0.105832	0.543774	1.57195	0.0261438	0.87113	1
3818	Q05580	HEL2	cytosol	1.89236	0.050186	-0.303897	3.16254	0.0116056	-0.478521	1
319	P09950	HEM1	mitochondria	0.0669093	0.926063	0.0371049	2.30761	0.00509948	-1.17375	0
196	P06174	HEM4	ambiguous	0.276504	0.619031	0.241964	1.21011	0.0498643	0.873521	1
212	P06775	HIP1	PM	0.0485213	0.938273	-0.0433502	1.34879	0.0246328	-1.87965	1
1063	P32339	HMX1	ER	0.0878214	0.880277	-0.103944	2.73982	0	2.81647	0
3700	Q04344	HNT1	cytosol	0.738836	0.189988	-0.38008	2.67168	0.00272964	-1.11096	1
2718	P47124	HOC1	Golgi	0.681292	0.334048	0.210203	1.87307	0.0186496	0.743837	1
725	P22943	HSP12	cytosol	0.754425	0.111237	0.945442	1.75242	0.00954264	2.34879	1
747	P23585	HXT2	PM	0.497133	0.353713	-0.327679	1.35426	0.0383546	-0.86706	1
308	P09436	ILS1	cytosol	0.518903	0.713371	-0.0667763	2.48287	0.0196853	-0.466191	1
1832	P38697;P39567	IMD2	cytosol	0.310699	0.640301	-0.15521	1.36079	0.0487716	0.642316	0
3471	Q03020	ISU1	mitochondria	0.921887	0.054475	-1.46296	1.22546	0.0459615	-0.952264	1
1208	P32767	KAP122	nucleus	0.589476	0.332503	-0.262081	2.56092	0.00787773	-0.756852	1
4233	Q08979	KEL3	cytosol	0.590393	0.375837	-0.213089	1.68285	0.035636	-0.566133	1
642	P20967	KGD1	mitochondria	0.171515	0.836108	0.0615406	1.69926	0.0407934	0.486767	1
595	P19262	KGD2	mitochondria	0.0824637	0.938426	-0.0192757	2.50464	0.0166445	0.50178	0
1127	P32486	KRE6	PM	0.591968	0.249674	0.416656	1.21434	0.0496197	0.868072	1
2494	P42846	KRI1	nucleus	1.1726	0.0858309	-0.390533	1.6503	0.0322289	-0.631404	1
868	P25586	KRR1	nucleus	1.24975	0.149439	-0.235034	2.28282	0.0161655	-0.590755	1
491	P15180	KRS1	cytosol	1.19834	0.13587	-0.265687	2.72444	0.0116569	-0.580703	1
1827	P38691	KSP1	cytosol	0.240467	0.626432	0.387673	1.42056	0.0304447	1.01663	1
3365	Q01532	LAP3	cytosol	1.19059	0.0893341	0.369331	1.78879	0.0259303	0.63987	1
424	P12695	LAT1	mitochondria	0.163202	0.84824	0.0559298	1.47103	0.0475013	0.556492	1
2715	P47120	LIA1	cytosol	0.553328	0.371134	-0.240402	1.85242	0.0246044	-0.625093	1
1434	P35688	LRG1	cytosol	0.480119	0.22561	-2.22744	5.96525	0	-7.4857	1
3124	P53598	LSC1	mitochondria	0.906334	0.258723	0.201479	2.10367	0.0140061	0.730488	1
1128	P32487;P38971	LYP1	PM	0.680796	0.16491	0.614354	1.29234	0.0277486	-1.90112	0
2803	P48570	LYS20	ambiguous	0.0378298	0.960236	-0.0168489	1.86844	0.0127973	-1.14548	1
635	P20484	MAK11	nucleus	1.22503	0.0779701	-0.393413	2.13699	0.014598	-0.680597	1
1493	P36060	MCR1	mitochondria	1.43643	0.158651	0.201431	2.86036	0.00403399	0.804729	1
568	P18409	MDM10	mitochondria	0.0853821	0.888149	-0.0818144	1.7269	0.0171598	1.03601	0
4253	Q12019	MDN1	nucleus	1.52316	0.0515051	-0.382828	1.87265	0.0263225	-0.583834	1
192	P06106	MET17	cytosol	0.202281	0.790296	0.0862185	3.28036	0	1.75628	1
1092	P32389	MET4	nucleus	0.364642	0.376444	-1.20995	2.67826	0	-3.36093	1
3727	Q04472	MGR3	mitochondria	1.25107	0.0817652	0.368095	2.35744	0.0132	0.640604	1
1473	P36027	MID2	PM	0.797521	0.212223	0.287374	1.42086	0.032614	0.922066	1
2983	P53163	MNP1	mitochondria	1.71806	0.0976467	-0.238653	3.98293	0.0119931	-0.39411	1
2383	P40549	MNT3	Golgi	1.03365	0.05605	0.796827	1.49038	0.01675	2.31556	1
1613	P38064	MRPL16	mitochondria	1.14083	0.0761386	-0.45365	1.4828	0.0457226	-0.571847	1
1263	P32864	MRS6	cytosol	0.964503	0.080045	-0.63357	1.44123	0.0252878	-1.22405	1
3485	Q03104	MSC1	ER	0.953324	0.0537418	1.22002	1.3818	0.0220241	2.01131	1
1829	P38694	MSC7	ER	1.5064	0.0848342	0.287712	2.97723	0.00782646	0.598928	1
3616	Q03834	MSH6	nucleus	0.108607	0.890132	0.0431093	1.0849	0.0485731	-1.56258	0
1037	P32048	MSK1	mitochondria	0.255723	0.654985	-0.210073	1.4993	0.0226651	-1.20579	1
382	P10849	MTF2	mitochondria	1.00238	0.135937	-0.332268	1.68327	0.0312479	0.623041	0
3093	P53320	MTM1	mitochondria	0.520097	0.280885	0.496824	3.21807	0	1.50288	1
4127	Q08229	NBA1	cytosol	0.865105	0.139636	-0.415819	2.12736	0.00529557	-1.44398	1
834	P25374	NFS1	mitochondria	0.9334	0.167159	0.299934	1.46159	0.0426571	0.620274	1
4116	Q08213	NGL1	mitochondria	1.22888	0.0555607	0.509584	2.04235	0.0115935	0.999363	1
4542	Q12493	NKP1	nucleus	0.799762	0.0785917	-1.61606	3.75395	0	-3.59424	1
3090	P53317	NOP19	nucleus	1.10897	0.051863	-0.705437	2.63506	0.00185714	-1.61956	1
4144	Q08287	NOP8	nucleus	1.40811	0.0571005	-0.394706	1.50756	0.0486883	-0.519398	1
2716	P47122	NPA3	cytosol	1.5704	0.128853	-0.217388	2.0444	0.0464349	-0.358604	1
1210	P32770	NRP1	cytosol	1.08661	0.0601112	-0.622363	1.43336	0.0207114	-1.81376	1
2969	P53136	NSA1	nucleus	1.58629	0.0735744	-0.298389	2.59984	0.0132915	-0.548859	1
1361	P33895	NUF2	nucleus	0.359147	0.440591	-0.505368	1.28181	0.0387679	1.03055	0
1770	P38325	OM14	mitochondria	0.15872	0.82988	0.0751527	2.40129	0.00528256	0.984809	1
528	P16547	OM45	mitochondria	0.882225	0.0612505	1.47315	1.74625	0.00826884	2.99595	1
4559	Q12515	PAR32	cytosol	0.807433	0.122602	0.601702	2.07289	0.00957455	1.11904	1
865	P25580	PBN1	ER	0.872068	0.132791	0.435369	1.60667	0.0224683	0.946426	1
1664	P38151	PBP2	cytosol	0.189891	0.790335	0.0949548	1.96083	0.0166332	0.755509	1
1815	P38628	PCM1	cytosol	1.45831	0.0647258	0.350507	2.02877	0.0179655	0.658007	1
442	P13259	PCT1	nucleus	1.19476	0.0784928	-0.407267	1.5342	0.0447104	-0.544771	1
523	P16451	PDX1	mitochondria	1.33996	0.0777984	0.347157	2.01752	0.0297809	0.479937	1
2226	P40091	PEA2	actin	1.0824	0.0800036	-0.478672	1.34776	0.045708	-0.714504	1
1543	P36139	PLN1	LD	1.31097	0.0761542	-0.362556	2.25573	0.00513065	1.19835	0
1354	P33760	PEX6	peroxisomes	0.755886	0.137403	0.604412	1.37587	0.0394315	0.793362	1
2070	P39535	PHO90	PM	1.13071	0.0748544	-0.471233	1.45553	0.0186256	-1.90729	1
2185	P40035	PIC2	mitochondria	0.247389	0.652606	-0.238127	1.81614	0.0118504	1.39004	0
775	P24583	PKC1	cytosol	0.924436	0.0827925	0.693996	1.31369	0.0382082	0.981151	1
450	P13586	PMR1	Golgi	1.42256	0.0693383	0.347579	1.64945	0.0321055	0.633924	1
1705	P38218	POA1	unknown	0.950705	0.0818587	0.644325	2.23038	0.0105303	0.852374	1
444	P13382	POL1	nucleus	0.426696	0.508411	-0.190567	1.76	0.0240814	-0.702043	1
514	P15873	POL30	nucleus	0.485849	0.530729	-0.146029	1.77372	0.0414143	-0.450781	1
2147	P39985	POL5	nucleus	1.60395	0.0599642	-0.3256	1.94048	0.0387237	-0.42064	1
2455	P41812	POP1	cytosol	0.710327	0.149343	-0.633691	1.53489	0.023986	-1.04559	1
155	P04840	POR1	mitochondria	0.825424	0.228358	0.254121	2.73859	0.00289965	1.11131	1
605	P19735	PRP6	nucleus	0.0954996	0.875162	0.0939089	1.20737	0.0329376	-2.0668	0
1271	P32895	PRS1	cytosol	1.89456	0.0600728	-0.277532	2.7394	0.0131104	-0.522667	1
2244	P40164	PSY2	nucleus	0.617172	0.219363	-0.473125	1.55351	0.0136372	-2.38745	1
261	P07275	PUT2	mitochondria	0.981851	0.299954	0.166115	2.56192	0.00671202	0.790442	1
651	P21304	PWP1	nucleus	1.83872	0.10753	-0.215389	2.10021	0.0267783	-0.482541	1
2918	P53063	RAI1	nucleus	1.06801	0.334886	-0.141903	1.82511	0.0383912	-0.462935	1
676	P22007	RAM1	cytosol	0.736805	0.206897	-0.339708	3.38458	0	-2.49853	1
4102	Q08096	RCL1	nucleus	0.607629	0.478366	-0.140727	1.84371	0.037804	-0.465155	1
2413	P40893	REE1	cytosol	0.699347	0.40813	0.156397	2.02086	0.0135559	-0.808213	0
2575	P43621	RET2	COPI	1.16509	0.0569522	0.558408	1.65974	0.0279197	0.701483	1
217	P06780	RHO1	ambiguous	0.794342	0.155342	0.431018	1.61728	0.0224952	0.929784	1
995	P29539	RIF1	nucleus	0.700087	0.105425	-1.95453	3.19844	0	-4.90753	1
1095	P32445	RIM1	mitochondria	0.494764	0.468433	0.184142	2.28522	0.0116879	0.750029	1
4360	Q12196	RIO1	ambiguous	0.811621	0.101625	-0.815174	2.22284	0.00225	-2.961	1
1966	P38883	RIX1	nucleus	2.27049	0.0501494	-0.263461	2.169	0.0194777	-0.558884	1
3629	Q03942	RKM2	unknown	0.191973	0.697402	0.403167	2.01804	0.00347214	-3.38837	0
3512	Q03305	RMT2	cytosol	0.106642	0.869036	0.0798276	1.60548	0.022361	-0.96955	0
3435	Q02805	ROD1	cytosol	1.11375	0.0558617	0.63611	1.62401	0.0201059	1.06725	1
2643	P47006	RPA34	nucleus	0.660336	0.253209	-0.3167	1.45531	0.0322621	-0.866242	1
2590	P46669	RPA43	nucleus	1.34948	0.0571419	-0.420812	1.82595	0.0207509	-0.736166	1
949	P28000	RPC19	nucleus	0.736075	0.384414	-0.160643	2.08721	0.0281751	-0.468731	1
562	P17890	RPC31	nucleus	1.23979	0.0754135	-0.396859	2.24133	0.0280693	-0.429674	1
1070	P32349	RPC82	nucleus	0.44497	0.549486	-0.149483	2.04437	0.0271549	-0.498248	1
180	P05749	RPL22A	ribosome	0.799503	0.153621	-0.432201	1.20182	0.0487543	-0.921419	1
139	P04051	RPO31	nucleus	1.2038	0.0966923	-0.345634	1.93358	0.0208977	-0.648284	1
1893	P38786	RPP1	nucleus	1.09085	0.258484	-0.172614	2.26217	0.0116466	-0.764149	1
375	P10622	RPP1B	ribosome	1.05559	0.0624	-0.651326	1.65129	0.0252014	-0.787465	1
324	P0C0X0	RPS28B	ribosome	0.833426	0.137706	-0.459057	2.43149	0.00281208	-1.54173	1
4328	Q12149	RRP6	nucleus	0.842767	0.169131	-0.347193	1.33303	0.0446749	-0.749325	1
828	P25368	RRP7	nucleus	0.690657	0.317721	-0.222293	2.39477	0.0147262	-0.567313	1
1907	P38804	RTC3	cytosol	0.57149	0.18379	1.0699	1.09245	0.0440392	1.94763	1
3627	Q03940	RVB1	nucleus	1.53071	0.449009	-0.092905	2.51028	0.0484576	-0.292851	1
1083	P32368	SAC1	ER	1.31811	0.188545	0.189954	1.88282	0.0358465	0.4699	1
2547	P43589	SAD1	nucleus	0.141525	0.823239	0.106826	1.73294	0.0125854	-1.5913	0
2410	P40856	SAP185	cytosol	1.13512	0.0595933	-0.56616	1.92775	0.00572706	-2.19853	1
802	P25333	SAT4	ambiguous	0.177896	0.757144	0.172478	1.27755	0.0408691	-0.94301	0
2885	P52870	SBH1	ER	1.24937	0.120176	0.281122	2.60014	0.00401127	0.972541	1
364	P10080	SBP1	cytosol	1.47272	0.129616	0.226971	1.85944	0.044	0.41146	1
406	P11792	SCH9	cytosol	1.65966	0.0578309	-0.321179	2.32983	0.0396564	-0.344084	1
1788	P38345	SDH8	mitochondria	0.390124	0.489368	0.251831	1.5987	0.0184253	1.19932	1
495	P15367	SEC11	ER	1.26323	0.0502256	0.522552	1.56989	0.0328703	0.688906	1
976	P28791	SEC20	ER	0.734408	0.235694	0.290658	1.95242	0.0227811	0.592531	1
2454	P41811	SEC27	COPI	1.07907	0.115088	0.350215	1.64027	0.0385322	0.546157	1
1289	P32915	SEC61	ER	0.752538	0.227423	0.291756	1.58692	0.0332174	0.663346	1
670	P21825	SEC62	ER	0.871948	0.138599	0.412738	1.29608	0.0395839	0.961857	1
2109	P39742	SEC72	ER	0.646875	0.165399	0.751449	1.14074	0.0464491	1.27474	1
267	P07284	SES1	cytosol	1.04705	0.273114	-0.171119	2.4223	0.0251573	-0.42193	1
2927	P53075	SHE10	ambiguous	1.21066	0.113703	0.302395	2.01133	0.018449	0.647235	1
2338	P40486	SHQ1	nucleus	0.0478248	0.93838	-0.0422567	3.05201	0.00149763	-1.20925	1
3054	P53266	SHY1	mitochondria	0.409623	0.616819	0.121667	1.66851	0.0386868	0.529447	1
795	P25294	SIS1	ambiguous	1.03675	0.148929	0.288925	1.51919	0.0474221	0.526853	1
1276	P32900	SKG6	PM	0.972278	0.0580584	-0.952349	1.31061	0.0339759	-1.17435	1
2250	P40204	SMX2	nucleus	0.107816	0.831052	-0.267677	1.05154	0.0490093	-1.84662	1
4319	Q12133	SPC3	ER	1.62234	0.0612117	0.318452	3.87087	0.00201826	0.766598	1
644	P21182	SPE2	cytosol	0.218645	0.79641	0.0731093	1.89202	0.0334369	-0.483567	0
3852	Q05931	SSQ1	mitochondria	0.522675	0.359208	0.2819	1.33817	0.0446483	0.743347	1
449	P13574	STE12	nucleus	0.625949	0.235433	-0.402901	1.56897	0.0341019	-0.664911	1
1285	P32911	SUI1	cytosol	0.409909	0.645232	-0.10502	3.22049	0.0133344	-0.437918	1
879	P25623	SYP1	actin	1.53785	0.0722103	0.311293	2.04783	0.0398078	0.390226	1
4423	Q12297	TAF3	nucleus	0.54825	0.40852	0.205757	1.28988	0.0396	-0.961379	0
2469	P41903	TES1	peroxisomes	0.703311	0.123558	1.07975	1.05691	0.0444395	2.59538	1
1082	P32367	TFC1	nucleus	0.896853	0.0530148	1.9509	1.13586	0.0471605	1.27058	1
1357	P33891	TIP20	ER	1.0401	0.0863143	0.482495	1.85935	0.0176941	0.79941	1
3332	P89886	TMA20	cytosol	1.47079	0.195777	-0.172667	2.00746	0.038178	-0.413312	1
4069	Q07824	TPO1	PM	0.616306	0.234983	-0.422567	2.52529	0.00239544	-1.60737	1
317	P09880	TRL1	cytosol	0.044572	0.962132	-0.0128981	2.11213	0.0444	-0.355322	1
1350	P33753	TRM2	ambiguous	1.59807	0.0934642	-0.258759	2.97848	0.00724	-0.612161	1
4039	Q07527	TRM3	cytosol	1.07746	0.165275	-0.253124	1.40614	0.0296188	-1.1075	1
4245	Q12009	TRM8	nucleus	0.583056	0.630514	-0.0869592	2.16674	0.0328995	-0.409464	1
3600	Q03774	TRM82	nucleus	1.33452	0.0856146	-0.327178	2.15814	0.016627	-0.64299	1
832	P25372	TRX3	mitochondria	0.791523	0.231155	0.265999	1.30787	0.0489855	0.702399	1
1514	P36097	TTI1	cytosol	0.0854089	0.887977	-0.083402	3.57271	0	-4.00572	1
2702	P47100	TY1B-JR2		0.0696226	0.893955	-0.122265	1.77473	0.00947284	-2.49125	1
3534	Q03434	TY1B-ML2		0.574864	0.284183	0.36095	3.44169	0	-4.2162	0
3676	Q04214	TY1B-MR1		0.734371	0.211889	0.331095	1.91805	0.0134938	-0.949915	0
3749	Q04670	TY1B-MR2		0.194045	0.745803	0.157362	2.03536	0.00272078	-5.0621	0
4409	Q12273	TY1B-OL		0.0130564	0.980637	-0.0241394	2.19729	0.00207752	-4.23349	1
4489	Q12414;P0C2I5	TY1B-PL;TY1B-LR2		0.0324656	0.958024	-0.0261917	2.97378	0	-2.48119	1
331	P0C2I9	TY1B-PR1		0.34064	0.645835	0.12871	2.31915	0.00523114	-1.07588	0
3683	Q04228	UBX2	ER	1.2556	0.0827118	0.362905	1.7495	0.0276942	0.642646	1
443	P13298	URA5	cytosol	0.73409	0.243664	-0.277128	1.47282	0.0385687	-0.68305	1
2385	P40554	URM1	cytosol	0.1461	0.800141	-0.152386	2.17186	0.00257846	-2.21843	1
1396	P34247	UTP11	nucleus	1.04049	0.0673593	-0.625324	1.94714	0.0124234	-1.04836	1
3693	Q04305	UTP15	nucleus	1.73433	0.0540013	-0.318574	2.53994	0.00955556	-0.700926	1
3044	P53254	UTP22	nucleus	1.60767	0.071254	-0.299312	1.94294	0.0320601	-0.481188	1
276	P07806	VAS1	ambiguous	1.51503	0.116007	-0.239314	1.69811	0.0394685	-0.504412	1
3036	P53241	VHT1	PM	0.232086	0.682691	-0.216871	1.50052	0.0166797	-2.16787	1
1287	P32913	VPS17	endosomes	1.43848	0.0778826	0.31833	1.50867	0.0447144	0.56187	1
1512	P36095	VPS24	endosomes	1.08188	0.0728901	0.532718	1.71869	0.0361404	0.537594	1
3630	Q03944	VPS64	ambiguous	0.992036	0.0954086	0.49037	2.45235	0.00540723	0.925622	1
2085	P39702	VPS8	endosomes	0.406718	0.400918	0.427509	1.73264	0.0148465	1.21441	1
2309	P40890;P40438	VTH2;VTH1	endosomes	0.356957	0.540134	-0.226195	3.62276	0	1.52448	0
4198	Q08831	VTS1	cytosol	0.910494	0.13315	-0.397071	1.31469	0.0274956	-1.78367	1
4055	Q07655	WHI4	cytosol	0.0232078	0.971908	0.0145346	2.3583	0.0040226	-1.2733	0
3598	Q03771	YDR161W	nucleus	0.895329	0.144837	-0.369068	1.37634	0.0464895	-0.660491	1
3603	Q03780	YDR239C	cytosol	0.0314755	0.954203	-0.0496782	1.15724	0.0425668	-1.4003	1
3606	Q03786	YDR248C	cytosol	1.29709	0.0525306	0.480728	1.80836	0.0213673	0.722503	1
4031	Q07451	YET3	ER	0.938089	0.0805733	0.686506	1.9741	0.00999237	1.23739	1
3014	P53206	YGR012W	mitochondria	1.60167	0.0528533	0.352016	2.14166	0.0213932	0.533201	1
3089	P53316	YGR250C	cytosol	0.456786	0.485514	0.190756	2.36697	0.00672727	0.936831	1
1884	P38775	YHR045W	ER	0.866718	0.105295	0.60542	1.25261	0.0434022	0.945713	1
962	P28321	YJU3	ambiguous	0.801333	0.225498	0.268042	1.77257	0.0241657	0.694735	1
3946	Q06493	YLH47	mitochondria	0.710624	0.311305	0.220486	2.49843	0.00773859	0.759565	1
4668	Q99296	YLR149C	cytosol	0.155182	0.808682	0.109475	1.48211	0.0206202	1.50274	1
3869	Q06070	YLR407W	unknown	0.765137	0.15496	-0.473927	1.61871	0.0134227	-1.96736	1
3734	Q04533	YML082W	cytosol	1.10872	0.0993011	-0.380291	1.57221	0.0358905	-0.640041	1
586	P18961	YPK2	cytosol	0.615415	0.184485	0.692159	1.18057	0.0452822	1.14558	1
3452	Q02895	YPL088W	cytosol	0.634268	0.144393	1.24788	3.90244	0	3.79944	1
113	P01123	YPT1	ambiguous	2.17161	0.0529274	0.265631	2.71025	0.0185447	0.433163	1
339	P53819;P0CX15;P0CX14;Q3E7X8;Q08995;Q08993;P43540;P40104;P39972	YRF1-6;YRF1-7;YRF1-3;YEL077C;YPR204W	nucleus	0.283646	0.605903	-0.249827	2.09101	0.005105	-1.58445	1
3395	Q02256	YVH1	cytosol	0.171493	0.836906	-0.0607821	1.70288	0.02795	-0.663211	1
3079	P53303	ZPR1	cytosol	1.31717	0.526904	0.082414	2.74709	0.0184052	-0.427629	0
1713	P38230	ZTA1	cytosol	0.721258	0.174634	0.457814	1.66031	0.0189847	1.02307	1
875	P25617	RBP95	nucleus	1.43848	0.0718459	-0.336458	1.7186	0.023584	-0.763722	1
2634	P46992	TOH1	PM	1.01121	0.0856643	0.520477	2.55349	0.00210196	1.62552	1
2683	P47072	TPH3	cytosol	0.333596	0.440618	-0.815418	1.34879	0.0241094	-1.96485	1
3164	P53751	YNR065C	unknown	0.325897	0.55361	0.26045	3.28623	0	2.6946	1
3165	P53752	YNR066C	unknown	0.216048	0.679156	0.297934	3.1162	0	3.13863	1
3609	Q03795	YMR155W	unknown	0.575578	0.186086	-0.956793	1.74322	0.00957977	-2.47654	1
3807	Q05506	YDR341C	cytosol	1.63732	0.0993569	-0.245014	2.12954	0.0298126	-0.447494	1
4334	Q12155	EMA19	ER	1.51901	0.0599859	0.34613	3.75222	0	1.385	1
4536	Q12486	YOR131C	ambiguous	0.90354	0.15013	0.349467	1.63963	0.0370913	0.576021	1
4636	Q8J0M4	YCL012C	ambiguous	0.393702	0.701048	-0.0837606	2.77126	0.0155309	0.465867	0
146	P04710	AAC1	mitochondria	2.07497	0.0106055	-0.611997	0.0112278	0.989866	0.0043087	0
745	P23542	AAT2	cytosol	3.18114	0.00678324	0.448125	2.50927	0.0895288	0.222272	1
3508	Q03266	ABZ2	cytosol	1.34308	0.0170545	1.61511	0.706251	0.140148	1.28369	1
3353	Q00955	ACC1	cytosol	1.6249	0.0324171	-0.464656	1.2818	0.100978	-0.369869	1
4346	Q12168	ACF2	cytosol	1.58547	0.0171311	0.819881	1.07083	0.0774677	0.730653	1
2890	P52910	ACS2	nucleus	2.82172	0.00676404	-0.491418	1.666	0.178637	-0.188701	1
648	P21264	ADE2	cytosol	2.04352	0.0183763	0.484742	0.921872	0.206462	0.287509	1
3774	Q04894	ADH6	cytosol	2.17701	0.0365087	0.310604	0.0670659	0.954864	0.0141811	1
2114	P39925	AFG3	mitochondria	1.64635	0.0479595	0.361091	1.72221	0.0536448	0.396347	1
836	P25376	AGP1	PM	1.46287	0.026119	-0.661507	0.358428	0.538092	0.257392	0
1968	P38885	AIM46	mitochondria	3.26637	0.0046462	0.482263	1.32472	0.0732675	0.470213	1
2030	P39010	AKR1	Golgi	2.68217	0.00463124	0.602931	1.47674	0.108988	0.293636	1
2194	P40047	ALD5	mitochondria	1.77198	0.0232067	-0.52446	0.182149	0.80474	-0.0925325	1
1721	P38242	ALG14	ER	1.2132	0.0328126	0.895631	0.883269	0.138206	0.525273	1
4240	Q12001	ALG6	ER	1.29116	0.0270429	0.885534	0.970294	0.0828411	0.93859	1
3198	P53868	ALG9	ER	1.4583	0.0428355	0.464216	1.09313	0.0912701	0.550835	1
529	P16550	APA1	cytosol	2.42813	0.025015	0.337605	0.372656	0.704959	0.0916545	1
3249	P53940	APJ1	nucleus	2.63786	0.0028491	1.0366	1.22253	0.0702859	0.582109	1
1454	P36000	APL2	ambiguous	1.9185	0.0174024	0.543194	1.31342	0.0875881	0.410026	1
1416	P35181	APS1	ambiguous	1.44599	0.0200703	0.954344	0.957955	0.0888193	0.869587	1
3674	Q04212	ARA2	unknown	2.04963	0.0035828	1.93297	0.478441	0.279202	1.18076	1
2176	P40024	ARB1	ambiguous	1.94759	0.0414938	-0.329034	1.72833	0.0528894	-0.398642	1
390	P11076	ARF1	Golgi	1.91472	0.0334147	0.368126	0.23898	0.719976	0.152852	1
592	P19146	ARF2	Golgi	0.978965	0.0363351	2.8054	0.606824	0.175196	1.83325	1
3756	Q04728	ARG7	mitochondria	1.54444	0.0269975	-0.563042	0.212397	0.747373	-0.142501	1
4040	Q07528	ATG20	endosomes	1.03983	0.0379014	1.47614	0.871193	0.0914247	1.28971	1
3447	Q02887	ATG21	endosomes	1.46637	0.01828	0.993983	1.17054	0.0686047	0.671895	1
3943	Q06485	ATG33	mitochondria	2.51351	0.00346362	0.910629	1.06495	0.0566518	1.20858	1
240	P07251	ATP1	mitochondria	3.02888	0.00423826	-0.534617	2.03139	0.0702476	0.291733	0
575	P18496	ATP10	mitochondria	1.25317	0.0244885	1.1993	0.189188	0.752772	-0.17772	0
4455	Q12349	ATP14	mitochondria	1.26168	0.0401493	-0.655753	0.21068	0.722103	-0.208627	1
3931	Q06405	ATP17	mitochondria	1.62578	0.0265857	-0.521519	0.626186	0.260243	0.41555	0
3327	P81451	ATP19	mitochondria	2.30732	0.00333487	-1.33859	0.548431	0.320882	0.390935	0
97	P00830	ATP2	mitochondria	1.75351	0.0337441	-0.405643	1.31483	0.180869	0.221481	0
4382	Q12233	ATP20	mitochondria	1.62341	0.0253439	-0.550937	0.506898	0.439891	0.22364	0
1623	P38077	ATP3	mitochondria	1.65971	0.0484435	-0.355121	1.11615	0.180161	0.25937	0
169	P05626	ATP4	mitochondria	2.04968	0.010049	-0.653762	0.0462475	0.943701	0.0394828	0
1013	P30902	ATP7	mitochondria	2.09526	0.0164724	-0.495138	0.730313	0.391199	0.173518	0
1494	P36062	AVT3	vacuole	1.57528	0.0252766	0.584072	1.14329	0.109116	0.409732	1
1533	P36122	BCH2	ambiguous	3.38426	0	2.41173	1.00478	0.0635162	1.36168	1
3359	Q01389	BCK1	cytosol	1.36853	0.0153008	-1.84619	0.187276	0.696598	-0.79704	1
1251	P32839	BCS1	mitochondria	2.0686	0.00356745	-1.80876	0.568823	0.220476	-0.973444	1
1551	P36149	BET3	ambiguous	1.85675	0.0159045	0.618277	1.0017	0.117159	0.485781	1
2709	P47113	BFA1	NE	2.23978	0.000699029	-3.40317	0.463473	0.340806	-0.585553	1
2542	P43583	BLM10	nucleus	1.34928	0.0192547	1.32815	0.397557	0.432012	0.433897	1
984	P29311	BMH1	cytosol	1.97103	0.0239765	0.433048	1.49411	0.0672599	0.419206	1
2573	P43619	BNA6	cytosol	2.40906	0.0363076	0.287721	1.16843	0.107305	0.406045	1
2462	P41832	BNI1	actin	2.6172	0.000808989	1.74571	0.0107694	0.984399	0.0198701	1
841	P25385	BOS1	ER	1.25304	0.0250167	1.14079	0.896067	0.0988072	0.908124	1
479	P14772	BPT1	vacuole	1.44652	0.0462319	0.449917	1.81335	0.068997	0.326744	1
2804	P48582	BRO1	endosomes	1.78773	0.0313811	0.414811	1.25124	0.149073	0.274349	1
2352	P40506	CAB2	cytosol	1.40143	0.0209722	1.02195	0.581562	0.276119	0.459133	1
1500	P36076	CAB3	cytosol	1.38617	0.042287	0.510599	1.23939	0.0856975	0.461227	1
3101	P53332	CAB4	cytosol	1.05785	0.041968	1.15345	0.749606	0.140314	0.895211	1
3671	Q04199	CAC2	nucleus	1.47545	0.0176447	1.00132	0.6924	0.18013	0.672029	1
448	P13517	CAP2	actin	2.21257	0.0258872	0.360608	0.839911	0.183682	0.382138	1
242	P07253	CBP6	mitochondria	1.67413	0.0234936	-0.563796	0.237614	0.729818	0.137585	0
650	P21269-3	CCA1	cytosol	3.12884	0.00354839	0.611943	1.81969	0.0560161	0.361694	1
2775	P48237	CCM1	mitochondria	1.10151	0.0479721	-0.784193	0.15917	0.793249	-0.154671	1
221	P06785	CDC21	ambiguous	2.53663	0.00879587	0.506163	0.208253	0.781675	0.0972048	1
278	P07834	CDC4	nucleus	1.91784	0.00377658	-1.77064	0.493453	0.272328	-1.0664	1
201	P06243	CDC7	nucleus	1.31696	0.047586	0.513403	0.287446	0.558422	-0.480582	0
3962	Q06549	CDD1	cytosol	1.58466	0.0376871	-0.436925	0.178742	0.728357	-0.407604	1
1707	P38221	CDS1	ER	1.98401	0.0146527	-0.579899	0.779949	0.185442	-0.441511	1
166	P05374	CHO2	ER	3.58814	0.000776978	-0.794315	0.701505	0.343743	-0.217222	1
2415	P40955	CHS6	ambiguous	1.64789	0.00700556	1.6716	0.910406	0.0987417	0.848713	1
4196	Q08822	CIR2	mitochondria	2.73473	0.00322321	-0.824505	0.852995	0.229124	0.281059	0
1495	P36064	CMC1	mitochondria	1.05365	0.0393991	-1.31018	0.846927	0.160188	0.468634	0
4613	Q3E7A4	CMC2	cytosol	3.13291	0	-2.87667	0.287488	0.542096	-0.630517	1
223	P06787	CMD1	cytosol	1.50254	0.0356519	0.491202	0.87405	0.175264	0.381921	1
926	P27466	CMK1	cytosol	1.21739	0.0259096	1.24416	1.11883	0.0506644	1.17545	1
3835	Q05809	COA4	cytosol	3.14605	0.000721893	-1.59211	0.643167	0.232143	-0.483029	1
4629	Q3E846	COA6	mitochondria	2.47423	0.00080597	-2.26705	0.536747	0.378313	0.285784	0
3475	Q03048	COF1	actin	1.57998	0.0296603	0.51827	0.834152	0.181482	0.396114	1
3258	P53951	COG5	Golgi	1.39998	0.0240685	0.833704	0.0622534	0.912467	0.0934067	1
3264	P53959	COG6	Golgi	0.999017	0.0422062	1.60886	0.618832	0.186203	1.07652	1
244	P07256	COR1	mitochondria	2.37914	0.00663676	-0.640009	1.18213	0.145688	0.299077	0
2896	P52924	COS10	ambiguous	2.30719	0.000737201	2.94085	1.01282	0.0559711	1.7109	1
1475	P36034	COS9	endosomes	1.59504	0.00810331	1.70529	1.11474	0.0527588	1.1032	1
3364	Q01519	COX12	mitochondria	2.68902	0.000613065	-2.63083	0.772969	0.264453	-0.270416	1
1234	P32799	COX13	mitochondria	1.90661	0.00348536	-2.96105	0.493679	0.441086	0.232204	0
80	P00410	COX2	mitochondria	2.64239	0.000670807	-1.36128	0.554727	0.32989	0.355655	0
135	P04037	COX4	mitochondria	2.43698	0.00344889	-1.05629	0.257547	0.707195	0.146268	0
81	P00424	COX5A	mitochondria	2.03379	0.00462379	-1.05535	0.11473	0.885457	0.0499573	0
83	P00427	COX6	mitochondria	2.33943	0.0033652	-0.95812	0.22268	0.768315	0.102905	0
243	P07255	COX9	mitochondria	3.44938	0	-1.84382	0.57912	0.333286	0.31457	0
3138	P53691	CPR6	cytosol	2.69079	0.0036777	0.836373	1.52188	0.0524358	0.482344	1
1012	P30822	CRM1	nucleus	1.60414	0.0379165	0.427608	0.218339	0.773481	0.10007	1
980	P29029	CTS1	CW	2.21536	0.00644477	0.739848	0.137392	0.825878	0.119354	1
3011	P53202	CUL3	cytosol	2.2423	0.00368584	1.35254	0.646295	0.187519	0.811213	1
3188	P53854	CWC25	nucleus	2.19023	0.00360606	1.4495	0.588384	0.25515	0.521416	1
960	P28319	CWP1	CW	1.99461	0.0036367	1.49565	0.551833	0.309809	0.418444	1
2266	P40312	CYB5	ER	1.80279	0.0113993	-0.775655	0.621947	0.208183	0.742211	0
69	P00044	CYC1	mitochondria	2.06899	0.00349206	-1.49123	0.338675	0.536866	-0.305379	1
1979	P38909	CYC2	mitochondria	1.7238	0.00677356	1.41844	0.738967	0.132025	1.20655	1
228	P07143	CYT1	mitochondria	1.41984	0.024246	-0.793123	0.0349802	0.959712	-0.0223204	1
3350	Q00873	CYT2	mitochondria	2.38759	0.000833977	-3.0575	0.0205975	0.975483	-0.0149994	1
3152	P53734	DBP6	nucleus	2.06668	0.0161884	-0.51526	1.20439	0.0544531	-0.786164	1
1850	P38719	DBP8	nucleus	1.83336	0.0255951	-0.452941	1.41834	0.0532266	-0.539083	1
2058	P39517	DHH1	cytosol	1.9333	0.031583	0.376172	1.466	0.106805	0.301937	1
2142	P39976	DLD3	cytosol	3.4134	0.00330435	0.612671	0.120139	0.90722	-0.0312684	0
3239	P53924	DMA2	cytosol	1.7553	0.0121886	0.794606	0.364208	0.468022	-0.440934	0
773	P24482	DPB2	nucleus	2.51304	0.000818182	2.12648	1.03031	0.0738996	0.894285	1
2064	P39524	DRS2	Golgi	2.81294	0.0043541	0.575396	1.11187	0.136713	0.343209	1
2787	P48510	DSK2	cytosol	2.09967	0.0471693	0.290521	0.0363645	0.976909	-0.00684738	0
3200	P53871	DUG3	cytosol	1.53423	0.0128831	-1.18424	1.04878	0.0825292	-0.71176	1
1857	P38737	ECM29	nucleus	3.95152	0.000981818	0.804376	1.23535	0.150465	0.275749	1
1116	P32471	EFB1	cytosol	1.75602	0.026941	-0.456655	0.86473	0.111962	-0.803971	1
1050	P32324	EFT1	cytosol	1.7223	0.0328385	-0.423219	1.51186	0.0748961	-0.377425	1
1754	P38295	EHT1	ambiguous	2.58318	0.00539535	-0.608868	0.543639	0.652801	-0.0873655	1
2072	P39540	ELO1	ER	1.64624	0.0129463	-0.920167	0.845065	0.108351	-0.973124	1
821	P25358	ELO2	ER	2.7996	0.000903704	-4.45541	0.984412	0.0518251	-3.12567	1
2271	P40319	ELO3	ER	1.59915	0.0195648	-0.731942	0.7168	0.17148	-0.673892	1
3454	Q02908	ELP3	cytosol	1.73898	0.0342386	-0.406486	1.76545	0.0634672	-0.350071	1
1237	P32802	EMP70	ambiguous	2.01457	0.0382919	-0.328113	1.05142	0.22488	-0.224584	1
2745	P47160	ENT3	endosomes	1.95073	0.049123	0.298679	1.50998	0.138128	0.24205	1
1108	P32462	ERG24	ER	1.23399	0.0349762	-0.784774	0.328583	0.553215	-0.289479	1
2910	P53045	ERG25	ER	1.30975	0.0315227	-0.734412	1.05281	0.0805726	-0.726816	1
3292	P54781	ERG5	ER	2.07168	0.00797015	-0.742947	0.872108	0.212079	-0.301526	1
1005	P30624	FAA1	ambiguous	1.99249	0.0249929	-0.411854	0.0652082	0.958745	0.0121047	0
1983	P38913	FAD1	cytosol	1.62669	0.0102912	1.15455	0.937007	0.071434	1.62979	1
3794	Q05040	FAR8	ER	1.59474	0.0266903	0.534334	1.07744	0.0857127	0.623597	1
1733	P38260	FES1	cytosol	1.40047	0.023515	0.861702	0.397601	0.491309	0.276391	1
3184	P53848	FOL1	mitochondria	2.27761	0.0169897	-0.438759	0.365579	0.646836	-0.126579	1
1981	P38911	FPR3	nucleus	2.25411	0.0400858	0.29399	1.93154	0.0534623	0.348428	1
1764	P38310	FTH1	vacuole	2.03902	0.00740853	0.781986	1.09039	0.0743582	0.724228	1
2104	P39730	FUN12	cytosol	2.22397	0.0201689	-0.417437	1.3617	0.0751608	-0.438471	1
539	P16892	FUS3	nucleus	2.00961	0.00682153	0.86038	1.11515	0.091962	0.521402	1
3758	Q04739	GAL83	cytosol	2.05381	0.00358452	1.68093	0.649816	0.195642	0.711703	1
3566	Q03655	GAS3	PM	1.95231	0.0193644	-0.505784	1.20507	0.164369	-0.263702	1
1427	P35197	GCS1	cytosol	2.08995	0.0233135	0.41616	0.192481	0.817593	0.0705407	1
1194	P32621	GDA1	Golgi	2.29231	0.00672493	-0.668013	1.27605	0.0941857	-0.398436	1
2098	P39722	GEM1	mitochondria	2.12818	0.00325225	1.78131	0.941115	0.0991905	0.74598	1
1913	P38812	GEP4	mitochondria	1.35171	0.0348215	-0.618104	0.4948	0.357692	-0.395772	1
2010	P38988	GGC1	mitochondria	2.73714	0.00409187	-0.65193	2.20805	0.176154	-0.164989	1
858	P25569	GID7	cytosol	2.21538	0.0028022	2.17366	0.996501	0.0596732	1.67269	1
4402	Q12263	GIN4	cytosol	1.59381	0.0438152	0.399785	0.812095	0.234755	0.288804	1
3685	Q04233	GIS4	PM	1.31268	0.0310252	0.750526	0.458211	0.464287	0.236186	1
574	P18494	GLN3	cytosol	1.2482	0.0334409	0.797422	0.0354032	0.955531	-0.0350647	0
4435	Q12320	GLO4	mitochondria	0.946835	0.0488725	1.56195	0.223514	0.808244	0.0663179	1
4200	Q08886	GPB1	cytosol	1.22571	0.0258647	1.20289	0.304004	0.576565	0.290105	1
2471	P41911	GPD2	cytosol	4.19863	0.00289351	0.550588	0.695763	0.567126	0.101061	1
2438	P41277	GPP1	cytosol	1.64456	0.0241139	0.557621	0.411873	0.527168	0.204549	1
1657	P38143	GPX2	ambiguous	0.935906	0.047993	1.84275	0.95714	0.0687651	1.59239	1
4504	Q12438	GRX6	ambiguous	2.24926	0.00442667	0.85287	1.24435	0.080695	0.483334	1
4121	Q08220	GSH2	cytosol	1.42878	0.0376345	0.518651	0.590183	0.343812	0.283576	1
2416	P40956	GTS1	actin	1.53464	0.0312223	0.525062	1.45786	0.0591315	0.474579	1
4586	Q12753	HAA1	cytosol	1.84767	0.00878452	-0.899957	0.518502	0.405434	-0.258343	1
4352	Q12180	HAL9	nucleus	1.54768	0.0101092	1.47895	0.39373	0.464646	0.340453	1
1209	P32769	HBS1	cytosol	1.69298	0.0242044	0.529064	1.40428	0.0834579	0.385407	1
393	P11353	HEM13	cytosol	2.06804	0.00368401	1.33245	0.916963	0.159122	0.398689	1
2165	P40012	HEM14	mitochondria	1.30176	0.0298774	0.794043	1.09798	0.0645926	0.864906	1
1821	P38635	HIS2	cytosol	1.35861	0.0337705	0.628375	0.653358	0.251954	0.396252	1
418	P12683	HMG1	ER	2.64581	0.004121	-0.691792	0.600808	0.405178	-0.204947	1
607	P19807	HNM1	PM	1.93532	0.00800272	-0.873055	1.02345	0.0683058	-1.09587	1
1126	P32485	HOG1	cytosol	1.60929	0.0360427	0.43809	1.1006	0.114063	0.415394	1
1867	P38753	HSE1	endosomes	1.00578	0.043049	1.47248	0.656318	0.171938	1.02942	1
1122	P32478	HSP150	CW	1.61465	0.0249947	0.55897	0.039494	0.958854	0.0219911	1
115	P02294	HTB2	nucleus	2.66035	0.00787399	-0.497247	1.0901	0.140033	-0.341672	1
1111	P32465	HXT1	PM	1.49494	0.0270478	0.600285	0.634436	0.337794	0.259575	1
739	P23301	HYP2	cytosol	1.27505	0.0455199	-0.574336	0.960272	0.129312	-0.476379	1
2403	P40581	HYR1	ambiguous	1.9334	0.017072	0.546996	0.437998	0.519638	0.191049	1
4474	Q12385	ICT1	unknown	2.30625	0.00366154	1.22004	0.543901	0.251872	0.758399	1
955	P28241	IDH2	mitochondria	1.73891	0.0268956	0.462766	1.59756	0.0637762	0.393928	1
501	P15496	IDI1	cytosol	2.50418	0.0100861	-0.486335	0.939047	0.155237	-0.392679	1
785	P25038	IFM1	mitochondria	1.09896	0.0355264	-1.21744	0.433045	0.562944	-0.156619	1
270	P07342	ILV2	mitochondria	3.55619	0.00294709	-0.650604	1.0653	0.128975	-0.390739	1
2062	P39522	ILV3	mitochondria	2.34644	0.00476874	-0.73702	1.6131	0.051398	-0.447746	1
1072	P32351	IMP2	ambiguous	1.77389	0.0155097	0.690577	1.37512	0.0660732	0.483871	1
3448	Q02888	INA17	mitochondria	1.26972	0.0363189	0.692192	0.598718	0.226203	0.682915	1
593	P19158	IRA2	ambiguous	1.45321	0.0102788	2.07882	1.11703	0.0530156	1.08448	1
3179	P53843	IST1	endosomes	1.40149	0.0438106	0.488681	0.60048	0.276346	0.414546	1
2961	P53125	ITC1	nucleus	2.20328	0.0327198	-0.324571	0.0667738	0.93178	0.0313816	0
3004	P53193	JAC1	mitochondria	1.08595	0.0426647	0.993098	0.463122	0.359432	0.49031	1
2727	P47135	JSN1	ambiguous	1.46148	0.0257408	0.681392	1.38591	0.0643065	0.484783	1
1828	P38692	KIC1	cytosol	1.5103	0.0138224	1.20872	0.595946	0.217881	0.781896	1
1956	P38873	KOG1	vacuole	2.43191	0.00337165	0.87562	0.391109	0.517925	0.239627	1
2025	P39005	KRE9	ambiguous	3.00681	0.00072973	1.03541	0.652859	0.386676	0.199643	1
469	P14681	KSS1	nucleus	2.95696	0.000802632	2.37355	0.925223	0.0968184	0.830118	1
4641	Q92325	LAG2	unknown	2.10678	0.00410638	1.15779	0.447933	0.419663	0.328509	1
4238	Q10740	LAP2	cytosol	3.15777	0.0102155	0.384153	0.158602	0.867041	-0.0462863	0
2215	P40079	LCP5	nucleus	1.22455	0.0415121	-0.687026	1.07578	0.0770897	-0.724157	1
4224	Q08963	LEA1	nucleus	2.14146	0.00433279	0.932109	0.0857629	0.883279	0.11196	1
252	P07264	LEU1	cytosol	1.77582	0.0348028	-0.393001	0.283059	0.751315	0.0874964	0
4344	Q12166	LEU9	mitochondria	1.53399	0.0230382	-0.698598	0.324061	0.62538	-0.171155	1
1267	P32875	LIP5	mitochondria	2.27815	0.00376978	-0.951588	0.637655	0.495334	-0.137128	1
2544	P43586	LOC1	nucleus	1.82402	0.0153174	-0.663682	1.39785	0.0512669	-0.576756	1
3065	P53281	LSB1	ambiguous	1.47925	0.0189064	0.939042	0.68561	0.220353	-0.455918	0
2560	P43603	LSB3	cytosol	1.87097	0.0188688	0.543629	1.45852	0.0603765	0.466677	1
2283	P40347	LTP1	cytosol	1.36515	0.0327715	0.640973	0.50912	0.404392	0.270067	1
2417	P40957	MAD1	nucleus	1.12135	0.033279	-1.22343	0.228499	0.628825	-0.65015	1
2699	P47095	MDE1	cytosol	2.12812	0.00747018	0.725437	0.847682	0.185696	0.36985	1
3210	P53885	MDG1	PM	1.89501	0.0274185	-0.40807	0.209095	0.797583	-0.0818195	1
1421	P35191	MDJ1	mitochondria	2.61863	0.0325305	0.284943	0.905687	0.214526	0.2799	1
1310	P33310	MDL1	mitochondria	1.16833	0.036076	0.897982	0.424976	0.381347	0.569465	1
4139	Q08278	MED7	nucleus	1.03991	0.0349493	1.77295	0.583189	0.220235	0.849382	1
1760	P38304	MED8	nucleus	1.15578	0.0297201	1.27193	0.349605	0.494065	0.40749	1
786	P25039	MEF1	mitochondria	1.7452	0.0373208	-0.38532	0.35328	0.676963	-0.111794	1
1040	P32179	MET22	cytosol	1.82764	0.0164113	0.621947	1.06923	0.146013	0.341188	1
4661	Q99257	MEX67	nucleus	1.69213	0.0318088	0.441713	0.702161	0.502361	0.124088	1
1804	P38523	MGE1	mitochondria	1.82404	0.0402127	-0.357264	0.455102	0.562907	0.147078	0
4622	Q3E829	MHF2	nucleus	1.19398	0.0234452	1.88453	0.994006	0.0635654	1.46074	1
1785	P38341	MIC12	mitochondria	1.40551	0.0341116	-0.575907	0.234578	0.703413	0.187951	0
2552	P43594	MIC19	mitochondria	1.96279	0.021564	-0.468117	0.630604	0.373866	0.222384	0
309	P09440	MIS1	mitochondria	2.52906	0.00965509	-0.487417	1.18356	0.128879	-0.334336	1
1667	P38162	MIX23	mitochondria	2.54666	0.00295491	-1.19357	1.38849	0.0500943	0.594746	0
2049	P39106	MNN1	Golgi	2.19219	0.0249489	-0.370152	0.0517193	0.95072	-0.0209319	1
2630	P46985	MNN11	Golgi	2.18385	0.0066771	-0.725861	1.58454	0.0747959	-0.356814	1
2528	P43563	MOB2	ambiguous	2.14998	0.00375627	1.11192	0.791619	0.161614	0.554097	1
3295	P54785	MOT3	nucleus	1.62867	0.0141351	-0.914224	0.0913911	0.892306	-0.0621764	1
2392	P40562	MPH1	nucleus	1.19604	0.0420291	0.725452	0.937613	0.183537	0.317461	1
869	P25588	MRC1	nucleus	1.77225	0.00420833	-2.45771	0.374549	0.384005	-1.45816	1
67	O75012	MRP10	mitochondria	2.03642	0.00530488	-0.953881	0.101177	0.853199	-0.163911	1
974	P28778	MRP17	mitochondria	1.517	0.00822134	-2.34854	0.37139	0.423446	-0.677544	1
1677	P38175	MRP21	mitochondria	3.47845	0.000664615	-0.763624	1.58491	0.0521346	-0.455409	1
3460	Q02950	MRP51	mitochondria	3.47657	0.00334259	-0.60663	0.741414	0.344035	0.203209	0
1579	P36528	MRPL17	mitochondria	1.52369	0.0410125	-0.446693	0.954765	0.199327	-0.284498	1
710	P22354	MRPL20	mitochondria	1.40111	0.0342177	-0.581293	0.13856	0.845491	-0.0794938	1
1578	P36527	MRPL28	mitochondria	1.1719	0.0423176	0.763141	0.312845	0.580278	0.258357	1
620	P20084	MRPL33	mitochondria	2.03909	0.00640703	-0.884951	1.35256	0.0706093	-0.472918	1
1581	P36532	MRPL37	mitochondria	2.13416	0.00743923	0.721183	0.460977	0.510059	-0.184986	0
2412	P40858	MRPL49	mitochondria	1.92566	0.0131438	-0.631204	0.352755	0.662671	-0.121734	1
1018	P31334	MRPL9	mitochondria	1.15312	0.0479053	-0.681325	0.525087	0.332546	-0.402272	1
653	P21339	MSB1	cytosol	1.96237	0.00349901	1.93792	0.555204	0.233201	0.884747	1
2893	P52918	MSN5	ambiguous	1.34244	0.0476194	0.49645	0.800238	0.230029	0.306506	1
2924	P53070	MTO1	mitochondria	1.10752	0.0457324	-0.847349	1.04625	0.052725	-1.59365	1
1505	P36084	MUD2	nucleus	1.0574	0.0491122	0.87238	0.449266	0.394508	0.39388	1
2179	P40029	MXR1	cytosol	2.09134	0.00966708	-0.64338	1.43652	0.179488	-0.207747	1
855	P25566	MXR2	mitochondria	1.57312	0.0265792	0.554632	1.19527	0.117948	0.354089	1
1142	P32505	NAB2	nucleus	3.21977	0.0029866	0.74343	0.621851	0.421251	0.182975	1
4341	Q12163	NBP2	ambiguous	1.02624	0.0363671	1.72843	0.748757	0.136631	0.988309	1
2895	P52920	NBP35	cytosol	2.20533	0.0116886	0.525368	1.51461	0.0915684	0.325237	1
3436	Q02820	NCE101	cytosol	1.69459	0.0188423	-0.658394	1.14874	0.201129	0.229061	0
3238	P53923	NCS2	cytosol	2.04585	0.00905196	-0.687615	0.981854	0.126341	-0.466322	1
2257	P40215	NDE1	mitochondria	3.58293	0.00073494	-1.17281	0.171008	0.852544	-0.0519632	1
477	P14743	NMT1	cytosol	2.42	0.00408466	0.799678	1.8254	0.0607856	0.345545	1
2111	P39744	NOC2	nucleus	2.13993	0.0130379	-0.531181	1.22787	0.0869	-0.461202	1
4080	Q07896	NOC3	nucleus	1.71902	0.0488388	-0.338424	1.29457	0.0876066	-0.419014	1
4631	Q6Q547	NOP10	nucleus	2.1856	0.0296115	-0.342996	0.748385	0.234778	-0.331489	1
2160	P40007	NOP16	nucleus	1.80634	0.00786345	-1.03747	0.65451	0.210931	-0.580238	1
4051	Q07623	NOP6	nucleus	1.46663	0.0372707	-0.497309	1.29267	0.0991923	-0.37212	1
2984	P53164	NPY1	cytosol	1.27021	0.0263399	0.980564	1.23112	0.0541536	0.742744	1
290	P08466	NUC1	mitochondria	2.66628	0.00524688	-0.584906	0.853415	0.157931	-0.467446	1
1056	P32332	OAC1	mitochondria	1.60655	0.0261641	-0.547546	0.535328	0.440022	-0.205427	1
4669	Q99297	ODC2	mitochondria	1.33292	0.0474666	-0.505978	0.687667	0.343943	-0.223049	1
657	P21375	OSM1	ambiguous	1.75365	0.0465127	0.347063	1.50814	0.0961495	0.315371	1
2621	P46964	OST2	ER	1.54066	0.0215844	0.730869	0.344354	0.569311	0.218479	1
958	P28273	OXP1	cytosol	1.82873	0.0182081	0.580382	1.01439	0.128502	0.429334	1
2900	P53010	PAN2	cytosol	1.20188	0.0234668	1.8052	0.625226	0.195327	0.862276	1
2317	P40459	PAN6	cytosol	2.62101	0.00532925	0.589184	0.232165	0.772443	0.0925179	1
1305	P33302	PDR5	PM	3.46558	0.000570093	0.996668	0.00980888	0.991339	0.0035038	1
3422	Q02772	PET191	mitochondria	2.13282	0.00287113	-2.40784	0.157565	0.813544	-0.105005	1
1333	P33401	PGM1	cytosol	3.02268	0.00353119	0.602236	2.99701	0.0629891	0.23683	1
158	P05066	PHR1	cytosol	2.51106	0.000677116	-1.65406	1.00826	0.117612	-0.476986	1
3002	P53191	PIB2	vacuole	2.1445	0.00886458	0.655547	0.929589	0.119038	0.569271	1
1584	P36775	PIM1	mitochondria	1.59932	0.0465569	0.386428	1.14636	0.13258	0.338782	1
1498	P36069	PMU1	cytosol	1.49215	0.0197808	0.867992	0.739166	0.195945	0.46229	1
3450	Q02890	PNG1	cytosol	1.19662	0.0195262	3.22268	0.00811933	0.988295	0.0221856	1
3832	Q05788	PNP1	cytosol	1.31826	0.0298529	0.764961	0.835425	0.129657	0.701413	1
4389	Q12245	POC4	cytosol	3.37448	0	-2.41696	0.98141	0.0603236	-1.83758	1
2028	P39008	POP2	cytosol	1.93764	0.00823219	0.829908	1.05844	0.0809315	0.708906	1
4019	Q06892	POS5	mitochondria	1.7148	0.0259125	-0.497989	0.555997	0.555769	0.123694	0
1250	P32838	PPG1	cytosol	2.79213	0.000802974	1.36605	1.06233	0.0642291	1.00155	1
689	P22141	PRE1	proteasome	1.61452	0.0482919	0.368196	0.52106	0.42757	0.226021	1
646	P21242	PRE10	proteasome	2.56674	0.0101834	0.47064	0.986723	0.14629	0.387257	1
1007	P30657	PRE4	proteasome	2.12852	0.00542337	0.843221	1.22445	0.0927564	0.431697	1
2263	P40303	PRE6	proteasome	2.11825	0.0117615	0.555205	1.71165	0.0572675	0.382791	1
3506	Q03262	PRM15	cytosol	1.30706	0.0479385	0.512056	0.184932	0.803106	0.0929235	1
4547	Q12498	PRM4	unknown	4.03079	0	2.4524	0.0344225	0.950962	-0.0625776	0
2026	P39006	PSD1	mitochondria	1.71601	0.0310925	-0.441497	1.12743	0.150418	-0.30526	1
1020	P31374	PSK1	cytosol	2.217	0.00285641	1.91014	0.604726	0.238636	0.549523	1
1380	P34222	PTH2	mitochondria	1.93779	0.0317834	0.372648	0.0907868	0.871786	-0.137205	0
1258	P32857	PTM1	ambiguous	1.81911	0.021796	0.520731	0.643799	0.317357	0.281219	1
391	P11154	PYC1	cytosol	1.36646	0.0407638	0.542881	0.936526	0.178711	0.329604	1
1598	P37299	QCR10	mitochondria	1.53312	0.0188235	-0.842325	0.386618	0.491797	0.295401	0
71	P00127	QCR6	mitochondria	1.98334	0.00440464	-1.21213	0.219213	0.719409	-0.192383	1
72	P00128	QCR7	mitochondria	2.10327	0.00523053	-0.905505	0.247046	0.770924	0.0866127	0
293	P08525	QCR8	mitochondria	1.2149	0.031222	-0.962699	0.342993	0.536389	-0.294676	1
707	P22289	QCR9	mitochondria	2.66913	0.000743902	-4.09273	0.248866	0.708882	0.154263	0
2512	P43123	QRI1	cytosol	1.39196	0.0371467	0.548658	0.907637	0.186957	0.32644	1
2103	P39729	RBG1	cytosol	2.46896	0.0227017	-0.356578	1.82684	0.0739142	-0.308924	1
3272	P53972	RCM1	nucleus	1.94772	0.0242677	-0.436675	1.21896	0.0994423	-0.404947	1
2068	P39531	RCY1	ambiguous	1.22452	0.0265182	1.11085	1.06649	0.0642684	0.980506	1
4184	Q08742	RDL2	mitochondria	1.71841	0.0482583	-0.342472	1.00751	0.178734	-0.296384	1
4006	Q06709	REH1	cytosol	1.88846	0.011775	0.680622	0.460925	0.38663	-0.390208	0
916	P26754	RFA2	nucleus	2.35591	0.0164456	0.430944	1.7875	0.0738325	0.315774	1
917	P26755	RFA3	nucleus	1.72671	0.0157292	0.725503	0.0157608	0.983188	0.00792503	1
1714	P38234	RFS1	PM	1.44371	0.0484741	0.42536	0.620936	0.2923	0.347375	1
1708	P38222	RKM3	nucleus	1.16427	0.0348296	0.967424	0.295819	0.605556	0.238641	1
3496	Q03195	RLI1	cytosol	1.73953	0.0311715	-0.432221	1.08599	0.130047	-0.37521	1
4553	Q12508	RMD5	ambiguous	1.40682	0.0142926	1.65372	0.200059	0.709669	0.31453	1
4599	Q3E757;P0C0W9	RPL11B;RPL11A	ribosome	2.30562	0.0037971	-0.93084	0.91253	0.112706	-0.653374	1
356	P0CX54;P0CX53	RPL12B;RPL12A	ribosome	3.14133	0.00275676	-0.77416	1.14135	0.0799587	-0.590594	1
2255	P40212	RPL13B	ribosome	2.75214	0.00331193	-0.840366	0.968671	0.124296	-0.489798	1
174	P05740	RPL17A	ribosome	1.64388	0.0108466	-1.07438	0.952397	0.109865	-0.604168	1
341	P0CX24;P0CX23	RPL20B;RPL20A	ribosome	2.29277	0.00367037	-0.965726	1.2961	0.0547504	-0.637426	1
3417	Q02753	RPL21A	ribosome	2.2769	0.0034375	-1.05069	1.15314	0.0637132	-0.757066	1
4570	Q12672	RPL21B	ribosome	1.90822	0.00675396	-1.02234	1.22414	0.0559261	-0.723604	1
765	P24000	RPL24B	ribosome	2.73203	0.00339765	-0.879578	1.28849	0.0545114	-0.650856	1
3024	P53221	RPL26B	ribosome	1.95941	0.0059291	-1.00399	1.06179	0.0964733	-0.549983	1
325	P0C2H6;P0C2H7	RPL27A;RPL27B	ribosome	1.66626	0.00910969	-1.21637	0.809253	0.147086	-0.607287	1
327	P0C2H9	RPL31B	ribosome	1.13151	0.0376589	-0.968365	0.771606	0.149964	-0.691868	1
1611	P38061	RPL32	ribosome	2.45278	0.00356998	-0.928043	1.03899	0.107715	-0.503619	1
176	P05744	RPL33A	ribosome	1.8679	0.00821053	-0.910475	0.96639	0.119737	-0.511217	1
361	P0CX85;P0CX84	RPL35B;RPL35A	ribosome	1.83761	0.00744952	-1.0506	0.656031	0.205001	-0.618729	1
177	P05745	RPL36A	ribosome	3.20909	0.000689266	-1.41245	1.45341	0.0501365	-0.542199	1
2816	P49166	RPL37A	ribosome	1.58388	0.0207553	-0.71545	0.589627	0.348604	-0.27614	1
343	P0CX28;P0CX27	RPL42B;RPL42A	ribosome	2.19555	0.00353414	-1.23418	1.24501	0.0806379	-0.482735	1
342	P0CX26;P0CX25	RPL43B;RPL43A	ribosome	2.18874	0.00568155	-0.770012	1.22354	0.0755709	-0.530374	1
3397	Q02326	RPL6A	ribosome	1.85608	0.00881865	-0.893459	1.16697	0.0607226	-0.768457	1
173	P05739	RPL6B	ribosome	2.99041	0.000960725	-0.967373	1.27146	0.0643671	-0.575877	1
171	P05737	RPL7A	ribosome	1.84014	0.0112376	-0.756763	1.36377	0.0556377	-0.559577	1
4372	Q12213	RPL7B	ribosome	1.85961	0.00555422	-1.23058	0.425937	0.383116	-0.548058	1
2868	P51401	RPL9B	ribosome	1.7479	0.00813564	-1.14947	0.88367	0.10652	-0.832328	1
2546	P43588	RPN11	proteasome	1.86783	0.0235901	0.475659	1.24792	0.0896731	0.432425	1
1157	P32565	RPN2	proteasome	1.55823	0.0397702	0.439412	1.15784	0.103588	0.42589	1
4393	Q12250	RPN5	proteasome	1.88025	0.0239982	0.46199	1.41444	0.0616028	0.484041	1
3876	Q06103	RPN7	proteasome	1.46863	0.0433899	0.456456	1.00721	0.126966	0.440001	1
4181	Q08723	RPN8	proteasome	2.10165	0.00792713	0.715819	1.21679	0.0794711	0.515919	1
628	P20435	RPO26	nucleus	1.34681	0.0362526	-0.5965	0.912702	0.0867144	-1.14235	1
163	P05318	RPP1A	ribosome	1.26701	0.0270202	-0.946147	0.6559	0.228146	-0.478551	1
2805	P48589	RPS12	ribosome	2.2763	0.00438284	-0.822009	1.28707	0.0528023	-0.675381	1
355	P0CX52;P0CX51	RPS16B;RPS16A	ribosome	1.94829	0.0102031	-0.706905	1.06945	0.0946962	-0.553996	1
345	P0CX32;P0CX31	RPS24B;RPS24A	ribosome	1.41637	0.0236444	-0.837672	0.519204	0.382734	-0.295575	1
4608	Q3E792;P0C0T4	RPS25A;RPS25B	ribosome	3.08558	0.00362887	-0.633434	0.998934	0.165585	-0.329859	1
2436	P41057	RPS29A	ribosome	2.82209	0.00338967	-0.820566	0.725586	0.186497	-0.529988	1
2437	P41058	RPS29B	ribosome	1.64281	0.0131292	-0.917214	1.0292	0.103655	-0.541438	1
181	P05750	RPS3	ribosome	1.34053	0.0356738	-0.618769	1.19424	0.0715353	-0.596245	1
346	P0CX34;P0CX33	RPS30B;RPS30A	ribosome	1.8099	0.0101585	-0.854237	0.785965	0.165227	-0.540295	1
349	P0CX40;P0CX39	RPS8B;RPS8A	ribosome	1.47055	0.0247876	-0.691354	1.35084	0.0600755	-0.539617	1
52	O13516	RPS9A	ribosome	1.27576	0.0299347	-0.843359	0.47165	0.366927	-0.426643	1
182	P05755	RPS9B	ribosome	1.3841	0.0311968	-0.651053	0.883734	0.157777	-0.433488	1
1301	P33298	RPT3	proteasome	1.67114	0.0152511	0.806143	0.808333	0.174777	0.454874	1
3951	Q06506	RRP9	nucleus	1.86749	0.0206209	-0.522112	1.38612	0.0698711	-0.459585	1
1776	P38332	RRT2	ambiguous	1.45369	0.011331	1.89627	0.816756	0.0991268	1.54902	1
3486	Q03124	RSC9	nucleus	1.76236	0.026149	0.472455	1.46243	0.0714128	0.410925	1
3636	Q03976	RSM24	mitochondria	2.47644	0.0120821	-0.450776	1.46239	0.11788	-0.278743	1
3532	Q03430	RSM28	mitochondria	2.10556	0.0164628	-0.495195	0.61069	0.386472	0.218479	0
2125	P39940	RSP5	cytosol	2.83248	0.01239	0.392869	1.65363	0.0518683	0.430052	1
4304	Q12108	RTC5	ambiguous	1.85903	0.0468305	0.32485	0.968959	0.122854	0.495746	1
4585	Q12751	RTP1	cytosol	1.28886	0.0240468	1.11529	0.224194	0.667811	0.358325	1
2219	P40084	RTR1	cytosol	1.15783	0.0248096	1.85859	0.566752	0.226713	0.900169	1
2422	P40962	RTS2	nucleus	1.50556	0.0230812	0.736324	0.774385	0.165138	0.565564	1
968	P28707	SBA1	cytosol	1.75301	0.0212495	0.569363	1.01799	0.119596	0.457235	1
1915	P38814	SBE22	cytosol	2.46478	0.0009	-2.82299	0.262183	0.573175	-0.653944	1
2886	P52871	SBH2	ER	1.43168	0.0157628	-1.34332	0.608154	0.228798	-0.61397	1
647	P21243	SCL1	proteasome	2.24424	0.0172497	0.439966	1.20065	0.0977834	0.42372	1
1620	P38072	SCO2	mitochondria	1.14997	0.0420598	0.820506	1.14854	0.0736187	0.637129	1
191	P06105	SCP160	ambiguous	2.11684	0.0239819	-0.400363	0.346988	0.67756	-0.113046	1
3103	P53334	SCW4	CW	4.62056	0	2.27058	0.443149	0.564777	-0.149595	0
2351	P40505	SDS3	nucleus	2.31366	0.000827586	-3.9927	0.286287	0.513085	-1.33274	1
2355	P40509	SEC28	COPI	1.43759	0.0408132	0.492208	0.809641	0.220341	0.321845	1
3330	P89102	SEC5	PM	1.48884	0.0485412	0.406906	0.702238	0.389103	0.182386	1
1351	P33754	SEC66	ER	1.63177	0.0196929	0.692942	0.799629	0.163833	0.524926	1
2292	P40357	SEC9	ambiguous	3.06613	0.000663043	1.57409	0.685965	0.232475	0.406034	1
3751	Q04675	SEN15	mitochondria	1.53448	0.0379448	-0.456938	1.16644	0.0880346	-0.503469	1
534	P16658	SEN2	mitochondria	1.2193	0.0410448	-0.705622	0.505442	0.376987	-0.328976	1
2200	P40054	SER3	cytosol	2.29973	0.0201885	0.402676	0.607389	0.451546	0.167053	1
2356	P40510	SER33	cytosol	1.60001	0.0348565	0.453084	1.21446	0.106603	0.383678	1
2645	P47008	SFH5	cytosol	1.8353	0.0332292	0.387674	0.0426505	0.959113	-0.0186501	0
1447	P35735	SFK1	PM	1.94354	0.00339768	-1.89016	0.612227	0.224633	-0.630316	1
2750	P47166	SGM1	ambiguous	1.03882	0.0361034	1.62566	0.807147	0.0993769	1.69867	1
4151	Q08446	SGT1	cytosol	1.77099	0.0158876	0.67912	0.875599	0.178484	0.371422	1
4310	Q12118	SGT2	cytosol	1.63039	0.0472121	0.373933	0.201011	0.817665	0.0668233	1
1593	P37292	SHM1	mitochondria	1.95836	0.0220301	-0.464078	0.0412346	0.961804	-0.0152461	1
1381	P34223	SHP1	ambiguous	3.09737	0.00785294	0.426027	1.91829	0.359274	0.110154	1
2144	P39980	SIT1	vacuole	3.16237	0	-4.0559	1.08736	0.06402	-0.917648	1
1567	P36169	SKG1	PM	1.35792	0.0315731	0.669427	0.208611	0.72428	-0.20964	0
3916	Q06315	SKG3	PM	2.06241	0.00341085	1.43819	0.620098	0.220189	0.636893	1
4155	Q08491	SKI7	cytosol	1.80247	0.0052224	1.52945	1.07201	0.0507496	1.49565	1
1325	P33333	SLC1	ER	1.80499	0.0242	0.482308	1.27221	0.09073	0.414246	1
4262	Q12034	SLF1	cytosol	2.6254	0.0283206	0.299353	0.360545	0.664124	0.117822	1
4288	Q12078	SMF3	vacuole	2.30602	0.00364551	1.21635	1.15216	0.0803872	0.570465	1
4046	Q07549	SNA4	vacuole	1.76089	0.0112244	0.842414	0.0751147	0.904927	0.0717354	1
1014	P31109	SNC1	ambiguous	1.85413	0.0159214	0.621881	0.239771	0.713989	0.159328	1
219	P06782	SNF1	ambiguous	1.67962	0.0188876	0.668631	0.637289	0.305451	0.305929	1
85	P00445	SOD1	cytosol	1.43532	0.0338753	-0.555571	1.20755	0.0777118	-0.533147	1
2856	P50278	SOL1	cytosol	2.3845	0.00359184	1.00471	0.402439	0.482908	0.279793	1
1537	P36126	SPO14	ambiguous	1.90977	0.0227491	-0.474069	0.082538	0.891088	-0.0853481	1
445	P13393	SPT15	nucleus	1.46541	0.0315984	-0.565439	0.860837	0.182173	-0.370888	1
1288	P32914	SPT4	nucleus	1.18356	0.0465898	0.6747	0.0271227	0.959027	-0.0642211	0
1412	P35177	SPT7	nucleus	1.11065	0.0413514	0.951752	0.782726	0.138373	0.770023	1
1984	P38915	SPT8	nucleus	1.75005	0.0239491	0.517468	1.2418	0.108833	0.363186	1
3197	P53866	SQS1	nucleus	1.0732	0.0476006	0.897858	0.220071	0.660531	0.456237	1
4646	Q99176	SRN2	endosomes	1.05154	0.0485076	0.907483	1.06392	0.0673045	0.936164	1
1458	P36007	SRY1	ambiguous	1.66169	0.0326044	0.446878	1.16207	0.116484	0.373254	1
768	P24276	SSD1	cytosol	1.60574	0.0340343	0.456914	0.715516	0.298723	0.260089	1
1173	P32589	SSE1	cytosol	2.14406	0.0265566	0.363579	1.36705	0.17618	0.220313	1
1896	P38789	SSF1	nucleus	2.56862	0.0046016	-0.638318	1.39363	0.0555767	-0.538041	1
4332	Q12153	SSF2	nucleus	2.54411	0.00429592	-0.687717	1.49424	0.061516	-0.44397	1
581	P18852	STE18	PM	2.86922	0.00344124	-0.750301	0.847102	0.131845	-0.646541	1
428	P12866	STE6	ambiguous	1.81648	0.00475358	1.56979	0.294758	0.559346	-0.412241	0
4634	Q6WNK7	SUS1	nucleus	1.24659	0.0298422	0.923505	0.576642	0.255296	0.56156	1
3808	Q05515	SVF1	ambiguous	2.01158	0.0443331	0.308998	0.42057	0.603082	0.130236	1
1519	P36104	SWD2	nucleus	2.35227	0.00908651	-0.546983	0.94631	0.222328	-0.253361	1
311	P09547	SWI1	nucleus	2.10983	0.026534	-0.369539	0.667506	0.182694	-0.75941	1
2521	P43554	SWP82	nucleus	2.14746	0.00425253	-0.967128	0.00403135	0.993977	0.0061957	0
3803	Q05471	SWR1	nucleus	1.11857	0.0491538	-0.718521	1.18147	0.0595826	-0.759382	1
2368	P40528	SYG1	PM	1.34717	0.0346008	-0.626081	0.993355	0.0730797	-1.07346	1
2324	P40468	TAO3	cytosol	1.39485	0.0119726	2.11431	1.06596	0.0524719	1.42333	1
3704	Q04372	TAP42	cytosol	1.05421	0.0479202	0.934148	1.00121	0.0807463	0.863337	1
3953	Q06510	TAZ1	mitochondria	1.67542	0.0170424	-0.728509	1.31215	0.0923322	-0.387963	1
4210	Q08921	TCO89	vacuole	1.51929	0.0112797	1.37056	0.526743	0.238978	1.12685	1
3551	Q03533	TDA1	cytosol	0.99086	0.0414818	1.78428	0.904578	0.0724484	2.06797	1
2502	P42938	TDA10	cytosol	1.21357	0.0232479	1.73852	0.0629736	0.906789	0.136296	1
1459	P36008	TEF4	cytosol	1.73657	0.0274415	-0.45871	1.55256	0.0501047	-0.482788	1
1547	P36145	TFA2	nucleus	1.70736	0.0463324	0.359071	0.911788	0.314067	0.18534	1
4618	Q3E7C1	TFB5	nucleus	1.16902	0.029201	1.25153	1.21213	0.0500995	0.860111	1
3861	Q05998;Q08579	THI7;THI72	PM	1.54225	0.0200507	-0.784817	0.693116	0.188407	-0.599003	1
4272	Q12049	THP3	nucleus	2.68378	0.00290104	1.02658	0.469593	0.441267	0.255241	1
1982	P38912	TIF11	cytosol	1.73062	0.0219548	-0.564037	1.23639	0.0821113	-0.482408	1
1373	P34167	TIF3	cytosol	2.06398	0.0264528	-0.380794	1.69493	0.050675	-0.419716	1
3328	P87108	TIM10	mitochondria	2.99858	0.000885246	-1.21987	0.971473	0.185229	-0.298574	1
3077	P53299	TIM13	mitochondria	2.44494	0.00365351	-1.03122	0.616319	0.323844	0.293611	0
4440	Q12328	TIM22	mitochondria	1.47184	0.0232695	-0.771803	0.52731	0.276506	-0.653353	1
3314	P57744	TIM8	mitochondria	3.75276	0.000917293	-1.27125	0.254739	0.788302	-0.0721728	1
66	O74700	TIM9	mitochondria	2.89965	0.000915254	-1.37675	0.249666	0.695077	-0.175141	1
3548	Q03525	TMA23	nucleus	1.80915	0.0120546	-0.740253	1.17506	0.0616508	-0.736836	1
222	P06786	TOP2	nucleus	1.97781	0.0150947	-0.573146	1.14191	0.116482	-0.38316	1
1179	P32600	TOR2	ambiguous	2.21094	0.00296277	2.09864	0.862439	0.0858188	1.7343	1
2182	P40032	TPA1	nucleus	2.18302	0.0297933	-0.341988	0.869113	0.276564	-0.220984	1
203	P06245	TPK2	nucleus	0.954531	0.0480125	1.55341	0.819271	0.104091	1.28879	1
185	P05986	TPK3	nucleus	1.74432	0.0087619	1.05785	0.624324	0.221708	0.596623	1
1797	P38426	TPS3	cytosol	2.03639	0.0383393	0.324392	1.47582	0.0560288	0.480716	1
4180	Q08693	TRE2	unknown	2.3031	0.00276423	1.75074	1.01135	0.055984	1.71243	1
3669	Q04183	TRS120	ambiguous	1.87304	0.0297689	0.402082	1.66017	0.0521693	0.424328	1
3568	Q03660	TRS130	Golgi	0.983364	0.0419985	1.84604	0.6409	0.167767	1.35143	1
3605	Q03784	TRS23	ambiguous	1.79446	0.00887147	0.962014	1.06621	0.0799018	0.711238	1
4027	Q07381	TSR1	cytosol	1.57204	0.0264302	-0.560139	1.29769	0.0522952	-0.67104	1
315	P09734	TUB3	cytosol	2.19252	0.00812483	0.647025	1.2997	0.0708053	0.508169	1
333	P0C2J3	TY2B-LR1		1.84301	0.00347808	4.24089	0.533844	0.228253	1.35858	1
615	P20049	TYR1	cytosol	1.62536	0.0341911	0.447526	1.40639	0.0518698	0.56667	1
4186	Q08747	UAF30	nucleus	3.30593	0	-2.61232	0.318948	0.553297	-0.319537	1
714	P22515	UBA1	ambiguous	1.79395	0.0362801	0.377278	1.52726	0.0884928	0.332326	1
509	P15731	UBC4	cytosol	1.3305	0.0315577	0.707588	0.10986	0.85741	0.1028	1
1299	P33296	UBC6	ER	1.42606	0.0239273	0.803375	0.146896	0.811792	0.129573	1
2551	P43593	UBP6	proteasome	2.30025	0.0103976	0.52765	1.18498	0.122472	0.34727	1
2844	P50102	UBP8	nucleus	1.40816	0.0262877	0.725135	0.592291	0.283921	0.407722	1
608	P19812	UBR1	nucleus	1.76326	0.0171487	0.643601	0.236977	0.789878	0.0770302	1
3993	Q06682	UBX5	cytosol	1.33511	0.026399	0.823809	0.760811	0.187013	0.462126	1
3305	P54860	UFD2	cytosol	1.37904	0.0438421	0.503336	1.03414	0.128958	0.412892	1
3733	Q04511	UFO1	cytosol	1.97304	0.00463871	1.16995	0.719385	0.130835	1.53384	1
506	P15700	URA6	cytosol	1.61734	0.0248612	0.563501	1.34448	0.0708328	0.476322	1
730	P23202	URE2	cytosol	1.51859	0.0202558	0.809856	0.344247	0.506089	0.383231	1
1541	P36135	UTH1	mitochondria	4.0153	0	2.69458	1.49281	0.0515288	0.506916	1
3665	Q04177	UTP5	nucleus	1.62719	0.0330346	-0.457415	1.41508	0.0643177	-0.468204	1
1252	P32842	VMA11	vacuole	1.48661	0.0163942	1.07304	0.360159	0.48688	0.386292	1
1031	P31412	VMA5	vacuole	1.60181	0.0475671	0.379722	0.466005	0.719875	-0.0727234	0
3051	P53262	VOA1	ER	1.26535	0.0314175	0.824566	0.176749	0.768751	0.168261	1
4078	Q07878	VPS13	endosomes	1.61576	0.043018	0.398136	1.28068	0.109723	0.344023	1
3067	P53285	VPS62	ambiguous	4.06359	0	1.58623	0.802922	0.138454	0.698793	1
1355	P33767	WBP1	ER	1.80203	0.0152788	0.671068	1.18066	0.0577393	0.779401	1
4305	Q12109	WRS1	cytosol	1.77406	0.0443014	-0.34944	1.59937	0.0863688	-0.321339	1
4045	Q07541	YDL121C	ER	2.56632	0.00351297	-0.816495	0.624839	0.378971	-0.219652	1
2548	P43590	YFR006W	cytosol	1.44699	0.0317582	0.575667	1.2432	0.124999	0.321277	1
3000	P53185	YGL036W	cytosol	1.09546	0.0463804	0.870674	0.139489	0.80739	0.172297	1
2998	P53183	YGL039W	cytosol	3.60173	0	1.54454	0.665781	0.285083	0.311193	1
2966	P53133	YGL117W	unknown	1.31355	0.0259389	-0.919096	0.365211	0.495532	-0.341545	1
3105	P53336	YGR283C	nucleus	1.30005	0.0313923	-0.757958	0.510326	0.274809	-0.807942	1
2881	P52553	YKE2	cytosol	1.52863	0.0356465	0.478935	1.09538	0.10972	0.43958	1
1525	P36114	YKR018C	cytosol	2.50975	0.0050675	0.641805	1.34684	0.125641	0.291597	1
1055	P32331	YMC1	mitochondria	2.63861	0.00533742	-0.585679	1.16623	0.126204	-0.346788	1
1253	P32843	YME2	mitochondria	2.90328	0.0240634	-0.304463	1.53269	0.1559	0.220702	0
3588	Q03730	YML018C	vacuole	1.16518	0.0439051	-0.749875	0.998261	0.0784152	-0.928077	1
2874	P51998	YML6	mitochondria	1.94215	0.0150098	-0.595023	1.07308	0.100845	-0.503504	1
3554	Q03559	YMR295C	PM	1.20703	0.0356193	0.823383	1.06013	0.0657818	0.975108	1
4193	Q08816	YOR352W	cytosol	1.30591	0.0232919	1.15684	0.834688	0.101859	1.22227	1
2545	P43587	YPI1	nucleus	2.06643	0.00543161	0.907738	0.614605	0.274448	0.399496	1
4218	Q08954	YPL199C	unknown	3.0977	0.000715232	-0.959353	0.863505	0.186016	-0.357029	1
4230	Q08971	YPL225W	cytosol	1.69566	0.0232704	0.562024	0.402965	0.512441	0.23154	1
4207	Q08991;Q08913	YPL279C;YOR390W	PM	1.443	0.0401931	-0.493263	0.604285	0.264317	-0.447921	1
2	A5Z2X5	YPR010C-A	mitochondria	1.24979	0.0271993	-0.990465	0.312511	0.55344	0.343235	0
4339	Q12160	YPR063C	ER	1.48311	0.0261264	-0.647153	0.37394	0.499658	-0.304237	1
3879	Q06107	YPR114W	ER	2.20382	0.00569851	-0.763732	0.962524	0.191197	-0.292254	1
3956	Q06522	YPR147C	cytosol	1.66305	0.0169722	0.737635	0.234924	0.68219	0.234212	1
3968	Q06608	YPR172W	cytosol	1.73612	0.0106181	0.910105	0.469808	0.371777	0.418301	1
4437	Q12324	YVC1	vacuole	1.71905	0.0172065	0.673429	1.16744	0.0878311	0.504392	1
4135	Q08245	ZEO1	PM	2.16726	0.00638832	-0.767024	0.843143	0.143416	-0.563648	1
824	P25361	YCR043C	Golgi	1.54695	0.0212901	-0.745895	1.37546	0.0548583	-0.557901	1
1378	P34220	YBL055C	cytosol	1.66715	0.0232912	0.583047	1.73227	0.0713904	0.334237	1
1397	P34248	YPF1	NE	1.52411	0.0129608	1.20846	0.0250082	0.961451	0.0787277	1
1681	P38180	YBL081W	unknown	1.35017	0.0196157	-1.27746	0.175319	0.771228	-0.167379	1
1766	P38318;P38317	YBR220C	unknown	2.03689	0.00505956	-0.994361	0.11577	0.845744	-0.123987	1
1775	P38331	YBR242W	cytosol	2.00346	0.00369776	-1.52187	1.27983	0.0544549	-0.660412	1
2067	P39529	YJL206C	unknown	1.2732	0.0196349	1.78498	0.620572	0.182939	1.12977	1
2245	P40165	NNR1	cytosol	1.662	0.00824306	1.37343	1.12829	0.0519116	1.09596	1
2710	P47114	KCH1	PM	1.48267	0.0142323	1.28239	0.949537	0.0977185	0.742633	1
2737	P47148	PXP2	peroxisomes	1.65915	0.0447518	-0.376221	0.255086	0.729843	-0.1213	1
2755	P47173	YJR142W	ambiguous	0.913726	0.0491568	2.0732	1.01585	0.054467	1.79705	1
3056	P53270	YGR117C	cytosol	1.51472	0.0236011	0.698255	0.289621	0.656227	0.173482	1
3147	P53729	ZNG1	cytosol	1.30341	0.0429892	0.572186	0.821752	0.233069	0.288652	1
3266	P53962	YNL035C	nucleus	2.33869	0.00670571	0.643894	0.943934	0.210764	0.272507	1
3546	Q03508	YMR265C	unknown	1.01019	0.0438466	1.36444	0.782174	0.107514	1.67745	1
3592	Q03759	YML108W	nucleus	1.16414	0.0336953	1.01705	0.335186	0.496342	0.479996	1
4456	Q12354	TML25	ambiguous	1.3287	0.0296875	0.755411	0.627879	0.279492	0.362273	1
4545	Q12496	SDD3	cytosol	2.18357	0.0168539	0.464979	1.32223	0.127843	0.29357	1

## Sheet: (E) GO DTT vs control
Type	Name	Size	P value	Benjamini-Hochberg FDR	Mean shift	Median shift
Localization	Loc_CW	18	1.47559e-07	4.21598e-07	2.3098	2.13191
Localization	Loc_endosomes	45	1.20416e-07	4.01385e-07	0.904309	0.678738
Localization	Loc_unknown	59	0.000156104	0.000312208	0.817324	0.668341
Localization	Loc_LD	7	0.318935	0.354373	0.698938	0.664284
Localization	Loc_COPII	8	0.023963	0.0368661	0.641774	0.630585
Localization	Loc_COPI	7	0.0975142	0.130019	0.47356	0.492208
Localization	Loc_proteasome	35	8.08847e-05	0.000179744	0.523332	0.475659
Localization	Loc_vacuole	93	1.10714e-05	2.76786e-05	0.708336	0.449917
Localization	Loc_actin	63	0.0107729	0.0195871	0.447998	0.358096
Localization	Loc_ambiguous	371	2.69525e-12	1.34762e-11	0.587267	0.348901
Localization	Loc_ER	244	0.0147237	0.0245395	0.403013	0.269574
Localization	Loc_peroxisome	13	0.437703	0.46074	0.404438	0.261361
Localization	Loc_ERGIC	10	0.281199	0.330822	0.612832	0.257824
Localization	Loc_Golgi	86	0.0426085	0.0608693	0.450292	0.248644
Localization	Loc_cytosol	1045	2.51812e-11	1.00725e-10	0.466993	0.236161
Localization	Loc_PM	153	0.764866	0.764866	0.397262	0.0668125
Localization	Loc_NE	40	0.261577	0.326971	0.0547492	0.0562449
Localization	Loc_nucleus	781	7.51976e-19	5.01317e-18	0.0456467	-0.0108229
Localization	Loc_mitochondria	462	9.1428e-23	9.1428e-22	-0.0773077	-0.105504
Localization	Loc_ribosome	101	7.59799e-48	1.5196e-46	-0.790237	-0.840366
GOMF name	lysophospholipase activity	4	0.0714241	0.60629	2.21464	2.31632
GOMF name	endopeptidase inhibitor activity	4	0.00317387	0.080825	2.46968	2.22719
GOMF name	peptidase inhibitor activity	4	0.00317387	0.0797327	2.46968	2.22719
GOMF name	siderophore transmembrane transporter activity	3	0.389988	1.59689	0.989561	1.80681
GOMF name	siderophore transporter activity	3	0.389988	1.59338	0.989561	1.80681
GOMF name	ubiquitin protein ligase binding	5	0.00207751	0.0567954	1.70263	1.69598
GOMF name	symporter activity	4	0.110477	0.799134	1.57719	1.65715
GOMF name	protein-disulfide reductase (glutathione) activity	3	0.182661	1.07119	1.15122	1.59454
GOMF name	beta-glucosidase activity	5	0.00160215	0.0472762	2.15277	1.56986
GOMF name	glucan exo-1,3-beta-glucosidase activity	3	0.00925729	0.187058	2.64461	1.56986
GOMF name	glucan endo-1,3-beta-D-glucosidase activity	3	0.0219262	0.318443	1.46663	1.56986
GOMF name	cAMP-dependent protein kinase activity	3	0.0175652	0.281497	1.53076	1.55341
GOMF name	cyclic nucleotide-dependent protein kinase activity	3	0.0175652	0.279091	1.53076	1.55341
GOMF name	intramolecular oxidoreductase activity, transposing S-S bonds	7	0.0405921	0.446514	1.18178	1.52423
GOMF name	protein disulfide isomerase activity	7	0.0405921	0.443887	1.18178	1.52423
GOMF name	structural constituent of cell wall	7	0.0387351	0.439077	1.84088	1.49565
GOMF name	FAD transmembrane transporter activity	4	0.0923575	0.700786	1.32995	1.45541
GOMF name	alditol:NADP+ 1-oxidoreductase activity	5	0.00170994	0.0481632	1.79511	1.45298
GOMF name	glucosidase activity	13	9.47053e-05	0.00517815	1.80482	1.41591
GOMF name	sugar-phosphatase activity	5	0.00352626	0.0874042	1.60749	1.41174
GOMF name	hydrolase activity, acting on glycosyl bonds	34	2.95442e-09	9.15378e-07	1.63261	1.35132
GOMF name	hydrolase activity, hydrolyzing N-glycosyl compounds	5	0.00430274	0.10388	1.59305	1.34531
GOMF name	m7G(5')pppN diphosphatase activity	3	0.117521	0.837054	1.0192	1.33644
GOMF name	alpha-mannosidase activity	3	0.018852	0.294504	2.13179	1.32972
GOMF name	alcohol dehydrogenase (NADP+) activity	6	0.00265929	0.0706231	1.54769	1.31849
GOMF name	MAP kinase activity	4	0.0197948	0.299174	1.3299	1.25397
GOMF name	triglyceride lipase activity	5	0.0405916	0.449165	1.08103	1.25206
GOMF name	hydrolase activity, hydrolyzing O-glycosyl compounds	26	5.31151e-06	0.000548561	1.46341	1.24444
GOMF name	endopeptidase regulator activity	6	0.00499774	0.117605	1.77427	1.24266
GOMF name	carbohydrate phosphatase activity	6	0.00170843	0.048861	1.51012	1.22968
GOMF name	lysophospholipid acyltransferase activity	3	0.0499166	0.493591	1.03718	1.22004
GOMF name	aldo-keto reductase (NADP) activity	7	0.00113668	0.0370717	1.49609	1.1865
GOMF name	peptidase regulator activity	8	0.00201019	0.0557754	1.54857	1.18476
GOMF name	carbonyl reductase (NADPH) activity	4	0.0318569	0.374823	1.05366	1.16495
GOMF name	kinase binding	3	0.218724	1.15843	0.81167	1.10962
GOMF name	protein kinase binding	3	0.218724	1.15513	0.81167	1.10962
GOMF name	transferase activity, transferring amino-acyl groups	4	0.169529	1.04702	1.15517	1.10633
GOMF name	receptor signaling protein activity	8	0.069893	0.601532	0.817814	1.10546
GOMF name	receptor signaling protein serine/threonine kinase activity	8	0.069893	0.59876	0.817814	1.10546
GOMF name	aspartic-type endopeptidase activity	23	8.4725e-05	0.00508077	1.51958	1.06663
GOMF name	aspartic-type peptidase activity	23	8.4725e-05	0.00492199	1.51958	1.06663
GOMF name	UDP-glucosyltransferase activity	7	0.0184354	0.290436	1.57433	1.06517
GOMF name	mannose-ethanolamine phosphotransferase activity	3	0.252095	1.27004	1.11642	1.02737
GOMF name	phosphatase binding	3	0.0937121	0.702463	1.53031	1.01923
GOMF name	protein phosphatase binding	3	0.0937121	0.699641	1.53031	1.01923
GOMF name	phosphatidylinositol kinase activity	4	0.0503494	0.495235	1.08394	1.01738
GOMF name	xenobiotic transporter activity	3	0.135964	0.912483	1.47202	0.996668
GOMF name	xenobiotic-transporting ATPase activity	3	0.135964	0.909201	1.47202	0.996668
GOMF name	intramolecular oxidoreductase activity, interconverting keto- and enol-groups	8	0.0623485	0.56265	1.04464	0.99542
GOMF name	osmosensor activity	3	0.174377	1.04908	1.05562	0.977318
GOMF name	modified amino acid transmembrane transporter activity	3	0.735725	2.13039	0.177165	0.976304
GOMF name	glyceraldehyde-3-phosphate dehydrogenase (NAD+) (phosphorylating) activity	3	0.194971	1.08844	1.55635	0.967261
GOMF name	glutathione transferase activity	4	0.0626836	0.562941	1.00895	0.966719
GOMF name	TFIID-class transcription factor binding	4	0.442354	1.69904	1.34819	0.966116
GOMF name	drug transmembrane transporter activity	4	0.0668661	0.589119	1.33076	0.951818
GOMF name	carbohydrate binding	11	0.00147449	0.0449357	1.34572	0.923243
GOMF name	glucosyltransferase activity	9	0.0279713	0.356155	1.3051	0.90872
GOMF name	nicotinamide-nucleotide adenylyltransferase activity	3	0.0508806	0.49522	1.17983	0.907155
GOMF name	protein geranylgeranyltransferase activity	3	0.0803305	0.632773	0.821887	0.906558
GOMF name	peptide-transporting ATPase activity	3	0.293605	1.38531	0.774399	0.897982
GOMF name	SNARE binding	8	0.0155188	0.253065	0.790003	0.88242
GOMF name	adenyl-nucleotide exchange factor activity	7	0.0792516	0.62693	1.27516	0.861702
GOMF name	protein phosphatase activator activity	3	0.27953	1.34973	0.602645	0.861228
GOMF name	aldehyde dehydrogenase (NAD) activity	7	0.139557	0.916736	0.937566	0.852097
GOMF name	mannosidase activity	5	0.557538	1.88791	1.01603	0.846479
GOMF name	thioredoxin peroxidase activity	6	0.028343	0.353622	0.822362	0.794141
GOMF name	protein prenyltransferase activity	4	0.31822	1.42204	0.531488	0.773836
GOMF name	1-phosphatidylinositol 4-kinase activity	3	0.129215	0.892978	1.02435	0.772043
GOMF name	UDP-glycosyltransferase activity	12	0.0404409	0.450177	1.04488	0.752951
GOMF name	flap-structured DNA binding	3	0.479063	1.75657	0.617654	0.725452
GOMF name	peptide transporter activity	5	0.170494	1.0495	0.667462	0.722356
GOMF name	oligopeptide transporter activity	3	0.440934	1.70061	0.49192	0.722356
GOMF name	hexokinase activity	5	0.029881	0.365452	1.1616	0.705844
GOMF name	oxidoreductase activity, acting on peroxide as acceptor	14	0.0102304	0.202322	0.694064	0.687938
GOMF name	peroxidase activity	14	0.0102304	0.200192	0.694064	0.687938
GOMF name	peroxiredoxin activity	8	0.0759886	0.611527	0.638118	0.687938
GOMF name	carbohydrate kinase activity	10	0.0266475	0.341639	0.88024	0.687876
GOMF name	RNA-directed DNA polymerase activity	16	0.0152079	0.252425	1.2289	0.680903
GOMF name	glutathione peroxidase activity	6	0.0254679	0.331083	0.902848	0.678426
GOMF name	phosphatase inhibitor activity	5	0.198447	1.09796	0.552004	0.6779
GOMF name	protein phosphatase inhibitor activity	5	0.198447	1.0947	0.552004	0.6779
GOMF name	GPI-anchor transamidase activity	3	0.350629	1.47138	0.509014	0.674562
GOMF name	dolichyl-diphosphooligosaccharide-protein glycotransferase activity	5	0.29495	1.38813	0.463342	0.671068
GOMF name	oligosaccharyl transferase activity	5	0.29495	1.38463	0.463342	0.671068
GOMF name	protein kinase activity	87	2.24702e-06	0.000278481	0.805976	0.668631
GOMF name	protein serine/threonine kinase activity	81	5.5845e-06	0.000519079	0.819674	0.668631
GOMF name	sterol esterase activity	3	0.330163	1.44078	0.739508	0.664284
GOMF name	protein heterodimerization activity	7	0.0118232	0.215484	0.978326	0.661486
GOMF name	thiolester hydrolase activity	8	0.114029	0.81531	0.619398	0.651301
GOMF name	molecular transducer activity	30	0.00852877	0.18436	0.842235	0.649235
GOMF name	signal transducer activity	30	0.00852877	0.182241	0.842235	0.649235
GOMF name	disulfide oxidoreductase activity	20	0.000557674	0.0215983	0.852698	0.639269
GOMF name	protein disulfide oxidoreductase activity	18	0.00123586	0.0396113	0.832239	0.639269
GOMF name	serine-type carboxypeptidase activity	3	0.34307	1.46277	0.656948	0.638036
GOMF name	serine-type exopeptidase activity	3	0.34307	1.45942	0.656948	0.638036
GOMF name	sequence-specific DNA binding transcription factor recruiting transcription factor activity	4	0.313881	1.42318	0.621607	0.632387
GOMF name	receptor activity	10	0.0436719	0.453553	1.39065	0.632346
GOMF name	signaling receptor activity	8	0.0930736	0.703349	1.30224	0.632346
GOMF name	transmembrane signaling receptor activity	8	0.0930736	0.700501	1.30224	0.632346
GOMF name	nucleotidase activity	3	0.180164	1.07005	0.883177	0.621947
GOMF name	lipid kinase activity	8	0.0771575	0.618258	0.734609	0.617299
GOMF name	transcription coactivator activity	19	0.0453751	0.458436	0.451104	0.595079
GOMF name	cyclin-dependent protein kinase regulator activity	5	0.786201	2.17492	0.370135	0.587524
GOMF name	protein complex binding	9	0.13412	0.906651	0.732632	0.577483
GOMF name	prenyltransferase activity	8	0.174428	1.046	0.498382	0.574077
GOMF name	1-acylglycerol-3-phosphate O-acyltransferase activity	4	0.225355	1.18343	0.586042	0.560872
GOMF name	acylglycerol O-acyltransferase activity	4	0.225355	1.1801	0.586042	0.560872
GOMF name	phospholipid-translocating ATPase activity	6	0.184095	1.06283	0.607098	0.560147
GOMF name	misfolded protein binding	5	0.0561138	0.532222	0.904846	0.557077
GOMF name	oxidoreductase activity, acting on a sulfur group of donors, disulfide as acceptor	7	0.330357	1.43825	0.874623	0.554632
GOMF name	phosphotransferase activity, alcohol group as acceptor	130	2.10558e-07	3.91427e-05	0.765496	0.544909
GOMF name	intramolecular transferase activity, phosphotransferases	8	0.0363138	0.414155	0.816727	0.543484
GOMF name	O-methyltransferase activity	4	0.688316	2.07724	0.681572	0.53904
GOMF name	protein kinase regulator activity	21	0.411816	1.63582	0.37974	0.537824
GOMF name	copper ion transmembrane transporter activity	3	0.460939	1.72759	0.618344	0.534206
GOMF name	ubiquitin binding	32	0.00136876	0.0424089	0.61839	0.523636
GOMF name	glycolipid mannosyltransferase activity	4	0.164015	1.02316	0.894235	0.52025
GOMF name	protein dimerization activity	23	0.013202	0.231533	0.626666	0.518651
GOMF name	phosphatidylinositol-4,5-bisphosphate binding	9	0.199221	1.09249	0.446578	0.516022
GOMF name	actin monomer binding	3	0.216482	1.14983	0.57907	0.516022
GOMF name	small conjugating protein binding	33	0.00432045	0.102971	0.525447	0.514457
GOMF name	phosphopantothenoylcysteine decarboxylase activity	3	0.761388	2.14783	0.274583	0.510599
GOMF name	lipase activity	15	0.0328382	0.383939	1.03159	0.509033
GOMF name	double-stranded telomeric DNA binding	3	0.229334	1.19756	0.554734	0.508188
GOMF name	glutathione disulfide oxidoreductase activity	5	0.071974	0.608181	0.773412	0.504501
GOMF name	peptide disulfide oxidoreductase activity	5	0.071974	0.605429	0.773412	0.504501
GOMF name	transcription corepressor activity	13	0.150396	0.970784	0.430528	0.502155
GOMF name	cation:cation antiporter activity	4	0.336201	1.46027	0.761843	0.501331
GOMF name	monovalent cation:hydrogen antiporter activity	4	0.336201	1.45687	0.761843	0.501331
GOMF name	solute:cation antiporter activity	4	0.336201	1.45348	0.761843	0.501331
GOMF name	solute:hydrogen antiporter activity	4	0.336201	1.45011	0.761843	0.501331
GOMF name	alpha-glucosidase activity	3	0.488612	1.77755	0.408624	0.500194
GOMF name	phospholipid transporter activity	11	0.190289	1.07522	0.453654	0.499077
GOMF name	protein homodimerization activity	16	0.0723029	0.605455	0.551944	0.497869
GOMF name	drug binding	8	0.433544	1.68964	0.294651	0.491151
GOMF name	SNAP receptor activity	21	0.036152	0.414855	0.631936	0.488064
GOMF name	O-acyltransferase activity	15	0.398925	1.59828	0.345126	0.482308
GOMF name	intramolecular lyase activity	3	0.364036	1.51736	1.24653	0.482263
GOMF name	acid-thiol ligase activity	4	0.620404	1.99194	0.377815	0.471235
GOMF name	phosphatase activator activity	6	0.248179	1.25712	0.557246	0.470282
GOMF name	antioxidant activity	26	0.0256436	0.331051	0.54191	0.470259
GOMF name	glutathione-disulfide reductase activity	4	0.205222	1.10904	0.512181	0.470259
GOMF name	NAD+ kinase activity	4	0.777269	2.15985	0.450038	0.469033
GOMF name	dolichyl-phosphate-mannose-protein mannosyltransferase activity	7	0.173231	1.04557	0.757798	0.464158
GOMF name	carboxypeptidase activity	5	0.317344	1.42155	0.514834	0.462971
GOMF name	adenylyltransferase activity	12	0.0601487	0.559082	0.609239	0.462528
GOMF name	transcription cofactor activity	42	0.0135086	0.230389	0.433446	0.457864
GOMF name	small conjugating protein-specific protease activity	17	0.0411134	0.444359	0.55525	0.455269
GOMF name	clathrin binding	12	0.0411137	0.441794	0.66968	0.454899
GOMF name	threonine-type endopeptidase activity	14	0.02363	0.332789	0.481156	0.454664
GOMF name	threonine-type peptidase activity	14	0.02363	0.330287	0.481156	0.454664
GOMF name	MAP-kinase scaffold activity	3	0.566705	1.90852	0.418753	0.452588
GOMF name	signaling adaptor activity	3	0.566705	1.90507	0.418753	0.452588
GOMF name	ammonia-lyase activity	3	0.655055	2.06049	0.357038	0.446878
GOMF name	transferase activity, transferring hexosyl groups	56	0.0133712	0.232309	0.605806	0.444262
GOMF name	ubiquitin-specific protease activity	16	0.0507805	0.496847	0.561499	0.438969
GOMF name	alpha-1,3-mannosyltransferase activity	4	0.615073	1.98856	0.424201	0.436813
GOMF name	oxidoreductase activity, acting on a sulfur group of donors	33	0.0106245	0.203617	0.666732	0.436017
GOMF name	protein phosphatase regulator activity	19	0.0893486	0.686359	0.59053	0.434202
GOMF name	transaminase activity	19	0.0667323	0.593566	0.584979	0.431768
GOMF name	transferase activity, transferring nitrogenous groups	19	0.0667323	0.59074	0.584979	0.431768
GOMF name	2-aminoadipate transaminase activity	3	0.537136	1.85257	0.337249	0.431768
GOMF name	enzyme inhibitor activity	26	0.145475	0.952247	0.593897	0.430374
GOMF name	kinase regulator activity	22	0.443465	1.6998	0.365892	0.430374
GOMF name	phosphatase regulator activity	22	0.0619642	0.56191	0.572799	0.430114
GOMF name	protein phosphatase type 1 regulator activity	8	0.204528	1.11175	0.46694	0.430114
GOMF name	cysteine-type peptidase activity	20	0.0300725	0.365391	0.53936	0.428774
GOMF name	peptidase activity	109	7.98994e-08	1.65037e-05	0.746837	0.426734
GOMF name	binding, bridging	46	0.00797597	0.174439	0.556893	0.424057
GOMF name	protein binding, bridging	43	0.00957593	0.191416	0.566531	0.420959
GOMF name	endodeoxyribonuclease activity, producing 5'-phosphomonoesters	4	0.506592	1.79041	0.4119	0.417415
GOMF name	kinase activator activity	10	0.940091	2.3973	0.322859	0.416809
GOMF name	protein kinase activator activity	10	0.940091	2.39401	0.322859	0.416809
GOMF name	steroid binding	8	0.0435118	0.456996	1.50359	0.416805
GOMF name	sterol binding	8	0.0435118	0.454429	1.50359	0.416805
GOMF name	G-quadruplex DNA binding	4	0.566101	1.90995	0.345145	0.41562
GOMF name	phospholipase activity	8	0.369042	1.53136	1.14204	0.415504
GOMF name	DNA topoisomerase activity	3	0.987799	2.43544	0.138733	0.414419
GOMF name	structural constituent of cytoskeleton	19	0.105817	0.777525	0.403482	0.407197
GOMF name	peptidase activator activity	4	0.156966	0.999317	0.627464	0.406757
GOMF name	peptidase activity, acting on L-amino acid peptides	105	4.24533e-07	6.57673e-05	0.731875	0.402278
GOMF name	regulatory region nucleic acid binding	40	0.121054	0.849206	0.470891	0.397065
GOMF name	omega peptidase activity	4	0.86329	2.27317	0.126262	0.395359
GOMF name	phosphatidylinositol-3-phosphate binding	21	0.0803963	0.630619	0.496249	0.39529
GOMF name	endopeptidase activity	60	0.000112615	0.00598147	0.822415	0.39455
GOMF name	methylated histone residue binding	6	0.2994	1.39146	0.394956	0.392778
GOMF name	serine hydrolase activity	11	0.182487	1.07696	0.80106	0.390396
GOMF name	serine-type peptidase activity	11	0.182487	1.07355	0.80106	0.390396
GOMF name	lipid transporter activity	19	0.0701299	0.598034	0.645899	0.387674
GOMF name	phosphatidylinositol transporter activity	5	0.626817	2.00215	0.269521	0.387674
GOMF name	protein serine/threonine/tyrosine kinase activity	5	0.607745	1.96829	0.382991	0.387673
GOMF name	exopeptidase activity	26	0.0106013	0.20529	0.606637	0.387274
GOMF name	protein tyrosine phosphatase activity	12	0.2837	1.35578	0.427992	0.385221
GOMF name	ubiquitin-ubiquitin ligase activity	4	0.246473	1.2519	0.603359	0.383496
GOMF name	nucleotide diphosphatase activity	6	0.120675	0.849754	0.628324	0.377522
GOMF name	kinase activity	152	2.83299e-05	0.0018809	0.653837	0.377272
GOMF name	translation regulator activity, nucleic acid binding	3	0.945137	2.38724	0.175682	0.376172
GOMF name	aminopeptidase activity	15	0.0233964	0.332015	0.753805	0.373243
GOMF name	metalloexopeptidase activity	7	0.215142	1.14928	0.524308	0.373243
GOMF name	Rho guanyl-nucleotide exchange factor activity	3	0.430003	1.67936	0.593137	0.371276
GOMF name	Ras guanyl-nucleotide exchange factor activity	7	0.446716	1.70873	0.410645	0.371276
GOMF name	core promoter proximal region DNA binding	27	0.306039	1.41877	0.43444	0.369331
GOMF name	core promoter proximal region sequence-specific DNA binding	27	0.306039	1.41524	0.43444	0.369331
GOMF name	cysteine-type endopeptidase activity	3	0.462268	1.72909	0.449316	0.369331
GOMF name	enzyme activator activity	89	0.0128515	0.231951	0.437093	0.368196
GOMF name	metallochaperone activity	5	0.449789	1.70994	0.620039	0.366897
GOMF name	actin binding	24	0.0464695	0.466956	0.45958	0.359352
GOMF name	actin filament binding	14	0.107378	0.785887	0.527298	0.359352
GOMF name	acid-amino acid ligase activity	42	0.00514814	0.11963	0.548252	0.35843
GOMF name	ribonuclease H activity	18	0.0428794	0.452914	1.06471	0.353765
GOMF name	chaperone binding	14	0.120333	0.85057	0.60329	0.353373
GOMF name	damaged DNA binding	8	0.275401	1.34376	0.907325	0.35261
GOMF name	phosphatidylinositol-4,5-bisphosphate 5-phosphatase activity	3	0.296123	1.38663	0.670671	0.350602
GOMF name	oxidoreductase activity, acting on the CH-CH group of donors, NAD or NADP as acceptor	9	0.744191	2.14489	0.127785	0.347063
GOMF name	GTPase activator activity	39	0.0450979	0.458126	0.528651	0.343989
GOMF name	NADP binding	18	0.584267	1.94303	0.0620249	0.343282
GOMF name	mannosyltransferase activity	34	0.121484	0.849019	0.514682	0.334822
GOMF name	RNA polymerase II transcription factor binding transcription factor activity involved in positive regulation of transcription	10	0.187781	1.07082	0.73315	0.334644
GOMF name	RNA polymerase II transcription coactivator activity	8	0.271006	1.33281	0.463635	0.334644
GOMF name	RNA polymerase II core promoter proximal region sequence-specific DNA binding transcription factor activity involved in positive regulation of transcription	17	0.312805	1.42177	0.54912	0.33389
GOMF name	Rab GTPase binding	10	0.28631	1.36474	0.485221	0.333857
GOMF name	phosphatidylinositol binding	51	0.0191013	0.29591	0.434854	0.333299
GOMF name	inositol or phosphatidylinositol kinase activity	8	0.206926	1.115	0.600923	0.332454
GOMF name	transcription factor binding transcription factor activity	65	0.0244961	0.322966	0.420985	0.331835
GOMF name	DNA polymerase activity	27	0.021912	0.32329	0.930727	0.331095
GOMF name	DNA-directed DNA polymerase activity	27	0.021912	0.320744	0.930727	0.331095
GOMF name	iron ion transmembrane transporter activity	9	0.83427	2.23474	0.26255	0.328167
GOMF name	DNA translocase activity	3	0.513983	1.79267	0.347347	0.324586
GOMF name	enzyme regulator activity	184	0.00311253	0.0803638	0.443435	0.323657
GOMF name	single-stranded telomeric DNA binding	5	0.753532	2.14849	0.238921	0.323051
GOMF name	cytoskeletal protein binding	43	0.0413056	0.441305	0.457913	0.322923
GOMF name	small protein activating enzyme activity	7	0.438004	1.69283	0.408231	0.318814
GOMF name	protein anchor	7	0.502151	1.79174	0.315511	0.316678
GOMF name	phosphatase activity	67	0.0016679	0.0484472	0.54297	0.316607
GOMF name	phosphoprotein binding	4	0.990187	2.42844	-0.0836322	0.313129
GOMF name	metallopeptidase activity	35	0.0961495	0.712119	0.428174	0.312996
GOMF name	3'-5'-exodeoxyribonuclease activity	5	0.451059	1.71126	0.363725	0.312471
GOMF name	adenylate kinase activity	4	0.738403	2.13151	0.24574	0.308016
GOMF name	oxidoreductase activity, acting on the CH-OH group of donors, NAD or NADP as acceptor	60	0.139176	0.920741	0.335944	0.305217
GOMF name	small conjugating protein ligase activity	34	0.0130903	0.231761	0.549764	0.304612
GOMF name	ubiquitin-protein ligase activity	32	0.0134924	0.232244	0.554098	0.304612
GOMF name	calcium ion binding	21	0.497824	1.79352	0.45139	0.302851
GOMF name	D-lactate dehydrogenase (cytochrome) activity	3	0.589476	1.94989	0.322616	0.29983
GOMF name	lactate dehydrogenase activity	3	0.589476	1.94642	0.322616	0.29983
GOMF name	oxidoreductase activity, acting on the CH-OH group of donors, cytochrome as acceptor	3	0.589476	1.94297	0.322616	0.29983
GOMF name	phosphatidylinositol-3,5-bisphosphate binding	11	0.463935	1.72837	0.328385	0.298679
GOMF name	amine binding	12	0.773631	2.1692	0.0627426	0.297943
GOMF name	protein binding transcription factor activity	73	0.0347489	0.401231	0.392641	0.29632
GOMF name	cis-trans isomerase activity	15	0.254773	1.27318	0.601529	0.29399
GOMF name	peptidyl-prolyl cis-trans isomerase activity	15	0.254773	1.26977	0.601529	0.29399
GOMF name	ATPase regulator activity	23	0.341022	1.46074	0.478043	0.293001
GOMF name	RNA polymerase II transcription cofactor activity	20	0.126355	0.876471	0.481723	0.292495
GOMF name	oxidoreductase activity, acting on CH-OH group of donors	62	0.19312	1.08136	0.317809	0.291548
GOMF name	1,3-beta-glucanosyltransferase activity	4	0.811927	2.19705	0.411249	0.290461
GOMF name	glucanosyltransferase activity	4	0.811927	2.19385	0.411249	0.290461
GOMF name	phosphoric ester hydrolase activity	80	0.00719716	0.15928	0.493485	0.289777
GOMF name	ATPase activator activity	14	0.733822	2.1282	0.188146	0.288972
GOMF name	alcohol transmembrane transporter activity	4	0.365751	1.5211	0.856934	0.288857
GOMF name	oxo-acid-lyase activity	6	0.417402	1.65096	0.529894	0.28813
GOMF name	carboxylic ester hydrolase activity	32	0.135997	0.906162	0.637045	0.287541
GOMF name	regulatory region DNA binding	38	0.160476	1.01817	0.472819	0.286427
GOMF name	transcription regulatory region DNA binding	38	0.160476	1.01471	0.472819	0.286427
GOMF name	RNA polymerase II core promoter proximal region sequence-specific DNA binding	22	0.297711	1.38708	0.550706	0.286427
GOMF name	transcription regulatory region sequence-specific DNA binding	30	0.348607	1.46953	0.414307	0.286427
GOMF name	nucleoside-triphosphatase regulator activity	91	0.0472937	0.472683	0.448267	0.284943
GOMF name	calcium ion transmembrane transporter activity	4	0.454531	1.71394	1.23694	0.283815
GOMF name	macrolide binding	4	0.860316	2.26855	0.217831	0.283558
GOMF name	protein binding	478	1.87661e-08	4.36078e-06	0.438236	0.279457
GOMF name	microtubule motor activity	4	0.473583	1.75028	0.778479	0.279069
GOMF name	sequence-specific DNA binding RNA polymerase II transcription factor activity	39	0.27101	1.32931	0.487155	0.278606
GOMF name	identical protein binding	111	0.0883174	0.681253	0.311175	0.277271
GOMF name	eukaryotic initiation factor 4G binding	3	0.674094	2.07131	0.26294	0.277271
GOMF name	histone binding	27	0.314575	1.42286	0.339974	0.276972
GOMF name	metal ion transmembrane transporter activity	30	0.476286	1.75678	0.35434	0.276622
GOMF name	guanylyltransferase activity	3	0.616883	1.9875	0.292507	0.276433
GOMF name	GTPase regulator activity	68	0.0835976	0.650242	0.438195	0.272182
GOMF name	phosphatidylinositol bisphosphate phosphatase activity	4	0.344586	1.46252	0.550492	0.270278
GOMF name	phosphatidylinositol phosphate 5-phosphatase activity	4	0.344586	1.45919	0.550492	0.270278
GOMF name	myosin binding	5	0.50025	1.78839	0.692108	0.270241
GOMF name	RNA polymerase II core promoter proximal region sequence-specific DNA binding transcription factor activity	24	0.320033	1.42331	0.577187	0.268706
GOMF name	copper chaperone activity	3	0.738196	2.13422	0.0364867	0.268058
GOMF name	enzyme binding	50	0.0316702	0.374999	0.509936	0.266594
GOMF name	ATPase activity, coupled to transmembrane movement of ions, phosphorylative mechanism	8	0.79793	2.16864	0.149383	0.265033
GOMF name	small GTPase regulator activity	19	0.727358	2.11937	0.304995	0.263243
GOMF name	GDP-dissociation inhibitor activity	5	0.923475	2.36792	0.297678	0.263243
GOMF name	phosphoprotein phosphatase activity	34	0.129563	0.892066	0.388652	0.262131
GOMF name	protein serine/threonine phosphatase activity	18	0.283426	1.35796	0.397426	0.262131
GOMF name	protein domain specific binding	10	0.793786	2.17007	0.30766	0.260911
GOMF name	oxidoreductase activity, acting on a sulfur group of donors, NAD or NADP as acceptor	9	0.707495	2.09099	0.282584	0.255336
GOMF name	5'-3' DNA helicase activity	5	0.902331	2.33952	0.204287	0.251783
GOMF name	endodeoxyribonuclease activity	11	0.979043	2.42027	0.395067	0.251783
GOMF name	hydrolase activity	631	1.15018e-05	0.000971906	0.467492	0.250648
GOMF name	deacetylase activity	8	0.250994	1.26793	0.568045	0.249929
GOMF name	microtubule binding	5	0.535303	1.84968	0.640646	0.24851
GOMF name	protein complex scaffold	20	0.19263	1.08187	0.385755	0.247348
GOMF name	magnesium ion binding	43	0.391863	1.59753	0.435947	0.247233
GOMF name	isomerase activity	58	0.155935	1.00306	0.495861	0.245241
GOMF name	metalloaminopeptidase activity	4	0.421569	1.6639	0.542065	0.240327
GOMF name	phospholipid binding	69	0.0521311	0.504748	0.421215	0.240117
GOMF name	oxysterol binding	6	0.322454	1.43065	0.372199	0.23913
GOMF name	sterol transporter activity	4	0.499654	1.78971	0.32658	0.23913
GOMF name	motor activity	11	0.487247	1.77606	0.483024	0.238811
GOMF name	lipid binding	83	0.0280846	0.355166	0.502462	0.238143
GOMF name	1-phosphatidylinositol binding	6	0.689255	2.0767	0.299154	0.236355
GOMF name	diacylglycerol kinase activity	3	0.698998	2.08243	0.391312	0.23587
GOMF name	histone acetyl-lysine binding	7	0.271006	1.33634	0.617075	0.234934
GOMF name	zinc ion binding	136	0.256474	1.27143	0.282841	0.232323
GOMF name	proteasome binding	5	0.604789	1.96556	0.584492	0.23151
GOMF name	ligase activity, forming carbon-nitrogen bonds	73	0.605369	1.96402	0.299975	0.231027
GOMF name	cofactor transporter activity	10	0.975397	2.42415	0.365739	0.227272
GOMF name	oxidoreductase activity, acting on the aldehyde or oxo group of donors, NAD or NADP as acceptor	18	0.471881	1.74746	0.640466	0.226914
GOMF name	transition metal ion transmembrane transporter activity	19	0.759594	2.14603	0.152146	0.225077
GOMF name	CoA hydrolase activity	3	0.677288	2.07769	0.39526	0.223639
GOMF name	double-stranded DNA binding	26	0.781268	2.1645	0.108416	0.223584
GOMF name	carboxy-lyase activity	19	0.635247	2.0118	0.482229	0.221897
GOMF name	phosphotransferase activity, phosphate group as acceptor	12	0.949858	2.39267	0.441129	0.221849
GOMF name	asparagine synthase (glutamine-hydrolyzing) activity	3	0.839858	2.24324	0.313447	0.221336
GOMF name	RNA polymerase II transcription coactivator activity involved in preinitiation complex assembly	4	0.753444	2.15154	0.3085	0.220941
GOMF name	L-phenylalanine aminotransferase activity	5	0.45872	1.72624	0.359079	0.220574
GOMF name	L-phenylalanine:2-oxoglutarate aminotransferase activity	5	0.45872	1.72275	0.359079	0.220574
GOMF name	potassium ion antiporter activity	3	0.590606	1.93982	0.754921	0.220052
GOMF name	potassium:hydrogen antiporter activity	3	0.590606	1.9364	0.754921	0.220052
GOMF name	potassium ion transmembrane transporter activity	7	0.615737	1.98725	-0.0482071	0.220052
GOMF name	divalent inorganic cation transmembrane transporter activity	13	0.94826	2.39188	0.445782	0.220052
GOMF name	histone acetyltransferase activity	6	0.774663	2.16882	0.311133	0.216156
GOMF name	lysine N-acetyltransferase activity	6	0.774663	2.16556	0.311133	0.216156
GOMF name	hydrolase activity, acting on carbon-nitrogen (but not peptide) bonds, in linear amides	15	0.241352	1.23943	0.664559	0.215541
GOMF name	oxidoreductase activity, acting on single donors with incorporation of molecular oxygen	3	0.840285	2.24116	0.644486	0.213795
GOMF name	oxidoreductase activity, acting on single donors with incorporation of molecular oxygen, incorporation of two atoms of oxygen	3	0.840285	2.23795	0.644486	0.213795
GOMF name	dioxygenase activity	5	0.988521	2.42756	0.442557	0.213795
GOMF name	kinase inhibitor activity	6	0.744368	2.14207	0.292325	0.2117
GOMF name	protein kinase inhibitor activity	6	0.744368	2.13876	0.292325	0.2117
GOMF name	RNA polymerase II transcription factor binding transcription factor activity	40	0.243992	1.2461	0.421766	0.211196
GOMF name	RNA polymerase binding	14	0.942473	2.39352	0.17803	0.211196
GOMF name	RNA polymerase core enzyme binding	14	0.942473	2.39026	0.17803	0.211196
GOMF name	nucleic acid binding transcription factor activity	52	0.287955	1.36907	0.44209	0.210479
GOMF name	sequence-specific DNA binding transcription factor activity	52	0.287955	1.36558	0.44209	0.210479
GOMF name	tubulin binding	12	0.869049	2.28187	0.32929	0.206097
GOMF name	four-way junction DNA binding	4	0.707216	2.0935	0.255267	0.205797
GOMF name	RNA polymerase II core binding	13	0.995808	2.4326	0.169929	0.204957
GOMF name	isocitrate dehydrogenase activity	4	0.697393	2.08098	0.00603422	0.204263
GOMF name	RNA polymerase II regulatory region sequence-specific DNA binding	25	0.347271	1.46722	0.512595	0.203522
GOMF name	CoA-ligase activity	3	0.983878	2.42899	0.256756	0.201479
GOMF name	cytochrome-b5 reductase activity	3	0.959927	2.39853	0.169865	0.201431
GOMF name	pyridoxal phosphate binding	36	0.434925	1.68795	0.43924	0.200926
GOMF name	vitamin B6 binding	36	0.434925	1.68443	0.43924	0.200926
GOMF name	basal RNA polymerase II transcription machinery binding	19	0.792421	2.17273	0.40782	0.200674
GOMF name	basal transcription machinery binding	19	0.792421	2.16953	0.40782	0.200674
GOMF name	core RNA polymerase II recruiting transcription factor activity	3	0.820694	2.20792	0.213913	0.200674
GOMF name	transferase activity, transferring alkyl or aryl (other than methyl) groups	32	0.558144	1.88653	0.43035	0.198934
GOMF name	RNA polymerase II regulatory region DNA binding	26	0.349413	1.46959	0.500122	0.195916
GOMF name	transferase activity, transferring phosphorus-containing groups	252	0.0136924	0.231401	0.497201	0.195816
GOMF name	ATP-dependent DNA helicase activity	10	0.637216	2.0146	-0.299083	0.194746
GOMF name	amino acid binding	11	0.503862	1.78756	-0.0338497	0.193211
GOMF name	phosphoserine binding	3	0.550546	1.87792	-0.381462	0.193211
GOMF name	protein phosphorylated amino acid binding	3	0.550546	1.87448	-0.381462	0.193211
GOMF name	carboxylic acid binding	13	0.585653	1.94416	0.0422861	0.193211
GOMF name	lipid phosphatase activity	3	0.39817	1.61263	0.617122	0.189954
GOMF name	phosphatidylinositol monophosphate phosphatase activity	3	0.39817	1.60913	0.617122	0.189954
GOMF name	phosphatidylinositol-3,5-bisphosphate 5-phosphatase activity	3	0.39817	1.60564	0.617122	0.189954
GOMF name	phosphatidylinositol-3-phosphatase activity	3	0.39817	1.60216	0.617122	0.189954
GOMF name	phosphatidylinositol-4-phosphate phosphatase activity	3	0.39817	1.5987	0.617122	0.189954
GOMF name	inositol or phosphatidylinositol phosphatase activity	5	0.619933	1.99387	0.400451	0.189954
GOMF name	intramolecular transferase activity	17	0.898665	2.3398	0.317736	0.18947
GOMF name	transcription factor binding	37	0.755741	2.15149	0.37071	0.188726
GOMF name	adenyl nucleotide binding	487	0.06057	0.560197	0.399476	0.188077
GOMF name	adenyl ribonucleotide binding	483	0.0682721	0.593074	0.394622	0.188077
GOMF name	serine-type endopeptidase activity	6	0.875967	2.29679	0.460306	0.187437
GOMF name	nucleosomal DNA binding	3	0.68972	2.07474	0.0462176	0.187342
GOMF name	nucleosome binding	9	0.756638	2.15075	0.140135	0.187342
GOMF name	ATP binding	482	0.0735343	0.604869	0.394325	0.187281
GOMF name	oxidoreductase activity, acting on a sulfur group of donors, oxygen as acceptor	3	0.509065	1.79573	1.00499	0.187021
GOMF name	thiol oxidase activity	3	0.509065	1.79233	1.00499	0.187021
GOMF name	exodeoxyribonuclease activity, producing 5'-phosphomonoesters	6	0.74466	2.13301	0.259978	0.186932
GOMF name	ligase activity, forming carbon-carbon bonds	4	0.891634	2.32802	0.161183	0.185429
GOMF name	N-acetyltransferase activity	19	0.935515	2.39219	0.214761	0.183777
GOMF name	alpha-1,6-mannosyltransferase activity	8	0.994392	2.43234	0.378047	0.183483
GOMF name	ATPase activity, coupled to movement of substances	42	0.477359	1.75378	0.371485	0.182722
GOMF name	hydrolase activity, acting on ester bonds	183	0.0407451	0.442954	0.470813	0.181423
GOMF name	palmitoyltransferase activity	5	0.819252	2.21043	0.220002	0.181277
GOMF name	peptide binding	29	0.906258	2.34643	0.24873	0.17938
GOMF name	catalytic activity	1580	0.00081944	0.0304668	0.364477	0.178477
GOMF name	UDP-N-acetylmuramate dehydrogenase activity	4	0.907735	2.34698	0.202634	0.177588
GOMF name	phosphatidylinositol-4-phosphate binding	11	0.911786	2.35092	0.200717	0.177227
GOMF name	DNA-dependent ATPase activity	28	0.494096	1.7905	0.121691	0.176571
GOMF name	vitamin binding	43	0.633617	2.01694	0.445964	0.174038
GOMF name	purine nucleotide binding	570	0.147023	0.95565	0.369623	0.172609
GOMF name	purine ribonucleotide binding	565	0.17136	1.04445	0.365012	0.172478
GOMF name	ribonucleotide binding	565	0.17136	1.04104	0.365012	0.172478
GOMF name	purine ribonucleoside triphosphate binding	564	0.181626	1.07529	0.364706	0.171851
GOMF name	unfolded protein binding	59	0.18293	1.06271	0.548863	0.171223
GOMF name	zinc ion transmembrane transporter activity	6	0.351008	1.46965	-0.265083	0.168731
GOMF name	oxidoreductase activity, acting on the CH-NH group of donors, NAD or NADP as acceptor	11	0.751291	2.14869	0.14292	0.166115
GOMF name	oxidoreductase activity, acting on the CH-NH group of donors	13	0.794184	2.16797	0.281248	0.166115
GOMF name	acid phosphatase activity	4	0.765329	2.15241	0.247555	0.16208
GOMF name	single-stranded DNA binding	25	0.595186	1.94798	0.250463	0.161976
GOMF name	transferase activity, transferring acyl groups	73	0.794845	2.16659	0.167861	0.161938
GOMF name	oxidoreductase activity, oxidizing metal ions	5	0.441209	1.69815	0.749295	0.161486
GOMF name	oxidoreductase activity	247	0.535276	1.85303	0.231415	0.161486
GOMF name	oxidoreductase activity, acting on NADH or NADPH	23	0.960721	2.39729	0.225108	0.161486
GOMF name	GTPase binding	20	0.656917	2.06285	0.284977	0.156835
GOMF name	Ras GTPase binding	18	0.684116	2.07129	0.291806	0.156835
GOMF name	small GTPase binding	18	0.684116	2.06792	0.291806	0.156835
GOMF name	transferase activity, transferring glycosyl groups	75	0.315419	1.42321	0.44106	0.156762
GOMF name	deoxyribonuclease activity	14	0.990909	2.42701	0.339168	0.156588
GOMF name	transition metal ion binding	187	0.389227	1.59729	0.168521	0.156465
GOMF name	cation binding	539	0.427235	1.67913	0.250795	0.156465
GOMF name	ion binding	539	0.427235	1.67559	0.250795	0.156465
GOMF name	TBP-class protein binding	6	0.766686	2.15297	0.30172	0.154396
GOMF name	metal ion binding	536	0.34263	1.46425	0.246406	0.152442
GOMF name	GTPase activity	68	0.972761	2.42083	0.277514	0.15173
GOMF name	nucleotide binding	681	0.774929	2.16305	0.313572	0.151584
GOMF name	ATPase activity, coupled to transmembrane movement of substances	38	0.726787	2.12437	0.334462	0.150465
GOMF name	hydrolase activity, acting on acid anhydrides, catalyzing transmembrane movement of substances	38	0.726787	2.12103	0.334462	0.150465
GOMF name	histone deacetylase activity	6	0.757852	2.14763	0.363101	0.148473
GOMF name	protein deacetylase activity	6	0.757852	2.14436	0.363101	0.148473
GOMF name	activating transcription factor binding	16	0.482995	1.76402	0.232261	0.148423
GOMF name	gated channel activity	4	0.683447	2.07942	-0.123053	0.146727
GOMF name	voltage-gated channel activity	4	0.683447	2.07603	-0.123053	0.146727
GOMF name	voltage-gated ion channel activity	4	0.683447	2.07264	-0.123053	0.146727
GOMF name	ion channel activity	6	0.899773	2.33941	0.0893944	0.146727
GOMF name	substrate-specific channel activity	6	0.899773	2.33614	0.0893944	0.146727
GOMF name	polyol transmembrane transporter activity	3	0.918653	2.35881	0.187266	0.145239
GOMF name	manganese ion binding	6	0.69524	2.08797	0.271654	0.144902
GOMF name	cofactor binding	114	0.866672	2.27884	0.230814	0.143674
GOMF name	single-stranded DNA-dependent ATPase activity	5	0.790435	2.17692	0.298742	0.13771
GOMF name	ferrous iron binding	5	0.65223	2.05508	0.207499	0.134735
GOMF name	L-malate dehydrogenase activity	3	0.711167	2.09518	0.0523012	0.131614
GOMF name	hydrolase activity, acting on acid anhydrides	276	0.673221	2.07893	0.269602	0.12915
GOMF name	hydrolase activity, acting on acid anhydrides, in phosphorus-containing anhydrides	276	0.673221	2.07549	0.269602	0.12915
GOMF name	pyrophosphatase activity	276	0.673221	2.07205	0.269602	0.12915
GOMF name	protein tyrosine/serine/threonine phosphatase activity	3	0.678488	2.07452	0.420744	0.128892
GOMF name	oxidoreductase activity, acting on the aldehyde or oxo group of donors	24	0.576117	1.9228	0.605177	0.128883
GOMF name	transferase activity	549	0.51348	1.79428	0.35614	0.12871
GOMF name	mRNA binding	64	0.988013	2.43274	0.300429	0.127534
GOMF name	sequence-specific DNA binding	90	0.843516	2.23694	0.206793	0.127228
GOMF name	guanyl-nucleotide exchange factor activity	29	0.599472	1.95512	0.324024	0.126676
GOMF name	metalloendopeptidase activity	14	0.836907	2.23858	0.253467	0.124847
GOMF name	nucleoside-triphosphatase activity	259	0.62144	1.99182	0.269834	0.124125
GOMF name	alcohol dehydrogenase (NAD) activity	5	0.62352	1.99505	0.760923	0.123377
GOMF name	oxidoreductase activity, acting on NADH or NADPH, heme protein as acceptor	7	0.967755	2.4116	0.216997	0.122491
GOMF name	FMN binding	13	0.988471	2.43065	0.257129	0.122491
GOMF name	2 iron, 2 sulfur cluster binding	14	0.379343	1.56711	-0.0766572	0.121788
GOMF name	binding	1942	0.00390157	0.0954345	0.256964	0.118942
GOMF name	ATPase activity	167	0.707595	2.08797	0.286715	0.118443
GOMF name	peptide alpha-N-acetyltransferase activity	6	0.950095	2.39002	0.183295	0.112665
GOMF name	peptide N-acetyltransferase activity	6	0.950095	2.38679	0.183295	0.112665
GOMF name	P-P-bond-hydrolysis-driven transmembrane transporter activity	44	0.942835	2.38792	0.292009	0.111222
GOMF name	primary active transmembrane transporter activity	44	0.942835	2.38467	0.292009	0.111222
GOMF name	phosphatidic acid binding	5	0.878587	2.29718	0.135137	0.111209
GOMF name	ATP-dependent 5'-3' DNA helicase activity	4	0.977734	2.42025	0.192413	0.111003
GOMF name	transferase activity, transferring acyl groups other than amino-acyl groups	56	0.776835	2.16188	0.125924	0.108934
GOMF name	ferroxidase activity	3	0.841566	2.23816	0.723248	0.108693
GOMF name	oxidoreductase activity, oxidizing metal ions, oxygen as acceptor	3	0.841566	2.23496	0.723248	0.108693
GOMF name	coenzyme binding	73	0.677594	2.0752	0.169527	0.108538
GOMF name	oxidoreductase activity, acting on paired donors, with incorporation or reduction of molecular oxygen, NADH or NADPH as one donor, and incorporation of one atom of oxygen	5	0.931545	2.38532	0.432534	0.108538
GOMF name	RNA polymerase II activating transcription factor binding	15	0.434278	1.68896	0.230895	0.108119
GOMF name	RNA polymerase II transcription factor binding	25	0.788595	2.17507	0.326177	0.108119
GOMF name	lysine N-methyltransferase activity	10	0.509105	1.78909	0.0233221	0.108065
GOMF name	protein-lysine N-methyltransferase activity	10	0.509105	1.78571	0.0233221	0.108065
GOMF name	sequence-specific transcription regulatory region DNA binding RNA polymerase II transcription factor recruiting transcription factor activity	3	0.672101	2.07893	0.411833	0.107574
GOMF name	transcription factor recruiting transcription factor activity	13	0.977154	2.42204	0.222361	0.107574
GOMF name	intramolecular oxidoreductase activity	16	0.521778	1.81645	0.535162	0.106887
GOMF name	GTP binding	85	0.306067	1.41186	0.178548	0.103315
GOMF name	guanyl nucleotide binding	85	0.306067	1.40836	0.178548	0.103315
GOMF name	guanyl ribonucleotide binding	85	0.306067	1.40488	0.178548	0.103315
GOMF name	protein serine/threonine kinase inhibitor activity	5	0.848646	2.24414	0.286205	0.100478
GOMF name	endonuclease activity, active with either ribo- or deoxyribonucleic acids and producing 5'-phosphomonoesters	34	0.796857	2.1689	0.544727	0.0973403
GOMF name	pyruvate dehydrogenase activity	3	0.848406	2.24671	0.103473	0.09165
GOMF name	signal recognition particle binding	3	0.75723	2.14914	0.0757751	0.0914981
GOMF name	ATPase activity, coupled to transmembrane movement of ions	26	0.387954	1.59559	0.0684251	0.0903727
GOMF name	carbon-carbon lyase activity	28	0.81937	2.20755	0.312389	0.0900151
GOMF name	cation-transporting ATPase activity	20	0.504906	1.78785	0.2757	0.0877542
GOMF name	structure-specific DNA binding	57	0.197904	1.09822	0.138766	0.0870088
GOMF name	protein transporter activity	41	0.203228	1.10792	-0.00779634	0.0863221
GOMF name	ligase activity, forming carbon-sulfur bonds	8	0.476554	1.75429	0.0501794	0.0862134
GOMF name	DNA binding	294	0.191395	1.07819	0.243016	0.0845518
GOMF name	chromatin binding	83	0.0154117	0.253543	0.0435449	0.0814063
GOMF name	protein phosphatase type 2A regulator activity	5	0.916756	2.35719	0.30137	0.0793362
GOMF name	microfilament motor activity	6	0.721105	2.11108	0.119842	0.0791883
GOMF name	oxidoreductase activity, acting on the aldehyde or oxo group of donors, disulfide as acceptor	4	0.791812	2.17427	0.0929898	0.0765953
GOMF name	ATPase activity, coupled	108	0.131827	0.897679	0.165665	0.0741262
GOMF name	RNA polymerase II basal transcription factor binding transcription factor activity	10	0.530662	1.84049	0.0773646	0.0733757
GOMF name	RNA polymerase II basal transcription factor binding	6	0.634642	2.01675	0.92325	0.0733757
GOMF name	RNA polymerase II transcription factor recruiting transcription factor activity	8	0.781181	2.16748	0.121213	0.0733757
GOMF name	core RNA polymerase binding transcription factor activity	14	0.469441	1.7419	0.0674601	0.0721439
GOMF name	core RNA polymerase II binding transcription factor activity	12	0.703306	2.08857	0.115499	0.0721439
GOMF name	copper ion binding	13	0.113206	0.81255	-0.176521	0.0715078
GOMF name	nuclear localization sequence binding	4	0.567383	1.90391	0.0128511	0.0713803
GOMF name	hydroxymethyl-, formyl- and related transferase activity	7	0.940116	2.3908	0.237421	0.0705236
GOMF name	mismatched DNA binding	6	0.58779	1.94777	0.0518512	0.0704921
GOMF name	DNA secondary structure binding	8	0.787869	2.1763	0.123383	0.0704921
GOMF name	hydrolase activity, acting on carbon-nitrogen (but not peptide) bonds	35	0.959653	2.40107	0.404651	0.0696316
GOMF name	protein tag	6	0.893048	2.32844	0.409152	0.0665636
GOMF name	thiamine pyrophosphate binding	5	0.953433	2.39195	0.766199	0.0615406
GOMF name	exodeoxyribonuclease activity	7	0.834234	2.23787	0.13928	0.0613925
GOMF name	acetylglucosaminyltransferase activity	5	0.701121	2.08541	0.303645	0.060564
GOMF name	chitin synthase activity	3	0.858259	2.26634	0.227117	0.060564
GOMF name	pre-mRNA binding	4	0.641252	2.02392	0.0377366	0.0585632
GOMF name	thiosulfate sulfurtransferase activity	5	0.730187	2.12097	0.151517	0.0580285
GOMF name	electron carrier activity	22	0.451444	1.70923	0.116932	0.0579405
GOMF name	S-acyltransferase activity	5	0.600661	1.95557	0.458114	0.0559298
GOMF name	intramolecular oxidoreductase activity, interconverting aldoses and ketoses	6	0.696097	2.08717	0.127211	0.0516745
GOMF name	active transmembrane transporter activity	89	0.2547	1.27624	0.22137	0.0501753
GOMF name	signal sequence binding	23	0.543976	1.86923	0.151713	0.0486329
GOMF name	nucleotide kinase activity	6	0.49873	1.78984	0.01271	0.0482035
GOMF name	exonuclease activity, active with either ribo- or deoxyribonucleic acids and producing 5'-phosphomonoesters	16	0.913407	2.35183	0.231609	0.0450729
GOMF name	phosphatidylinositol-5-phosphate binding	8	0.682068	2.07863	0.1052	0.0426445
GOMF name	methylenetetrahydrofolate dehydrogenase (NADP+) activity	3	0.41453	1.64309	-0.0848649	0.0423559
GOMF name	acetyltransferase activity	27	0.546071	1.87296	0.134961	0.0415522
GOMF name	N-acyltransferase activity	23	0.809629	2.19402	0.167042	0.0415522
GOMF name	nucleoside-triphosphate diphosphatase activity	3	0.764302	2.15278	0.0785779	0.0414556
GOMF name	amino acid kinase activity	3	0.449726	1.7132	-0.043108	0.0411269
GOMF name	ligase activity	120	0.363528	1.51865	0.20868	0.0401564
GOMF name	anion channel activity	3	0.324499	1.42611	-0.388547	0.039334
GOMF name	voltage-gated anion channel activity	3	0.324499	1.42275	-0.388547	0.039334
GOMF name	NAD binding	19	0.910126	2.3499	0.329396	0.0367012
GOMF name	P-P-bond-hydrolysis-driven protein transmembrane transporter activity	6	0.495059	1.7905	0.0231373	0.034785
GOMF name	C-acyltransferase activity	5	0.727961	2.11781	0.100504	0.0288938
GOMF name	3'-5' exonuclease activity	15	0.775071	2.16021	0.191531	0.0287533
GOMF name	exonuclease activity	24	0.272123	1.33126	0.0872812	0.0281089
GOMF name	oxidoreductase activity, acting on the CH-NH2 group of donors	7	0.634991	2.01442	0.417287	0.0268326
GOMF name	proton-transporting ATPase activity, rotational mechanism	17	0.230083	1.19811	0.0301459	0.0259196
GOMF name	histone deacetylase activity (H3-K14 specific)	4	0.670297	2.09778	0.0602992	0.0224454
GOMF name	histone deacetylase activity (H3-K9 specific)	4	0.670297	2.09426	0.0602992	0.0224454
GOMF name	NAD-dependent histone deacetylase activity	4	0.670297	2.09074	0.0602992	0.0224454
GOMF name	NAD-dependent histone deacetylase activity (H3-K14 specific)	4	0.670297	2.08724	0.0602992	0.0224454
GOMF name	NAD-dependent histone deacetylase activity (H3-K9 specific)	4	0.670297	2.08375	0.0602992	0.0224454
GOMF name	NAD-dependent histone deacetylase activity (H4-K16 specific)	4	0.670297	2.08027	0.0602992	0.0224454
GOMF name	NAD-dependent protein deacetylase activity	4	0.670297	2.07681	0.0602992	0.0224454
GOMF name	carbon-oxygen lyase activity	26	0.187883	1.06812	0.0685364	0.0216697
GOMF name	substrate-specific transporter activity	209	0.000512044	0.0206933	0.0523034	0.0215403
GOMF name	transporter activity	240	0.000924009	0.0312315	0.0983684	0.0212386
GOMF name	endoribonuclease activity, producing 5'-phosphomonoesters	30	0.975661	2.42157	0.562438	0.0209153
GOMF name	DNA replication origin binding	23	0.1191	0.845063	0.0323742	0.0177422
GOMF name	exoribonuclease activity	10	0.696646	2.08545	0.214588	0.0151313
GOMF name	exoribonuclease activity, producing 5'-phosphomonoesters	10	0.696646	2.0821	0.214588	0.0151313
GOMF name	3'-5'-exoribonuclease activity	8	0.876593	2.29519	0.27441	0.0151313
GOMF name	transferase activity, transferring acyl groups, acyl groups converted into alkyl on transfer	8	0.370649	1.5346	-0.00793791	0.0137529
GOMF name	nuclease activity	69	0.337783	1.45356	0.344675	0.00812912
GOMF name	DNA helicase activity	20	0.174476	1.03959	-0.180471	0.00670242
GOMF name	protein methyltransferase activity	19	0.38005	1.56655	0.173056	0.00422414
GOMF name	endonuclease activity	53	0.659372	2.06707	0.430381	0.00279808
GOMF name	lyase activity	70	0.0686912	0.593939	0.111308	0.00278823
GOMF name	ARF guanyl-nucleotide exchange factor activity	6	0.454482	1.71724	0.0778586	0.00229931
GOMF name	oxidoreductase activity, acting on paired donors, with incorporation or reduction of molecular oxygen	22	0.577753	1.92481	0.171129	0.00229708
GOMF name	cyclin-dependent protein kinase activity	6	0.550573	1.87114	-0.0597541	0.0010287
GOMF name	phosphoric diester hydrolase activity	13	0.632355	2.01638	0.238446	-0.00133451
GOMF name	cyclic-nucleotide phosphodiesterase activity	3	0.718504	2.11011	0.452184	-0.00133451
GOMF name	core promoter binding	7	0.791498	2.17662	0.470815	-0.00253105
GOMF name	single-stranded DNA specific endodeoxyribonuclease activity	4	0.744479	2.13578	0.604014	-0.0034879
GOMF name	Ran GTPase binding	5	0.40712	1.62063	-0.0105899	-0.00362587
GOMF name	nucleotidyltransferase activity	85	0.129962	0.891511	0.235459	-0.00817362
GOMF name	oxidoreductase activity, acting on CH or CH2 groups	4	0.252698	1.26964	-0.429729	-0.0085001
GOMF name	structural constituent of nuclear pore	23	0.126241	0.878961	0.0123075	-0.0125866
GOMF name	nucleobase-containing compound kinase activity	11	0.277916	1.34895	-0.00558414	-0.0128981
GOMF name	ion transmembrane transporter activity	92	0.00305463	0.0799797	-0.00204226	-0.0130742
GOMF name	cation transmembrane transporter activity	78	0.00874618	0.178672	0.0114011	-0.0130742
GOMF name	hydro-lyase activity	19	0.32944	1.44101	0.102835	-0.0167446
GOMF name	ribonuclease activity	50	0.406638	1.62219	0.390519	-0.0251656
GOMF name	endoribonuclease activity	40	0.569048	1.90605	0.449194	-0.0251656
GOMF name	RNA polymerase II transcription factor binding transcription factor activity involved in negative regulation of transcription	5	0.823201	2.21146	0.356283	-0.0292765
GOMF name	poly(A) RNA binding	6	0.502662	1.79013	0.0371291	-0.0323585
GOMF name	poly-purine tract binding	6	0.502662	1.78671	0.0371291	-0.0323585
GOMF name	chromatin DNA binding	9	0.323115	1.43017	0.0064236	-0.0385195
GOMF name	snRNA binding	6	0.590454	1.94275	0.192097	-0.043252
GOMF name	basic amino acid transmembrane transporter activity	3	0.720138	2.11157	0.0843508	-0.0433502
GOMF name	cyclohydrolase activity	7	0.319109	1.4226	-0.0167123	-0.0453574
GOMF name	amino acid transmembrane transporter activity	20	0.183526	1.06285	0.0107903	-0.0459878
GOMF name	TBP-class protein binding RNA polymerase II transcription factor activity involved in preinitiation complex assembly	5	0.678673	2.07168	0.0976252	-0.0473188
GOMF name	transmembrane transporter activity	175	5.06016e-05	0.00324374	0.0381832	-0.0486253
GOMF name	nucleocytoplasmic transporter activity	13	0.112312	0.809257	-0.050206	-0.0517654
GOMF name	malate dehydrogenase activity	4	0.29018	1.37263	-0.145645	-0.0522289
GOMF name	alpha-1,2-mannosyltransferase activity	5	0.802519	2.17793	0.249472	-0.0556939
GOMF name	sodium ion transmembrane transporter activity	4	0.397399	1.61302	-1.02173	-0.0627807
GOMF name	carboxylic acid transmembrane transporter activity	30	0.0552305	0.52653	-0.0150806	-0.0711292
GOMF name	translation initiation factor binding	15	0.0742703	0.602919	-0.0711066	-0.0810947
GOMF name	TBP-class protein binding RNA polymerase II transcription factor activity	6	0.447291	1.70742	0.0340838	-0.0819896
GOMF name	phosphotransferase activity, carboxyl group as acceptor	4	0.309808	1.4116	-0.12699	-0.0852254
GOMF name	flavin adenine dinucleotide binding	22	0.0107659	0.204223	-0.186669	-0.0868928
GOMF name	RNA cap binding	4	0.704756	2.08954	0.211832	-0.0870225
GOMF name	substrate-specific transmembrane transporter activity	161	4.69053e-06	0.000512923	-0.0320797	-0.088157
GOMF name	rDNA binding	5	0.539211	1.85628	0.0290311	-0.0912838
GOMF name	helicase activity	69	0.000884887	0.0304631	-0.0231971	-0.092905
GOMF name	dicarboxylic acid transmembrane transporter activity	5	0.316526	1.42131	-0.0808526	-0.093633
GOMF name	deaminase activity	9	0.100273	0.739711	-0.114203	-0.0937538
GOMF name	oxidoreductase activity, acting on NADH or NADPH, quinone or similar compound as acceptor	3	0.529241	1.83899	-0.0113818	-0.0996278
GOMF name	porin activity	3	0.239651	1.23753	-0.435651	-0.101977
GOMF name	wide pore channel activity	3	0.239651	1.2341	-0.435651	-0.101977
GOMF name	channel activity	11	0.323605	1.42894	-0.016681	-0.101977
GOMF name	passive transmembrane transporter activity	11	0.323605	1.42555	-0.016681	-0.101977
GOMF name	C-methyltransferase activity	5	0.495688	1.78929	0.248989	-0.102558
GOMF name	DNA bending activity	8	0.279696	1.34703	-0.0353479	-0.104605
GOMF name	nucleic acid binding	703	4.20271e-27	1.95321e-24	0.0316467	-0.104644
GOMF name	ribose phosphate diphosphokinase activity	5	0.244205	1.24377	-0.0880809	-0.104925
GOMF name	7S RNA binding	6	0.186918	1.06917	-0.0937906	-0.105025
GOMF name	repressing transcription factor binding	8	0.469125	1.74421	0.0339327	-0.107785
GOMF name	centromeric DNA binding	4	0.339778	1.45877	-0.078733	-0.107835
GOMF name	phosphofructokinase activity	3	0.956445	2.39627	0.391499	-0.109869
GOMF name	poly(U) RNA binding	3	0.156088	1.00058	-0.277168	-0.112571
GOMF name	poly-pyrimidine tract binding	3	0.156088	0.997142	-0.277168	-0.112571
GOMF name	ribonuclease III activity	3	0.237692	1.23083	-0.148772	-0.114551
GOMF name	phenylalanine-tRNA ligase activity	3	0.275903	1.34268	-0.121612	-0.115297
GOMF name	transferase activity, transferring aldehyde or ketonic groups	6	0.279529	1.35324	0.130163	-0.117112
GOMF name	transferase activity, transferring sulfur-containing groups	9	0.147917	0.958112	-0.168392	-0.117608
GOMF name	translation regulator activity	8	0.405785	1.62227	-0.62383	-0.119092
GOMF name	methyltransferase activity	72	0.000185358	0.0090679	-0.00738404	-0.120472
GOMF name	telomeric DNA binding	11	0.139511	0.919682	-0.176831	-0.12093
GOMF name	organic acid transmembrane transporter activity	32	0.0200572	0.300696	-0.0488123	-0.121042
GOMF name	N-methyltransferase activity	25	0.0140157	0.234731	-0.101336	-0.122044
GOMF name	diphosphotransferase activity	7	0.093741	0.697058	-0.143482	-0.12521
GOMF name	O-acetyltransferase activity	4	0.198701	1.09286	-0.174608	-0.128232
GOMF name	hydrolase activity, acting on carbon-nitrogen (but not peptide) bonds, in cyclic amidines	14	0.081773	0.638723	-0.070913	-0.137558
GOMF name	macromolecule transmembrane transporter activity	12	0.0607101	0.558713	-0.208275	-0.139458
GOMF name	protein transmembrane transporter activity	12	0.0607101	0.555961	-0.208275	-0.139458
GOMF name	sulfurtransferase activity	8	0.189883	1.0762	-0.17474	-0.142222
GOMF name	inorganic cation transmembrane transporter activity	73	0.00111225	0.0369228	-0.0534608	-0.142776
GOMF name	transferase activity, transferring one-carbon groups	80	0.000120287	0.00604361	-0.00067904	-0.14676
GOMF name	secondary active transmembrane transporter activity	26	0.427894	1.67464	0.292849	-0.14797
GOMF name	monocarboxylic acid transmembrane transporter activity	3	0.262649	1.29857	-0.14042	-0.148451
GOMF name	oxidoreductase activity, acting on CH or CH2 groups, disulfide as acceptor	3	0.162398	1.02338	-0.643749	-0.150446
GOMF name	ribonucleoside-diphosphate reductase activity	3	0.162398	1.01993	-0.643749	-0.150446
GOMF name	L-amino acid transmembrane transporter activity	10	0.0597296	0.557976	-0.181393	-0.150503
GOMF name	amine transmembrane transporter activity	24	0.0679498	0.593045	-0.0422303	-0.150503
GOMF name	cystathionine gamma-synthase activity	3	0.935577	2.38906	0.846163	-0.152805
GOMF name	translation release factor activity	3	0.308927	1.41452	-0.107059	-0.157975
GOMF name	translation termination factor activity	3	0.308927	1.41104	-0.107059	-0.157975
GOMF name	aminoacyl-tRNA ligase activity	35	0.0112528	0.211303	0.0153515	-0.160629
GOMF name	ligase activity, forming aminoacyl-tRNA and related compounds	35	0.0112528	0.20919	0.0153515	-0.160629
GOMF name	ligase activity, forming carbon-oxygen bonds	35	0.0112528	0.207119	0.0153515	-0.160629
GOMF name	pseudouridine synthase activity	6	0.090169	0.686984	-0.172826	-0.163764
GOMF name	carbon-oxygen lyase activity, acting on phosphates	3	0.230606	1.19748	-0.175183	-0.163838
GOMF name	DNA insertion or deletion binding	3	0.481101	1.76056	-0.0322531	-0.167341
GOMF name	biotin carboxylase activity	5	0.596252	1.94804	0.0742661	-0.172024
GOMF name	arginine N-methyltransferase activity	4	0.170855	1.04825	-0.162006	-0.17247
GOMF name	protein-arginine N-methyltransferase activity	4	0.170855	1.0448	-0.162006	-0.17247
GOMF name	protein channel activity	5	0.185198	1.0626	-0.143972	-0.17694
GOMF name	ribosome binding	18	0.174475	1.04292	0.129423	-0.183904
GOMF name	RNA binding	410	3.59888e-33	3.34516e-30	-0.0868373	-0.185229
GOMF name	transferase activity, transferring pentosyl groups	15	0.0222697	0.320925	-0.149486	-0.1858
GOMF name	RNA polymerase II repressing transcription factor binding	7	0.297374	1.38899	-0.0362286	-0.186294
GOMF name	ribonucleoprotein binding	35	0.0015341	0.0459983	-0.109729	-0.189322
GOMF name	tRNA binding	20	0.00647494	0.145023	-0.103694	-0.196905
GOMF name	neutral amino acid transmembrane transporter activity	6	0.282114	1.35517	-0.10586	-0.198581
GOMF name	polynucleotide adenylyltransferase activity	3	0.498609	1.79287	-0.0214681	-0.20009
GOMF name	phosphotransferase activity, for other substituted phosphate groups	8	0.569164	1.90301	0.295384	-0.201338
GOMF name	antiporter activity	13	0.202594	1.10771	0.0685528	-0.202306
GOMF name	solute:solute antiporter activity	7	0.423358	1.66742	0.186741	-0.202306
GOMF name	ribonuclease P activity	7	0.08995	0.688136	-0.167852	-0.207017
GOMF name	IMP dehydrogenase activity	3	0.166878	1.03409	-0.208585	-0.207677
GOMF name	mitochondrion targeting sequence binding	5	0.0738674	0.604932	-0.259972	-0.208291
GOMF name	fatty acid ligase activity	4	0.133241	0.903998	-0.277456	-0.21174
GOMF name	RNA polymerase II core promoter proximal region sequence-specific DNA binding transcription factor activity involved in negative regulation of transcription	5	0.0882888	0.683871	-0.211167	-0.212155
GOMF name	oxidoreductase activity, acting on superoxide radicals as acceptor	5	0.109605	0.799038	-0.1972	-0.212609
GOMF name	superoxide dismutase activity	5	0.109605	0.795917	-0.1972	-0.212609
GOMF name	S-adenosylmethionine-dependent methyltransferase activity	55	0.000858359	0.0301073	0.035985	-0.215377
GOMF name	iron-sulfur cluster binding	36	0.00082645	0.0301249	-0.205914	-0.215566
GOMF name	metal cluster binding	36	0.00082645	0.0295456	-0.205914	-0.215566
GOMF name	vitamin transporter activity	3	0.491015	1.78281	-0.00818761	-0.216871
GOMF name	aminoacyl-tRNA editing activity	6	0.0594332	0.558012	-0.200083	-0.221903
GOMF name	protein-arginine omega-N monomethyltransferase activity	3	0.136539	0.906521	-0.242617	-0.222896
GOMF name	nucleoside binding	5	0.0527169	0.507776	-0.247241	-0.224284
GOMF name	aldehyde-lyase activity	4	0.18283	1.06546	-0.18198	-0.228685
GOMF name	5'-3' exonuclease activity	4	0.205053	1.11135	-0.136548	-0.230357
GOMF name	protein tyrosine kinase activity	4	0.552416	1.87398	-0.13433	-0.234842
GOMF name	tRNA methyltransferase activity	16	0.0130692	0.233612	-0.198935	-0.236504
GOMF name	CDP-alcohol phosphatidyltransferase activity	4	0.16632	1.03407	-0.191629	-0.240299
GOMF name	recombinase activity	3	0.210453	1.12747	-0.689271	-0.243692
GOMF name	ATP-dependent helicase activity	40	0.000444188	0.0192034	-0.214867	-0.24532
GOMF name	purine NTP-dependent helicase activity	40	0.000444188	0.0187669	-0.214867	-0.24532
GOMF name	tRNA-specific ribonuclease activity	9	0.0173379	0.280272	-0.259725	-0.252967
GOMF name	carbon-nitrogen lyase activity	5	0.512978	1.79591	0.0552289	-0.256826
GOMF name	tRNA (guanine) methyltransferase activity	6	0.0311897	0.374076	-0.265809	-0.257993
GOMF name	tRNA (uracil) methyltransferase activity	3	0.222842	1.17355	-0.172307	-0.258759
GOMF name	rRNA (uridine) methyltransferase activity	3	0.182661	1.06782	-0.223966	-0.259864
GOMF name	RNA methyltransferase activity	29	2.08837e-05	0.00168795	-0.278731	-0.262861
GOMF name	carbon-sulfur lyase activity	6	0.316071	1.4227	-0.330569	-0.263771
GOMF name	anion transmembrane transporter activity	10	0.0418617	0.444691	-0.243269	-0.264264
GOMF name	nucleotide transmembrane transporter activity	3	0.146291	0.954227	-0.28534	-0.264947
GOMF name	translation factor activity, nucleic acid binding	47	2.91784e-07	4.93115e-05	-0.18285	-0.26693
GOMF name	translation initiation factor activity	34	2.67342e-06	0.000310618	-0.24532	-0.26918
GOMF name	structural molecule activity	272	9.34972e-29	5.79371e-26	-0.210964	-0.272876
GOMF name	DNA-directed RNA polymerase activity	34	8.87674e-07	0.000126937	-0.362545	-0.275499
GOMF name	RNA polymerase activity	34	8.87674e-07	0.00011787	-0.362545	-0.275499
GOMF name	ribonucleoside binding	4	0.0747562	0.604225	-0.26141	-0.284959
GOMF name	inorganic phosphate transmembrane transporter activity	5	0.0733223	0.60851	-0.23256	-0.290402
GOMF name	phosphate ion transmembrane transporter activity	5	0.0733223	0.605805	-0.23256	-0.290402
GOMF name	inorganic anion transmembrane transporter activity	7	0.0741299	0.604419	-0.181007	-0.290402
GOMF name	RNA polymerase II carboxy-terminal domain kinase activity	3	0.0396005	0.446165	-1.01733	-0.29185
GOMF name	carbon-nitrogen ligase activity, with glutamine as amido-N-donor	13	0.0675871	0.592662	-0.140731	-0.299929
GOMF name	RNA-dependent ATPase activity	31	0.000511474	0.0211296	-0.150013	-0.30095
GOMF name	single-stranded RNA binding	13	0.0340592	0.395725	-0.128152	-0.30095
GOMF name	ribosomal small subunit binding	4	0.0534287	0.511979	-0.319414	-0.304299
GOMF name	ribosomal large subunit binding	6	0.0483567	0.480722	-0.615502	-0.30559
GOMF name	RNA helicase activity	34	8.86437e-05	0.00499359	-0.197768	-0.308238
GOMF name	monooxygenase activity	8	0.173157	1.04853	-0.13468	-0.311722
GOMF name	RNA strand annealing activity	3	0.078924	0.627007	-0.332423	-0.315526
GOMF name	oxidoreductase activity, acting on the CH-CH group of donors	21	0.0450305	0.459954	-0.0471781	-0.316579
GOMF name	nucleoside kinase activity	3	0.163056	1.02061	-0.255014	-0.322775
GOMF name	ATP-dependent RNA helicase activity	28	0.000113903	0.00588182	-0.222427	-0.3374
GOMF name	fatty acid synthase activity	8	0.0584568	0.55163	-0.594484	-0.340489
GOMF name	RNA polymerase I activity	14	0.000196052	0.00934513	-0.334956	-0.341853
GOMF name	iron ion binding	33	0.000340374	0.0150656	-0.196495	-0.341988
GOMF name	demethylase activity	3	0.71524	2.10385	0.390414	-0.341988
GOMF name	double-stranded RNA binding	6	0.0254679	0.333414	-0.299076	-0.34816
GOMF name	aldehyde dehydrogenase [NAD(P)+] activity	4	0.242447	1.24162	-0.102016	-0.363997
GOMF name	monovalent inorganic cation transmembrane transporter activity	46	7.25818e-06	0.000642522	-0.417118	-0.372279
GOMF name	4 iron, 4 sulfur cluster binding	20	7.56079e-05	0.00468517	-0.430374	-0.383724
GOMF name	hydrogen ion transmembrane transporter activity	43	5.4541e-06	0.000533641	-0.367503	-0.384397
GOMF name	translation elongation factor activity	11	0.0281937	0.354136	-0.0460192	-0.38532
GOMF name	hydrogen ion transporting ATP synthase activity, rotational mechanism	6	0.00548557	0.125897	-0.410136	-0.39502
GOMF name	cytidylyltransferase activity	3	0.131575	0.899258	-0.298186	-0.407267
GOMF name	carbamoyl-phosphate synthase (glutamine-hydrolyzing) activity	3	0.0291193	0.358495	-0.749344	-0.41068
GOMF name	long-chain fatty acid-CoA ligase activity	3	0.0772626	0.616443	-0.431292	-0.411854
GOMF name	spermidine transmembrane transporter activity	3	0.395735	1.60978	-0.143941	-0.422567
GOMF name	U3 snoRNA binding	3	0.0439885	0.454304	-0.428042	-0.432016
GOMF name	rRNA methyltransferase activity	11	0.000522595	0.0206703	-0.376331	-0.436675
GOMF name	endonuclease activity, active with either ribo- or deoxyribonucleic acids and producing 3'-phosphomonoesters	3	0.546542	1.87113	0.459791	-0.456938
GOMF name	endoribonuclease activity, producing 3'-phosphomonoesters	3	0.546542	1.86769	0.459791	-0.456938
GOMF name	nucleobase-containing compound transmembrane transporter activity	10	0.0612888	0.558509	-0.310927	-0.458438
GOMF name	5S rRNA binding	3	0.0287982	0.356906	-0.538929	-0.459556
GOMF name	oxidoreductase activity, acting on the CH-CH group of donors, quinone or related compound as acceptor	3	0.0314969	0.375338	-0.528048	-0.470847
GOMF name	succinate dehydrogenase activity	5	0.256232	1.27362	-0.0912169	-0.470847
GOMF name	rRNA (guanine) methyltransferase activity	3	0.0307287	0.370939	-0.487825	-0.481612
GOMF name	acid-ammonia (or amide) ligase activity	3	0.184281	1.06061	-0.24572	-0.490694
GOMF name	snoRNA binding	22	1.04162e-08	2.76626e-06	-0.476586	-0.501664
GOMF name	aromatic amino acid transmembrane transporter activity	6	0.0191598	0.294364	-0.443868	-0.511808
GOMF name	spermine transmembrane transporter activity	4	0.135828	0.914871	-0.307333	-0.610217
GOMF name	ATP:ADP antiporter activity	3	0.0196689	0.299708	-0.580062	-0.611997
GOMF name	oxidoreductase activity, acting on the CH-NH2 group of donors, NAD or NADP as acceptor	3	0.462268	1.72561	0.678838	-0.61472
GOMF name	tRNA dihydrouridine synthase activity	3	0.0215505	0.320499	-0.575917	-0.620846
GOMF name	structural constituent of ribosome	171	3.52557e-55	6.55404e-52	-0.578856	-0.631204
GOMF name	oxidoreductase activity, acting on paired donors, with oxidation of a pair of donors resulting in the reduction of molecular oxygen to two molecules of water	3	0.0396529	0.444065	-0.511172	-0.65136
GOMF name	LSU rRNA binding	6	0.000657326	0.0249381	-0.698507	-0.65502
GOMF name	L-phenylalanine transmembrane transporter activity	3	0.023253	0.332518	-0.683584	-0.661507
GOMF name	L-proline transmembrane transporter activity	3	0.0443336	0.455337	-0.611142	-0.661507
GOMF name	heme binding	16	0.000249627	0.0116014	-0.415756	-0.67332
GOMF name	tetrapyrrole binding	16	0.000249627	0.0113185	-0.415756	-0.67332
GOMF name	rRNA binding	51	5.80839e-22	2.15956e-19	-0.692638	-0.71545
GOMF name	SSU rRNA binding	5	0.00220178	0.0593203	-0.644343	-0.726828
GOMF name	carbohydrate transmembrane transporter activity	5	0.0236315	0.327844	-0.744307	-0.741276
GOMF name	fructose transmembrane transporter activity	5	0.0236315	0.325415	-0.744307	-0.741276
GOMF name	glucose transmembrane transporter activity	5	0.0236315	0.323022	-0.744307	-0.741276
GOMF name	hexose transmembrane transporter activity	5	0.0236315	0.320665	-0.744307	-0.741276
GOMF name	mannose transmembrane transporter activity	5	0.0236315	0.318341	-0.744307	-0.741276
GOMF name	monosaccharide transmembrane transporter activity	5	0.0236315	0.316051	-0.744307	-0.741276
GOMF name	sugar transmembrane transporter activity	5	0.0236315	0.313793	-0.744307	-0.741276
GOMF name	nucleobase transmembrane transporter activity	5	0.209905	1.12778	-0.346138	-0.784817
GOMF name	polyamine transmembrane transporter activity	7	0.0632603	0.565389	-0.334521	-0.797867
[truncated: 2,943 more rows]

## Sheet: (F) GO tunicamycin vs control
Type	Name	Size	P value	Benjamini-Hochberg FDR	Mean shift	Median shift
[truncated: 3,604 more rows]
