# Supplementary material for: Dynamic Organellar Mapping in yeast reveals extensive protein localization changes during ER stress
Source: Nat Commun. 2025 Dec 2;16:10842. doi: 10.1038/s41467-025-66946-8 (PMC12672650; doi:10.1038/s41467-025-66946-8)
Supplement: Supplementary file 8 — Supplementary Data 5 [file 41467_2025_66946_MOESM8_ESM.xlsx]

## Sheet: (A) Organelle shifts
		Control versus DTT						Control versus tunicamycin
	Compartment	Q-value	Significance	Profile distance	Magnitude	Significant profile shift?		Q-value	Significance	Profile distance	Magnitude	Significant profile shift?
	cytosol	0.140622	ns	0.161109		no		0.298724	ns	0.188964		no
	ER	0.0030225	**	0.631824	large	yes		0.362975	ns	0.128254		no
	Golgi	0.00424662	**	0.463162	large	yes		0.0445944	*	0.191188	small	yes
	mitochondria	0.114465	ns	0.124681		no		0.00226177	**	0.29448	medium	yes
	nuclear envelope	0.0367691	*	0.764471	large	yes		0.0127057	*	0.315083	large	yes
	nucleus	0.0465887	*	0.139104	small	yes		1	ns	0.112266		no
	plasma membrane	0.0426796	*	0.0890744	negligible	no		0.0752222	ns	0.172778		no
	proteasome	0.395886	ns	0.129263		no		0.143172	ns	0.147952		no
	ribosome	0.660907	ns	0.0948882		no		0.776621	ns	0.11188		no
	vacuole	0.114965	ns	0.0850977		no		0.433693	ns	0.139538		no
	* = significant at the 5% false discovery rate (FDR) level
	** = significant at the 5% false discovery rate (FDR) level

## Sheet: (B) MR analysis DTT vs con
Protein ID(s)	Gene name(s)	Localization annotation in reference database	M	p-value Control_map1-DTT_map1	p-value Control_map2-DTT_map2	p-value Control_map3-DTT_map3	R	correlation DTT_map2-Control_map2_DTT_map1-Control_map1	correlation DTT_map3-Control_map3_DTT_map1-Control_map1	correlation DTT_map3-Control_map3_DTT_map2-Control_map2	delta Control_map1-DTT_map1 01k	delta Control_map1-DTT_map1 03k	delta Control_map1-DTT_map1 06k	delta Control_map1-DTT_map1 12k	delta Control_map1-DTT_map1 24k	delta Control_map1-DTT_map1 78k	delta Control_map2-DTT_map2 01k	delta Control_map2-DTT_map2 03k	delta Control_map2-DTT_map2 06k	delta Control_map2-DTT_map2 12k	delta Control_map2-DTT_map2 24k	delta Control_map2-DTT_map2 78k	delta Control_map3-DTT_map3 01k	delta Control_map3-DTT_map3 03k	delta Control_map3-DTT_map3 06k	delta Control_map3-DTT_map3 12k	delta Control_map3-DTT_map3 24k	delta Control_map3-DTT_map3 78k	Significant hit (1 = yes, 0 = no)
O13547	CCW14	CW	19.8945	1.75123e-09	1.0252e-11	4.11242e-05	0.875674	0.872901	0.995455	0.875674	-0.146502	-0.200112	0.0177675	0.17263	0.137222	0.0189936	-0.225137	-0.1487	0.13085	0.116146	0.0830622	0.0437787	-0.176936	-0.245268	0.0163991	0.185372	0.167382	0.0530517	1
O74700	TIM9	mitochondria	2.61835	0.0531879	0.0343891	0.00381186	0.854865	0.84691	0.982902	0.854865	-0.0371263	0.134388	-0.00871107	-0.0292278	-0.0291498	-0.0301735	-0.13097	0.160629	0.0124931	-0.0410552	-0.0390534	0.0379561	-0.0398329	0.155088	-0.0328609	-0.0322338	-0.0368597	-0.0133009	1
P00431	CCP1	mitochondria	9.24241	5.75054e-08	0.00567583	0.000535063	0.967857	0.967857	0.991689	0.940191	-0.12413	0.223067	0.00392097	-0.0486963	-0.036297	-0.0178653	-0.166787	0.196525	0.0424506	-0.0286049	-0.034192	-0.00939148	-0.0684639	0.158447	0.00631261	-0.0403393	-0.035455	-0.0205017	1
P00729	PRC1	vacuole	23.9362	4.75947e-12	2.71928e-11	3.18826e-07	0.969605	0.967021	0.969605	0.976613	-0.220398	-0.193186	0.109293	0.137351	0.0867605	0.0801805	-0.219314	-0.167692	0.0322388	0.177756	0.102265	0.0747454	-0.287476	-0.150702	0.0723224	0.148497	0.133206	0.0841524	1
P05374	CHO2	ER	13.3267	1.04202e-07	1.48459e-08	0.00441064	0.980391	0.986911	0.980391	0.946423	-0.186953	-0.109287	0.12786	0.126234	0.0425923	-0.000445843	-0.223556	-0.0775037	0.137201	0.11922	0.0402236	0.00441554	-0.146585	-0.112278	0.0777878	0.132045	0.0517568	-0.00272772	1
P05375	OPI3	ER	8.00465	3.40834e-07	0.00611823	0.00196219	0.824264	0.824264	0.822294	0.880354	-0.146496	-0.11852	0.151275	0.11096	0.00278166	0	-0.107445	-0.0852547	0.0181089	0.115677	0.058914	0	-0.0529667	-0.170777	0.0549222	0.119827	0.0489946	0	1
P06197	PIS1	ER	4.496	1.19422e-05	0.163959	0.0191117	0.922699	0.920769	0.981215	0.922699	-0.113513	-0.144589	0.0863057	0.129853	0.0419432	0	-0.0919214	-0.0476709	0.0300062	0.0625461	0.0470399	0	-0.0921252	-0.0982788	0.0617275	0.122948	0.0327478	-0.0270197	1
P06704	CDC31	NE	17.5176	4.77937e-07	5.78464e-10	9.08136e-07	0.807753	0.807753	0.775429	0.881351	-0.130049	0.0455414	0.197432	0.00281731	-0.0463463	-0.0693954	-0.041406	-0.0646712	0.224685	0.0734409	-0.0828313	-0.109217	-0.0986396	-0.115979	0.219802	0.0373391	-0.00110693	-0.0414152	1
P07267	PEP4	vacuole	12.5328	2.14003e-08	3.35701e-07	0.00676199	0.982891	0.957518	0.982891	0.990087	-0.172959	-0.159521	0.0990414	0.146346	0.0619752	0.0251177	-0.178382	-0.134784	0.026948	0.148841	0.102394	0.0349831	-0.167104	-0.134351	0.0585456	0.134578	0.0929218	0.0154093	1
P08456	CHO1	ER	14.5462	1.43561e-08	1.4197e-10	0.168862	0.884139	0.992159	0.869197	0.884139	-0.149322	-0.139434	0.173382	0.0885835	0.0215749	0.00521545	-0.1331	-0.163856	0.167906	0.109807	0.0192425	0	-0.105092	-0.0842103	0.0390357	0.100369	0.0498977	0	1
P08964	MYO1	actin-associated	29.6041	2.71488e-07	3.17776e-12	5.07383e-17	0.885775	0.882202	0.939534	0.885775	0.218814	0.0115779	0.00492556	0.0157622	-0.089309	-0.16177	0.323766	0.0739614	-0.128923	-0.0549353	-0.0616177	-0.152252	0.311355	0.162337	-0.00612367	-0.0309087	-0.135185	-0.301475	1
P09232	PRB1	vacuole	5.33524	0.00315612	0.000210846	0.00600659	0.914442	0.973947	0.890584	0.914442	-0.119683	-0.0845517	0.0736076	0.0629631	0.0535389	0.0141253	-0.172627	-0.0654913	0.0801283	0.0740349	0.0521511	0.031804	-0.133942	-0.0302194	0.117857	0.0328105	0.0247455	-0.0112519	1
P09798	CDC16	nucleus	12.8084	2.30139e-06	5.17622e-05	2.05838e-07	0.807992	0.551817	0.807992	0.869361	-0.0365491	0.0570057	0.0189294	0.0509868	0.0997616	-0.190134	-0.0345936	-0.0306077	-0.0888655	0.0320854	0.174659	-0.052678	-0.0696745	-0.0387166	-0.00191391	0.0447373	0.202961	-0.137393	1
P09950	HEM1	mitochondria	23.1901	7.27793e-12	0.982932	3.50856e-17	0.845367	0.99506	0.845367	0.797504	-0.238982	0.188567	0.0504159	0	0	0	-0.0445107	0.0411266	0.00721751	-0.0024273	-0.000929117	-0.000476952	-0.279778	0.0801059	0.199378	0.000294568	0	0	1
P10614	ERG11	ER	22.6042	7.46493e-09	2.78766e-15	4.98854e-05	0.987953	0.987953	0.988091	0.959457	-0.17963	-0.121379	0.165783	0.113798	0.0222264	-0.000798456	-0.257801	-0.107523	0.213289	0.126295	0.0257188	2.13153e-05	-0.162009	-0.136104	0.132201	0.133054	0.0333724	-0.000514972	1
P11655	SEC12	ER	20.2842	9.92751e-10	8.81163e-13	0.000326586	0.953533	0.98269	0.953533	0.946488	-0.173365	-0.130501	0.184822	0.110677	0.00836706	0	-0.235341	-0.10046	0.191173	0.129596	0.0150315	0	-0.163918	-0.13429	0.108219	0.137614	0.0523751	0	1
P12683	HMG1	ER	63.6328	6.88757e-30	1.3145e-29	2.4693e-12	0.965505	0.948845	0.985877	0.965505	-0.27851	-0.199	0.346285	0.111629	0.0195961	0	-0.383553	-0.0744623	0.326708	0.10367	0.0264855	0.00115187	-0.254524	-0.138735	0.241136	0.131291	0.0219907	-0.00115863	1
P12866	STE6	ambiguous	10.9026	1.25681e-07	0.00236697	9.36825e-06	0.911565	0.911565	0.825751	0.982802	-0.0197241	-0.0489019	-0.139326	0.144012	0.148564	-0.0846241	-0.0242013	-0.0254364	-0.129679	0.0610484	0.120301	-0.0020327	-0.0264194	-0.0241819	-0.217293	0.0575263	0.182443	0.0279257	1
P14020	DPM1	ER	2.08748	0.0131502	0.0581331	0.0434311	0.971837	0.918727	0.971837	0.97991	-0.0985615	0.0264408	0.0929851	0.0646009	-0.0353719	-0.0500935	-0.0864859	0.0628076	0.106871	0.0135649	-0.0487877	-0.0479703	-0.0839272	0.0422118	0.0919738	0.0308066	-0.0292891	-0.0517758	1
P14180	CHS2	PM	5.07121	0.0146286	2.5103e-05	0.0220726	0.886361	0.978064	0.886361	0.863296	-0.104646	-0.0854764	0.025196	0.0910074	0.0652956	0.0086238	-0.139326	-0.116872	0.0635395	0.0880553	0.104603	0	-0.143418	-0.116011	-0.052382	0.0977453	0.182902	0.0311642	1
P14359	SNA3	vacuole	3.62672	0.00105213	0.0561991	0.00692156	0.805262	0.805262	0.753129	0.888881	-0.0233514	-0.0761526	-0.100521	0.117949	0.071034	0.0110414	-0.0551716	-0.0690193	-0.0294469	0.0514482	0.110711	-0.00852148	-0.131919	-0.0223707	-0.0895396	0.0713733	0.155433	0.0170229	1
P14741	GCN3	cytosol	2.77797	0.00246058	0.0339179	0.0527993	0.936455	0.936455	0.983126	0.919368	-0.0375813	-0.112403	-0.0826271	0.0261941	0.0775597	0.128858	-0.0103501	-0.127416	-0.0272862	0.023822	0.0514889	0.0897416	-0.0702732	-0.114422	-0.0661262	0.0259998	0.0960612	0.128761	1
P14904	APE1	vacuole	2.60743	0.031355	0.0329692	0.00699224	0.915029	0.94222	0.915029	0.829483	0.106363	0.0763831	-0.10223	-0.0635015	0.0047253	-0.0217399	0.0890546	0.0463354	-0.118112	-0.0369181	0.00248681	0.0171534	0.163903	0.0492621	-0.0693809	-0.114428	-0.0151183	-0.0142378	1
P14906	SEC63	ER	25.0416	1.3022e-11	5.22884e-16	0.000415074	0.920621	0.920621	0.982142	0.918903	-0.181784	-0.16713	0.183814	0.129027	0.0368225	-0.000748884	-0.304742	-0.0693674	0.217798	0.126448	0.0293039	0.000559815	-0.160505	-0.123727	0.110592	0.13081	0.0420612	0.00076956	1
P14907	NSP1	NE	37.1768	2.4081e-18	9.01339e-19	2.68377e-07	0.964431	0.963363	0.991648	0.964431	-0.145498	-0.120682	0.32163	0.0414203	-0.0489938	-0.0478767	-0.205922	-0.0373255	0.312443	0.0350925	-0.0496304	-0.0546572	-0.096017	-0.069264	0.234597	0.00319502	-0.0457434	-0.0267678	1
P15703	BGL2	CW	24.0522	4.50139e-12	3.5093e-14	0.000196078	0.942257	0.942257	0.964797	0.843433	-0.21489	-0.182785	0.0982125	0.176705	0.104346	0.0184118	-0.298736	-0.104978	0.150271	0.145414	0.0872497	0.02078	-0.18248	-0.210682	0.0254361	0.180124	0.143707	0.043895	1
P16451	PDX1	mitochondria	5.39724	5.65363e-07	0.812463	0.00736911	0.891596	0.868076	0.998768	0.891596	-0.17184	0.167229	0.00426819	0.000395027	-5.18606e-05	0	-0.0698432	0.0347146	0.0368954	-0.00116592	0	-0.00060097	-0.103458	0.0953672	0.00834379	-5.99012e-05	0.000210668	-0.000403406	1
P16474	KAR2	ER	24.644	1.15849e-10	2.36892e-16	0.000267618	0.970067	0.970067	0.978738	0.90364	-0.214775	-0.113154	0.170774	0.134391	0.0292124	-0.00644772	-0.315664	-0.0632015	0.218633	0.127899	0.0323683	-3.46855e-05	-0.150967	-0.136588	0.127467	0.119448	0.0408234	-0.0001844	1
P16603	NCP1	ER	25.0416	2.97263e-09	5.93041e-17	1.59798e-05	0.951286	0.949718	0.990315	0.951286	-0.186136	-0.114216	0.172827	0.117261	0.0163619	-0.00609749	-0.312776	-0.0506313	0.240329	0.109939	0.0150334	-0.00189394	-0.198125	-0.100592	0.139787	0.123922	0.0337692	0.00123916	1
P16661	ALG1	ER	35.2938	6.19119e-22	9.82385e-17	0.000852386	0.985281	0.988592	0.985281	0.960442	-0.325285	-0.130978	0.21339	0.209345	0.0286537	0.0048748	-0.269308	-0.118081	0.218196	0.134105	0.0350882	0	-0.149607	-0.0919604	0.0910438	0.126194	0.015695	0.00863442	1
P17064	FCY2	PM	8.93222	0.00373641	0.0141671	7.25435e-09	0.923366	0.931494	0.923366	0.80492	-0.0402536	-0.0925812	-0.0645346	0.118177	0.093106	-0.0139136	-0.0663973	-0.0434746	-0.0720733	0.0830153	0.115965	-0.0170347	-0.00154067	-0.112247	-0.149012	0.182928	0.0719207	0.00795171	1
P17883	SKI3	cytosol	2.05502	0.00594035	0.00731222	0.849326	0.871256	0.973462	0.859976	0.871256	-0.00683997	-0.0226141	-0.0102382	0.0302157	0.111393	-0.101917	0.00613043	-0.0259206	-0.0139332	0.0621904	0.104737	-0.133204	0.024886	-0.0074271	-0.00185092	-0.000818204	0.0331601	-0.0479499	1
P17967	PDI1	ER	26.6984	2.59217e-11	6.11496e-17	3.27989e-05	0.984436	0.984436	0.985978	0.957611	-0.223766	-0.101269	0.188696	0.120754	0.0201435	-0.00455951	-0.305839	-0.0681083	0.233599	0.115984	0.0249389	-0.000574565	-0.196732	-0.102265	0.131372	0.128209	0.0407729	-0.00135731	1
P19145	GAP1	ambiguous	7.53268	1.90159e-05	0.000943431	0.000763199	0.973738	0.968427	0.973738	0.984504	-0.0650676	-0.0833327	-0.10392	0.148684	0.0998093	0.0038269	-0.0374522	-0.0697754	-0.122955	0.109016	0.0898461	0.0313207	-0.061861	-0.129383	-0.140454	0.145523	0.14667	0.039505	1
P19524	MYO2	actin-associated	4.04255	0.000709598	0.0131451	0.0138301	0.851174	0.741068	0.851174	0.934796	0.0615708	0.169772	-0.00580579	-0.111606	-0.0747712	-0.0391596	0.0871402	0.0825379	-0.0891195	-0.0935959	-0.00768541	0.0207227	0.154681	0.112536	-0.0681401	-0.130599	-0.0543238	-0.014153	1
P20676	NUP1	NE	65.7891	6.16602e-27	9.43218e-39	2.34702e-08	0.932761	0.932761	0.991243	0.890152	-0.293979	-0.121566	0.326804	0.0499526	0.00704369	0.0317445	-0.500726	0.0321842	0.385819	0.0504418	0.0134082	0.0188732	-0.181303	-0.108798	0.214892	0.0430689	0.0241504	0.00798945	1
P21147	OLE1	ER	20.0904	5.30185e-08	3.0027e-13	2.8778e-05	0.941539	0.941539	0.998175	0.92846	-0.180737	-0.116097	0.137235	0.129731	0.0306739	-0.000805286	-0.292305	-0.0553838	0.194774	0.109014	0.0358086	0.00809237	-0.182788	-0.130037	0.133204	0.132601	0.0396875	0.00733295	1
P21375	OSM1	ambiguous	19.9668	1.01858e-07	5.23918e-15	0.00115868	0.946082	0.946082	0.97957	0.905517	-0.175308	-0.133274	0.109115	0.140161	0.0521116	0.00719462	-0.259976	-0.109356	0.2076	0.110489	0.0498448	0.00139807	-0.188843	-0.112647	0.0635478	0.142348	0.0717917	0.0238032	1
P21825	SEC62	ER	16.802	9.25074e-08	4.10504e-12	0.00381951	0.926736	0.8717	0.973769	0.926736	-0.149221	-0.147998	0.11604	0.145647	0.0379805	-0.00244853	-0.283288	-0.0528868	0.182592	0.113858	0.0397246	0	-0.151473	-0.0823021	0.075538	0.125457	0.0327805	0	1
P21957	OPI1	nucleus	16.0378	9.54693e-08	1.07755e-09	8.91414e-05	0.899605	0.894764	0.921266	0.899605	-0.0724414	-0.075809	0.212756	0.0620218	-0.0783523	-0.0481753	-0.10933	-0.0144873	0.227605	-0.0251358	-0.0693848	-0.00926717	-0.132185	-0.0407153	0.179983	0.0485446	-0.0126907	-0.0429371	1
P22023	KRE5	ER	44.0683	4.5821e-22	5.51874e-22	1.52562e-07	0.92951	0.977418	0.92951	0.862792	-0.277525	-0.163714	0.278029	0.154446	0.00876416	0	-0.332456	-0.0855259	0.263548	0.148407	0.00802735	-0.00200036	-0.176957	-0.202329	0.14606	0.172173	0.0610005	5.23707e-05	1
P22146	GAS1	PM	5.17026	0.00011176	0.00503289	0.0110364	0.975235	0.99096	0.975235	0.960549	-0.14206	-0.0921843	0.0395072	0.136314	0.050547	0.00787592	-0.132034	-0.0643536	0.0464003	0.102651	0.0433233	0.00401301	-0.154088	-0.0765174	-0.00179189	0.143649	0.0741475	0.0146003	1
P23201	SPA2	actin-associated	4.82686	0.0416569	0.000152093	0.00244603	0.882933	0.989739	0.870928	0.882933	0.0781112	0.0564046	-0.117232	-0.0585231	0.0215982	0.0196414	0.0932332	0.0918297	-0.152028	-0.0748201	0.00669239	0.0350924	0.123935	0.0993341	-0.0793196	-0.141161	-0.015001	0.0122127	1
P23285	CPR2	ambiguous	10.4547	3.58989e-05	4.31787e-08	0.0054533	0.819291	0.954238	0.814862	0.819291	-0.134542	-0.105754	0.103892	0.0966923	0.0638781	-0.0241662	-0.212151	-0.092337	0.11967	0.12023	0.0425916	0.0219962	-0.169017	-0.139386	0.0186331	0.0703821	0.141932	0.0774562	1
P23292	YCK2	cytosol	4.30095	0.0261976	2.83894e-05	0.0848982	0.82917	0.82917	0.901279	0.826988	0.112409	0.0693695	-0.0251499	-0.0116954	-0.0766453	-0.0682876	0.121526	0.102173	0.0854737	-0.0780882	-0.148773	-0.0823118	0.134718	0.137973	-0.0403767	-0.0950502	-0.0947152	-0.0425488	1
P23642	VAN1	Golgi	9.88981	1.16673e-05	8.2466e-06	0.000359485	0.989711	0.989711	0.973174	0.992681	-0.165314	-0.126581	0.0525353	0.097622	0.0863496	0.0553881	-0.17278	-0.116759	0.0234532	0.117734	0.0923082	0.0560426	-0.206859	-0.116087	0.0164644	0.149165	0.0828255	0.0744917	1
P23776	EXG1	CW	62.7327	1.08395e-36	1.37208e-23	1.39752e-10	0.957418	0.957418	0.969259	0.956041	-0.338999	-0.313617	0.115194	0.329346	0.208076	0	-0.359586	-0.151836	0.0857842	0.235446	0.218659	-0.0284664	-0.283331	-0.242884	0.00823208	0.291593	0.264636	-0.0382454	1
P23797	GPI12	ER	76.9417	1.56e-24	5.79023e-52	3.50647e-09	0.955894	0.955894	0.988814	0.947959	-0.265772	-0.201849	0.295623	0.154222	0.0177765	0	-0.347697	-0.173311	0.449554	0.0579731	0.0134797	0	-0.234298	-0.121873	0.203385	0.120183	0.0326029	0	1
P25037	UBP1	ER	3.90815	0.0465298	0.00144984	0.00282935	0.87536	0.91436	0.87536	0.676671	-0.0497188	-0.0926142	0.0628956	0.0358519	0.00834631	0.0352391	-0.0931049	-0.0862046	0.101401	0.0490744	0.0311273	-0.00229295	-0.0545876	-0.178764	0.0290642	0.0330723	0.0627712	0.108444	1
P25039	MEF1	mitochondria	3.75444	0.995696	0.0283278	1.02949e-05	0.886323	0.886323	0.787868	0.982647	-0.0127146	0.00778365	0.00493095	0	0	0	-0.143755	0.153594	-0.0171027	0.00674759	0.000516551	0	-0.113493	0.155983	-0.0430096	0.000519764	0	0	1
P25045	LCB1	ER	18.3764	6.11602e-10	1.55688e-10	0.000315904	0.985681	0.997347	0.985681	0.977587	-0.198517	-0.11378	0.175934	0.121924	0.0142619	0.000177186	-0.20359	-0.0998221	0.179847	0.105365	0.019452	-0.00125282	-0.170383	-0.111674	0.120726	0.119577	0.0391964	0.00255825	1
P25303	SCJ1	ER	25.513	2.2926e-08	5.29406e-20	0.000747971	0.982399	0.971498	0.98429	0.982399	-0.180478	-0.106143	0.163361	0.112913	0.0151003	-0.00475412	-0.320586	-0.0800372	0.255706	0.125922	0.0197929	-0.000797265	-0.170223	-0.0601107	0.112934	0.0990458	0.0188382	-0.000484187	1
P25334	CPR4	ambiguous	40.4774	4.48713e-15	5.60496e-28	7.89069e-05	0.880728	0.946797	0.860845	0.880728	-0.207293	-0.167797	0.175306	0.199872	0.0109254	-0.0110121	-0.34526	-0.155883	0.275908	0.155569	0.0696651	0	-0.243346	-0.0999059	0.0493149	0.150537	0.116565	0.0268344	1
P25340	ERG4	ER	21.1693	8.15061e-13	7.89017e-10	5.2541e-05	0.954048	0.944968	0.988119	0.954048	-0.21125	-0.146426	0.201074	0.128491	0.0268752	0.00123573	-0.258921	-0.0556652	0.15594	0.108616	0.0438825	0.00614704	-0.185751	-0.120058	0.133489	0.124888	0.0434922	0.0039398	1
P25360	PHO87	PM	6.80166	0.00325154	1.47761e-07	0.182189	0.832748	0.832748	0.759391	0.85216	-0.159647	0.0214933	0.00713162	0.0598587	0.0496776	0.0214854	-0.212673	-0.0792587	0.108985	0.130396	0.0366976	0.0158534	-0.121861	-0.0920951	0.0247705	0.0557127	0.0948073	0.0386659	1
P25361	YCR043C	Golgi	11.9644	2.78262e-09	1.03352e-05	0.00692458	0.945416	0.888361	0.945416	0.964888	-0.106625	-0.0787034	-0.133481	0.178928	0.151639	-0.0117579	-0.18832	-0.0274472	-0.0505693	0.136089	0.124093	0.00615555	-0.128011	-0.0319118	-0.0816524	0.128894	0.0858238	0.0268579	1
P25365	SED4	ER	21.9853	1.83232e-11	6.53644e-15	0.0383964	0.964722	0.983002	0.964722	0.918862	-0.205277	-0.138894	0.186528	0.117159	0.0350663	0.00541753	-0.242123	-0.105481	0.220867	0.0869273	0.0398095	0	-0.122016	-0.111158	0.0856663	0.085476	0.05958	0.00245163	1
P25554	SGF29	nucleus	2.61548	0.00354822	0.0229553	0.0866357	0.835657	0.835657	0.640714	0.88981	0.0377216	0.0445968	-0.0220231	-0.00533734	-0.100727	0.0457691	0.0816141	0.0267781	0.0277854	-0.0529846	-0.112591	0.0293985	0.0946693	0.0945213	0.0642599	-0.11973	-0.119248	-0.0144724	1
P25580	PBN1	ER	34.3056	1.90158e-17	1.73003e-15	1.69197e-08	0.99243	0.989078	0.99243	0.997667	-0.276052	-0.124375	0.22598	0.160645	0.0138026	0	-0.277751	-0.0956635	0.176274	0.18577	0.0113714	0	-0.224381	-0.0996794	0.155504	0.160202	0.00835419	0	1
P25618	CWH43	ER	34.7376	4.84292e-18	9.18596e-19	4.39815e-05	0.945789	0.989049	0.945789	0.910823	-0.272165	-0.139593	0.235807	0.152445	0.0235064	0	-0.299542	-0.0953552	0.244299	0.121041	0.029557	0	-0.180278	-0.151367	0.118368	0.110304	0.0455272	0.0574464	1
P25641	ATG15	vacuole	65.3044	2.27344e-25	1.01293e-37	1.90309e-10	0.897745	0.897745	0.944107	0.836644	-0.308926	-0.159679	0.214483	0.254123	0	0	-0.433935	-0.0625401	0.377954	0.118521	0	0	-0.160103	-0.195065	0.205462	0.149706	0	0	1
P25651	CSM1	nucleus	13.865	2.3604e-06	2.76953e-05	2.78338e-08	0.830085	0.830085	0.882256	0.795834	0.039889	0.0952173	0.174613	-0.0847069	-0.100924	-0.124089	-0.0106784	0.0896175	0.134339	-0.0566458	-0.155271	-0.00136058	0.126594	0.0693333	0.188859	-0.193246	-0.137591	-0.0539492	1
P25654	YCR090C	cytosol	3.00489	0.00519485	0.606347	0.000729801	0.881408	0.799485	0.949415	0.881408	0.0281142	-0.0348314	-0.0692193	-0.0475151	-0.0104855	0.133937	0.0136795	-0.0609114	-0.0403902	-0.00209667	0.0292759	0.0604429	-0.0104533	-0.0754517	-0.0792479	-0.043031	0.019941	0.188243	1
P25694	CDC48	cytosol	2.86323	0.0181442	0.000470461	0.403867	0.911147	0.995908	0.911147	0.89773	-0.0965883	-0.0597726	0.0924976	0.0547586	0.0167285	-0.00762386	-0.128094	-0.0693875	0.108903	0.0740553	0.0137345	0.000788739	-0.0631613	-0.0814121	0.0505507	0.0707021	0.0398625	-0.0165419	1
P26725	YUR1	Golgi	45.5333	3.62857e-20	1.4387e-23	2.3177e-09	0.975256	0.978979	0.975256	0.948964	-0.238511	-0.18955	0.254673	0.173387	0	0	-0.313881	-0.147514	0.250117	0.169491	0.0417863	0	-0.184731	-0.189335	0.159736	0.186153	0.0281774	0	1
P27614	CPS1	vacuole	4.07113	0.00117235	0.00281665	0.0361706	0.958064	0.977856	0.958064	0.943409	-0.101513	-0.115282	-0.0289094	0.0491749	0.0712411	0.125288	-0.101927	-0.0816715	-0.0331918	0.0379901	0.0420145	0.136786	-0.0533694	-0.117778	-0.0510818	0.0201091	0.0631549	0.138966	1
P27809	KRE2	Golgi	47.0215	1.4634e-22	1.45657e-24	1.63468e-07	0.964963	0.964963	0.998598	0.961332	-0.269348	-0.271126	-0.0224915	0.239633	0.222093	0.101239	-0.368462	-0.195332	0.0290274	0.2285	0.1957	0.110567	-0.258537	-0.251642	-0.0446258	0.232998	0.217027	0.104779	1
P27810	KTR1	Golgi	48.7925	7.08575e-23	4.79276e-26	1.46855e-07	0.989621	0.989621	0.997406	0.97682	-0.302931	-0.239722	-0.00636606	0.231124	0.225259	0.0926366	-0.366202	-0.207736	0.0223618	0.250779	0.207013	0.0937835	-0.274823	-0.258051	-0.0196962	0.225995	0.231659	0.0949175	1
P27825	CNE1	ER	55.4549	1.78632e-16	1.13118e-36	3.49859e-10	0.950515	0.877177	0.950515	0.982258	-0.111389	-0.249849	0.201344	0.159893	0	0	-0.339593	-0.182297	0.34671	0.159606	0.015575	0	-0.180729	-0.167878	0.226625	0.121982	0	0	1
P28274	URA7	cytosol	3.86614	4.87033e-05	0.00510142	0.863634	0.843704	0.762837	0.921782	0.843704	-0.127168	-0.106482	-0.0233258	0.0493853	0.141152	0.0664393	-0.0469162	-0.118138	-0.0205078	0.0253947	0.0317093	0.128458	-0.037525	-0.0638108	-0.0417554	0.0396447	0.0587574	0.0446891	1
P28319	CWP1	CW	12.9263	5.01276e-07	2.35177e-07	0.000155667	0.975099	0.975099	0.979244	0.969271	-0.148152	-0.160352	0.0211874	0.126502	0.135601	0.0252141	-0.195445	-0.121575	0.00881364	0.124014	0.136536	0.0476562	-0.199645	-0.204456	-0.0449376	0.194559	0.200105	0.0543736	1
P28496	LAC1	ER	28.784	1.59308e-13	2.56101e-14	7.91254e-08	0.956495	0.891282	0.964123	0.956495	-0.172147	-0.164	0.231903	0.104245	0	0	-0.301879	-0.0685818	0.184704	0.147573	0.0381838	0	-0.214158	-0.145931	0.174638	0.145451	0.0400011	0	1
P28737	MSP1	mitochondria	5.67924	2.68185e-06	0.0273563	0.0216021	0.925656	0.958632	0.854004	0.925656	0.0498347	0.229998	-0.0647469	-0.0845654	-0.0653581	-0.0651626	0.0571921	0.136651	-0.00883663	-0.0801198	-0.0482412	-0.0566456	0.0142727	0.136842	0.0458535	-0.0915039	-0.0578535	-0.0476108	1
P28791	SEC20	ER	33.0934	4.24653e-14	4.38582e-22	0.000572783	0.943185	0.943185	0.976903	0.919713	-0.230882	-0.14388	0.179262	0.177891	0.0176093	0	-0.32777	-0.165728	0.172064	0.158945	0.038564	0.123924	-0.144758	-0.126022	0.0905971	0.142485	0.0376974	0	1
P29465	CHS3	ambiguous	3.14396	0.00214001	0.00370841	0.197391	0.90152	0.942866	0.90152	0.896754	-0.102877	-0.113093	-0.0109688	0.105252	0.0635989	0.0580877	-0.133455	-0.0655752	-0.0367039	0.0836845	0.0757395	0.0763104	-0.0818665	-0.100991	-0.0768838	0.0969003	0.125484	0.037357	1
P29704	ERG9	ER	16.9561	9.85544e-09	2.5639e-11	0.00393298	0.944223	0.967153	0.944223	0.834669	-0.17999	-0.120009	0.157486	0.126179	0.020325	-0.00399048	-0.235883	-0.0729582	0.193257	0.0971268	0.0231602	-0.00470237	-0.0905734	-0.14109	0.0962973	0.108859	0.0325619	-0.00605508	1
P30605	ITR1	ambiguous	5.23483	9.59677e-06	0.0286773	0.0189215	0.985882	0.985882	0.970968	0.990539	0.0015359	-0.0770842	-0.164503	0.0997976	0.150734	-0.0104799	-0.0148389	-0.0565153	-0.106215	0.0750463	0.0905525	0.0119701	-0.0218319	-0.10078	-0.125984	0.0974901	0.129243	0.0218625	1
P30656	PRE2	proteasome	2.1165	0.0351523	0.00212822	0.405524	0.8272	0.84629	0.8272	0.649687	-0.00191641	-0.0898484	0.0680228	0.00533683	-0.0140787	0.0324839	0.0367615	-0.0753652	0.106449	-0.0314274	-0.0424901	0.00607169	0.0224687	-0.076992	0.0189398	-0.0171002	0.0122556	0.0404281	1
P31382	PMT2	ER	47.1136	1.75251e-16	8.86097e-33	1.77935e-05	0.936566	0.93545	0.995844	0.936566	-0.242944	-0.168558	0.196111	0.186593	0.0286992	9.91526e-05	-0.363285	-0.121951	0.339533	0.114079	0.028673	0.00295112	-0.175672	-0.137021	0.149508	0.122662	0.0387886	0.00173424	1
P31755	OCH1	Golgi	55.4731	1.7167e-28	4.55474e-27	8.47697e-08	0.988433	0.986843	0.998352	0.988433	-0.303482	-0.283134	-0.0684635	0.245026	0.281084	0.128969	-0.346848	-0.232416	-0.0256601	0.199622	0.260473	0.14483	-0.283106	-0.23919	-0.0527483	0.232652	0.237974	0.104419	1
P32319	PEP1	ambiguous	27.9195	4.77115e-15	7.57386e-14	7.3038e-06	0.996389	0.992521	0.99655	0.996389	-0.225232	-0.222878	-0.0295797	0.169418	0.202904	0.105367	-0.243488	-0.173273	-0.0310882	0.154424	0.198008	0.0954175	-0.254917	-0.219151	-0.0327836	0.18364	0.234465	0.0887469	1
P32336	NUD1	NE	8.01027	5.00485e-05	1.57139e-05	0.00511508	0.92362	0.92362	0.933473	0.832242	-0.0719914	-0.00258325	0.151622	-0.0505341	-0.0265136	0	-0.156481	0.0255045	0.167744	-0.0186062	-0.0169118	-0.00124891	-0.0475228	-0.0336318	0.158136	-0.00920873	-0.0476115	-0.0201608	1
P32339	HMX1	ER	28.4469	1.272e-17	5.64914e-15	0.0101885	0.871042	0.936598	0.871042	0.850928	-0.261808	-0.138454	0.218321	0.181941	0	0	-0.322252	-0.0349371	0.142418	0.203191	0.0237472	-0.0121678	-0.118896	-0.104542	0.0340629	0.141067	0.0483079	0	1
P32341	VPH2	ER	24.6958	8.87103e-10	3.79613e-16	1.91704e-05	0.961533	0.975994	0.961533	0.945434	-0.196	-0.110718	0.177049	0.0887814	0.0408879	0	-0.299238	-0.0742632	0.221277	0.124064	0.0281595	0	-0.199117	-0.113548	0.118941	0.148855	0.0448701	0	1
P32352	ERG2	ambiguous	29.9071	2.95978e-12	2.85807e-16	2.5103e-08	0.933481	0.933481	0.964378	0.818666	-0.191499	-0.155964	0.184466	0.153124	0.00987293	0	-0.269799	-0.0836579	0.238847	0.0881072	0.0265027	0	-0.113716	-0.198757	0.159189	0.147622	0.00566147	0	1
P32353	ERG3	ER	19.7765	1.03534e-08	5.05593e-14	0.00187817	0.921589	0.921589	0.974619	0.830869	-0.186813	-0.11234	0.137062	0.146736	0.0189265	-0.00357171	-0.292462	-0.042803	0.217655	0.0990504	0.0270209	-0.00846069	-0.120005	-0.131335	0.103246	0.117332	0.0308513	-8.91172e-05	1
P32368	SAC1	ER	7.43495	1.48038e-05	1.47331e-05	0.0808218	0.944992	0.98025	0.944992	0.938776	-0.147539	-0.0974338	0.11992	0.109347	0.0262014	-0.0104955	-0.180132	-0.0639675	0.10848	0.108207	0.030964	-0.00355125	-0.115286	-0.0802928	0.0423072	0.11063	0.0450477	-0.00240652	1
P32472	FPR2	ambiguous	17.6481	1.00233e-08	9.55899e-12	0.00188435	0.981324	0.981324	0.992428	0.96919	-0.195915	-0.0733858	0.178444	0.08441	0.0174328	-0.0109862	-0.263871	-0.0328167	0.207983	0.0812978	0.0113957	-0.00398874	-0.159351	-0.0619119	0.121505	0.0798086	0.0277216	-0.00777243	1
P32474	EUG1	ER	33.6041	2.0396e-16	8.77577e-18	1.72855e-06	0.990988	0.991402	0.990988	0.96706	-0.269205	-0.108316	0.224397	0.153503	0.00102996	-0.00140961	-0.281276	-0.0843406	0.24924	0.115668	0.00214345	-0.00143518	-0.195073	-0.107871	0.151653	0.134971	0.0150491	0.00127125	1
P32476	ERG1	ER	13.7561	6.18796e-09	5.28545e-09	0.0729541	0.969395	0.991933	0.969395	0.963645	-0.175527	-0.129874	0.16079	0.123729	0.0273363	-0.00645375	-0.197312	-0.103617	0.148436	0.118164	0.0358706	-0.00154112	-0.0980809	-0.0775465	0.0606824	0.0985893	0.0211832	-0.00482752	1
P32486	KRE6	PM	6.3054	6.89024e-05	9.64439e-05	0.0477884	0.947994	0.947994	0.980486	0.918759	-0.148057	-0.110774	0.030236	0.128785	0.079407	0.0204027	-0.190915	-0.0652554	0.0540933	0.0898983	0.0804799	0.0316992	-0.154148	-0.130624	0.00207725	0.124987	0.122746	0.0349614	1
P32500	NDC1	NE	73.9137	5.38698e-34	2.92462e-35	3.0889e-13	0.978436	0.992344	0.970661	0.978436	-0.226963	-0.217253	0.384885	0.0542105	0.00512052	0	-0.26578	-0.191631	0.35853	0.0843019	0.00751987	0.0070592	-0.194812	-0.211879	0.259121	0.114771	0.0184993	0.0142995	1
P32564	SCM4	mitochondria	4.0043	0.0209792	0.0015976	0.00429442	0.987221	0.992376	0.984297	0.987221	-0.0055498	0.137685	-0.0703954	-0.0374092	-0.0243307	0	0.00312066	0.177996	-0.0777512	-0.0673478	-0.0360176	0	0.0242911	0.164152	-0.0918038	-0.0524529	-0.0441862	0	1
P32618	GTA1	ER	40.1022	9.83076e-18	2.02856e-23	2.43184e-06	0.940801	0.948501	0.940801	0.838586	-0.272525	-0.125635	0.2094	0.18876	0	0	-0.35546	-0.0437367	0.295281	0.129434	0.00666372	-0.0321823	-0.181087	-0.0657741	0.0623052	0.174123	0.0104329	0	1
P32621	GDA1	Golgi	21.0193	2.49237e-13	8.55827e-10	0.000228714	0.99441	0.987823	0.997324	0.99441	-0.212243	-0.189014	-0.0516792	0.187745	0.190346	0.0748451	-0.215221	-0.145713	-0.0176669	0.144626	0.150567	0.0834073	-0.223329	-0.166901	-0.0507126	0.173287	0.182756	0.0848995	1
P32629	ANP1	Golgi	10.261	1.05794e-07	1.8701e-05	0.00691433	0.969539	0.957714	0.987868	0.969539	-0.144454	-0.137505	-0.0719711	0.15036	0.160966	0.0426049	-0.172327	-0.099809	-0.0193382	0.110493	0.117836	0.0631457	-0.147589	-0.142187	-0.0637359	0.149296	0.128022	0.0761944	1
P32769	HBS1	cytosol	5.20636	0.04472	9.43496e-07	0.133443	0.851163	0.737537	0.851163	0.968208	-0.00354933	0.00162939	-0.0171244	-0.0632754	-0.0215796	0.103899	0.0376175	-0.110191	-0.143193	-0.0540252	0.0506104	0.219181	0.00791137	-0.0276671	-0.0725949	-0.0338427	0.00631547	0.119878	1
P32784	SCT1	ER	19.6247	5.29603e-09	2.22556e-13	0.00120432	0.954349	0.954349	0.980639	0.908782	-0.174432	-0.145207	0.149424	0.12443	0.0457848	0	-0.249512	-0.0884959	0.198526	0.131148	0.00833371	0	-0.145483	-0.130395	0.08947	0.138012	0.0483956	0	1
P32791	FRE1	PM	13.9096	4.92063e-09	6.08439e-07	0.000541395	0.896564	0.892616	0.896564	0.99479	-0.137422	-0.0836771	0.0279759	0.196258	0.00605282	-0.00918752	-0.093048	-0.180903	0.0350744	0.16768	0.0503542	0.0208431	-0.0909341	-0.165807	0.0317434	0.160579	0.0641388	0.000280187	1
P32802	EMP70	ambiguous	9.13626	2.53658e-06	2.43648e-05	0.00369516	0.964937	0.964937	0.945323	0.98067	-0.130119	-0.134289	-0.0548627	0.1471	0.133375	0.0387964	-0.148357	-0.0989117	-0.0538256	0.0911261	0.145237	0.064731	-0.160034	-0.0956715	-0.0697278	0.0962677	0.198458	0.0307078	1
P32803	EMP24	ERGIC	9.28429	2.5275e-07	3.91542e-06	0.158646	0.960147	0.959494	0.960147	0.991291	-0.165145	-0.152034	0.081786	0.0919555	0.0994245	0.0440123	-0.200522	-0.0945673	0.0445234	0.0932211	0.09895	0.0583949	-0.128855	-0.0726065	0.0261033	0.0766243	0.0523412	0.0463928	1
P32854	PEP12	endosomes	4.60337	3.26034e-06	0.505928	0.0171016	0.841152	0.876458	0.841152	0.823802	-0.079291	-0.0839988	0.0808155	0.0921838	0.112526	-0.122235	-0.0118895	-0.0124215	0.0432858	0.0400195	0.0225289	-0.0815231	-0.00252962	-0.0284197	0.0310619	0.00838592	0.0942163	-0.102715	1
P32857	PTM1	ambiguous	8.32593	1.25942e-05	5.28573e-06	0.0268527	0.982869	0.982869	0.998238	0.980185	-0.115741	-0.11639	-0.0553728	0.091455	0.165792	0.0302564	-0.143679	-0.0933599	-0.0783494	0.0914724	0.165392	0.0585243	-0.137043	-0.124882	-0.0556545	0.110689	0.182579	0.0243111	1
P32906	MNS1	ER	32.7716	1.41919e-13	1.27117e-18	1.29446e-07	0.852283	0.752538	0.852283	0.915022	-0.176594	-0.0283966	0.258657	0.124537	-0.0554744	-0.122729	-0.34284	-0.105601	0.178113	0.150659	0.119669	0	-0.190798	-0.122789	0.155713	0.183614	0.0576302	-0.08337	1
P32915	SEC61	ER	12.2985	1.21211e-08	2.12715e-07	0.0336643	0.933813	0.933813	0.965204	0.873982	-0.177881	-0.136916	0.138601	0.134876	0.0360135	0.00530695	-0.230143	-0.0476291	0.129773	0.10716	0.0392798	0.00155856	-0.111651	-0.0999644	0.0522698	0.118168	0.0403204	0.000857066	1
P32916	SRP101	ER	34.0278	2.7885e-14	6.74155e-19	5.85516e-08	0.988744	0.992176	0.973453	0.988744	-0.248371	-0.0791805	0.231881	0.0921192	0.010536	-0.00698443	-0.326086	-0.0660077	0.246991	0.12273	0.0246385	-0.00226517	-0.252234	-0.0675462	0.160248	0.107452	0.0527552	-0.000675405	1
P33296	UBC6	ER	28.8939	2.78259e-12	8.86333e-20	0.00100233	0.941166	0.797273	0.951828	0.941166	-0.162896	-0.201872	0.13561	0.18344	0.0457179	0	-0.303603	-0.0699235	0.27166	0.0912616	0.0106049	0	-0.138615	-0.0994036	0.133174	0.0898231	0.015022	0	1
P33300	SUR1	ambiguous	76.7769	7.8504e-42	2.48155e-29	2.58653e-14	0.939273	0.939273	0.969476	0.938614	-0.38099	-0.280999	-0.00745441	0.346058	0.299935	0.0234503	-0.364437	-0.189072	-0.0544596	0.163598	0.3237	0.12067	-0.300225	-0.347312	-0.0970386	0.310946	0.385863	0.0477657	1
P33302	PDR5	PM	1.84041	0.0128757	0.0259616	0.214098	0.933932	0.933932	0.960345	0.8284	-0.0908992	-0.0238475	0.0725951	0.0954623	-0.0139464	-0.0393643	-0.0916082	0.0135361	0.0931306	0.0672484	-0.0401808	-0.0421261	-0.0429999	-0.0330978	0.041507	0.0782376	-0.00888792	-0.0347589	1
P33328	SNC2	ambiguous	2.47776	0.00158459	0.00999876	0.661598	0.82517	0.82517	0.927248	0.824548	-0.0352442	-0.0579944	-0.0951108	0.0783883	0.141724	-0.0317626	-0.0345995	-0.0078246	-0.0538544	-0.0156996	0.127121	-0.0151431	-0.0155049	-0.0472231	-0.0703281	0.0263057	0.0873903	0.0193602	1
P33333	SLC1	ER	18.4508	3.53449e-10	2.87262e-11	0.00246813	0.910158	0.892211	0.951374	0.910158	-0.175514	-0.13163	0.177578	0.134353	-0.00499555	0.000207774	-0.287213	-0.0355073	0.177098	0.0972069	0.0479749	0.000441366	-0.164096	-0.100711	0.0928447	0.121882	0.0498144	0.000266809	1
P33754	SEC66	ER	22.7428	1.433e-10	4.76262e-15	0.00107656	0.987802	0.988849	0.986505	0.987802	-0.181978	-0.156434	0.17085	0.125932	0.0416297	0	-0.241416	-0.136415	0.197154	0.133754	0.0446848	0.00223942	-0.165459	-0.107065	0.110524	0.116157	0.0458433	0	1
P33755	NPL4	nucleus	7.74708	9.19251e-06	4.48557e-06	0.191177	0.909742	0.913188	0.743869	0.909742	-0.157422	-0.0482983	0.154738	0.0522024	0.0035915	-0.00481152	-0.127704	-0.112005	0.124767	0.0823456	0.0527038	-0.0201072	-0.100417	-0.06709	0.0468849	0.0725718	0.0882176	-0.0401674	1
P33767	WBP1	ER	33.8192	3.2717e-14	4.31516e-21	1.2972e-05	0.961067	0.961067	0.989223	0.953534	-0.224032	-0.156874	0.200921	0.15166	0.0283145	1.12636e-05	-0.327612	-0.0918524	0.256728	0.131226	0.0315555	-4.5261e-05	-0.198693	-0.118894	0.132725	0.140305	0.0433974	0.00115976	1
P33775	PMT1	ER	39.2558	8.70449e-15	2.3684e-23	1.84887e-08	0.987677	0.993557	0.987677	0.977007	-0.261989	-0.106125	0.212249	0.124008	0.0318571	0	-0.291233	-0.130785	0.280369	0.111268	0.0303811	0	-0.225998	-0.143088	0.186464	0.139382	0.0418878	0.00135166	1
P33891	TIP20	ER	32.6084	6.18467e-19	2.74628e-15	2.05333e-05	0.930884	0.989947	0.930884	0.885473	-0.283158	-0.150201	0.226636	0.164638	0.0465327	-0.00444835	-0.244302	-0.116453	0.216257	0.097142	0.0510255	-0.00366945	-0.180664	-0.173143	0.0957124	0.174545	0.0771528	0.00639679	1
P33894	STE13	Golgi	34.2712	2.29933e-16	2.90532e-17	9.119e-08	0.956454	0.942539	0.994535	0.956454	-0.230778	-0.209829	-0.0716436	0.19173	0.220093	0.100428	-0.282502	-0.180225	0.0424033	0.192819	0.201629	0.0258758	-0.281611	-0.202691	-0.0786648	0.236784	0.237152	0.0890303	1
P34077	NIC96	NE	52.4452	3.17696e-20	1.35724e-30	2.13664e-09	0.997475	0.996828	0.997475	0.998354	-0.169795	-0.0990177	0.343635	0.0617367	-0.0572614	-0.0792976	-0.201496	-0.0969183	0.389292	0.0423094	-0.061063	-0.0721237	-0.124067	-0.078275	0.265599	0.0290037	-0.043018	-0.049242	1
P34163	TGL1	LD	8.104	0.22279	2.1318e-05	6.5886e-07	0.857252	0.857252	0.664628	0.918528	0.0324673	0.0745748	-0.0720319	0.00942747	-0.0171877	-0.02725	-0.0136096	0.106881	-0.14964	0.0449225	0.0114467	0	-0.0330153	0.0720211	-0.194886	0.0977817	0.0727085	-0.0146105	1
P34226	SKT5	ambiguous	1.42486	0.0216641	0.023304	0.511202	0.837648	0.837648	0.904414	0.727407	0.0730205	-0.0290814	-0.133961	-0.0192988	0.0750937	0.0342269	0.0103059	-0.0130959	-0.108042	-0.0505419	0.0656826	0.0956909	0.029606	0.02018	-0.0911368	-0.00287758	0.0424374	0.00179096	1
P34248	YPF1	NE	84.0684	1.36721e-45	7.29572e-27	1.33611e-20	0.986442	0.989701	0.961215	0.986442	-0.276693	-0.292004	0.432535	0.130322	0.00584023	0	-0.234649	-0.207094	0.289869	0.143967	0.0079067	0	-0.319108	-0.175851	0.304762	0.172894	0.0173031	0	1
P35176	CPR5	ER	18.8154	4.61968e-07	2.75055e-14	0.000813333	0.96424	0.962792	0.985622	0.96424	-0.175948	-0.0811811	0.138424	0.122589	0.00887936	-0.0127621	-0.206737	-0.104931	0.23316	0.0849464	0.00604908	-0.0124871	-0.141196	-0.105621	0.131584	0.101791	0.0226572	-0.00921487	1
P35179	SSS1	ER	28.0361	1.35752e-13	2.65221e-16	5.48691e-05	0.979342	0.979363	0.972907	0.979342	-0.252608	-0.0926571	0.203817	0.135916	0.009446	-0.00391287	-0.213434	-0.15235	0.220243	0.12803	0.0154738	0.00203739	-0.19053	-0.112479	0.143225	0.0976639	0.0558953	0.00622495	1
P35196	RER2	ER	9.31871	3.55868e-07	0.000145982	0.00276725	0.85641	0.85641	0.885756	0.76898	-0.228122	-0.0549539	0.0761012	0.108151	0.054643	0.0441805	-0.1779	0.00604032	0.128363	0.0876618	0.00605268	-0.050217	-0.136824	-0.0919159	0.0413335	0.154125	0.0505311	-0.0172497	1
P35723	YET1	ER	35.8976	3.934e-15	1.2828e-21	2.3845e-06	0.982122	0.98725	0.982122	0.969191	-0.269235	-0.0991766	0.207099	0.146941	0.0255562	-0.0111846	-0.294321	-0.108589	0.274493	0.110898	0.0293443	-0.0118252	-0.204893	-0.0261303	0.142899	0.10143	-0.0034796	-0.00982643	1
P35729	NUP120	NE	69.2268	4.48551e-28	1.97185e-34	4.3597e-15	0.987147	0.984148	0.987147	0.994116	-0.247613	-0.17011	0.35427	0.0667051	-0.00325194	0	-0.33482	-0.131628	0.362147	0.100955	0.00220915	0.00113688	-0.258438	-0.141367	0.282602	0.0945583	0.0226447	0	1
P35845	SWH1	ambiguous	7.30865	0.000689798	7.30534e-06	0.00480939	0.927133	0.927133	0.97272	0.862394	-0.0469425	0.0195233	0.166267	0.0218238	-0.0545634	-0.106108	-0.111079	0.0978741	0.187555	-0.0075647	-0.0386897	-0.128096	-0.0192631	-0.00684008	0.16307	-0.00415131	-0.0365251	-0.0962904	1
P36016	LHS1	ER	27.9223	1.46048e-15	3.04063e-15	0.000586283	0.958351	0.958351	0.967953	0.928511	-0.244326	-0.151397	0.211714	0.149596	0.0381693	-0.00375636	-0.305323	-0.0581356	0.20673	0.139562	0.0167234	0.000443332	-0.185819	-0.10693	0.0959594	0.131978	0.0594994	0.00531198	1
P36029	TPO5	ambiguous	3.92823	0.00545093	0.0016368	0.0201083	0.927048	0.927048	0.938447	0.87143	-0.129987	-0.0823824	0.00820271	0.0816862	0.0719831	0.0504978	-0.159623	-0.0416301	-0.0383121	0.0587814	0.106587	0.0741966	-0.156096	-0.127112	0.00167964	0.110221	0.166785	0.00452287	1
P36039	EMC3	ER	33.9928	1.31137e-16	6.37447e-19	1.44271e-05	0.956796	0.916781	0.956796	0.986054	-0.267077	-0.137114	0.214633	0.157876	0.0316827	0	-0.165638	-0.250622	0.173387	0.204811	0.0380622	0	-0.164942	-0.167012	0.129174	0.14992	0.0528596	0	1
P36051	MCD4	ER	25.8328	1.81106e-12	5.10796e-16	0.000457141	0.984731	0.995456	0.984731	0.983584	-0.212527	-0.128986	0.206554	0.122723	0.0146237	-0.0023873	-0.252122	-0.118183	0.221129	0.120761	0.0294509	-0.00103644	-0.168062	-0.0964653	0.121343	0.112273	0.0317016	-0.0007898	1
P36057	SRP102	ER	22.8884	1.53973e-12	3.17696e-12	0.000105693	0.951389	0.951389	0.987453	0.936525	-0.213304	-0.14814	0.185605	0.145848	0.0299904	0	-0.273604	-0.0629106	0.186378	0.110522	0.0396144	0	-0.184278	-0.132949	0.124394	0.124663	0.0557369	0.0124327	1
P36081	PSG1	Golgi	7.7797	5.50602e-06	0.000544174	0.00241849	0.952853	0.969063	0.952853	0.903466	-0.152768	-0.129923	0.00215404	0.135524	0.119364	0.0256493	-0.112697	-0.127232	0.0235429	0.0963487	0.0690197	0.0510175	-0.151551	-0.167832	-0.0853931	0.16265	0.183549	0.0585768	1
P36094	SPC42	NE	1.76072	0.0464255	0.00789727	0.248595	0.842471	0.947599	0.836209	0.842471	-0.107343	0.0408053	0.0735374	0.00836694	-0.0153665	0	-0.147408	0.00659364	0.104919	0.0442728	-0.00837721	0	-0.0528988	-0.00530479	0.0804314	-0.0181199	-0.00410793	0	1
P36135	UTH1	ambiguous	12.2224	1.46254e-10	0.000433055	0.00166092	0.883809	0.927265	0.883424	0.883809	-0.189223	-0.138472	0.163649	0.0951281	0.0773036	-0.00838557	-0.0905863	-0.131273	0.0683252	0.0714382	0.0485116	0.0335839	-0.21329	-0.107831	0.0384362	0.130697	0.115899	0.0360885	1
P36148	GPT2	ER	18.3609	9.37177e-09	1.58485e-12	0.00211726	0.889671	0.976783	0.889671	0.865468	-0.147807	-0.14299	0.123635	0.159395	0.00776619	0	-0.186336	-0.142528	0.184005	0.132878	0.0119804	0	-0.143202	-0.146692	0.0595602	0.0961709	0.0465482	0.0876144	1
P36161	NUP133	NE	90.4202	6.90743e-38	1.89202e-44	3.46129e-17	0.973028	0.991107	0.973028	0.972373	-0.284162	-0.187759	0.412156	0.0684184	-0.00362754	-0.00502544	-0.346814	-0.139509	0.424463	0.0719459	-0.00746519	-0.0026203	-0.281734	-0.16442	0.292181	0.134675	0.0173894	0.00190835	1
P37020	GEF1	ambiguous	6.54786	1.06856e-05	0.000753557	0.0211094	0.993241	0.978942	0.995522	0.993241	-0.121412	-0.141202	-0.0226187	0.136262	0.131115	0.0178562	-0.115426	-0.113671	-0.0224261	0.109299	0.0894004	0.0528235	-0.145622	-0.149659	-0.0299617	0.146494	0.136709	0.0420396	1
P37262	SOL2	cytosol	2.1025	0.0277542	0.970734	0.0011756	0.896039	0.757485	0.896039	0.921505	-0.083279	-0.0464422	-0.0429272	0.0276617	0.10682	0.0381668	-0.0125094	-0.0152955	-0.0274894	0.0199093	0.0115286	0.0238564	-0.118793	-0.1009	-0.123203	0.0463588	0.128329	0.168208	1
P37302	APE3	vacuole	4.7303	4.86536e-05	0.00292727	0.139885	0.96984	0.980311	0.968184	0.96984	-0.129248	-0.0954846	0.128324	0.0943116	0.0123201	-0.0102228	-0.126362	-0.0526442	0.0972332	0.0675552	0.0119677	0.00225021	-0.0879519	-0.0533219	0.0924532	0.0298339	0.0213902	-0.00240356	1
P38069	MNN2	Golgi	42.1598	2.46431e-20	2.712e-22	5.51133e-07	0.952098	0.951916	0.994195	0.952098	-0.256249	-0.24564	-0.0384112	0.202422	0.244209	0.0936691	-0.358911	-0.178827	0.0302409	0.218406	0.182831	0.10626	-0.239465	-0.248834	-0.0332654	0.229048	0.200803	0.0917133	1
P38109	ATG42	vacuole	19.4086	2.73908e-10	7.51525e-13	0.0116099	0.977176	0.981952	0.977176	0.93333	-0.212083	-0.179486	0.0398706	0.137922	0.0885435	0.125233	-0.257429	-0.155854	0.0478795	0.101872	0.106751	0.156781	-0.129816	-0.15939	0.0497504	0.104664	0.0747249	0.0600668	1
P38130	KTR3	Golgi	21.441	1.25277e-13	1.34071e-10	0.00102662	0.988511	0.988511	0.993549	0.980893	-0.202265	-0.193082	-0.0568028	0.178195	0.211794	0.0621609	-0.212989	-0.152348	-0.0271222	0.13689	0.180672	0.0748965	-0.176504	-0.175453	-0.0405338	0.179369	0.15521	0.0579128	1
P38131	KTR4	Golgi	54.5406	9.98652e-26	1.08606e-27	5.75279e-09	0.988472	0.976602	0.99052	0.988472	-0.251904	-0.288476	-0.0718443	0.281333	0.212024	0.118868	-0.342807	-0.23914	-0.0258067	0.255768	0.241969	0.110017	-0.284537	-0.288448	-0.0497136	0.245345	0.267733	0.10962	1
P38138	ROT2	ER	29.3633	5.87427e-13	5.04998e-19	0.000268744	0.926338	0.926338	0.951216	0.813495	-0.183277	-0.1736	0.193816	0.150022	0.0130393	0	-0.309711	-0.0859333	0.246768	0.124256	0.024621	0	-0.120971	-0.15682	0.0857912	0.147783	0.0421965	0.00202044	1
P38177	YBL086C	ambiguous	39.0785	1.27929e-16	1.50786e-16	3.10411e-13	0.945952	0.87066	0.945952	0.971102	-0.186348	-0.222262	0.201067	0.163895	0.00610623	0.0375421	-0.322668	-0.0739096	0.196868	0.160084	0.0396252	0	-0.272275	-0.142753	0.244804	0.138054	0.0321701	0	1
P38181	NUP170	NE	80.1502	1.02297e-32	7.46959e-38	1.97747e-18	0.976174	0.976174	0.98691	0.965714	-0.236038	-0.238502	0.372763	0.100886	0.000891337	0	-0.319429	-0.159952	0.378628	0.0949009	0.00249138	0.0033602	-0.24067	-0.229711	0.305353	0.152602	0.0167211	-0.00429423	1
P38206	RFT1	ER	18.5287	1.24583e-13	7.50674e-07	0.000221406	0.95391	0.95391	0.981305	0.920814	-0.247034	-0.152649	0.0979785	0.111441	0.151644	0.0386197	-0.24139	-0.0483603	0.0774399	0.0904269	0.103712	0.0181721	-0.20803	-0.158119	0.0798547	0.151571	0.111279	0.0234451	1
P38248	ECM33	PM	8.93518	3.78023e-05	3.51841e-06	0.00285691	0.966585	0.946393	0.977305	0.966585	-0.121279	-0.132498	0.02229	0.143841	0.0803162	0.00732924	-0.194259	-0.0953918	0.0490577	0.130179	0.0865915	0.0238225	-0.193297	-0.160388	0.0168224	0.155243	0.145812	0.0358078	1
P38250	IST2	ER	11.297	9.25654e-08	3.59007e-06	0.00314618	0.951346	0.933222	0.981952	0.951346	-0.203765	-0.0887355	0.119022	0.12766	0.0452785	0.000539628	-0.230556	-0.00648735	0.133164	0.0774705	0.0231028	0.00330535	-0.175192	-0.0377751	0.07216	0.105601	0.0417932	-0.0065869	1
P38256	YBR096W	ER	22.7217	6.94219e-10	1.00675e-15	0.00111128	0.96684	0.96684	0.968251	0.891814	-0.190227	-0.12597	0.170241	0.130006	0.0159502	0	-0.267204	-0.091742	0.227379	0.0963347	0.0352325	0	-0.141814	-0.130959	0.0953466	0.128371	0.0383412	0.0107131	1
P38264	SND3	ER	19.0039	4.74063e-08	4.68996e-14	0.00292154	0.930854	0.930854	0.985442	0.857201	-0.171738	-0.129395	0.136048	0.13144	0.0359347	-0.0022902	-0.288821	-0.0631151	0.205629	0.113466	0.032507	0.000333918	-0.121758	-0.133904	0.0949168	0.119793	0.0392765	0.00167516	1
P38286	IFA38	ER	26.1863	3.13808e-14	1.61075e-13	3.59841e-05	0.979298	0.979298	0.958542	0.989699	-0.278209	-0.058868	0.202827	0.108333	0.0254116	0.000505488	-0.241685	-0.116905	0.189218	0.127197	0.0421762	0	-0.197197	-0.0978935	0.124362	0.132032	0.0379088	0.000787808	1
P38288	TOS1	CW	41.8767	1.0032e-21	6.04658e-21	1.19544e-06	0.925984	0.979691	0.925984	0.856669	-0.266613	-0.161734	0.283725	0.117164	0.027145	0.000312634	-0.304185	-0.088466	0.272921	0.0896929	0.0223337	0.00770381	-0.181496	-0.195983	0.14539	0.152211	0.0713748	0.00850326	1
P38323	MCX1	mitochondria	1.94304	0.0124889	0.799788	0.00519842	0.868017	0.868017	0.991931	0.832828	-0.118714	0.0912275	0.0363695	-0.00250908	-0.00225118	-0.00412255	-0.0530344	0.079453	-0.0160524	-0.00337118	-0.00466053	-0.00233459	-0.12198	0.0773927	0.0341542	0.01061	0.00130096	-0.00147751	1
P38342	TSC10	ambiguous	2.67218	0.001858	0.0476766	0.0668417	0.878106	0.930241	0.775718	0.878106	-0.102046	-0.078917	0.109053	0.0423357	0.029574	0	-0.115671	-0.0245282	0.078067	0.0484876	0.0136441	0	-0.148645	-0.0314555	0.0237794	0.088077	0.0666235	0.00162047	1
P38349	UBX7	ER	10.8689	0.000160364	2.74294e-11	0.692737	0.85418	0.984933	0.85418	0.807326	-0.0704505	-0.0354148	0.174606	0.0335876	-0.0535213	-0.0488073	-0.0722961	-0.0791572	0.241459	0.0240475	-0.0542867	-0.0597664	-0.0530481	-0.017565	0.0478914	0.0342988	-0.00650471	-0.00507247	1
P38353	SSH1	ER	17.0237	8.95817e-13	9.71811e-06	9.6678e-05	0.923334	0.923334	0.916666	0.963381	-0.197745	-0.15664	0.200959	0.136804	0.018582	-0.00196077	-0.191625	-0.0609718	0.109781	0.0739186	0.0655175	0.00337948	-0.211462	-0.0881708	0.0850389	0.147804	0.063736	0.00305442	1
P38428	CUE1	ER	22.4493	4.75731e-08	6.33117e-16	5.00949e-05	0.870068	0.906579	0.870068	0.683407	-0.149067	-0.10281	0.177968	0.0476443	0.0262634	0	-0.33314	-0.0488264	0.204042	0.136836	0.0410877	0	-0.0751486	-0.191496	0.131523	0.0948535	0.040268	0	1
P38626	CBR1	ER	18.0768	1.04625e-08	2.14912e-12	0.00280201	0.963976	0.960908	0.994416	0.963976	-0.185032	-0.106754	0.164162	0.119435	0.0132902	-0.00510066	-0.249431	-0.055731	0.213893	0.0855267	0.0125321	-0.00679011	-0.151847	-0.0689011	0.111049	0.0944332	0.0192304	-0.00396516	1
P38694	MSC7	ER	22.6101	1.16658e-10	4.27063e-14	0.000204381	0.976912	0.976912	0.994975	0.957891	-0.184123	-0.155985	0.167898	0.136292	0.0359178	0	-0.251199	-0.113857	0.193141	0.132976	0.0389384	0	-0.148285	-0.144383	0.124635	0.12572	0.0423124	0	1
P38703	LAG1	ER	53.2419	2.36512e-30	5.58285e-23	1.06375e-07	0.970851	0.991679	0.935859	0.970851	-0.304305	-0.138502	0.348725	0.0703534	0.0237275	0	-0.233062	-0.157557	0.284525	0.0813772	0.0247176	0	-0.170324	-0.167883	0.191941	0.11969	0.026576	0	1
P38713	OSH3	ambiguous	3.95766	0.00830524	0.000434555	0.0457733	0.957325	0.956016	0.957325	0.96777	0.0493203	0.0632982	0.114727	-0.0104971	-0.0980997	-0.118748	0.00354889	0.0465763	0.147359	0.0122244	-0.0956274	-0.114081	-0.0030158	0.0789762	0.104711	-0.00116247	-0.0839347	-0.0955746	1
P38717	SIP3	ambiguous	43.465	1.09409e-21	1.94349e-21	7.68028e-08	0.912187	0.9281	0.912187	0.706768	-0.238857	-0.204316	0.262952	0.180221	0	0	-0.341021	-0.0717111	0.261177	0.14177	0.00978543	0	-0.0745274	-0.19229	0.117883	0.157491	0.00189535	-0.010452	1
P38745	YHL017W	ambiguous	8.77957	0.00010515	9.12186e-06	0.00058937	0.964078	0.964078	0.940373	0.968723	-0.11605	-0.125084	-0.0290212	0.0606088	0.133897	0.0756491	-0.149582	-0.0831634	-0.0308461	0.0351155	0.1616	0.0668763	-0.150314	-0.0985714	-0.0724991	0.0717767	0.215801	0.0338066	1
P38753	HSE1	endosomes	5.25349	6.40766e-06	0.00308576	0.249768	0.833756	0.904395	0.833756	0.679234	-0.0732122	-0.0923638	0.104521	0.147582	0.0301092	-0.116637	-0.0581876	-0.0290778	0.0924091	0.104554	-0.0412176	-0.0684804	-0.0657266	-0.0960817	0.04806	0.0799188	0.0338296	0	1
P38775	DDE1	ER	26.9227	2.64881e-12	3.97688e-17	0.000283401	0.938477	0.938477	0.98804	0.927368	-0.220431	-0.147433	0.147077	0.177056	0.0437303	0	-0.322296	-0.0648217	0.214797	0.152356	0.0199643	0	-0.175693	-0.0932181	0.0796108	0.149481	0.0398194	0	1
P38784	VMA22	ER	32.6842	1.22573e-18	7.42866e-16	3.17702e-05	0.933422	0.933422	0.985664	0.920163	-0.238396	-0.155333	0.26422	0.144586	-0.015078	0	-0.261495	-0.0654846	0.240477	0.0395896	0.0316118	0.0153015	-0.163205	-0.123191	0.160886	0.100882	0.0294681	-0.0048396	1
P38797	PTC7	ambiguous	3.9272	0.000317183	0.0195929	0.0290145	0.874057	0.970917	0.874057	0.860422	-0.157388	0.0463619	0.108154	0.0185897	-0.0157181	0	-0.153066	0.0713377	0.0991302	-0.0174018	0	0	-0.115702	0.0564582	0.0180985	0.0372203	0.00392452	0	1
P38821	APE4	vacuole	6.43619	0.00128095	1.08591e-05	0.0162792	0.882799	0.882799	0.949387	0.874615	0.111222	0.103096	-0.0984019	-0.108897	0.00142149	-0.0084402	0.16951	0.064907	-0.163941	-0.0433543	-0.0166461	-0.0104757	0.160118	0.0792632	-0.0722322	-0.118153	-0.0372423	-0.0117542	1
P38836	ECM14	vacuole	13.0189	8.46554e-09	5.1873e-07	0.00331388	0.972621	0.955561	0.986007	0.972621	-0.178616	-0.179073	0.0642886	0.146703	0.0886027	0.0580951	-0.186911	-0.110778	0.0960568	0.083892	0.0674207	0.0503194	-0.190957	-0.129817	0.051082	0.121963	0.0958826	0.0518469	1
P38837	NSG1	NE	38.5088	1.2712e-18	1.11142e-18	1.69016e-08	0.983686	0.990574	0.983686	0.965582	-0.282771	-0.106002	0.25633	0.113557	0.0188862	0	-0.272401	-0.0893443	0.258617	0.062782	0.0403462	0	-0.209451	-0.139055	0.204254	0.110576	0.0315622	0.00211403	1
P38853	KEL1	actin-associated	5.8194	3.22915e-05	0.00627359	0.00543526	0.804655	0.936885	0.573348	0.804655	0.0645008	0.114678	-0.182343	-0.0233061	0.00987413	0.0165964	0.0916244	0.0498003	-0.132196	-0.00689748	-0.00960695	0.00727583	0.156565	-0.013308	-0.0835382	-0.0196688	-0.00933769	-0.0307125	1
P38875	GPI16	ER	43.5616	1.62181e-13	2.41158e-31	3.28192e-06	0.900329	0.941297	0.845898	0.900329	-0.161961	-0.193456	0.209599	0.128666	0.0171513	0	-0.362287	-0.156104	0.298131	0.180667	0.0380569	0.00153601	-0.211971	-0.10334	0.0684868	0.188801	0.0560227	0.00200067	1
P38878	LNP1	ER	56.014	6.14532e-25	5.92558e-22	5.03307e-17	0.965308	0.965308	0.920274	0.988472	-0.345091	-0.0905164	0.286158	0.15183	-0.00238117	0	-0.232757	-0.158427	0.276332	0.123096	0.00735724	-0.0156015	-0.218178	-0.215377	0.308301	0.102685	0.028209	-0.00563973	1
P38992	SUR2	ER	18.8124	3.6924e-08	2.41407e-13	0.00117314	0.984939	0.984939	0.987493	0.945453	-0.203979	-0.0853498	0.14493	0.105049	0.03935	0	-0.248268	-0.0818915	0.211609	0.0867288	0.031822	0	-0.172617	-0.0872814	0.100882	0.117754	0.0412622	0	1
P39005	KRE9	ambiguous	14.4126	8.55699e-09	7.43372e-08	0.000749887	0.932567	0.965918	0.932567	0.899617	-0.190741	-0.134354	0.0308014	0.181116	0.0859046	0.0272733	-0.210496	-0.114174	0.0355885	0.124159	0.135008	0.029914	-0.126561	-0.201519	-0.0216186	0.174062	0.134724	0.0409125	1
P39007	STT3	ER	28.4301	2.57444e-09	6.33065e-17	4.70749e-09	0.996295	0.99903	0.996295	0.995016	-0.196103	-0.120128	0.157746	0.124058	0.0344253	0	-0.246149	-0.146365	0.210504	0.151337	0.0336673	-0.00299514	-0.22972	-0.132627	0.176295	0.168896	0.0308465	-0.0136908	1
P39106	MNN1	Golgi	71.4834	2.94858e-33	7.97199e-36	6.68249e-11	0.971927	0.964364	0.997794	0.971927	-0.320508	-0.318008	-0.0457146	0.286608	0.281487	0.116136	-0.442629	-0.203816	-0.0295596	0.286432	0.266875	0.122698	-0.326269	-0.287751	-0.0667908	0.268624	0.288801	0.123386	1
P39107	MNN9	Golgi	10.1875	4.614e-06	2.60413e-07	0.0136802	0.92003	0.92003	0.972941	0.896839	-0.146043	-0.133837	0.00158101	0.147001	0.110447	0.0208512	-0.230748	-0.0846117	0.0525726	0.112427	0.110139	0.0402206	-0.164758	-0.116564	-0.050859	0.147171	0.139987	0.0450226	1
P39523	EPO1	PM	5.58869	7.79442e-06	0.00522478	0.0495358	0.898198	0.898198	0.834328	0.93315	0.1567	0.113599	-0.139154	-0.0677454	-0.0590455	-0.00435404	0.0573417	0.124764	-0.0926693	-0.0842045	-0.0247744	0.0195422	0.0501673	0.144976	-0.0568382	-0.0716746	-0.0344524	-0.0321778	1
P39524	DRS2	Golgi	11.4674	1.80437e-07	2.0558e-06	0.00184069	0.985903	0.968441	0.993893	0.985903	-0.158387	-0.146795	-0.0304067	0.15222	0.141228	0.0421409	-0.160235	-0.127759	-0.00975506	0.0837063	0.146537	0.0675056	-0.194112	-0.175015	-0.0331271	0.152533	0.195588	0.0541338	1
P39547	UIP3	ambiguous	9.15196	1.32776e-06	0.00194324	8.48732e-05	0.962959	0.959534	0.962959	0.963729	-0.12948	-0.124323	-0.0736181	0.149011	0.14098	0.0374304	-0.125644	-0.0832619	-0.0429507	0.0867515	0.0937425	0.0713628	-0.166035	-0.129832	-0.154099	0.150713	0.187991	0.111262	1
P39704	ERP2	ERGIC	17.1978	1.52282e-08	3.97023e-10	9.13021e-05	0.983213	0.974195	0.983213	0.993338	-0.215067	-0.141474	0.0526681	0.117595	0.0933478	0.0929296	-0.243752	-0.125263	0.0133501	0.113417	0.155365	0.0868825	-0.246139	-0.154673	0.0289125	0.143081	0.155114	0.0737059	1
P39705	NUP60	NE	63.1744	3.09372e-24	1.76781e-33	1.27352e-13	0.916485	0.90085	0.992029	0.916485	-0.230709	-0.179172	0.314867	0.0660111	0.0204065	0.00859608	-0.419275	-0.0196236	0.365888	0.0558957	0.00975702	0.00735778	-0.238273	-0.156592	0.259738	0.0695431	0.0321143	0.0334702	1
P39719	FLC2	ambiguous	13.8954	1.23113e-09	8.9246e-06	0.000153249	0.968036	0.978007	0.968036	0.941471	-0.198994	-0.132919	0.0874753	0.179339	0.0736214	-0.00852241	-0.195275	-0.0652411	0.0634186	0.14051	0.0622762	-0.00568786	-0.190442	-0.149863	0.0215407	0.195129	0.114831	0.00880417	1
P39726	GCV3	mitochondria	5.57033	0.766511	1.32667e-06	0.00210719	0.985817	0.958932	0.992861	0.985817	-0.0388736	-0.00109185	0.0399655	0	0	0	-0.23126	0.0629158	0.1697	-0.00135575	0	0	-0.127886	0.0133623	0.114468	0.000952726	-0.000897036	0	1
P39727	ERV46	ERGIC	11.1473	4.55518e-08	3.19011e-06	0.0104405	0.920397	0.920397	0.998489	0.913685	-0.155886	-0.159057	-0.0682692	0.133641	0.158067	0.0915042	-0.18043	-0.0807196	-0.0541825	0.0506868	0.130436	0.134209	-0.150803	-0.144073	-0.0728802	0.138738	0.146409	0.0826087	1
P39742	SEC72	ER	28.6748	8.21372e-13	9.93002e-16	5.1622e-07	0.963041	0.963041	0.973481	0.945577	-0.233983	-0.0957788	0.208262	0.0874812	0.0340188	0	-0.286594	-0.0989506	0.179885	0.0752543	0.119051	0.0113534	-0.222241	-0.0937803	0.157602	0.141311	0.0394387	-0.0223299	1
P39928	SLN1	PM	23.7646	5.38992e-16	6.74964e-05	1.72404e-09	0.931324	0.883407	0.931324	0.957367	-0.317143	-0.0209329	0.15259	0.165152	0.0203349	0	-0.219949	0.0846837	0.0252105	0.110055	0	0	-0.274547	0.0385936	0.0347653	0.134975	0.0662134	0	1
P39931	SSP120	Golgi	8.0174	3.92113e-06	5.87563e-05	0.0170198	0.993548	0.993548	0.996965	0.992506	-0.131167	-0.116042	-0.0666156	0.0642129	0.164948	0.0846644	-0.124357	-0.0913196	-0.0807631	0.0629732	0.144774	0.0886931	-0.120771	-0.112259	-0.0694329	0.0474078	0.161464	0.0935906	1
P39986	SPF1	ER	21.37	7.26054e-11	1.28853e-13	0.00219432	0.966919	0.966919	0.988836	0.947293	-0.194883	-0.142626	0.175131	0.134495	0.0280703	-0.000187378	-0.268533	-0.0849331	0.196167	0.12287	0.0308306	0.00359897	-0.148639	-0.113398	0.10434	0.115283	0.040167	0.00224667	1
P39996	GTT3	ambiguous	53.4612	1.2126e-30	3.30923e-17	2.01627e-13	0.962409	0.962409	0.958948	0.978913	-0.221214	-0.24318	0.357232	0.104205	0.00295658	0	-0.221115	-0.149191	0.224527	0.145779	0	0	-0.213972	-0.235071	0.233985	0.174363	0.0406947	0	1
P40009	YND1	Golgi	9.94372	1.50021e-07	6.94367e-06	0.0288922	0.8867	0.973666	0.886062	0.8867	-0.121323	-0.150817	-0.105905	0.113108	0.174081	0.0908568	-0.0960394	-0.114104	-0.0767517	0.0580173	0.180529	0.048348	-0.0625832	-0.133675	-0.0448726	0.126986	0.141256	-0.0271114	1
P40015	ISC1	ambiguous	7.21213	1.16376e-05	6.08084e-05	0.0438478	0.989519	0.992075	0.986037	0.989519	-0.157336	-0.0988382	0.0906523	0.12941	0.032808	0.00330477	-0.163615	-0.0805438	0.0711063	0.125397	0.0476552	0	-0.124872	-0.0881631	0.048177	0.114696	0.0443265	0.00583523	1
P40030	ERG28	ER	21.2022	4.14337e-07	2.74727e-16	0.000273086	0.873344	0.873344	0.945536	0.854687	-0.149788	-0.0867852	0.175023	0.071004	0.0116674	-0.0211209	-0.377379	0.0102614	0.204811	0.132606	0.0297009	0	-0.15173	-0.10626	0.116605	0.122	0.0145731	0.00481141	1
P40056	GET2	ER	21.3136	2.57531e-10	5.21953e-14	0.00175582	0.888138	0.888138	0.980084	0.787961	-0.195278	-0.12863	0.179508	0.112569	0.0318312	0	-0.328064	-0.00229588	0.214589	0.083132	0.0303727	0.00226565	-0.126771	-0.132544	0.123356	0.0987609	0.0424261	-0.00522778	1
P40064	NUP157	NE	70.2989	3.94047e-27	2.53365e-35	2.76056e-16	0.952467	0.952467	0.989483	0.919805	-0.202149	-0.237511	0.33503	0.105732	0.000353406	-0.00145645	-0.325349	-0.140211	0.368528	0.0982563	-0.000779679	-0.000443541	-0.182792	-0.253299	0.279639	0.14016	0.0159666	0.00032561	1
P40066	GLE2	NE	22.3846	1.58046e-11	4.08116e-14	0.00274282	0.980682	0.985235	0.980682	0.974459	-0.121688	-0.064942	0.263179	0.0229133	-0.0386872	-0.0607747	-0.151305	-0.0346004	0.271711	-0.00513978	-0.038746	-0.0419195	-0.0537959	-0.0298599	0.166384	-0.00929678	-0.0392337	-0.0341976	1
P40075	SCS2	ER	18.9451	1.77582e-11	1.31075e-09	0.000322664	0.973502	0.973502	0.997392	0.97076	-0.212618	-0.0519275	0.226199	0.0722062	-0.0153374	-0.0185223	-0.236907	0.0100538	0.209974	0.0441687	-0.0139695	-0.0133201	-0.149218	-0.0328422	0.147823	0.0626208	-0.0126634	-0.0157202	1
P40309	KHA1	ambiguous	34.1731	2.90429e-18	1.6497e-16	1.61687e-06	0.947217	0.947217	0.978609	0.865503	-0.21538	-0.195135	0.210826	0.19969	0	0	-0.273096	-0.0926577	0.223941	0.141812	0	0	-0.117134	-0.180764	0.133602	0.146435	0.0178605	0	1
P40312	CYB5	ER	29.6006	6.21268e-18	5.32766e-07	1.34388e-11	0.874817	0.736419	0.874817	0.969981	-0.257115	-0.117545	0.266413	0.108335	-8.70395e-05	0	-0.148997	-0.132122	0.0332665	0.176041	0.0630476	0.00876477	-0.251166	-0.175002	0.131351	0.240128	0.0546892	0	1
P40318	SSM4	ER	45.8261	7.84288e-18	9.91144e-21	7.72097e-15	0.897703	0.958009	0.897703	0.80399	-0.263417	-0.164467	0.208636	0.130033	0.0884573	0.000757541	-0.319793	-0.0900067	0.256717	0.137332	0.0157505	0	-0.135497	-0.286444	0.232293	0.155952	0.033109	0.000587116	1
P40319	ELO3	ER	39.0794	1.12416e-25	1.69079e-13	3.10716e-07	0.989168	0.993452	0.977805	0.989168	-0.2962	-0.187307	0.2931	0.171201	0.0172786	0.00192783	-0.211862	-0.146837	0.182814	0.132957	0.0362889	0.00663852	-0.219188	-0.115255	0.147532	0.152971	0.0308644	0.00307446	1
P40345	LRO1	ER	45.1018	8.82898e-21	6.45061e-22	5.92524e-10	0.990381	0.994315	0.985132	0.990381	-0.279293	-0.156158	0.246213	0.185921	0.00331683	0	-0.305182	-0.131401	0.246816	0.161325	0.0205571	0.00788592	-0.267395	-0.12617	0.173445	0.154484	0.039031	0.0266055	1
P40350	ALG5	ER	27.9052	1.19973e-14	3.23019e-16	0.000709334	0.954382	0.864547	0.954382	0.955782	-0.171722	-0.203902	0.2075	0.149021	0.0191037	0	-0.316157	-0.0560323	0.199895	0.164644	0.00764931	0	-0.16858	-0.0963277	0.114896	0.113383	0.0366294	0	1
P40357	SEC9	ambiguous	4.27481	7.71762e-06	0.0320663	0.275108	0.801215	0.676325	0.801215	0.95481	0.0710651	0.0859697	-0.0909247	0.00101106	-0.10213	0.0350091	0.149448	0.0299471	-0.0296436	-0.0774147	-0.0687911	-0.00354589	0.103511	0.0192886	-0.0343882	-0.0433745	-0.0726011	0.027564	1
P40358	JEM1	ER	39.9392	1.05261e-15	5.2913e-25	1.30964e-06	0.896666	0.748656	0.896666	0.949616	-0.0999555	-0.232269	0.145448	0.2031	-0.007438	-0.00888507	-0.318436	-0.0951452	0.302073	0.131046	-0.0148439	-0.00469355	-0.189761	-0.131705	0.163716	0.131655	0.026095	0	1
P40367	LAS21	ER	57.9256	1.9487e-19	1.03366e-38	9.77986e-08	0.991943	0.997431	0.991943	0.990983	-0.257607	-0.145439	0.271804	0.131241	0	0	-0.351375	-0.165402	0.369137	0.14764	0	0	-0.202577	-0.115556	0.199511	0.0831247	0.0354973	0	1
P40368	NUP82	NE	58.583	3.39255e-24	5.04387e-32	2.36255e-10	0.986818	0.998785	0.986818	0.98307	-0.224093	-0.111026	0.352861	0.0436337	-0.041143	-0.0202334	-0.251943	-0.104512	0.381507	0.0418493	-0.0543469	-0.0125548	-0.132851	-0.104684	0.263652	0.0457334	-0.0612751	-0.0105763	1
P40457	MLP2	NE	36.7306	5.18343e-13	1.19494e-19	2.71215e-11	0.950302	0.950302	0.991616	0.929665	-0.1928	-0.122771	0.226062	0.0652706	0.0305333	-0.00629504	-0.293609	-0.0544246	0.274413	0.0334935	0.0137969	0.0263305	-0.19016	-0.155255	0.244025	0.0430115	0.0481953	0.0101834	1
P40472	SIM1	CW	26.8687	2.59308e-13	3.90936e-15	3.36859e-05	0.977634	0.977634	0.961097	0.985819	-0.244618	-0.156272	0.150171	0.133349	0.0926638	0.0247063	-0.244775	-0.192299	0.104972	0.133718	0.139626	0.0587582	-0.229961	-0.179076	0.0701841	0.174949	0.135285	0.0286194	1
P40477	NUP159	NE	57.3354	3.74214e-28	4.15086e-25	5.151e-12	0.9722	0.937411	0.9722	0.988264	-0.200784	-0.145872	0.378841	0.0256162	-0.0402869	-0.0175141	-0.311484	-0.041239	0.332985	0.0413953	-0.0169791	-0.00467897	-0.20703	-0.0726361	0.256868	0.0222531	0.0015081	-0.000963595	1
P40504	KTR7	Golgi	105.092	4.80893e-50	1.5909e-46	5.40226e-18	0.977376	0.977376	0.990084	0.963163	-0.410887	-0.364238	0.0927095	0.369425	0.274934	0.0380566	-0.487994	-0.269744	0.124886	0.289096	0.272318	0.0714371	-0.372814	-0.289759	0.0106663	0.373045	0.245022	0.0338394	1
P40505	SDS3	nucleus	4.3137	5.88706e-05	0.0109547	0.094482	0.806342	0.888325	0.804088	0.806342	0.0756706	0.111277	-0.0692094	-0.1313	-0.0671908	0.0807528	0.0606754	0.0588176	-0.00596502	-0.0769623	-0.107182	0.0706167	0.145767	0.0547176	-0.00864156	-0.116936	-0.0734543	-0.00145201	1
P40533	TED1	ER	42.1609	1.18672e-21	1.35543e-19	2.25297e-08	0.980269	0.988023	0.979669	0.980269	-0.262172	-0.182781	0.272182	0.156665	0.0161061	0	-0.245471	-0.176523	0.224496	0.115243	0.0598707	0.022384	-0.220036	-0.162413	0.172783	0.164529	0.050933	-0.00579744	1
P40540	EMC5	ER	23.1976	6.47166e-13	5.35853e-12	7.07053e-05	0.989926	0.990134	0.989926	0.97792	-0.252963	-0.0977612	0.181574	0.146189	0.0229609	0	-0.249531	-0.0874479	0.183151	0.102335	0.048639	0.0028545	-0.19173	-0.100079	0.125179	0.127463	0.041536	-0.00236841	1
P40548	SNL1	ER	37.2212	1.12544e-11	5.94762e-25	7.75853e-08	0.887981	0.887981	0.784428	0.948456	-0.177897	-0.166675	0.180869	0.144465	0.0192382	0	-0.380863	-0.0628045	0.285553	0.126777	0.0282593	0.00307896	-0.196779	0.0179505	0.181827	0.0747409	-0.0252361	-0.0525037	1
P40549	MNT3	Golgi	60.3539	6.79919e-30	2.03892e-25	4.44243e-13	0.982856	0.969278	0.995909	0.982856	-0.318061	-0.279673	-0.00167055	0.281506	0.259147	0.058752	-0.345337	-0.233313	0.0755035	0.223403	0.175921	0.103823	-0.381938	-0.287184	0.017503	0.279196	0.285343	0.0870797	1
P40557	EPS1	ER	38.2109	4.74867e-22	4.4635e-17	2.29324e-06	0.987449	0.983293	0.998508	0.987449	-0.261764	-0.257811	-0.0626793	0.219212	0.248681	0.114362	-0.282051	-0.180918	-0.034431	0.16477	0.207512	0.125118	-0.252585	-0.223586	-0.0729332	0.198372	0.236701	0.114032	1
P40890;P40438	VTH2;VTH1	endosomes	51.5186	2.78094e-26	5.92437e-24	5.06192e-09	0.962962	0.95972	0.962962	0.979057	-0.249835	-0.291267	0.0479499	0.273251	0.232024	-0.0121229	-0.3307	-0.215226	0.0102929	0.251282	0.210359	0.073993	-0.297185	-0.283953	-0.0313526	0.235685	0.288936	0.0878706	1
P40970	LCB2	ER	16.3245	3.44873e-10	7.92823e-10	0.0167699	0.968425	0.968425	0.96715	0.972678	-0.19309	-0.132491	0.174193	0.120931	0.0304579	0	-0.23226	-0.064965	0.167093	0.120518	0.0180296	-0.00841581	-0.147985	-0.0637612	0.0798835	0.0984632	0.0372257	-0.00382567	1
P40986	CDC1	ER	23.9792	1.48196e-15	7.12773e-11	0.000350733	0.982069	0.997854	0.979804	0.982069	-0.233485	-0.170826	-0.0773975	0.21263	0.197753	0.0713255	-0.189328	-0.161635	-0.0554445	0.180491	0.173606	0.0523105	-0.14417	-0.157144	-0.103745	0.185266	0.180702	0.0390912	1
P41543	OST1	ER	35.6732	1.08006e-16	1.66447e-17	1.14649e-08	0.9897	0.9897	0.984491	0.992435	-0.242618	-0.160096	0.227513	0.152758	0.0224418	0	-0.275019	-0.120851	0.22365	0.132795	0.0394253	0	-0.249636	-0.114304	0.177798	0.148352	0.0535524	-0.0157617	1
P41815	BAP3	ambiguous	4.28216	3.18295e-05	0.177942	0.0117639	0.882683	0.851645	0.913947	0.882683	-0.0156136	-0.0895381	-0.124302	0.113257	0.150495	-0.0342977	-0.0188005	-0.0405311	-0.0904649	0.0295759	0.0778045	0.0424161	-0.0167185	-0.046667	-0.118213	0.103695	0.062411	0.0154922	1
P41832	BNI1	actin-associated	24.2857	4.91184e-06	2.56473e-19	1.39635e-05	0.961466	0.961466	0.915394	0.965897	0.0373544	0.0395837	0.189453	0.00902212	-0.115674	-0.159739	0.0165886	0.0518812	0.286478	0.0763625	-0.111497	-0.319813	-0.0487256	0.0649089	0.172689	0.0446651	-0.0608393	-0.172698	1
P41834	UFE1	ER	19.1445	1.69586e-08	7.9852e-12	3.41211e-05	0.963083	0.963083	0.993973	0.936959	-0.190032	-0.100181	0.129461	0.148411	0.0123414	0	-0.242798	-0.0653243	0.194596	0.116492	-0.00296571	0	-0.178941	-0.0902299	0.0962424	0.15231	0.0206187	0	1
P41895	TFG1	nucleus	4.07189	0.00801738	5.41406e-05	0.273957	0.882419	0.767193	0.882419	0.952194	0.0906497	-0.0650795	-0.129977	0.00469436	0.0844365	0.0152757	0.0710384	-0.141361	-0.138824	-0.0109566	0.0503366	0.169767	0.0535541	-0.0656332	-0.0618956	-0.0189831	0.039663	0.0532948	1
P42838	LEM3	ambiguous	5.48776	0.00013077	0.000289718	0.0699835	0.934635	0.944307	0.930877	0.934635	-0.134853	-0.127462	0.00412664	0.115941	0.0862785	0.0559697	-0.180511	-0.0638381	0.00453801	0.0986689	0.0854661	0.0556757	-0.144406	-0.0899368	-0.0454031	0.0743229	0.133334	0.0720889	1
P42840	YNL320W	ambiguous	2.14614	0.00367682	0.235679	0.0318481	0.812107	0.812107	0.90339	0.735937	-0.12134	-0.0682633	0.0893408	0.0777125	0.0225504	0	-0.0199362	-0.0788779	0.0455302	0.0490583	0.00361228	0.000613342	-0.0880427	-0.0559801	0.115789	0.0142031	0.0060784	0.00795251	1
P42934	PMT6	ER	43.1992	6.5691e-16	8.43005e-28	5.65675e-07	0.958748	0.958748	0.974807	0.903865	-0.241715	-0.146911	0.206931	0.174633	0.00706267	0	-0.360855	-0.10096	0.306167	0.13093	0.0247191	0	-0.175495	-0.17791	0.166728	0.13908	0.0475967	0	1
P43123	QRI1	cytosol	3.5992	0.115434	0.00249114	0.00154094	0.915039	0.937089	0.915039	0.735527	-0.0216304	-0.0732789	-0.0345202	-0.00418626	0.0435691	0.0900467	0.0269179	-0.149781	-0.0478164	-0.00866965	0.0553676	0.123982	-0.123382	-0.100269	-0.0253211	0.00519726	0.0847201	0.159055	1
P43555	EMP47	ERGIC	15.2043	1.10853e-10	1.61553e-07	0.00386952	0.973525	0.973525	0.987377	0.970163	-0.165512	-0.179192	-0.0789277	0.106956	0.204635	0.112042	-0.163622	-0.102097	-0.0706949	0.0500331	0.175349	0.111033	-0.153406	-0.132922	-0.110794	0.11506	0.184362	0.0976994	1
P43560	LAM5	ambiguous	48.1555	3.29476e-11	6.59734e-34	1.03697e-10	0.920878	0.920878	0.972134	0.810716	-0.220774	-0.107409	0.185023	0.125476	0.0176834	0	-0.339107	-0.0751807	0.37694	0.0373474	0	0	-0.215442	-0.13733	0.155287	0.197484	0	0	1
P43561	FET5	vacuole	2.8809	0.0264678	0.000313444	0.394495	0.838056	0.849754	0.838056	0.696442	-0.0913482	-0.0786701	0.00195591	0.0988907	0.0511604	0.0180113	-0.128961	-0.0908085	0.0932344	0.0694264	0.0324642	0.0246442	-0.0504111	-0.106376	-0.0015562	0.0381571	0.100883	0.0193026	1
P43611	OSW7	ER	60.7064	1.97927e-25	4.57743e-26	2.90688e-17	0.959521	0.959521	0.999016	0.948532	-0.249462	-0.205329	0.316751	0.13804	0	0	-0.328763	-0.0980621	0.308575	0.118249	0	0	-0.232078	-0.212457	0.302125	0.13167	0.0107398	0	1
P43613	ERJ5	ER	33.7981	3.63752e-14	2.68633e-23	0.00198748	0.946965	0.928139	0.978205	0.946965	-0.209578	-0.185868	0.183371	0.160876	0.0511991	0	-0.367289	-0.0892304	0.239297	0.187797	0.0294257	0	-0.161689	-0.0993355	0.0894905	0.128224	0.0451406	-0.0018304	1
P43636	ALG2	ER	27.3036	5.73624e-14	4.89539e-16	0.000423233	0.903333	0.997025	0.887195	0.903333	-0.243649	-0.124891	0.204548	0.136248	0.0268018	0.000942044	-0.259244	-0.136431	0.195204	0.153231	0.0472401	0	-0.104557	-0.173321	0.101302	0.126382	0.0497915	0.000403055	1
P46673	NUP85	NE	78.7296	5.70401e-29	8.2425e-42	9.63621e-17	0.9564	0.9564	0.987842	0.939844	-0.209262	-0.18634	0.366727	0.0465308	-0.0121311	-0.00552469	-0.37318	-0.119056	0.407461	0.0834236	0.00135113	0	-0.194252	-0.208083	0.310257	0.0895689	0.00251038	0	1
P46956	PHO86	ER	12.0634	3.78785e-12	0.00648433	0.00634933	0.922516	0.907082	0.96594	0.922516	-0.160686	-0.183964	0.149384	0.178273	0.0134406	0.00355242	-0.0552033	-0.128793	0.0326617	0.105427	0.0519134	-0.00600526	-0.1422	-0.114875	0.0747904	0.129653	0.053416	-0.000785309	1
P46971	PMT4	ER	35.6312	3.46376e-17	1.52243e-19	4.35752e-06	0.985054	0.987868	0.985054	0.9525	-0.270073	-0.14458	0.211892	0.169487	0.0332733	0	-0.273555	-0.132206	0.24447	0.117171	0.0441202	0	-0.19854	-0.135548	0.128219	0.157351	0.0450649	0.00345239	1
P46982	MNN5	Golgi	37.8213	7.6836e-18	3.194e-19	5.05627e-08	0.978694	0.978694	0.986899	0.968685	-0.23544	-0.258301	0.00468203	0.213169	0.182949	0.0929416	-0.299966	-0.198035	0.00491951	0.188651	0.211217	0.0932141	-0.24189	-0.257106	-0.0628233	0.252115	0.222192	0.0875127	1
P46985	MNN11	Golgi	9.08513	2.82334e-06	2.12981e-06	0.0432235	0.96441	0.96441	0.986931	0.951342	-0.144665	-0.147412	-0.00266266	0.142142	0.116794	0.0358033	-0.194739	-0.0969083	0.0145146	0.142541	0.10148	0.0331124	-0.138796	-0.124867	-0.0398716	0.136967	0.125037	0.0415302	1
P46992	TOH1	PM	8.0174	2.33342e-05	1.87936e-05	0.00895757	0.872342	0.992739	0.872342	0.856901	-0.148106	-0.0816429	0.0979091	0.127782	0.0125846	-0.00852725	-0.161905	-0.0714626	0.0793219	0.137736	0.0158904	0.000419283	-0.0632046	-0.131553	0.0444375	0.115734	0.0237627	0.010824	1
P47013	LCB3	ER	21.6588	3.43373e-10	1.07611e-16	0.275022	0.881923	0.881923	0.912768	0.69525	-0.170929	-0.173236	0.141278	0.150223	0.0526644	0	-0.297672	-0.0718913	0.233163	0.115746	0.0206543	0	-0.0750825	-0.115957	0.0412074	0.0540481	0.072315	0.0234686	1
P47018	MTC1	ambiguous	5.44509	0.000350269	0.000139437	0.0610153	0.919371	0.919371	0.866005	0.938046	-0.104631	-0.0854027	-0.0744883	0.0642193	0.145916	0.0543867	-0.074759	-0.146303	-0.0664544	0.0612365	0.11203	0.11425	-0.0677615	-0.0798825	-0.0721717	0.00479831	0.0899782	0.125039	1
P47035	NET1	nucleus	1.4646	0.406578	0.0330144	0.0169274	0.815209	0.833383	0.759439	0.815209	0.0459424	0.0386953	-0.0524653	-0.0596655	0.0169162	0.0105769	0.0521922	0.0453831	-0.0373617	-0.113695	-0.0195867	0.0730685	0.140506	0.0712951	-0.00599055	-0.146323	-0.0607756	0.00128847	1
P47054	NUP192	NE	56.5274	5.34708e-27	1.68354e-24	6.00092e-13	0.982551	0.994068	0.982551	0.964174	-0.187607	-0.145825	0.378876	0.0422948	-0.0389935	-0.0487456	-0.158041	-0.101881	0.346724	0.0304027	-0.0449848	-0.0722197	-0.177776	-0.150934	0.289406	0.0830468	-0.00477028	-0.0389721	1
P47069	MPS3	NE	47.9892	9.9965e-18	3.72768e-24	9.23945e-14	0.949644	0.949644	0.954093	0.813483	-0.215492	-0.151505	0.274618	0.0923782	0	0	-0.346572	-0.0643832	0.298122	0.112833	0	0	-0.130629	-0.233155	0.26513	0.0986541	0	0	1
P47124	HOC1	Golgi	19.2294	6.16303e-11	1.31946e-10	0.000457417	0.978985	0.98896	0.978985	0.975511	-0.221276	-0.17	0.0355169	0.16432	0.136198	0.0552403	-0.251185	-0.127501	0.0331004	0.159128	0.12824	0.0582178	-0.212465	-0.143839	-0.0282028	0.169464	0.138163	0.0768797	1
P47133	EMC2	ER	28.489	8.77861e-13	1.42729e-17	5.25019e-05	0.908736	0.965383	0.908736	0.889549	-0.214669	-0.144146	0.198659	0.119842	0.0403142	0	-0.308766	-0.07932	0.230525	0.130951	0.0266098	0	-0.139556	-0.0724011	0.146033	0.130575	0.0338284	-0.0984791	1
P47154	STE24	ER	17.9325	1.43856e-07	1.58434e-12	0.000393934	0.87186	0.971551	0.87186	0.856437	-0.1948	-0.0769572	0.114918	0.140787	0.0180702	-0.00201791	-0.236256	-0.094525	0.195699	0.112692	0.0219302	0.000460283	-0.103132	-0.172626	0.109899	0.118616	0.0471986	4.3972e-05	1
P47190	PMT3	ER	45.8408	9.89978e-22	6.84229e-23	8.42958e-09	0.943797	0.930296	0.953734	0.943797	-0.245823	-0.186384	0.286035	0.129226	0.016945	0	-0.354638	-0.0523771	0.282491	0.129132	-0.00460809	0	-0.242488	-0.114321	0.162716	0.163427	0.0306652	0	1
P48231	TCB2	ER	5.23483	0.000362847	0.000202623	0.0707761	0.962019	0.977413	0.962019	0.960655	-0.156114	-0.00290745	0.109368	0.0771673	-0.0038612	-0.0236528	-0.20614	0.0240977	0.0953229	0.0958917	0.000849314	-0.0100212	-0.117316	-0.0131358	0.0541159	0.082237	0.0153989	-0.0212997	1
P48353	HLJ1	ER	25.361	1.79951e-10	8.85129e-18	0.000822134	0.874867	0.950789	0.874867	0.706765	-0.221269	-0.119778	0.152744	0.132671	0.0519591	0.0036727	-0.319183	-0.0674282	0.233935	0.109066	0.0141368	0.0294732	-0.0931574	-0.130565	0.0447976	0.144283	0.0229392	0.0117017	1
P48837	NUP57	NE	52.1632	1.61728e-23	2.25857e-31	4.96814e-05	0.972648	0.972648	0.990825	0.970338	-0.179665	-0.144374	0.352839	0.0517583	-0.0341453	-0.046413	-0.267831	-0.0724246	0.388438	0.0420122	-0.0372896	-0.0529051	-0.0865862	-0.0619368	0.200478	0.023629	-0.0325269	-0.0430571	1
P49095	GCV2	mitochondria	3.99676	3.63484e-06	0.0426415	0.951638	0.95612	0.921271	0.95612	0.994297	-0.0929063	0.182547	-0.089394	-0.000485939	0.000393292	-0.000154184	-0.13346	0.152015	-0.0187909	0.000236619	0	0	-0.0238766	0.0317942	-0.00663011	-0.00061489	-0.000265889	-0.000406643	1
P49687	NUP145	NE	76.5102	1.27206e-29	1.459e-41	5.44248e-14	0.943409	0.934714	0.986515	0.943409	-0.219703	-0.210709	0.36469	0.0765895	-0.0118218	0.000953882	-0.379849	-0.0857121	0.416684	0.0580026	-0.00172728	-0.00739806	-0.221159	-0.171266	0.282552	0.101496	0.0218092	-0.0134317	1
P50108	MNN10	Golgi	8.66847	4.04111e-06	8.44366e-06	0.0219439	0.977921	0.987718	0.977921	0.963509	-0.185687	-0.0898289	0.00620888	0.135594	0.100948	0.0327662	-0.194325	-0.069237	0.0148984	0.142292	0.107647	-0.00127478	-0.165952	-0.130996	0.00368356	0.138892	0.138897	0.0154767	1
P50276	MUP1	ambiguous	2.50648	0.00240569	0.0894872	0.0447904	0.833432	0.637684	0.833432	0.891717	-0.0173289	-0.0420177	-0.0624886	0.118612	0.0870771	-0.083854	-0.0351121	-0.0829945	-0.0637432	0.0489336	0.0935201	0.0393961	-0.0186288	-0.0528607	-0.122505	0.085044	0.111036	-0.00208525	1
P52593	NUP188	NE	70.0869	2.7031e-27	1.25466e-34	1.39888e-16	0.976243	0.982709	0.976243	0.936897	-0.26623	-0.200251	0.330831	0.139158	-0.00350855	0	-0.3182	-0.150933	0.357484	0.0886105	0.0220487	0.000989277	-0.208951	-0.249493	0.270959	0.123514	0.013034	0.0509372	1
P52891	NUP84	NE	60.8604	2.94747e-30	2.16657e-25	2.80098e-13	0.972703	0.984353	0.972703	0.925039	-0.287486	-0.148963	0.364313	0.0756637	-0.00352746	0	-0.307903	-0.0706406	0.326342	0.0663057	-0.00134085	-0.0127634	-0.201952	-0.192232	0.270801	0.0988117	0.0234082	0.00116254	1
P52911	EXG2	PM	4.47455	0.000304582	0.00290055	0.0448883	0.927566	0.927566	0.972732	0.876387	-0.114959	-0.11953	0.054309	0.121704	0.0584763	0	-0.145219	-0.0489606	0.055998	0.106583	0.0315979	0	-0.114361	-0.13152	0.0723389	0.0849371	0.0886043	0	1
P53008	CWH41	ER	27.559	4.77758e-13	4.30352e-15	3.11663e-06	0.986032	0.971952	0.989454	0.986032	-0.222169	-0.142949	0.196655	0.122261	0.0445418	0.00166017	-0.27093	-0.0806458	0.223828	0.096016	0.0317321	0	-0.217178	-0.0912162	0.154927	0.10566	0.0465077	0.00129956	1
P53011	SEH1	ambiguous	8.03744	5.31413e-06	7.9754e-06	0.0876435	0.964084	0.99541	0.964084	0.96198	-0.0273581	0.00742253	0.203599	-0.0313615	-0.0848979	-0.0674044	-0.02487	0.0179172	0.18414	-0.0440839	-0.078886	-0.0542175	0.0110346	0.0214401	0.126976	-0.0211359	-0.0731616	-0.0651533	1
P53044	UFD1	nucleus	18.3609	1.9226e-08	3.25392e-12	0.000503402	0.911494	0.911494	0.856682	0.97497	-0.149578	-0.169914	0.109446	0.14008	0.0823626	-0.0123967	-0.244582	-0.0983937	0.160962	0.158929	0.0230852	0	-0.189046	-0.0469509	0.102264	0.0767994	0.0341606	0.0227729	1
P53073	EMC4	ER	24.5311	2.55302e-08	3.53644e-18	0.000106951	0.933197	0.933197	0.975093	0.833311	-0.18521	-0.123695	0.114588	0.151304	0.0430127	0	-0.33389	-0.0743925	0.221565	0.140334	0.0463834	0	-0.144973	-0.163689	0.0876137	0.162151	0.0588975	0	1
P53075	SHE10	ER	57.9447	2.00465e-20	3.6457e-35	2.51561e-10	0.97449	0.97449	0.996176	0.963041	-0.252109	-0.168854	0.274687	0.122614	0.0236617	0	-0.376292	-0.115804	0.357308	0.109977	0.0248118	0	-0.227524	-0.155333	0.221425	0.129985	0.031447	0	1
P53091	MCM6	nucleus	2.03038	0.0314776	0.00647096	0.195978	0.803198	0.803198	0.761331	0.948664	-0.0349688	-0.0840679	-0.02808	-0.00117694	0.0911477	0.057146	0.0226756	-0.0874421	-0.10707	-0.0245119	0.0731721	0.123176	0.00503907	-0.0328486	-0.100133	-0.0205504	0.0745173	0.073976	1
P53120	YGL140C	ER	28.9503	1.46143e-11	4.27627e-22	0.0343559	0.926195	0.926195	0.964296	0.872689	-0.170772	-0.17441	0.159146	0.164656	0.0213798	0	-0.312956	-0.114214	0.261543	0.143348	0.0222785	0	-0.120586	-0.110749	0.0631419	0.114393	0.0538	0	1
P53121	FLC3	PM	2.63025	0.0193363	0.216848	0.00160638	0.973053	0.944698	0.973053	0.988395	-0.112703	-0.0445983	0.0100785	0.101744	0.0454783	0	-0.0944145	-0.0340552	0.0394963	0.0519962	0.0369773	0	-0.19083	-0.0518703	0.0584251	0.127826	0.0710112	-0.0145623	1
P53146	USE1	ER	40.5447	1.20338e-11	2.42456e-29	5.73251e-07	0.873209	0.873209	0.955219	0.804329	-0.190756	-0.13974	0.160946	0.16955	0	0	-0.441939	-0.0200333	0.308044	0.153928	0	0	-0.190637	-0.120944	0.0749181	0.196043	0.0353642	0.0052549	1
P53155	YGL082W	cytosol	8.91593	0.00140121	0.0514167	5.56668e-09	0.911442	0.830508	0.971972	0.911442	0.113934	0.0561049	-0.146082	-0.00619776	-0.00403347	-0.0137259	0.129152	-0.0327525	-0.116862	-0.0199676	-0.000511759	0.0409413	0.179374	0.0245813	-0.219523	0.0173159	0.00117502	-0.00292341	1
P53174	PRM8	ambiguous	17.6416	2.55269e-11	4.12853e-09	0.00174751	0.865188	0.853319	0.90106	0.865188	-0.184523	-0.19498	0.0439901	0.0904001	0.0497404	0.195373	-0.262727	-0.0853182	0.0742505	0.116711	0.0785904	0.0784926	-0.177943	-0.193172	0.00339256	0.114832	0.157062	0.0958292	1
P53178	ALG13	ER	19.3816	9.33865e-12	1.31722e-10	0.0020821	0.876876	0.92133	0.876876	0.671995	-0.148629	-0.179745	0.180716	0.147658	0	0	-0.223267	-0.0802503	0.178873	0.114586	0.0100584	0	-0.0395931	-0.178754	0.0882077	0.0721476	0.0579916	0	1
P53192	GET1	ER	20.2355	5.33784e-12	1.42246e-12	0.0424726	0.925494	0.94918	0.925494	0.821604	-0.221487	-0.110282	0.192105	0.0882218	0.051442	0	-0.235195	-0.0490299	0.217146	0.107287	0.0470394	-0.0872471	-0.123961	-0.109341	0.0714964	0.0972811	0.0510043	0.0135201	1
P53199	ERG26	ER	15.1207	2.33146e-07	2.88343e-11	0.0127068	0.965298	0.965298	0.98586	0.930826	-0.176548	-0.102907	0.143567	0.110454	0.026117	-0.000683077	-0.260844	-0.056949	0.183593	0.103633	0.0229494	0.00761655	-0.13434	-0.0924349	0.0861595	0.0973453	0.026624	0.0166459	1
P53253	NNF2	ER	26.6274	2.38076e-11	7.45407e-18	0.000351768	0.964422	0.975852	0.944975	0.964422	-0.21745	-0.106595	0.194899	0.100747	0.0283995	0	-0.320784	-0.0665766	0.224322	0.151273	0.00780944	0.00395593	-0.190645	-0.0614165	0.0885593	0.123426	0.035567	0.00450867	1
P53296	ATF2	ambiguous	2.42922	0.00139629	0.00930698	0.934255	0.867038	0.965369	0.837617	0.867038	-0.116339	-0.0088923	0.131288	0.0241844	-0.00179088	-0.0284502	-0.13973	0.0304202	0.118213	0.0321004	-0.0146296	-0.0263738	-0.0409631	0.00144444	0.0196129	0.0274591	0.00831706	-0.0158704	1
P53299	TIM13	mitochondria	15.7978	4.00835e-12	0.106717	3.84986e-08	0.984605	0.986804	0.948741	0.984605	-0.175703	0.24433	-0.0482941	-0.0101526	-0.010181	0	-0.110329	0.149556	-0.0040782	-0.0152812	-0.0198675	0	-0.125054	0.191557	0.0188578	-0.0470345	-0.0383267	0	1
P53301	CRH1	CW	11.2982	6.04614e-07	4.95735e-06	0.000346599	0.88541	0.88541	0.945426	0.78522	-0.128698	-0.138604	0.0260874	0.175446	0.0855888	-0.0198204	-0.199772	-0.0662517	0.0718363	0.110526	0.105518	-0.0218563	-0.117595	-0.148378	-0.0554088	0.193278	0.146803	-0.0186989	1
P53331	RNH70	nucleus	2.66869	0.434729	0.00168653	0.00819157	0.913681	0.913681	0.925123	0.798054	0.0382856	0.0041749	0.034283	0.0126098	0.0177998	-0.107153	0.108294	0.0243161	-0.0102191	0.0544998	0.0105535	-0.187445	0.00748095	0.00604021	0.0728515	0.0603219	0.0096311	-0.156326	1
P53334	SCW4	CW	21.1341	9.51981e-10	4.86219e-13	7.97773e-05	0.948126	0.948126	0.98372	0.888998	-0.199955	-0.168202	0.0701305	0.133051	0.125722	0.0392529	-0.274363	-0.120406	0.138239	0.134121	0.0853248	0.0370841	-0.224456	-0.204847	0.0240653	0.183274	0.178173	0.0437913	1
P53629	ARE2	ER	12.3377	8.50923e-09	8.84918e-07	0.0104388	0.988684	0.979009	0.988684	0.989616	-0.191513	-0.0784358	0.178182	0.101519	0.018331	-0.0280825	-0.204622	-0.0280549	0.148745	0.102105	0.00721983	-0.0253926	-0.134478	-0.04137	0.0996772	0.0854201	0.00850031	-0.0177499	1
P53723	YNR021W	ER	24.2469	2.74439e-10	3.40974e-16	0.000207308	0.952162	0.952162	0.987278	0.935232	-0.2008	-0.126484	0.169863	0.130699	0.025911	0.000810597	-0.312085	-0.0628083	0.221857	0.111942	0.0381768	0.00291728	-0.18212	-0.109264	0.115	0.129859	0.0467184	-0.000193476	1
P53728	CPR8	ambiguous	17.5707	4.11958e-10	1.73334e-09	0.000308282	0.977823	0.987509	0.977823	0.964365	-0.109164	-0.122314	-0.176905	0.142287	0.190948	0.0751476	-0.108416	-0.0942977	-0.16816	0.156839	0.138329	0.075705	-0.0543196	-0.110146	-0.189852	0.105247	0.155952	0.0931194	1
P53730	ALG12	ER	31.9791	3.94281e-11	1.88214e-22	2.12208e-05	0.942297	0.942297	0.994208	0.912282	-0.177443	-0.158014	0.188048	0.118756	0.0286528	0	-0.318572	-0.0944525	0.277619	0.12341	0.0119957	0	-0.157262	-0.157055	0.15135	0.119028	0.04394	0	1
P53845	YIF1	ambiguous	2.79798	0.00062367	0.0101306	0.657867	0.85021	0.916758	0.85021	0.762285	-0.0990626	-0.107911	-0.0203388	0.069131	0.134436	0.023745	-0.116159	-0.0637062	0.00518048	0.0242638	0.0935045	0.0569165	-0.0242568	-0.0858125	-0.0410642	0.0366884	0.0560808	0.0583643	1
P53847	DSL1	ER	39.39	3.58312e-15	4.74971e-27	0.000159495	0.938991	0.938991	0.900397	0.953593	-0.168034	-0.0970796	0.186059	0.177436	-0.0926406	-0.00574107	-0.317901	-0.110937	0.304241	0.152995	-0.0352265	0.00682839	-0.116075	-0.107552	0.165647	0.0576852	-0.00373356	0.00402847	1
P53865	CNM67	NE	3.6586	0.00144293	0.00305336	0.0852086	0.900261	0.957818	0.824831	0.900261	-0.0773802	-0.0073463	0.129275	-0.0285967	-0.0151971	-0.000754667	-0.112034	0.0162012	0.134209	-0.000728526	-0.0346586	-0.00298923	-0.0491623	0.0178412	0.0959808	0.0168198	-0.068855	-0.0126246	1
P53868	ALG9	ER	38.1915	5.21332e-19	9.58183e-22	0.000102973	0.942076	0.942076	0.985352	0.935822	-0.22995	-0.203063	0.23998	0.163754	0.029279	0	-0.330507	-0.0933869	0.26034	0.139621	0.0239322	0	-0.168531	-0.128511	0.125991	0.131339	0.0397113	0	1
P53878	PBR1	ER	29.4867	6.32683e-13	1.94109e-16	4.77943e-07	0.955662	0.990341	0.955662	0.943862	-0.21653	-0.14034	0.203435	0.118948	0.0344868	0	-0.268986	-0.13256	0.196074	0.15763	0.0478414	0	-0.163256	-0.201168	0.153412	0.152291	0.0587208	0	1
P53903	PGA2	ER	32.3201	5.14762e-15	3.09596e-18	4.35233e-06	0.977215	0.977215	0.984807	0.94402	-0.247053	-0.132501	0.213816	0.14473	0.0210086	0	-0.306488	-0.0827499	0.241217	0.112786	0.0457165	-0.0104818	-0.193481	-0.141459	0.154133	0.135732	0.0511635	-0.00608769	1
P53925	YNL115C	ambiguous	13.1084	4.1857e-05	3.55272e-11	0.00784767	0.906204	0.906204	0.891467	0.995211	-0.151211	-0.0833514	0.0922429	0.122102	0.0202175	0	-0.171139	-0.105139	0.204701	0.0673584	0.00421865	0	-0.103343	-0.0796089	0.132811	0.0368	0.0133417	0	1
P53983	ASI3	NE	69.6994	1.82687e-27	1.01391e-39	6.62003e-11	0.966861	0.996289	0.966861	0.962837	-0.269781	-0.187424	0.33745	0.119756	0	0	-0.335792	-0.175894	0.378537	0.13315	0	0	-0.21482	-0.153297	0.200942	0.167175	0	0	1
P54070	KTR6	ambiguous	67.2543	5.41451e-26	4.74351e-35	1.68289e-14	0.934596	0.910929	0.995832	0.934596	-0.332314	-0.193741	-0.0485426	0.267931	0.234477	0.0721894	-0.411831	-0.232044	0.149332	0.290837	0.122907	0.0807991	-0.375732	-0.256561	-0.0266172	0.318687	0.242005	0.0982189	1
P54074	ASI1	NE	133.172	9.23718e-54	3.99089e-67	2.96714e-22	0.944765	0.944765	0.975955	0.88384	-0.222167	-0.372153	0.455806	0.138514	0	0	-0.399303	-0.235405	0.497749	0.136959	0	0	-0.148472	-0.332668	0.28356	0.171855	0.011816	0.0139083	1
P54781	ERG5	ER	21.7536	1.36729e-10	3.24196e-13	0.000181971	0.978355	0.978355	0.978896	0.932596	-0.192747	-0.134535	0.177733	0.131624	0.0177525	0.00017308	-0.231825	-0.103818	0.204108	0.0926148	0.0374827	0.00143739	-0.134263	-0.15175	0.133457	0.114806	0.0388434	-0.00109413	1
P54837	ERV25	ERGIC	7.17382	1.02921e-05	0.000745671	0.00446268	0.860808	0.736007	0.860808	0.876663	-0.154405	-0.112989	0.0884939	0.0854323	0.0106514	0.0828169	-0.142414	-0.0734853	-0.0188933	0.0608201	0.126696	0.0472759	-0.179232	-0.0280321	0.0141743	0.0867571	0.0471653	0.0591671	1
P54860	UFD2	cytosol	2.89746	0.000275419	0.0442157	0.255901	0.80556	0.825043	0.35747	0.80556	-0.0875884	-0.0477534	0.155142	0.0609579	-0.0462278	-0.0345303	-0.0828354	-0.0582383	0.0616664	0.0845682	0.0160128	-0.0211738	-0.0444105	-0.0717406	-0.0119345	0.0983357	0.041885	-0.0121351	1
P54867	SLG1	ambiguous	4.03359	0.000939167	0.029267	0.00481591	0.872042	0.863963	0.927012	0.872042	-0.0883733	-0.107473	-0.0169718	0.124097	0.104981	-0.0162605	-0.1331	-0.0447179	0.00608592	0.07578	0.0697835	0.0261689	-0.129393	-0.129263	-0.0845478	0.153436	0.124342	0.0654247	1
P87108	TIM10	mitochondria	8.57821	0.00681632	0.00531499	2.59213e-08	0.976059	0.963868	0.976059	0.983356	-0.073974	0.14259	0.0158215	-0.0360785	-0.0275466	-0.0208121	-0.164702	0.20054	0.0185884	-0.0359466	-0.0184792	0	-0.121882	0.195983	-0.0115898	-0.0418073	-0.0151271	-0.00557603	1
Q00402	NUM1	ambiguous	4.46327	0.00309888	0.491195	2.68925e-05	0.97474	0.97474	0.990692	0.944532	-0.0816986	0.146745	-0.0300523	-0.0176359	-0.0115997	-0.00575871	-0.0375542	0.105023	-0.0320466	-0.024827	-0.0127374	0.00214177	-0.107186	0.152308	-0.0304535	-0.0161204	0.00279626	-0.00134425	1
Q01519	COX12	mitochondria	4.6804	0.00656603	0.0365048	9.54978e-05	0.99142	0.99142	0.999204	0.990697	-0.122577	0.103955	0.0182884	0.000334228	0	0	-0.179871	0.129481	0.0491825	0.00120778	0	0	-0.138579	0.113633	0.018111	0.00650624	0.000328724	0	1
Q02199	NUP49	NE	67.6882	3.20923e-34	9.18217e-37	5.12852e-05	0.94977	0.92007	0.954983	0.94977	-0.175926	-0.265183	0.388568	0.0989364	-0.00487269	-0.0415233	-0.25148	-0.095211	0.422888	0.0466567	-0.059093	-0.0637606	-0.087672	-0.0810188	0.174205	0.0646965	-0.0550688	-0.0151423	1
Q02201	OSH6	ER	3.5821	0.00275978	0.000254058	0.664197	0.912078	0.938771	0.912078	0.886544	-0.0769058	-0.0342253	0.0791469	0.112469	-0.0180787	-0.0624064	-0.105199	-0.0584134	0.129877	0.0862135	-0.00880975	-0.0436683	-0.0329871	-0.0120723	0.0518459	0.0387332	0.00979131	-0.055311	1
Q02630	NUP116	NE	26.6948	8.60037e-17	2.37298e-13	0.0025913	0.892779	0.929686	0.817499	0.892779	-0.131882	-0.115032	0.295451	0.0213089	-0.00738634	-0.0624597	-0.19722	-0.0515123	0.246468	0.0268284	-0.0339597	0.00939573	-0.0711161	-0.05521	0.124543	-0.0123786	-0.0448336	0.0589952	1
Q02647	DYN2	cytosol	39.2793	3.45393e-17	2.18467e-25	0.000472274	0.972278	0.972278	0.971609	0.978253	-0.163822	-0.130459	0.279718	0.0291056	0.0158718	-0.0304143	-0.184312	-0.0954932	0.344094	0.00343117	-0.0485205	-0.0191997	-0.0775792	-0.0767751	0.172547	0.0286929	-0.0341477	-0.0127377	1
Q02785	PDR12	PM	33.2989	2.88944e-17	1.35327e-09	1.66666e-13	0.955306	0.955306	0.943475	0.991646	-0.183265	-0.185394	0.127498	0.24116	0	0	-0.196283	-0.0957711	0.138538	0.153516	0	0	-0.304626	-0.142314	0.183655	0.213711	0.0495743	0	1
Q02795	SWP1	ER	19.1592	3.15044e-12	1.11886e-10	0.0125373	0.846351	0.98755	0.762062	0.846351	-0.258474	-0.0419714	0.185119	0.0786886	0.0366381	0	-0.256108	-0.068165	0.164539	0.11961	0.0401236	0	-0.112223	-0.130723	0.0620375	0.125942	0.0520893	0.00287699	1
Q02821	SRP1	ambiguous	8.37904	6.65367e-07	1.09427e-05	0.212556	0.886425	0.993829	0.854456	0.886425	-0.0924967	-0.0394876	0.196681	-0.0109257	-0.0205414	-0.0332293	-0.099898	-0.0338997	0.172986	0.00466764	-0.0176159	-0.0262401	-0.0742299	-0.055672	0.0833555	0.0200086	0.0120331	0.0145047	1
Q02932	KAP120	ambiguous	29.3421	1.97745e-22	1.75236e-07	2.43744e-06	0.916869	0.988526	0.916869	0.912405	-0.174746	-0.0726474	0.346701	-0.00828738	-0.0400398	-0.0509803	-0.112012	-0.0359982	0.198637	0.0129058	-0.0479878	-0.0155448	-0.175014	-0.0688738	0.189683	0.0552433	0.0285185	-0.0295567	1
Q03010	UME1	nucleus	1.58771	0.0129731	0.0161822	0.740493	0.870825	0.978734	0.870825	0.832197	0.0431247	0.0236899	-0.0137758	-0.0991166	-0.0331631	0.079241	0.0466535	0.0330656	-0.0198092	-0.121989	-0.0118181	0.0738968	0.0515339	0.0294862	0.0118652	-0.0672219	-0.0503858	0.0247224	1
Q03103	ERO1	ER	27.8137	7.40468e-14	4.37948e-15	1.05985e-05	0.96666	0.983564	0.96666	0.941833	-0.212208	-0.150843	0.213296	0.138801	0.012387	-0.00143423	-0.247714	-0.102291	0.222467	0.113074	0.0177452	-0.00328067	-0.190251	-0.128656	0.116171	0.144408	0.0300955	0.0282322	1
Q03104	MSC1	ER	54.9738	1.05987e-20	2.70958e-24	7.73601e-18	0.948508	0.993836	0.948508	0.935289	-0.307415	-0.0981449	0.266541	0.133829	0	0.0051898	-0.331137	-0.0852817	0.297099	0.0995002	0.0166413	0.00317817	-0.244014	-0.221892	0.295946	0.122251	0.0140806	0.033629	1
Q03280	TOM1	nucleus	4.08277	0.000365668	0.0127712	0.0246909	0.909012	0.909012	0.918714	0.893363	0.119097	0.0934848	0.0840662	-0.0361818	-0.125527	-0.134938	0.0933883	0.0226858	0.0723033	-0.0359984	-0.111552	-0.0408268	0.0532362	0.0959367	0.128106	-0.0660961	-0.130838	-0.0803445	1
Q03281	HEH2	NE	98.1417	4.08179e-35	2.41426e-53	5.32747e-19	0.972978	0.983603	0.972978	0.971419	-0.279573	-0.180868	0.392603	0.0644793	0.0013989	0.00196048	-0.421259	-0.148935	0.452478	0.114897	0.000739606	0.00208063	-0.27255	-0.189003	0.307701	0.152625	0.00122819	0	1
Q03362	YDR476C	ER	34.4548	2.31236e-20	1.63425e-13	1.01716e-07	0.979055	0.992091	0.954226	0.979055	-0.25737	-0.176293	0.261965	0.155433	0.0162642	0	-0.22465	-0.129245	0.182393	0.149493	0.0220083	0	-0.255678	-0.0914374	0.148996	0.137819	0.0603	0	1
Q03455	MSC2	ER	15.955	8.7993e-16	6.77542e-05	0.188466	0.923248	0.954797	0.923248	0.895503	-0.208296	-0.247761	0.00752863	0.192171	0.194893	0.0614645	-0.157817	-0.109135	0.0392854	0.0902411	0.0833442	0.0540807	-0.076591	-0.118252	-0.0122937	0.0616574	0.0585831	0.0868963	1
Q03529	SCS7	ER	17.3038	2.42961e-07	7.00825e-11	2.48264e-05	0.941596	0.941596	0.989748	0.936673	-0.191009	-0.0871062	0.137603	0.104345	0.0361675	0	-0.292967	-0.00867944	0.179968	0.102273	0.0167307	0.00267489	-0.211796	-0.0823823	0.114224	0.133132	0.0425184	0.00430325	1
Q03579	LIP1	ER	68.6616	2.92269e-21	6.76556e-48	7.59461e-08	0.922698	0.892085	0.989973	0.922698	-0.287399	-0.140564	0.273327	0.141338	0.013298	0	-0.232421	-0.183279	0.426791	-0.0236557	0.0125646	0	-0.182147	-0.133763	0.207622	0.0889094	0.0193783	0	1
Q03640	TCB3	ER	5.03641	0.000508551	0.00121174	0.0144182	0.967546	0.972448	0.938025	0.967546	-0.143964	0.0131167	0.113065	0.0736409	-0.0276936	-0.0281648	-0.187389	0.0228227	0.104996	0.0705778	0.00339156	-0.0143986	-0.137825	0.00340181	0.055936	0.0857594	0.0110941	-0.018366	1
Q03648	YMR209C	ambiguous	26.6984	3.29223e-13	1.59711e-16	0.0009909	0.957832	0.957832	0.98197	0.95389	-0.193308	-0.165535	0.208332	0.129243	0.0212675	0	-0.282751	-0.0927835	0.219811	0.142208	0.0135156	0	-0.154329	-0.116209	0.117087	0.112936	0.0405147	0	1
Q03649	MGL2	unknown	9.86113	5.07137e-05	0.436316	1.68284e-09	0.954789	0.954789	0.982909	0.942152	0.0783936	0.104862	0.0853173	0.0187587	-0.128838	-0.158493	0.033298	0.0551752	0.0415257	-0.00670354	-0.032331	-0.0909643	0.0669603	0.119206	0.146647	0.053669	-0.160613	-0.22587	1
Q03653	EFR3	PM	2.10326	0.129283	0.00926966	0.0263204	0.931047	0.943323	0.89193	0.931047	0.0202495	0.106095	0.0277883	0.00187367	-0.0462582	-0.109748	0.0732025	0.0948438	0.0108343	0.0190103	-0.0613725	-0.136518	0.106686	0.121015	0.0373393	-0.0306053	-0.11521	-0.119225	1
Q03655	GAS3	PM	20.2891	6.17184e-13	8.19247e-09	5.55801e-05	0.934415	0.984885	0.934415	0.933391	-0.228905	-0.158763	0.112905	0.19754	0.0772239	0	-0.210718	-0.116882	0.101547	0.131822	0.0973245	-0.00309289	-0.222597	-0.159357	0.00757189	0.20622	0.161943	0.00621897	1
Q03661	ESC1	nucleus	173.971	4.0325e-82	5.62235e-67	2.29726e-35	0.956084	0.864747	0.956084	0.967526	-0.288644	-0.301715	0.597813	0.00714874	0	-0.0146034	-0.520292	0.00430897	0.550319	0.0187674	-0.0247674	-0.0283359	-0.324679	-0.11492	0.415309	-0.00270421	0.0172891	0.00970508	1
Q03714	USA1	ER	61.9221	1.58992e-29	1.36955e-33	6.51487e-07	0.930451	0.930451	0.92784	0.988576	-0.176317	-0.297568	0.321849	0.136783	0.0152526	0	-0.321963	-0.177018	0.333351	0.142533	0.0230963	0	-0.196862	-0.120602	0.172841	0.120335	0.0203252	0.00396205	1
Q03723	OST6	ER	32.897	2.87864e-19	1.74913e-15	3.42244e-05	0.950626	0.971169	0.950626	0.894742	-0.275851	-0.15285	0.243711	0.153582	0.031408	0	-0.306127	-0.0641056	0.204226	0.15016	0.0300827	-0.0142356	-0.16539	-0.153207	0.115172	0.154164	0.0492612	0	1
Q03790	NUP53	NE	71.3126	7.84578e-28	1.04713e-32	3.00578e-19	0.965309	0.924662	0.968426	0.965309	-0.221111	-0.207193	0.348468	0.0811105	0.00160298	-0.00287759	-0.350738	-0.0628733	0.373026	0.0550796	-0.0144943	0	-0.301904	-0.14605	0.308394	0.126246	0.00995574	0.00335856	1
Q03944	VPS64	ambiguous	39.5646	1.42035e-10	5.74693e-23	2.18007e-13	0.911342	0.911342	0.864618	0.92364	-0.221831	-0.116054	0.137453	0.152034	0.0141552	0.0342432	-0.252551	-0.136097	0.288989	0.080028	0.0347644	-0.0151337	-0.270674	0.00209878	0.226533	0.082183	-0.0156853	-0.024455	1
Q04033	YDR415C	vacuole	58.9119	8.96195e-20	1.29568e-38	1.57467e-08	0.916265	0.892035	0.916265	0.943554	-0.1649	-0.189297	-0.00964121	0.291533	0.166168	-0.0938622	-0.395441	-0.276436	0.144384	0.294615	0.232878	0	-0.254708	-0.182762	0.0220208	0.187811	0.279969	-0.0523303	1
Q04080	GPI17	ER	33.4644	2.02492e-15	2.97742e-17	7.19465e-08	0.993965	0.993965	0.986947	0.994364	-0.239226	-0.144637	0.223956	0.124958	0.0349487	0	-0.269972	-0.134436	0.208046	0.153589	0.0427736	0	-0.224262	-0.142581	0.167615	0.153003	0.0462255	0	1
Q04087	LRS4	nucleus	61.1088	1.62297e-23	1.04363e-18	5.74867e-27	0.896835	0.711932	0.896835	0.905481	-0.0667386	-0.0155443	0.286925	-0.136464	-0.00902104	-0.0591568	0.0370719	0.0357085	0.245127	-0.150257	-0.219022	0.0513716	-0.0526789	-0.0550395	0.400033	-0.144873	-0.177308	0.0298672	1
Q04119	PPN1	vacuole	35.2247	2.31749e-12	1.34271e-21	1.97944e-08	0.965828	0.965828	0.952644	0.985195	-0.203871	-0.221752	0.0243242	0.158848	0.149702	0.092749	-0.32492	-0.208896	0.0689452	0.142607	0.171629	0.150634	-0.315051	-0.161513	0.0662539	0.154138	0.177242	0.0789307	1
Q04201	CUE4	ER	53.4526	1.29315e-24	1.72881e-28	3.76667e-08	0.915772	0.958329	0.915772	0.869931	-0.245288	-0.221596	0.294348	0.131963	0.0405728	0	-0.163243	-0.302744	0.255354	0.186609	0.0240241	0	-0.249736	-0.125806	0.132878	0.183532	0.059132	0	1
Q04228	UBX2	ER	14.5462	4.15094e-06	1.11224e-10	0.000742613	0.948812	0.950825	0.906776	0.948812	-0.135682	-0.116479	0.127442	0.0656545	0.0590645	0	-0.21671	-0.0934494	0.175258	0.117759	0.0171429	0	-0.185789	-0.0713033	0.0776708	0.13252	0.0469022	0	1
Q04233	GIS4	PM	11.5577	2.90491e-05	1.08294e-06	1.72925e-05	0.844056	0.837973	0.844056	0.948368	0.120759	0.0622637	-0.128153	0.00405733	-0.058927	0	0.174805	0.105138	-0.0549936	-0.031157	-0.143547	-0.050246	0.118494	0.0794742	-0.0589338	0.0349118	-0.121219	-0.052727	1
Q04458	HFD1	ambiguous	10.8928	1.32104e-06	7.58322e-08	0.0285937	0.942318	0.966835	0.942318	0.934714	-0.164014	-0.0803718	0.156492	0.0732381	0.0158616	-0.00120618	-0.232099	-0.0414802	0.148744	0.0936739	0.0311615	0	-0.137099	-0.0831341	0.0797218	0.0974942	0.0430168	0	1
Q04651	ERV41	ERGIC	24.3275	1.03763e-14	9.59786e-11	1.58098e-05	0.981655	0.95988	0.981655	0.990283	-0.194136	-0.200356	-0.0400177	0.101835	0.237347	0.0953284	-0.218347	-0.140556	-0.0636516	0.125317	0.162459	0.134778	-0.248343	-0.176699	-0.0690945	0.154777	0.226258	0.113102	1
Q04697	GSF2	ER	21.2682	5.8774e-11	4.19395e-12	0.000107221	0.967118	0.953579	0.989756	0.967118	-0.185822	-0.148549	0.1839	0.125111	0.0270609	-0.00170129	-0.257946	-0.0724154	0.185968	0.121924	0.0206308	0.00183879	-0.173148	-0.110207	0.128725	0.122654	0.0298745	0.0021027	1
Q04779	RCO1	nucleus	2.83421	0.00131793	0.028488	0.0995181	0.836757	0.836757	0.854966	0.563209	0.0646403	0.0151291	0.0250987	-0.0324994	-0.117749	0.0453803	0.0260426	0.0246907	-0.00837907	-0.0555871	-0.0865035	0.0997365	0.132604	0.0358663	0.0463191	-0.0833206	-0.115505	-0.0159638	1
Q04924	GTB1	ER	45.846	1.53153e-20	1.11783e-25	3.24281e-07	0.955401	0.999266	0.955401	0.943971	-0.297112	-0.122406	0.261455	0.147144	0.0109193	0	-0.328108	-0.119361	0.288141	0.149938	0.00939012	0	-0.202438	-0.156665	0.15201	0.158303	0.0428873	0.00590322	1
Q04947	RTN1	ER	1.77973	0.0647998	0.0322468	0.0410848	0.911435	0.953128	0.907489	0.911435	-0.0709422	0.0760362	0.0678943	0.0281395	-0.0438921	-0.0572358	-0.0862167	0.089402	0.111666	-0.00559791	-0.0636335	-0.0456196	-0.041001	0.113322	0.0566809	-0.013789	-0.0573326	-0.0578801	1
Q04951	SCW10	CW	23.2949	3.99549e-14	4.03802e-10	1.19297e-05	0.957931	0.935312	0.983402	0.957931	-0.216598	-0.175545	0.0318792	0.230364	0.136502	-0.00660255	-0.190997	-0.148592	0.0853121	0.100707	0.148099	0.0054706	-0.241038	-0.209119	0.0179577	0.207396	0.19703	0.0277726	1
Q04958	NTE1	ER	27.2439	1.04645e-13	1.11935e-12	1.17615e-07	0.94172	0.94172	0.952452	0.812035	-0.209266	-0.1845	0.10891	0.202022	0.0374793	0.0453546	-0.274534	-0.0938739	0.131529	0.180884	0.0559951	0	-0.118549	-0.217234	0.0517683	0.194931	0.0534143	0.0356692	1
Q04969	SPC2	ER	35.3576	3.61185e-11	9.20166e-26	1.32937e-05	0.987534	0.987534	0.993132	0.967283	-0.216638	-0.116333	0.182181	0.105495	0.0452948	0	-0.350117	-0.112266	0.28215	0.143546	0.0339918	0.00269538	-0.171927	-0.12787	0.164723	0.102293	0.0327796	0	1
Q05024	TRI1	nucleus	6.66895	0.0411003	6.59183e-06	0.000457441	0.930243	0.930243	0.927496	0.98111	0.0354934	0.00873596	-0.0236446	-0.0746634	-0.0336417	0.0877203	0.0140237	0.0111374	0.00685461	-0.11261	-0.10147	0.182064	0	0	-0.0181964	-0.0853844	-0.0662593	0.16984	1
Q05031	DFG5	PM	18.3579	1.37691e-07	4.73282e-10	4.88888e-07	0.942272	0.861721	0.945618	0.942272	-0.108256	-0.17292	0.0243773	0.177188	0.0796112	0	-0.245911	-0.0998918	0.0892268	0.170112	0.0687254	0.0177381	-0.251266	-0.201717	0.0320359	0.214804	0.133704	0.0724397	1
Q05040	FAR8	ER	12.8068	1.06186e-08	3.49725e-08	0.0665362	0.922752	0.870596	0.922752	0.964459	-0.163179	-0.134754	0.137873	0.148679	0.0140341	-0.00265293	-0.24141	-0.0220657	0.162361	0.0866736	0.0147237	-0.000281804	-0.124802	-0.0248384	0.0595289	0.0761328	0.0145156	-0.000536461	1
Q05359	ERP1	ERGIC	8.37014	1.33394e-05	5.27811e-07	0.225418	0.946803	0.899395	0.975186	0.946803	-0.138044	-0.129933	0.00643362	0.0732228	0.135761	0.0525603	-0.226665	-0.0836483	0.0586968	0.113374	0.0903856	0.0478569	-0.120426	-0.0968996	0.0116488	0.0781879	0.0733825	0.0541066	1
Q05518	PAL1	actin-associated	8.22629	1.9611e-05	0.0108219	1.08512e-05	0.906194	0.898591	0.906194	0.940848	0.118235	0.114016	0.0652622	-0.0234487	-0.153068	-0.120996	0.0668957	0.121111	0.0283529	-0.0307718	-0.0515074	-0.13408	0.154281	0.109997	0.0226143	0.00115107	-0.0847262	-0.203317	1
Q05567	DPL1	ER	26.7164	4.26233e-14	4.47253e-14	2.58542e-05	0.977833	0.977833	0.985838	0.968068	-0.190201	-0.185914	0.208063	0.135713	0.0323381	0	-0.238132	-0.136976	0.181042	0.134887	0.0398228	0.0193559	-0.156216	-0.166925	0.135345	0.135085	0.0498207	0.00289011	1
Q05812	MSC3	unknown	4.69235	0.122282	0.00135286	0.000133827	0.858658	0.701376	0.858658	0.908153	0.094973	0.0637774	-0.0899337	-0.0504444	7.36779e-05	-0.0184461	0.0921231	0.109677	-0.0354168	-0.0251262	-0.11413	-0.0271272	0.148141	0.214829	-0.0852781	-0.107367	-0.0855909	-0.0847333	1
Q05902	ECM38	vacuole	63.022	2.96967e-26	1.61389e-24	2.14121e-20	0.933252	0.947763	0.909787	0.933252	-0.13694	-0.25607	0.325048	0.0679614	0	0	-0.201672	-0.240614	0.251859	0.166936	0.0234904	0	-0.290292	-0.194394	0.297211	0.0644555	0.101731	0.0212884	1
Q05924	DCR2	ambiguous	111.494	1.89913e-56	5.4058e-40	1.06848e-24	0.959563	0.959563	0.953006	0.993089	-0.396962	-0.466989	0.0632072	0.357658	0.30415	0.138936	-0.450058	-0.253467	0.0134932	0.283485	0.285203	0.121344	-0.502019	-0.27039	-0.00499427	0.388426	0.284465	0.104513	1
Q05931	SSQ1	mitochondria	7.4891	2.04259e-06	0.000468112	0.0160114	0.877406	0.809844	0.877406	0.991566	-0.10489	0.195021	-0.0612528	-0.0249893	-0.00388912	0	-0.241166	0.182989	0.0550308	0	0.00314631	0	-0.0984748	0.0881342	0.0103406	0	0	0	1
Q06107	YPR114W	ER	20.8226	1.15513e-11	3.89923e-09	1.73948e-06	0.960853	0.960853	0.931247	0.994525	-0.143941	-0.156793	0.207662	0.0552851	0.0377873	0	-0.179386	-0.112288	0.160694	0.0969763	0.0340031	0	-0.214684	-0.0999886	0.163227	0.108227	0.0432178	0	1
Q06142	KAP95	ambiguous	27.5068	4.93679e-18	8.88295e-13	0.00166435	0.958288	0.995886	0.940332	0.958288	-0.160134	-0.0495355	0.312917	-0.0196144	-0.0506842	-0.0329491	-0.118238	-0.052862	0.252044	-0.0159544	-0.0253379	-0.0396516	-0.0834652	-0.0710542	0.163825	0.0298131	-0.000482121	-0.0386363	1
Q06144	ORM2	ER	21.9549	4.83372e-09	2.66948e-16	0.00385122	0.889082	0.889082	0.968739	0.813263	-0.162372	-0.155732	0.149658	0.129375	0.0390712	0	-0.30501	-0.0565322	0.232732	0.1139	0.0216006	-0.00668934	-0.0739724	-0.109907	0.105272	0.095112	-0.00687456	-0.00962937	1
Q06147	LCB5	Golgi	26.5896	1.48489e-10	5.63918e-19	0.000820429	0.960526	0.977654	0.960526	0.922325	-0.198933	-0.0938214	0.167522	0.156277	-0.00939037	-0.021654	-0.243039	-0.14372	0.244552	0.132805	0.00940277	0	-0.147162	-0.0921309	0.0771463	0.139614	0.0225322	0	1
Q06169	PEX30	ER	11.9598	0.000707809	9.18581e-09	3.10879e-05	0.92707	0.962837	0.867403	0.92707	-0.107349	-0.0482026	0.141877	0.0482764	-0.0209561	-0.0136457	-0.183881	-0.0182404	0.207265	0.0265763	-0.00937349	-0.0223459	-0.176312	0.0331716	0.11549	0.0564173	-0.0223571	-0.00641007	1
Q06179	FMP27	ambiguous	48.1295	4.29956e-26	3.81725e-21	1.48498e-08	0.900851	0.902605	0.765022	0.900851	-0.354458	-0.108189	0.274489	0.184501	0.00365631	0	-0.330676	0.0377579	0.293092	0.152386	0.00430717	-0.156868	-0.119358	-0.00817631	0.153271	0.158285	-0.0184062	-0.165615	1
Q06409	DCK1	ambiguous	2.34435	0.00285784	0.0234733	0.231409	0.802667	0.802667	0.7687	0.936292	-0.0155326	-0.0341387	-0.0515835	-0.0341774	0.118682	0.0167501	-0.0149869	-0.0294974	-0.0945896	-0.0385496	0.0804872	0.0971364	-0.000159263	0.0104064	-0.0910568	-0.03311	0.0611985	0.0527212	1
Q06508	LOA1	ER	8.10059	8.80158e-06	1.10083e-06	0.326723	0.915668	0.960014	0.915668	0.833127	-0.142994	-0.0963549	0.13294	0.103773	0.00263532	0	-0.191844	-0.0468319	0.148908	0.0848442	0.00492341	0	-0.0883679	-0.08368	0.0463866	0.079005	0.0466563	0	1
Q06833	NVJ2	ER	4.63048	0.000221315	0.000390852	0.303292	0.890767	0.828894	0.9436	0.890767	-0.131036	-0.065474	0.116709	0.094546	-0.00848379	-0.00626096	-0.155382	0.0417959	0.142193	0.0522279	-0.0452539	-0.0355807	-0.0878238	-0.0158017	0.0691069	0.0343417	0.0162165	-0.0160396	1
Q07451	YET3	ER	38.6204	2.60177e-10	1.00908e-26	6.92074e-09	0.965845	0.930107	0.971335	0.965845	-0.205915	-0.103564	0.187992	0.100907	0.0205797	0	-0.383558	-0.0159253	0.327491	0.0654673	0.00920311	-0.0026787	-0.249049	-0.042637	0.171946	0.110252	0.0143695	-0.00488177	1
Q07716	AIM6	ambiguous	17.2407	3.21206e-09	6.83702e-10	0.000225825	0.952608	0.952608	0.996796	0.942763	-0.192469	-0.153532	0.104272	0.141597	0.0900394	0.0100925	-0.243211	-0.0902423	0.139203	0.115221	0.0575662	0.0214625	-0.191985	-0.164098	0.102766	0.127325	0.10477	0.0212231	1
Q07830	GPI13	ER	33.0024	5.34696e-15	1.22398e-17	2.03684e-07	0.950515	0.950515	0.987967	0.89302	-0.285636	-0.0948667	0.149915	0.186419	0.0441695	0	-0.234825	-0.158993	0.221605	0.132416	0.0397969	0	-0.241948	-0.0395151	0.0933763	0.157246	0.0308416	0	1
Q08193	GAS5	PM	12.9558	1.81855e-07	1.20667e-08	0.00775584	0.916621	0.916621	0.975828	0.833616	-0.16255	-0.138289	0.108371	0.140755	0.0538416	-0.00212859	-0.202683	-0.0743396	0.166274	0.0785722	0.0308242	0.00135244	-0.138096	-0.154523	0.0681517	0.126452	0.0857571	0.0122583	1
Q08199	SIL1	ER	27.7914	5.44541e-11	6.8365e-19	9.80029e-05	0.96986	0.96986	0.993532	0.937982	-0.200448	-0.110969	0.196291	0.124307	-0.000511529	-0.00867062	-0.274034	-0.0673063	0.273622	0.104508	-0.0317026	-0.0050868	-0.151801	-0.110248	0.145646	0.105446	0.011209	-0.000252441	1
Q08227	INP54	ER	16.8948	4.45409e-10	7.04595e-11	0.0368408	0.879846	0.901753	0.879846	0.723747	-0.186337	-0.158217	0.148797	0.0980553	0.0713503	0.0263516	-0.255927	-0.0524628	0.178748	0.116499	0.0131429	0	-0.119134	-0.129023	0.0246292	0.135642	0.0878859	0	1
Q08237	REX4	nucleus	1.86897	0.0381845	0.00415032	0.41333	0.817391	0.931644	0.817391	0.68437	0.0488708	0.0550653	0.0523456	-0.00354805	-0.106328	-0.0464053	0.0738622	0.0303758	0.0752411	-0.0339662	-0.130613	-0.0148997	-0.00172748	0.0494727	0.0782522	-0.0111647	-0.0476411	-0.0671916	1
Q08548	ALE1	ER	27.6078	1.20525e-07	7.49882e-18	6.27432e-09	0.98046	0.98046	0.982027	0.968544	-0.15611	-0.113973	0.166671	0.0934438	0.00996777	0	-0.26475	-0.118104	0.237899	0.0990153	0.0459392	0	-0.234028	-0.160383	0.182327	0.158814	0.0532707	0	1
Q08693	TRE2	unknown	74.0992	1.39184e-45	5.44028e-28	3.91023e-09	0.960892	0.917426	0.960892	0.970825	-0.283531	-0.365395	-0.0944593	0.393417	0.305308	0.0446606	-0.376302	-0.185585	-0.0333005	0.212711	0.29218	0.0902973	-0.29054	-0.28336	-0.0627883	0.214166	0.306966	0.115555	1
Q08919	TRE1	ambiguous	17.8893	3.55034e-12	1.46454e-07	0.000192317	0.964161	0.973602	0.964161	0.946631	-0.155735	-0.147938	-0.139932	0.185961	0.187919	0.0697236	-0.172017	-0.109861	-0.0669408	0.156636	0.131254	0.0609285	-0.174911	-0.158127	-0.104545	0.111224	0.238426	0.0879332	1
Q08959	PGC1	mitochondria	2.1377	0.87774	0.00417628	0.00773883	0.840223	0.840223	0.901429	0.736256	-0.0271367	0.0229023	-0.0364763	0.0274481	0.0178722	-0.00460956	-0.0301825	0.0980747	-0.124057	0.00410315	0.0520616	0	-0.051462	0.00995943	-0.129749	0.0876086	0.102187	-0.0185443	1
Q08960	TYW1	ER	18.8732	7.63151e-09	3.20445e-09	3.66427e-07	0.969031	0.981043	0.912684	0.969031	-0.206178	-0.0990383	0.145263	0.123795	0.0433925	-0.00723394	-0.247265	-0.0591061	0.14895	0.110858	0.035312	0.0112514	-0.234454	0.0105822	0.115411	0.0918152	0.0227927	-0.00614746	1
Q08967	FLC1	ER	26.2938	4.80058e-09	2.39016e-11	1.22142e-12	0.944818	0.944818	0.961872	0.90336	-0.175498	-0.141532	0.0967403	0.174651	0.0456381	0	-0.246408	-0.0954104	0.159801	0.13494	0.0470782	0	-0.263401	-0.121299	0.0529033	0.269157	0.0626397	0	1
Q12025	EMC10	ER	12.2793	1.86203e-08	1.40071e-06	0.00349944	0.973705	0.973705	0.944043	0.984542	-0.200815	-0.0907613	0.153205	0.114907	0.0234653	0	-0.175049	-0.103239	0.0979953	0.127714	0.0525786	0	-0.140168	-0.133077	0.096342	0.119683	0.0572202	0	1
Q12066	NUR1	NE	94.8896	6.05728e-41	4.85066e-46	4.08642e-17	0.966772	0.974171	0.966772	0.95685	-0.30511	-0.259242	0.404764	0.159589	0	0	-0.406455	-0.164373	0.397954	0.172874	0	0	-0.272912	-0.207101	0.242454	0.158766	0	0.0787929	1
Q12096	GNT1	Golgi	63.3235	1.93515e-36	9.17526e-27	2.68044e-08	0.982466	0.983387	0.982466	0.977339	-0.341144	-0.25787	-0.12332	0.324335	0.281894	0.116104	-0.330324	-0.235618	-0.0353054	0.227643	0.269018	0.104587	-0.241571	-0.284515	-0.0842232	0.243112	0.282983	0.0842133	1
Q12133	SPC3	ER	43.2818	4.52035e-18	7.16817e-22	7.85381e-11	0.918234	0.918234	0.997098	0.89901	-0.286661	-0.119637	0.191412	0.201709	0.0131767	0	-0.409068	0.00944877	0.262857	0.130736	0.00602655	0	-0.247162	-0.130485	0.185365	0.176885	0.0153974	0	1
Q12154	GET3	ambiguous	8.23029	8.48861e-05	1.21146e-07	0.221045	0.984398	0.987848	0.980896	0.984398	-0.101058	-0.0642364	0.158037	0.0748945	-0.0222162	-0.0454208	-0.137738	-0.0827056	0.176354	0.0792044	-0.00723266	-0.0278812	-0.064714	-0.0531276	0.0858749	0.0549368	0.00328964	-0.0262597	1
Q12155	EMA19	ER	26.5125	3.5846e-10	2.33421e-19	0.000991722	0.948504	0.934055	0.996458	0.948504	-0.152381	-0.18003	0.129016	0.166177	0.0372191	0	-0.244496	-0.160982	0.236906	0.117664	0.0509079	0	-0.116718	-0.146134	0.112195	0.114765	0.035892	0	1
Q12160	YPR063C	ER	19.3772	3.30963e-13	2.1062e-09	0.00373045	0.878966	0.778004	0.94865	0.878966	-0.136221	-0.228226	0.170711	0.15162	0.0421155	0	-0.265685	-0.0439653	0.143298	0.121376	0.0449763	0	-0.134623	-0.118882	0.0754004	0.133846	0.0442576	0	1
Q12200	NCR1	vacuole	7.8073	3.18071e-05	6.36226e-05	0.00333306	0.861196	0.861196	0.847297	0.934633	-0.10941	-0.156391	0.0471856	0.102731	0.101945	0.0139404	-0.148629	-0.110644	0.0294056	0.0673438	0.0557715	0.106752	-0.14471	-0.0876882	0.0438243	0.0152047	0.102048	0.0713212	1
Q12205	MNL2	ER	80.5243	2.5523e-40	8.61561e-38	2.58866e-11	0.950462	0.950462	0.995169	0.949616	-0.28944	-0.379261	-0.0654411	0.33602	0.309608	0.0885142	-0.414704	-0.272462	0.0446419	0.288045	0.266812	0.0876669	-0.283909	-0.329009	-0.0870072	0.280511	0.317418	0.101995	1
Q12284	ERV2	ER	47.1428	4.5989e-21	1.45824e-24	3.78539e-09	0.979541	0.99657	0.974069	0.979541	-0.272368	-0.264689	-0.0140328	0.192414	0.224295	0.134381	-0.31319	-0.245093	-0.0226951	0.205082	0.235861	0.140035	-0.25952	-0.200925	-0.055203	0.235154	0.145785	0.134708	1
Q12331	YDR262W	vacuole	28.064	1.60983e-10	1.05061e-19	0.000108572	0.845664	0.929415	0.845664	0.720988	-0.204989	-0.127622	0.172147	0.124601	0.0358625	0	-0.317049	-0.0605972	0.17286	0.229359	-0.0245722	0	-0.177543	-0.184173	0.0667189	0.0936466	0.0883701	0.11298	1
Q12355	PST1	CW	38.8035	1.71994e-24	4.23955e-14	1.60284e-07	0.943128	0.943128	0.915686	0.988645	-0.308528	-0.230845	0.16287	0.227031	0.149472	0	-0.231515	-0.185619	0.0324813	0.153919	0.198389	0.0323441	-0.254901	-0.273481	0.00179724	0.22997	0.247127	0.0494868	1
Q12374	NCA2	mitochondria	5.57655	0.0388589	1.70073e-07	0.317413	0.980663	0.980663	0.996679	0.978392	-0.0543901	0.113481	-0.0590906	0	0	0	-0.116437	0.193141	-0.120598	0.0438943	0	0	-0.0413072	0.0751111	-0.0338039	0	0	0	1
Q12382	DGK1	ER	37.2969	1.09461e-12	4.372e-22	8.98756e-10	0.965197	0.965197	0.975116	0.957857	-0.272086	-0.0643247	0.154002	0.153966	0.0243959	0.00404644	-0.316215	-0.0935971	0.276603	0.116792	0.0279766	-0.0115593	-0.265865	-0.00466424	0.148716	0.099668	0.00990732	0.0122378	1
Q12402	YOP1	ER	3.50899	0.00525153	0.0108583	0.00995277	0.909765	0.959244	0.845864	0.909765	-0.0894859	0.0498613	0.123153	0.0350577	-0.050623	-0.0679632	-0.128167	0.0845095	0.124358	0.0101523	-0.0360489	-0.0548031	-0.0774201	0.105865	0.0519577	0.0093482	-0.0246204	-0.0651306	1
Q12404	MPD1	ER	12.6421	4.26557e-07	1.41484e-07	0.000615143	0.95142	0.95142	0.977652	0.937387	-0.121575	-0.0973429	0.160985	0.124809	0.0117244	-0.0786001	-0.146345	-0.0376809	0.189739	0.0883852	-0.0152713	-0.0788267	-0.067193	-0.0788592	0.146838	0.0951429	-0.0100969	-0.085832	1
Q12438	GRX6	ambiguous	5.66205	0.000488199	0.000215616	0.015772	0.811415	0.740804	0.811415	0.981941	-0.0572612	-0.153122	0.00840748	0.0314212	0.0852934	0.0852614	-0.168694	-0.0716921	-0.00166171	0.0896991	0.12032	0.0320281	-0.179926	-0.125582	-0.00651544	0.134555	0.130902	0.0465655	1
Q12445	POM34	NE	71.8129	1.02122e-27	1.49696e-34	4.50348e-18	0.97763	0.953672	0.99102	0.97763	-0.192004	-0.254331	0.332784	0.109999	0.00355167	0	-0.302632	-0.154299	0.363672	0.0988884	-0.00562983	0	-0.232234	-0.215178	0.309001	0.128237	0.00384927	0.00632535	1
Q12452	ERG27	ambiguous	3.59376	0.00634093	0.000379417	0.187274	0.907333	0.907333	0.909949	0.738097	-0.102572	-0.0756123	0.0840889	0.0874365	0.0215424	-0.0148838	-0.177413	-0.0251154	0.108947	0.0684012	0.0283166	-0.00313727	-0.0788774	-0.0858801	0.0214131	0.103824	0.0424504	-0.00292994	1
Q12466	TCB1	ER	7.53426	7.28423e-05	3.52254e-06	0.0529948	0.929311	0.929311	0.920407	0.939478	-0.143166	-0.0789806	0.120986	0.0946064	0.0124555	-0.00590141	-0.209657	-0.00784643	0.144491	0.0846574	-0.00547133	-0.00617395	-0.129813	-0.0157951	0.0490365	0.0833415	0.0207819	-0.00755216	1
Q12511	PTC5	mitochondria	3.88763	0.000375447	0.0296	0.0181662	0.852004	0.852004	0.972801	0.84362	0.0284601	0.195892	-0.0378542	-0.0700001	-0.0623697	-0.0541279	-0.07015	0.182262	0.0123082	-0.0738365	-0.0340342	-0.0165497	0.0361081	0.161386	-0.0107743	-0.0969743	-0.0568947	-0.0328512	1
Q12517	DCP1	cytosol	1.50144	0.132957	0.0353005	0.0430049	0.898527	0.853113	0.929562	0.898527	0.0642159	0.10583	0.00101635	-0.0568067	-0.0259857	-0.0882694	0.0893705	0.104254	-0.0534425	-0.0646982	-0.0505101	-0.0249732	0.108477	0.149321	0.0223814	-0.119769	-0.0915058	-0.0689043	1
Q12675	DNF2	PM	3.47008	0.00209338	0.00527769	0.0571991	0.896193	0.896193	0.939124	0.882953	-0.116707	-0.107024	0.0139449	0.0945066	0.090085	0.0251946	-0.152215	-0.0485533	-0.0163353	0.0715382	0.0720956	0.0734701	-0.124717	-0.123253	-0.0662042	0.126479	0.14145	0.0462446	1
Q12745	SEC39	ER	53.703	4.59223e-26	2.99936e-24	3.27232e-11	0.971055	0.953807	0.972514	0.971055	-0.346458	-0.122593	0.261692	0.20766	-0.000300477	0	-0.236103	-0.216699	0.249779	0.173631	0.0293918	0	-0.268222	-0.160196	0.173363	0.202922	0.0521325	0	1
Q12746	PGA3	ER	23.8093	8.65662e-13	4.0122e-13	0.000161483	0.96024	0.96024	0.904867	0.963629	-0.19771	-0.118392	0.231986	0.0804382	0.00367697	0	-0.266727	-0.0849224	0.190448	0.116421	0.0391752	0.00560588	-0.186796	-0.0980782	0.104684	0.137045	0.0417674	0.00137787	1
Q6WNK7	SUS1	nucleus	21.5126	1.27559e-16	1.85985e-08	0.0060986	0.844256	0.970332	0.844256	0.82591	-0.0926897	0.0153731	0.316923	-0.0575327	-0.0965583	-0.0855154	-0.0409521	0.0398267	0.210978	-0.0843769	-0.0782689	-0.0472072	-0.0651912	0.000193881	0.120202	-0.0180297	-0.0758692	0.0386941	1
Q99190	TSC13	ER	27.181	3.94409e-08	9.31484e-23	0.00438127	0.946365	0.98598	0.946365	0.883099	-0.175868	-0.105517	0.166698	0.0958541	0.0207272	-0.00189385	-0.276042	-0.128808	0.281345	0.0887159	0.034789	0	-0.104684	-0.120746	0.093241	0.108773	0.0173773	0.0060384	1
Q99220	YOS9	ER	33.337	2.72448e-16	1.28167e-19	0.000169143	0.920712	0.94104	0.915186	0.920712	-0.197471	-0.189353	0.190006	0.196817	0	0	-0.307666	-0.101831	0.22723	0.173773	0.00849324	0	-0.193851	-0.0932762	0.0663944	0.161208	0.0595248	0	1
Q99257	MEX67	nucleus	18.0657	2.51379e-07	3.71361e-12	6.96149e-05	0.965573	0.965573	0.977852	0.953736	-0.0991716	-0.059868	0.21434	0.0378705	-0.0403718	-0.0527993	-0.168382	-0.0293084	0.252611	0.0608426	-0.0125598	-0.103203	-0.10969	-0.0841399	0.187382	0.059647	-0.0107427	-0.0424564	1
Q99287	SEY1	ER	15.1757	9.72794e-08	3.0389e-11	0.0252114	0.972472	0.992969	0.972472	0.956958	-0.181484	-0.109256	0.141154	0.117947	0.0312083	0.000429988	-0.234631	-0.096115	0.167159	0.133008	0.0321657	-0.00158623	-0.132268	-0.0898969	0.0685684	0.112688	0.0435178	-0.00260958	1
Q99316	MPD2	ER	39.0794	6.12892e-16	4.75713e-24	2.02141e-06	0.961009	0.961009	0.974089	0.924977	-0.23167	-0.141963	0.243439	0.119324	0.0108706	0	-0.371062	-0.075504	0.270626	0.147508	0.0284322	0	-0.1912	-0.152631	0.163245	0.129388	0.0511974	0	1
D6VTK4	STE2	PM	2.81383	0.019488	0.201632	0.00101124	0.766044	0.763849	0.904133	0.766044	-0.024272	-0.0118488	-0.106479	0.0838959	0.0575661	0.00113793	-0.00525883	0.0103227	-0.0451215	0.0795362	0.00624142	-0.0457199	0.00788537	0.0119036	-0.128395	0.0879458	0.00904551	0.0116145	0
O13297	CET1	nucleus	0.184647	0.143419	0.213968	0.960573	0.672055	0.672055	0.43839	0.910486	0.0821894	-0.0699622	-0.035712	-0.0136141	0.0500165	-0.0129175	0.0119676	-0.0836523	-0.0206949	-0.0148078	0.0544874	0.0527	-0.0173604	-0.0467718	-0.0150242	0.00558557	0.0436225	0.0299483	0
O13329	FOB1	nucleus	8.01141	0.00166032	0.000167089	1.44158e-05	0.667173	0.667173	0.627741	0.733134	-0.000625314	0.026338	0.0305954	-0.0596714	-0.0963878	0.0997512	0.0387606	0.0121375	0.0509109	-0.14222	-0.0154179	0.0558291	0.00128947	0.0554156	0.165432	-0.128586	-0.0932482	-0.000302469	0
O13585	YPR089W	ambiguous	0.685001	0.143848	0.934751	0.0251134	-0.0619576	-0.0619576	0.463116	-0.360325	0.00512879	0.0264372	-0.0643038	-0.0121633	-0.0288916	0.0737926	0.0421802	-0.0134783	0.0123256	-0.0200572	-0.0183487	-0.00262163	-0.0723448	-0.0703816	-0.0350363	-0.0147349	0.0517835	0.140714	0
O14455	RPL36B	ribosome	0.144913	0.665028	0.780499	0.0702794	-0.726958	0.89784	-0.766198	-0.726958	0.0380799	0.00910395	-0.00831142	-0.00718513	0.0394748	-0.0711622	0.0330228	0.0190822	-0.00361357	0.0204746	0.0126694	-0.0816355	0.0196566	-0.00286076	-0.00733758	-0.026044	-0.0792932	0.095879	0
O14467	MBF1	unknown	9.14594e-09	0.800769	0.794654	0.785511	-0.853931	0.943193	-0.853931	-0.919972	0.00848471	0.00666716	-0.000535559	0.00606664	0.0404737	-0.0611567	-0.00434259	0.0195289	0.00322979	0.022783	0.0318009	-0.0730001	0.0155179	0.00438513	-0.0110588	-0.0336451	-0.0325874	0.0573884	0
O43137	YBR085C-A	cytosol	9.14594e-09	0.925835	0.438626	0.332204	0.530644	0.530644	0.358506	0.73025	0.0507261	-0.0127467	-0.0253589	-0.00998604	0.0242158	-0.0268504	0.0231349	-0.0435024	-0.0720789	0.059253	0.0409677	-0.00777435	-0.0157129	-0.0595209	-0.0195232	0.0662335	0.0868098	-0.0582863	0
O94742	SEM1	proteasome	0.143594	0.060263	0.778103	0.787031	0.361951	0.710603	0.361951	-0.209981	-0.0148504	-0.0284657	0.0861313	-0.0182265	-0.0516055	0.0270169	0.0173483	-0.000684518	0.0360956	-0.0304837	-0.0174096	-0.00486615	-0.0644789	-0.0233789	0.0357418	0.0237693	0.0213724	0.00697421	0
P00330	ADH1	cytosol	9.14594e-09	0.973008	0.769195	0.847902	0.453844	0.541714	0.453844	0.37004	0.0155884	-0.00706747	-0.0371789	0.0065454	0.0383256	-0.0162131	0.0633816	-0.052783	-0.0447247	0.0345305	-0.00137331	0.000968863	-0.032192	-0.0756685	-0.0126316	0.0544125	0.0609455	0.00513413	0
P00359	TDH3	cytosol	9.14594e-09	0.817431	0.870519	0.703265	0.58701	0.467452	0.58701	0.664269	0.0172959	-0.0151139	-0.0583998	-0.00364977	0.0466908	0.0131768	0.00821359	-0.040207	-0.0258265	0.0429635	0.00431352	0.0105428	-0.0304216	-0.0846656	-0.0253817	0.0220525	0.0670097	0.0514067	0
P00410	COX2	mitochondria	1.31007	0.992443	0.186728	0.0020213	0.66871	0.66871	0.450331	0.965004	0.00130983	0.0263541	-0.0276639	0	0	0	-0.0910822	0.122712	-0.0316295	0	0	0	-0.109526	0.107709	0.00181733	0	0	0	0
P00427	COX6	mitochondria	9.14594e-09	0.898359	0.296369	0.494896	0.485545	0.994648	0.485545	0.393471	-0.0351294	0.0422822	-0.00790118	0.000748367	0	0	-0.106519	0.114938	-0.00867281	0.000117318	0.000135891	0	0.0143919	0.0598143	-0.075048	0.000841802	0	0	0
P00445	SOD1	cytosol	9.14594e-09	0.967179	0.721455	0.958633	0.207586	0.207586	0.13796	0.360428	0.0254616	0.0152488	-0.044112	0.00561897	0.0282134	-0.0304307	0.0245298	-0.0241909	-0.0193529	0.0470151	-0.0222431	-0.00575805	-0.0317486	-0.0291952	-0.0223219	0.0452557	0.0317294	0.00628059	0
P00447	SOD2	mitochondria	9.14594e-09	0.998399	0.9195	0.695574	-0.978911	-0.988228	-0.978911	0.970177	0.0130634	-0.00548489	-0.00675067	0	0	-0.000827803	-0.0462617	0.0150849	0.0311768	0	0	0	-0.0469472	0.0280929	0.0305615	-0.00806916	-0.00363798	0	0
P00498	HIS1	cytosol	9.14594e-09	0.883048	0.723033	0.809723	0.279796	0.279796	0.0619183	0.532923	0.0594549	0.00295153	-0.0442296	-0.0100777	0.0232195	-0.0313186	0.0417895	-0.065156	0.000660615	0.0479446	-0.00680097	-0.0184378	-0.00273119	-0.0639625	0.00715143	0.00825646	0.0511349	0.000150939	0
P00546	CDC28	ambiguous	9.14594e-09	0.373462	0.960776	0.602076	-0.150987	-0.878709	-0.150987	0.0910991	0.0256171	-0.00559312	-0.0168355	-0.00971049	0.0637434	-0.0572214	-0.00734842	-0.00377247	0.0102217	0.0125441	-0.0216881	0.0100432	0.00932215	-0.036621	-0.0544332	0.0306547	0.0055119	0.0455654	0
P00549	CDC19	cytosol	9.14594e-09	0.812204	0.729617	0.859316	0.504663	0.768967	0.504663	0.350877	0.0473308	-0.0163381	-0.0600758	0.00948409	0.0254233	-0.00582431	0.063104	-0.0395411	-0.0394407	0.0321289	-0.0173165	0.00106546	-0.00312146	-0.068051	-0.0233541	0.0247151	0.0611546	0.00865682	0
P00560	PGK1	cytosol	9.14594e-09	0.895383	0.626144	0.628251	0.64768	0.64768	0.593511	0.708922	-0.00274931	-0.0306548	-0.0389205	0.013322	0.0418841	0.0171185	-0.0113419	-0.0534119	-0.017466	0.0613079	0.0103394	0.0105726	-0.0374818	-0.0822234	0.0144343	0.0217057	0.0311896	0.0523756	0
P00812	CAR1	cytosol	9.14594e-09	0.939737	0.6864	0.758289	0.4985	0.594636	0.22998	0.4985	0.0293525	-0.0157091	-0.0115746	-0.0145477	0.0254129	-0.0129339	0.0561685	-0.0883113	-0.029755	0.0259602	0.0185147	0.0174229	-0.0218663	-0.038709	-0.0451323	0.0606187	0.0551871	-0.0100982	0
P00815	HIS4	cytosol	9.14594e-09	0.89052	0.898528	0.899295	0.41465	0.729672	0.41465	0.306018	0.0468498	-0.0117938	-0.04986	0.0126344	0.0265077	-0.0243381	0.0567499	-0.0366169	-0.0219706	0.0302669	-0.0127397	-0.0156896	-0.0114482	-0.0665088	-0.0250793	0.0336286	0.0600042	0.00940357	0
P00817	IPP1	cytosol	9.14594e-09	0.988294	0.856594	0.949222	0.0518214	0.0518214	-0.31416	0.168438	0.0250008	0.0195849	-0.0163973	-0.0216917	0.0109101	-0.0174068	0.04796	-0.0409251	-0.0384011	0.0322139	-0.00522842	0.00438077	-0.0251437	-0.0444377	-0.00486388	0.0182589	0.0576539	-0.00146745	0
P00830	ATP2	mitochondria	9.14594e-09	0.261019	0.405076	0.999905	0.231055	0.957288	0.231055	-0.0568052	-0.0659876	0.0811171	-0.0146193	-0.000522306	1.21418e-05	0	-0.115153	0.0998205	0.0149335	0.000336179	6.33778e-05	0	0.00616374	0.00785037	-0.0160665	0.00196507	8.7363e-05	0	0
P00890	CIT1	mitochondria	9.14594e-09	0.888128	0.744604	0.267727	0.973374	0.957167	0.973374	0.995975	-0.0333759	0.0468845	0.00138705	-0.00440951	-0.00127879	-0.0092073	-0.0863906	0.07454	0.0144337	0.00245455	0.00287166	-0.00790933	-0.0652967	0.0636686	0.00739616	0.00138712	-0.00201811	-0.00513706	0
P00899	TRP2	cytosol	9.14594e-09	0.862814	0.82599	0.927956	0.526637	0.789232	0.241206	0.526637	0.0571826	-0.0175473	-0.0309377	0.016755	0.00925795	-0.0347105	0.0340378	-0.042045	-0.0302094	0.049888	0.00301208	-0.0146834	-0.0230756	-0.0429634	-0.0356753	0.0365487	0.0670221	-0.00185658	0
P00924	ENO1	cytosol	9.14594e-09	0.833073	0.965108	0.936621	0.484751	0.697058	0.102175	0.484751	0.0565506	-0.0312512	-0.0308118	-0.00159121	0.0263798	-0.0192761	0.023782	-0.0481354	-0.00352554	0.0259968	0.0105815	-0.00869932	-0.0438787	-0.0502824	-0.00407354	0.0332128	0.0630013	0.0020205	0
P00925	ENO2	cytosol	9.14594e-09	0.916925	0.842362	0.898091	0.421372	0.758929	0.413226	0.421372	0.0411611	-0.015558	-0.0479971	0.0095288	0.0310006	-0.0181354	0.0409141	-0.0354545	-0.0378724	0.0397831	-0.00341826	-0.00395214	-0.0192635	-0.0671072	-0.0121145	0.0368777	0.0626554	-0.00104789	0
P00927	ILV1	mitochondria	0.71912	0.0186861	0.233226	0.678018	0.311367	0.311367	0.946937	-0.0101063	-0.0590277	0.121026	-0.0622755	0.000196552	8.06597e-05	0	0.06543	0.0285506	-0.0942091	0.000228561	0	0	-0.0402751	0.0507517	-0.0117537	0.00102028	0.00016988	8.69126e-05	0
P00937	TRP3	cytosol	9.14594e-09	0.972941	0.630985	0.924911	0.32616	0.569583	-0.0889072	0.32616	0.0376816	-0.00764551	-0.00962058	0.00527186	0.0216082	-0.0472956	0.0593503	-0.0909565	-0.00229841	0.0322815	0.0187444	-0.0171213	-0.052301	-0.0557411	-0.0108332	0.0371969	0.0649138	0.0167646	0
P00942	TPI1	cytosol	9.14594e-09	0.898862	0.701278	0.979422	0.424823	0.547621	0.422411	0.424823	0.0370617	-0.0293706	-0.0285683	0.00481672	0.0380763	-0.0220158	0.0280746	-0.0325378	-0.0383377	0.0485485	-0.00851322	0.00276562	-0.0289582	-0.046097	-0.00993131	0.0397839	0.0444724	0.000730198	0
P00958	MES1	cytosol	9.14594e-09	0.884502	0.827532	0.937519	0.591824	0.728372	0.591824	0.385767	0.0464975	-0.0257834	-0.0279806	0.00338627	0.0343817	-0.0305015	0.068782	-0.0355831	-0.0393944	0.0244891	-0.0126661	-0.00562748	0.000554541	-0.0567632	-0.0243871	0.0233502	0.0494683	0.0077772	0
P01119	RAS1	PM	0.459197	0.391505	0.704432	0.0298898	0.253803	0.253803	-0.0812114	0.471407	-0.0163074	-0.00529296	-0.0273223	0.0579115	-0.00898886	0	-0.0360907	0.068937	-0.0438485	0.00332923	0.00974568	-0.00207279	0.0903214	0.0772317	-0.133121	-0.046282	0.00867798	0.00317182	0
P01120	RAS2	PM	0.225273	0.758583	0.196855	0.1576	0.570844	0.570844	0.945062	0.513088	0.0650186	0.0170524	-0.0559008	-0.0187896	-0.00177798	-0.00560267	0.00534478	0.101047	-0.0684343	-0.0284616	-0.0110626	0.00156676	0.0813128	0.0123491	-0.103455	0.00242812	0.0106143	-0.00324911	0
P01123	YPT1	ambiguous	9.14594e-09	0.305271	0.549207	0.551089	0.913991	0.784916	0.95246	0.913991	-0.0432444	-0.0410553	-0.0408289	0.0726325	0.0587272	-0.0062311	-0.0373113	-0.0246766	-0.026036	0.00615588	0.0706887	0.0111792	-0.0574508	-0.0350337	-0.0649501	0.0589939	0.0932933	0.0051475	0
P02381	VAR1	mitochondria	0.31599	0.892268	0.804891	0.0214194	0.634231	0.258641	0.634231	0.903252	-0.00356171	0.0316418	-0.0428246	0.0147444	0	0	-0.0821026	0.063572	0.0185306	0	0	0	-0.0792647	0.101107	-0.0249694	0.00312739	0	0	0
P02400	RPP2B	ribosome	0.0790134	0.940037	0.260431	0.217137	-0.779847	0.760306	-0.779847	-0.895529	0.0269037	0.00162582	-0.00742001	-0.0048418	0.0301581	-0.0464258	0.029455	0.0155714	0.0404975	0.0239575	0.0114049	-0.120886	0.00414272	-0.0164273	-0.0101409	-0.0333513	-0.0425832	0.0983599	0
P02406	RPL28	ribosome	9.14594e-09	0.999798	0.489077	0.721761	-0.206975	0.168619	-0.206975	-0.919106	0.0186588	0.0040424	-0.00926121	-0.00684352	0.00473546	-0.0113319	-0.0040921	-0.0120182	0.0109591	0.062184	0.0305092	-0.0875419	0.0141753	-0.0110812	-0.00560989	-0.025283	-0.0329978	0.0607965	0
P02557	TUB2	cytosol	9.14594e-09	0.903933	0.505151	0.577744	0.426498	0.426498	-0.079818	0.52075	0.0569406	0.00925876	-0.0178365	0.0073163	0.00987357	-0.0655528	0.0731081	-0.0904376	-0.0431823	0.0530395	0.0163304	-0.00885795	-0.0365754	-0.0785906	-0.0494193	0.0508514	0.104855	0.00887935	0
P02829	HSP82	cytosol	9.14594e-09	0.8928	0.804693	0.742727	0.473233	0.737222	0.473233	0.238259	0.0463503	-0.0134057	-0.0402843	0.00186126	0.0364963	-0.0310178	0.0810586	-0.0414805	-0.0129769	0.027814	-0.0034719	-0.0509433	-0.0166864	-0.0633436	-0.0470999	0.056792	0.0678989	0.00243891	0
P02992	TUF1	mitochondria	9.14594e-09	0.914311	0.999407	0.547375	0.719925	0.73101	0.719925	0.5844	-0.0221052	0.0487722	0.00629672	-0.00805447	-0.0162536	-0.00865567	0.000625882	0.0105934	0.000420861	0.00304072	-0.0122379	-0.00244294	0.00768831	0.0831736	-0.043514	-0.0271836	-0.01345	-0.00671433	0
P02994	TEF1	cytosol	9.14594e-09	0.997247	0.99839	0.999344	0.207642	0.434986	0.207642	0.138271	0.0208506	0.010227	-0.0229348	-0.0116263	0.0161916	-0.0127081	0.0249984	-0.0215532	-0.0188281	0.0185153	0.00756514	-0.0106976	0.0218121	-0.00149419	0.00478411	-0.0112928	-0.0137483	-6.09088e-05	0
P03872	REP2	nucleus	1.48418	0.00620797	0.533364	0.0643377	0.677326	0.677326	0.876018	0.458206	0.0470423	0.0122535	0.0344102	-0.0405741	-0.104663	0.0515306	0.0292115	0.0368972	0.0111143	-0.0690367	-0.0234305	0.0152442	0.0673947	0.00532085	0.0428398	-0.00484169	-0.109489	-0.00122445	0
P03874	CBP2	mitochondria	0.0226057	0.448012	0.16844	0.998603	0.812996	0.734805	0.812996	0.869495	0.0331582	0.0482194	-0.0813777	0	0	0	-0.0333076	0.101345	-0.0680376	0	0	0	-0.00244384	0.0158596	-0.0183056	-0.00486133	0.00975117	0	0
P03962	URA3	cytosol	9.14594e-09	0.980207	0.17755	0.743932	0.609346	0.59898	0.747956	0.609346	0.00818117	-0.0173864	-0.0119032	0.0272523	0.0283218	-0.0344657	0.0536553	-0.0642386	-0.0487351	0.079046	-0.0108084	-0.00891914	-0.0157858	-0.0735415	-0.02953	0.0567444	0.0663011	-0.00418808	0
P03965	CPA2	cytosol	9.14594e-09	0.914844	0.711398	0.852975	0.469573	0.473229	0.131741	0.469573	0.0576587	0.00974362	-0.0442637	-0.00373045	0.0151947	-0.0346028	0.0505839	-0.0559436	-0.027726	0.0507399	-0.00541002	-0.0122441	-0.00545485	-0.0588001	-0.0203774	0.0193582	0.0669711	-0.00169703	0
P04037	COX4	mitochondria	0.0204658	0.323864	0.313374	0.752959	0.946351	0.946351	0.98344	0.872509	-0.0526084	0.0809039	-0.0297226	0.00142702	0	0	-0.108918	0.11328	-0.0043613	0	0	0	-0.0261868	0.0515638	-0.0279125	0.00253545	0	0	0
P04046	ADE4	cytosol	9.14594e-09	0.47091	0.788969	0.868109	0.0425815	0.702108	0.0425815	-0.186756	0.0146032	-0.036846	-0.0370116	-0.0188523	0.0142699	0.0638368	0.0407518	-0.0493265	-0.0258756	0.0177609	-0.0156785	0.032368	-0.0352459	-0.0331592	0.0267794	0.00317605	0.0375746	0.000875055	0
P04050	RPO21	nucleus	9.14594e-09	0.970083	0.875019	0.983192	-0.139336	0.506223	-0.139336	-0.260711	-0.000817218	-0.00138635	-0.0331905	-0.00639292	0.0295531	0.0122339	-0.0161151	-0.0414244	-0.0144551	0.0147005	0.0209606	0.0363336	0.00590736	0.0104836	0.00710889	-0.0283473	-0.0138481	0.0186956	0
P04051	RPO31	nucleus	9.14594e-09	0.921587	0.589896	0.493475	0.172749	0.694808	0.172749	-0.395949	-0.0215269	-0.025168	0.0136123	0.0167872	0.00449231	0.011803	-0.0323425	-0.0307524	0.00868442	-0.00731033	0.00176026	0.0599606	0.00251883	-0.0193129	0.0681122	0.00547503	0.0103439	-0.0671371	0
P04076	ARG4	cytosol	9.14594e-09	0.982384	0.470968	0.900543	0.466122	0.633001	0.274523	0.466122	0.0313876	-0.0101953	-0.0274588	0.00137693	0.0289185	-0.0240289	0.0717755	-0.072137	-0.0516482	0.0523571	0.000950897	-0.00129826	-0.0235516	-0.0529787	-0.00431362	0.0529618	0.0389865	-0.0111044	0
P04147	PAB1	cytosol	9.14594e-09	0.981504	0.998049	0.585135	0.0816643	0.0816643	0.933644	0.02359	0.0202272	0.0363978	0.00658458	0.00366525	-0.0189647	-0.04791	-0.00680483	0.0212215	-0.0118123	-0.0152721	0.00951716	0.00315063	0.0264896	0.055726	0.0470639	-0.0141775	-0.0335088	-0.0815932	0
P04449	RPL24A	ribosome	1.21915	0.992774	0.109945	0.0046945	-0.624917	0.794012	-0.624917	-0.940227	0.0213816	0.0278878	0.00791498	0.00400345	-0.0124979	-0.0486899	0.0305529	0.011001	0.0255289	0.0279858	0.0398712	-0.13494	-0.00282535	-0.0170308	-0.0144192	-0.0151116	-0.0815945	0.130981	0
P04456	RPL25	ribosome	9.14594e-09	0.999812	0.820468	0.142625	-0.8357	0.671585	-0.8357	-0.895818	0.0146308	0.00916442	-0.00966931	-0.000820634	0.0142657	-0.027571	0.00308597	0.0099134	0.0177547	0.0357498	0.00866644	-0.0751703	-0.00160995	-0.0130327	-0.00465577	-0.0245891	-0.055116	0.0990035	0
P04710	AAC1	mitochondria	9.14594e-09	0.760149	0.995986	0.550959	0.345653	0.34244	0.345653	0.98495	-0.0157722	0.0559899	-0.0444783	0.00245508	0.00180557	0	0.0239771	-0.00122416	-0.033045	0.00823459	0.00205747	0	0.0612539	0.00290194	-0.0714037	0.0057745	0.00147332	0	0
P04801	THS1	cytosol	9.14594e-09	0.925001	0.527559	0.896292	0.553594	0.516979	0.806756	0.553594	0.0267055	-0.0244678	-0.0397905	0.0151343	0.0407493	-0.0183308	0.0491908	-0.0722979	-0.0178186	0.0511622	-0.0152652	0.00502868	0.00196582	-0.057004	-0.0182294	0.02512	0.0555328	-0.00738525	0
P04802	DPS1	cytosol	9.14594e-09	0.897259	0.934087	0.924794	0.580533	0.666655	0.580533	0.461695	0.0365381	-0.0217799	-0.0417612	0.00761096	0.0411082	-0.0217161	0.034956	-0.0330274	-0.029103	0.0318863	-0.00439263	-0.000319344	-0.0128033	-0.0627144	-0.0216454	0.0258391	0.0589211	0.0124028	0
P04803	MSW1	mitochondria	9.14594e-09	0.326362	0.47936	0.637761	-0.554348	0.91126	-0.554348	-0.847916	-0.0556615	0.0803297	-0.0246682	0	0	0	-0.108782	0.0946171	0.014165	0	0	0	0.0679023	-0.0247508	-0.0431515	0	0	0	0
P04806	HXK1	cytosol	0.813787	0.279418	0.104244	0.072149	0.220578	0.705941	0.220578	-0.00507445	0.00204533	-0.0357929	-0.0361597	0.0621022	0.000443	0.00736195	0.019361	-0.11719	-0.068308	0.0403395	0.0741394	0.0516584	-0.0379258	-0.0201425	0.0431692	0.0732318	0.055424	-0.113757	0
P04807	HXK2	cytosol	9.14594e-09	0.897005	0.858549	0.904292	0.457806	0.457806	-0.0703788	0.487631	0.0594728	-0.000877456	-0.043863	-0.00804543	0.0200295	-0.0267165	0.0336504	-0.0535798	-0.0276432	0.0434416	0.00533434	-0.00120331	-0.0314904	-0.0611129	-0.00405192	0.0301773	0.0660247	0.000453207	0
P04819	CDC9	nucleus	9.14594e-09	0.494801	0.805027	0.373427	0.223811	0.223811	0.571508	0.199088	-0.0260561	0.0626773	-0.00349148	0.0255291	-0.032158	-0.0265008	-0.0147546	0.00194044	-0.0349713	0.0448576	0.0385942	-0.0356663	-0.0296662	0.069674	-0.0511325	-0.0100549	0.00423276	0.0169468	0
P04840	POR1	mitochondria	9.14594e-09	0.855596	0.317185	0.837434	0.672186	0.672186	0.980006	0.517036	-0.0158405	0.0492561	-0.0379141	0.00328279	0.00139391	-0.000178147	-0.11857	0.108728	0.00754412	0.00269766	-0.000489181	8.90733e-05	-0.00475546	0.0473323	-0.0437568	0.00163484	-0.000291958	-0.000162947	0
P04912;P04911	HTA2;HTA1	nucleus	1.243	0.0107655	0.603063	0.0732383	0.368876	0.660234	0.368876	0.254389	-0.0279323	0.0303881	0.0480685	-0.0626548	-0.0701888	0.0823193	-0.054696	-0.000788509	0.0341041	-0.0156458	0.0013035	0.0357226	-0.0240627	0.0389367	0.111071	0.00726421	-0.0799127	-0.0532967	0
P05030;P19657	PMA1;PMA2	PM	9.14594e-09	0.798245	0.618659	0.817684	0.841611	0.841611	0.629654	0.939014	-0.0394312	0.0195071	-0.0166841	0.0396694	0.00876896	-0.0118302	-0.0240219	0.0395823	-0.0498055	0.0353767	0.00815441	-0.00928606	-0.000959756	0.0297747	-0.0435435	0.0228638	-0.00210019	-0.00603513	0
P05150	ARG3	cytosol	9.14594e-09	0.91149	0.724451	0.190368	0.402251	0.899095	0.402251	0.36001	0.0447672	-0.0237477	-0.0329148	0.0173552	0.0138214	-0.0192812	0.0626862	-0.0578148	-0.0586544	0.0301163	0.0125242	0.0111425	-0.0261964	-0.0862376	-0.00902489	0.0439213	0.116048	-0.0385107	0
P05317	RPP0	ribosome	9.14594e-09	0.9889	0.92448	0.960199	-0.513885	0.600282	-0.513885	-0.941262	0.0234587	0.00830563	-0.0124352	-0.00873639	0.0222117	-0.0328045	0.0104613	0.00287888	0.0143535	0.027589	0.0086397	-0.0639223	0.00596417	-0.00173146	-0.00711845	-0.0223261	-0.0151057	0.0403175	0
P05319	RPP2A	ribosome	1.06895	0.00941092	0.20065	0.453081	0.093238	-0.193043	0.093238	0.627357	0.00964835	0.0243435	0.0372927	-0.0705034	-0.0797897	0.0790086	-0.00523879	-0.0240992	-0.008092	-0.0413964	0.0658327	0.0129937	-0.0568742	-0.028811	0.0100495	-0.016083	0.0395799	0.0521389	0
P05373	HEM2	cytosol	9.14594e-09	0.887408	0.762537	0.634015	0.571852	0.571852	0.25686	0.587007	0.044527	-0.00265579	-0.0148706	-0.0300699	0.0143864	-0.011317	0.0744148	-0.0665197	-0.041556	0.00635045	0.00440318	0.0229072	0.00721206	-0.0699667	-0.0277241	0.00966474	0.073383	0.00743098	0
P05453	SUP35	cytosol	9.14594e-09	0.944663	0.863658	0.8993	0.544778	0.544778	0.568175	0.496069	0.0314371	0.00587108	-0.00787499	-0.0297405	-0.00360331	0.00391068	0.0219057	-0.00774138	-0.0302631	-0.0237	0.0390218	0.000776955	0.0232719	-0.00455964	-0.04312	-0.0200133	-0.00534428	0.0497653	0
P05694	MET6	cytosol	9.14594e-09	0.939953	0.914036	0.921612	0.449188	0.702343	0.449188	0.433165	0.0335691	-0.0206815	-0.0412928	0.00178317	0.0324972	-0.00587505	0.0420354	-0.0466323	-0.0289526	0.027105	-0.00288317	0.00932775	-0.019368	-0.0649334	-0.0067401	0.0209202	0.0549149	0.0152064	0
P05737	RPL7A	ribosome	9.14594e-09	0.999367	0.999954	0.715634	-0.29781	0.899452	-0.29781	-0.301514	0.0245234	0.000850509	-0.00249388	-0.00510364	0.0054861	-0.0232625	0.0165296	-0.00650871	-0.00298964	0.00412717	0.00318712	-0.0143456	0.0191755	0.00024197	0.0020658	-0.0115558	-0.0513316	0.0414042	0
P05738	RPL9A	ribosome	9.14594e-09	0.992828	0.990363	0.948805	0.144298	0.144298	0.278224	-0.589238	0.0221188	0.0155071	-0.00285339	-0.0158587	-0.0143029	-0.00461091	0.0243987	-0.00524671	-0.00301892	0.0105224	0.0160559	-0.0427113	0.012394	-0.0102914	-0.00508649	-0.0299449	-0.00400715	0.036936	0
P05739	RPL6B	ribosome	9.14594e-09	0.978481	0.782603	0.962281	-0.571085	0.967931	-0.571085	-0.598177	0.0210019	0.0166836	0.0138585	0.00295001	0.0050254	-0.0595194	0.0237066	0.012793	0.0122933	0.0224357	0.0122789	-0.0835075	0.0116851	-0.00713443	-0.00433984	0.0019486	-0.0247391	0.0225797	0
P05740	RPL17A	ribosome	0.400317	0.999423	0.153968	0.068787	-0.835329	0.829127	-0.929174	-0.835329	-0.000196163	-0.00306847	0.00364349	0.0130277	0.0113986	-0.0248052	0.039308	0.0223068	0.0412209	0.0298307	0.00240519	-0.135072	0.00335388	-0.0106963	-0.0213115	-0.0159187	-0.0621145	0.106687	0
P05744	RPL33A	ribosome	9.14594e-09	0.99591	0.627062	0.915274	-0.372557	0.744356	-0.372557	-0.703477	0.0393341	0.0128727	-0.00623112	-0.00128931	-0.00169473	-0.0429917	0.0206625	0.00459055	0.00621164	-0.00400922	0.041438	-0.0688935	0.0151023	-0.00703168	-0.00538613	-0.0295307	-0.0182009	0.0450471	0
P05748	RPL15A	ribosome	9.14594e-09	0.647021	0.968245	0.844348	-0.393164	0.625001	-0.811659	-0.393164	0.015217	0.0138212	-0.00609567	0.0153635	0.0428781	-0.0811842	0.0208878	0.0142011	0.00869548	0.0183418	-0.0191499	-0.0429762	0.0222106	0.00180414	-0.0107475	-0.0284783	-0.034639	0.0498502	0
P05749	RPL22A	ribosome	0.897073	0.00321674	0.501591	0.956324	0.0460335	-0.384009	0.0460335	0.73801	0.0273469	0.000795943	-0.00187074	-0.0492612	-0.0812832	0.104272	0.0226258	-0.0148283	-0.0228325	-0.0288301	0.0582233	-0.0143581	0.00768698	-0.0182108	0.00559259	-0.0217926	0.0204885	0.00623544	0
P05750	RPS3	ribosome	9.14594e-09	0.983251	0.93212	0.995831	-0.171123	0.905262	-0.171123	-0.325012	0.0269774	0.00517822	-0.0119745	-0.0126471	0.0215776	-0.0291116	0.0190915	-0.00718101	-0.0150723	-0.00733569	0.0376453	-0.0271478	0.014988	-0.00343909	-0.00491304	-0.016012	-0.0130709	0.0224471	0
P05755	RPS9B	ribosome	9.14594e-09	0.873599	0.716907	0.859695	-0.514901	0.985232	-0.514901	-0.555527	0.0326601	0.00817017	-0.0136627	0.000227529	0.0341266	-0.0615217	0.0303726	0.0015312	-0.0117439	-0.00559936	0.0434985	-0.0580591	0.0271038	0.00370252	-0.0148887	-0.0177653	-0.0389636	0.0408113	0
P05756	RPS13	ribosome	9.14594e-09	0.866965	0.929574	0.995576	-0.525956	0.904378	-0.622466	-0.525956	0.0389485	0.0174745	0.0131008	0.0128	0.00116925	-0.0834931	0.0151458	0.0090176	-0.000219512	0.0091594	0.0255452	-0.0586485	0.0017154	-0.00219803	-0.00239463	-0.0189416	0.00652122	0.0152976	0
P05759	RPS31	ribosome	9.14594e-09	0.869338	0.987384	0.971952	0.635097	0.358368	0.635097	0.891241	0.0023726	-0.0164221	-0.00788724	-0.00715823	0.0411999	-0.0121049	0.00728363	-0.0291308	-0.0219671	0.0175048	0.0101751	0.0161344	0.00263293	-0.0495926	-0.0161153	0.00963031	0.0326396	0.020805	0
P06100	CDC36	cytosol	0.529285	0.752702	0.0305092	0.267132	-0.441749	0.492377	-0.441749	-0.868612	-0.0122868	0.0106007	-0.00352334	-0.0200887	0.0368186	-0.0115204	0.0253723	-0.0314424	-0.107478	-0.0062309	0.105892	0.0138874	0.000580675	0.014567	0.069057	0.0297538	-0.0601481	-0.0538104	0
P06102	NOT3	cytosol	0.027084	0.822962	0.363738	0.243689	0.0520834	0.89663	0.0520834	-0.033234	0.014191	0.0146313	-0.0574039	-0.0148806	0.0415772	0.0018849	-0.00146083	-0.00838547	-0.0631436	-0.0221715	0.0708303	0.0243311	0.0486433	0.0308924	-0.016011	-0.075215	-0.0667737	0.0784641	0
P06103	PRT1	cytosol	0.0211562	0.988039	0.0927546	0.829439	0.0880533	0.933807	0.0880533	-0.138763	-0.00281089	-0.0116792	-0.0178903	0.0200648	0.03349	-0.0211744	-0.0130968	-0.038128	-0.00721017	0.0514816	0.0929196	-0.0859662	-0.017465	-0.0411177	-0.0308778	0.00319597	0.0194758	0.0667888	0
P06105	SCP160	ambiguous	9.14594e-09	0.951719	0.886636	0.991053	0.778423	0.778423	0.735486	0.821062	0.0172657	0.0227954	0.024462	-0.00620829	-0.000720727	-0.057594	0.0194298	0.0309191	0.0317064	-0.0158897	-0.0352318	-0.0309339	0.000387191	0.00931751	0.0230135	-0.015079	-0.00449057	-0.0131486	0
P06106	MET17	cytosol	9.14594e-09	0.908264	0.718113	0.827011	0.246274	0.705281	0.0530037	0.246274	0.0569867	0.00939396	-0.0476018	-0.00236932	0.012579	-0.0289886	0.0727195	-0.0344356	-0.0376868	0.0289323	-0.021354	-0.00817534	-0.0141029	-0.0710652	-0.0310194	0.0485717	0.0613217	0.00629413	0
P06168	ILV5	mitochondria	9.14594e-09	0.822027	0.862349	0.999854	0.0293317	0.989383	0.0293317	-0.116165	-0.0480878	0.0373762	0.00894323	0.00155495	1.81485e-05	0.000195249	-0.073979	0.0482132	0.0240954	0.00130914	0.000208273	0.00015301	0.00450526	0.0104793	-0.0158399	0.00131615	-0.000106149	-0.000354619	0
P06169	PDC1	cytosol	9.14594e-09	0.908059	0.839486	0.821887	0.622198	0.680123	0.622198	0.415919	0.0326328	-0.022769	-0.0484423	0.0126066	0.0361292	-0.0101572	0.0422179	-0.0427477	-0.0312885	0.0347805	-0.00970816	0.00674595	-0.0215289	-0.0726048	-0.0259227	0.0425825	0.0750945	0.00237943	0
P06208	LEU4	ambiguous	0.0555544	0.984589	0.647545	0.0950339	-0.444285	-0.444285	-0.587918	0.985895	0.00310933	-0.0133189	0.011802	-0.00121538	-0.000377116	0	-0.0978684	0.0738704	0.0240245	0.000906532	-0.000933048	0	-0.0809993	0.0735227	0.00566587	0.0018108	0	0	0
P06634	DED1	ambiguous	9.14594e-09	0.603728	0.822879	0.690643	0.196078	0.196078	0.247193	-0.558845	0.0332673	0.0246897	0.0147792	-0.0363581	-0.0490383	0.0126602	0.00856344	0.0277697	-0.0269949	-0.0418597	0.0252386	0.00728283	-0.00365652	0.0238046	0.0215078	0.0280369	-0.0381117	-0.031581	0
P06773	DCD1	cytosol	1.34983	0.0373356	0.214172	0.0414206	0.487131	0.868733	0.487131	0.225973	-0.0101062	0.00270397	-0.0460798	-0.054533	0.0753959	0.0326192	0.0255059	0.011204	-0.0851374	-0.0448409	0.0522192	0.0410493	-0.00955442	-0.00923468	0.0370135	-0.0791262	0.015922	0.0449798	0
P06775	HIP1	PM	1.07887	0.00367618	0.304466	0.737811	0.663077	0.663077	0.749207	0.363257	-0.0742097	-0.0839078	0.0155756	0.126163	0.0278567	-0.0114779	-0.0376018	0.0147776	-0.0215174	0.0702453	-0.0146955	-0.0112082	-0.0551152	-0.0590656	-0.0337242	0.0540555	0.0938495	0	0
P06776	PDE2	nucleus	9.14594e-09	0.856333	0.887835	0.150886	0.0622715	0.0622715	0.0879158	-0.0228342	-0.0195193	-0.0375375	-0.012137	0.0119825	0.0278725	0.0293389	0.0360729	-0.042582	0.0196994	0.00181678	0.00188411	-0.0168913	-0.0231501	0.00843589	0.0052076	-0.0154019	0.0749418	-0.0500334	0
P06778	RAD52	nucleus	3.42033	0.993321	0.00250418	0.000291505	0.18673	0.18673	0.134899	0.9284	0.0147277	0.0345802	-0.0179966	0.00313782	-0.00914806	-0.0253011	0.0188764	0.0367856	-0.0863791	-0.083075	0.0934067	0.0203854	0.0205497	0.0274228	-0.0352587	-0.094926	0.088013	-0.00580075	0
P06780	RHO1	ambiguous	4.27028	0.139078	0.322071	1.54171e-06	0.272508	-0.0562737	0.272508	0.883704	-0.052281	-0.0608031	0.00959601	0.0826861	0.0131374	0.00766461	0.0600135	-0.0144281	-0.0853487	0.0277192	-0.00538778	0.0174319	0.0807021	-0.0628071	-0.165293	0.103738	0.0559669	-0.0123069	0
P06781	RHO2	PM	0.0847084	0.651827	0.127667	0.614286	0.872283	0.872283	0.747033	0.894611	0.0105325	0.00415868	-0.028992	0.0335462	-0.0192453	0	0.0305436	0.0405505	-0.0746042	0.0359777	-0.0263045	-0.00616303	0.0023925	0.0290582	-0.0643974	0.0291194	0.00723068	-0.00340341	0
P06782	SNF1	ambiguous	9.14594e-09	0.880295	0.996347	0.792839	0.429668	0.264206	0.575454	0.429668	0.0131096	0.000490052	-0.035446	-0.0125645	-0.00192583	0.0363368	0.00517453	-0.00907611	-0.026423	0.00946298	0.0274939	-0.00663236	-0.0267516	-0.0473757	-0.0382215	0.0202307	0.025753	0.0663652	0
P06785	CDC21	ambiguous	0.152482	0.904662	0.0710333	0.545248	0.120002	-0.35582	0.120002	0.444312	-0.00544306	0.0049343	-0.0087236	-0.0168845	0.0311661	-0.00504932	0.0712041	-0.132498	-0.0280984	0.0759239	-0.00415761	0.0176262	-0.030386	-0.0473724	-0.0619055	0.0296796	0.0314175	0.0785668	0
P06787	CMD1	cytosol	9.14594e-09	0.552066	0.779228	0.778947	0.862116	0.871166	0.779799	0.862116	0.0273987	0.0862691	-0.0380424	-0.0321065	-0.00644686	-0.037072	0.0472164	0.0430435	-0.0486752	-0.0205152	-0.00712693	-0.0139426	0.0784016	0.043435	-0.0184871	-0.0517198	-0.0197404	-0.0318893	0
P06839	RAD3	nucleus	1.90886	0.00195511	0.033927	0.877152	0.449732	0.74138	0.449732	0.2561	-0.0120314	-0.00828886	0.0558896	-0.0814226	-0.0454077	0.091261	0.0291172	-0.00198721	-0.0387803	-0.0759029	-0.0369669	0.12452	0.0465176	0.0231019	0.0330569	-0.0508567	-0.0383521	-0.0134676	0
P06844	SPT3	nucleus	4.92432	5.59161e-05	0.578986	0.00036878	-0.343668	-0.581756	-0.343668	-0.0655397	0.0932107	-0.0343239	0.0260422	-0.110895	0.0314904	-0.00552458	-0.0787298	0.0382441	-0.0181067	0.00112198	-0.00114828	0.0586187	0	0.129561	0.038706	0.0409245	-0.109236	-0.0999559	0
P07143	CYT1	mitochondria	0.764894	0.0441399	0.109585	0.515523	0.989654	0.963827	0.989654	0.991601	-0.0932293	0.0998171	-0.00762825	0.00104041	0	0	-0.155371	0.121535	0.032829	0.00100651	0	0	-0.0556292	0.0496265	0.00404524	0.00195747	0	0	0
P07149	FAS1	cytosol	9.14594e-09	0.307205	0.963517	0.85904	0.764508	0.785197	0.764508	0.694443	0.026599	-0.0287982	-0.0520842	-0.0149271	-0.00208795	0.0712985	0.0309855	-0.0340926	-0.0315967	0.01399	0.000439909	0.0202739	-0.00909935	-0.0549111	-0.0363804	0.00800379	0.0357136	0.0566735	0
P07170	ADK1	cytosol	9.14594e-09	0.493937	0.970547	0.919101	0.662562	0.706715	0.543885	0.662562	0.0260203	-0.0011547	-0.0816267	0.032424	0.0500979	-0.0257607	0.010641	-0.0262723	-0.0307889	0.0290942	0.0087903	0.0085358	-0.0418445	-0.0364742	-0.0454818	0.0318722	0.0632928	0.0286355	0
P07172	HIS5	cytosol	9.14594e-09	0.421871	0.676304	0.322833	0.504613	0.504613	0.67118	0.465147	-0.010779	-0.0177859	-0.0537001	-0.0100938	0.0146864	0.0776725	0.039338	-0.0778228	-0.0211225	0.0175998	0.00423983	0.0377677	-0.0763066	-0.0645274	-0.0227813	0.0513004	0.0297354	0.0825795	0
P07213	TOM70	mitochondria	0.044459	0.223834	0.854634	0.338331	0.988321	0.988321	0.999815	0.986343	-0.0567358	0.0862595	-0.0341349	0.00446636	0.000205344	-6.0487e-05	-0.053586	0.0696612	-0.0166775	0.000974314	-0.000371981	0	-0.0462398	0.0703849	-0.0291056	0.00343386	0.00135109	0.000175676	0
P07236	MST1	mitochondria	9.14594e-09	0.467554	0.850542	0.36961	0.89006	0.920441	0.641067	0.89006	-0.0698092	0.0460872	0.023722	0	0	0	-0.0660247	0.0708424	-0.00481765	0	0	0	-0.0359203	0.0731858	-0.0372656	0	0	0	0
P07244	ADE5,7	cytosol	9.14594e-09	0.857719	0.908386	0.903003	0.168574	0.651096	-0.0464463	0.168574	0.0636761	-0.00456496	-0.0441029	-0.00876853	0.0215819	-0.0278216	0.048556	-0.0369283	-0.0181144	0.0388359	-0.00297077	-0.0293784	-0.0383962	-0.0609258	-0.0165349	0.0333865	0.0726639	0.00980643	0
P07245	ADE3	ambiguous	9.14594e-09	0.99245	0.642564	0.83931	-0.208196	0.64226	-0.208196	-0.819116	0.0310697	0.0114018	0.00287747	0.00307068	-0.0174422	-0.0309774	0.0264528	0.0069654	0.00574492	0.0131927	0.033095	-0.0854508	0.0150859	-0.00369064	-0.00204875	-0.0286522	-0.031305	0.0506107	0
P07246	ADH3	mitochondria	1.19037	0.0728532	0.0104383	0.740982	0.790775	0.986281	0.67905	0.790775	-0.084012	0.0971424	-0.0129821	-9.90336e-05	2.38815e-05	-7.32585e-05	-0.178911	0.169399	0.00781845	5.28659e-05	7.0702e-05	0.00156994	-0.051827	0.0171764	0.0330099	0.00137833	0.000206233	5.62317e-05	0
P07251	ATP1	mitochondria	9.14594e-09	0.868876	0.728617	0.85741	0.78513	0.369182	0.864294	0.78513	0.00936977	0.0434019	-0.0513204	-0.00145552	4.3362e-06	0	-0.0801118	0.0809738	-0.0017975	0.000813605	0.000153982	-3.20222e-05	-0.0173148	0.0459669	-0.0303276	0.00118758	6.2992e-05	0.00042503	0
P07253	CBP6	mitochondria	9.14594e-09	0.903733	0.248403	0.818384	-0.57073	0.605843	-0.57073	-0.844052	-0.00231582	0.0447156	-0.0423998	0	0	0	-0.101153	0.0937773	-0.0210444	0.0284201	0	0	0.0313923	-0.0554768	-0.00276382	0	0.0268483	0	0
P07256	COR1	mitochondria	9.14594e-09	0.10316	0.916206	0.995685	0.735198	0.953686	0.735198	0.497702	-0.097798	0.0692985	0.0288514	0.000439866	-0.00079179	0	-0.0534604	0.0232957	0.0299007	0.000263996	0	0	-0.0116657	0.0201099	-0.00923177	0.00078749	0	0	0
P07257	QCR2	mitochondria	9.14594e-09	0.945904	0.884869	0.995989	0.732628	0.85633	0.732628	0.277076	-0.0216023	0.0411361	-0.0200354	0.000501564	0	0	-0.0675926	0.0636872	0.00271284	0.0011926	0	0	0.0049713	0.0200576	-0.0267286	0.00169969	0	0	0
P07258	CPA1	cytosol	9.14594e-09	0.588356	0.975211	0.918347	0.370421	0.49857	0.265385	0.370421	0.0645066	-0.00929972	-0.0740412	0.00155872	0.0380043	-0.0207287	0.0382216	-0.0418914	-0.00069919	0.0181852	0.00136935	-0.0151856	-0.0218005	-0.0670074	-0.0283489	0.0370298	0.0555509	0.0245761	0
P07259	URA2	cytosol	9.14594e-09	0.683377	0.834187	0.658135	0.880107	0.89902	0.748628	0.880107	0.011192	-0.0339112	-0.0435613	-0.00818953	0.0252078	0.0492623	0.00467557	-0.0491639	-0.0319277	0.0180366	0.014919	0.0434605	-0.0273811	-0.0930557	-0.0376337	0.0382133	0.0718241	0.048033	0
P07260	CDC33	cytosol	9.14594e-09	0.994051	0.995349	0.455146	-0.267275	0.682921	-0.267275	-0.83682	0.000547899	0.017671	0.00649507	0.00139564	0.0122912	-0.0384009	-0.000811945	0.0019218	-0.013148	0.00770078	0.0277427	-0.0234054	0.00069519	0.00505422	0.0416805	0.00664138	-0.0671654	0.0130941	0
P07262	GDH1	cytosol	9.14594e-09	0.805148	0.902899	0.891463	0.550366	0.550366	0.569568	0.275068	0.0257396	-0.0317352	-0.0484992	-0.00303827	0.0306087	0.0269243	0.0205672	-0.0357277	-0.0235097	0.0410273	-0.00230864	-4.8418e-05	-0.0118259	-0.0414642	-0.00442111	-0.000362347	0.0543159	0.00375763	0
P07263	HTS1	ambiguous	9.14594e-09	0.999448	0.96886	0.999634	0.218006	0.218006	-0.180855	0.528447	0.025742	0.0127974	-0.0197698	-0.00956042	0.0054842	-0.0146934	0.0380898	-0.0449223	-0.0207703	0.0204486	0.00253016	0.00462398	-0.00602207	-0.0235043	-0.0146748	0.00716656	0.0243946	0.0126399	0
P07264	LEU1	cytosol	9.14594e-09	0.993109	0.847531	0.955884	0.459253	0.459253	0.274449	0.634985	0.0291347	0.00513113	-0.0355336	0.00487738	0.0206719	-0.0242815	0.0437815	-0.0710495	-0.0274729	0.0352502	0.0205174	-0.00102672	-0.0205149	-0.0487655	-0.0329306	0.0281579	0.0617765	0.0122766	0
P07266	MRS1	mitochondria	0.266279	0.102376	0.232531	0.819407	-0.00145876	-0.00145876	0.752785	-0.659364	-0.00807244	-0.0685113	0.0765838	0	0	0	-0.133695	0.0781755	0.0555199	0	0	0	0.0293427	-0.0500828	0.02074	0	0	0	0
P07273	DST1	nucleus	9.14594e-09	0.940026	0.881343	0.786353	-0.0418282	0.87425	-0.0418282	-0.451912	0.0332108	0.00509485	-0.0220559	-0.0116149	0.031345	-0.0359799	0.0223482	0.00508749	-0.00796837	0.0074498	0.0328659	-0.059783	0.0488479	0.0015175	-0.0245786	-0.0323723	-0.0377266	0.0443121	0
P07274	PFY1	cytosol	9.14594e-09	0.660689	0.80049	0.805482	0.431342	0.758838	-0.175172	0.431342	0.0294217	-0.0104903	-0.0164653	0.028772	0.0459887	-0.0772268	0.00832294	-0.0481904	-0.0172357	0.0553302	0.0361025	-0.0343295	-0.0579252	-0.0479438	0.00471097	0.0442551	0.0218649	0.035038	0
P07275	PUT2	mitochondria	2.338	0.678693	0.116342	0.000200484	0.78613	0.523999	0.78613	0.937912	-0.0197905	0.0632563	-0.0434659	0	0	0	-0.157657	0.108181	0.0420727	0.00229351	0	0.00511035	-0.117567	0.127318	-0.0100247	0.000273731	0	0	0
P07277	ERG12	cytosol	9.14594e-09	0.794284	0.954166	0.526152	0.0133286	0.203884	-0.0573326	0.0133286	0.0332791	-0.020685	-0.00591316	-0.0277081	0.00254101	0.0184861	0.0482528	-0.0276586	0.00539922	0.0204745	-0.0035486	-0.0429194	-0.0560919	-0.110963	-0.00821626	0.0599378	0.090635	0.0246979	0
P07278	BCY1	ambiguous	9.14594e-09	0.998966	0.992193	0.988809	0.596735	0.643789	0.232874	0.596735	0.0236237	0.00341211	-0.00989234	0.0137448	0.00396873	-0.034857	0.0285319	0.00245209	-0.0348228	0.00918904	0.000650783	-0.00600106	0.0406463	0.022694	-0.0240629	-0.0320007	-0.0109409	0.00366411	0
P07281;P07280	RPS19B;RPS19A	ribosome	9.14594e-09	0.848252	0.671914	0.938272	-0.518131	0.888989	-0.518131	-0.789184	0.0432958	0.0162941	-0.00852763	0.00823263	0.0201294	-0.0794243	0.00951513	0.00594566	0.00373767	0.0222046	0.0394356	-0.0808386	0.018768	-0.00708005	-0.00138187	-0.0335757	-0.0127985	0.036068	0
P07283	SEC53	ambiguous	9.14594e-09	0.811121	0.914065	0.949715	0.408696	0.721417	0.408696	0.119367	0.0460978	-0.0281522	-0.0465968	0.0231881	0.0281813	-0.0227182	0.0474566	-0.0399901	-0.016346	0.0253144	-0.0154636	-0.000971349	-0.0216138	-0.0500648	-0.0108733	0.017681	0.0580685	0.00680248	0
P07284	SES1	cytosol	9.14594e-09	0.921013	0.885647	0.906787	0.364588	0.664134	0.324592	0.364588	0.0505257	-0.0125703	-0.0341031	-0.00846953	0.026372	-0.0217548	0.0537318	-0.0397776	-0.0274649	0.0321734	-0.00987844	-0.00878418	-0.00930551	-0.0626144	-0.0148663	0.0272062	0.05891	0.000670086	0
P07285	TRP4	cytosol	1.15385	0.00891236	0.297313	0.241128	0.696532	0.696532	0.724841	0.362164	-0.0341939	-0.0748916	-0.044344	-0.0274887	0.0595286	0.12139	0.0286385	-0.102002	-0.0289417	0.0311628	0.0114242	0.0597182	-0.0619146	-0.0459878	-0.0108498	-0.0035002	0.0941624	0.02809	0
P07342	ILV2	mitochondria	9.14594e-09	0.699435	0.281542	0.765058	0.978007	0.978007	0.9567	0.995984	-0.0560916	0.0433006	0.0121036	0.000687424	0	0	-0.115787	0.1153	0.000111086	0.000234197	4.42112e-05	9.81654e-05	-0.040174	0.0430962	-0.004542	0.00157363	4.61659e-05	0	0
P07347	ARD1	cytosol	9.14594e-09	0.986415	0.157974	0.955718	-0.0980937	0.556984	-0.0980937	-0.598671	0.0355304	0.0173137	-0.0303151	0.00810111	0.00905921	-0.0396893	-0.00104169	-0.0151355	0.000195464	0.0635266	0.0624533	-0.109998	0.0302265	0.00911057	0.0232961	-0.0292589	-0.0415313	0.00815713	0
P07560	SEC4	ambiguous	9.14594e-09	0.70969	0.81527	0.590959	0.883808	0.758682	0.913012	0.883808	-0.0245845	-0.0191922	-0.0288595	0.0570049	0.0362943	-0.0206631	-0.0198358	0.0127079	-0.0537446	0.026671	0.0345097	-0.000308072	-0.0207283	-0.0258104	-0.0664149	0.061008	0.0492013	0.00274429	0
P07703	RPC40	nucleus	9.14594e-09	0.999948	0.999701	0.963336	0.181883	0.181883	0.493775	-0.283187	0.0130692	0.0126504	-0.00174829	0.00826213	1.60321e-05	-0.0322495	-0.002202	-0.00991998	-0.00301232	0.0127326	0.00785263	-0.00545097	0.0225589	0.00576465	0.00738473	0.00660123	-0.0308505	-0.011459	0
P07806	VAS1	ambiguous	9.14594e-09	0.979126	0.943888	0.99179	0.160626	0.466836	0.160626	-0.0443441	0.0464898	0.015869	-0.0315547	-0.0124294	0.0107618	-0.0291364	0.029627	-0.00607388	-0.0207242	0.0211421	-0.0218705	-0.00210062	8.39014e-05	-0.0276281	-0.0144014	0.0122137	0.0392199	-0.00948799	0
P08004	CHS1	PM	9.14594e-09	0.596911	0.913678	0.902894	0.312984	0.913126	0.160068	0.312984	0.0137737	0.0777254	0.0171718	-0.0188368	-0.0529365	-0.0368976	0.0299272	0.0380281	0.0150999	-0.00938038	-0.0330345	-0.0406402	0.00175085	0.0137975	-0.00947834	0.0167441	0.0268293	-0.0496433	0
P08018	PBS2	cytosol	9.14594e-09	0.894503	0.379213	0.633019	0.508452	0.594958	0.508452	0.204718	0.0357758	-0.0344398	-0.0106172	0.0202247	0.00285254	-0.013796	0.0962192	-0.023463	-0.0263373	-0.0474212	0.0229982	-0.0219957	0.0120124	-0.0557687	-0.0641064	0.0283665	0.0334756	0.0460205	0
P08067	RIP1	mitochondria	9.14594e-09	0.294282	0.695885	0.709551	0.769015	0.99013	0.672001	0.769015	-0.0685097	0.0757502	-0.0098729	0.00263239	0	0	-0.062425	0.0814129	-0.0220758	0.00308791	0	0	-0.00810839	0.0529719	-0.0501868	0.00532328	0	0	0
P08417	FUM1	mitochondria	9.14594e-09	0.887612	0.814684	0.734527	0.883692	0.916038	0.883692	0.701645	-0.0246984	0.0509073	-0.0145974	-0.00616504	-0.00714616	0.00169971	-0.064872	0.0822425	0.00569907	-0.00593292	-0.00395498	-0.0131817	-0.00210038	0.0669428	-0.0326969	-0.0135814	-0.0051685	-0.0133956	0
P08466	NUC1	mitochondria	9.14594e-09	0.754793	0.664962	0.533551	0.963335	0.963335	0.905735	0.981254	-0.0523769	0.0352544	0.0171225	0	0	0	-0.0899196	0.0844085	0.0055111	0	0	0	-0.0459309	0.0568195	-0.00297893	-0.00790965	0	0	0
P08518	RPB2	nucleus	9.14594e-09	0.966755	0.944344	0.995605	0.587081	0.747875	0.587081	0.534824	0.00149547	-0.00799786	-0.0213161	-0.0105571	0.0261629	0.0122127	-0.00499285	-0.0341066	-0.023642	0.00870137	0.0224701	0.03157	0.000862592	-0.0116961	0.00419492	-0.0146338	0.00934302	0.0119293	0
P08524	ERG20	cytosol	9.14594e-09	0.851683	0.925031	0.974291	0.583971	0.583971	0.367779	0.600907	0.0449305	-0.0149486	-0.0519448	-0.00462508	0.0379396	-0.0113516	0.0283575	-0.0460285	-0.0270579	0.0340568	0.00417211	0.00649989	-0.0200332	-0.0525558	-0.0159831	0.0286491	0.0526431	0.00727986	0
P08525	QCR8	mitochondria	1.66723	0.0261252	0.134412	0.0348841	-0.117717	-0.897299	0.443827	-0.117717	-0.0329286	0.0831039	0.0467081	0	-0.0968834	0	-0.0159159	-0.0455169	-0.0385599	0	0.0999927	0	-0.0566499	0.103339	-0.0523005	0.00561164	0	0	0
P08539	GPA1	PM	9.14594e-09	0.519755	0.403614	0.801131	0.693104	0.693104	0.620999	0.747099	0.0309523	0.0218991	-0.017504	0.0415094	-0.0233248	-0.053532	0.0438669	0.0697212	0.00792198	-0.00790236	-0.0611095	-0.0524983	0.0754055	0.030922	-0.0302294	-0.0204021	-0.0205795	-0.0351165	0
P08566	ARO1	cytosol	9.14594e-09	0.229771	0.997505	0.985242	0.0846857	-0.432611	0.537962	0.0846857	-0.0329266	-0.0435224	-0.0382854	-0.00757259	0.0326757	0.0896313	0.0321532	-0.0156984	-0.00509562	0.0139344	-0.00616569	-0.0191278	-0.0112211	-0.0447065	-0.00211578	0.0143356	0.0398334	0.00387446	0
P08678	CYR1	cytosol	3.31318	0.000114026	0.0387549	0.222287	0.66712	0.66712	0.116675	0.685063	0.0077189	0.0373401	0.0857988	-0.104703	-0.0948976	0.0687424	0.0477638	0.110091	-0.0156138	-0.0724562	-0.0891064	0.0193212	0.0403475	0.107719	-0.0152245	-0.0346147	-0.0196299	-0.0785978	0
P08679	CIT2	cytosol	9.14594e-09	0.736387	0.332122	0.387425	0.902512	0.924581	0.902512	0.734552	-0.0201235	0.0160871	-0.0148879	-0.0302703	0.0177155	0.0314791	-0.00691559	0.00875108	-0.030064	-0.0630277	0.0241451	0.0671112	-0.0392256	0.0451019	-0.0101348	-0.0374802	0.00438426	0.0373544	0
P09032	GCD1	cytosol	9.14594e-09	0.364724	0.899261	0.296817	0.893353	0.891477	0.994205	0.893353	-0.00530621	-0.0390326	-0.0496701	-0.0122544	0.0297849	0.0764784	0.0100752	-0.0346463	-0.0384357	0.0141826	0.00931731	0.039507	-0.0169971	-0.0560657	-0.0622046	-0.00762633	0.0367853	0.106108	0
P09064	SUI3	cytosol	9.14594e-09	0.969586	0.79751	0.999402	-0.00511278	-0.236628	-0.00511278	0.950285	0.0103599	-0.010443	-0.0157381	1.33895e-05	-0.00352568	0.0193335	0.0328925	-0.0247817	-0.00581411	0.014449	0.0413868	-0.0581324	0.0103846	-0.0125224	-0.00526105	0.00949116	0.0124637	-0.014556	0
P09436	ILS1	cytosol	9.14594e-09	0.97907	0.781789	0.700562	0.383285	0.666217	0.255202	0.383285	0.0392275	-0.00461176	-0.0384914	-0.00152987	0.0188544	-0.0134489	0.0462517	-0.0456028	-0.0391126	0.0443418	-0.0010666	-0.00481165	-0.0133239	-0.069337	-0.0114422	0.0149789	0.076239	0.00288513	0
P09440	MIS1	mitochondria	9.14594e-09	0.968359	0.83761	0.225547	0.665036	0.665036	0.238436	0.834349	0.0103428	0.0520178	-0.0117085	-0.00764153	-0.0162315	-0.0267791	-0.0516219	0.0763551	0.0234542	-0.00428729	-0.0108286	-0.0330715	-0.0770562	0.0513446	0.0181406	-0.00107249	-0.000930973	0.00957452	0
P09457	ATP5	mitochondria	9.14594e-09	0.261113	0.937373	0.750483	0.309571	0.935185	0.309571	-0.0468965	-0.0456644	0.0877532	-0.0406518	-0.00143703	0	0	-0.0509067	0.0597176	-0.00796517	-0.000845647	0	0	0.0426592	0.0222585	-0.067498	0.00232408	0.000256227	0	0
P09547	SWI1	nucleus	9.35052	4.4255e-07	0.337715	8.8648e-07	-0.0498026	0.640929	-0.0498026	-0.32183	-0.00843516	-0.00730982	0.0742896	-0.0532679	-0.135997	0.130721	0.031501	0.0202903	0.00206467	-0.0761688	-0.0257214	0.0480343	0.072676	0	0.125293	0.0724713	-0.104449	-0.165991	0
P09620	KEX1	Golgi	1.15817	0.0617717	0.0882161	0.115478	0.959807	0.931059	0.959807	0.989583	-0.0688073	-0.0773345	-0.0370403	0.078309	0.0874407	0.0174324	-0.072733	-0.0506792	-0.0639438	0.0543136	0.078279	0.0547634	-0.10382	-0.0806115	-0.0923947	0.0840987	0.136845	0.0558822	0
P09624	LPD1	mitochondria	9.14594e-09	0.358358	0.983653	0.4865	0.935529	0.993081	0.890373	0.935529	-0.0585568	0.0773177	-0.0158037	0.000867217	-0.000653947	-0.00317055	-0.0310742	0.0452238	-0.0149199	0.000565944	0.000401558	-0.000197153	-0.0248518	0.0679926	-0.0437608	0.00104461	8.64674e-05	-0.000511151	0
P09733	TUB1	cytosol	9.14594e-09	0.664216	0.472746	0.755904	0.0923194	0.0923194	-0.183497	0.36051	0.076977	0.0200216	-0.023852	-0.0190794	0.0158609	-0.0699281	0.0413361	-0.0785912	-0.0154024	0.0639907	-0.00475586	-0.0065773	-0.0448505	-0.0517483	-0.0186866	0.0415532	0.0876463	-0.0139141	0
P09734	TUB3	cytosol	9.14594e-09	0.35188	0.913101	0.557328	0.379959	0.379959	0.0252195	0.796995	0.0886539	0.0313292	-0.0377701	0.0118274	-0.00415519	-0.0898853	0.0324986	-0.0484385	-0.033135	0.0405879	0.0227653	-0.0142783	-0.0117421	-0.0585812	-0.0634361	0.0558008	0.0850077	-0.00704896	0
P09938	RNR2	cytosol	9.14594e-09	0.981394	0.856505	0.586685	0.24174	0.24174	-0.0280654	0.649071	0.0334877	-0.0179736	-0.0298118	0.0095958	0.020089	-0.0153871	-0.026965	0.00255478	-0.0365526	0.0411777	0.0175711	0.00221392	-0.0958766	-0.0629041	0.00718141	0.0705172	0.0740182	0.00706391	0
P0C0V8	RPS21A	ribosome	9.14594e-09	0.999959	0.972607	0.0904692	-0.73574	0.784175	-0.885086	-0.73574	0.0103565	0.00725252	-0.00080602	0.00666868	-0.0030801	-0.0203915	-0.00394809	0.00509986	0.01079	0.031296	0.00117168	-0.0444095	-0.0457911	-0.0169301	-0.00608363	-0.00785472	-0.0334909	0.11015	0
P0C2H6;P0C2H7	RPL27A;RPL27B	ribosome	9.14594e-09	0.978477	0.997002	0.998364	-0.0658565	0.802012	-0.365765	-0.0658565	0.0120669	-0.0298398	-0.0176661	0.0115736	0.0237297	0.000135638	0.0134178	-0.0211782	-0.0109243	0.0243449	0.0154947	-0.0211548	0.010317	0.000874025	0.00450991	0.00270101	-0.0159529	-0.00244896	0
P0C2H8	RPL31A	ribosome	9.14594e-09	0.817561	0.998152	0.922682	0.342448	0.745433	0.216653	0.342448	0.0314023	0.0188809	-0.00495903	-0.00461156	0.0293124	-0.070025	0.015648	-0.00204874	0.0105096	-0.00107856	-0.00249838	-0.0205319	0.0276882	-0.0151221	0.00374496	-0.0313197	0.0119719	0.00303674	0
P0C2I9	YPR137C-B		9.14594e-09	0.725969	0.806554	0.946504	0.556199	0.757815	0.556199	0.36794	0.0236921	0.0243989	-0.0283004	-0.0140059	0.0432842	-0.0490689	0.01198	0.0185703	-0.0423916	-0.0263162	0.0397757	-0.00161817	0.0395995	0.0427636	-0.00227614	-0.0384952	-0.0130829	-0.0285088	0
P0CS90	SSC1	mitochondria	9.14594e-09	0.914469	0.462544	0.251509	0.978748	0.984283	0.978748	0.927734	-0.0361759	0.0377849	-0.00106624	0.000103804	-0.000642003	-4.5736e-06	-0.111712	0.0937599	0.0174948	0.000385961	0.000126689	-5.51935e-05	-0.056114	0.0732228	-0.0182314	0.000938493	0.000128104	5.59851e-05	0
P0CT04	PBI2	cytosol	0.210093	0.273276	0.100979	0.92715	0.556876	0.556876	0.641058	0.546016	0.0487203	-0.0319908	-0.0821492	0.00935582	0.0760728	-0.020009	-0.00530413	-0.0112962	-0.0825917	0.0710212	0.0101313	0.0180395	-0.02777	-0.0428996	-0.0334918	0.0197421	0.0680086	0.0164107	0
P0CX24;P0CX23	RPL20B;RPL20A	ribosome	9.14594e-09	0.420509	0.889427	0.815293	-0.577548	0.990105	-0.600075	-0.577548	0.0287625	0.026702	0.00617629	0.0145322	0.0321099	-0.108283	0.0163459	0.0168313	0.00899402	0.0156271	0.0136661	-0.0714644	0.0277164	0.00222707	-0.0014767	-0.0182952	-0.0476455	0.0374739	0
P0CX26;P0CX25	RPL43B;RPL43A	ribosome	9.14594e-09	0.430349	0.996247	0.624819	-0.332668	0.357003	-0.738143	-0.332668	0.0379234	-0.0101919	-0.0344657	-0.00208886	0.0656708	-0.0568478	0.0233137	0.0193784	0.00113237	0.00113022	-0.0124855	-0.0324693	0.00705105	-0.00150302	-0.0104932	-0.00528092	-0.0445188	0.0547448	0
P0CX28;P0CX27	RPL42B;RPL42A	ribosome	2.08748	0.00284319	0.835977	0.0139796	-0.8055	-0.970247	-0.8055	0.87355	0.0144508	-0.00867381	-0.028552	-0.0205756	0.113236	-0.0698854	0.00410402	-0.00104135	0.00771853	0.00181886	-0.0387817	0.0261816	0.00610856	-0.000740566	-0.0150278	-0.0279193	-0.0835395	0.121119	0
P0CX30;P0CX29	RPS23B;RPS23A	ribosome	9.14594e-09	0.18119	0.592382	0.95726	-0.111907	-0.111907	0.920158	-0.174899	-0.0213935	-0.0234514	2.89974e-07	0.0121085	-0.0368131	0.0695492	0.0128848	-0.0482685	-0.00499299	-0.014215	0.0485818	0.00600991	-0.00646014	-0.0114566	0.012259	0.00106136	-0.0209528	0.0255492	0
P0CX32;P0CX31	RPS24B;RPS24A	ribosome	9.14594e-09	0.908617	0.930188	0.283896	-0.539283	0.588322	-0.690338	-0.539283	0.037766	-0.00874394	-0.0266311	0.0165666	0.0342558	-0.0532134	0.0185027	-0.00613561	0.0222359	0.0266811	-0.00777583	-0.0535083	0.0178403	-0.0119787	-0.000199216	-0.0194796	-0.0607241	0.0745414	0
P0CX34;P0CX33	RPS30B;RPS30A	ribosome	0.0450543	0.987406	0.786055	0.0827972	-0.325908	0.672447	-0.325908	-0.776914	0.0349847	-0.00545912	-0.0266232	0.012308	0.0195555	-0.0347659	0.00780541	0.00997102	-7.24352e-05	0.0435227	0.0136212	-0.0748479	0.0598328	0.0266586	-0.0236091	-0.088485	-0.0710881	0.0966908	0
P0CX36;P0CX35	RPS4B;RPS4A	ribosome	9.14594e-09	0.940618	0.940234	0.453818	-0.209374	-0.209374	-0.0100231	-0.797848	0.0147611	-0.00376562	-0.0145704	-0.0238146	0.0153915	0.0119981	0.01849	0.00148809	0.00435108	0.0142861	0.0210507	-0.059666	0.00709386	0.0091692	-0.00359162	-0.00567345	-0.0601471	0.0531491	0
P0CX38;P0CX37	RPS6B;RPS6A	ribosome	9.14594e-09	0.981599	0.951797	0.300578	-0.417056	0.329526	-0.651435	-0.417056	0.0144957	-0.0044889	-0.0138029	-0.00733398	0.0290487	-0.0179186	0.0320654	-0.00529878	0.00677593	0.0268559	-0.00790697	-0.0524914	0.0128147	-0.00216758	-0.0198611	0.00272302	-0.0564014	0.0628924	0
P0CX40;P0CX39	RPS8B;RPS8A	ribosome	9.14594e-09	0.992205	0.941995	0.71694	-0.726609	0.955572	-0.726609	-0.755909	0.031745	0.00388776	-0.0118302	0.00775159	0.0163112	-0.0478653	0.0320526	-0.00324175	0.00310102	0.0151349	0.0141152	-0.061162	0.00559013	-0.00257361	-0.00242769	-0.00906321	-0.0423729	0.0508473	0
P0CX42;P0CX41	RPL23B;RPL23A	ribosome	9.14594e-09	0.15696	0.868756	0.994029	-0.401829	-0.401829	0.654496	-0.725063	0.0478895	0.00581043	-0.0103562	0.00139778	-0.0646349	0.0198933	0.019214	-0.0019236	0.00798276	-0.00240216	0.0299078	-0.0527788	0.0066593	0.00428362	-0.00171393	-0.0163747	-0.0162489	0.0233946	0
P0CX44;P0CX43	RPL1B;RPL1A	ribosome	9.14594e-09	0.967625	0.785087	0.608133	-0.430571	0.39402	-0.430571	-0.968274	0.0176634	0.0108776	0.00574827	-0.0232087	0.00778711	-0.0188676	0.00887342	-0.00100553	0.00246702	0.0234395	0.0374492	-0.0712236	-0.000991576	-0.0168691	-0.00120281	-0.0196481	-0.0307257	0.0694373	0
P0CX46;P0CX45	RPL2B;RPL2A	ribosome	9.14594e-09	0.597448	0.971722	0.443994	0.0681738	0.0681738	0.241074	-0.896337	0.0202057	-0.0466553	-0.0504193	0.0219179	0.0211629	0.0337881	0.00682506	-0.0035285	-0.00912939	0.020629	0.0297677	-0.0445639	-0.00545441	-0.00382092	-0.00789592	-0.000281747	-0.046875	0.064328	0
P0CX48;P0CX47	RPS11B;RPS11A	ribosome	9.14594e-09	0.964436	0.994049	0.703196	-0.511828	0.957167	-0.691025	-0.511828	0.0266774	0.0016755	-0.00786212	0.0180182	0.0215827	-0.0600916	0.0232058	0.00361909	-0.00506673	0.0180434	0.00213863	-0.0419402	0.0186857	-0.000802655	-0.0134172	-0.0104853	-0.044096	0.0501154	0
P0CX50;P0CX49	RPL18B;RPL18A	ribosome	9.14594e-09	0.921195	0.891882	0.883	-0.740311	0.901747	-0.740311	-0.76693	0.0397536	0.000218987	-0.0110144	-0.00131476	0.0279941	-0.0556375	0.0296662	-0.00156156	0.0164035	-0.000751973	0.014511	-0.0582671	0.00448653	-0.00016809	-0.004969	-0.0102279	-0.0320937	0.0429721	0
P0CX52;P0CX51	RPS16B;RPS16A	ribosome	9.14594e-09	0.807502	0.997722	0.965543	-0.342622	0.495207	-0.342622	-0.480602	0.0324396	-0.00304857	-0.0216737	-0.000176965	0.0451469	-0.0526873	0.0196441	0.00170013	0.00683905	0.00990838	-0.0102864	-0.0278053	0.0185809	-0.00972669	-0.0117382	-0.0261383	-0.00795517	0.0369774	0
P0CX54;P0CX53	RPL12B;RPL12A	ribosome	9.14594e-09	0.926262	0.831088	0.77736	0.0304341	0.0304341	0.0570818	-0.757222	0.0359183	0.00965194	0.00426472	-0.0225579	-0.0256106	-0.0016665	0.0274536	-0.00997797	0.00125059	-0.00149024	0.0354797	-0.0527157	-0.00768183	-0.0153894	-0.00833457	-0.0226125	-0.0103153	0.0643336	0
P0CX56;P0CX55	RPS18B;RPS18A	ribosome	9.14594e-09	0.999901	0.857335	0.988823	-0.389236	0.748979	-0.389236	-0.880775	0.0258258	0.00641088	-0.00655559	-0.00138856	0.00068203	-0.0249746	0.0169596	0.00427046	0.001954	0.00606313	0.0326074	-0.0618546	0.00515503	-0.00114046	-0.0108619	-0.00503624	-0.0157421	0.0276256	0
P0CX83;P0CX82	RPL19B;RPL19A	ribosome	9.14594e-09	0.999157	0.995438	0.515138	-0.498684	0.622656	-0.498684	-0.899066	-0.000259135	-0.000177975	-0.0132805	0.0142046	0.00513452	-0.00562152	0.00763782	-0.00279289	-0.000264678	0.0238996	0.00865697	-0.0371369	0.00853107	-0.00948092	-0.00662781	-0.0286738	-0.0386661	0.0749176	0
P0CX85;P0CX84	RPL35B;RPL35A	ribosome	9.14594e-09	0.68967	0.752542	0.99871	-0.241039	0.638355	-0.329223	-0.241039	0.026437	0.00346671	-0.0161331	-0.0103446	0.0478975	-0.0513234	0.0324553	0.0107013	0.0193222	0.0221442	0.000831277	-0.0854543	0.0137147	0.00585484	0.00410472	-0.0182258	-0.0157288	0.0102803	0
P10080	SBP1	cytosol	0.298294	0.39869	0.173717	0.240786	0.31241	0.31241	0.667041	-0.293825	0.0342658	0.059942	0.0208355	-0.0637843	-0.0210508	-0.0302082	-0.00177709	0.0412045	-0.0515279	-0.0570139	0.0617675	0.00734691	-0.00318034	0.0692323	0.0784986	-0.00938238	-0.0528395	-0.0823287	0
P10081	TIF2	cytosol	9.14594e-09	0.947871	0.884375	0.813908	0.309423	0.386235	-0.573749	0.309423	0.0206364	-0.00497112	-0.00677874	0.000752127	-0.018457	0.00881833	0.0446667	-0.0651473	-0.0166223	0.0103071	0.0225236	0.00427224	-0.0539995	-0.0508206	-0.00989892	0.0655094	0.0647571	-0.0155474	0
P10127	ADH4	mitochondria	5.20021	0.87659	6.71355e-09	0.974443	0.776103	0.776103	0.517743	0.939542	-0.0413316	0.0386802	0.00265138	0	0	0	-0.0972159	0.236029	-0.138813	0	0	0	-0.00199182	0.0337901	-0.0291044	-0.00269388	0	0	0
P10363	PRI1	nucleus	9.14594e-09	0.573888	0.340991	0.925785	0.565023	0.394556	0.973342	0.565023	0.00651131	0.00580423	0.0625768	0.0100466	-0.00552231	-0.0794167	-0.0630835	0.0405019	0.00880297	0.00682425	0.0636917	-0.0567373	-0.0023123	0.0122405	0.0308075	0.00845204	0.00157114	-0.0507589	0
P10507	MAS1	mitochondria	0.0288845	0.528215	0.42873	0.317323	0.837942	0.939507	0.611653	0.837942	-0.0379788	0.0756001	-0.0241578	-0.00568621	-0.00777738	0	-0.093744	0.103618	-0.0112428	0.00136897	0	0	-0.0747036	0.0371819	0.0316405	0.000747888	0.00513333	0	0
P10591	SSA1	ambiguous	9.14594e-09	0.992955	0.957918	0.812929	-0.420342	-0.425055	0.766358	-0.420342	0.0245238	0.0138893	-0.021362	-0.00880084	0.020981	-0.0292313	-0.0269115	-0.0236432	0.00316686	0.0287174	0.0158019	0.00286849	0.0550928	-0.00838175	-0.0454077	-0.0195295	0.0248887	-0.00666266	0
P10592	SSA2	cytosol	9.14594e-09	0.998981	0.982867	0.908592	0.0178187	0.0178187	0.606047	-0.125267	0.016034	0.01793	-0.0291773	0.00407609	0.00823288	-0.0170955	-0.00469288	-0.0161812	-0.00699702	0.0317943	-0.000298009	-0.0036252	0.0462516	-0.0131824	-0.0350455	-0.0173752	0.0228102	-0.00345864	0
P10622	RPP1B	ribosome	9.14594e-09	0.85673	0.586772	0.543431	-0.244235	0.817992	-0.306668	-0.244235	0.042175	0.0321983	-0.00630618	0.0135356	-0.0258885	-0.0557142	0.0397392	0.0136551	-0.029583	0.0426432	0.00975389	-0.0762083	0.0176643	-0.0156171	0.00263816	-0.0444235	0.0347359	0.0050023	0
P10659	SAM1	cytosol	9.14594e-09	0.820401	0.793161	0.575236	0.46907	0.46907	0.287514	0.586435	0.0402283	0.0182176	-0.0514266	0.00414719	0.0366881	-0.0478546	0.0485919	-0.0539174	-0.0429631	0.0445563	0.0107938	-0.00706149	-0.0363146	-0.0617361	-0.0628786	0.0692345	0.0859081	0.00578667	0
P10662	MRP1	mitochondria	9.14594e-09	0.573704	0.781157	0.622805	-0.177747	-0.941441	-0.177747	0.255363	0.0543183	-0.0409872	0.00755662	-0.0208877	0	0	-0.0750265	0.0771379	-0.00211143	0	0	0	0.0332572	0.0644071	-0.0473413	0	-0.0263278	-0.0239951	0
P10664	RPL4A	ribosome	9.14594e-09	0.951295	0.990879	0.907812	0.0789086	0.34887	0.0789086	-0.768537	0.019835	-0.0238865	-0.0159197	-0.00921899	0.0207199	0.00847031	0.0184916	-0.00561308	-0.00740097	0.00777981	0.0231504	-0.0364077	0.0122698	0.00102263	-0.00675594	-0.0173724	-0.0315333	0.0423691	0
P10823	GPA2	PM	9.14594e-09	0.709406	0.842415	0.160719	0.520286	0.520286	0.625486	0.469251	0.0514359	0.0393027	-0.0185521	-0.0507154	-0.0214712	0	0.0682874	-0.03178	0.00316306	-0.0199748	-0.0196957	0	0.0872473	0.0200047	-0.100489	-0.00357159	-0.000347407	-0.00284349	0
P10834	PET54	mitochondria	9.14594e-09	0.83053	0.608987	0.999989	0.145248	0.864209	0.145248	-0.372272	-0.0449809	0.0195739	0.025407	0	0	0	-0.0954336	0.0878942	0.00753931	0	0	0	-0.000198282	-0.00231423	0.00251252	0	0	0	0
P10849	MTF2	mitochondria	1.68245	0.050637	0.00325779	0.706865	0.352449	0.620846	-0.166246	0.352449	-0.107101	0.0265899	-0.0551719	0.0311416	0.0501948	0.0543464	-0.210149	0.174292	0.0358573	0	0	0	0.00270327	0.0355528	0.0114343	-0.0496903	0	0	0
P10869	HOM3	cytosol	9.14594e-09	0.823367	0.898517	0.873194	0.518926	0.803596	0.304725	0.518926	0.0502927	-0.00700031	-0.0538521	0.0182191	0.020816	-0.0284753	0.060042	-0.0325301	-0.0534892	-0.000376614	0.0125386	0.0138153	-0.00587293	-0.0694042	-0.030929	0.0285243	0.0481083	0.0295735	0
P10962	MAK16	nucleus	0.420611	0.380702	0.0310749	0.820014	0.509906	0.861743	0.509906	0.0781731	0.0263989	-0.00152151	0.0530918	-0.0300787	-0.0500077	0.00211729	0.0339108	-0.00282326	0.0457095	-0.0320901	-0.0989427	0.0542358	0.0219257	-0.0189725	0.0321586	-0.0240826	0.0122082	-0.0232374	0
P10964	RPA190	nucleus	9.14594e-09	0.992303	0.973136	0.979047	0.459901	0.853429	0.459901	-0.0273329	0.0162555	0.00917882	-0.00271998	-0.00632909	0.0186696	-0.0350549	0.0127332	-4.8076e-06	-0.0171487	-0.00361035	0.03345	-0.0254194	0.0328585	0.017107	0.0276895	-0.0215532	-0.0260058	-0.030096	0
P11075	SEC7	ambiguous	9.14594e-09	0.472971	0.608784	0.899176	0.474886	0.896931	0.474886	0.436182	0.0423768	-0.00942695	-0.0501979	0.00802357	-0.0178512	0.0270756	0.0957332	-0.0269194	-0.0577996	-0.0146206	-0.0159122	0.0195186	0.0157285	-0.0261718	-0.0509424	0.0236383	0.0433822	-0.00563477	0
P11076	ARF1	Golgi	9.14594e-09	0.935011	0.524818	0.961597	0.25109	0.25109	0.0134381	0.940954	0.0445205	0.0197423	-0.038652	0.00790612	0.0152138	-0.0487308	0.000812152	-0.0456844	-0.0655389	0.0285621	0.0674791	0.01437	-0.0251952	-0.0309917	-0.0457728	0.031795	0.0504667	0.019698	0
P11412	ZWF1	cytosol	9.14594e-09	0.890093	0.95546	0.833536	0.93622	0.93622	0.921009	0.972602	-0.0161853	-0.0288269	-0.0137662	0.0104057	0.0147315	0.0336413	-0.0041556	-0.0378034	-0.0154786	0.0167675	0.0162361	0.0244339	-0.0096828	-0.0728299	-0.0215612	0.015856	0.0456247	0.0425932	0
P11433	CDC24	ambiguous	9.14594e-09	0.660806	0.993367	0.693562	0.384318	0.384318	0.460046	-0.0857041	0.0395456	0.0290106	0.0181789	-0.00971825	0.0123821	-0.0893989	-0.00654164	-0.00482178	-0.0110693	0.0245404	0.0245159	-0.0266236	0.0025036	0.0315729	0.0242152	0.0195842	-0.0469048	-0.0309711	0
P11484	SSB1	cytosol	9.14594e-09	0.973792	0.976197	0.990449	0.374996	0.374996	0.920241	0.31594	0.0187416	-0.000258188	-0.0280413	-0.0176429	0.0148673	0.0123335	-0.0104652	-0.00961903	-0.0212685	0.00828528	0.0389227	-0.00585522	0.0214471	-0.0100468	-0.0155152	-0.0199853	0.0154219	0.0086783	0
P11491	PHO8	vacuole	2.27634	0.204719	0.0139048	0.00667445	0.607509	0.607509	0.474338	0.954704	-0.0523166	-0.0563765	0.01763	0.0779817	0.0137262	-0.000644813	-0.0672564	-0.0419756	0.109535	0.0250127	-0.0222965	-0.00301888	-0.0778334	-0.0515288	0.134832	-0.00895802	0.00402596	-0.000537953	0
P11632	NHP6A	nucleus	1.18141	0.846546	0.581025	0.001181	0.674157	0.799781	0.661207	0.674157	0.00335465	-0.010363	-0.00195882	-0.0254623	0.0170662	0.0173633	-0.012426	-0.00770324	0.00217941	-0.0428129	0.00260937	0.0581534	0.03086	-0.120189	0.045631	-0.0516165	-0.00396364	0.099278	0
P11633	NHP6B	nucleus	0.391282	0.722089	0.961586	0.0159385	-0.132852	0.465588	-0.8527	-0.132852	-0.00735877	-0.00103363	-0.000118224	-0.0069311	0.0464723	-0.0310305	0.00930772	-0.00197734	-0.00142793	-0.0245241	0.0167959	0.00182576	0.000166209	-0.00625152	0.0485616	-0.0376055	-0.0989124	0.0940415	0
P11745	RNA1	cytosol	9.14594e-09	0.972755	0.639212	0.704103	0.591944	0.50878	0.591944	0.687185	0.01658	-0.014676	-0.0345887	0.0125922	0.0377613	-0.0176688	0.0338415	-0.0732857	-0.0217244	0.0532658	0.00190846	0.00599421	-0.0300356	-0.0880303	-0.0122008	0.0601015	0.0713552	-0.00118993	0
P11792	SCH9	cytosol	1.7524	0.0237752	0.552533	0.00714527	0.56548	0.203692	0.731672	0.56548	-0.0980188	-0.00108992	-0.04176	-0.0124937	0.0463294	0.107033	-0.0396106	-0.0532101	0.00785039	0.0575547	0.0431454	-0.0157299	-0.0756075	-0.0718903	-0.0868337	0.0920805	0.0341246	0.108126	0
P11914	MAS2	mitochondria	9.14594e-09	0.961106	0.896098	0.999068	-0.621758	-0.636664	0.901217	-0.621758	0.0274347	0.0166471	-0.0440818	0	0	0	-0.0604172	0.0273221	0.0302632	0.0048357	-0.00200379	0	0.0168419	0.00937363	-0.0161792	0	-0.0100363	0	0
P11938	RAP1	nucleus	9.14594e-09	0.416765	0.49858	0.787185	0.595747	0.930438	0.595747	0.406845	-0.0085133	0.00506257	0.0162905	-0.0417256	-0.0215408	0.0504267	-0.0257678	0.00363339	0.00202594	-0.0433063	-0.00748232	0.070897	0.0150206	0.0535302	0.00729796	-0.0552246	-0.028566	0.00794183	0
P11972	SST2	cytosol	0.431405	0.118229	0.177484	0.442368	0.949536	0.949536	0.978312	0.907683	0.0737687	0.0357772	0.0244407	0.0132174	0.000739398	-0.147943	0.0379404	0.0276998	0.0124797	0.00468159	0.0371753	-0.119977	0.0351596	0.0270356	0.0287371	0.0163033	-0.0111765	-0.096059	0
P12385	SUP45	cytosol	9.14594e-09	0.985821	0.978024	0.981086	0.547587	0.186813	0.646594	0.547587	0.0114004	0.00693944	0.000679368	-0.0145465	-0.0113346	0.00686188	0.0241703	-0.00956987	-0.0183477	-0.017714	0.0225935	-0.00113226	0.021265	-0.0070191	-0.0213963	-0.0214246	-0.00528828	0.0338633	0
P12611	WHI2	PM	9.14594e-09	0.908846	0.978645	0.933316	0.190788	0.190788	0.843121	0.172004	0.0148083	0.0035925	-0.0406099	0.0258635	0.00295951	-0.00661393	0.00723579	0.047709	-0.0159013	-0.019015	-0.000335085	-0.0196934	0.0376502	-0.00477718	-0.0393554	0.0088788	8.93869e-05	-0.00248582	0
P12612	TCP1	cytosol	9.14594e-09	0.775631	0.916726	0.579506	0.969794	0.955133	0.969794	0.987376	-0.0134126	-0.0353849	-0.0159864	-0.00305072	0.0301152	0.0377194	-0.00768851	-0.0347468	-0.0203303	0.00724545	0.0161944	0.0393258	-0.0171169	-0.0756938	-0.0249161	0.00719803	0.0346964	0.0758324	0
P12686	MRP13	mitochondria	1.61746	0.000244598	0.845041	0.686413	0.456155	0.954537	0.456155	0.449698	-0.129248	0.133052	0.0249658	-0.0287703	0	0	-0.0605394	0.0717833	-0.0112439	0	0	0	0.0209436	0.0841279	-0.00303466	-0.0468801	-0.0551566	0	0
P12687	MRP7	mitochondria	9.14594e-09	0.941471	0.645495	0.849231	0.447993	0.90662	0.447993	0.0289212	-0.0322153	0.0352416	-0.00302626	0	0	0	-0.0966074	0.0622825	0.0343249	0	0	0	0.00760757	0.044117	-0.0517246	0	0	0	0
P12688	YPK1	cytosol	0.148722	0.570656	0.814091	0.0770651	0.88748	0.842057	0.88748	0.89135	0.0385636	0.0444679	-0.0483275	0.0187832	-0.0168336	-0.0366537	0.027208	0.0117676	-0.0485545	0.0231414	-0.0108276	-0.00273496	0.0616678	0.0303421	-0.0959476	0.0310952	0.0189106	-0.046068	0
P12695	LAT1	mitochondria	9.14594e-09	0.998287	0.268062	0.672401	0.925113	0.953986	0.925113	0.834882	-0.0104791	0.015775	-0.0026168	0.00172686	-0.00126771	-0.00313834	-0.116742	0.116821	0.00117829	0.00114398	-0.000632072	-0.00176908	-0.0259448	0.0578123	-0.0312592	0.00141832	0.000351942	-0.00237858	0
P12709	PGI1	cytosol	9.14594e-09	0.896806	0.951562	0.924232	0.267473	0.621154	0.267473	0.252524	0.0391339	-0.0135613	-0.0480537	0.00535346	0.0394169	-0.0222892	0.0399834	-0.0399683	-0.0244062	0.0268182	-0.00345437	0.00102731	-0.034334	-0.0596314	8.25862e-05	0.0320841	0.0613232	0.000475592	0
P12753	RAD50	nucleus	3.27917	0.230179	0.104552	4.48827e-05	-0.0638484	-0.0638484	0.886737	-0.265785	0.0648041	0.0100394	0.0192441	0.0332044	0.00168136	-0.128973	0.0211981	0.020622	-0.0269719	-0.0713154	0.0583862	-0.00191903	0.0287979	-0.010909	0.0103082	0.112379	0.0328474	-0.173424	0
P12754	GCD2	cytosol	9.14594e-09	0.966254	0.923185	0.36829	0.668859	0.720601	0.668859	0.572005	-0.0269652	-0.016254	-0.00243773	0.0168164	0.01913	0.00971049	-0.0277172	-0.0110756	-0.0131003	-0.00699523	0.0227937	0.0360946	-0.0107916	-0.0630238	-0.0472767	0.0121517	0.104105	0.00483539	0
P12868	PEP5	endosomes	9.14594e-09	0.464387	0.58051	0.355942	0.657909	0.644632	0.657909	0.887387	0.0379829	0.0347752	0.0580696	-0.00226553	-0.0575166	-0.0710456	0.0594048	0.0567428	-0.0010158	-0.0520107	-0.0359839	-0.0271373	0.062665	0.0418298	0.045978	-0.0872471	-0.0472746	-0.0159512	0
P12887	UNG1	nucleus	0.0050697	0.434006	0.341489	0.573004	0.221335	0.895428	0.221335	0.186697	0.00126046	0.00303851	-0.00778964	0.0522387	0.0419191	-0.0906671	-0.0146303	0.0170442	0.0141683	0.014411	0.0566392	-0.0876325	0.0660251	0.0550776	0.0171601	-0.0104301	-0.0603248	-0.0675079	0
P12904	SNF4	cytosol	9.14594e-09	0.698151	0.871012	0.27076	0.402365	0.8832	0.295265	0.402365	-0.0327599	0.0158968	-0.00696442	-0.0241221	0.00533712	0.0426125	-0.0235274	0.000341351	-0.0208162	-0.0221885	0.0244761	0.0417147	-0.120752	-0.0455237	-0.0122931	0.0814831	0.0645755	0.0325101	0
P12945	NAT1	cytosol	9.14594e-09	0.856572	0.216737	0.838696	-0.517693	0.912574	-0.517693	-0.801338	0.0249324	0.00873043	-0.0179969	0.00893161	0.0388389	-0.0634365	0.00739999	-0.00748307	-0.0087349	0.0469888	0.0651434	-0.103314	0.0373779	0.00281763	-0.0124623	-0.041066	-0.0328045	0.0461373	0
P12962	CAF20	cytosol	2.23858	0.253238	0.000133548	0.624942	0.539644	0.369588	0.539644	0.836843	-0.061817	-0.00640558	0.00162148	0.010674	-0.016766	0.0726931	-0.0103688	-0.1027	-0.0761063	-0.0475345	0.112508	0.124202	-0.0439843	-0.031163	-0.0716593	0.0195071	0.061315	0.0659845	0
P13185	KIN1	cytosol	1.12624	0.00196984	0.527046	0.672422	-0.228585	-0.366762	0.138054	-0.228585	0.0455939	-0.0393439	0.0055998	0.0922923	-0.0490084	-0.0551337	0.0239247	-0.0240086	-0.0496649	-0.0269791	-0.00125255	0.0779805	0.0113082	0.0587256	-0.0368662	0.0115895	-0.0161686	-0.0285885	0
P13186	KIN2	cytosol	9.14594e-09	0.727094	0.347107	0.431433	0.818848	0.818848	0.894678	0.743174	0.0597305	0.0540173	0.0051385	-0.0253881	-0.0429285	-0.0505698	0.072842	0.0429446	0.000942519	-0.0584047	-0.0631222	0.00479773	0.0629156	0.0295741	-0.000795391	0.00879098	-0.0621707	-0.0383147	0
P13188	GLN4	cytosol	9.14594e-09	0.886176	0.790051	0.993478	0.406482	0.649651	0.406482	0.333475	0.0480374	-0.0109383	-0.0416696	-0.00153613	0.0359763	-0.0298697	0.0586485	-0.0427038	-0.0310562	0.0415535	-0.00872713	-0.0177149	-0.00874895	-0.0341172	-0.00661645	0.0185771	0.0388028	-0.00789733	0
P13298	URA5	cytosol	9.14594e-09	0.729695	0.910679	0.835889	0.115959	0.722456	0.115959	-0.0347182	0.0792717	-0.00349206	-0.0357489	0.00133682	0.010529	-0.0518966	0.058919	-0.0330527	-0.0202998	0.0188432	-0.0196568	-0.00475287	-0.0128669	-0.0423517	0.00410353	0.0158778	0.060579	-0.0253417	0
P13382	POL1	nucleus	0.211898	0.191243	0.905145	0.146045	0.909573	0.958256	0.897978	0.909573	0.0108042	0.00819682	0.0543016	0.053944	-0.00753364	-0.119713	0.00634098	0.0173553	0.0212572	0.0167723	0.00570786	-0.0674336	0.0197421	0.0226284	0.0827492	-0.00135909	-0.0102431	-0.113518	0
P13393	SPT15	nucleus	0.117297	0.849252	0.0811273	0.618237	0.393463	0.858534	0.237734	0.393463	-0.00674374	0.0158696	-0.00667197	-0.028212	-0.00698006	0.0327382	0.0014807	0.00168362	0.0196156	-0.0657836	-0.0494435	0.0924472	0.0618083	0.058585	0.048475	-0.055286	-0.091276	-0.0223063	0
P13517	CAP2	actin-associated	1.42486	0.00772375	0.0335129	0.998698	0.763926	0.763926	0.884854	0.538589	0.13665	0.0584135	-0.0426895	-0.00983026	-0.0698467	-0.0726968	0.130205	-0.0428304	-0.0193188	0.0529559	-0.067039	-0.0539727	0.0335902	0.0143009	-0.0183235	-0.0156962	-0.00864926	-0.00522207	0
P13586	PMR1	Golgi	9.14594e-09	0.992948	0.956666	0.962687	0.751474	0.560907	0.851843	0.751474	0.000914956	0.0172226	-0.000528422	0.014328	0.0142429	-0.04618	-0.00181944	0.0107353	0.0165163	0.0236083	-0.0230035	-0.026037	0.0176108	0.0183426	0.00835387	0.00962192	-0.0077927	-0.0461365	0
P13663	HOM2	cytosol	9.14594e-09	0.826866	0.915936	0.946419	0.21989	0.80728	0.110128	0.21989	0.0597246	-0.0212813	-0.0339617	-0.0117181	0.0263744	-0.019138	0.0605156	-0.0370496	-0.0345464	0.0257807	-0.00330779	-0.0113925	-0.0248002	-0.0622332	-0.0035337	0.0374727	0.0505565	0.00253785	0
P13856	RSR1	ambiguous	0.0226057	0.796022	0.574243	0.164877	0.528959	0.355403	0.528959	0.775388	0.0194328	0.0203282	-0.0225521	0.0244726	-0.0237579	-0.0179236	0.0454729	0.062805	0.00817603	-0.0547553	-0.042161	-0.0195375	0.0286385	0.111511	-0.0409993	-0.0395386	-0.0062976	-0.053314	0
P14120	RPL30	ribosome	9.14594e-09	0.994393	0.696804	0.974251	0.376357	0.851827	0.302323	0.376357	0.0303376	0.00737082	0.000981647	0.0090666	0.00320608	-0.0509628	0.0190846	0.0115804	0.0273908	-0.0106489	0.0195336	-0.0669404	0.0274948	-0.0033911	0.00192396	-0.0291149	0.00663645	-0.00354922	0
P14126	RPL3	ribosome	9.14594e-09	0.996913	0.824066	0.808759	-0.716167	0.915709	-0.716167	-0.900649	0.0223345	-0.00712652	-0.0130735	0.0103518	0.0211924	-0.0336785	0.0142374	-0.00955117	0.000265224	0.0200213	0.0388854	-0.0638582	0.00620646	-0.0127283	-0.00468497	-0.0221399	-0.0240453	0.057392	0
P14127;P02407	RPS17B;RPS17A	ribosome	9.14594e-09	0.890672	0.940168	0.440975	-0.745432	0.880038	-0.745432	-0.805689	0.0330824	0.0169307	-0.00882055	-0.000354859	0.0263938	-0.0672315	0.0226835	-0.00864559	-0.0103716	0.0241345	0.027603	-0.0554039	0.0153313	-0.0102995	-0.0183628	-0.0296021	-0.0386515	0.0815847	0
P14540	FBA1	cytosol	9.14594e-09	0.93117	0.925538	0.904888	0.621282	0.574431	0.625166	0.621282	0.0261444	-0.022461	-0.0339266	0.00936632	0.0421065	-0.0212296	0.0255186	-0.0488577	-0.0143031	0.0357345	0.00142416	0.000483451	-0.0187497	-0.0649438	-0.00688941	0.0327846	0.0607902	-0.00299183	0
P14680	YAK1	ambiguous	9.14594e-09	0.675418	0.686276	0.214295	-0.356105	-0.546414	0.127007	-0.356105	0.0149794	-0.0380046	0.0104549	-0.0109712	0.0349047	-0.0113631	0.0414252	0.0508481	-0.029981	-0.00285771	-0.0367314	-0.0227031	-0.0162014	-0.0028141	-0.00936751	-0.0593976	0.0267924	0.0609881	0
P14693	SAM35	mitochondria	9.14594e-09	0.784852	0.339872	0.99024	-0.700008	-0.945869	0.783336	-0.700008	-0.0169327	0.056731	-0.0397984	0	0	0	0.0469522	-0.0730917	0.0368681	-0.0107286	0	0	-0.00622639	0.0203096	-0.0103515	-0.0160304	0.00705894	0.00523977	0
P14742	GFA1	cytosol	9.14594e-09	0.727883	0.876885	0.520148	0.538148	0.538148	0.173495	0.691261	0.0663107	0.000648188	-0.0599463	-0.00886688	0.0304309	-0.0285765	0.0411203	-0.061098	-0.0289524	0.0404978	0.0174661	-0.00903379	-0.0273186	-0.0864579	-0.0610141	0.0642457	0.0771582	0.0333867	0
P14743	NMT1	cytosol	9.14594e-09	0.680325	0.362655	0.931336	0.838108	0.708455	0.838108	0.858421	0.00396073	-0.0173103	-0.02211	-0.00838064	-0.00933807	0.0531783	0.0286619	-0.0539451	-0.0746509	-0.0111357	0.0519321	0.0591377	-0.00821851	-0.0322703	-0.0211514	-0.0102594	0.022363	0.0495365	0
P14772	BPT1	vacuole	9.14594e-09	0.993797	0.968183	0.333124	0.241074	0.241074	-0.436438	0.604293	0.00643218	0.00336493	-0.0100729	0.00976291	-0.00882991	-0.000657161	0.0182351	0.0343652	0.0077603	-0.0197976	-0.0307417	-0.00982128	0.0337708	0.0161371	0.0252518	-0.0755426	-0.00296338	0.00334633	0
P14832	CPR1	cytosol	9.14594e-09	0.939079	0.738429	0.937909	0.397305	0.397305	0.370503	0.827799	0.0251841	-0.0237241	-0.0434429	0.00703685	0.0279452	0.00700081	-0.0183721	-0.0467075	-0.0110642	0.0535542	0.0113698	0.0112199	-0.042265	-0.0529439	-0.0050697	0.0455867	0.0596032	-0.00491137	0
P14843	ARO3	ambiguous	9.14594e-09	0.888203	0.782838	0.949253	0.296961	0.698731	-0.233236	0.296961	0.0601134	0.00129968	-0.0225696	0.00876428	-0.0087679	-0.0388399	0.0710718	-0.0692593	-0.025247	0.0382678	0.0113712	-0.0262045	-0.0364308	-0.0374212	-0.0285511	0.0469382	0.05553	-6.50512e-05	0
P14908	MTF1	mitochondria	4.72774	0.967185	7.82587e-05	0.000265635	0.365521	0.301215	0.365521	0.66225	-0.00171848	0.0359108	-0.0341923	0	0	0	-0.015927	0.128922	0.0447632	-0.157758	0	0	0.0775872	0.134224	0.016815	-0.0924883	0	-0.136138	0
P14922	CYC8	nucleus	1.33237	0.0039624	0.103923	0.848393	0.731676	0.759914	0.731676	0.194432	0.15458	0.019178	-0.0801122	-0.00601159	-0.0374484	-0.0501855	0.0640906	0.0359805	-0.021141	0.0213461	-0.0797536	-0.0205227	0.0520596	-0.00883332	-0.0485452	-0.023648	0.0201913	0.00877561	0
P15019	TAL1	cytosol	9.14594e-09	0.933716	0.950276	0.932116	0.476995	0.417745	0.47843	0.476995	0.0269523	-0.022911	-0.0240167	-0.00601652	0.0344501	-0.00845814	0.0142065	-0.0173489	-0.0310447	0.0279295	-0.00394841	0.010206	-0.026783	-0.0628354	-0.024119	0.025105	0.0529273	0.0357051	0
P15108	HSC82	cytosol	9.14594e-09	0.844725	0.938764	0.710265	0.604411	0.645636	0.502114	0.604411	0.0496019	-0.00133107	-0.0515033	0.0147659	0.0287	-0.0402334	0.04313	-0.0441747	-0.0245495	0.0321436	0.000278138	-0.00682755	-0.00412812	-0.0627906	-0.0548179	0.044417	0.0732876	0.00403199	0
P15180	KRS1	cytosol	9.14594e-09	0.831963	0.712557	0.89136	0.381457	0.651459	0.381457	0.301716	0.0466868	-0.0282879	-0.044433	-0.00609858	0.0291618	0.00297086	0.0630769	-0.0714784	-0.0164264	0.0370557	-0.00951077	-0.00271699	-0.0295817	-0.0656597	-0.0156505	0.0242598	0.0677424	0.0188898	0
P15274	AMD1	cytosol	9.14594e-09	0.98044	0.989366	0.925867	-0.497097	-0.497097	-0.520293	0.748292	0.0202148	0.00959704	0.0106162	-0.0113474	0.0101138	-0.0391945	0.00773503	-0.008161	0.00198478	-0.00712553	-0.0110843	0.016651	-0.00371895	-0.0259097	0.0241225	-0.00150468	-0.0173473	0.0243581	0
P15303	SEC23	COPII	9.14594e-09	0.850405	0.815247	0.859144	0.84124	0.84124	0.787715	0.991578	0.0279449	0.0235416	-0.0384589	-0.0370324	0.0134039	0.0106009	0.0367424	0.0270338	-0.0328445	-0.039847	-0.0221717	0.031087	0.0475961	0.0356325	-0.0354919	-0.0448084	-0.0361872	0.0332589	0
P15424	MSS116	mitochondria	4.67889	0.97024	0.0105631	2.24789e-06	0.234396	-0.259867	0.234396	0.877474	0.0283808	0.0164408	-0.0417048	-0.00225019	-0.000491295	-0.000375256	-0.18726	0.166405	0.0213908	-0.000382836	0.000223645	-0.000376513	-0.103903	0.170958	-0.0661907	-0.000267256	-0.000181782	-0.000415875	0
P15436	POL3	nucleus	0.283905	0.52047	0.115341	0.29638	0.854711	0.854711	0.876493	0.815364	0.000894749	-0.000503587	0.023406	0.0546865	0.0110028	-0.0894864	0.00832171	0.0235144	-0.00024676	0.0275184	0.0616512	-0.120759	0.0243277	0.0153632	0.049722	0.0147621	0.00249767	-0.106673	0
P15454	GUK1	cytosol	9.14594e-09	0.751045	0.612604	0.740508	0.24342	0.24342	-0.117633	0.708357	0.0763783	-0.00745204	-0.044973	-0.0103758	0.0129782	-0.0265557	0.00341644	-0.0336467	-0.0409911	0.0632695	0.0107847	-0.00283284	-0.040495	-0.0893942	-0.0204221	0.0597039	0.0754644	0.0151429	0
P15496	IDI1	cytosol	9.14594e-09	0.604605	0.842992	0.954076	0.181786	0.772805	0.124299	0.181786	0.0443982	-0.00206888	-0.00969219	0.00731446	0.0420524	-0.082004	0.0489171	-0.0369033	0.0162595	0.0257755	0.0032101	-0.057259	-0.0294012	-0.0561988	-0.0144772	0.0446694	0.0522206	0.00318714	0
P15565	TRM1	ambiguous	9.14594e-09	0.459555	0.992623	0.440531	0.903541	0.918541	0.903541	0.884626	-0.0174196	-0.0145892	-0.0570011	0.0526164	0.0643958	-0.0280023	-0.0118146	-0.0149724	-0.0180929	0.0252226	0.0201714	-0.000513989	-0.0423511	-0.0260677	-0.0740349	0.0344374	0.101531	0.00648563	0
P15624	FRS1	cytosol	9.14594e-09	0.749497	0.808518	0.751879	0.54606	0.54606	0.537338	0.574594	0.0532681	-0.0227372	-0.0568097	0.000970141	0.0406433	-0.0153347	0.0387072	-0.0474381	-0.0193159	0.0447051	-0.00998653	-0.00667178	0.0110486	-0.0726348	-0.00339948	0.0144657	0.0494665	0.00105363	0
P15625	FRS2	cytosol	9.14594e-09	0.910196	0.945198	0.891236	0.421771	0.799861	0.146965	0.421771	0.0516698	-0.010261	-0.0396319	-0.0132977	0.0206464	-0.00912553	0.0577327	-0.0375125	-0.0351725	0.0219689	0.0018689	-0.00888552	-0.0103391	-0.0712208	-0.00918179	0.035876	0.046889	0.0079767	0
P15646	NOP1	nucleus	9.14594e-09	0.966635	0.94461	0.986156	0.342063	0.140892	0.703556	0.342063	-0.000476243	0.0206108	0.0193098	-0.0193064	-0.00909862	-0.0110394	0.00118903	0.00529609	-0.00276689	-0.0207249	-0.0177535	0.0347601	0.0375231	0.0167352	0.018442	-0.0307902	-0.0326991	-0.00921102	0
P15700	URA6	cytosol	0.00390843	0.549283	0.199539	0.780565	0.902511	0.984746	0.902511	0.859115	-0.00791241	-0.0400937	-0.0608659	0.0142186	0.0418998	0.0527537	-0.0046856	-0.0514498	-0.0924379	0.0346818	0.0562368	0.0576547	-0.0435952	-0.0651011	-0.036369	0.0239571	0.0593543	0.061754	0
P15705	STI1	cytosol	9.14594e-09	0.975267	0.974499	0.836479	0.778709	0.669707	0.854086	0.778709	0.0218006	0.00259099	-0.0433386	0.0165096	0.0256575	-0.0232201	0.0208665	-0.0299056	-0.0308674	0.0287606	0.00836434	0.00278147	0.0260281	-0.0109456	-0.0685596	0.0118438	0.0332174	0.00841591	0
P15790	CKA1	nucleus	9.14594e-09	0.606014	0.872634	0.90097	-0.310902	-0.310902	-0.603303	0.503765	-0.0364027	-0.0357606	0.0369861	0.0501922	0.00718729	-0.0222022	0.041772	0.00340722	0.0141958	-0.00777268	-0.0437842	-0.00781814	0.00873729	0.0156593	0.0176519	-0.041166	-0.0248386	0.0239562	0
P15873	POL30	nucleus	9.14594e-09	0.87114	0.37846	0.640797	0.418032	0.672428	0.418032	0.41455	0.030462	-0.0211097	-0.0525148	0.0196914	0.0235572	-8.60685e-05	0.0647453	-0.068209	-0.0373376	0.0380324	-0.0261311	0.0289	0.0136894	-0.0733735	0.0120763	0.0136762	0.0472205	-0.0132888	0
P15891	ABP1	actin-associated	0.551214	0.00725123	0.978971	0.794863	0.701381	0.7732	0.689125	0.701381	0.136227	0.0487373	-0.0414156	-0.00808572	-0.072027	-0.0634361	0.0118549	0.0240814	-0.0113476	0.0118385	-0.021847	-0.0145802	0.0319197	0.0368722	-0.0583485	0.00323375	-0.00547487	-0.00820233	0
P15938	PRP16	nucleus	34.4526	4.07518e-18	0.100052	9.56755e-22	0.520784	0.518519	0.580962	0.520784	0.0646838	0	-0.0510964	-0.0993624	0.20887	-0.123095	0.116857	0.0266828	-0.0157687	-0.0722229	-0.00289522	-0.0526527	0.0578188	0	0.176849	-0.175794	0.0904448	-0.149319	0
P16120	THR4	cytosol	9.14594e-09	0.855354	0.888899	0.922092	0.320455	0.598326	0.300203	0.320455	0.0419383	-0.0266116	-0.023374	-0.00501133	0.0374564	-0.0243978	0.0403866	-0.0496654	-0.0234135	0.0364423	-0.00302133	-0.000728706	-0.0444066	-0.0522211	-0.0192819	0.0459284	0.0694083	0.000572926	0
P16140	VMA2	vacuole	9.14594e-09	0.75918	0.99949	0.78843	-0.154215	0.958711	-0.154215	-0.318463	0.0511827	-0.0251619	-0.00936145	-0.00370768	-0.0167894	0.00383768	0.0240546	-0.00825117	-0.0110867	0.000803552	-0.00644079	0.000920584	-0.0214372	-0.0538965	0.0365003	0.0062695	0.0360486	-0.00348466	0
P16370	RPB3	nucleus	0.0306945	0.378521	0.258248	0.724325	-0.0360875	0.55944	-0.050004	-0.0360875	-0.045579	-0.014055	-0.053909	0.00574134	0.0326727	0.075129	-0.00987753	-0.0799997	0.00736055	0.0098443	0.00514154	0.0675309	0.0210868	0.0142537	-0.014588	0.00604086	-0.0477011	0.0209078	0
P16387	PDA1	mitochondria	9.14594e-09	0.667051	0.453045	0.919687	0.661171	0.998509	0.619709	0.661171	-0.0579149	0.0432092	0.0153188	-4.98932e-05	-0.000225867	-0.000337325	-0.114462	0.0903932	0.0238073	0.000262045	0	0	-0.015922	0.040484	-0.0247806	0.000471079	0	-0.000252457	0
P16521	YEF3	cytosol	9.14594e-09	0.85749	0.975738	0.899524	0.090602	0.090602	0.93971	-0.110299	-0.00298889	-0.0226033	-0.0250534	-0.00113889	0.0096247	0.0421598	0.0120773	-0.0244987	-0.0161112	0.0156281	0.0360011	-0.0230967	-0.0154504	-0.0274445	-0.0129767	-0.00948222	0.00936543	0.0559884	0
P16547	OM45	mitochondria	9.14594e-09	0.988083	0.720457	0.910906	0.322019	-0.77032	0.322019	0.34972	0.0300337	-0.0050728	-0.0249609	0	0	0	-0.0906962	0.071926	0.0187702	0	0	0	-0.0038168	0.039158	-0.0419704	0	0.0066292	0	0
P16550	APA1	cytosol	9.14594e-09	0.980796	0.978917	0.934932	0.406644	0.685623	0.183453	0.406644	0.0442079	-0.00939479	-0.0198772	0.0091892	0.00814199	-0.0322671	0.041485	-0.0402314	-0.0245125	0.0143542	0.0032112	0.00569358	-0.0182436	-0.0512232	-0.0201763	0.0299319	0.0640343	-0.00432312	0
P16622	HEM15	mitochondria	9.14594e-09	0.665664	0.962476	0.761204	0.960439	0.894665	0.960439	0.982767	-0.0450025	0.0613632	-0.0107795	-0.00441072	-0.00117043	0	-0.0529009	0.0406812	0.0150517	0.000281539	-0.00311357	0	-0.0415253	0.0408758	0.0053597	-0.0029558	-0.00175437	0	0
P16649	TUP1	nucleus	0.0901076	0.163765	0.358386	0.848054	0.30901	0.744756	0.30901	0.275545	0.116219	-0.00274157	-0.0741432	-0.028832	0.00587058	-0.0163728	0.0955915	-0.0614659	-0.0543416	0.0353905	-0.022036	0.00686156	-0.0035895	-0.0159613	-0.0613691	0.0197858	0.0614724	-0.000338255	0
P16861	PFK1	cytosol	0.657033	0.0159557	0.260539	0.898673	0.967086	0.967086	0.934405	0.98656	-0.0700951	-0.081976	-0.0424933	0.0144581	0.0610908	0.119015	-0.0281622	-0.0751749	-0.0381512	0.0186968	0.0495004	0.0732911	-0.0235557	-0.0637988	-0.0262983	0.0203177	0.047195	0.0461401	0
P16862	PFK2	cytosol	0.820812	0.0174139	0.189599	0.619404	0.950181	0.950181	0.911169	0.991305	-0.0692617	-0.0826107	-0.0534992	0.0207198	0.0924477	0.0922042	-0.0391954	-0.0676653	-0.0335585	0.0117236	0.0374446	0.0912511	-0.023693	-0.0594035	-0.0324205	0.0129503	0.0224743	0.0800924	0
P16892	FUS3	nucleus	9.14594e-09	0.783096	0.579309	0.991203	0.681775	0.681775	0.532892	0.839441	0.0405295	0.0319596	-0.0123189	-0.0478626	0.00123174	-0.0135394	0.0214331	0.0298059	-0.0245283	-0.063962	-0.00988222	0.0471336	0.0168767	0.010411	-0.00556924	-0.0194186	-0.0244437	0.0221438	0
P17076	RPL8A	ribosome	9.14594e-09	0.919993	0.848086	0.946724	0.203515	0.203515	-0.614216	0.296182	0.00403474	-0.0116016	-0.040427	-0.00420112	0.0193458	0.0328493	0.0485761	-0.0309848	-0.0269601	0.0350907	-0.0161745	-0.00954742	0.0249477	0.0143353	0.00699484	0.00674163	-0.00141047	-0.0516091	0
P17106	CBF1	nucleus	0.209077	0.338423	0.0810715	0.94454	0.808111	0.865237	0.577273	0.808111	-0.0123747	-0.004179	-0.0194579	-0.0429981	0.00889275	0.0701169	-0.0583228	-0.0202212	-0.011673	-0.0201949	-0.0113667	0.121779	-0.0351431	0.00777427	-0.00891109	0.00551901	0.00275291	0.028008	0
P17119	KAR3	nucleus	4.97031	8.4113e-05	0.506644	0.000247669	0.375664	0.375664	0.652661	-0.0252751	-0.0934934	0.00710295	-0.116729	0.105571	0.0494563	0.0480927	0	0	-0.0356533	0.0193795	0.0693853	-0.0531115	-0.0101254	0.0216863	-0.175263	0.00112576	0.0147072	0.147869	0
P17121	SAC7	cytosol	9.14594e-09	0.289305	0.892007	0.615302	0.899813	0.899813	0.87637	0.974887	0.0896785	0.0321076	-0.0548985	-0.0465477	-0.0268421	0.00650212	0.061239	0.0235258	-0.0101501	-0.0306879	-0.0247276	-0.0191992	0.0940678	0.060353	-0.0288856	-0.0422595	-0.0379051	-0.0453707	0
P17157	PHO85	nucleus	9.14594e-09	0.994277	0.834149	0.465284	0.340122	-0.0210231	0.932693	0.340122	-0.00856328	-0.0129532	-0.0124382	0.0106709	0.0163274	0.00695638	0.0166535	-0.0028879	-0.012124	0.04065	-0.0232823	-0.0190093	-0.0198737	-0.050256	-0.0584251	0.0720385	0.045968	0.0105483	0
P17255	VMA1	vacuole	9.14594e-09	0.714091	0.963351	0.800409	0.0300365	0.898246	0.0300365	-0.184006	0.016668	-0.0339265	-0.00524749	-0.000215228	-0.0114439	0.0341651	0.0245319	-0.0217456	-0.0135903	-0.0139591	-0.00480633	0.0295693	-0.00861443	-0.0271882	0.0544329	-0.00932297	0.0017026	-0.0110099	0
P17505	MDH1	mitochondria	9.14594e-09	0.998078	0.947674	0.927535	0.982148	0.982148	0.980541	0.993201	-0.0063058	0.0195096	-0.0134697	0.00016419	0	0.000101709	-0.00902626	0.0397379	-0.0363507	0.00563898	0	0	-0.00522059	0.0399791	-0.034996	0.000576133	-0.000338623	0	0
P17536	TPM1	actin-associated	9.14594e-09	0.845969	0.931692	0.989527	0.502247	0.607454	0.502247	-0.0160559	0.0537335	-0.0149219	-0.0333155	-0.0066121	0.034761	-0.0336451	0.0666014	-0.0192821	-0.0213641	-0.0125834	-0.0195579	0.00618618	0.00327587	-0.0297084	0.00611489	0.00746529	0.0271861	-0.0143337	0
P17555	SRV2	actin-associated	9.14594e-09	0.955755	0.958539	0.828786	0.718607	0.804205	0.546989	0.718607	0.052341	0.00770736	-0.0298197	-0.00920381	-0.00627659	-0.0147483	0.0551089	-0.0217578	-0.0220274	-0.000972808	-0.0181558	0.00780491	0.0412387	-0.0383166	-0.0431927	-0.00717707	0.0261957	0.0212521	0
P17558	PET123	mitochondria	0.56239	0.0495021	0.135762	0.806081	-0.210892	0.99931	-0.225155	-0.210892	-0.10793	0.0578115	0.0501182	0	0	0	-0.146563	0.0832366	0.0633264	0	0	0	-0.00324756	-0.00494854	-0.0321412	0.0403373	0	0	0
P17629	HPR1	nucleus	0.116965	0.638288	0.417946	0.160191	0.315146	0.617941	0.315146	-0.044009	0.0568461	-0.0132928	-0.0333707	0.0269925	-0.00906532	-0.0281098	0.0526055	-0.0032743	-0.0593008	-0.0133217	0.0589414	-0.0356501	0.091136	0.067224	0.067696	-0.0340175	-0.0925663	-0.0994722	0
P17695	GRX2	ambiguous	1.3718	0.399658	0.00111019	0.695906	0.798047	0.651712	0.956562	0.798047	-0.0297527	-0.0549527	0.0420155	0.0585875	0.0142182	-0.0301159	-0.162321	-0.000383385	0.114789	0.068524	-0.00961637	-0.0109924	-0.0322764	-0.0302461	0.0395212	0.0484994	-0.00453588	-0.0209622	0
P17709	GLK1	cytosol	0.101574	0.567231	0.0893941	0.920666	0.148272	0.868389	0.148272	-0.185632	0.00727784	-0.0580958	-0.0240734	0.0110359	0.0608322	0.00302324	0.054463	-0.106702	-0.098618	0.0341135	0.0716582	0.0450855	-0.0347993	-0.0191879	0.0315949	0.0337567	0.00694672	-0.0183111	0
P17890	RPC31	nucleus	0.45645	0.0231379	0.37479	0.964214	0.231755	0.963645	0.0284086	0.231755	-0.0264173	-0.0271431	0.0181329	-0.0552371	0.0478317	0.0428328	-0.021839	-0.0340897	0.00744812	-0.0308992	0.0388989	0.0404808	-0.0275988	-0.0345109	-0.00761346	0.0455904	0.0292416	-0.00510879	0
P17891	CLC1	Golgi	9.14594e-09	0.458508	0.979729	0.876915	-0.0977782	0.432738	-0.0977782	-0.255454	0.0659692	0.000545295	-0.0177614	-0.0184989	0.0403807	-0.070635	0.0322904	-0.00801455	-0.0222815	0.0196512	-0.0133319	-0.00831368	-0.0534427	-0.0156298	-0.00199204	0.0466599	0.0463686	-0.0219639	0
P18239	PET9	mitochondria	9.14594e-09	0.402755	0.955127	0.975658	0.863698	0.905884	0.863698	0.572078	-0.023148	0.0776595	-0.0553023	0.000106604	0.000757968	-7.37368e-05	-0.0374843	0.0529269	-0.0183463	0.00192762	0.000976096	0	0.0083616	0.0273435	-0.0378992	0.00189195	0.00030212	0	0
P18409	MDM10	mitochondria	0.196033	0.996449	0.0309026	0.906625	0.174536	0.174536	-0.865908	0.341393	-0.00856298	0.0232828	-0.0147198	0	0	0	-0.144726	0.0473914	0.0973345	0	0	0	-0.00676665	-0.0349399	0.0417065	0	0	0	0
P18544	ARG8	mitochondria	0.209077	0.906983	0.446132	0.0637625	0.896282	0.896282	0.998763	0.889034	-0.0389917	0.0343135	0.00203521	0.000478968	0	0.00216402	-0.105012	0.0525207	0.0528464	-0.00035473	0	0	-0.0848273	0.0781938	0.00384729	0.00260014	0.000186033	0	0
P18562	FUR1	cytosol	9.14594e-09	0.880171	0.44918	0.745742	0.302533	0.573519	0.302533	0.28175	0.0368363	-0.01162	-0.041928	0.0118761	0.0427217	-0.0378861	0.0649255	-0.0503027	-0.0537542	0.0486154	-0.0125031	0.00301914	-0.0347333	-0.0881261	-0.0203643	0.0359749	0.0783559	0.028893	0
P18759	SEC18	ambiguous	9.14594e-09	0.85738	0.857237	0.974304	0.328324	0.887213	0.09364	0.328324	-0.029084	-0.0084896	0.0169866	0.0431887	8.10308e-05	-0.0226828	-0.0560841	-0.0010412	0.0178055	0.038202	0.0100448	-0.00892689	-0.0272155	-0.0107215	-0.0406634	0.0162281	0.04014	0.0222324	0
P18851	STE4	cytosol	9.14594e-09	0.873467	0.800864	0.901929	0.461834	0.151293	0.516266	0.461834	0.00771167	-0.0304757	-0.0328995	0.0339009	0.0170013	0.00476138	-0.034353	0.039428	-0.0369302	0.0243468	0.000755063	0.00675333	-0.0103357	0.00017805	-0.0520471	-0.00674802	0.0426386	0.0263141	0
P18852	STE18	PM	9.14594e-09	0.711538	0.505529	0.627017	0.499502	0.601158	0.319372	0.499502	0.0236629	0.0567577	-0.0624905	-0.00918827	0.0168126	-0.0255544	-0.00937054	0.0388845	-0.0474706	0.0282202	-0.0212641	0.0110005	-0.00402223	-0.01991	-0.0666762	0.0494438	0.0303677	0.0107969	0
P18900	COQ1	mitochondria	1.9615	9.25412e-05	0.998446	0.531433	0.962391	0.962391	0.987276	0.92947	-0.119865	0.155943	-0.0360778	0	0	0	-0.0160206	0.0332343	-0.0115163	-0.00569741	0	0	-0.0483237	0.0555308	-0.00322024	-0.00398683	0	0	0
P18962	DAP2	vacuole	1.38175	0.0016948	0.240868	0.73188	0.78608	0.787418	0.78608	0.272705	-0.0963919	-0.0674214	0.125049	0.0327711	0.00293249	0.00306094	-0.000550733	-0.0490422	0.0680957	0.00460844	-0.0219066	-0.00120466	-0.0600058	-0.0107447	0.0273451	0.00461799	0.0308947	0.0078928	0
P18963	IRA1	cytosol	0.116384	0.694001	0.693559	0.0892782	0.25663	0.25663	0.807053	-0.0492277	-0.00153083	-0.0114063	-0.00800097	0.0299132	0.0528194	-0.0617945	-0.0276685	0.0445418	-0.0567086	0.00116388	0.0375247	0.00114665	-0.0144592	-0.00153734	0.0512932	0.00589421	0.0573149	-0.0985058	0
P19073	CDC42	ambiguous	0.0641398	0.553026	0.99958	0.104202	0.181038	-0.232916	0.689632	0.181038	-0.0286284	-0.0471981	0.0433642	0.0405745	0.00160674	-0.009719	-0.01144	0.0142682	-0.0155863	0.0110363	0.00603246	-0.00431066	-0.0301973	-0.0959843	-0.0238589	0.103966	0.0450652	0.00100931	0
P19097	FAS2	cytosol	9.14594e-09	0.330608	0.989772	0.84198	0.665345	0.665345	0.857405	0.656767	0.0204142	-0.0337228	-0.0557254	-0.0102409	0.00704566	0.0722293	0.0336328	-0.0278579	-0.0301675	0.0132584	0.00446245	0.00667177	0.00114108	-0.0578799	-0.0368479	0.00833816	0.0327267	0.0525219	0
P19158	IRA2	ambiguous	0.0450543	0.184258	0.787249	0.443568	-0.0202382	0.719728	-0.0202382	-0.195913	-0.018029	0.0010668	0.0270872	0.0783541	0.0032982	-0.0917773	0.00898881	0.00866707	-0.00774446	0.0178721	0.0403571	-0.0681406	0.00471534	4.40632e-05	0.0765996	-0.0422817	-0.0262643	-0.012813	0
P19262	KGD2	mitochondria	3.28281	0.0886087	2.11271e-05	0.570154	0.571912	0.999423	0.571912	0.570137	-0.0843342	0.0934733	-0.00739792	-0.0010217	-0.000719472	0	-0.212328	0.23168	-0.0191439	0.00666144	-0.00207227	-0.00479785	-0.000712702	0.0618352	-0.0614879	0.000860241	0.00151685	-0.00201165	0
P19263	RGR1	nucleus	3.12252	0.000360669	0.996238	0.00463735	0.559086	0.559086	0.252748	0.664783	0.0354784	0.0242555	0.0714463	-0.0381808	0.048584	-0.141583	0.0108343	0.00334256	-0.00939828	0.0222975	0.00906568	-0.0361418	0.0753349	0.0153372	-0.0159803	0.0570186	-0.0652387	-0.0664718	0
P19414	ACO1	mitochondria	9.14594e-09	0.997603	0.567578	0.982312	-0.0312605	-0.0312605	0.113312	-0.996218	0.00958756	0.0157058	-0.0255017	0.000262271	-3.03165e-05	-2.3695e-05	-0.103579	0.0850919	0.0186801	-0.000192724	0	0	0.0316535	-0.0241173	-0.00863387	0.00106797	6.94912e-07	2.89827e-05	0
P19454	CKA2	ambiguous	9.14594e-09	0.293837	0.566811	0.990612	0.803793	0.974485	0.803793	0.801581	0.0184206	0.0325051	0.08274	-0.0260757	-0.0495518	-0.0580382	0.0140496	0.0195422	0.0597644	-0.00143763	-0.0444672	-0.0474513	0.020209	0.00647105	0.0186049	-0.00925345	-0.0305844	-0.00544704	0
P19659	GAL11	nucleus	9.14594e-09	0.602369	0.986114	0.349597	0.386642	0.783149	-0.0404778	0.386642	0.0629567	0.0176561	-0.00884952	-0.015985	0.0249881	-0.0807665	0.028861	0.0210685	0.00911951	-0.00631022	-0.0175966	-0.0351422	0.0529565	0.00739135	-0.00697082	-0.00635068	-0.0741963	0.0271699	0
P19807	HNM1	PM	8.36071	0.00221083	3.09499e-08	0.0238921	0.487664	0.355042	0.679365	0.487664	0.0194566	-0.0312728	-0.0595936	0.0927012	-0.0212914	0	0.0136463	-0.00146959	-0.221752	0.0131738	0.15345	0.0429515	-0.0699733	-0.00133103	-0.0645214	0.105514	0.0303119	0	0
P19881	PHO13	cytosol	9.14594e-09	0.424458	0.835056	0.638828	0.109439	0.246759	-0.00246471	0.109439	0.027359	0.0261267	-0.0500191	0.015627	0.0557456	-0.0748392	0.065116	-0.042787	-0.0359796	0.02774	-0.0107609	-0.00332861	-0.0406615	-0.0942336	0.00483208	0.0368442	0.0779498	0.015269	0
P19882	HSP60	mitochondria	9.14594e-09	0.994174	0.452764	0.996327	0.790744	0.738229	0.994029	0.790744	-0.0147327	0.0233802	-0.00766284	-0.000334494	-0.000339171	-0.000310973	-0.112709	0.0694472	0.0435158	0.00014151	-0.000338236	-5.78002e-05	-0.0135082	0.0176584	-0.00527166	0.000785542	0.000137125	0.000198813	0
P20049	TYR1	cytosol	0.725489	0.897834	0.0680307	0.0471593	-0.0594901	-0.0594901	0.363615	-0.632775	0.0490852	-0.0284513	-0.00948317	-0.00591055	0.00556134	-0.0108015	0.0176055	0.00430486	0.0500376	0.0222582	-0.0942061	0	-0.00635473	-0.140122	-0.0393417	0.0297016	0.124216	0.0319007	0
P20051	URA4	cytosol	9.14594e-09	0.93729	0.918291	0.818223	0.261396	0.261396	0.278075	0.23304	0.0163481	-0.0020882	-0.0241361	0.0291117	0.0316802	-0.0509157	0.0579636	-0.0245705	-0.00353519	0.0127484	-0.0274013	-0.0152049	0.00405152	-0.0676584	0.0184389	0.0199228	0.0308925	-0.00564733	0
P20081	FPR1	cytosol	9.14594e-09	0.922617	0.894132	0.870737	0.123414	0.123414	-0.765908	0.373688	0.0236172	0.0263699	-0.0376202	0.00380733	0.0307507	-0.046925	-0.00305839	-0.040379	-0.0345274	0.017006	0.0427228	0.018236	-0.031278	-0.0252731	0.0151038	-0.00946387	0.0112279	0.0396832	0
P20107	ZRC1	vacuole	9.14594e-09	0.412923	0.350211	0.841432	-0.0175317	0.493936	-0.211672	-0.0175317	0.058954	-0.0652682	-0.0218796	0.0195962	0.0100933	-0.00149571	0.0764526	0.0149739	-0.0826289	0.00146913	-0.0107934	0.000526743	0.0288447	0.0183569	0.0340313	-0.0503875	-0.0241906	-0.00665478	0
P20424	SRP54	ambiguous	9.14594e-09	0.994452	0.999754	0.868294	-0.107969	0.64466	-0.107969	-0.721764	0.031339	0.022588	-0.0218268	-0.00552289	-0.00968796	-0.0168894	0.0134053	0.00357569	0.00479179	-0.00180653	-0.00237485	-0.0175914	-0.00476346	-0.0163849	-0.0570991	-0.00457007	0.026757	0.0560605	0
P20433	RPB4	nucleus	0.526285	0.0461851	0.174314	0.774697	0.0689866	0.0689866	-0.258409	0.689982	0.0119057	0.0103402	-0.024801	-0.0541403	-0.0429797	0.099675	-0.0530368	-0.0628918	-0.015288	0.00720298	0.0702272	0.0537865	-0.0149953	-0.0283252	0.0218948	-0.0160809	0.0380074	-0.00050081	0
P20434	RPB5	nucleus	9.14594e-09	0.94339	0.878111	0.993846	-0.587725	-0.892523	0.832374	-0.587725	-0.00034373	0.00161365	0.0262268	-0.00686358	-0.0198253	-0.000807857	0.0133033	-0.0174392	-0.0497463	-0.00626222	0.0419665	0.0181778	0.0117037	0.00502833	0.0208185	-0.0211496	-0.0154969	-0.000904011	0
P20435	RPO26	nucleus	0.0085144	0.118534	0.810133	0.862399	-0.109096	0.353737	-0.109096	-0.958007	-0.00597541	-0.00702621	-0.00965025	-0.0370785	0.0682605	-0.00853011	-0.0210202	-0.00225459	-0.0348266	-0.0186584	0.0205953	0.0561645	0.023546	-0.00714682	0.0290417	0.0136583	-0.00294348	-0.0561557	0
P20436	RPB8	nucleus	2.48051	0.663479	5.57177e-05	0.280638	0.194311	-0.833839	0.194311	0.283096	-0.00607947	-0.00627446	0.00585681	0.00254871	-0.0317616	0.03571	-0.0120632	-0.0152084	-0.00150002	-0.047951	0.137287	-0.0605642	-0.081287	-0.0428655	0.0297481	-0.000903358	0.0476801	0.0476277	0
P20447	DBP3	nucleus	9.14594e-09	0.950806	0.983872	0.872615	0.250715	0.93265	0.250715	0.184157	0.0345749	0.0156326	-0.00885697	0.00442597	0.0188512	-0.0646277	0.0314203	-0.00646841	0.00066192	0.00365183	0.0136794	-0.042945	0.0540346	0.028832	-0.0199364	-0.0145061	-0.047572	-0.00085204	0
P20448	HCA4	nucleus	9.14594e-09	0.874781	0.888805	0.970246	0.743547	0.761211	0.743547	0.55181	0.0410915	0.0140909	0.022586	0.00688069	-0.0330584	-0.0515906	0.0355728	0.0031569	0.0133674	-0.0129114	0.0118625	-0.0510483	0.0487023	0.0233672	0.0191522	-0.0355836	-0.0390373	-0.0166008	0
P20449	DBP5	nucleus	9.14594e-09	0.976696	0.982466	0.90666	0.606802	0.369878	0.606802	0.759384	0.0168787	-0.00675829	-0.00916745	0.0023466	-0.0112095	0.00790997	0.00261771	-0.0227956	-0.0293078	0.00539704	0.0199724	0.0241163	0.0170672	-0.0214716	-0.0280252	-0.0212753	0.00250789	0.0511969	0
P20457	PRI2	nucleus	5.47673	1.98716e-05	0.703467	0.000195603	0.510292	0.08089	0.805201	0.510292	-0.00175483	0.0855399	0.172795	0.00467544	-0.0877641	-0.173491	-0.00637446	0.020199	-0.0234393	0.0064399	0.0538941	-0.0507192	-0.00664744	0.0131563	0.101818	0.0617457	0.0239234	-0.193996	0
P20459	SUI2	cytosol	9.14594e-09	0.998013	0.801373	0.998554	0.0743649	0.719055	0.0743649	-0.140074	0.0195051	-0.00978785	-0.0106548	-0.00288706	0.0134074	-0.00958276	0.0282361	-0.0212342	-0.000438213	0.0219892	0.0370447	-0.0655977	-0.0132536	-0.024513	-0.0109547	0.00818376	0.0177012	0.0228363	0
P20484	MAK11	nucleus	9.14594e-09	0.875803	0.943022	0.996144	0.666236	0.85996	0.644935	0.666236	0.0233553	0.0255025	0.0395688	0.00071265	-0.0218128	-0.0673265	0.0319935	0.0021499	0.018963	-0.0122663	9.20489e-05	-0.0409322	0.0228843	0.00198271	0.015607	-0.010279	-0.0231563	-0.00703875	0
P20606	SAR1	COPII	9.14594e-09	0.986893	0.754974	0.995127	-0.00721503	0.312095	-0.00721503	-0.156253	0.00139767	0.0192814	0.0149766	0.00987863	0.00511773	-0.0506521	0.0127359	0.0144935	-0.00407522	0.0300732	-0.0401146	-0.0131127	0.0151123	8.15984e-05	-0.0336494	0.00291813	0.0219017	-0.00636428	0
P20795	VPS33	endosomes	9.14594e-09	0.581299	0.92538	0.849668	0.588421	0.434433	0.642012	0.588421	0.0449175	0.0379543	0.0434796	-0.003641	-0.0257608	-0.0969495	0.0689254	0.00743825	-0.0316746	-0.015177	-0.00760998	-0.0219021	0.0628981	0.058174	0.0213407	-0.0587703	-0.0612081	-0.0224344	0
P20967	KGD1	mitochondria	9.14594e-09	0.645182	0.904006	0.872826	0.972577	0.938137	0.972577	0.992431	-0.0506397	0.059025	-0.00352396	-0.00214029	-0.00137552	-0.0013455	-0.0677384	0.0498391	0.0192411	0.000331144	-0.000578702	-0.00109425	-0.0369104	0.0323866	0.00695304	-0.000503551	-0.00163966	-0.000286051	0
P21242	PRE10	proteasome	9.14594e-09	0.825019	0.659773	0.969611	0.321669	-0.142201	0.321669	0.435177	0.0258657	-0.0421021	-0.0109582	-0.00593084	0.0170404	0.0160851	-0.0430216	-0.0227463	0.0339178	0.0233094	-0.01073	0.0192706	-0.026573	-0.0295312	-0.0221845	0.0397834	0.0256135	0.0128919	0
P21243	SCL1	proteasome	9.14594e-09	0.802663	0.700696	0.869761	0.744379	0.744379	0.703849	0.922593	0.0100208	-0.0250632	0.00335904	-0.0201726	0.00625628	0.0255997	-0.00495158	-0.0479203	0.0183387	0.00404553	-0.00344245	0.0339301	-0.000868738	-0.0622862	0.00583995	0.0127107	0.0145491	0.0300553	0
P21264	ADE2	cytosol	9.14594e-09	0.558143	0.386784	0.665888	0.585509	0.629441	0.447299	0.585509	0.0617847	-0.0266993	-0.0704079	0.0130747	0.0323103	-0.0100624	0.0311864	-0.0547815	-0.0353636	0.0721838	-0.0057745	-0.00745066	-0.00642218	-0.0920452	-0.019588	0.0303795	0.0613776	0.0262983	0
P21269	CCA1	cytosol	0.275286	0.0458947	0.428894	0.950616	-0.749892	0.855999	-0.749892	-0.801493	0.0420675	0.103752	-0.0290911	-0.0369517	-0.0818162	0.00203918	0.0783378	0.0461672	-0.0245024	-0.0494304	-0.0505722	0	-0.0276322	-0.00941136	-9.5683e-05	0.00667406	0.0433353	-0.0128701	0
P21304	PWP1	nucleus	9.14594e-09	0.995843	0.980673	0.987802	0.736387	0.888826	0.736387	0.455099	0.0235759	-0.00458786	-0.0177946	0.00349919	0.0243751	-0.0290677	0.0260535	0.00723313	-0.00462143	-0.00134872	0.0168363	-0.0441528	0.0299782	-0.0223103	-0.0178184	0.00112659	0.0127919	-0.00376802	0
P21339	MSB1	cytosol	0.144839	0.794257	0.0991175	0.464228	0.281914	0.620033	0.281914	-0.136475	0.0141727	0.00152687	0.00382167	-0.0334595	0.0187622	-0.00482398	0.00812078	-0.0275845	-0.0318889	-0.0632088	0.0569857	0.0575757	0.0647727	0.0402922	0.0446991	-0.0692965	-0.0916197	0.0111523	0
P21373	UTR1	cytosol	11.1622	7.23931e-08	0.00778536	2.58685e-06	-0.0213305	0.854872	-0.401029	-0.0213305	0.0214206	-0.0632248	-0.00144833	0.0749945	0.154581	-0.186323	-0.0479154	-0.049129	-0.0386051	0.0875513	0.123087	-0.0749886	-0.0663561	-0.13117	-0.0655124	-0.0243691	0.0524003	0.235008	0
P21560	CBP3	mitochondria	9.14594e-09	0.308327	0.708301	0.689216	0.324319	0.324319	0.853505	0.255764	-0.00215198	0.0744365	-0.0745988	0.00231431	0	0	-0.0920494	0.0719439	0.0201054	0	0	0	-0.0149136	0.0349447	-0.0663032	0	0.0135387	0.0327333	0
P21576	VPS1	ambiguous	9.14594e-09	0.773042	0.291855	0.975559	0.479577	0.72718	0.479577	0.465328	0.0222654	0.0224844	0.0174588	-0.0434187	-0.0199786	0.00118875	0.0267283	0.0280276	-0.0144538	-0.074338	-0.0333158	0.0673516	0.0209496	0.0200097	-0.0226798	-0.0259067	0.0137344	-0.00610723	0
P21657	DAL81	nucleus	11.3535	1.29757e-13	0.0583068	0.119546	0.678478	0.678478	0.455451	0.811029	-0.0492093	-0.0288991	-0.0383172	-0.0478043	-0.111386	0.275616	0.0576406	0	-0.0920674	-0.0527464	-0.0160768	0.10325	0.110219	0.00658615	-0.0455891	-0.0616545	-0.0678852	0.0583232	0
P21771	MRPS28	mitochondria	0.18931	0.656451	0.305386	0.144119	0.10407	0.10407	-0.305913	0.867375	-0.0370446	-0.0114613	0.0485059	0	0	0	-0.0903959	0.11316	-0.0227642	0	0	0	-0.025567	0.100824	-0.0408208	-0.00740191	0	-0.027034	0
P21801	SDH2	mitochondria	9.14594e-09	0.916577	0.946995	0.864108	0.629352	0.629352	0.774576	-0.00403236	-0.0199201	0.0460362	-0.026116	0	0	0	-0.0584359	0.0413168	0.0171191	0	0	0	0.0132626	0.040569	-0.0538316	0	0	0	0
P21951	POL2	nucleus	0.21282	0.477814	0.27051	0.194588	-0.144375	-0.144375	0.491605	-0.176782	0.0200977	0.00631247	0.0455479	-0.0017017	-0.0596132	-0.0106432	0.0177922	0.00373723	-0.00622582	-0.0751058	0.0128372	0.046965	0.0139293	0.0185362	0.0763684	-0.0283109	0.00341977	-0.0839426	0
P21954	IDP1	mitochondria	0.502146	0.278353	0.372202	0.0660826	0.992378	0.992378	0.992967	0.98277	-0.0740241	0.0723075	0.0133361	-0.00230796	-0.00378945	-0.00552214	-0.12087	0.0966074	0.0292383	-0.0006983	-0.000897554	-0.00338013	-0.0826101	0.079876	0.00315246	0.00148982	-0.000673787	-0.00123441	0
P21965	MCK1	cytosol	0.129044	0.141726	0.330892	0.851364	0.98237	0.98237	0.97896	0.983131	0.065802	0.0506316	-0.0237849	-0.0775399	-0.0448928	0.0297841	0.0610444	0.0357496	-0.00583982	-0.0708546	-0.0511571	0.0310575	0.0652365	0.0382544	-0.00737714	-0.0634492	-0.0446459	0.0119813	0
P22133	MDH2	cytosol	1.07548	0.136314	0.228919	0.0267853	0.532307	0.907191	0.532307	0.450273	-0.0475284	0.0173977	-0.0368111	-0.0421556	0.0349574	0.07414	-0.016047	0.0149613	-0.031502	-0.0663886	0.0095749	0.0894014	-0.0111526	0.0698304	-0.121151	0.0175297	1.50159e-05	0.0449282	0
P22135	ATP12	mitochondria	9.14594e-09	0.993667	0.753554	0.94821	0.990497	0.972367	0.991757	0.990497	-0.0172845	0.0155327	0.00175189	0	0	0	-0.0681629	0.0784078	-0.0129659	0.0027211	0	0	-0.0289765	0.0275838	-0.00125221	0.00264488	0	0	0
P22137	CHC1	Golgi	9.14594e-09	0.818956	0.829627	0.643266	0.788152	0.813511	0.788152	0.477756	0.0691463	-0.0134627	-0.0226006	0.00747728	-0.00150297	-0.0390573	0.0534954	-0.0156605	0.00066569	0.0223966	-0.0361907	-0.0247064	0.0557088	-0.0455699	-0.0307363	0.00302695	0.0282705	-0.0107001	0
P22138	RPA135	nucleus	9.14594e-09	0.999966	0.856741	0.936129	0.350551	0.350551	0.441273	-0.254365	0.013766	0.00612342	0.00212559	0.00057135	0.00215964	-0.024746	0.0154589	-0.00267786	-0.0259471	-0.0166236	0.044681	-0.0148914	0.0247894	0.0162865	0.037983	-0.0350851	-0.0267987	-0.0171751	0
P22139	RPB10	nucleus	9.14594e-09	0.992183	0.356248	0.882154	0.379279	0.379279	0.394321	0.375861	-0.00591676	-0.00650631	0.0160975	0.00374885	0.00227805	-0.00970135	0.013912	-0.0527667	-0.0181577	0.0612354	0.0655727	-0.0697956	0.0342065	0.00323183	0.0196148	-0.0131628	0.00714794	-0.0510383	0
P22141	PRE1	proteasome	9.14594e-09	0.997702	0.801847	0.86471	-0.443909	-0.578359	-0.443909	0.832672	-0.00314812	0.0109184	0.00370716	-0.00666852	0.00707044	-0.0118794	-0.0187843	-0.0294547	0.0256548	0.0125154	-0.0105683	0.020637	-0.018559	-0.0611314	0.0293152	0.0219655	0.017107	0.0113026	0
P22147	XRN1	cytosol	9.14594e-09	0.732629	0.948932	0.486947	0.151141	0.106172	0.950191	0.151141	0.0395054	0.0363864	0.0377944	-0.000100275	-0.0308399	-0.082746	0.0329031	0.0221705	-0.0383577	-0.0236196	0.0121417	-0.00523804	0.0621389	0.0532968	0.0525323	-0.0215932	-0.06617	-0.0802049	0
P22203	VMA4	vacuole	9.14594e-09	0.934546	0.950704	0.955243	-0.00369597	0.854904	-0.00369597	-0.28555	0.0518892	0.00170886	-0.0320591	0.0025418	-0.00542816	-0.0186526	0.0340866	0.0117334	-0.0265113	0.00602908	-0.0241792	-0.00115855	0.0149754	-0.0200665	0.0231442	-0.0197545	0.00542161	-0.00372012	0
P22204	DBF2	cytosol	9.14594e-09	0.447899	0.463774	0.930695	-0.4625	0.657532	-0.4625	-0.684023	0.03196	0.0582063	0.0295688	-0.00705598	-0.068723	-0.0439561	0.0186649	0.0405208	0.00508714	-0.0276361	-0.0680291	0.0313922	0.0099019	-0.0027899	-0.0297601	-0.00242745	0.043851	-0.0187755	0
P22211	NPR1	ambiguous	9.14594e-09	0.44351	0.490148	0.949637	0.392187	0.392187	0.0910665	0.556246	0.0205095	0.0212495	-0.0137398	0.0286652	-0.0435867	-0.0130975	0.0213198	0.0180853	0.025095	-0.0285619	-0.0638576	0.0279194	0.0255576	0.0275317	-0.0212523	-0.0427919	-0.0113226	0.0222775	0
P22213	SLY1	ambiguous	0.919562	0.0242857	0.0807817	0.73077	0.921038	0.935343	0.851737	0.921038	-0.105825	-0.060822	0.0687401	0.0727898	0.0237317	0.00138585	-0.11957	-0.0172737	0.0666569	0.0398187	0.0282771	0.00209041	-0.0708728	0.00231653	0.0119763	0.0377402	0.0218744	-0.00303463	0
P22214	SEC22	ambiguous	9.14594e-09	0.62525	0.770017	0.935982	0.31097	0.31097	-0.138822	0.82049	-0.00426877	0.0239167	0.0186387	0.0460164	-0.0208141	-0.0634889	0.00684503	0.0017789	0.0108285	-0.0128932	0.0370996	-0.0436587	0.0113649	0.00725246	-0.00331761	-0.0233155	0.0243254	-0.0163096	0
P22219	VPS15	endosomes	0.101649	0.060416	0.818517	0.939778	0.414426	0.414426	0.670294	-0.275353	0.00778862	-0.0863154	-0.00368322	0.0786071	0.00360284	0	-0.0315106	-0.00563087	0.0236559	0.0331772	-0.0196916	0	0.0156126	-0.0489726	-0.0116632	0.00673852	0.0362437	0.00204093	0
P22276	RET1	nucleus	9.14594e-09	0.968125	0.798844	0.431286	0.0693402	0.0693402	0.80266	-0.232072	-0.00237022	-0.0152725	0.0120163	0.00692604	0.0242189	-0.0255186	-0.00035463	-0.0171332	0.00222522	-0.0293665	0.0238194	0.0208097	0.0246113	-0.00111886	0.0303789	0.00209784	0.0292654	-0.0852346	0
P22336	RFA1	nucleus	9.14594e-09	0.728281	0.726209	0.957389	0.566387	0.566387	0.6186	0.461297	-0.0084898	-0.0203278	-0.0203491	-0.0166115	0.04136	0.0244182	-0.0116783	-0.0245599	-0.00215649	-0.0172454	-0.00294044	0.0585805	0.0150922	0.00265686	-0.0159279	-0.0329237	0.0126203	0.0184823	0
P22353	MRPL8	mitochondria	9.14594e-09	0.981436	0.384217	0.729963	-0.68214	0.574842	-0.68214	-0.990455	-0.0105047	0.0338675	-0.0233628	0	0	0	-0.121179	0.0935817	0.0275975	0	0	0	0.0516787	-0.0470662	-0.00461249	0	0	0	0
P22354	MRPL20	mitochondria	1.42374	0.00334989	0.0940676	0.824562	0.877536	0.578807	0.877536	0.898948	-0.0214688	0.128822	-0.107353	0	0	0	-0.146644	0.136417	0.0102272	0	0	0	-0.0283727	0.0460918	-0.0177191	0	0	0	0
P22438	MSM1	mitochondria	9.14594e-09	0.689636	0.669072	0.999252	0.857923	0.895831	0.540234	0.857923	-0.0565146	0.0360282	0.0204865	0	0	0	-0.0779856	0.0870005	-0.00901487	0	0	0	-0.00606117	0.015001	-0.00893986	0	0	0	0
P22515	UBA1	ambiguous	9.14594e-09	0.975542	0.803	0.886812	0.562752	0.724131	0.446429	0.562752	0.0355435	-0.0168598	-0.031303	0.00201987	0.0144118	-0.00381233	0.0452834	-0.066576	-0.0219683	0.043244	0.00390026	-0.00388331	-0.00928879	-0.0572302	-0.0163848	0.0174569	0.0639745	0.00147229	0
P22543	VPS34	endosomes	1.41182	0.0180962	0.0500984	0.299525	0.76007	0.778839	0.76007	0.20984	0.00368992	-0.115262	0.0344027	0.0779135	0.00691847	-0.00766241	0.0434744	-0.0678387	0.00437184	0.080727	-0.0529613	-0.00777326	-0.0205583	-0.0927246	0.0437526	0.00686586	0.0555762	0.00708827	0
P22579	SIN3	nucleus	0.36296	0.173994	0.0979389	0.738825	0.854845	0.948773	0.854845	0.687564	0.0415751	0.0311397	-0.0253403	-0.073468	-0.0277197	0.0538132	0.0306288	0.0130533	-0.0238866	-0.0863385	-0.026619	0.093162	0.0720591	0.0456576	0.00032655	-0.0730258	-0.0585223	0.0135049	0
P22696	ESS1	nucleus	1.18251	0.035131	0.175231	0.0938845	0.906489	0.9488	0.906489	0.892945	0.0855365	0.0151552	-0.0345562	-0.0869847	-0.0309566	0.0518058	0.0554173	0.0315576	-0.027655	-0.0924365	-0.00467875	0.0377954	0.0458096	0.0426153	-0.0408217	-0.0924283	-0.0494975	0.0943226	0
P22768	ARG1	cytosol	9.14594e-09	0.801732	0.865683	0.878397	0.494908	0.897978	0.494908	0.332355	0.0463283	-0.0334844	-0.0410118	0.0232888	0.0206545	-0.0157754	0.0587802	-0.0478849	-0.0281807	0.0319496	-0.00772254	-0.00694171	-0.0176823	-0.0641591	-0.00593633	0.0343701	0.0634697	-0.0100621	0
P22804	BET1	ambiguous	0.208495	0.134672	0.265257	0.729921	0.158944	0.930519	0.158944	0.0433827	-0.043826	-0.0176938	0.00860876	-0.0270415	0.0565505	0.0234021	-0.0722632	-0.0252722	-0.00530685	-0.00401138	0.0664143	0.0404394	-0.0235831	0.00973359	0.0433396	0.00345921	0.0180485	-0.0509977	0
P22936	APN1	nucleus	9.14594e-09	0.84374	0.812257	0.911686	0.865341	0.892221	0.865341	0.693644	0.0245447	0.0682461	0.000977063	-0.0131942	-0.0245163	-0.0560574	0.045242	0.0403608	-0.00719643	-0.0138846	-0.000934195	-0.0635875	0.0386619	0.0656405	0.00892882	-0.0363298	-0.0534919	-0.0234096	0
P23180	AIM17	mitochondria	0.323324	0.263949	0.114294	0.493317	0.181033	0.906934	0.181033	0.049111	-0.0932993	0.0302314	0.03201	0.0226533	0.00745206	0.000952563	-0.144712	0.00905233	0.0126591	0.0488914	0.0504645	0.0236448	-0.0112223	0.0780305	-0.0421366	-0.0114733	-0.00734826	-0.00585009	0
P23202	URE2	cytosol	0.0978239	0.405874	0.21634	0.543666	0.533722	0.918483	0.533722	0.439975	0.00596676	-0.0525921	-0.0603813	0.0362086	0.0300115	0.0407866	0.0248172	-0.079966	-0.0726156	0.00327572	0.0418088	0.08268	-0.0497449	-0.0324558	-0.0219348	0.0116084	0.0891969	0.00333027	0
P23248	RPS1B	ribosome	9.14594e-09	0.976812	0.557297	0.638393	-0.683589	0.624791	-0.683589	-0.888108	0.0183932	0.00352665	-0.0216568	-0.00457181	0.0326032	-0.0282944	0.0108557	0.019293	0.0149154	0.0240353	0.0275452	-0.0966447	0.013428	-0.0104954	-0.00547657	-0.0101419	-0.0432424	0.0559283	0
P23254	TKL1	cytosol	9.14594e-09	0.805913	0.891604	0.950282	0.574312	0.841846	0.574312	0.448891	0.0205121	-0.0367796	-0.0470659	0.00341528	0.043651	0.0162672	0.0355278	-0.054328	-0.0403045	0.0334641	0.0189353	0.00670538	-0.0369845	-0.0506561	-0.00255352	0.0198441	0.0534925	0.0168576	0
P23255	TAF2	nucleus	5.57033	2.40201e-05	0.000678024	0.131236	0.694398	0.808907	0.590954	0.694398	0.0586984	0.050923	0.0119687	-0.125895	-0.0992722	0.103577	0.0688989	0.0377769	-0.0215407	-0.0209485	-0.133474	0.0692871	0.0626011	0.119907	0.0240311	-0.0415374	-0.12609	-0.0389113	0
P23291	YCK1	PM	1.24814	0.501768	0.00573791	0.161776	0.834483	0.906946	0.738743	0.834483	0.0380872	0.0585116	0.0387867	-0.00763959	-0.0602962	-0.0674496	0.0761648	0.102876	0.0608853	-0.0743691	-0.111995	-0.0535621	0.142913	0.0815519	-0.0270798	-0.0623518	-0.0831317	-0.0519018	0
P23293	SGV1	nucleus	0.209077	0.162137	0.162675	0.983695	0.344977	0.821857	0.344977	-0.0188512	0.029735	0.0329256	0.0221855	0.0382633	0.0153636	-0.138473	-0.0386802	0.0257493	0.00909031	0.0548829	0.0566141	-0.107657	0.00935447	0.0260104	0.0223291	-0.0248172	-0.0171641	-0.0157126	0
P23301	HYP2	cytosol	9.14594e-09	0.998515	0.972217	0.603026	-0.316597	0.631866	-0.316597	-0.735376	0.0153821	-0.00084791	-0.0219004	-0.00153066	0.0222064	-0.0133095	0.00283432	-0.0116863	-4.58042e-05	0.0140049	0.0310543	-0.0361614	-0.00794719	-0.017271	-0.00854502	-0.0337678	-0.00632824	0.0738593	0
P23369	MRPL25	mitochondria	0.0450543	0.728813	0.0958499	0.922387	0.940334	0.940334	0.956533	0.800233	-0.0459582	0.0544384	-0.0084802	0	0	0	-0.157996	0.124597	0.0333987	0	0	0	-0.0218929	0.0383061	-0.0164132	0	0	0	0
P23394	PRP28	nucleus	0.511684	0.306512	0.0403323	0.533543	-0.410728	-0.410728	-0.565152	0.294376	0.0037231	-0.0340963	0.065981	-0.0172782	-0.0191232	0.000793669	0.01881	-0.0204426	-0.0482871	-0.0231959	0.105198	-0.0320823	0.0616127	0	-0.0789779	-0.0113713	-0.0029865	0.031723	0
P23542	AAT2	cytosol	9.14594e-09	0.994796	0.99984	0.718254	0.223674	-0.0493198	0.422797	0.223674	-0.0130019	0.00767507	-0.0136258	0.00938235	0.0248612	-0.0152909	0.0141979	0.00722793	-0.0153941	-0.00909775	0.000195233	0.00287076	-0.00591936	0.00322428	-0.00216636	-0.0316664	0.037153	-0.000625169	0
P23585	HXT2	PM	2.30357	0.637421	0.000181326	0.151669	-0.130983	-0.311445	-0.130983	0.844289	-0.051291	0.0363921	0.00680333	0.0384812	-0.000413757	-0.0299719	0.0778951	-0.00417363	-0.182022	0.0105682	0.0854891	0.012243	0.0528279	0.042507	-0.104768	0.0133653	-0.00237699	-0.00155576	0
P23595	PPH22	cytosol	9.14594e-09	0.458557	0.768281	0.959926	0.190688	0.315849	-0.284362	0.190688	0.0232508	-0.0381987	-0.0293865	0.0398246	-0.00773756	0.0122473	0.0186092	-0.0468015	0.0262559	-0.00346853	0.00702132	-0.0016165	0.0159852	0.0089474	0.032172	0.00303654	-0.020087	-0.0400542	0
P23615	SPT6	nucleus	9.14594e-09	0.814383	0.881456	0.920498	0.81844	0.81844	0.896401	0.797594	0.0342964	-0.0230948	-0.0294447	-0.022725	0.0217291	0.019239	0.066249	-0.0504425	-0.0338208	0.00139484	-0.00214175	0.0187612	0.0240399	-0.0309335	-0.0432507	-0.00569332	0.0175439	0.0382936	0
P23638	PRE9	proteasome	9.14594e-09	0.585616	0.731684	0.909535	0.184398	-0.183651	0.552134	0.184398	0.0233385	-0.05055	0.00488555	-0.00934609	0.00248182	0.0291902	-0.0565048	-0.00365675	0.031038	0.0253166	-0.0101277	0.0139346	-0.0131001	-0.0699468	-0.0102707	0.0348245	0.0474186	0.0110744	0
P23639	PRE8	proteasome	9.14594e-09	0.650976	0.8544	0.953944	-0.0474927	-0.159269	0.541758	-0.0474927	0.0508516	-0.040765	-0.0306703	0.0152146	0.000913426	0.00445564	-0.00952083	-0.0227678	0.0276084	-0.00763267	0.000436898	0.011876	-0.00492489	-0.043299	-0.0360464	0.0345482	0.0450588	0.00466334	0
P23641	MIR1	mitochondria	9.14594e-09	0.881631	0.792765	0.835275	0.913404	0.71601	0.913404	0.936694	-0.00841652	0.0475604	-0.0407128	0.000761408	0.000807488	0	-0.0668964	0.0770462	-0.0100946	-0.000318584	0.000263349	0	-0.0259118	0.0454065	-0.0220378	0.00231625	0.00022679	0	0
P23643	VPS3	endosomes	11.0057	3.75269e-08	0.99452	5.78529e-08	0.147236	0.147236	0.00912897	0.895521	0.00971366	0.014791	-0.00228209	0.140241	-0.082311	-0.0801529	0.00619152	0.00582496	-0.0330645	0.0121149	0.0205803	-0.0116471	0.015337	0.00122927	-0.132061	0.0438147	0.19455	-0.122869	0
P23644	TOM40	mitochondria	9.14594e-09	0.995769	0.595042	0.162605	-0.26903	-0.394716	-0.26903	0.989755	0.0169112	0.00720204	-0.0275602	0.00322538	0.000221543	0	-0.102661	0.0791885	0.0206308	0.00284206	0	0	-0.0771454	0.0652703	0.00367724	0.00844715	0	-0.00024933	0
P23724	PRE7	proteasome	0.620158	0.185951	0.278365	0.0832714	0.826968	0.777274	0.826968	0.84048	-0.0120485	-0.0555443	0.0273059	-0.0219498	0.00497545	0.0572613	-0.0592643	-0.0491165	0.0340304	0.0169764	0.0104424	0.0469316	-0.0508787	-0.119008	-0.00833547	0.0280087	0.0395995	0.110614	0
P23900	FPS1	PM	2.55553	0.000186757	0.0685273	0.653412	0.786962	0.735281	0.928675	0.786962	-0.114061	-0.0675007	0.109314	0.100922	-0.0286744	0	-0.156552	0.0293843	0.0486831	0.0561951	0.0222893	0	-0.0691629	-0.0433813	0.0459153	0.0459867	0.0206422	0	0
P24000	RPL24B	ribosome	9.14594e-09	0.970215	0.998075	0.762793	-0.646379	0.834736	-0.712093	-0.646379	0.0193568	-0.0177747	-0.0150048	0.00652413	0.0347608	-0.0278623	0.0018226	-0.0116276	-0.0176595	0.0211042	0.0210439	-0.0146837	0.0133864	0.00274081	-0.00711842	-0.00937286	-0.0442749	0.044639	0
P24276	SSD1	cytosol	9.14594e-09	0.972646	0.714939	0.84281	-0.106334	-0.106334	0.301521	-0.134795	0.0429307	0.0356785	-0.0115698	-0.0149178	-0.019777	-0.0323446	0.0198118	-0.0161204	-0.0724498	-0.00110399	0.0357257	0.0341367	0.0214983	0.0148826	0.0104571	-0.0371173	-0.0471558	0.0374351	0
P24280	SEC14	cytosol	9.14594e-09	0.471276	0.606678	0.648824	0.590963	0.590963	0.506998	0.904597	-0.0330222	-0.0174846	-0.000223508	0.0696609	0.00676711	-0.0256977	-0.0162444	-0.0716699	-0.00709244	0.0408763	0.0470136	0.00711686	-0.0535018	-0.0679448	-0.00963643	0.0308733	0.0925543	0.00765549	0
P24309	DBR1	nucleus	3.37476	0.00826054	0.00182079	0.0550808	0.66831	0.849415	0.314927	0.66831	0.0550835	0.0300688	0.0309832	0.0277103	0.0358672	-0.179713	0.149065	0.0297404	0.025917	-0.0279051	-0.0120053	-0.164812	0.127361	0.132268	0.0170056	-0.126121	-0.0907943	-0.0597192	0
P24384	PRP22	nucleus	2.13526	0.0652447	0.0164996	0.0266247	-0.688164	-0.688164	0.356123	-0.836147	-0.0091139	-0.00870157	0.0823823	-0.039221	0.00454624	-0.0298921	-0.00245895	-0.00806709	-0.12591	-0.0259685	0.0751556	0.0872488	-0.0228218	0.0168677	0.0629968	0.0761117	-0.0343441	-0.0988104	0
P24482	DPB2	nucleus	0.758893	0.736371	0.823111	0.00421277	0.123667	0.123667	0.649115	-0.403059	0.00645927	0.00771682	0.0457835	-0.00863858	-0.0416697	-0.00965134	0.000902548	-0.00206508	-0.0065206	-0.0149021	-0.0269579	0.0495431	-0.0149779	0.00158359	0.0762987	0.0808935	-0.068717	-0.0750809	0
P24583	PKC1	cytosol	0.980404	0.28175	0.564411	0.00734091	-0.132151	-0.132151	0.12254	-0.666423	0.029914	-0.00162875	0.0373035	-0.0177696	0.0314101	-0.0792292	0.000938496	-0.018562	-0.0485723	-0.0176197	0.062831	0.0209845	0.0297482	-0.00216144	0.00544201	0.0746129	-0.0627378	-0.0449039	0
P24783	DBP2	nucleus	9.14594e-09	0.995037	0.964942	0.921948	-0.729529	0.728425	-0.729529	-0.934483	0.0199994	0.0117252	-0.00311835	0.00161801	-0.0171101	-0.0131142	0.0340271	0.0115202	-0.00544448	0.0154159	0.000223601	-0.0557423	-0.0285031	-0.015469	-0.00599399	0.00391565	-0.000478584	0.046529	0
P25038	IFM1	mitochondria	9.14594e-09	0.991459	0.204351	0.93623	-0.312807	0.820309	-0.312807	-0.708064	-0.0121987	0.00129002	0.0109086	0	0	0	-0.143435	0.0796864	0.04081	0	0	0.0229386	0.0187263	-0.0394475	0.00344083	0.0172803	0	0	0
P25043	PUP1	proteasome	0.0315969	0.676698	0.819165	0.126552	0.444126	0.0659283	0.444126	0.712966	0.0166196	-0.0341381	0.0278272	-0.0173102	0.00968252	-0.00268099	-0.0504709	-0.00781355	0.0342947	0.0147371	0.00915617	9.64861e-05	-0.0793539	-0.115696	0.0546567	0.0366222	0.0530259	0.0507456	0
P25044	PTP1	cytosol	2.88377	0.00402351	0.00204209	0.394392	-0.1127	0.226303	-0.1127	-0.650752	0.0391009	0.036032	-0.167134	0.0082025	0.0506829	0.0331154	0.0202607	0.054036	-0.0312196	0.0134741	0.0905158	-0.147067	0.0251076	-0.0442373	0.0152724	-0.0478323	-0.000162833	0.0518524	0
P25087	ERG6	LD	0.129044	0.770843	0.602364	0.0860034	0.65029	0.919991	0.65029	0.576995	-0.0465864	0.039735	-0.000137683	0.0255477	-0.00297097	-0.0155877	-0.0971255	0.0739477	-0.00595388	0.0137397	0.0182596	-0.00286769	-0.047742	0.0278541	-0.0708789	0.0753678	0.0282054	-0.0128063	0
P25293	NAP1	cytosol	9.14594e-09	0.536359	0.688851	0.945846	0.661036	0.825324	0.20451	0.661036	0.0771992	0.0317829	-0.0203163	-0.0397193	-0.0394769	-0.00946961	0.06348	0.0151327	-0.0489426	-0.0461346	-0.00279281	0.0192574	0.0147979	0.000154589	-0.0363495	-0.0173873	0.0347487	0.0040357	0
P25294	SIS1	ambiguous	9.14594e-09	0.98442	0.982079	0.338967	0.096004	0.695325	0.096004	-0.536375	0.0232753	0.0257152	0.00432315	0.00980502	-0.0034812	-0.0596375	-0.0137102	0.00819832	0.0177988	0.023202	0.00286104	-0.0383499	0.0421118	0.0406006	-0.0430809	-0.0683971	0.0219988	0.00676666	0
P25298	RNA14	nucleus	0.329168	0.200491	0.997569	0.0724999	0.600522	0.671237	0.600522	0.46423	0.0355766	0.0263422	0.0512647	0.0020901	0.00959207	-0.124866	0.0211301	0.017512	-0.0130893	0.00818295	-0.00496289	-0.0287729	0.0689493	0.0475426	0.0854856	-0.0144668	-0.118026	-0.0694842	0
P25299	RNA15	nucleus	0.0555544	0.190763	0.527153	0.603019	0.351262	-0.115146	0.351262	0.691094	0.025988	0.0356416	0.06557	-0.00479858	-0.0838212	-0.0385798	0.0535857	0.00688838	-0.0335853	0.000858787	0.043623	-0.0713707	0.0120413	0.0555344	-0.00415693	-0.00377329	0.0101997	-0.0698452	0
P25339	PUF4	cytosol	9.14594e-09	0.905789	0.817086	0.870531	0.173628	-0.0526621	0.956205	0.173628	0.0341566	0.0371341	0.0168108	-0.0292688	-0.0325122	-0.0263205	0.00463185	0.0208672	-0.0449319	-0.034931	0.0102631	0.0441007	0.0529564	0.0647393	0.0126913	-0.0518716	-0.0648816	-0.0136338	0
P25342	CDC10	PM	0.278827	0.0748249	0.259895	0.941968	0.508539	0.619548	0.508539	0.219074	-0.080418	-0.0396084	0.0669996	0.0290677	-0.0181911	0.0421502	-0.0791554	-0.000189589	0.0636813	0.0526956	0.0144717	-0.0515036	-0.0380758	0.00576404	-0.00766893	-0.000745128	0.0148166	0.0259092	0
P25343	RVS161	actin-associated	9.14594e-09	0.275903	0.883063	0.427224	0.777959	0.973522	0.777959	0.722254	0.0609715	0.0591538	-0.0660223	-0.0430793	-0.0289508	0.017927	0.0495893	0.0299745	-0.0367512	-0.0301242	-0.0147456	0.00205729	0.0397457	0.013386	-0.0657858	0.0132501	-0.0272744	0.0266784	0
P25349	YCP4	cytosol	9.14594e-09	0.945509	0.835677	0.279154	0.485665	0.485665	-0.0857038	0.740986	-0.0307328	0.0326165	0.00475485	-0.00319965	-0.00343893	0	-0.00937432	0.0400872	-0.0421307	0.0174171	-0.0048216	-0.00117766	0.0518241	0.0487954	-0.100423	-0.00348866	0.0031545	0.000138045	0
P25353	NPP1	unknown	0.814723	0.0361125	0.190701	0.303749	0.90341	0.958851	0.90341	0.893069	-0.0710107	-0.0778711	-0.0119015	0.103456	0.0612769	-0.00394912	-0.0739156	-0.0537312	0.000101323	0.0645211	0.0736801	-0.0106556	-0.0921121	-0.108627	-0.0509089	0.0847821	0.109266	0.0576	0
P25359	RRP43	nucleus	9.14594e-09	0.991074	0.853125	0.964249	-0.00866188	0.92002	-0.00866188	-0.363247	0.00437891	-0.0201717	-0.00485825	0.00960141	0.0254788	-0.0144292	0.0124933	-0.0236301	0.00409327	0.00146268	0.0400253	-0.0344445	-0.0056425	-0.0208219	-0.0154052	0.0123098	-0.00442035	0.0339802	0
P25367	RNQ1	cytosol	9.14594e-09	0.799703	0.969392	0.683411	0.888458	0.916276	0.888458	0.849559	0.050752	0.0629366	-0.00582606	-0.023181	-0.0294472	-0.0552344	0.0130573	0.0410303	-0.00141556	-0.00138973	-0.0269694	-0.0243129	0.0762191	0.0633464	-0.00687821	-0.0326782	-0.0751906	-0.0248184	0
P25368	RRP7	nucleus	9.14594e-09	0.836894	0.240404	0.88217	0.710408	0.498015	0.94319	0.710408	0.0251017	0.0248356	0.0450904	-0.00938969	-0.0240804	-0.0615576	0.0879512	-0.0311941	0.0365113	-0.0207452	-0.0646816	-0.00784169	0.0395921	0.0240707	0.0419824	-0.0157699	-0.0441114	-0.045764	0
P25371	ADP1	ambiguous	2.07048	0.0339894	0.00225858	0.455692	0.79569	0.637517	0.891739	0.79569	-0.0693424	-0.089106	0.0705149	0.0609551	0.0338267	-0.00684833	-0.10878	-0.0017308	0.135005	0.0106514	-0.0295268	-0.00561887	-0.0379677	-0.0500045	0.0733301	0.0055695	0.0152728	-0.00620024	0
P25373	GRX1	cytosol	9.14594e-09	0.633041	0.726986	0.566201	0.629089	0.629089	0.167125	0.681908	0.0180594	0.0315084	-0.0274154	-0.00964182	0.0455318	-0.0580423	0.0391114	-0.0299491	-0.0419172	0.0377915	0.0454654	-0.0505021	-0.0270767	-0.0820046	-0.0259247	0.0648808	0.088272	-0.0181468	0
P25374	NFS1	mitochondria	9.14594e-09	0.174466	0.581882	0.962071	0.878374	0.99443	0.878374	0.82341	-0.0738589	0.0861495	-0.0109418	0	-0.000684803	-0.000663974	-0.0907565	0.0927167	-0.00179793	0.000235913	-0.000398207	0	-0.014251	0.0342635	-0.0200353	-0.000290363	0.000313051	0	0
P25375	PRD1	cytosol	9.14594e-09	0.820192	0.680772	0.99111	-0.257624	0.7716	-0.257624	-0.486537	0.0352387	0.0497623	0.011416	-0.0100607	-0.0456925	-0.0406639	0.0567816	0.00778544	0.0193012	-0.0182279	-0.0558009	-0.00983939	-0.00408804	-0.00448034	0.00541961	-0.00432131	0.0238238	-0.0163537	0
P25376	AGP1	PM	0.116384	0.313461	0.884512	0.15486	0.712687	0.619468	0.712687	0.769813	-0.0265957	0.00987203	-0.0533406	0.0542292	0.0623633	-0.0465282	-0.00619597	-0.000856454	-0.0384401	-0.00851963	0.0465539	0.00745832	-0.0428185	-0.0605863	-0.113032	0.0763847	0.100738	0.0393143	0
P25382	RSA4	nucleus	9.14594e-09	0.990806	0.954096	0.894783	0.301542	0.926401	0.301542	0.148471	0.0283299	0.0299654	-0.00559082	-0.0226968	-0.00633766	-0.0236701	0.0177236	0.0354034	0.0105144	-0.0266967	-0.0049646	-0.0319802	0.0284149	0.00755248	-0.000263537	-0.0267166	-0.0434812	0.034494	0
P25384	YCL019W		0.779665	0.0231161	0.199349	0.514245	0.674825	0.721704	0.599202	0.674825	0.0136957	0.000238943	-0.133403	0.051273	0.078492	-0.0102962	0.00758082	0.0335845	-0.0795479	-0.0381248	0.0624054	0.0141021	-0.0514619	-0.00243752	-0.0430055	-0.00315369	0.068517	0.0315415	0
P25385	BOS1	ER	9.14594e-09	0.641017	0.240676	0.9471	0.495627	0.679297	0.0389433	0.495627	-0.0608994	-0.0105298	0.0232362	0.0240245	0.0308711	-0.00670268	-0.0897133	0.02869	0.0688757	-0.0196779	0.000317242	0.0115082	-0.0063588	0.0279498	0.0325966	-0.00222959	-0.0259308	-0.0260273	0
P25441	RPC53	nucleus	0.0134699	0.159942	0.516426	0.967536	-0.0853347	-0.0426813	-0.0853347	-0.742842	-0.0265052	0.0133276	-0.00473188	-0.0308867	0.061841	-0.0130448	-0.0207945	-0.0233776	0.0197751	-0.0254397	-0.00693145	0.0567682	0.0184371	0.0003727	0.0171841	0.00940174	-0.00100971	-0.0443859	0
P25443	RPS2	ribosome	9.14594e-09	0.990094	0.990389	0.733858	-0.436836	0.820792	-0.436836	-0.597194	0.0291059	0.00234536	-0.0117325	-0.00816578	0.0202506	-0.0318036	0.0149926	-0.00951195	-0.0143771	0.0142953	0.0275911	-0.03299	0.0138269	-0.0213782	-0.0156132	-0.0251731	-0.0175201	0.0658576	0
P25451	PUP3	proteasome	0.269564	0.458337	0.377229	0.111262	0.194523	0.183517	0.194523	0.653942	0.00701888	-0.0406386	0.000618751	-0.0125702	-0.00949199	0.0550631	-0.0134709	-0.0627451	0.0489785	0.0424977	-0.00130692	-0.0139533	-0.129982	-0.087725	0.0501649	0.059468	0.0807669	0.0273075	0
P25491	YDJ1	ambiguous	9.14594e-09	0.998439	0.86035	0.941571	-0.0444718	-0.0444718	-0.0582494	0.649189	-0.000358725	-0.00614154	-0.00453891	0.0204434	0.0170372	-0.0264414	0.00436899	-0.0189723	-0.0541681	-0.000807578	0.031424	0.038155	0.0242895	0.0231665	-0.0537583	-0.0146904	0.0141021	0.00689068	0
P25555	GBP2	nucleus	9.14594e-09	0.972209	0.637642	0.779259	0.0563847	0.0563847	0.64661	-0.474112	-0.0102521	0.0172421	0.0208209	-0.0115302	-0.00791188	-0.00836877	-0.0460762	0.0174873	-0.0168319	-0.0262635	0.0490377	0.0226466	0.0498307	0.0511718	0.0398058	-0.0411065	-0.0425197	-0.057182	0
P25558	BUD3	PM	2.01493	0.0321321	0.0458454	0.0284641	0.676719	0.676719	0.882002	0.507713	0.124759	0.0255249	-0.0419715	0.0198329	-0.0305773	-0.097568	0.0503565	-0.00365236	-0.0125629	0.0404145	0.0637291	-0.138285	0.14954	0.0684805	-0.0114774	-0.0606111	-0.0369611	-0.10897	0
P25560	RER1	ambiguous	0.688591	0.0259827	0.450287	0.283883	0.762627	0.762627	0.698834	0.838487	-0.0892963	-0.0567728	-0.00614962	0.0613924	0.100874	-0.0100479	-0.0439391	-0.0627448	-0.00364705	0.0351029	0.0294314	0.0457966	-0.0182886	-0.078821	-0.0580247	0.0746701	0.0449216	0.0355426	0
P25567	SRO9	cytosol	9.14594e-09	0.911116	0.986914	0.736218	-0.574073	-0.733718	0.923474	-0.574073	0.0515029	0.0189696	0.00440294	-0.0138194	-0.032281	-0.028775	-0.0159553	-0.00629272	-0.00370067	0.0017424	0.0286854	-0.00447913	0.0556959	0.0441795	0.0247414	-0.012712	-0.0421641	-0.0697407	0
P25573	MGR1	mitochondria	0.196422	0.294214	0.563922	0.167491	0.870066	0.870066	0.90432	0.585576	-0.0497937	0.0842173	-0.0344236	0	0	0	-0.0936075	0.0963539	0.0142239	0	0	-0.0169702	-0.0174484	0.0883384	-0.0708899	0	0	0	0
P25582	SPB1	nucleus	0.206805	0.181656	0.150655	0.966814	0.655335	0.916286	0.655335	0.560164	0.0554786	0.041157	0.0705187	-0.00096897	-0.0622564	-0.103929	0.0767054	0.0433605	0.0331797	-0.0136674	-0.0200427	-0.119536	0.0423626	0.0249482	0.0155915	-0.0304532	-0.0488212	-0.0036279	0
P25586	KRR1	nucleus	9.14594e-09	0.962684	0.998027	0.943177	0.415925	0.737097	0.0141371	0.415925	0.021645	0.0180355	0.0248676	0.00697945	-0.00912308	-0.0624045	0.0269953	0.00728605	-0.00015919	-0.0108822	-0.00108487	-0.0221551	0.0384656	0.0207989	0.00274593	-0.0388642	-0.0444685	0.0213223	0
P25605	ILV6	mitochondria	9.14594e-09	0.480607	0.904969	0.999968	0.442955	0.442955	0.954947	0.165945	-0.0377689	0.0739161	-0.0367645	0.000617252	0	0	-0.0557492	0.0238802	0.0308597	0.00100922	0	0	-0.00196034	0.00676221	-0.00551318	0.000565417	0.000145893	0	0
P25617	RBP95	nucleus	9.14594e-09	0.870022	0.771751	0.941366	0.310074	-0.317523	0.310074	0.542592	0.0179977	0.0168504	0.0400909	0.0126094	-0.0192316	-0.0683168	0.0265502	-0.0221267	0.0114545	-0.0322366	-0.0128283	0.0291869	0.031987	0.000945254	0.00653758	-0.0037452	-0.0385545	0.00282983	0
P25623	SYP1	actin-associated	9.14594e-09	0.782575	0.850805	0.965714	0.88562	0.88562	0.958174	0.818764	0.054181	0.0288741	-0.0351783	-0.0343244	-0.0192472	0.00569483	0.0393266	0.037289	-0.00467078	-0.0452363	-0.0282358	0.00152735	0.037885	0.0263748	-0.0328362	-0.0144849	-0.025535	0.00859627	0
P25626	IMG1	mitochondria	0.622432	0.997085	0.241186	0.0177485	0.484453	-0.164971	0.484453	0.78291	0.0128903	0.014157	-0.0270472	0	0	0	-0.135047	0.107693	0.0273543	0	0	0	-0.060441	0.112155	-0.0517143	0	0	0	0
P25627	BUD23	nucleus	0.523726	0.0069348	0.958307	0.948177	0.561133	0.272518	0.561133	0.672678	0.0182077	-0.0692757	-0.064339	-0.0112294	-0.00104772	0.127684	0.0303705	-0.017969	-0.01481	-0.0167015	0.0251164	-0.00600657	0.0269719	-0.00123134	-0.0178068	-0.0364957	0.0073815	0.0211804	0
P25635	PWP2	nucleus	9.14594e-09	0.928932	0.703692	0.652603	0.701537	0.314207	0.797714	0.701537	0.0168863	0.0226525	0.0378865	-0.00905565	-0.0215201	-0.0468495	0.0267669	0.0228845	0.0132759	-0.0408245	-0.0466583	0.0245554	0.0261678	0.0277565	0.0490425	-0.00968845	-0.0729679	-0.0203104	0
P25642	IMG2	mitochondria	1.31952	0.0032118	0.331334	0.341613	0.754722	0.995153	0.686552	0.754722	-0.119694	0.119293	0.000401193	0	0	0	-0.120358	0.107002	0.0133564	0	0	0	-0.0723789	0.0172541	0.0551248	0	0	0	0
P25644	PAT1	cytosol	0.159765	0.224612	0.620771	0.242445	0.51309	0.51309	0.910628	0.449513	0.0551149	0.0633858	0.0375529	-0.0408198	-0.0134559	-0.101778	0.0207603	0.0667641	-0.035782	-0.0500445	0.007705	-0.00940295	0.067582	0.0908658	0.0430798	-0.0243108	-0.0795767	-0.09764	0
P25655	CDC39	cytosol	9.14594e-09	0.990871	0.396444	0.944458	0.0748295	-0.0503676	0.70485	0.0748295	0.0114424	0.0245315	0.0127688	-0.0142657	-0.00278906	-0.0316879	0.00974267	0.0130252	-0.0550212	-0.0376943	0.0601365	0.00981109	0.0462908	0.0406671	0.00647896	-0.050902	-0.0304163	-0.0121186	0
P25656	CDC50	ambiguous	6.63023	0.00022775	0.00014519	0.00414285	0.745295	0.516029	0.745295	0.922759	-0.0571696	-0.0984806	-0.0574412	0.10939	0.145459	-0.0417572	-0.151813	-0.0752421	-0.0171419	0.0871634	0.035815	0.121218	-0.137628	-0.139164	-0.0797846	0.11727	0.110988	0.128319	0
P25719	CPR3	mitochondria	0.104246	0.719353	0.592267	0.10737	0.934862	0.989838	0.911702	0.934862	-0.0465792	0.0497816	0.0146819	-0.00907855	-0.00639147	-0.00241425	-0.0947596	0.0929657	0.0150534	-0.00859313	-0.00375559	-0.000910741	-0.0572427	0.0917922	-0.0174071	-0.0104642	-0.0017594	-0.00491873	0
P25808	SPB4	nucleus	1.39436	0.0112961	0.170475	0.148966	0.713431	0.685925	0.731681	0.713431	0.104073	0.0155811	0.0653374	0.00842085	-0.0878146	-0.105598	0.133815	-0.0225695	-0.0167612	-0.0145345	-0.0687888	-0.0111611	0.0560504	0.0104595	0.0404493	-0.0103258	-0.102869	0.00623524	0
P25847	MSH2	nucleus	0.0928099	0.19247	0.933086	0.272633	-0.166419	0.115524	-0.166419	-0.509363	0.0182679	0.0027232	-0.0192594	-0.0488795	0.0551196	-0.00797176	0.0332806	-0.023862	-0.016733	-0.0130899	-0.0128673	0.0332717	0.0200367	0.0566201	0.0814376	-0.0181541	-0.0456262	-0.094314	0
P26321	RPL5	ribosome	0.117297	0.262505	0.187897	0.863847	-0.313223	-0.870255	-0.313223	0.0301431	0.0042009	0.00980479	0.027934	0.0157912	-0.0661749	0.00844405	0.0202359	-0.0148567	-0.0119726	-0.0261513	0.0747857	-0.0420411	-0.00902241	-0.0174013	-0.00185599	-0.0278882	0.0144813	0.0416866	0
P26570	PPZ1	PM	9.14594e-09	0.6371	0.957354	0.945402	0.761318	0.872299	0.736284	0.761318	0.0503868	0.0400082	-0.0372647	-0.0232202	-0.0350714	0.00516119	0.0575332	0.0139157	-0.0272512	-0.016409	-0.0128954	-0.0148934	0.0327962	0.0467065	-0.0121415	-0.023122	-0.00785119	-0.0363879	0
P26637	CDC60	cytosol	9.14594e-09	0.928142	0.859051	0.875229	0.41558	0.837737	0.31025	0.41558	0.0559481	-0.0128409	-0.0343885	0.000272526	0.0162033	-0.0251945	0.060856	-0.0411274	-0.0419456	0.0302739	-0.00127073	-0.00678609	-0.00378341	-0.061093	-0.00961273	0.0215924	0.0587112	-0.00581439	0
P26754	RFA2	nucleus	9.14594e-09	0.967373	0.610939	0.845837	-0.368727	-0.368727	0.703602	-0.581092	-0.0169791	-0.00529674	0.00151026	-0.0026387	0.0226354	0.000768944	0.0127319	-0.00716028	0.0437277	-0.0301072	-0.0284169	0.00922488	-0.00796072	0.00925007	-0.0159909	-0.0118262	0.044193	-0.0176652	0
P26755	RFA3	nucleus	9.14594e-09	0.624089	0.673198	0.911342	0.148338	0.148338	0.840595	-0.382449	-0.025792	-0.0223547	0.00194685	-0.0114241	0.0418321	0.0157919	-0.000713267	-0.0162914	0.0191799	-0.0255615	-0.021463	0.0448494	-0.0245116	-0.00884571	-0.0162002	0.000489897	0.0521844	-0.00311677	0
P26783	RPS5	ribosome	9.14594e-09	0.998319	0.779571	0.822713	-0.295727	0.414649	-0.295727	-0.756318	0.0239101	-0.000538441	-0.0123966	-0.00978022	0.00709131	-0.00828617	0.0019276	0.0164306	0.000172792	-0.0122076	0.0406564	-0.0469797	-0.00491724	0.0105832	0.00375261	-0.022903	-0.0338052	0.0472896	0
P26784	RPL16A	ribosome	9.14594e-09	0.961589	0.774991	0.869449	-0.613273	0.932788	-0.613273	-0.853417	0.0298189	0.0165487	0.00268965	-0.00397939	0.0144139	-0.0594917	0.0175548	0.00870215	0.00149609	0.00763228	0.0350911	-0.0704764	0.0118677	0.00340134	-0.00411874	-0.0153307	-0.0378377	0.0420181	0
P26785	RPL16B	ribosome	9.14594e-09	0.978572	0.762225	0.824077	-0.712209	0.93295	-0.712209	-0.914841	0.0294774	0.0101945	-0.00399071	0.0123448	0.0129064	-0.0609323	0.0178273	0.00362577	-0.00189307	0.0119559	0.0388781	-0.070394	0.00369993	0.00687353	-0.00296543	-0.0093501	-0.0402777	0.0420198	0
P26786	RPS7A	ribosome	9.14594e-09	0.955528	0.92739	0.901817	-0.423698	0.750367	-0.423698	-0.644002	0.0360971	0.00309931	-0.0228626	0.00126053	0.0299015	-0.0474959	0.0173377	0.00668459	0.00799215	0.024477	0.00950078	-0.0659922	0.0240287	-0.00656238	-0.00752655	-0.0131034	-0.0330679	0.0362316	0
P26793	RAD27	nucleus	9.14594e-09	0.998069	0.964077	0.982241	0.306002	0.410104	0.306002	-0.320251	0.0308295	0.0169254	-0.0170746	0.00148689	-0.00619719	-0.0259699	0.0267383	-0.0225088	0.00929925	0.000360564	0.0164662	-0.0303555	0.014936	0.0289158	0.0014822	-0.0350816	-0.0192082	0.00895575	0
P27476	NSR1	nucleus	9.14594e-09	0.988707	0.974245	0.948665	0.0028196	0.0028196	-0.289287	0.848172	0.0147353	0.0181323	-0.00430447	-0.01127	0.0167236	-0.0340167	0.0145485	0.0120639	-0.0167762	-0.0297927	-0.00308101	0.0230375	0.0139735	0.0190601	-0.00933069	-0.0273492	-0.0309619	0.0346082	0
P27514	PHO91	vacuole	0.0296125	0.484495	0.641357	0.229761	0.470774	0.470774	0.241416	0.941628	-0.015721	-0.0519346	0.0135033	0.0553307	-5.22989e-05	-0.00112614	0.0022006	-0.0331249	0.0461324	-0.00271714	-0.0126405	0.000149496	-0.00800709	-0.0426026	0.0847216	-0.028697	-0.00714271	0.00172782	0
P27616	ADE1	cytosol	9.14594e-09	0.355783	0.613052	0.462746	0.166416	0.20744	0.0928658	0.166416	0.0634574	0.026447	-0.0777819	0.0183071	0.0291711	-0.0596008	0.00356403	-0.0286947	-0.00695806	0.0642128	-0.0132423	-0.0188818	-0.00669087	-0.0691804	-0.00896114	0.00555956	0.0838927	-0.00461989	0
P27636	CDC15	cytosol	32.1837	5.60081e-22	2.19939e-13	0.000782846	0.769021	0.769021	0.852391	0.494301	-0.0308002	-0.0161008	0.0803217	-0.0276245	0.204866	-0.210662	0.0762377	0.0868761	0.0156375	-0.119837	0.129619	-0.188533	-0.0292904	-0.0268882	0.0953912	0.0562325	0.0677734	-0.163219	0
P27680	COQ3	mitochondria	0.0177489	0.994355	0.559152	0.139879	-0.40115	-0.500161	-0.40115	0.993844	0.0209046	-0.0110352	-0.00986943	0	0	0	-0.0393639	0.0833488	-0.0439849	0	0	0	-0.0342009	0.09113	-0.0569291	0	0	0	0
P27692	SPT5	nucleus	9.14594e-09	0.959832	0.976166	0.990909	-0.0794629	-0.107322	0.943356	-0.0794629	0.0299632	0.0247283	0.011599	0.00240413	-0.0301626	-0.038532	0.00949963	-0.0157758	-0.0071827	0.00314058	0.0328276	-0.0225094	0.02625	0.0246748	0.0165431	-0.014326	-0.0197924	-0.0333495	0
P27801	PEP3	endosomes	0.282895	0.974617	0.764982	0.0240186	0.667102	0.780469	0.667102	0.591654	0.0418982	0.036962	-0.0106113	-0.017096	-0.0186708	-0.032482	0.0386813	0.0265611	0.0284375	-0.0104435	-0.0499443	-0.0332921	0.038171	0.0683795	0.0370233	-0.107642	-0.010189	-0.0257429	0
P28000	RPC19	nucleus	9.14594e-09	0.994721	0.903746	0.904413	-0.0510643	-0.104433	-0.0510643	0.520962	0.0140132	-0.00574702	-0.00391819	-0.00350403	-0.00400441	0.00316044	-0.000991735	-0.0148861	-0.0136466	-0.00286871	0.045917	-0.0135239	0.0117576	0.00107075	0.0152271	-0.0163505	0.0223976	-0.0341027	0
P28005	POP5	nucleus	2.51259	0.000160487	0.300157	0.196031	-0.462977	-0.462977	0.162174	-0.83356	0.00599886	-0.135939	-0.002219	0.070564	0.131719	-0.0701244	0.0803022	0.0711095	-0.0132352	-0.0425378	-0.0392163	-0.0564224	-0.0539341	-0.0598877	0.0051378	-0.0172423	0.0331958	0.0927306	0
P28007	GAR1	nucleus	2.02228	0.00126636	0.218675	0.147749	0.221304	-0.171347	0.553905	0.221304	0.0358336	0.0131378	0.0368054	-0.0138225	-0.11953	0.0475762	0.0287002	0.00306101	-0.0462218	-0.0691822	0.0409621	0.0426807	0.0285279	0.0148552	0.0647393	-0.0840609	-0.0319586	0.00789697	0
P28239	PPA2	mitochondria	2.39376	0.00101398	0.0791753	0.167392	0.864466	0.864404	0.994103	0.864466	-0.132453	0.0266531	0.108509	-0.00270907	0	0	-0.164964	0.107425	0.0541741	-0.000499095	0.00386384	0	-0.0768198	0.0217062	0.0691897	-0.00850517	-0.00557092	0	0
P28241	IDH2	mitochondria	2.05572	9.87715e-05	0.786561	0.472998	0.836681	0.997402	0.836681	0.817242	-0.132876	0.146856	-0.0222037	0.0106298	-0.000739453	-0.00166692	-0.0698658	0.0778044	-0.00668359	-4.57177e-05	-0.000641711	-0.000567564	-0.0238958	0.0692535	-0.0448893	0.000419084	0	-0.000887524	0
P28272	URA1	cytosol	9.14594e-09	0.832536	0.491647	0.257609	0.607404	0.607404	0.636484	0.480533	0.00954112	-0.0420309	0.00900072	0.038118	0.0062083	-0.0208373	0.0412384	-0.0923201	-0.0220808	0.00927379	0.0461264	0.0177624	-0.0989745	-0.106023	-0.00349268	0.107386	0.0991558	0.00194846	0
P28321	YJU3	ambiguous	9.14594e-09	0.601979	0.994391	0.318549	0.410908	0.410908	0.419571	-0.186697	-0.0589811	0.0074311	0.0159661	0.0486438	0.000784902	-0.0138448	-0.00543215	0.0282915	0.00954513	0.00796322	-0.0150906	-0.0252772	-0.0357924	-0.00714214	-0.0800578	0.0684478	0.0583459	-0.00380134	0
P28625	YIM1	ER	9.14594e-09	0.745876	0.954859	0.877884	0.332899	0.734974	0.332899	-0.160639	-0.030759	0.0161748	0.0449258	0.0148018	0.00585065	-0.0509941	-0.0199386	0.0490201	0.0234109	-0.0134406	-0.00594773	-0.033104	-0.0537011	-0.0315309	-0.00819383	0.0451476	0.0645405	-0.0162622	0
P28707	SBA1	cytosol	9.14594e-09	0.775361	0.669921	0.920002	0.622424	0.64924	0.622424	0.487375	0.0354864	-0.00992442	-0.0508789	0.0228266	0.0465993	-0.044109	0.0442574	-0.0548584	-0.00908695	0.0612117	0.00575086	-0.0472746	0.0052581	-0.0499896	-0.0429473	0.0247355	0.0478204	0.0151228	0
P28777	ARO2	ambiguous	9.14594e-09	0.999941	0.190014	0.763256	-0.81165	0.749314	-0.936565	-0.81165	0.00634338	0.00664366	0.00450027	0.0059276	-0.00120443	-0.0222105	0.00494532	-0.0114183	0.00920598	0.0352306	0.0660462	-0.10401	-0.00672669	-0.0131631	-0.00170038	-0.0336138	-0.0015223	0.0567263	0
P28795	PEX3	peroxisomes	2.94391	0.654525	0.000256836	0.0162875	0.467988	-0.176058	0.48276	0.467988	0.0269141	0.0388197	-0.0278113	0.00128412	-0.0392065	0	-0.234503	0.109431	0.0364081	0.0815558	0.0071082	0	-0.0409949	0.121778	-0.033984	-0.0453025	-0.00149627	0	0
P28817	EHD3	mitochondria	4.84855	0.480965	0.111112	2.72143e-07	0.849911	0.849911	0.78895	0.991394	-0.0646632	0.060093	0.00457018	0	0	0	-0.0634598	0.1441	-0.0398265	-0.0408138	0	0	-0.0698517	0.200419	-0.0791435	-0.0514243	0	0	0
P28834	IDH1	mitochondria	0.695166	0.0746864	0.742798	0.0580313	0.998172	0.997562	0.999794	0.998172	-0.093804	0.0885926	0.00695402	-0.0017595	-0.000315603	0.000332543	-0.081005	0.0799597	-0.00032366	-0.00176507	0.00356058	-0.000426607	-0.0837663	0.0808703	0.00481584	-0.000615735	-0.000837603	-0.000466509	0
P29055	SUA7	nucleus	9.14594e-09	0.83509	0.417089	0.922696	0.0720378	0.93097	-0.0163039	0.0720378	0.0374528	-0.0313413	-0.00422171	0.00214784	0.0342707	-0.0383084	0.0763809	-0.0206096	-0.0241191	0.00869586	0.0427642	-0.0831122	0.0456022	-0.00313172	-0.0199935	-0.0187555	-0.0284992	0.0247778	0
P29295	HRR25	ambiguous	9.14594e-09	0.707346	0.545615	0.9945	0.578667	0.578667	0.851642	0.480441	0.0393108	0.0358862	-0.0042643	-0.0195147	-0.0492812	-0.00213687	0.0243667	0.015779	0.00418551	-0.0641019	-0.0183983	0.038169	0.020798	0.0361175	-0.0167579	-0.016554	-0.0149244	-0.00867917	0
P29311	BMH1	cytosol	9.14594e-09	0.996353	0.994251	0.989595	0.46118	0.46118	0.580204	0.225101	0.0208028	-0.00600966	-0.0191457	0.00623101	0.0254582	-0.0273366	0.0361893	-0.0208334	-0.00527838	0.00907099	-0.0107351	-0.00841348	-0.00424233	-0.037922	-0.0106309	0.0254131	0.0360456	-0.00866341	0
P29366	BEM1	PM	0.0544793	0.595853	0.838536	0.122349	0.372335	0.372335	0.410916	-0.251967	0.0403141	-0.0299107	-0.0108031	0.048767	0.0194301	-0.0677974	0.00225148	0.00306828	0.0330197	-0.011611	0.0132275	-0.039956	0.0772718	-0.0784426	-0.0191155	0.00672496	-0.00473911	0.0183004	0
P29453	RPL8B	ribosome	9.14594e-09	0.986	0.94534	0.951627	-0.618397	0.892187	-0.618397	-0.754205	0.0292511	0.0137445	0.00388956	0.000950638	0.00854099	-0.0563768	0.0203139	-0.00348118	0.00432303	0.0253364	0.0142856	-0.0607778	0.014008	-0.0102668	-0.00124103	-0.015363	-0.0230793	0.0359421	0
P29468	PAP1	nucleus	9.14594e-09	0.896935	0.98982	0.434767	0.740626	0.560571	0.824465	0.740626	0.055126	0.0319701	0.0109604	-0.0146624	-0.0197351	-0.063659	0.0384397	-0.00989774	-0.0168159	-0.00833583	0.017172	-0.0205623	0.093165	-0.0110118	0.0157967	-0.033003	-0.020383	-0.0445639	0
P29478	SEC65	ambiguous	0.0815769	0.229654	0.240176	0.942536	0.64269	0.902154	0.64269	0.639981	0.0535672	0.0483585	0.00878974	0.0327695	-0.0379051	-0.10558	0.0653927	0.0204139	0.0515418	0.00113107	-0.0328335	-0.105646	0.0382136	0.0376167	-0.00768794	-0.0323488	-0.00360817	-0.0321854	0
P29509	TRR1	cytosol	9.14594e-09	0.931613	0.925774	0.916276	0.293167	0.688266	-0.0926694	0.293167	0.0535496	-0.0113093	-0.0235086	-0.0143397	0.0158118	-0.0202037	0.0534786	-0.0520742	-0.0274602	0.0275961	0.00347444	-0.00501478	-0.0305401	-0.0594197	0.00697451	0.0295984	0.0571262	-0.00373928	0
P29547	CAM1	cytosol	9.14594e-09	0.978372	0.83982	0.635372	0.763173	0.763173	0.776311	0.623931	-0.00719773	-0.0232005	0.00686052	0.0115661	0.0213374	-0.00936578	-0.0117961	-0.0440002	-0.0138643	0.05165	0.0185999	-0.000589339	-0.0638566	-0.0639334	0.0243777	0.0182361	0.0549923	0.0301839	0
P29952	PMI40	cytosol	9.14594e-09	0.891309	0.879238	0.828494	0.610108	0.742913	0.610108	0.574628	0.0348125	-0.0244125	-0.0459395	0.0210545	0.0334179	-0.0189329	0.025772	-0.0496807	-0.0188888	0.0464795	0.00538263	-0.00906452	-0.0153985	-0.0587605	-0.0146603	0.022681	0.07262	-0.00648175	0
P30619	SEC1	cytosol	9.14594e-09	0.412506	0.442419	0.959467	0.82134	0.797998	0.96901	0.82134	0.0442053	0.0666524	-0.0293188	-0.0596409	-0.0338655	0.0119675	0.0464811	0.0376059	-0.0752432	-0.0333544	-0.00693448	0.031445	0.0486788	0.0380057	-0.0242664	-0.0413521	-0.031467	0.010401	0
P30624	FAA1	ambiguous	9.14594e-09	0.993541	0.986051	0.797109	0.498059	0.552697	0.498059	0.202273	-0.0131677	0.0046894	0.0118662	0.0198551	-0.000696472	-0.0225465	-0.00458864	0.0380176	-0.00489051	0.0102234	-0.0138711	-0.0248908	-0.0324211	-0.000161782	-0.0345765	0.050257	0.034708	-0.0178056	0
P30657	PRE4	proteasome	1.75651	0.00161776	0.153683	0.372435	0.492509	0.501727	0.492509	0.193373	-0.0417952	-0.0736093	0.0729684	-0.0296324	-0.0220694	0.094138	0.0404103	-0.0623814	0.0553651	-0.0265381	-0.00187194	-0.0049839	-0.0816802	-0.07565	0.0414869	0.0321241	0.071672	0.0120472	0
P30665	MCM4	nucleus	9.14594e-09	0.998454	0.998056	0.822171	0.339472	0.739209	0.0334364	0.339472	0.0102507	-0.00651816	-0.0053629	0.0180952	0.0165172	-0.032982	0.0288982	-0.00156052	-0.0213434	0.00122218	0.0153773	-0.0225938	0.0150405	0.0668778	-0.0238675	-0.0227726	-0.00971773	-0.0255605	0
P30771	NAM7	cytosol	9.14594e-09	0.901192	0.723586	0.882151	-0.0376363	-0.0857076	0.954404	-0.0376363	0.0229947	0.0402028	0.0252914	-0.0122139	-0.0398228	-0.0364522	0.0217626	0.0337659	-0.0571688	-0.0332436	0.0245936	0.0102902	0.0238138	0.0455192	0.0247658	-0.0100183	-0.0260242	-0.0580563	0
P30822	CRM1	nucleus	9.14594e-09	0.980714	0.904471	0.520153	0.489499	0.489499	0.136782	0.788406	0.0361496	0.00120932	-0.0145798	0.00253649	0.0218627	-0.0471784	0.00681052	-0.0439122	0.00805869	0.0307311	0.0281124	-0.0298004	-0.0643314	-0.0607524	-0.00258817	0.0796407	0.0833752	-0.0353439	0
P31109	SNC1	ambiguous	0.346903	0.302395	0.0543213	0.821244	0.738573	0.590296	0.926336	0.738573	-0.0597388	-0.035805	-0.0314532	0.0505752	0.0764219	0	-0.0933825	0.0113016	-0.0161895	0.0839924	-0.0102365	0.0245145	-0.0742826	-0.030798	0.00214982	0.0514712	0.0507499	0.000709723	0
P31116	HOM6	cytosol	9.14594e-09	0.902842	0.563052	0.964353	0.351982	0.446003	0.351982	0.331276	0.0422535	0.000888495	-0.0520551	0.00269749	0.0341104	-0.0278948	0.0406214	-0.027706	-0.033622	0.0494506	-0.0237443	-0.00499971	-0.00558717	-0.0521487	-0.0145518	0.0288027	0.0455731	-0.00208819	0
P31334	MRPL9	mitochondria	9.14594e-09	0.456824	0.585217	0.675945	0.406918	0.99856	0.367699	0.406918	-0.06927	0.0544493	0.0148207	0	0	0	-0.103695	0.0762518	0.0274428	0	0	0	-0.0630468	-0.0363303	0.0387025	0.0135632	0.0187412	0.0283702	0
P31373	CYS3	cytosol	9.14594e-09	0.880105	0.912038	0.849407	0.272356	0.324937	-0.108845	0.272356	0.0461862	-0.000727606	-0.0218353	-0.0191689	0.0289998	-0.0334541	0.0380068	-0.035784	-0.0184625	0.0365466	-0.00982084	-0.0104861	-0.0323097	-0.0779856	0.00336221	0.0342996	0.0601316	0.0125019	0
P31380	FUN30	nucleus	9.14594e-09	0.458093	0.695434	0.717351	0.261415	0.513527	-0.225735	0.261415	0.0019705	-0.00703475	-0.0434756	-0.0345553	0.0473824	0.0357127	0.0824905	-0.0490306	-0.0438327	-0.0234111	0.0179351	0.0158488	0.0813567	0.0605924	-0.0176253	-0.0327318	-0.061313	-0.030279	0
P31381	FUN26	vacuole	2.47776	0.000691888	0.0177743	0.85352	0.423898	0.617817	0.423898	-0.367351	-0.0916121	-0.00452863	-0.0985055	0.0861162	0.121785	-0.0132552	0.0479704	-0.0486203	-0.0920069	0.0164979	0.116793	-0.0406335	-0.0523957	0.00917781	0.0203044	0.0223766	0.00418016	-0.00364326	0
P31383	TPD3	ambiguous	9.14594e-09	0.995301	0.98557	0.762863	0.434719	0.280284	0.780092	0.434719	0.00945244	-0.00222765	0.013023	0.0152354	-0.00708582	-0.0283974	0.0476463	-0.0246908	-0.0231515	0.013108	-0.00683432	-0.00607767	0.00842682	-0.0252055	0.0015479	0.0459166	0.00939611	-0.0400819	0
P31384	CCR4	cytosol	9.14594e-09	0.999638	0.826182	0.987133	0.432845	0.548424	0.432845	-0.0236764	0.00843009	0.0172522	-0.0113951	-0.0084051	0.00928168	-0.0151638	0.00632535	-0.00211223	-0.0270555	-0.0220902	0.0455496	-0.000617018	0.0453244	0.0260301	-0.00660115	-0.0376356	-0.0293662	0.00224853	0
P31385	DEP1	nucleus	11.7663	7.83496e-05	3.76358e-11	0.110193	0.303683	0.984925	0.194818	0.303683	-0.00281622	-0.0148553	-0.0816913	-0.0979028	0.0528127	0.144453	-0.000269551	0.00953983	-0.109292	-0.188633	0.0632491	0.225406	0.12818	0.0546205	-0.0158901	-0.0894569	-0.11174	0.034287	0
P31412	VMA5	vacuole	9.14594e-09	0.932113	0.933401	0.992044	-0.139869	-0.352593	-0.139869	0.535584	0.0195797	-0.00190461	0.0357871	-0.0074166	-0.0156615	-0.0303841	0.0426969	-0.027261	-0.0494955	0.017441	0.00794457	0.00867401	0.00234386	-0.0303069	-0.00442409	0.0234199	0.0130818	-0.00411457	0
P31539	HSP104	cytosol	9.14594e-09	0.443709	0.657749	0.597453	0.901664	0.709375	0.901664	0.923174	-0.0111224	-0.0252117	-0.0686387	0.0102557	0.0755745	0.0191427	-0.00598126	-0.0696793	-0.0300293	0.0471235	0.0375083	0.0210581	-0.0255076	-0.0628677	-0.07334	0.0575113	0.0736538	0.0305502	0
P31688	TPS2	cytosol	0.209077	0.371533	0.099806	0.695233	0.888543	0.91121	0.888543	0.825169	-0.0309329	-0.0424538	-0.047324	0.010408	0.0740493	0.0362534	-0.0420004	-0.0858689	-0.0305779	0.044699	0.095787	0.0179612	-0.00965431	-0.0697397	-0.0307073	0.00048083	0.0504026	0.0592179	0
P31787	ACB1	cytosol	9.14594e-09	0.665506	0.972982	0.679253	0.284673	0.764442	0.284673	0.28242	0.0224258	-0.0306441	-0.0483518	0.047661	0.0342398	-0.0253308	0.022496	-0.046605	-0.0133862	0.0239105	0.0112527	0.00233196	-0.0901532	-0.0514103	0.0110789	0.0546864	0.0616401	0.0141581	0
P32048	MSK1	mitochondria	9.14594e-09	0.482927	0.931263	0.476968	-0.794624	-0.983608	0.891071	-0.794624	-0.0506942	-0.00552011	0.0562143	0	0	0	0.0364974	0.0139143	-0.0504117	0	0	0	-0.0652665	0.0245701	0.0406964	0	0	0	0
P32074	SEC21	COPI	9.14594e-09	0.998801	0.999956	0.914016	0.805994	0.895953	0.620301	0.805994	0.0245934	-0.00112356	0.00365784	-0.00259507	0.00264346	-0.0271761	0.0217108	-0.00541382	-0.00636158	0.00502798	0.00225935	-0.0172227	0.0546351	-0.00174807	-0.0371692	-0.00697604	0.00289795	-0.0116397	0
P32178	ARO7	cytosol	9.14594e-09	0.542589	0.785825	0.483933	0.579411	0.90826	0.579411	0.556022	0.0689112	-0.00580886	-0.0465029	0.025467	0.0264761	-0.0685425	0.0394138	-0.0178	-0.0345324	0.0486281	0.00912134	-0.0448309	-0.00431867	-0.0159707	-0.0608447	0.023916	0.0853074	-0.0280894	0
P32179	MET22	cytosol	0.0271349	0.506514	0.217334	0.66035	0.143076	0.719276	0.143076	-0.210952	0.0547658	-0.0158471	-0.059906	0.0373286	0.0295998	-0.0459411	0.0866989	-0.0682597	-0.0290952	0.0654436	-0.0275983	-0.0271894	-0.0533507	-0.0328408	-0.0162192	0.0176994	0.0831325	0.00157881	0
P32191	GUT2	mitochondria	7.27089	2.21042e-10	0.585204	0.206503	0.668442	0.668442	0.845754	0.572864	-0.136	0.233026	-0.0794661	0.000691863	-0.0093024	-0.00894889	0.00124908	0.0762882	-0.00291341	0.0117982	-0.0362182	-0.0502039	-0.0163233	0.077318	-0.0741696	0.0102945	0.0105156	-0.00763518	0
P32259	SIN4	nucleus	0.149	0.810522	0.891562	0.049335	0.661396	0.661396	0.958565	0.597753	0.0134399	0.0218023	-0.00504449	0.0197867	0.0284308	-0.0784152	0.0322728	0.0121829	-0.021707	-0.0204856	0.0294334	-0.0316965	0.0394734	0.0127094	0.0189343	0.0310447	0.0322988	-0.134461	0
P32263	PRO3	cytosol	9.14594e-09	0.906618	0.910634	0.879806	0.48216	0.48216	0.615208	0.113789	0.0321664	-0.0305515	-0.03082	0.0154802	0.0394742	-0.0257494	0.0412258	-0.0399902	0.00673048	0.0237568	-0.0179973	-0.0137255	-0.0286143	-0.0693194	-0.027915	0.0404096	0.0730405	0.0123986	0
P32264	PRO1	cytosol	9.14594e-09	0.277568	0.989304	0.799085	0.498769	0.569382	0.0340233	0.498769	0.101937	0.0446219	-0.0567709	-0.0114468	-0.0105494	-0.067792	0.0213876	-0.00954881	-0.0102022	0.0272686	-0.00726744	-0.0216377	0.000889778	-0.0449136	-0.0192413	0.038807	0.0589303	-0.0344722	0
P32266	MGM1	mitochondria	0.620158	0.0668693	0.171645	0.375883	0.87051	0.87051	0.960316	0.8593	-0.00666168	0.115018	-0.0787314	-0.016492	0.000401318	-0.0135338	-0.0526978	0.135426	-0.0301339	-0.0199888	-0.0264554	-0.00614964	0.00727983	0.0869173	-0.0516119	-0.00454957	-0.0242742	-0.0137615	0
P32288	GLN1	cytosol	9.14594e-09	0.808379	0.841331	0.844815	0.705693	0.705693	0.675432	0.844434	0.0458843	-0.0240945	-0.0462035	-0.00799515	0.0392767	-0.00686792	0.0340411	-0.0505674	-0.0452665	0.0262106	0.0089689	0.0266133	0.0168053	-0.0104186	-0.0561416	0.0225818	0.0083894	0.0187838	0
P32316	ACH1	mitochondria	9.14594e-09	0.818273	0.921754	0.517088	0.843441	0.999067	0.843441	0.831778	-0.0475417	0.0313223	0.0162193	0	0	0	-0.0637282	0.0390572	0.0214204	0.00158121	0.00166933	0	-0.0454468	0.0592818	-0.013835	0	0	0	0
P32317	AFG1	mitochondria	1.44994	0.0166257	0.0328949	0.435227	0.645619	0.645619	0.724308	-0.0435564	-0.0834151	0.11882	-0.0354049	0	0	0	-0.160128	0.0757864	0.0900124	-0.00358473	-0.00208628	0	0.00498506	0.0756533	-0.0649779	-0.00744719	-0.00821325	0	0
P32324	EFT2	cytosol	9.14594e-09	0.99909	0.907503	0.889797	0.0908094	0.698366	0.0908094	-0.577889	0.00835648	-0.00991755	-0.00785026	0.00401108	0.00837365	-0.00297341	0.0118302	-0.0129279	-0.0080399	0.0125614	0.0413383	-0.044762	-0.0012558	-0.0218747	-0.019145	-0.0107083	-0.00434756	0.0573314	0
P32327	PYC2	cytosol	9.14594e-09	0.908306	0.913558	0.695314	0.477627	0.536622	0.279281	0.477627	0.0464331	0.000491783	-0.0413828	-0.0184175	0.0268301	-0.0139548	0.0619059	-0.0391274	-0.0222954	0.0159359	-0.0159058	-0.000513145	0.0122798	-0.0813105	-0.0179757	0.0220194	0.0508068	0.0141802	0
P32328	DBF20	cytosol	2.95566	1.04906e-05	0.973873	0.259097	-0.330045	0.614464	-0.330045	-0.737698	0.0204762	0.0232487	0.148382	0.063931	-0.0388673	-0.217171	0.014878	0.012782	0.0187095	-0.0202945	-0.00548204	-0.020593	-0.0404647	-0.0211026	0.00216466	0.0421404	-0.0321033	0.0493656	0
P32331	YMC1	mitochondria	2.38494	0.739434	0.920409	2.03142e-05	0.999578	0.999591	0.999578	0.99934	-0.0490491	0.0508733	-0.00359882	0.0017747	0	0	-0.0593251	0.0599981	-0.00220666	0.00153366	0	0	-0.130273	0.13871	-0.00843669	0	0	0	0
P32335	MSS51	mitochondria	9.14594e-09	0.917533	0.953817	0.794175	0.450958	0.450958	0.508638	-0.53135	0.00638842	0.0444456	-0.0368397	-0.00368901	-0.0103053	0	-0.0510182	0.0576495	0.00609851	-0.00569758	-0.00343577	-0.00359653	0.0592036	0.000784772	-0.0522209	-0.00281418	-0.00290729	-0.00204607	0
P32337	PSE1	cytosol	1.71948	0.00927365	0.0197614	0.568017	0.33702	0.853492	0.33702	0.262295	-0.0363491	-0.00689825	0.139044	-0.0104202	-0.0415091	-0.0438676	0.00806477	-0.0515313	0.101156	-0.0200786	-0.0278483	-0.00976231	-0.067651	-0.0591238	0.0397372	0.066707	0.0484197	-0.0280892	0
P32340	NDI1	mitochondria	5.87809	0.00020532	0.0793439	5.80811e-05	-0.430662	-0.430662	0.99246	-0.53732	-0.0786265	0.157601	-0.0789749	0	0	0	-0.0493627	-0.0374141	0.0862891	-0.00038986	0.000877605	0	-0.0615081	0.159471	-0.0955786	0.00024186	-0.00023628	-0.0023897	0
P32342	SRP21	ambiguous	0.104246	0.316606	0.214457	0.673201	0.236534	0.950869	0.236534	0.163223	0.0806209	0.0200023	0.0306802	0.00408189	-0.018941	-0.116444	0.0774597	0.0333461	0.000877191	0.028105	-0.0357265	-0.104061	-0.00550688	-0.0162531	-0.0156032	0.0173401	0.0671081	-0.0470851	0
P32349	RPC82	nucleus	9.14594e-09	0.853028	0.495831	0.612079	0.00158494	0.838963	0.00158494	-0.301219	-0.0190596	-0.0227248	0.0177486	-0.00272029	0.00516415	0.021592	-0.0306839	-0.0420259	-0.00404079	-0.0120133	0.0270648	0.0616991	-0.0135538	-0.0102334	0.0380067	0.0090685	0.038498	-0.061786	0
P32356	NTH1	cytosol	9.14594e-09	0.7114	0.658599	0.212806	0.667075	0.279418	0.667075	0.705912	0.00013917	0.0196921	-0.053108	-0.0124923	-0.000362926	0.046132	0.0115153	-0.0366171	-0.0305642	-0.0133738	0.0570702	0.0119696	-0.0369226	-0.0443081	-0.0599391	-0.019463	0.0600244	0.100608	0
P32364	SMY1	actin-associated	1.02671	0.86715	0.0133127	0.0856356	0.468039	0.468039	0.390772	0.977042	0.043128	0.0105699	-0.0276608	-0.0366179	0.0113897	-0.000808871	0.00042367	0.0053804	-0.0816338	-0.0794925	0.021435	0.133887	0.00357074	-0.00273066	-0.0517258	-0.0616648	-0.00636251	0.118913	0
P32366	VMA6	vacuole	9.14594e-09	0.240374	0.82601	0.716889	0.820322	0.905598	0.807665	0.820322	-0.0182461	-0.056485	0.0641596	0.0354443	-0.0205597	-0.00431316	0.00173945	-0.0465672	0.0268312	0.023355	0.000765957	-0.00612439	-0.0373872	-0.0576106	0.0501704	0.0200931	0.0310744	-0.00634001	0
P32377	MVD1	cytosol	9.14594e-09	0.967806	0.863312	0.669733	0.115331	0.333945	-0.393322	0.115331	0.0378191	0.0183121	-0.0295912	-0.0207349	0.0172681	-0.0230732	0.0725427	-0.0633971	-0.0235447	0.0226849	0.00340231	-0.011688	-0.0541253	-0.0733326	0.0138724	0.0357754	0.0797264	-0.0019163	0
P32379	PUP2	proteasome	9.14594e-09	0.85023	0.807349	0.701254	0.6182	0.351626	0.883488	0.6182	0.00610993	-0.0360711	0.000849464	-0.00711332	0.0153673	0.0208578	-0.0142594	-0.0346202	0.0321225	0.0244624	-0.00542548	-0.00227989	-0.0239625	-0.0820363	0.0104232	0.014846	0.0387901	0.0419395	0
P32380	SPC110	NE	0.983748	0.645709	0.00189772	0.934914	0.72687	0.980493	0.72687	0.645105	-0.0521602	0.00406831	0.036634	0.000235085	0.0112228	0	-0.139452	0.00876533	0.126211	0.000811507	0.00366439	0	-0.0510732	-0.00900367	0.00595433	0.0338669	0.0185161	0.00173957	0
P32381	ARP2	actin-associated	9.14594e-09	0.992023	0.951925	0.555511	0.854731	0.890278	0.741627	0.854731	0.0199442	0.00275702	-0.0350254	-0.00683676	0.014081	0.00507984	0.0219378	-0.0160822	-0.0475119	-0.00416606	0.0186896	0.0271328	0.0297811	-0.00474655	-0.0610063	-0.0416674	0.00683357	0.0708056	0
P32386	YBT1	vacuole	5.63035	5.04823e-08	0.0596647	0.599103	0.614851	0.368908	0.914053	0.614851	-0.0275912	-0.125227	0.18268	-0.0162492	-0.0127198	-0.00089286	0.120486	-0.0933264	0.0257717	0.00660527	-0.0602683	0.000732122	0.0171879	-0.0447639	0.0543585	-0.0195009	-0.00273158	-0.00454997	0
P32419	MDH3	peroxisomes	0.539962	0.095911	0.380814	0.160971	0.829569	0.658312	0.829569	0.964399	-0.0421439	0.059344	0.0397178	-0.0542311	0.00297199	-0.00565878	-0.021974	0.0551698	-0.0267873	-0.0572646	0.0413304	0.00952567	-0.0275596	0.0521835	-0.00568107	-0.0540373	0.0264055	0.00868898	0
P32445	RIM1	mitochondria	1.27344	0.0118038	0.481839	0.0747421	0.937892	0.998234	0.91878	0.937892	-0.113962	0.10305	0.0199782	-0.00458344	-0.00367348	-0.000809735	-0.105406	0.0982523	0.0110161	-0.00211926	-0.00101621	-0.000726514	-0.0643198	0.0927566	-0.0236443	-0.00250378	-0.00228874	0	0
P32447	ASF1	nucleus	9.14594e-09	0.391494	0.614915	0.693866	-0.568511	0.863134	-0.568511	-0.664345	0.0832495	-0.0313866	-0.0304746	0.00314464	-0.015372	-0.00916094	0.0754181	-0.0252399	-0.00200762	0.0247693	-0.0443202	-0.0286196	-0.06937	-0.0350741	0.00441594	0.0235954	0.0705637	0.00586898	0
P32449	ARO4	cytosol	9.14594e-09	0.953783	0.812035	0.924404	0.0589807	0.46865	-0.225693	0.0589807	0.053533	-0.00110656	-0.00992182	0.000339153	0.0096665	-0.0525103	0.0639273	-0.0534037	-0.0444139	0.0266576	-0.000550491	0.00778321	-0.0455647	-0.0293836	-0.024439	0.030975	0.0663035	0.00210892	0
P32453	ATP11	mitochondria	9.14594e-09	0.999306	0.341982	0.996466	-0.137232	-0.236527	-0.0523559	-0.137232	0.0249099	0.00447368	-0.0173351	-0.00303419	0	-0.00901435	-0.0827646	0.105734	-0.031934	-0.000822435	0.0078236	0.00196374	-0.00799491	-0.0211111	-0.0190743	0.0257379	0.0188548	0.00358763	0
P32454	APE2	cytosol	9.14594e-09	0.814737	0.870676	0.978332	0.765311	0.765311	0.854594	0.558321	0.0431245	0.0652836	-0.0242423	-0.0282027	-0.0108304	-0.0451326	-0.00235333	0.0576957	-0.013093	0.0116796	-0.0189663	-0.0349627	0.02339	0.0178822	-0.00843566	-0.00970265	0.0117021	-0.0348359	0
P32457	CDC3	PM	9.14594e-09	0.466062	0.19946	0.956173	-0.169326	0.792808	-0.169326	-0.288529	-0.060964	0.00651086	0.0581911	0.0136974	-0.0146916	-0.00274388	-0.0528395	0.0124427	0.0847189	0.0297666	-0.000174481	-0.0739142	0.0131815	0.0456245	-0.0107649	-0.0224453	-0.034974	0.00937839	0
P32461	DPH2	cytosol	1.89111	0.682352	0.00171293	0.0525397	0.689369	0.571548	0.689369	0.774936	0.0153586	-0.0473496	-0.0386842	0.00569264	0.0240739	0.0409087	-0.051819	-0.0907886	-0.016165	0.0140508	0.136242	0.00847974	-0.109411	-0.119486	-0.0281748	0.0487747	0.0869338	0.121363	0
P32463	ACP1	mitochondria	0.853056	0.354207	0.0379043	0.135985	0.908883	0.908628	0.999471	0.908883	-0.0513052	0.0788013	-0.0296559	0.00215983	0	0	-0.162643	0.151314	0.011329	0	0	0	-0.0565677	0.0843816	-0.0326218	0.00542344	-0.000615567	0	0
P32464	HYM1	cytosol	9.14594e-09	0.76213	0.438606	0.379717	0.125601	-0.0178421	0.125601	0.502989	0.0286349	-0.00416797	0.00299768	-0.0283816	0.0264472	-0.0255302	0.0630803	-0.0178653	-0.0636572	-0.00930186	-0.026026	0.05377	0.0213685	-0.0233027	0.0120452	-0.0592469	-0.0104745	0.0596105	0
P32465	HXT1	PM	0.10614	0.815861	0.49213	0.112486	0.571933	0.756664	0.402188	0.571933	-0.00496398	-0.00271994	-0.0361682	0.046076	0.0163393	-0.0185632	0.0146684	0.0198691	-0.0799432	0.0243867	0.0256764	-0.00465743	-0.0261944	0.090035	-0.0526553	0.0219223	-0.0152654	-0.0178422	0
P32466	HXT3	PM	9.14594e-09	0.286524	0.962119	0.319706	0.510205	0.510205	0.434607	0.80084	-0.0184912	0.00801006	-0.051349	0.0652692	0.0121088	-0.0155479	0.0146201	0.0218482	-0.0411118	-0.000459974	0.0228092	-0.0177057	0.0577023	0.0249002	-0.0929328	0.00705609	-0.000956185	0.00423047	0
P32468	CDC12	PM	0.171928	0.622437	0.0532038	0.962873	-0.359634	0.662769	-0.453667	-0.359634	-0.0551742	-0.0123197	0.0314582	0.0320962	-0.00782814	0.0117677	-0.0695015	0.010152	0.107546	0.0319001	-0.00875613	-0.07134	0.0139108	0.0423354	-0.0118934	-0.0275913	-0.0313072	0.0145457	0
P32469	DPH5	cytosol	0.852146	0.0486963	0.0474053	0.794474	-0.353091	-0.353091	-0.638966	0.513647	0.0539803	0.0186165	-0.00281482	-0.0916549	0.00884718	0.0130258	-0.0312736	-0.066111	-0.0786174	0.0522158	0.0284799	0.0953063	-0.0201929	-0.0715735	0.00338641	0.054553	0.0442513	-0.0104243	0
P32471	EFB1	cytosol	9.14594e-09	0.940708	0.495475	0.930266	0.896503	0.896503	0.944867	0.759783	0.00039955	-0.035456	-0.00191391	0.00775309	0.0177601	0.0114573	0.0253609	-0.0811781	-0.0344394	0.00166634	0.0361979	0.0523924	-0.0245541	-0.0681966	-0.00459631	0.0290298	0.0466273	0.02169	0
P32473	PDB1	mitochondria	9.14594e-09	0.991932	0.523264	0.276124	0.926467	0.972839	0.826227	0.926467	-0.0192077	0.0108678	0.00678755	0.00195921	0.000832686	-0.00123964	-0.107937	0.0866282	0.0223345	-0.000317921	0.000205413	-0.000912639	-0.0562885	0.0710141	-0.0141147	0.000123386	0.000699313	-0.00143361	0
P32481	GCD11	cytosol	9.14594e-09	0.999844	0.984627	0.997505	-0.197405	0.948899	-0.197405	-0.218224	0.0129261	0.000480666	-0.0136142	0.00770458	0.0176254	-0.0251224	0.0169284	-0.00835081	-0.0102189	0.0214428	0.0230868	-0.0428883	0.014792	-0.0147729	-0.00741829	-0.00109226	-0.00611688	0.0146084	0
P32485	HOG1	cytosol	0.0790134	0.235274	0.616915	0.365839	0.436021	0.949394	0.419196	0.436021	0.0315191	-0.0254962	-0.00855948	0.0721759	0.0173826	-0.0870218	0.0365368	-0.0493491	-0.00269269	0.0651565	0.009445	-0.0590964	-0.0691783	-0.0584881	-0.048953	0.0956358	0.0839499	-0.00296623	0
P32487	LYP1	PM	1.00468	0.00672391	0.450011	0.352574	0.933469	0.930407	0.933469	0.98038	-0.00591252	-0.0283111	-0.0693429	0.112265	0.0363823	-0.0450805	-0.0344438	-0.0171338	-0.0433218	0.0714069	0.0385051	-0.0150126	-0.0301284	-0.0368414	-0.0551923	0.0831134	0.0616851	-0.0226363	0
P32492	MYO4	actin-associated	1.08324	0.0373622	0.364516	0.0597325	0.584252	0.257179	0.808499	0.584252	0.025025	0.0436515	0.0614911	0.0442742	-0.0782006	-0.0962411	0.0417138	0.0403602	-0.0224501	-0.0261062	0.0384847	-0.0720024	0.0977454	0.0151195	0.0316609	0.0106128	-0.0462008	-0.108938	0
P32494	NGG1	nucleus	1.2438	0.981007	0.628029	0.000768557	0.390211	0.0600152	0.390211	0.660887	0.0417412	0.00828632	-0.0303422	-0.0101059	-0.00223885	-0.00734062	0.00891822	0.0109202	0.0109347	-0.0364678	-0.0420005	0.0476952	0.15434	-0.00468269	0.0824908	-0.101686	-0.140108	0.00964564	0
P32495	NHP2	nucleus	9.14594e-09	0.827853	0.868773	0.529546	0.159497	-0.12318	0.159497	0.773353	0.0273118	0.0312068	0.0111778	-0.0131044	0.013701	-0.070293	0.0198922	0.025698	-0.00515127	-0.0241702	-0.0404453	0.0241765	0.0391134	0.027595	0.0452517	-0.0251524	-0.0875237	0.000716024	0
P32496	RPN12	proteasome	9.14594e-09	0.859084	0.155325	0.906848	0.465852	0.422289	0.647751	0.465852	-0.0208156	-0.0369294	0.0156192	0.0209415	0.00865915	0.0125251	-0.0019297	-0.0361194	0.0854053	0.00157917	-0.0163898	-0.0325455	0.0099419	-0.0496908	0.0139654	0.00878505	0.0306672	-0.0136688	0
P32497	NIP1	cytosol	9.14594e-09	0.950207	0.889208	0.984959	0.83599	0.910165	0.83599	0.654364	-0.000306707	-0.0233605	-0.0321147	0.0309291	0.0354805	-0.0106278	-0.0074966	-0.0338137	-0.0122074	0.0345087	0.0456999	-0.0266909	-0.000475753	-0.0219467	-0.0380808	0.00538002	0.0423986	0.0127247	0
P32499	NUP2	NE	19.1492	4.85389e-10	3.94198e-12	0.00237645	0.731728	0.731728	0.954023	0.616399	-0.118206	-0.152488	0.202996	0.0530987	0.00885744	0.00574189	-0.309808	0.0173078	0.206031	0.0463641	0.0236536	0.0164513	-0.0785805	-0.145266	0.119112	0.0362606	0.0491561	0.0193172	0
P32501	GCD6	cytosol	0.439454	0.187442	0.378479	0.126621	0.950218	0.986426	0.950218	0.922038	-0.0035035	-0.06914	-0.030652	0.00182055	0.0189514	0.0825235	0.00485176	-0.0709302	-0.0362593	-0.00445383	0.0314787	0.0753128	-0.020459	-0.0628387	-0.0702547	0.0181597	0.0178961	0.117497	0
P32502	GCD7	cytosol	0.652626	0.0717506	0.748795	0.0706609	0.665595	0.304825	0.81058	0.665595	-0.0210293	-0.0224819	-0.0439789	-0.0458787	0.0573546	0.0760141	-0.00137567	-0.0677401	0.00170637	0.0274815	0.0222734	0.0176545	-0.0296659	-0.0872984	-0.0644219	0.0111093	0.0370544	0.133223	0
P32504	CBF2	nucleus	5.47417	0.000547091	0.00139639	0.00361242	0.150681	0.992967	0.150681	0.103471	0.0140063	0.00617668	-0.0129744	-0.0919438	-0.0515035	0.136239	0.013629	0.01104	-0.0328925	-0.0916023	-0.0603134	0.160139	0.00590801	0.00644623	0.106518	0.0106561	-0.129317	-0.000210589	0
P32505	NAB2	nucleus	9.14594e-09	0.555513	0.388478	0.708713	0.596783	0.596783	0.856423	0.542924	-0.00493433	-0.0164485	0.0689721	0.0151208	-0.0086159	-0.0540942	-0.0609979	-0.00734604	0.0633445	0.000738889	0.00503585	-0.000775265	0.00091456	0.0113677	0.0703767	-0.0153966	-0.0274363	-0.039826	0
P32521	PAN1	actin-associated	9.14594e-09	0.836103	0.444936	0.910988	0.366151	0.95939	0.298916	0.366151	0.056199	0.0512052	-0.00330841	-0.0303082	-0.0299945	-0.0437931	0.0745444	0.0523202	-0.000745108	-0.0370631	-0.0584218	-0.0306346	0.0390537	0.00679516	-0.0480393	-0.0324104	0.00458215	0.0300187	0
P32523	PRP19	nucleus	9.14594e-09	0.948161	0.895359	0.847721	0.675831	0.675831	0.836913	0.670876	0.032763	0.0333302	0.00907838	0.00403484	-0.0267509	-0.0524556	0.0212673	0.00206156	0.034643	-0.014926	-0.0219005	-0.0211454	0.074122	0.0479432	-2.86365e-05	-0.0415085	-0.0349677	-0.0455604	0
P32527	ZUO1	cytosol	9.14594e-09	0.996	0.718271	0.673533	-0.548199	0.831011	-0.548199	-0.911441	0.0216997	-0.00872331	-0.0222787	0.010107	0.0249571	-0.0257618	0.0156822	-0.00552155	-0.00584244	0.0292601	0.0417054	-0.0752838	0.00508318	-0.0142873	-0.0117625	-0.0235786	-0.0251874	0.0697326	0
P32529	RPA12	nucleus	9.14594e-09	0.216274	0.999192	0.807227	-0.404154	0.362938	-0.503529	-0.404154	0.0170837	-0.017567	-0.00397547	-0.0194859	0.0670811	-0.0431364	0.0143402	-0.00358007	-0.0149026	0.0200456	0.00399086	-0.019894	0.0353414	-0.0042357	0.0237785	-0.0286201	-0.0504158	0.0241518	0
P32558	SPT16	nucleus	9.14594e-09	0.935938	0.777925	0.859196	0.595629	0.615548	0.595629	0.0687717	0.00743258	-8.72096e-05	0.0140922	-0.02271	0.000593876	0.000678484	0.025146	-0.00191212	0.000428406	-0.0405074	-0.0226212	0.0394664	0.0267345	-0.0088081	0.0505631	-0.0136797	-0.0197112	-0.0350985	0
P32561	RPD3	nucleus	0.294727	0.179796	0.1431	0.657815	0.660997	0.988547	0.660997	0.633629	0.0429433	0.0151604	-0.0271471	-0.0610016	-0.0325263	0.0625712	0.0498066	0.00501844	-0.0234858	-0.0711558	-0.0451468	0.0849634	0.0913646	0.0214617	0.0134726	-0.0630848	-0.0546985	-0.0085157	0
P32563	VPH1	vacuole	9.14594e-09	0.356565	0.945671	0.651538	0.631288	0.835374	0.631288	0.410133	0.00413534	-0.0736769	0.0277984	0.0434063	0.00202947	-0.00369256	0.026978	-0.0474708	-0.00747778	0.0327673	0.00109295	-0.00588969	0.016485	-0.0473673	0.0408287	-0.0186944	0.0146126	-0.00586458	0
P32565	RPN2	proteasome	9.14594e-09	0.875568	0.55876	0.844865	0.618508	0.618508	0.725245	0.0387115	-0.00644592	-0.0319382	0.0188133	-0.0001848	0.0129191	0.00683652	-0.0427822	-0.0189285	0.0517834	0.0105868	-0.00938605	0.00872667	0.0148404	-0.0639955	-0.0100905	0.0120463	0.0211946	0.0260047	0
P32566	SMI1	ambiguous	0.461035	0.0411725	0.279043	0.711825	0.903601	0.903601	0.949304	0.879215	-0.0647686	-0.0788617	-0.0542734	0.073351	0.0991758	0.0253768	-0.0702266	-0.0209961	-0.0470741	0.0632108	0.0447556	0.0303304	-0.0732055	-0.0523718	-0.0187953	0.0684229	0.0819829	-0.00603317	0
P32568	SNQ2	PM	1.46906	0.00756054	0.0746297	0.396016	0.820264	0.910818	0.774639	0.820264	-0.0943954	-0.0804955	0.0849705	0.0815153	0.00840523	0	-0.112352	-0.0199803	0.0525602	0.0741335	0.00563876	0	-0.0995477	-0.0523727	-0.00562691	0.0915223	0.0660251	0	0
P32569	SRB4	nucleus	0.477987	0.97168	0.00782598	0.996853	-0.642251	-0.66531	0.720866	-0.642251	0.0161451	0.0388539	-0.0150136	-0.0244241	-0.0135215	-0.00203975	-0.10305	-0.0289611	-0.0210472	0.129241	0.0496151	-0.0257976	0.0267443	0.0161932	-0.00454926	-0.0171388	0.000142408	-0.0213919	0
P32570	SRB6	nucleus	0.454188	0.990807	0.00892056	0.956485	0.445139	0.619055	0.139105	0.445139	0.0154792	-0.0108346	-0.0227566	0.0223191	0.0102137	-0.0144208	0.0425828	-0.0183856	0.0207752	0.109248	-0.0127706	-0.14145	0.0323612	0.0227342	0.00521418	-0.018509	0.00100969	-0.0428103	0
P32582	CYS4	cytosol	9.14594e-09	0.901954	0.859204	0.786895	0.323797	0.443584	0.305116	0.323797	0.0503884	-0.0129229	-0.0371283	-0.00392652	0.0315239	-0.0279346	0.0331565	-0.0369926	-0.0168485	0.0395541	-0.0143736	-0.0044958	-0.0165028	-0.0753454	-0.0129206	0.0250893	0.0716053	0.00807425	0
P32583	SRP40	nucleus	0.42596	0.306715	0.0671576	0.460763	0.0249798	-0.404716	0.0249798	0.784298	0.00227213	0.030231	0.0416538	-0.00950308	0.0241628	-0.0888167	-0.00712583	0.0197204	0.0319015	-0.00277059	-0.0925289	0.0508034	0.0373362	0.0398755	0.0518286	-0.0547045	-0.0905048	0.0161689	0
P32588	PUB1	cytosol	9.14594e-09	0.849627	0.71802	0.543943	-0.00343422	-0.00343422	0.664818	-0.191811	-0.0334218	0.0183512	0.0277859	-0.00548199	-0.015585	0.00835163	-0.0233269	-0.0492449	0.0091837	0.0100368	0.022287	0.0310643	-0.0446395	0.0294476	0.0461639	0.00267521	0.00912407	-0.0427713	0
P32589	SSE1	cytosol	9.14594e-09	0.883307	0.983995	0.959461	0.781102	0.958626	0.781102	0.760578	0.0277305	-0.0272567	-0.0463968	0.00687844	0.0222745	0.01677	0.0240518	-0.0279927	-0.0336447	0.0156009	0.00843839	0.0135464	0.00742205	-0.0497836	-0.0180907	0.00803669	0.0383712	0.0140444	0
P32591	SWI3	nucleus	9.14594e-09	0.995454	0.903553	0.557241	-0.0813101	-0.153453	0.819633	-0.0813101	0.0206375	0.0227872	-0.0108787	-0.0188192	0.00598022	-0.0197071	0.00629362	-0.00625715	0.0061221	-0.0263228	-0.0122119	0.0323762	0.07477	0.044361	0.0228801	-0.0463203	-0.0243643	-0.0713265	0
P32598	GLC7	ambiguous	9.14594e-09	0.812666	0.999505	0.997889	0.701181	0.701181	0.685296	0.785961	0.0245062	0.0174437	0.0175465	-0.0385671	-0.0233985	0.00246918	0.0193136	0.00230358	-0.00555104	-0.00851065	-0.00815936	0.000603902	0.0177097	-0.00125722	-0.00599675	-0.0204937	-0.00718535	0.0172233	0
P32599	SAC6	actin-associated	9.14594e-09	0.823153	0.972098	0.537419	0.765843	0.549808	0.765843	0.794711	0.0453564	0.0429923	-0.0580071	-0.0125738	0.00754727	-0.025315	0.0588386	-0.0202546	-0.0300588	-0.00251398	-0.00826787	0.00225657	0.0580646	-0.00550821	-0.0831594	-0.00373294	0.0266313	0.0077047	0
P32600	TOR2	ambiguous	9.14594e-09	0.452518	0.874543	0.583462	0.386359	-0.285504	0.386359	0.636245	0.0472281	0.00127144	0.0561427	0.0122104	-0.0434456	-0.073407	0.00534898	0.00822603	0.000717791	-0.0276634	-0.0259068	0.0392774	0.071718	0.0227076	-0.00539339	-0.0297736	-0.0746013	0.0153428	0
P32602	SEC17	ambiguous	9.14594e-09	0.86729	0.84642	0.941402	0.661872	0.661872	0.754242	0.15667	-0.0194826	-0.00325881	0.0323991	0.00970929	0.0187496	-0.0381165	-0.00477297	0.00855293	0.047129	0.00315667	-0.0232223	-0.0308433	-0.000745078	-0.0101421	0.00991237	-0.0049144	0.0330078	-0.0271186	0
P32608	RTG2	cytosol	9.14594e-09	0.699262	0.986819	0.711145	0.598233	0.515625	0.63969	0.598233	-0.00829905	-0.00423919	-0.0644166	0.019631	0.0220076	0.0353163	0.00969108	-0.00397291	-0.0138081	0.0025679	-0.015062	0.020584	0.0334992	-0.0550877	-0.0408337	0.00915047	0.017534	0.0357378	0
P32610	VMA8	vacuole	9.14594e-09	0.536915	0.709991	0.915771	-0.636921	0.770916	-0.636921	-0.930355	0.0486473	-0.0463827	0.0219868	-0.0149602	0.000968527	-0.0102597	0.0445237	-0.0323831	0.0347389	0.0141186	-0.0332981	-0.0277001	-0.0306258	0.010594	-0.00701796	-0.0125695	0.0220246	0.0175946	0
P32611	RML2	mitochondria	9.14594e-09	0.966957	0.972912	0.892598	0.0396203	-0.925946	0.0396203	0.340673	0.00250329	0.0344147	-0.036918	0	0	0	0.00766418	-0.0234299	0.0157657	0	0	0	0.0494893	-0.0256481	-0.0238411	0	0	0	0
P32614	FRD1	cytosol	9.14594e-09	0.833023	0.626891	0.562936	0.512159	0.681454	0.512159	0.353214	0.034093	-0.016727	-0.0164599	0.018193	0.0406501	-0.0597493	0.0395302	-0.0400778	-0.00675133	0.0621274	-0.0095522	-0.0452762	-0.0562793	-0.0448188	0.00836652	0.0583205	0.0797124	-0.0453013	0
P32623	UTR2	PM	2.05254	0.000781831	0.360092	0.132216	0.788883	0.788883	0.945071	0.704409	-0.044504	-0.0812359	-0.0676523	0.131892	0.0549946	0.00650549	-0.0785985	-0.00472817	-0.0400028	0.0574572	0.051024	0.0148482	-0.0275367	-0.107993	-0.0632195	0.092613	0.0725963	0.0335396	0
P32626	UTR4	cytosol	0.463554	0.066734	0.435566	0.275838	0.284778	0.991517	0.20724	0.284778	0.0760719	0.00563929	-0.0608445	0.0562475	0.00693257	-0.0840468	0.0650511	-0.00327829	-0.048804	0.0429769	0.0177211	-0.0736669	-0.0531104	-0.0887582	-0.0178541	0.0848118	0.112254	-0.0373431	0
P32628	RAD23	nucleus	9.14594e-09	0.875306	0.369238	0.888849	0.424232	0.424232	-0.185164	0.565669	0.0606423	-0.0186195	-0.003387	-0.0106366	-0.00278598	-0.0252132	0.03457	-0.105359	0.0120716	0.047692	0.0163229	-0.00529736	-0.0182108	-0.0572714	-0.0131521	0.00348291	0.047676	0.0374753	0
P32642	GRX4	cytosol	0.855869	0.174609	0.187651	0.0551378	0.620049	0.461024	0.881114	0.620049	0.0169201	-0.0802011	-0.0373292	0.0402076	0.0861524	-0.0257498	0.109628	-0.0217144	-0.0504616	-0.037916	0.0426692	-0.0422055	0.0226234	-0.0548685	-0.0544609	-0.011545	0.113115	-0.0148634	0
P32644	ECM32	cytosol	0.569535	0.783739	0.825533	0.00810951	0.829469	0.89279	0.829469	0.584383	0.0483797	0.0346528	0.00569335	-0.00720057	0.00455012	-0.0860754	0.050624	0.00182557	-0.0131874	0.00699218	0.0224147	-0.0686691	0.0963346	0.0670295	0.0862074	-0.00726003	-0.0934209	-0.14889	0
P32657	CHD1	nucleus	0.859926	0.171049	0.0383104	0.271745	0.666079	0.969207	0.666079	0.623231	0.01781	0.00811606	-0.0108975	-0.0593782	-0.0281469	0.0724966	0.0373109	-0.0179807	-0.0160279	-0.0712899	-0.0463207	0.114308	0.0796175	0.0106824	0.00984228	-0.0893005	-0.0231787	0.0123371	0
P32660	DNF1	PM	2.2325	0.0571445	0.00127197	0.29631	0.867926	0.79393	0.97763	0.867926	-0.0631249	-0.0743998	-0.0458417	0.0763666	0.0949212	0.0120786	-0.133666	-0.0437995	0.000162088	0.0123727	0.124359	0.0405717	-0.0929976	-0.111634	-0.0324918	0.0747076	0.128996	0.0334199	0
P32770	NRP1	cytosol	1.06559	0.0254207	0.219694	0.155037	0.314081	0.314081	0.550815	0.122971	-0.0317852	0.0963409	-0.0217389	-0.0445092	0.0432521	-0.0415598	-0.0163627	-0.00326238	-0.0820162	-0.000432721	0.0828312	0.0192428	0.0576467	0.0600806	-0.0307391	-0.091652	0.00570337	-0.00103958	0
P32771	SFA1	cytosol	0.452027	0.0757352	0.135725	0.829928	0.424218	0.424218	0.608663	-0.399806	0.0288193	-0.0214182	-0.0549146	0.000845895	0.0993413	-0.0526737	0.0892749	0.0203936	-0.0628369	0.0371021	-0.0165984	-0.0673353	-0.0269451	-0.0365515	-0.000382438	0.00199333	0.0608472	0.00103858	0
P32776	TFB1	nucleus	1.27272	0.0117651	0.0548171	0.661734	0.633288	0.890796	0.629653	0.633288	0.0456736	0.00792422	0.025861	-0.10011	-0.00914315	0.0297943	0.0177924	0.0177763	0.0195886	-0.0961469	-0.0332725	0.0742621	0.0732547	0.0349142	-0.0204401	-0.0436174	-0.0683884	0.024277	0
P32783	ABD1	nucleus	0.210093	0.890885	0.946532	0.0303791	0.0564551	0.0564551	-0.831693	0.0646473	0.043474	0.0289695	0.0144183	-0.0178808	-0.00306446	-0.0659167	0.0422311	-0.0156831	-0.0494551	-0.00604608	0.0236027	0.00535057	-0.0264448	-0.0215037	-0.0326179	-0.0119977	-0.03974	0.132304	0
P32787	MGM101	mitochondria	9.14594e-09	0.640862	0.257697	0.911024	0.634901	0.799974	0.634901	0.577022	-0.0389717	0.0357231	-0.0303548	0.0336034	0	0	-0.0974046	0.118479	-0.0201037	-0.000729136	-0.00024146	0	0.00344788	0.0402888	-0.0437367	0	0	0	0
P32790	SLA1	actin-associated	0.0923777	0.530107	0.249829	0.37098	0.867211	0.971305	0.76956	0.867211	0.0812956	0.0581665	-0.0357496	-0.0423286	-0.0230123	-0.0383716	0.0944064	0.0582498	-0.0370388	-0.0485241	-0.0473965	-0.0196969	0.0849287	0.0462693	-0.0684034	-0.0605789	-0.0468001	0.0445843	0
P32792	YSC83	mitochondria	0.449537	0.229612	0.999717	0.0375463	0.706235	0.325086	0.864772	0.706235	-0.0812049	0.0699573	0.0112476	0	0	0	0.00316525	0.0166467	-0.0117312	0	-0.0080807	0	-0.0624865	0.102536	-0.0400496	0	0	0	0
P32794	AFG2	cytosol	0.163321	0.592175	0.341758	0.164137	0.603858	0.78759	-0.00384726	0.603858	0.0715833	0.0283544	-0.0183765	0.00592592	-0.0339126	-0.0535746	0.0622199	0.0166562	0.00478974	0.0176569	0.0125572	-0.11388	-0.0258267	-0.0216317	0.0390931	0.0380814	0.0666566	-0.0963728	0
P32795	YME1	mitochondria	9.14594e-09	0.994029	0.836551	0.987824	-0.816833	-0.840048	-0.816833	0.626203	0.0126951	-0.0130356	-0.000751574	0.00109213	0	0	-0.0692601	0.0247534	0.0290673	0	0.00878678	0.00665266	-0.0194626	0.016858	-0.0107896	0.000531817	0	0.0128624	0
P32798	COT1	vacuole	0.36296	0.769617	0.538125	0.0303914	-0.422303	0.284571	-0.840883	-0.422303	-8.88322e-05	-0.0136889	-0.0244062	0.0417799	-0.00266117	-0.00093478	0.010235	0.0526165	-0.0564688	0.01078	-0.0171627	0	0.0134036	-0.0069488	0.0581703	-0.092396	-0.0207832	0.048554	0
P32835	GSP1	nucleus	9.14594e-09	0.822316	0.758047	0.989839	0.518256	0.688318	0.516161	0.518256	0.0266612	-0.0236844	-0.0597771	0.00408293	0.0412918	0.0114256	0.0248623	-0.0374583	-0.0433957	0.0187293	-0.00668604	0.0439485	0.0210448	-0.0298765	0.000577856	0.00011857	0.00868843	-0.000553164	0
P32843	YME2	mitochondria	0.148722	0.743314	0.0499834	0.963262	-0.454945	0.909208	-0.782698	-0.454945	-0.0514616	0.0462525	0.00520911	0	0	0	-0.0938495	0.141512	-0.0476624	0	0	0	0.0385603	-0.0128611	-0.0294145	0.00371531	0	0	0
P32855	SEC8	PM	1.74503	0.0211477	0.0324757	0.140369	0.791504	0.798289	0.748466	0.791504	0.0662798	0.00831986	-0.0986667	-0.0740387	0.0509222	0.0471836	0.0840514	0.0628129	-0.105317	-0.0449919	-0.0229273	0.0263715	0.115457	0.020412	-0.0426681	-0.0814742	8.7814e-06	-0.0117359	0
P32860	NFU1	mitochondria	0.36296	0.244945	0.0934553	0.550134	0.213317	0.676126	0.213317	0.0910447	-0.0812654	-0.0273074	-0.0366335	0.0409192	0.0483974	0.0558897	-0.112044	0.071028	-0.0490373	0	0.00774485	0.0823083	-0.0512946	-0.0171704	0.0662972	0.00216771	0	0	0
P32861	UGP1	cytosol	9.14594e-09	0.828707	0.985435	0.518396	0.157635	0.896683	0.157635	0.052864	-0.000370833	0.00445279	0.0447149	0.0142275	0.00166667	-0.064691	0.0102728	0.0126821	0.0211891	0.00640698	-0.0139495	-0.0366015	-0.0249615	-0.0340238	0.0551073	0.0140075	-0.0324581	0.0223286	0
P32867	SSO1	PM	0.404857	0.254974	0.147903	0.275757	0.773122	0.872855	0.773122	0.542508	0.0594354	0.0825881	-0.0557479	-0.0117936	-0.0344036	-0.0400784	0.0722854	0.0576553	-0.0248308	-0.00879128	-0.0776317	-0.018687	0.0761089	0.0342725	-0.0937454	-0.018877	0.0194318	-0.0171907	0
P32873	BEM3	cytosol	9.89743	0.0272278	0.0126255	9.84196e-11	0.242869	0.835963	0.242869	0.0145402	0.0416204	-0.0293673	0.0724427	-0.0292557	0.0254786	-0.0809187	0.0527369	-0.032865	0.0665011	-0.0694684	0.00998787	-0.0268925	0.129073	0.056078	-0.00521881	0.091195	-0.139251	-0.131876	0
P32875	LIP5	mitochondria	2.98172	0.0667711	0.000371129	0.0989406	0.707201	0.850697	0.355768	0.707201	-0.0901915	0.00882267	0.0813688	0	0	0	-0.245658	0.0853251	0.0718644	0.0623591	0.0155976	0.0105115	-0.0647217	0.0869621	-0.0222404	0	0	0	0
P32891	DLD1	mitochondria	9.14594e-09	0.729565	0.829341	0.991295	0.803981	0.906754	0.803981	0.481005	-0.0381151	0.0588592	-0.0207442	0	0	0	-0.0761584	0.0676227	0.00562457	0.00291112	0	0	-0.002056	0.0253268	-0.0245372	0.0012664	0	0	0
P32892	DRS1	nucleus	9.14594e-09	0.707607	0.909414	0.965932	0.859095	0.859095	0.85849	0.970816	0.0469335	0.0280628	0.032429	0.00580899	-0.0401081	-0.0731262	0.0534449	0.00774272	0.014633	-0.0199648	-0.019392	-0.0364638	0.0467567	0.00566817	0.0119261	-0.0108641	-0.0286421	-0.0248448	0
P32893	TRS65	Golgi	0.112533	0.548026	0.0890064	0.897394	0.815324	0.815324	0.741044	0.892644	0.0203087	-0.000576547	-0.0011935	0.0513518	-0.0188628	-0.0510277	0.00372737	0.0144969	-0.0446848	0.0862232	0.0272956	-0.0870583	0.00179575	-0.0107828	-0.00324028	0.0340649	0.0259651	-0.0478027	0
P32895	PRS1	cytosol	9.14594e-09	0.673922	0.754711	0.511467	0.932477	0.978752	0.891628	0.932477	-0.0232293	-0.0456129	-0.0287334	0.0365444	0.026381	0.0346503	-0.0194474	-0.0505925	-0.0297099	0.024617	0.0370143	0.0381186	-0.0537623	-0.0506559	-0.057463	0.0142106	0.066382	0.0812888	0
P32896	PDC2	nucleus	10.0269	1.79575e-05	1.55603e-05	8.7516e-05	0.65582	0.955399	0.616432	0.65582	0.0157207	-0.0250687	0.0105283	-0.119775	-0.0102317	0.128826	0.0692093	-0.0633611	-0.00849966	-0.131201	-0.0164776	0.15033	0.0721245	0.00340997	0.0164964	-0.0499749	-0.1563	0.114244	0
P32897	TIM23	mitochondria	9.14594e-09	0.230802	0.950528	0.959934	0.401544	0.841762	0.401544	-0.154122	-0.0404481	0.0883413	-0.0499109	0.00201769	0	0	-0.0540974	0.0533996	-0.00170746	0.00240526	0	0	0.0279511	0.0145269	-0.0456116	0.00313361	0	0	0
P32898	CYM1	mitochondria	0.260639	0.0218656	0.977177	0.935478	-0.906878	-0.956499	-0.906878	0.746872	0.103273	-0.0962367	-0.00703619	0	0	0	-0.0458148	0.0296044	0.0162597	-4.9328e-05	0	0	-0.0226036	0.0352613	-0.0129025	0.00185825	-0.00288008	0.00126665	0
P32899	IMP3	nucleus	9.14594e-09	0.844771	0.868331	0.976197	0.819943	0.819943	0.698001	0.8961	0.0259427	0.0302883	0.0284518	-0.00226266	-0.00325546	-0.0791647	0.0141049	0.0216267	0.0396562	-0.0067155	-0.0314283	-0.0372439	0.0353659	0.0207129	0.0284533	-0.0235038	-0.0351031	-0.0259251	0
P32900	SKG6	PM	13.1084	2.32629e-11	0.0831797	6.00689e-06	0.683642	0.618795	0.877974	0.683642	0.116911	-0.000883224	-0.153302	0.0930896	-0.0558152	0	0.15533	-0.0201214	-0.0757455	-0.0546237	-0.0048398	0	0.11477	-0.0611527	-0.152692	0.0689033	0.0301715	0	0
P32901	PTR2	PM	3.1772	5.50689e-06	0.370089	0.701758	0.0735409	0.403946	0.0735409	-0.222593	-0.00828455	0.0609277	-0.0502076	0.0770433	-0.0884984	0.00901963	0.0460607	0.0307263	0.0343156	0.0010337	-0.074121	-0.0380153	0.0328393	0.0258767	-0.0694807	-0.0104892	0.0332908	-0.0120369	0
P32902	MRP4	mitochondria	0.0152457	0.16543	0.553035	0.863212	0.784256	0.784256	0.96964	0.610647	-0.075943	0.0857119	-0.00976891	0	0	0	-0.0931177	0.0432174	0.0499003	0	0	0	-0.0283315	0.0418654	-0.0153088	0.00177494	0	0	0
P32904	MRPL6	mitochondria	0.0276815	0.334449	0.226361	0.956169	0.723891	0.996744	0.723891	0.665902	-0.0674158	0.0728651	-0.00544924	0	0	0	-0.122416	0.120516	0.00189972	0	0	0	-0.00823562	0.0362163	-0.0279807	0	0	0	0
P32908	SMC1	nucleus	9.14594e-09	0.840858	0.577189	0.400604	0.481363	0.481363	0.680012	0.067336	-0.0109387	0.0174054	0.03065	-0.0246763	-0.00807744	-0.00436306	-0.051505	0.0063394	0.0206575	-0.0286579	0.00129893	0.0518671	-0.0382872	0.0567725	0.0493449	0.00914487	-0.0288985	-0.0480766	0
P32909	SMY2	cytosol	0.138459	0.661524	0.105493	0.544319	-0.813506	0.986852	-0.813506	-0.825365	0.000561622	-0.00160187	-0.00863318	0.0173532	0.0541615	-0.0618413	0.0159399	-0.013234	-0.00549521	0.0214622	0.0813901	-0.100063	0.0189383	0.0339182	-0.0326067	-0.035334	-0.0487962	0.0638803	0
P32911	SUI1	cytosol	9.14594e-09	0.921941	0.944103	0.993614	0.486681	0.21522	0.486681	0.646755	0.0419536	0.0161304	-0.027465	-0.00126453	-0.0197627	-0.00959177	0.0361729	-0.0374413	-0.00781217	0.0173093	0.0288135	-0.0370421	0.0247721	-0.0140445	-0.0297219	-0.000787305	0.0183874	0.00139423	0
P32913	VPS17	endosomes	9.14594e-09	0.710339	0.707922	0.701244	0.625182	0.625182	0.644439	0.391212	0.0313688	0.00483099	-0.0772025	0.00868267	0.0235273	0.00879272	0.0665937	0.0132414	-0.0457247	-0.0445919	-0.0095346	0.0200161	0.00449452	-0.00945697	-0.0361668	-0.0253639	0.054164	0.0123291	0
P32939	YPT7	cytosol	9.14594e-09	0.923473	0.892186	0.983117	-0.116955	-0.116955	0.700361	-0.291382	0.0154549	-0.0402298	-0.0227365	0.0256381	0.0261823	-0.00430902	-0.0508363	0.00742234	0.0114311	0.0353198	-0.000957587	-0.00237925	0.0109341	-0.0070468	-0.039636	0.002213	0.0353871	-0.00185144	0
P33201	MRT4	nucleus	9.14594e-09	0.867071	0.782359	0.974102	0.83697	0.971064	0.83697	0.730204	0.0353721	0.0315898	0.0325427	-0.00482265	-0.0341915	-0.0604904	0.0335974	0.0179287	0.0356644	0.00310282	-0.0221387	-0.0681546	0.0397572	0.0189116	0.0261052	-0.0270636	-0.0386818	-0.0190285	0
P33297	RPT5	proteasome	9.14594e-09	0.790032	0.539958	0.808082	0.528401	0.802209	0.296415	0.528401	0.000636634	-0.0159838	0.0266906	-0.0197544	-0.00458383	0.0129948	0.000151986	-0.0398517	0.0481665	0.00170184	-0.0172281	0.00705951	-0.027398	-0.0762562	0.0120675	0.0320285	0.0299944	0.0295638	0
P33298	RPT3	proteasome	0.0744733	0.759301	0.0987342	0.726858	-0.130897	0.634148	-0.130897	-0.29876	0.00847945	-0.0190238	0.027317	0.00836068	-0.0299203	0.00478701	-0.0541359	0.00461151	0.0944619	0.0158264	-0.0489999	-0.0117639	0.0106503	-0.051833	0.00472075	-0.000193831	0.0532669	-0.0166111	0
P33299	RPT1	proteasome	9.14594e-09	0.917199	0.562959	0.96465	0.513291	0.794679	0.290673	0.513291	-0.00861653	-0.0203387	0.0260162	-0.000744896	0.00782179	-0.00413787	-0.0410836	-0.0278149	0.0469144	0.0206211	-0.0077352	0.00909828	-0.0458943	-0.0137211	-0.00682908	0.0368042	0.0285896	0.00105069	0
P33308	CSE2	nucleus	2.53817	0.000243957	0.0975035	0.369395	-0.81935	-0.81935	-0.863771	0.490552	-0.0125341	0.0249762	-0.0539083	0.123891	0.00749689	-0.0899218	-0.0261495	0.0158766	0.0542157	-0.0713149	0.00289459	0.0244776	0.0507061	-0.0209728	0.0114299	-0.0670871	-0.0173418	0.0432658	0
P33309	DOM34	cytosol	9.14594e-09	0.993522	0.766295	0.963839	-0.270032	0.899809	-0.270032	-0.428718	0.0412741	0.00192474	-0.0197178	0.00422297	0.00728608	-0.0349901	0.0730258	-0.0181831	0.00347454	-0.00282059	0.008769	-0.0642657	0.00678536	-0.00812691	-0.0231807	-0.00403939	-0.0111018	0.0396634	0
P33310	MDL1	mitochondria	0.101651	0.182241	0.275668	0.923612	0.791093	0.965823	0.720539	0.791093	-0.0827195	0.06996	-0.020957	0.00836482	0.0150417	0.01031	-0.0934748	0.115886	-0.0224114	0	0	0	-0.00877747	0.0408264	-0.0320489	0	0	0	0
P33311	MDL2	mitochondria	0.439773	0.356844	0.326246	0.0768316	0.687914	0.983418	0.687914	0.608474	-0.0556552	0.0780291	-0.0223738	0	0	0	-0.100251	0.112551	-0.0123005	0	0	0	0.00147233	0.103934	-0.0353231	-0.070083	0	0	0
P33314	BUD2	cytosol	0.53525	0.596055	0.186716	0.0538093	0.315517	-0.305181	0.315517	0.411481	0.00472219	-0.0262899	0.0290018	0.0503266	0.0174524	-0.0752131	0.0710471	0.0385919	-0.0923427	-0.0328949	0.0239751	-0.00837648	0.0369487	0.0388252	0.0131202	-0.0512264	0.0425273	-0.080195	0
P33322	CBF5	nucleus	9.14594e-09	0.981756	0.603789	0.924211	0.191731	-0.423604	0.638776	0.191731	0.0273739	0.0207474	0.0208921	-0.00342518	-0.0182594	-0.0473288	0.0135867	0.0141042	-0.0295854	-0.0572269	0.00743201	0.0516893	0.0404639	0.0299101	0.0249311	-0.0322896	-0.0589163	-0.00409919	0
P33329	PPZ2	ambiguous	1.90935	0.00145795	0.0701699	0.566833	0.682291	0.719066	0.558936	0.682291	0.123958	0.0427943	-0.0157908	-0.0208781	-0.107584	-0.0224997	0.0945798	0.0510228	0.0267143	0.00132677	-0.0496971	-0.123946	0.0296593	0.0461249	0.0553985	-0.0577967	-0.0354309	-0.0379551	0
P33330	SER1	cytosol	9.14594e-09	0.945358	0.451629	0.601698	0.45907	0.629978	-0.145945	0.45907	0.0468786	0.000391565	-0.019809	0.0176593	0.00728139	-0.0524019	0.0272887	-0.0457953	-0.0433211	0.074896	0.0160843	-0.0291527	-0.0479313	-0.093409	-0.000771188	0.0401838	0.0890242	0.0129035	0
P33332	SEC3	PM	0.64513	0.145949	0.0958166	0.27959	0.908515	0.879019	0.961016	0.908515	0.0587106	0.0455772	-0.0895365	-0.0543431	-0.00336087	0.0429527	0.0553893	0.0516385	-0.0412165	-0.100342	-0.00371869	0.0382498	0.0914707	0.046971	-0.0796599	-0.0709634	-0.0283931	0.0405746	0
P33334	PRP8	nucleus	0.352406	0.108852	0.563789	0.214155	0.824852	0.824852	0.794508	0.933824	0.043446	0.07895	0.0703314	-0.0537822	-0.0575918	-0.0813534	0.0464388	0.06525	-0.00361081	-0.0238575	-0.0117888	-0.0724317	0.0757441	0.109153	-0.0209743	-0.0243328	-0.0637314	-0.075859	0
P33338	SLA2	actin-associated	9.14594e-09	0.960421	0.493039	0.712418	0.711799	0.86633	0.615177	0.711799	0.0232545	0.0275751	-0.0129831	-0.0245508	-0.0187768	0.00548111	0.0904215	0.0306432	-0.013939	-0.0524479	-0.038058	-0.0166197	0.0664014	-0.0151505	-0.0392346	-0.0382839	-0.00447414	0.0307416	0
P33399	LHP1	nucleus	9.14594e-09	0.939516	0.797236	0.997301	-0.634718	0.97794	-0.774366	-0.634718	0.0432071	0.0218026	0.000959265	0.00787475	-0.0229814	-0.0508624	0.049437	0.0251775	0.00352484	0.0101268	-0.0134266	-0.0748395	-0.0149656	-0.0141385	-0.00191732	-0.00104435	0.0247881	0.00727766	0
P33401	PGM1	cytosol	0.121095	0.412137	0.152545	0.660784	0.575726	0.833398	0.206474	0.575726	0.024972	-0.0176906	-0.0422162	0.03078	-0.0164146	0.0205693	0.0606725	-0.0839192	-0.0978039	0.051279	0.0372949	0.0324766	-0.056325	-0.0809754	-0.0388114	0.043334	0.0979152	0.0348626	0
P33416	HSP78	mitochondria	9.14594e-09	0.321477	0.466615	0.997537	0.984816	0.984816	0.995227	0.963281	-0.0684939	0.0737039	-0.00283563	-0.000296072	-0.0021286	5.03019e-05	-0.110273	0.0948915	0.0153388	-0.000236718	-0.000637096	0.0009168	-0.0128485	0.0156327	-0.00212017	-0.000216866	-0.000482856	3.57451e-05	0
P33417	IXR1	nucleus	5.11679	0.00605271	1.84108e-06	0.642156	0.536259	0.97385	0.536259	0.530353	-0.0167038	0.00151528	-0.03089	-0.0586821	-0.0321985	0.136959	-0.00734238	0.0246474	-0.022221	-0.123997	-0.0810584	0.209971	0.0277879	0.00398471	-0.0334253	-0.0511815	0.025765	0.0270692	0
P33419	SPC29	NE	4.24845	1.28025e-05	0.0108931	0.527973	0.587927	0.587927	0.720237	0.281659	-0.0653057	-0.0115803	0.191648	-0.0053406	-0.033615	-0.075806	-0.11655	0.00406617	0.0803599	-0.0325636	0.0330856	0.0316018	-0.0121863	0.0379898	0.0624089	-0.00871405	-0.0638682	-0.0156301	0
P33441	MFT1	nucleus	6.42424	2.0006e-06	0.0922349	0.00126826	0.349865	0.829548	0.349865	-0.178688	0.0232671	0.04315	-0.0457367	-0.0318425	0.134048	-0.122886	0.00257195	0.000818786	-0.0328588	0.0507305	0.0814765	-0.102739	0.0678339	0.0912223	0.00180146	-0.138054	-0.000969314	-0.0218346	0
P33442	RPS1A	ribosome	9.14594e-09	0.998515	0.645099	0.930859	-0.513467	0.875856	-0.513467	-0.60604	0.0228734	0.00625835	-0.0156198	0.00887453	0.0164078	-0.0387942	0.0354041	-0.0064538	0.00765258	0.0367948	0.0182074	-0.091605	0.022843	-0.00902081	-0.00500957	-0.0157869	-0.0284203	0.0353946	0
P33734	HIS7	cytosol	9.14594e-09	0.660393	0.919639	0.690902	0.295825	0.827523	0.265825	0.295825	0.0725858	-0.0116122	-0.0502743	0.00597724	0.0308777	-0.0475543	0.0600946	-0.032229	-0.0184202	0.0305439	-0.00379095	-0.0361984	-0.0180716	-0.0573862	0.00937296	0.0326553	0.0694099	-0.0359803	0
P33750	SOF1	nucleus	9.14594e-09	0.9556	0.914915	0.842122	0.314544	0.899173	0.0557189	0.314544	0.0139608	0.0120723	0.0318459	0.0111732	-0.0188633	-0.0501889	0.0253867	-0.000594583	0.0331092	-0.00234059	-0.0237462	-0.0318145	0.00628395	0.0136714	0.0214021	-0.0197746	-0.0496333	0.0280505	0
P33759	MRPS5	mitochondria	0.16514	0.164478	0.270549	0.739866	-0.84627	0.783158	-0.95296	-0.84627	-0.0385582	0.0949185	-0.0563603	0	0	0	-0.124006	0.108695	-0.00142354	0	0.0167341	0	0.0264111	-0.0616233	0.0174975	0.011042	0.00667272	0	0
P33892	GCN1	cytosol	9.14594e-09	0.832865	0.58436	0.825886	0.0544054	0.988922	0.0544054	-0.0127268	0.00884853	0.00525175	-0.0608432	0.00317377	0.0490165	-0.00544741	0.00890342	-0.00375322	-0.0665896	0.00887848	0.0627014	-0.0101405	0.0587967	0.0159579	-0.0214392	-0.00163019	-0.0341806	-0.0175045	0
P33893	PET112	cytosol	30.5854	5.19225e-09	2.04054e-05	4.01059e-23	0.787127	0.787127	0.826581	0.675611	-0.218203	0.14516	0.028939	-0.0123971	-0.0333364	0.0898377	-0.227458	0.17545	0.109322	-0.0194151	0.0370438	-0.0749426	-0.40237	0.0788533	-0.0027404	0.123212	0.0891573	0.113888	0
P34087	RPB7	nucleus	9.14594e-09	0.878016	0.99607	0.605216	-0.331828	-0.331828	0.328762	-0.951381	-0.028402	0.046886	-0.00504922	-0.0142022	-0.000294288	0.0010616	0.0439884	0.00299171	-0.016873	-0.0055488	-0.00892201	-0.0156363	-0.0693434	-0.00126611	0.0166009	0.0234009	-0.00183168	0.0324393	0
P34110	VPS35	endosomes	9.14594e-09	0.985392	0.998846	0.723	0.205557	0.473581	0.130947	0.205557	0.0182416	0.0108385	-0.0206548	-0.0146031	-0.00556464	0.0117425	0.0280076	0.0109749	-0.0194376	0.00108701	0.00293722	-0.0235692	-0.00729129	-0.018033	-0.0588834	0.00576269	0.0737173	0.00472765	0
P34160	STO1	nucleus	9.14594e-09	0.991373	0.964272	0.998572	0.0354309	0.646389	0.0354309	-0.47266	0.0151831	0.00571443	-0.019173	-0.0158242	0.00530393	0.00879573	0.0166201	-0.0257177	-0.0199692	-0.0126182	0.0145048	0.0271802	0.0139813	0.0100882	-0.00351823	0.00539442	-0.00267609	-0.0232696	0
P34162	SRB2	cytosol	9.14594e-09	0.785607	0.200945	0.577133	0.767941	0.944865	0.647069	0.767941	0.0173495	0.0420517	-0.00875898	0.0206219	0.0105107	-0.0817749	0.0298334	0.0497675	0.0239857	0.00454763	0.0157548	-0.123889	0.0457984	-0.0183835	0.0168685	-0.00156691	0.0227268	-0.0654434	0
P34167	TIF3	cytosol	9.14594e-09	0.983819	0.587988	0.250408	0.0177116	0.546386	0.0177116	-0.630244	0.0201616	0.00469725	-0.0142307	-0.0178332	0.0192092	-0.0120041	0.0088972	-0.0113141	-0.0206573	0.0222508	0.0624867	-0.0616633	0.0130587	-0.0165464	-0.0358996	-0.0489186	-0.0136684	0.101974	0
P34216	EDE1	actin-associated	9.14594e-09	0.921361	0.963154	0.654024	0.192205	0.192205	0.111425	0.717743	0.0496108	0.0234697	0.00320788	-0.032458	-0.0153742	-0.0284562	-0.00312489	0.0126909	0.00585115	-0.0258473	-0.0124115	0.0228416	0.0154807	-0.000270734	-0.0262066	-0.0509755	0.00629456	0.0556776	0
P34222	PTH2	mitochondria	0.879197	0.276676	0.00813966	0.730708	0.590369	0.590369	0.468399	0.92083	-0.0471959	0.00878602	-0.0303327	0.0653846	0.00335788	0	-0.185981	0.0492058	0.0744589	0.0623161	0	0	-0.0612669	-0.00866095	0.041884	0.0252177	0.00282619	0	0
P34225	YEL1	cytosol	24.3265	7.24054e-05	2.39111e-10	9.17018e-16	0.636764	0.770147	0.609583	0.636764	-0.02072	-0.00395726	0.0176233	0.101375	-0.0813681	-0.0129528	-0.0515261	-0.0157615	-0.0763241	0.203584	-0.0327706	-0.0272013	0.10871	-0.02154	-0.0379015	0.171232	-0.0642161	-0.156284	0
P34227	PRX1	mitochondria	9.14594e-09	0.989116	0.713044	0.997797	-0.939808	0.802371	-0.939808	-0.958012	-0.0121606	0.0300469	-0.0178863	0	0	0	-0.0828392	0.0822329	0.000606309	0	0	0	0.0147288	-0.0207112	0.00598243	0	0	0	0
P34237	COY1	Golgi	9.14594e-09	0.716805	0.688063	0.999049	0.681428	0.681428	0.976224	0.649789	-0.0216186	-0.0212105	-0.0437766	0.0322642	0.062442	-0.0081004	-0.0445773	0.0154737	-0.0514721	0.0280488	0.0240741	0.0284529	-0.011363	-0.00489262	-0.0152493	0.0150882	0.0253648	-0.00894812	0
P34240	ZRT3	vacuole	0.683315	0.0425207	0.214596	0.372713	-0.706866	-0.822313	-0.706866	0.85612	-0.00464686	-0.0805947	-0.0113646	0.0933403	0.0117503	-0.00848446	0.047626	0.0376806	0.0346492	-0.0797386	-0.0287408	-0.0114764	0.00659623	0.0176127	0.0602286	-0.0595039	-0.0174794	-0.0074542	0
P34241	URB1	nucleus	9.14594e-09	0.857189	0.861964	0.969281	0.55091	0.437192	0.826625	0.55091	0.0249778	0.0219871	0.0259505	0.0182526	-0.0305276	-0.0606405	0.0167137	0.0135161	0.00079499	-0.0175933	0.0295432	-0.0429747	0.0333887	0.0282306	0.0244762	-0.0214939	-0.0244006	-0.0402011	0
P34247	UTP11	nucleus	0.146112	0.5776	0.51494	0.121855	0.826143	0.826143	0.759882	0.901449	0.00301323	0.0388624	0.0637556	-0.0128409	-0.0278995	-0.0648908	0.0202099	0.0179946	0.0521325	-0.00304751	-0.0600744	-0.0272152	0.0604743	0.051698	0.03889	0.0109011	-0.0947799	-0.0671835	0
P34730	BMH2	cytosol	9.14594e-09	0.575626	0.860094	0.985987	0.0570824	-0.22799	0.273271	0.0570824	0.00775583	0.0449153	-0.0372773	0.0350117	0.0183144	-0.0687199	0.0180464	-0.0196924	0.0230389	0.0172431	-0.0322693	-0.00636681	-0.011298	-0.0242066	-0.00820002	0.0345854	0.0184831	-0.00936396	0
P34760	TSA1	cytosol	9.14594e-09	0.320099	0.479237	0.804067	0.502896	0.637756	0.466473	0.502896	0.102024	-0.0172767	-0.0604572	-0.0181635	0.0239132	-0.0300399	0.0608014	-0.0433254	-0.0411873	0.0512566	-0.0201219	-0.00742356	0.0186908	-0.0639839	-0.0287973	0.0111141	0.0489695	0.0140069	0
P34761	WHI3	cytosol	9.14594e-09	0.558138	0.594974	0.897834	0.0543134	-0.00976258	0.0543134	0.283956	0.0361494	0.0462148	0.0159814	-0.0332194	-0.0602876	-0.00483862	0.000694039	0.0365099	-0.0678219	-0.0295525	0.0252961	0.0348745	0.0239234	0.014719	-0.0159843	-0.014415	0.0274529	-0.035696	0
P34909	MOT2	cytosol	9.14594e-09	0.994457	0.892189	0.968814	-0.0823114	0.406741	-0.269696	-0.0823114	-0.00410779	0.014985	-0.0216502	0.00524332	0.0256101	-0.0200805	0.00361393	0.00528475	-0.0231592	-0.0306576	0.030298	0.0146201	0.0291919	0.0456481	0.0112128	-0.0342653	-0.0458336	-0.00595389	0
P35169	TOR1	ambiguous	0.461035	0.0137994	0.866028	0.68404	0.794829	0.813734	0.529337	0.794829	0.0315981	-0.0586907	0.0156785	0.0578024	-0.0534633	0.00707501	0.0293313	-0.0463892	0.0157965	0.0074071	-0.0126802	0.00653446	0.0578955	-0.0416991	-0.0142	-0.00903098	-0.0103918	0.0174264	0
P35178	RRP1	nucleus	9.14594e-09	0.987684	0.626493	0.760686	0.662296	0.182188	0.662296	0.848603	0.0269792	0.00834803	0.0165892	0.00412038	-0.017307	-0.0387298	0.0346731	0.0237257	-0.00309559	-0.028032	-0.0570183	0.029747	0.0545039	0.0199503	0.010703	-0.0131779	-0.0646684	-0.00731091	0
P35180	TOM20	mitochondria	0.192095	0.0526048	0.622065	0.870524	0.446722	0.952731	0.231453	0.446722	-0.0904894	0.0987425	-0.00786697	-0.000386138	0	0	-0.0631245	0.0764765	-0.0325274	0.0021744	0	0.017001	0.0207931	0.0367375	-0.056531	-0.000999656	0	0	0
P35181	APS1	ambiguous	0.235763	0.0789438	0.30326	0.93662	-0.209939	-0.209939	-0.504044	0.119938	0.0387964	0.0235662	0.0561793	-0.0769311	-0.0434148	0.00180396	0.0460884	-0.0123922	-0.00407435	0.0262762	0.0487716	-0.10467	-0.0341167	0.00235039	0.0145306	0.0308005	0.00134109	-0.0149058	0
P35183	AST1	ambiguous	0.222858	0.947496	0.383929	0.0656807	0.656232	0.656232	0.329536	0.843508	0.0286909	0.0275466	-0.0056847	-0.0249874	-0.0255654	0	0.0375908	0.0589634	-0.0725634	-0.00982282	-0.00905227	-0.00511569	0.0716198	0.0221514	-0.132769	-0.000219702	0.0263476	0.0128701	0
P35184	SQT1	ambiguous	9.14594e-09	0.302245	0.841705	0.708565	0.585406	0.585406	0.794111	0.412139	-0.00368183	-0.056978	-0.0370433	-0.00623368	0.0280986	0.0758382	0.0298667	-0.0371707	-0.0274526	0.0270032	-0.014785	0.0225384	-0.0540381	-0.059811	-0.0521867	0.0466271	0.0599221	0.0594866	0
P35191	MDJ1	mitochondria	9.14594e-09	0.925753	0.87451	0.316441	0.509917	0.509917	0.515988	0.0604276	-0.0311135	0.0143418	-0.031569	0.0220679	0.0237408	0.00253202	-0.012917	-0.00967465	-0.0279961	0.0214921	-0.00695017	0.0360457	0.0132933	0.0542996	-0.0594308	0.0314883	-0.00216124	-0.0374892	0
P35194	UTP20	nucleus	9.14594e-09	0.900721	0.820301	0.919839	0.949583	0.82176	0.956954	0.949583	0.0207343	0.0272627	0.036412	-0.00665058	-0.0354926	-0.0422658	0.0356416	0.0171804	0.0271385	-0.0291717	-0.0393167	-0.011472	0.0381988	0.0256151	0.0400056	-0.0219845	-0.0462479	-0.0355872	0
P35207	SKI2	cytosol	0.554912	0.250787	0.0224856	0.986663	0.724725	0.936477	0.723452	0.724725	0.00273666	-0.00166214	-0.000485189	0.0374062	0.0607346	-0.0987301	-0.0170254	-0.0335909	-0.00340481	0.0445755	0.107898	-0.0984527	0.0186057	-0.00753522	-0.00953226	-0.00490283	0.0249803	-0.0216157	0
P35688	LRG1	cytosol	17.2595	7.14303e-10	0.000252615	2.61647e-09	0.423458	0.423458	0.179298	0.683033	0.158113	0.0715176	0.0130012	0.0210486	-0.175237	-0.0884442	0.00384056	0.218148	-0.0212234	-0.0839931	-0.0392139	-0.0775578	0.00373388	0.113909	0.0986071	-0.177427	-0.015505	-0.0233176	0
P35691	TMA19	cytosol	9.14594e-09	0.968214	0.945177	0.999007	0.606001	0.606001	0.621286	0.175441	0.0154253	-0.0251734	-0.0206791	-0.00147192	0.0228085	0.00909061	0.00674504	-0.0312044	-0.0247464	0.0418212	0.0125293	-0.00514461	0.0184571	-0.0135487	0.00181887	-0.00784535	0.00543016	-0.00431205	0
P35719	MRP8	cytosol	9.14594e-09	0.864301	0.820314	0.734421	0.34659	0.726975	0.243419	0.34659	0.0436399	0.000783783	-0.0377263	0.020921	0.0284991	-0.0561175	0.0820587	-0.059399	-0.0255475	0.0251606	0.0112999	-0.0335727	-0.0166631	-0.0646023	-0.0112312	0.0165089	0.0766958	-0.000707975	0
P35724	MNR2	vacuole	0.117297	0.237377	0.709937	0.251977	0.0320613	0.4781	-0.735358	0.0320613	-0.02241	-0.058521	0.0441683	0.0531442	-0.0163815	0	0.00601858	-0.00229992	0.0535995	0.00560279	-0.0313197	-0.0316013	0.0126642	0.0415121	0.0148381	-0.0742333	0.00521882	0	0
P35725	YKL063C	ambiguous	0.283905	0.0468016	0.979148	0.388698	0.185872	-0.496553	0.185872	0.346223	-0.0402366	-0.059562	-0.0320748	0.106131	0.0455032	-0.0197606	0.0226058	0.025683	-0.0337176	-0.0186577	-0.0037309	0.00781736	-0.0170697	-0.0150024	-0.0642302	-0.0248593	0.066578	0.0545837	0
P35728	MPE1	nucleus	0.962255	0.920002	0.14668	0.00916507	0.800051	0.796978	0.800051	0.901214	0.040545	-0.022011	0.0024451	0.0222356	0.00108046	-0.0442952	0.0798625	-0.00682915	0.00955817	-0.0238344	0.0362828	-0.0950399	0.109144	0.0196104	0.0465261	-0.0115004	-0.0154688	-0.148311	0
P35732	DEF1	cytosol	0.0112881	0.63089	0.161054	0.796201	-0.44191	0.930501	-0.44191	-0.708047	0.0175151	-0.00917111	-0.0344646	0.0378361	0.0534244	-0.06514	-0.0110595	-0.00657035	-0.0123556	0.0468276	0.0785962	-0.0954385	0.052014	0.012428	-0.0349032	-0.0445695	-0.0298879	0.0449187	0
P35817	BDF1	nucleus	0.764894	0.217607	0.0706329	0.16243	0.583025	0.965053	0.578034	0.583025	0.0362278	0.00259827	-0.0213324	-0.0515611	-0.0311309	0.0651982	0.0375667	0.00433566	-0.00184379	-0.0888593	-0.0373008	0.0861015	0.088788	0.0767091	0.0260298	-0.0647438	-0.134561	0.00777776	0
P35844	KES1	Golgi	0.591563	0.0592836	0.480956	0.168791	0.963499	0.92101	0.966454	0.963499	0.0179434	0.00614207	-0.115241	0.055273	0.0559349	-0.0200519	0.0286014	-0.0083657	-0.0882996	0.0229476	0.0306855	0.0144308	0.015318	0.00900744	-0.119851	0.0311676	0.0576901	0.00666811	0
P35999	OCT1	mitochondria	9.14594e-09	0.541632	0.201064	0.932028	0.975538	0.936132	0.990535	0.975538	-0.0505068	0.0669589	-0.016452	0	0	0	-0.135652	0.117807	0.0178443	0	0	0	-0.0284166	0.0319224	-0.00350581	0	0	0	0
P36000	APL2	ambiguous	9.14594e-09	0.998276	0.989218	0.967243	0.377217	0.918075	0.377217	0.32518	0.0238515	0.0190357	-0.00579498	0.00845362	-0.00129835	-0.0442475	0.0333845	0.0156695	-0.0198857	0.00839966	-0.00593287	-0.0316351	0.0340682	0.0122996	0.0309748	-0.0305468	-0.0305009	-0.0162949	0
P36006	MYO3	actin-associated	0.495913	0.576993	0.0136878	0.891192	0.545009	0.369269	0.733504	0.545009	0.0255267	0.0599936	-0.00609118	-0.0587032	-0.0169947	-0.0037312	0.0234038	0.0454123	-0.124027	-0.0427152	0.0702269	0.0276996	0.0354061	0.04172	-0.0265013	-0.0220083	0.00696258	-0.0355791	0
P36008	TEF4	cytosol	9.14594e-09	0.998939	0.949872	0.928514	0.68375	0.68375	0.539643	0.82359	0.0212743	-0.0113456	-0.0149289	0.00724669	0.0132301	-0.0154766	0.0125516	-0.0402371	-0.0223774	0.0385657	0.0128755	-0.00137836	-0.00366067	-0.0605796	-0.00620853	0.0279363	0.0459773	-0.00346475	0
P36009	DHR2	nucleus	0.0245438	0.730562	0.673776	0.150722	0.81628	0.870419	0.81628	0.791355	0.0333493	0.0261775	0.0420577	0.00906844	-0.0365463	-0.0741066	0.0481254	0.0186748	0.0341222	-0.0290024	-0.0181897	-0.0537303	0.0776565	0.0367112	0.0475294	-0.00971511	-0.106842	-0.04534	0
P36010	YNK1	cytosol	9.14594e-09	0.679265	0.802984	0.206551	0.247727	0.504193	-0.342889	0.247727	0.0276018	-0.0373167	-0.0389434	-0.00499245	0.0549058	-0.001255	0.0326771	-0.0374952	-0.0304311	0.0516506	0.000829914	-0.0172312	-0.0270514	0.0428426	-0.0234221	0.0567953	-0.0145664	-0.034598	0
P36013	MAE1	mitochondria	0.232278	0.667022	0.0342841	0.998226	-0.786812	-0.952653	-0.786812	0.934003	0.0135374	-0.0465728	0.0330354	0	0	0	-0.0789079	0.139954	-0.06146	0.000170012	0.000136999	0.000106668	-0.0131984	0.0132413	-0.00238022	0.000734548	0.00160284	0	0
P36015	YKT6	ambiguous	9.14594e-09	0.543588	0.535742	0.44871	0.702733	0.702733	0.634427	0.781857	-0.0318469	-0.0123189	-0.00522722	0.0649437	0.0356576	-0.0512084	-0.059465	-0.0433681	-0.00252698	0.0468137	0.0502597	0.00828662	-0.0331945	-0.0442143	-0.0812775	0.0679289	0.0814856	0.00927184	0
P36017	VPS21	endosomes	0.034608	0.412048	0.282043	0.592314	0.946907	0.934733	0.946907	0.953801	-0.0305482	-0.0168707	-0.0518503	0.0654258	0.0430061	-0.00916273	-0.0139214	6.34444e-05	-0.0702548	0.0640912	0.0237643	-0.00374268	-0.00686595	-0.0111105	-0.0679853	0.0518102	0.046224	-0.0120725	0
P36018	YPT52	cytosol	9.14594e-09	0.933534	0.864189	0.617238	0.732197	0.571961	0.732197	0.870625	-0.0327788	0.00527326	-0.00887251	0.0187641	0.033822	-0.016208	-0.0175781	-0.0175151	-0.012392	0.0514266	0.00423096	-0.00817236	-0.0176477	-0.0180454	-0.0459041	0.0629227	0.037797	-0.0191225	0
P36024	SIS2	cytosol	3.87949	0.00184415	0.00929938	0.0120539	0.659964	0.630544	0.659964	0.972082	-0.0238306	0.149854	-0.0479309	-0.0278836	0.0289742	-0.0791831	0.0694388	0.13004	-0.0630756	-0.0833235	-0.0530799	0	0.0565154	0.139436	-0.0437513	-0.118236	-0.033964	0	0
P36036	YRA2	nucleus	9.14594e-09	0.974671	0.952121	0.391419	-0.18598	-0.18598	-0.250475	0.7707	0.0379489	0.0310126	0.00033141	-0.00343556	-0.00536327	-0.0604941	0.00709097	0.0180761	-0.0135257	-0.0343252	-0.00556895	0.0282527	0.0427743	-0.000511742	-0.00622487	-0.0491681	-0.0576381	0.0707685	0
P36037	DOA1	cytosol	1.70484	0.418144	0.01952	0.0133489	-0.345899	0.771177	-0.345899	-0.364263	0.00210899	-0.0131652	0.0715489	-0.00638297	-0.039204	-0.0149057	0.00703404	-0.0252577	0.0650969	0.0603333	-0.084051	-0.0231556	-0.016504	-0.126545	-0.0217259	0.0234962	0.147045	-0.00576682	0
P36041	EAP1	cytosol	9.14594e-09	0.99594	0.986358	0.757844	-0.375242	0.793155	-0.375242	-0.708465	0.0259589	0.00617189	-0.00568178	0.00890948	-0.0112125	-0.0241461	0.0156831	-0.00200359	-0.00736507	0.030152	0.00192761	-0.038394	0.0210163	-0.0126463	-0.0219997	-0.0437717	0.00572113	0.0516803	0
P36046	MIA40	mitochondria	0.370237	0.94173	0.817837	0.0157818	0.104566	0.104566	-0.653378	0.683911	0.0328975	-0.0267999	-0.00451244	-0.00158513	0	0	0.0269667	0.0310237	-0.0579904	0	0	0	-0.0389278	0.116474	-0.0775466	0	0	0	0
P36047	SDS22	cytosol	9.14594e-09	0.998781	0.683548	0.906491	0.819001	0.888808	0.819001	0.555156	0.0198564	-0.00845217	-0.00329132	0.0117592	0.00212914	-0.0220013	0.0424314	-0.021032	0.00644531	0.0475569	-0.0263329	-0.0490688	0.0364465	-0.0289241	0.000292937	-0.00236803	0.0207264	-0.0261737	0
P36048	SNU114	nucleus	9.14594e-09	0.912572	0.663679	0.255398	0.589897	0.762705	0.589897	0.120802	0.0355645	0.00615065	0.0134555	-0.0242074	-0.0241686	-0.00679453	0.0231628	-0.00288426	0.0216099	-0.0466361	-0.0167787	0.0215264	0.0409808	-0.0123886	0.0329148	0.0284556	-0.0587735	-0.0311891	0
P36049	EBP2	nucleus	9.14594e-09	0.579748	0.580357	0.711746	0.736232	0.681736	0.736232	0.880154	0.0522509	0.0290633	0.0462296	-0.0113198	-0.050595	-0.0656291	0.0602023	0.0185008	0.0163812	-0.0546733	-0.0376158	-0.00279518	0.0528488	0.0238286	0.0243402	-0.0280813	-0.0763283	0.00339198	0
P36056	RSM22	mitochondria	1.3958	0.509906	0.102054	0.0054792	-0.13031	-0.13031	0.585446	-0.880089	0.00914626	-0.0522269	0.0430806	0	0	0	-0.143145	0.0673525	0.0757929	0	0	0	0.111872	-0.104023	-0.00784824	0	0	0	0
P36060	MCR1	mitochondria	0.823168	0.00407195	0.537906	0.923664	0.705481	0.938306	0.705481	0.488795	-0.0824587	0.147996	0.00206924	-0.0145183	-0.0273194	-0.0257687	-0.0899017	0.093243	0.0329448	-0.0041904	-0.0218663	-0.0102294	0.0159689	0.0607793	-0.00199809	-0.0226639	-0.0239326	-0.0281537	0
P36062	AVT3	vacuole	0.611904	0.140315	0.0726315	0.437161	0.0780236	0.758912	-0.521469	0.0780236	-0.0142633	-0.0901502	0.0205381	0.0723302	0.0188889	-0.00734367	0.0469785	-0.116747	0.0501439	0.0192214	0.0091116	-0.00870811	0.0334241	0.0148536	0.0474444	-0.06507	-0.0143069	-0.0163452	0
P36068	SHE2	cytosol	4.26288	3.34376e-07	0.426415	0.496179	0.379419	0.332241	0.379419	0.809988	0.0304374	0.0349566	0.112226	0.0416712	-0.17043	-0.0488612	0.059506	0.0359955	0.019968	-0.0611285	-0.0171624	-0.0371786	0.0199822	0.0514219	0.0332695	-0.0343087	-0.00152701	-0.068838	0
P36069	PMU1	cytosol	1.09498	0.0156215	0.0541266	0.918494	0.553521	0.166727	0.737255	0.553521	-0.0505958	0.00581534	-0.0199902	0.0203964	0.104763	-0.0603883	-0.0248606	-0.0257016	-0.0202101	0.102895	-0.018274	-0.013849	-0.002786	-0.0266194	-0.00199482	0.035658	0.0356541	-0.0399119	0
P36076	CAB3	cytosol	0.724434	0.918139	0.67043	0.00470327	0.0754337	-0.893094	0.0754337	0.259116	-0.0265715	0.00768849	0.00733475	0.00360425	-0.0124467	0.0203907	0.101145	-0.0244892	-0.0462446	0.0109413	0.00240251	-0.0437546	0.00922533	0.0535664	-0.0804854	0.0618131	-0.0441194	0	0
P36080	RRP14	nucleus	9.14594e-09	0.727688	0.511996	0.575721	0.822015	0.926411	0.780835	0.822015	0.0510637	0.0163392	0.0381647	-0.00265643	-0.0220561	-0.080855	0.0478514	0.0452337	0.0370571	-0.0299066	-0.0301907	-0.0700449	0.0609495	0.0286826	0.0184089	-0.00323379	-0.069089	-0.0357183	0
P36084	MUD2	nucleus	9.14594e-09	0.943372	0.878824	0.179568	0.0776761	-0.069233	0.880449	0.0776761	0.0202855	0.0489697	0.00672994	-0.014319	-0.00634521	-0.0553209	0.0158242	0.00551039	-0.00424828	-0.0420611	-0.00140216	0.026377	0.0585206	0.0497702	0.0602379	-0.0514605	-0.0209824	-0.0960857	0
P36090	ANR2	ambiguous	3.41208	0.143657	6.57365e-06	0.790998	0.850426	0.94851	0.850426	0.703429	-0.0597967	0.012402	0.0911654	0.0325379	-0.0374098	-0.0388988	-0.0812764	0.0348673	0.18464	0.0115437	-0.105098	-0.0446769	-0.0247062	-0.0235641	0.0491621	0.0341388	-0.00425018	-0.0307804	0
P36095	VPS24	endosomes	0.792297	0.0115151	0.931774	0.210398	-0.185695	0.252513	-0.185695	-0.266626	-0.0194132	-0.0443624	-0.0895938	0.0981823	0.0922927	-0.0371056	0.0313239	-0.0409389	-0.00250293	0.0247126	-0.0135819	0.000987196	0.0621084	0.0741644	-0.0904334	-0.0671101	-0.0084857	0.0297564	0
P36100	TFA1	nucleus	0.722923	0.514738	0.97956	0.00577928	0.510899	0.966052	0.510899	0.498603	0.0498296	-0.00711643	-0.0288702	-0.0276843	-0.0239022	0.0377437	0.0287987	-0.00232474	-0.0247534	-0.0205007	-0.00495176	0.0237319	-0.0319795	-0.019152	-0.0044746	-0.0595766	-0.0324974	0.14768	0
P36101	TCD2	mitochondria	9.14594e-09	0.876845	0.183717	0.957092	-0.0657593	-0.0657593	0.525354	-0.88318	0.0332071	0.0151593	-0.0540148	0.00531769	0.000330681	0	-0.10833	0.12506	-0.0181101	0.00138027	0	0	0.0381949	-0.026473	-0.0148403	0.00166518	0.000840214	0.000613015	0
P36102	PAN3	cytosol	1.71334	0.128232	0.00177159	0.467209	-0.568731	0.242171	-0.568731	-0.636084	-0.0366819	0.00749718	0.0179082	0.0819432	-0.0174383	-0.0532283	0.081773	0.0161554	0.0242699	-0.00608329	0.0543953	-0.17051	-0.00578902	-0.0114831	-0.0801423	-0.0138593	0.0277169	0.0835568	0
P36104	SWD2	nucleus	2.44471	0.882969	0.477265	2.7554e-05	0.810667	0.810667	0.891619	0.647713	0.0427856	0.00235943	0.0047668	-0.00673451	0.0193143	-0.0624916	0.0441215	0.045724	0.030826	-0.00326958	-0.0220885	-0.0953134	0.126054	-0.043382	-0.017137	0.0534693	0.0286576	-0.147662	0
P36107	AUR1	Golgi	4.28637	5.89603e-06	0.123548	0.0902494	0.438035	0.432978	0.438035	0.805247	-0.00864413	-0.0179226	-0.00218618	-0.0701802	0.118605	-0.0196724	-0.00478094	-0.0196967	-0.100761	0.0307105	0.0850108	0.00951766	-0.0248772	0.0307287	-0.0772012	0.0372567	0.0866873	-0.0525942	0
P36108	DID4	endosomes	1.16952	0.0144528	0.286818	0.145823	0.110023	0.827774	0.0932683	0.110023	0.0411783	-0.085553	-0.0756975	0.0888123	0.0562201	-0.0249603	0.0279272	-0.0160306	-0.0462246	0.0772489	0.00982455	-0.0527454	0.040111	0.0512278	-0.0744952	-0.0477382	0.0485678	-0.0176732	0
P36112	MIC60	mitochondria	0.55044	0.245224	0.0231078	0.999949	-0.728794	0.99412	-0.728794	-0.798625	-0.0663788	0.0823913	-0.0160125	0	0	0	-0.147903	0.16147	-0.0135678	0	0	0	0.0152222	-0.00685575	-0.00806514	-0.0003013	0	0	0
P36116	VPS51	ambiguous	0.387162	0.0684702	0.183919	0.894569	-0.186211	-0.186211	0.271842	-0.282661	-0.0594167	0	-0.00252874	0.0849667	0.0562852	-0.0793065	-0.0174127	-0.0520168	0.0439364	0.023629	-0.0386726	0.0405368	-0.0179102	-0.0172041	-0.0327193	-0.00392476	0.0563602	0.0153982	0
P36119	RQT4	cytosol	1.42167	0.00283691	0.187493	0.49272	-0.133893	0.945681	-0.133893	-0.230995	-0.00525208	0.00171433	0.0126404	-0.0145123	0.0962849	-0.0908752	0.000804074	-0.0126928	-0.013671	-0.00416754	0.0847865	-0.0550593	-0.00188539	-0.00337969	0.0315006	-0.0531725	0.000351243	0.0265857	0
P36120	DBP7	nucleus	9.14594e-09	0.35975	0.641378	0.856925	0.824201	0.695884	0.909185	0.824201	0.0423517	0.0413437	0.0626816	-0.0304342	-0.0638004	-0.0521424	0.0517523	0.0126601	0.0154928	-0.0484427	-0.0413335	0.00987095	0.0582214	0.0418121	0.0192515	-0.0247549	-0.0645835	-0.0299465	0
P36121	RPC37	nucleus	0.0570339	0.214508	0.489599	0.570815	-0.01839	-0.257423	0.566202	-0.01839	-0.0155684	-0.0152253	-0.00698065	0.00212923	0.0781646	-0.0425195	0.0236012	-0.0181799	-0.0145816	-0.0540665	0.00639668	0.0568302	0.00601994	0.0115047	0.0202225	-0.0350266	0.0291953	-0.0319158	0
P36123	SAP190	ambiguous	3.38602	4.05449e-05	0.242165	0.0817084	-0.122725	0.744594	-0.577172	-0.122725	0.0843351	0.114962	-0.0215362	0.0399095	-0.0969769	-0.120693	0.00973283	0.0624608	-0.0463742	0.0379957	0.0108428	-0.074658	0.00663059	-0.119205	-0.0453048	0.0380766	0.119802	0	0
P36124	SET3	nucleus	2.92492	4.20602e-05	0.578855	0.118612	-0.0365701	0.71474	-0.25088	-0.0365701	0.0468272	-0.0303541	-0.0149881	-0.121532	0.0120661	0.107981	0.0150744	0.0233372	-0.0395164	-0.0538538	0.030293	0.0246657	0.0488895	0.0856332	0.056818	-0.0497216	-0.0322757	-0.109343	0
P36126	SPO14	ambiguous	5.15547	0.00623466	0.155439	6.6701e-06	0.5805	0.5805	0.906235	0.221639	-0.0156792	0.0208389	-0.0355333	-0.0507319	-0.0487535	0.129859	-0.05905	0.0493937	-0.0595352	-0.0471144	0.052566	0.0637399	0.0375715	0.0241318	-0.00832031	-0.0883839	-0.141246	0.176247	0
P36130	CAF4	mitochondria	0.278554	0.814188	0.0708109	0.319125	0.580252	0.744687	0.147036	0.580252	-0.0380455	0.0022175	0.035828	0	0	0	-0.165377	0.0482694	0.0229252	0.0141879	0.0205948	0.0593997	-0.0492106	-0.0214075	-0.0264534	0	0	0.0970715	0
P36136	SHB17	cytosol	9.14594e-09	0.592931	0.737283	0.810931	0.115442	0.366702	0.115442	0.00866946	0.0484158	0.00600357	-0.033208	0.00068327	0.0485146	-0.0704093	0.06617	-0.0514831	-0.0354876	0.0361719	-0.0119229	-0.00344827	-0.0569593	-0.0289542	-0.0205284	0.0625627	0.0554103	-0.0115311	0
P36139	PLN1	LD	3.93462	0.733839	0.0269231	8.90894e-06	0.793189	0.793189	0.657471	0.810679	0.0113612	0.0769193	-0.0328887	-0.0232237	-0.0115029	-0.0206652	-0.0470435	0.12009	-0.0911552	-0.0172552	0.0325765	0.00278789	0.00117101	0.107312	-0.169735	0.0604982	0.0153129	-0.0145595	0
P36144	UTP30	nucleus	9.14594e-09	0.569193	0.724395	0.743518	0.50676	0.284607	0.50676	0.863001	0.031691	0.00954731	0.037925	-0.0271025	0.00838378	-0.0604445	0.0424687	0.0127004	0.0134413	-0.0412897	-0.0424554	0.0151347	0.0419792	0.0306805	0.0504027	-0.0367897	-0.0736562	-0.0126165	0
P36145	TFA2	nucleus	9.14594e-09	0.556971	0.923731	0.948631	0.606037	0.69891	0.606037	0.434674	0.0703169	-0.026816	-0.0212273	-0.0325051	0.0166279	-0.00639643	0.0589706	0.0068082	0.00313196	-0.0171932	-0.00902701	-0.0426905	0.0442992	0.0127236	-0.0178538	-0.0402951	-0.0255872	0.0267134	0
P36149	BET3	ambiguous	9.14594e-09	0.819905	0.822766	0.807012	0.203687	-0.666394	0.203687	0.360191	-0.0128363	-0.00432408	-0.0175133	0.030661	-0.0100782	0.0140908	0.00619545	-0.00781847	0.0016274	-0.0196534	0.0377512	-0.0181021	0.00280808	-0.0151273	-0.0138582	0.0434629	0.0303123	-0.0475978	0
P36151	YKR070W	unknown	1.28134	0.614251	0.395356	0.00170681	0.951418	0.999166	0.951418	0.950854	-0.0563162	0.0563507	-3.44843e-05	0	0	0	-0.10988	0.10488	0.00500058	0	0	0	-0.0879888	0.11405	0.0139714	-0.0400331	0	0	0
P36152	DRE2	cytosol	0.395208	0.690656	0.415715	0.037716	0.272409	0.757017	0.272409	0.239079	0.0355795	-0.01636	-0.05827	-0.0174209	0.0465631	0.00990821	0.0646911	-0.0311319	-0.0815348	0.00538411	-0.00372456	0.0463162	-0.0620708	-0.0761712	-0.0134165	-0.0234316	0.0540592	0.121031	0
P36159	TRZ1	ambiguous	1.38476	0.447231	0.923691	0.000715562	0.103894	0.675922	0.103894	-0.0712769	-0.0418893	0.0502956	-0.0400489	0.0316426	0	0	-0.0416999	0.0677364	-0.0042346	-0.0218019	0	0	-0.070665	-0.0605479	-0.0384761	0.0101098	0.178335	-0.0187562	0
P36160	RPF2	nucleus	9.14594e-09	0.42888	0.476901	0.623767	0.793279	0.630991	0.793279	0.959793	-0.00377182	0.0263394	0.0484605	-0.0191133	-0.0601506	0.00823589	0.0610118	-0.00257355	0.0379277	-0.0373971	-0.0478377	-0.0111312	0.0457429	-0.00357748	0.0537383	-0.0358948	-0.0605657	0.000556754	0
P36169	SKG1	PM	1.44994	0.0502222	0.491987	0.00961696	0.356961	0.295092	0.527258	0.356961	0.0166919	0.00533545	-0.0990597	0.0619413	0.0178752	-0.00278417	0.015631	0.00997167	-0.000197825	0.0478783	-0.0438412	-0.0294419	0.0158513	-0.0740085	-0.0340621	0.0787044	-0.0210659	0.0345809	0
P36421	TYS1	cytosol	9.14594e-09	0.979493	0.696528	0.806449	0.152395	0.60209	0.129374	0.152395	0.0324493	0.00497473	-0.0368506	0.00158449	0.0277995	-0.0299575	0.0836754	-0.0315241	-0.0501278	0.0179616	-0.016677	-0.00330815	-0.0168717	-0.0833906	-0.0200533	0.0398726	0.0610778	0.0193653	0
P36516	MRPL3	mitochondria	4.19856	0.672005	0.916205	1.36496e-07	0.757983	0.89885	0.506329	0.757983	-0.0541285	0.0179672	0.0361613	0	0	0	-0.0533308	0.0479087	0.0285777	-0.00163465	-0.01334	-0.00818093	-0.122146	0.18105	-0.0589039	0	0	0	0
P36517	MRPL4	mitochondria	9.14594e-09	0.381925	0.737109	0.929024	0.996621	0.997078	0.996621	0.987434	-0.0486743	0.078488	-0.0298136	0	0	0	-0.0416576	0.0752987	-0.0336411	0	0	0	-0.024736	0.0356559	-0.0109199	0	0	0	0
P36519	MRPL7	mitochondria	0.322036	0.247277	0.97185	0.0624142	-0.465313	-0.465313	-0.8063	0.852746	0.0216967	-0.0640606	0.0504214	-0.0080575	0	0	-0.0288206	0.0442652	0.0202108	0	-0.0183774	-0.017278	-0.0669609	0.0953106	-0.0104282	0	0	-0.0179216	0
P36520	MRPL10	mitochondria	9.14594e-09	0.890635	0.896573	0.310335	0.234335	0.99823	0.234335	0.176099	-0.0411405	0.031599	0.00954151	0	0	0	-0.0691681	0.0492861	0.019882	0	0	0	0.00562381	0.0735936	-0.0792175	0	0	0	0
P36521	MRPL11	mitochondria	9.14594e-09	0.786771	0.844438	0.999886	0.127955	0.325799	0.127955	-0.89598	-0.0125095	0.0560106	-0.0435011	0	0	0	-0.0735328	0.0442815	0.0292512	0	0	0	0.0173926	-0.00332245	-0.0140702	0	0	0	0
P36525	MRPL24	mitochondria	0.281723	0.883038	0.0238186	0.856467	-0.700025	0.956159	-0.700025	-0.878463	-0.0293736	0.0480724	-0.0186988	0	0	0	-0.143431	0.160861	-0.0174293	0	0	0	0.0511795	-0.0311287	-0.0200508	0	0	0	0
P36534	MRPL40	mitochondria	2.29838	0.0231077	0.00174611	0.442152	0.165091	0.303452	0.165091	-0.241174	-0.0322142	-0.0654112	-0.0711895	0.102242	0.0665733	0	-0.184383	0.0044334	0.00523858	0	0.081734	0.0929771	0.0344192	0.0455396	-0.0902681	0	0.00708649	0.00322283	0
P37263	YCR087C-A	nucleus	1.91955	0.0524885	0.189245	0.00562868	0.791003	0.771044	0.965907	0.791003	0.0316259	-0.0162574	-0.0661972	-0.0366357	-0.0144039	0.101868	0.100258	-0.0158082	-0.0592788	-0.0277218	-0.0490163	0.0515673	0.0465693	-0.0162733	-0.0631127	-0.0575356	-0.0572617	0.147614	0
P37291	SHM2	cytosol	9.14594e-09	0.539804	0.69449	0.89996	0.849558	0.797202	0.927448	0.849558	-0.0194467	-0.0251972	-0.0344061	-0.00902847	0.0186738	0.0694047	0.00944794	-0.0643351	-0.0298937	0.00629896	0.0306844	0.0477975	-0.0192415	-0.0374915	-0.0121013	0.00436199	0.00927491	0.0551974	0
P37292	SHM1	mitochondria	9.14594e-09	0.955952	0.46115	0.992101	-0.698345	0.840991	-0.698345	-0.968118	-0.0227039	0.0416334	-0.00967286	-0.00136101	-0.00291628	-0.00497942	-0.112869	0.0891955	0.0290441	0.000383243	-0.000694767	-0.00505896	0.0315619	-0.0157453	-0.00984065	-0.000523827	-0.00240179	-0.00305026	0
P37293	NAT2	mitochondria	0.432559	0.181203	0.148386	0.343301	0.461332	0.7128	-0.293435	0.461332	-0.0539959	0.0926484	-0.0386525	0	0	0	-0.149242	0.0974141	0.0518277	0	0	0	-0.0505098	-0.0318042	0.082314	0	0	0	0
P37296	STV1	ambiguous	0.791026	0.0708451	0.33963	0.0943587	0.715811	0.715811	0.739391	0.313388	-0.0577599	-0.0678807	-0.0324204	0.0752253	0.0954822	-0.0126465	-0.055867	-0.00649813	-0.0261917	0.0726593	0.00805519	0.00784235	-0.0267105	-0.029459	-0.0755201	-0.00398487	0.119778	0.0158969	0
P37297	STT4	ambiguous	1.75082	0.00552668	0.291915	0.0585537	0.928818	0.835877	0.96552	0.928818	-0.0370214	0.0798867	0.0753141	0.0550467	-0.0776941	-0.0955321	0.0257056	0.0591518	0.0541344	-0.00163036	-0.0372167	-0.100145	-0.0164589	0.0768196	0.0841944	0.0167508	-0.0633162	-0.0979898	0
P37299	QCR10	mitochondria	0.0296125	0.610772	0.11749	0.996376	-0.780839	-0.978838	0.637824	-0.780839	0.0415266	-0.053796	0.0122694	0	0	0	-0.132689	0.134736	-0.00204745	0	0	0	0.0303725	-0.0103516	-0.0171552	-0.00286574	0	0	0
P37303	GLY1	cytosol	9.14594e-09	0.95926	0.759109	0.959333	0.182604	0.65807	-0.0905987	0.182604	0.0466823	0.0023904	-0.0336634	0.00972007	0.0165129	-0.0416422	0.0626248	-0.0549087	-0.0323902	0.043329	-0.00363508	-0.0150198	-0.0369971	-0.0504814	-0.00334588	0.0309923	0.0571389	0.00269316	0
P37304	PAM1	cytosol	9.14594e-09	0.634586	0.411441	0.785641	0.78299	0.900328	0.78299	0.511678	0.0585802	0.0453149	-0.0214784	-0.0519494	-0.0273952	-0.00307209	0.0537641	0.0277235	-0.0199912	-0.0761513	-0.0121274	0.0267823	0.0766725	0.0340077	0.0103258	-0.0260053	-0.0413037	-0.053697	0
P37366	CCL1	nucleus	0.124978	0.931961	0.0524556	0.834749	-0.0170695	-0.278007	-0.0170695	0.151495	0.0153379	-0.0223373	0.0180553	0.0111517	-0.0134873	-0.00872015	0.00355345	-0.057891	-0.0346575	-0.0469724	0.0737053	0.0622621	0.0308783	-0.000558086	-0.0358618	0.00248901	-0.0253552	0.0284079	0
P37838	NOP4	nucleus	9.14594e-09	0.336196	0.689215	0.629942	0.855479	0.649465	0.858013	0.855479	0.0371133	0.0378731	0.0537231	-0.0550435	-0.0416057	-0.0320603	0.027984	0.0338537	-0.000526699	-0.053824	-0.0369336	0.0294466	0.04701	0.0340627	0.0403118	-0.052951	-0.0810344	0.0126009	0
P38009	ADE17	cytosol	0.34997	0.0219679	0.760152	0.796453	0.145683	0.264502	0.145683	-0.121791	0.0850883	0.0111521	-0.136077	0.00773975	0.0651393	-0.0330427	0.0696965	-0.0505034	-0.000472742	0.0239764	-0.0265119	-0.0161849	-0.0351449	-0.0642103	-0.0195588	0.0150348	0.073513	0.0303661	0
P38011	ASC1	ribosome	9.14594e-09	0.957405	0.440625	0.997085	-0.48481	-0.643381	-0.0588356	-0.48481	0.0123047	0.00369499	-0.00675093	-0.00113068	-0.0199395	0.0118214	0.0169963	-0.0165035	-0.00295011	0.0383507	0.053598	-0.0894914	-0.0051598	-0.0144666	0.00180233	-0.00884075	0.00755325	0.0191116	0
P38013	AHP1	cytosol	9.14594e-09	0.782725	0.960147	0.854416	0.467049	0.49042	-0.188511	0.467049	0.0586531	-0.00102017	-0.0359206	-0.0257594	0.0288357	-0.0247885	0.0362588	-0.0410368	-0.0315207	0.0289211	0.00873611	-0.00135847	-0.0381056	-0.0779277	-0.00179652	0.04983	0.0603205	0.00767926	0
P38042	CDC27	nucleus	0.98365	0.162053	0.0176633	0.401035	0.276942	0.203924	0.618239	0.276942	-0.0572028	0	0.0386791	0.0505297	0.0459601	-0.077966	-0.0402575	-0.0420386	0.0104325	-0.0394779	0.0879795	0.023362	-0.0727348	0	0.0631227	0.0119526	0.000708839	-0.0030494	0
P38061	RPL32	ribosome	9.14594e-09	0.938555	0.737356	0.598638	-0.569431	0.729771	-0.740284	-0.569431	0.0217283	0.0116339	-0.00618527	0.00108361	0.0284703	-0.0567309	0.00903314	0.0188662	0.0169104	0.0401959	-0.00672802	-0.0782777	0.0198029	0.00308243	-0.00429673	-0.0160987	-0.0549751	0.0524852	0
P38063	PRS4	cytosol	9.14594e-09	0.963173	0.989062	0.96858	0.101025	0.101025	-0.126183	0.149586	0.0139423	0.0100899	-0.0209622	-0.0190528	0.0263076	-0.0103248	0.0294365	-0.0242796	-0.00883347	-0.00498208	-0.00468377	0.0133424	-0.0288237	-0.0275025	-0.0183061	0.00954902	0.0214537	0.0436296	0
P38064	MRPL16	mitochondria	0.58742	0.967014	0.00693337	0.731306	0.49261	0.49261	0.0328048	0.860922	0.0318839	0.00889617	-0.0407801	0	0	0	-0.0292054	0.129068	-0.0998622	0	0	0	-0.0362556	0.0446076	-0.0212617	0.0129096	0	0	0
P38068	GRX7	Golgi	1.78469	0.00208723	0.099363	0.407361	0.908811	0.869573	0.908811	0.935323	-0.068254	-0.0635822	-0.0525886	0.106289	0.121815	-0.0436787	-0.0750822	-0.032689	-0.0318409	0.0968974	0.0376588	0.00505595	-0.0479163	-0.0693392	-0.02101	0.0907699	0.0479501	-0.000454542	0
P38070	YPK3	cytosol	0.112533	0.973391	0.0675711	0.666155	0.496799	-0.269107	0.686388	0.496799	0.0385892	-0.0003659	0.00621886	-0.0166845	-0.0103373	-0.0174203	-0.0104505	-0.038389	-0.0576989	0.0913794	0.0806719	-0.0655129	0.0519705	-0.0103503	-0.00838012	0.0163339	0.0077242	-0.0572983	0
P38071	ETR1	mitochondria	0.458001	0.0133608	0.650782	0.954994	0.32679	0.837424	0.32679	-0.0646045	-0.0588943	0.143576	-0.0168226	-0.0197606	-0.0173059	-0.0307924	-0.087206	0.0803317	0.0290737	0.00542569	0.000339543	-0.0279646	0.0460645	0.0322932	-0.00881318	-0.0110967	-0.0172437	-0.0412041	0
P38074	HMT1	ambiguous	0.0589838	0.858805	0.197223	0.350277	0.264518	0.83072	0.159816	0.264518	0.0601144	-0.0129469	-0.0420311	-0.0118794	0.0149391	-0.00819598	0.134461	-0.0655751	-0.0566121	0.0409268	-0.0139792	-0.0392214	-0.00863143	-0.101766	0.000843948	0.0364377	0.0857961	-0.0126802	0
P38075	PDX3	ambiguous	9.14594e-09	0.348804	0.680127	0.84218	0.490743	0.75914	-0.096251	0.490743	0.0879221	-0.0202712	-0.0587938	0.00715417	0.0411779	-0.0571892	0.0438471	-0.0719666	-0.0403409	0.0378128	0.0513002	-0.0206527	-0.0488812	-0.0602799	0.00955646	0.026341	0.0644095	0.00885415	0
P38077	ATP3	mitochondria	0.0758218	0.758538	0.230261	0.30964	0.291832	0.814705	0.291832	-0.316394	-0.0127288	0.0582318	-0.0448247	-0.0006783	0	0	-0.0927141	0.118855	-0.0268314	0.00069015	0	0	0.0803773	-0.00189918	-0.0805857	0.000924894	0.00118263	0	0
P38080	AKL1	cytosol	6.7749	1.30353e-05	0.000205741	0.0350077	0.307415	0.253855	0.512971	0.307415	0.0741537	-0.00145277	-0.0114765	-0.0221648	-0.12266	0.0836003	0.0303554	0.0583994	-0.089565	-0.137054	0.0438156	0.0940483	-0.0328587	-0.0477867	0.00617651	-0.0210253	-0.0310951	0.126589	0
P38084	BAP2	PM	9.14594e-09	0.835318	0.827565	0.624321	0.655938	0.812247	0.655938	0.199876	0.0243692	0.00938063	-0.0370764	0.0358378	0.0072229	-0.0397341	0.024353	0.0329058	-0.0190338	0.0245556	-0.021558	-0.0412226	0.0138397	-0.0132309	-0.0756607	0.0369459	0.0302079	0.00789813	0
P38085	TAT1	PM	9.14594e-09	0.645851	0.75809	0.777503	0.443228	0.222669	0.550111	0.443228	-0.0162534	-0.00575891	-0.0166135	0.0568074	0.00132254	-0.0195042	-0.0740339	0.0736027	-0.0113863	0.00701927	0.0122924	-0.00749421	0.00451588	0.0338771	-0.0379363	0.0248519	-0.00581358	-0.0194949	0
P38086	RDH54	nucleus	9.14594e-09	0.730767	0.554416	0.388823	0.856041	0.856041	0.886942	0.57139	0.0353012	0.0556681	0.00825464	-0.0463062	-0.0151668	-0.0377509	0.0198606	0.0516519	-0.00584203	-0.0656275	0.00628894	-0.00633192	0.0645056	0.0776746	0.0640843	-0.0527834	-0.0757988	-0.0776823	0
P38087	YMC2	mitochondria	0.308038	0.98336	0.21636	0.0753771	0.379219	0.00601359	0.379219	0.687365	-0.00665467	0.0328396	-0.026185	0	0	0	0.131596	-0.0428306	-0.0887652	0	0	0	0.0918578	0.0399071	-0.0578304	0	-0.0739345	0	0
P38088	GRS1	ambiguous	9.14594e-09	0.986302	0.853679	0.797921	0.317305	0.317305	0.195731	0.45111	0.0255009	0.00417156	-0.0356933	0.00156309	0.02922	-0.0247622	0.0392784	-0.0428097	-0.0238884	0.0369807	-0.011175	0.00161391	-0.0135448	-0.0814226	-0.0114933	0.0294056	0.062736	0.0143192	0
P38089	PTC4	cytosol	9.14594e-09	0.635754	0.620929	0.588684	0.329159	-0.209113	0.329159	0.662741	-0.028888	-0.00320693	0.0299937	0.0538739	0.00779205	-0.0595647	0.0242371	-0.032359	-0.0624105	0.0400674	0.00671568	0.0237493	0.0225911	-0.0018304	-0.0495585	0.0419867	0.0221428	-0.0353317	0
P38112	MAK5	nucleus	9.14594e-09	0.660842	0.913537	0.772231	0.94106	0.94106	0.908031	0.970217	0.0353122	0.0344972	0.0479841	-0.0241177	-0.0487848	-0.0448911	0.0300806	0.0279207	0.0163291	-0.0151156	-0.0404728	-0.018742	0.0611188	0.0258111	0.032088	-0.0276085	-0.0702761	-0.0211333	0
P38115	ARA1	cytosol	0.308515	0.988929	0.166228	0.0970848	0.844667	0.750969	0.844667	0.850548	-0.00148788	-0.0234928	-0.00795081	0.0197267	0.0260344	-0.0128296	0.0122172	-0.101003	0.0397698	0.0649271	0.0204744	-0.0363856	-0.041629	-0.0975172	0.0533092	0.0624922	0.0879059	-0.0645611	0
P38120	MRPS9	mitochondria	9.14594e-09	0.982231	0.315942	0.383711	0.380217	0.0165484	0.380217	0.502817	-0.00979202	-0.00634215	0.0161342	0	0	0	-0.0738134	0.120907	0.00581937	-0.0529132	0	0	-0.0279949	0.0415637	0.0421772	0.00739925	-0.0631452	0	0
P38121	POL12	nucleus	0.864102	0.182469	0.500744	0.0190749	0.926485	0.822703	0.933674	0.926485	-0.00520819	0.0223407	0.0560511	0.0484936	-0.000565281	-0.121112	0.000354021	0.0102868	0.0316694	-0.00721429	0.0355173	-0.0706132	0.0204419	0.0417673	0.0643368	0.00677594	0.0166694	-0.149991	0
P38122	ECM31	mitochondria	9.14594e-09	0.703827	0.662338	0.874568	0.58136	0.997817	0.58136	0.526361	-0.02788	0.0623016	-0.0344216	0	0	0	-0.0396221	0.0784912	-0.0388692	0	0	0	0.0271469	0.0307863	-0.0579332	0	0	0	0
P38127	RIM2	mitochondria	0.117297	0.968826	0.418731	0.104969	-0.175728	-0.175728	0.785805	-0.490852	0.0199333	0.0226251	-0.0425584	0	0	0	-0.117855	0.0916724	0.0261821	0	0	0	0.118546	0.04014	-0.0852152	-0.0734703	0	0	0
P38129	TAF5	nucleus	0.102661	0.32479	0.209717	0.67722	0.795774	0.955668	0.795774	0.621015	0.0367052	0.0265356	0.00698427	-0.0524084	-0.0516704	0.0338537	0.0442315	0.0249404	-0.00600035	-0.0800517	-0.0437914	0.0606716	0.0758009	0.0575666	0.0391307	-0.0594342	-0.0829306	-0.0301334	0
P38137	PCS60	peroxisomes	0.215417	0.394392	0.623422	0.101109	0.677868	0.677868	0.300247	0.883933	0.000814631	0.0568374	0.00461533	-0.0497048	0.0149952	-0.0275578	-0.0111898	0.0488251	-0.0245946	-0.058528	0.0135592	0.0319282	-0.00925708	0.0357016	-0.0334601	-0.0742377	-0.00579465	0.0870479	0
P38139	LDH1	LD	9.14594e-09	0.668083	0.548199	0.448016	0.373617	0.882697	0.272921	0.373617	-0.00554415	0.00280389	0.0386231	0.0382771	-0.030395	-0.043765	-0.0375712	0.0342669	0.039564	0.0465006	-0.0194596	-0.0633007	-0.0895229	-0.0604155	0.0184432	0.0863558	0.0635348	-0.0183953	0
P38143	GPX2	ambiguous	2.14604	0.0971852	0.957163	0.000297364	0.695449	0.920678	0.695449	0.576791	0.0227842	-0.0316683	-0.0377058	0.0848959	0.0118246	-0.0501305	0.0317274	-0.0317884	-0.0162458	0.0384385	0.00353245	-0.0256642	0.0302673	-0.00829766	-0.167298	0.0875901	0.0677425	-0.0100039	0
P38146	YPT10	cytosol	9.14594e-09	0.856577	0.635907	0.71318	0.627563	0.627563	0.628083	0.139549	-0.010194	-0.00625045	-0.0162886	0.0413903	-0.00124604	-0.00741124	-0.0628969	0.0374451	-0.0163554	0.0450829	0.000190063	-0.00346582	0.0117131	-0.0271374	-0.0665008	0.0398084	0.0423636	-0.000246759	0
P38151	PBP2	cytosol	0.0456995	0.476047	0.976897	0.137482	0.145877	0.145877	0.746453	0.114017	0.0300949	0.0366351	-0.00914764	0.0366556	-0.031891	-0.062347	0.0108123	0.0377984	-0.0208402	-0.0259952	-0.0110213	0.00924597	0.0409844	0.064193	0.0795076	-0.00476096	-0.0676884	-0.112236	0
P38153	APM3	Golgi	4.35156	2.50189e-07	0.274184	0.803126	0.417002	0.417002	-0.156574	0.511197	0.0416178	-0.0648083	-0.0125572	-0.00886304	-0.100806	0.145416	-0.0080156	-0.0633465	-0.0188963	-0.020308	0.0478166	0.0627498	0.0247757	-0.0155743	-0.057048	-0.00460998	0.0525649	-0.000108387	0
P38164	SEA4	vacuole	9.14594e-09	0.428932	0.903136	0.822234	0.496949	0.624887	0.449732	0.496949	0.0267073	0.000687037	-0.0890558	-0.00188653	0.0643978	-0.000849791	0.000912898	0.00392123	-0.0466594	0.00538324	0.000654661	0.0357874	0.0487795	-0.0262658	-0.0274213	-0.0297259	0.00178773	0.0328457	0
P38166	SFT2	Golgi	9.14594e-09	0.965275	0.798068	0.88842	0.059243	-0.108726	0.759153	0.059243	-0.00744066	-0.0127874	0.0015112	0.0147556	0.0332304	-0.0292691	-0.0466083	-0.000210363	0.0331181	0.0128396	-0.0143221	0.015183	-0.00462273	-0.02119	0.00071508	0.0439625	0.0104281	-0.029293	0
P38167	ECM21	cytosol	0.749017	0.0353983	0.198968	0.375613	0.674122	0.776427	0.674122	0.203719	-0.0294582	-0.0186985	0.0417415	0.0933011	0.028187	-0.115073	-0.0132672	-0.0201846	0.0560279	0.0644741	-0.0396231	-0.0474271	0.0216713	0.00957131	-0.0366897	0.0423071	0.0349841	-0.0718442	0
P38169	BNA4	mitochondria	9.14594e-09	0.204558	0.832319	0.851114	0.9802	0.99667	0.963341	0.9802	-0.0344698	0.101627	-0.0165124	-0.0391074	-0.0115378	0	-0.0235959	0.0794073	-0.0154098	-0.0336993	-0.00432756	-0.0023747	-0.0110626	0.0445504	-0.00931493	-0.0270597	0.00456729	-0.00168042	0
P38174	MAP2	cytosol	9.14594e-09	0.805802	0.316741	0.947925	-0.870953	0.970858	-0.870953	-0.907187	0.0257731	0.00423268	0.00217188	0.0213376	0.027793	-0.0813082	0.0184227	-0.0118438	0.00822935	0.0392966	0.0500763	-0.104181	0.00489514	-0.00681176	0.00717083	-0.0184577	-0.0224795	0.035683	0
P38175	MRP21	mitochondria	9.14594e-09	0.488629	0.733059	0.88579	0.656533	0.656533	0.944894	0.373413	-0.018419	0.0728104	-0.0543914	0	0	0	-0.0840924	0.0790832	0.00500921	0	0	0	0.00452551	0.0422644	-0.0467899	0	0	0	0
P38196	FUI1	PM	9.14594e-09	0.771551	0.539316	0.987507	0.462831	0.411024	0.462831	0.89079	0.00847863	0.0388331	-0.0171645	0.0328056	0.00604162	-0.0689945	0.0583356	0.0535493	-0.0561217	-0.0308196	-0.00661417	-0.0183293	0.040933	0.00992569	-0.0231305	-0.00915233	0.000343247	-0.0189191	0
P38197	YBL036C	cytosol	0.352048	0.307764	0.177253	0.241604	0.286022	0.212231	0.286022	0.605473	0.0214564	0.0333722	-0.0161046	-0.00421221	0.0526408	-0.0871526	0.052065	-0.0492564	-0.0811055	0.0732527	0.0222076	-0.0171635	0.00988895	-0.0955157	-0.000618306	0.0480962	0.0777381	-0.0395892	0
P38199	HEK2	cytosol	0.101574	0.747909	0.945971	0.0660158	0.774445	0.723689	0.9739	0.774445	0.0307828	0.0634289	0.0204807	-0.0194604	-0.0211891	-0.0740429	0.0037874	0.041008	-0.00448384	-0.0316994	0.00974648	-0.0183586	0.0354355	0.110039	0.0541558	-0.0574821	-0.0381428	-0.104005	0
P38203	LSM2	cytosol	0.637869	0.28389	0.121673	0.11687	-0.0624041	-0.0889633	0.912771	-0.0624041	0.0608762	0.0724694	0.043119	-0.0281724	-0.063064	-0.0852281	0.039191	0.0177073	-0.0742181	-0.0387782	0.0724957	-0.0163977	0.0335128	0.0776873	0.0407459	0.00752508	-0.035798	-0.123673	0
P38205	NCL1	nucleus	9.14594e-09	0.88717	0.904274	0.926767	0.509728	0.751592	0.509728	0.306453	0.0215906	-0.0282775	-0.0397541	-0.0030064	0.0379104	0.0115369	0.0414956	-0.0450538	-0.0380149	0.0208348	0.000888656	0.0198497	-0.0450249	-0.0435353	-0.0200454	0.0197982	0.0430477	0.0457598	0
P38219	OLA1	cytosol	9.14594e-09	0.962794	0.978955	0.662228	0.686197	0.573205	0.686197	0.778764	0.00708176	-0.00746012	-0.0356237	-0.00800474	0.0262849	0.0177219	0.00951338	-0.0400526	-0.0151536	0.0159313	0.0172871	0.0124745	-0.0147291	-0.0463133	-0.0497931	0.027543	0.0179614	0.065331	0
P38225	FAT1	ambiguous	0.590708	0.599757	0.333157	0.0241936	0.458251	0.458251	0.0572043	0.590587	-0.0447924	0.0425929	0.0240596	0.0124666	-0.0343267	0	-0.0828961	0.0820558	-0.0414102	-0.00379247	0.046043	0	-0.0536308	0.0194252	-0.0952636	0.0885203	0.0408196	0.00012928	0
P38228	TCM62	mitochondria	0.842122	0.430052	0.00710066	0.621941	0.569949	0.851355	0.0541844	0.569949	-0.0563345	-0.00128489	0.0576194	0	0	0	-0.193744	0.0984	0.0953439	0	0	0	-0.0331175	0.0587216	-0.0256041	0	0	0	0
P38230	ZTA1	cytosol	9.14594e-09	0.342269	0.465572	0.794581	0.49587	0.772231	0.49587	0.30874	0.0566797	0.0235388	-0.025606	-0.0658266	-0.018789	0.030003	0.0384038	0.0125016	-0.073209	-0.0313348	-0.00509109	0.0587295	0.0345095	0.0406959	-0.0168997	0.002111	-0.0469831	-0.0134336	0
P38234	RFS1	PM	0.00738641	0.748156	0.226918	0.492124	0.774213	0.425681	0.847881	0.774213	-0.014236	0.0674674	-0.0143524	-0.0139256	-0.0249535	0	0.083749	0.0453928	-0.0712532	-0.0235336	-0.034355	0	0.0171364	0.0832077	-0.0585174	-0.0279349	-0.0138918	0	0
P38241	ECM2	nucleus	4.44171	0.612382	1.34069e-06	0.0528532	-0.336057	-0.336057	0.212995	-0.675281	0.00656314	-0.0354221	-0.0455674	-0.000437879	0.0642753	0.0105889	0.105812	-0.0343666	0.115867	0.0847556	-0.0440015	-0.228067	0.0331831	-0.00721133	-0.0809023	-0.0088536	-0.0407276	0.104512	0
P38244	PFF1	vacuole	0.707145	0.0435004	0.693019	0.102388	0.579079	0.555881	0.579079	0.972778	-0.0359112	-0.0963847	0.0694911	0.0575797	0.00522508	0	-0.0123344	-0.0152012	0.0407091	-0.018071	0.0048975	0	-0.0060096	-0.0454846	0.0879143	-0.0392681	0.00768827	-0.00484034	0
P38247	SLM4	vacuole	0.497158	0.119456	0.221539	0.26399	0.616546	0.71357	0.536105	0.616546	0.0139507	-0.0666255	0.0634727	0.0341678	-0.0327192	-0.0122465	0.0273443	-0.0374691	0.0579405	-0.0263009	-0.0389328	0.0174181	0.0380967	-0.0105237	0.081919	-0.0319545	-0.0135046	-0.0640329	0
P38249	RPG1	cytosol	9.14594e-09	0.977739	0.51738	0.992625	0.792463	0.933021	0.792463	0.70992	-0.00133073	-0.0175528	-0.0254276	0.0250862	0.0351601	-0.0159351	-0.0203402	-0.0380208	-0.0181539	0.0359257	0.0736133	-0.0330241	0.000580532	-0.0337312	-0.0224716	0.0211907	0.0226342	0.0117973	0
P38251	RFC5	nucleus	9.14594e-09	0.738347	0.705922	0.98569	0.189575	0.170927	0.545992	0.189575	0.0194824	0.016855	0.00676598	0.0237246	-0.0392551	-0.0275729	0.0117775	-0.00469489	0.00515802	0.016716	0.0427376	-0.0716942	0.0320005	-0.00570928	-0.0119847	0.0051661	-0.0105639	-0.00890871	0
P38255	RXT2	nucleus	4.17258	0.000458576	0.000212584	0.929181	0.673791	0.757139	0.673791	0.355058	0.0111829	0.00377179	0.00695491	-0.0894453	-0.0627331	0.130269	0.0116443	0.00895291	-0.0415741	-0.13583	0.0424745	0.114332	0.0432465	0.0231154	-8.6768e-05	-0.0343813	-0.0506742	0.0187804	0
P38260	FES1	cytosol	0.0306945	0.793838	0.108866	0.819781	0.329251	0.360915	0.329251	0.125357	0.0252926	0.00828227	-0.0260941	-0.00425579	0.0464413	-0.0496663	0.0676762	-0.0119544	-0.0397113	0.0712822	-0.0333207	-0.053972	0.00400438	-0.068881	-0.00746837	0.0224714	0.0537524	-0.00387882	0
P38261	EXO84	PM	0.208117	0.480768	0.0853952	0.638492	0.729668	0.729668	0.887274	0.638391	0.0476961	0.0334698	-0.0750421	-0.0400861	0.00950561	0.0244567	0.0214761	0.00442201	-0.051163	-0.0828353	0.0120134	0.0960868	0.0613109	0.0341767	-0.0390484	-0.0626206	0.00233789	0.00384352	0
P38271	OPY1	cytosol	18.1401	1.45579e-05	2.12021e-12	1.74633e-06	0.493836	0.493836	0.416796	0.964122	0.053998	0.129377	0.00410602	-0.145469	-0.00392659	-0.0380862	0.184335	0.12215	-0.23524	-0.0562103	-0.006991	-0.00804433	0.131911	0.109432	-0.21426	-0.0410065	-0.0400342	0.0539578	0
P38272	SHE3	actin-associated	0.0150931	0.191759	0.755593	0.546349	0.766584	0.809568	0.766584	0.715888	0.0284809	0.0480674	0.0378233	0.0395667	-0.0382449	-0.115693	0.0220262	0.00740626	0.00977807	0.0189482	0.0239591	-0.0821179	0.0740873	0.0292212	0.0174301	-0.0242703	-0.0169861	-0.0794823	0
P38274	HSL7	cytosol	0.519744	0.020725	0.316502	0.975252	0.750954	0.820351	0.267463	0.750954	-0.0120772	0.0204044	0.00724957	-0.0641871	-0.0523753	0.100986	0.039782	0.023786	0.0105356	-0.062959	-0.0569102	0.0457656	0.0427071	0.0143313	0.0112776	-0.0187747	-0.0408039	-0.0087373	0
P38281	APD1	cytosol	9.14594e-09	0.88486	0.5507	0.503507	0.497313	0.253398	0.755214	0.497313	-0.00967518	-0.0133314	0.0205102	0.0342788	-0.0127397	-0.0190426	-0.0192893	-0.0423804	-0.0423767	0.0582552	0.0205616	0.0252295	-0.0273483	-0.0598254	0.0396666	0.0454358	-0.00891789	0.0109892	0
P38295	EHT1	ambiguous	1.60476	0.0551101	0.00601631	0.44469	0.87067	0.904309	0.87067	0.643306	-0.0852099	-0.0474746	0.0730808	0.0701268	-0.00144616	-0.00907696	-0.117605	-0.0122163	0.118053	0.0371527	-0.0162102	-0.00917446	-0.086425	-0.0567984	0.0178165	0.081527	0.0379243	0.00595569	0
P38301	GDT1	Golgi	9.06113	3.40213e-06	5.64686e-07	0.144477	0.708803	0.708803	0.905352	0.637593	-0.0533867	-0.0951153	-0.0509225	0.0569747	0.18434	-0.0418906	-0.0403968	-0.0869108	-0.111809	-0.0384778	0.173235	0.104359	-0.0348819	-0.0579239	-0.084099	0.0908191	0.1056	-0.0195141	0
P38304	MED8	nucleus	1.91793	0.0694827	0.00665362	0.122197	0.501461	0.833358	0.501461	0.107859	0.0315945	0.0208908	0.0227018	-0.0221728	0.0502566	-0.103271	0.0158695	-0.020778	0.00625522	-0.0261074	0.102012	-0.0772518	0.0951095	0.0397473	0.0685952	-0.0883769	-0.0548236	-0.0602516	0
P38310	FTH1	vacuole	3.9961	2.01796e-06	0.493397	0.14875	0.462582	0.462582	0.944911	0.387774	-0.0600327	-0.169351	-0.0140101	0.16416	0.0792345	0	-0.0858742	0.0204171	-0.0270683	0.0472234	0.045302	0	-0.0557279	-0.128216	0.0390411	0.0857317	0.0591707	0	0
P38321	YBR225W	cytosol	1.96824	0.00609853	0.0186126	0.423639	0.166351	0.166351	-0.246657	0.175203	-0.00199811	-0.0347772	-0.0136574	0.0875417	0.0904336	-0.127543	0	0.0439425	-0.056303	-0.0614801	0.0896887	-0.0158481	0.0700859	-0.0358631	-0.0595165	-0.01924	0.00238689	0.0421469	0
P38325	OM14	mitochondria	29.4867	0.369768	0.693699	2.30486e-34	0.948652	0.933618	0.959381	0.948652	-0.0655695	0.040935	0.0375621	-0.0129276	0	0	-0.0872486	0.0337494	0.0367893	0.0167098	0	0	-0.362538	0.259348	0.100922	0.005303	-0.00303431	0	0
P38328	ARC40	actin-associated	9.14594e-09	0.949581	0.855129	0.955354	0.634194	0.285471	0.634194	0.851101	0.0126022	0.0123344	-0.0145336	-0.00988145	-0.0185942	0.0180726	0.0295556	-0.0258962	-0.0503429	-0.0142181	0.0333002	0.0276013	0.0208073	0.00594898	-0.0399595	-0.0275312	0.014567	0.0261675	0
P38329	VHC1	vacuole	0.681258	0.00623236	0.948503	0.580126	-0.656059	-0.656059	-0.664139	0.0506949	0.0230775	-0.0820991	-0.0360028	0.0950243	0	0	-0.0434473	0.0427376	0.0227483	-0.0055757	-0.0164628	0	0.0581096	0.0586179	-0.0166029	-0.0782359	-0.0218887	0	0
P38333	ENP1	nucleus	9.14594e-09	0.999334	0.810615	0.686711	0.101876	0.0736866	0.101876	0.992532	0.0245101	0.00331162	-0.00563713	-0.00795261	-0.000436661	-0.0137953	0.0193633	-0.0045652	0.0051966	-0.0265833	-0.0313732	0.0379617	0.0285544	-0.00589142	0.00249305	-0.0432334	-0.0375294	0.0556067	0
P38334	TRS20	ambiguous	0.615898	0.0202156	0.903458	0.239958	0.333608	0.812261	-0.215957	0.333608	-0.0111885	-0.00967155	-0.0682426	0.0143179	-0.0271215	0.101906	0.0189407	0.0046597	-0.0440195	0.00577673	-0.0117144	0.0263568	0.0575808	0.0233034	-0.0357918	0.0331265	-0.0249311	-0.0532878	0
P38339	RGD1	ambiguous	9.14594e-09	0.801235	0.929649	0.997186	0.73253	0.73253	0.769407	0.679088	0.0315923	0.0273588	-0.00178421	-0.0472665	-0.00609308	-0.00380738	0.038916	0.00227815	-0.0249907	-0.0314663	0.0171624	-0.00189964	0.031431	0.0222231	-0.0200038	-0.0126943	-0.0156459	-0.00531002	0
P38341	MIC12	mitochondria	0.0315969	0.614767	0.79218	0.143921	0.990093	0.968082	0.993684	0.990093	-0.0331761	0.0671427	-0.0339666	0	0	0	-0.0542169	0.0755171	-0.0213001	0	0	0	-0.0514249	0.0868891	-0.0354643	0	0	0	0
P38344	REI1	cytosol	9.14594e-09	0.97167	0.95288	0.609381	-0.0493244	0.539393	-0.682836	-0.0493244	0.0318959	0.000697661	-0.00542359	0.0104196	0.0198593	-0.0574489	0.0484559	0.00524305	-0.00727758	0.00528522	-0.029645	-0.0220616	0.015625	-0.0318857	-0.0181025	-0.0140738	-0.0215538	0.0699908	0
P38345	SDH8	mitochondria	9.14594e-09	0.50183	0.354037	0.590591	0.840939	0.840939	0.883102	0.488747	-0.0518363	0.0691759	-0.0173396	0	0	0	-0.124262	0.0833957	0.0408668	0	0	0	-0.0200309	0.0631501	-0.0431192	0	0	0	0
P38351	PAF1	nucleus	0.0249216	0.143532	0.850863	0.60542	0.799257	0.799257	0.665884	0.877432	3.30804e-05	-0.0481227	-0.0430031	-0.0272127	0.070461	0.0478445	-0.0115846	-0.0193917	-0.0382428	-0.000766667	0.0161806	0.0538052	-0.0070831	-0.0388874	-0.0172617	-0.0151666	-0.00130486	0.0797036	0
P38426	TPS3	cytosol	1.41294	0.0331325	0.19289	0.0422729	0.645095	0.977277	0.524294	0.645095	-0.0446204	-0.0798005	-0.0625903	0.0292382	0.0469107	0.110862	-0.0276267	-0.0744779	-0.0550022	0.020726	0.0600341	0.0763467	0.0592792	-0.0654204	-0.109411	0.0409433	0.0726644	0.00194497	0
P38431	TIF5	cytosol	9.14594e-09	0.98615	0.986723	0.953927	0.658592	0.763495	0.658592	0.381128	0.0253155	-0.00730734	-0.0398964	0.00424786	0.020627	-0.00298661	0.0184484	-0.0200532	-0.0256799	0.0286015	0.0227222	-0.024039	0.0208258	-0.0230071	-0.0282597	0.00726847	-0.00271271	0.0258852	0
P38439	LEO1	nucleus	0.242372	0.302723	0.504815	0.142099	0.72914	0.72914	0.936574	0.691927	0.013698	-0.0767246	-0.0381776	0.00470182	0.0561828	0.0403196	0.0359345	-0.0249837	-0.0356318	-0.0371464	0.0503241	0.0115033	0.0287727	-0.0858532	-0.0887257	0.0131199	0.0517794	0.0809068	0
P38523	MGE1	mitochondria	9.14594e-09	0.567389	0.999352	0.945472	0.93404	0.997356	0.93404	0.905674	-0.0630761	0.0500925	0.0129836	0	0	0	-0.0164642	0.0119443	0.00451984	0	0	0	-0.0255344	0.0317332	-0.00532659	-0.000872239	0	0	0
P38555	YPT31	ambiguous	9.14594e-09	0.388276	0.905203	0.840311	0.689211	0.689211	0.853019	0.602814	-0.0202867	-0.0358405	-0.0343666	0.0715033	0.0262411	-0.00725064	-0.0525427	0.0065096	-0.0110424	0.0370198	0.0223151	-0.00225948	-0.0117764	-0.0165082	-0.0598033	0.0410364	0.0406726	0.00637898	0
P38604	ERG7	LD	0.202526	0.511547	0.720399	0.0733909	0.767702	0.928876	0.767702	0.506796	-0.0762382	-0.00101713	0.00371627	0.0367827	0.0367564	0	-0.0837059	0.0139434	0.0255877	0.029512	0.0158159	-0.00115328	-0.0765811	-0.0167589	-0.0831031	0.0996032	0.0837561	-0.00691621	0
P38620	PRS2	cytosol	9.14594e-09	0.684271	0.980421	0.888093	-0.0700949	-0.0996021	-0.0700949	0.759578	-0.00733068	0.0217622	-0.0185477	-0.017174	-0.0249722	0.0462624	-0.00692611	-0.0231164	-0.0241884	0.0259374	0.0162274	0.0120662	-0.0229737	-0.0529749	-0.0166114	0.00335919	0.0530541	0.0361468	0
P38624	PRE3	proteasome	9.14594e-09	0.88214	0.869969	0.949228	0.392985	-0.0798144	0.534454	0.392985	0.0264284	-0.028639	-0.00531186	-0.015181	0.0114234	0.0112801	-0.0259933	-0.0098471	0.0238998	-0.00899095	-0.00221523	0.0231468	-0.0133954	-0.0526253	-0.0134876	0.0118895	0.0273534	0.0402654	0
P38625	GUA1	cytosol	9.14594e-09	0.95764	0.407457	0.933885	0.648127	0.722714	0.648127	0.320883	0.0177241	-0.0275179	-0.0353132	0.0173861	0.0265636	0.00115731	0.0560042	-0.0738758	-0.0321737	0.0567438	-0.0144028	0.00770424	-0.0349188	-0.0589693	-0.0141763	0.0303193	0.0656554	0.0120898	0
P38628	PCM1	cytosol	9.14594e-09	0.683183	0.626101	0.394482	0.195777	0.575136	0.195777	-0.0278967	0.0349683	-0.00164289	-0.05851	0.00839661	0.0558545	-0.0390666	0.0790081	-0.0669599	-0.0314211	0.0498441	0.00671353	-0.0371846	-0.0848108	-0.0132293	0.00221305	0.071541	0.0627577	-0.0384717	0
P38629	RFC3	nucleus	9.14594e-09	0.935379	0.176751	0.989188	-0.139753	0.949372	-0.139753	-0.276396	0.0267579	0.00713128	0.00329534	0.0179739	0.0157749	-0.0709334	0.033599	-0.00177603	0.0060994	0.0118865	0.0580669	-0.107876	0.0357208	0.00294049	-0.00415446	-0.0186961	-0.0265688	0.0107581	0
P38630	RFC1	nucleus	0.1013	0.658956	0.0936186	0.759177	0.413459	0.964598	0.413459	0.263624	0.0361201	0.00378719	0.0145199	0.00800962	0.02661	-0.0890468	0.0331099	-0.00184309	0.016432	0.0456769	0.0446479	-0.138024	0.0667382	0.0102797	0.00605117	-0.00784389	-0.0476096	-0.0276156	0
P38631	FKS1	ambiguous	0.386521	0.156049	0.0909985	0.796368	0.906886	0.906886	0.899901	0.946611	-0.0672049	-0.0613464	-0.0124659	0.0824658	0.0498074	0.00874402	-0.0747481	-0.0607918	-0.0456601	0.0551081	0.0893661	0.0367258	-0.0367761	-0.0435454	-0.0500674	0.05978	0.0645956	0.00601327	0
P38632	MMS21	nucleus	9.80911	8.27881e-08	0.326661	1.56982e-06	0.169526	0.414008	0.150955	0.169526	-0.0590877	-0.057425	0.000173259	-0.0680975	0.134298	0.0501391	0.0500949	-0.079224	-0.0749694	0.00110377	0.0446021	0.0583926	0.0646026	0	0.0334584	-0.171633	-0.061099	0.13467	0
P38682	GLO3	Golgi	0.958116	0.579383	0.92208	0.00235719	0.716031	0.595849	0.783529	0.716031	0.0317378	-0.000273816	-0.0203506	-0.0133598	-0.0336088	0.0358553	0.032885	-0.0341918	-0.0415456	-0.00499317	0.013123	0.0347226	0.0271016	-0.00837007	-0.0894603	-0.0765852	-0.0170451	0.164359	0
P38687	SRP68	ambiguous	9.14594e-09	0.779694	0.653237	0.982272	0.768068	0.960016	0.768068	0.748952	0.0596448	0.0333141	0.00910435	0.00063835	-0.0199636	-0.082738	0.0570017	0.0190979	0.00325826	0.0234665	-0.0296517	-0.0731727	0.0386039	0.00367439	-0.019176	-0.00267233	0.00462136	-0.0250512	0
P38688	SRP72	ambiguous	9.14594e-09	0.942911	0.762606	0.852888	-0.169183	0.840914	-0.169183	-0.383784	0.0447478	0.0132653	-0.0230805	0.0163745	0.00190529	-0.0532124	0.0614813	-0.0076474	0.000317442	0.0284232	-0.0300721	-0.0525023	0.018003	0.00261513	-0.0469388	-0.0334605	0.0147803	0.0450008	0
P38689	PRS3	cytosol	9.14594e-09	0.897597	0.979136	0.972503	-0.0522675	-0.180358	0.703006	-0.0522675	0.00211094	0.00958594	0.0213627	-0.0241669	-0.0162571	0.00736447	0.0221387	-0.00532361	-0.0215504	-0.0199831	0.0209586	0.00375986	-0.0105215	-0.00126796	0.0163599	-0.019429	0.00393846	0.0109202	0
P38691	KSP1	cytosol	7.69163	0.122257	0.152599	4.89466e-10	0.778532	0.905189	0.540267	0.778532	0.0620445	-0.0330163	-0.0641407	-0.0507701	0.0355237	0.050359	0.0467637	-0.0371298	-0.0640148	-0.050016	0.00455269	0.0998442	-0.0623863	-0.0402671	-0.179121	0.00598662	0.00241273	0.273375	0
P38697	IMD2	cytosol	9.14594e-09	0.981264	0.984735	0.54578	0.656714	0.482307	0.714418	0.656714	0.0124289	0.0168242	0.00590755	0.0204585	0.00260901	-0.0582282	0.0212348	-0.00105988	0.0185666	-0.00397507	-0.0182347	-0.0165317	-0.00474306	0.00378085	0.0707753	0.0101681	-0.00898781	-0.0709934	0
P38698	PPX1	cytosol	9.14594e-09	0.879775	0.983906	0.852846	0.29387	0.0493311	0.654761	0.29387	-0.00201638	-0.0252072	-0.0267776	-0.00604225	0.0276543	0.0323892	0.00438215	-0.0295184	0.00563256	0.0273228	0.00860503	-0.0164241	-0.0274698	-0.0352057	0.0109636	-0.00744669	0.0420262	0.0171323	0
P38701	RPS20	ribosome	9.14594e-09	0.99873	0.991395	0.864979	-0.598409	0.961111	-0.598409	-0.76653	0.0304526	0.00985711	-0.00538232	0.00163072	0.00523679	-0.0417949	0.0188664	0.0100435	0.00228617	0.00153698	0.0102564	-0.0429895	0.0104086	-0.00551735	-0.0113232	-0.0248726	-0.0225828	0.0538874	0
P38707	DED81	cytosol	9.14594e-09	0.983665	0.91121	0.81388	0.281135	0.747375	0.254098	0.281135	0.0429018	-0.00973033	-0.0271894	0.000376486	0.0142424	-0.020601	0.0549692	-0.0427063	-0.0203415	0.0287626	-0.0101884	-0.0104957	-0.00985598	-0.0640739	-0.0113701	0.0145103	0.0668923	0.00389734	0
P38708	YHR020W	cytosol	9.14594e-09	0.823392	0.874664	0.802751	0.591749	0.747309	0.407817	0.591749	0.0588449	-0.0170617	-0.0507102	0.00535953	0.0213934	-0.0178259	0.0313503	-0.0364616	-0.0379989	0.0384668	0.00138035	0.00326308	-0.0141389	-0.0666886	-0.03674	0.0382815	0.0772949	0.00199109	0
P38711;P35997	RPS27B;RPS27A	ribosome	9.14594e-09	0.983162	0.428985	0.790483	-0.192251	0.869275	-0.192251	-0.505901	0.0320129	0.0182986	-0.0102221	-0.00370036	0.0154454	-0.0518344	0.0356311	0.0161546	0.0140748	0.0321442	0.0125588	-0.110563	0.0404085	-0.010617	-0.00182223	-0.0477573	-0.0184828	0.0382709	0
P38712	RRP3	nucleus	9.14594e-09	0.91223	0.905376	0.714582	0.700049	0.485238	0.841791	0.700049	0.0176813	0.00635097	0.0122687	0.024726	-0.0245181	-0.0365089	0.0280812	-0.0110772	-0.00488236	0.0122893	0.0317997	-0.0562107	0.0505133	0.00532874	0.0254944	0.00282288	-0.0162188	-0.0679405	0
P38714	MSR1	mitochondria	1.85797	0.00762085	0.0552001	0.161252	0.0955905	0.460899	-0.762353	0.0955905	-0.0493021	-0.0647583	0.11406	0	0	0	-0.0291361	0.059938	0.104281	-0.0475387	-0.0435139	-0.0440299	0.024678	0.0947048	-0.0566728	0	0	-0.06271	0
P38715	GRE3	cytosol	9.14594e-09	0.498058	0.923259	0.758757	0.113611	0.763545	0.113611	0.0612706	0.0571865	-0.0233998	-0.0453968	0.0164871	0.0554227	-0.0602996	0.043285	-0.0300683	-0.0109584	0.0388804	-0.000492765	-0.0406459	-0.0732372	-0.0375323	0.010034	0.0542185	0.06219	-0.015673	0
P38719	DBP8	nucleus	9.14594e-09	0.999442	0.716305	0.767792	0.663692	0.663692	0.497777	0.827997	0.00372126	0.00387992	0.0059958	0.0090454	-0.00523992	-0.0174025	0.0304306	0.0124816	0.0170794	-0.015541	0.0205306	-0.0649812	0.0659434	0.0252498	0.00561229	-0.034723	-0.00837049	-0.053712	0
P38720	GND1	cytosol	9.14594e-09	0.872332	0.975345	0.978058	-0.868106	-0.977168	0.889715	-0.868106	-0.00254316	-0.00174265	0.00196827	-0.015019	-0.0147438	0.0320803	0.00891351	-0.00576822	0.00402388	0.0227403	0.0191304	-0.0490399	-0.010314	-0.012442	-9.22473e-06	-0.00920497	-0.00372082	0.035691	0
P38732	EFM1	cytosol	9.14594e-09	0.976782	0.393267	0.974416	0.411204	0.669545	-0.201386	0.411204	0.023252	0.0150061	-0.0067346	0.0198844	-0.0122657	-0.0391423	0.046584	-0.0189623	0.0195584	0.01082	0.0353613	-0.0933614	0.0144839	-0.0115616	-0.00286065	-0.0197297	0.0222511	-0.00258297	0
P38736	GOS1	Golgi	2.0307	0.00148508	0.220423	0.121573	0.869388	0.869388	0.747697	0.882044	-0.0730071	-0.0866854	-0.0266067	0.133048	0.0466833	0.00656817	-0.0958892	-0.0303789	0.0106179	0.0714775	0.0323039	0.0118688	-0.116094	-0.0773759	0.0534229	0.0526447	0.0908262	-0.00342433	0
P38737	ECM29	nucleus	2.68433	8.71294e-05	0.169188	0.387792	0.80092	0.80092	0.430506	0.830611	0.123285	-0.103302	0.0135218	-0.0414736	-0.0412475	0.0492169	0.134266	-0.0862769	0.0178066	0.00135741	-0.0196254	-0.0475281	0.0516761	-0.0457726	0.0214008	0.00218586	0.0273168	-0.056807	0
P38746	YLF2	mitochondria	17.871	1.08429e-18	0.000123642	0.782742	0.0506317	0.914613	0.0506317	-0.357503	-0.156737	0.298436	-0.141699	0	0	0	-0.199763	0.218712	-0.0189491	0	0	0	0.0538698	0.00521085	-0.0590806	0	0	0	0
P38747	OTU2	cytosol	1.99981	0.00204461	0.833145	0.0257824	0.366736	0.366736	0.634611	0.183719	0.0392863	-0.0211875	-0.0524666	-0.0140284	-0.059932	0.108328	0.0356296	-0.0246454	-0.0582807	0.0308057	0.0128192	0.00367161	-0.0632462	-0.0625334	-0.0426686	0.00360281	0.0159258	0.14892	0
P38754;P36105	RPL14B;RPL14A	ribosome	9.14594e-09	0.96016	0.979164	0.998831	0.167109	0.599616	0.167109	-0.00719207	0.0231716	0.0236869	0.00887269	-0.018207	0.00712307	-0.0446472	0.0268942	-0.0142369	0.00488774	0.0193951	0.010553	-0.0474931	0.00269131	0.0029184	0.0106726	-0.000120729	-0.0147536	-0.001408	0
P38755	OSH7	ambiguous	9.14594e-09	0.518617	0.251417	0.714009	0.472367	0.823088	0.398755	0.472367	-0.0486061	0.0501089	0.0353535	0.0209669	-0.0307239	-0.0270994	-0.102763	0.0220019	0.0504871	0.0523677	-0.0117261	-0.010368	-0.0432199	0.0369999	-0.0302847	0.0152055	0.0232392	-0.00194003	0
P38756	TCD1	mitochondria	1.57495	0.00204752	0.672935	0.1175	-0.0532473	-0.0532473	0.993239	-0.144138	-0.131443	0.114035	0.0154666	0.00194077	0	0	0.00655044	-0.00629519	0.0561449	0.0093566	-0.0276596	-0.0380971	-0.0801222	0.0686348	0.000974139	0.00154083	0.00897249	0	0
P38759	VPS29	cytosol	0.0953745	0.375066	0.986726	0.130635	-0.122152	-0.127221	0.891329	-0.122152	0.0472166	0.00100441	-0.0947467	0.00919297	0.0561837	-0.0188509	0.0135537	0.00889388	-0.00412224	0.00127638	-0.0253072	0.0057055	0.0642358	-0.0225795	-0.0967956	-0.0309623	0.0661249	0.0199768	0
P38764	RPN1	proteasome	9.14594e-09	0.904653	0.366035	0.856983	0.485096	0.615898	0.485096	0.428566	0.00968064	-0.0208515	0.0173554	-0.0112447	-0.00294286	0.00800296	-0.0204067	-0.0456911	0.059605	0.0191277	-0.0115348	-0.00110009	0.00544779	-0.0689648	-0.00161494	0.0163466	0.0372373	0.011548	0
P38765	YHI9	ambiguous	0.172169	0.0534898	0.929355	0.638514	0.217323	0.217323	-0.130802	0.568821	0.0765808	0.0392143	0.0294292	0.0202957	-0.0807132	-0.0848068	0.0566716	-0.0352708	-0.0388997	0.0232703	0.0218872	-0.0276586	-0.0111134	-0.0458249	-0.0104042	0.0607073	0.0537715	-0.0471364	0
P38771	RRF1	mitochondria	0.37989	0.0751129	0.1559	0.997137	0.664117	0.752122	0.664117	0.00679078	-0.0525803	0.105604	-0.0530239	0	0	0	-0.146486	0.11671	0.0297756	0	0	0	0.00894338	0.0186436	-0.027587	0	0	0	0
P38777	FSH1	cytosol	9.14594e-09	0.87151	0.918853	0.988547	0.827444	0.66928	0.827444	0.829924	0.0274909	-0.0247346	-0.0312522	-0.0152777	0.0247491	0.0190244	-0.00222878	-0.0406411	-0.0339872	0.025348	0.0286826	0.0228266	0.00212975	-0.0287457	-0.0185649	-0.00553232	0.0186519	0.0320612	0
P38779	CIC1	nucleus	9.14594e-09	0.749585	0.802351	0.859564	0.927002	0.923287	0.927002	0.930749	0.0388127	0.0277327	0.040399	0.00218008	-0.0369875	-0.072137	0.0516354	0.0157945	0.0195544	-0.00802229	-0.0104233	-0.0685387	0.0562902	0.0135579	0.0257445	-0.0126536	-0.0348959	-0.0480431	0
P38782	MED6	nucleus	6.73131	0.980567	0.000163562	6.58763e-07	-0.649862	-0.692433	-0.649862	0.476845	-0.00705187	0.00116003	0.00614941	-0.00453354	-0.00743617	0.0117121	0.106946	-0.0379489	0.017403	-0.0611168	0.0785276	-0.103811	0.0991081	0.0626992	0.0271565	0.071344	-0.0471904	-0.213117	0
P38786	RPP1	nucleus	9.14594e-09	0.939818	0.950679	0.290968	0.578324	0.578324	0.190719	0.766396	0.0329993	-0.00523446	-0.00663283	0.00868198	-0.0196997	-0.0101143	0.0360783	-0.00694968	0.0145931	-0.0042279	0.00521131	-0.0447051	0.0293053	0.0413098	0.0514494	-0.0392178	-0.00115598	-0.0816907	0
P38787	PAN5	cytosol	9.14594e-09	0.972353	0.522994	0.215076	0.917469	0.933483	0.917469	0.777088	-0.00119608	0.04885	-0.0059625	-0.015006	-0.00867393	-0.0180114	-0.0163563	0.101253	0.00700362	-0.0202605	-0.0483309	-0.0233086	-0.00216982	0.079307	-0.00859924	-0.0557483	0.00983765	-0.0226273	0
P38788	SSZ1	cytosol	9.14594e-09	0.897262	0.818532	0.889822	-0.685266	-0.685266	0.611451	-0.768167	0.0172782	-0.00235478	-0.00984174	-0.00577859	-0.0209968	0.0216937	0.0150728	-0.0118942	-0.00462141	0.0195682	0.042647	-0.0607724	-0.00806337	-0.0121591	-0.0133628	-0.0193567	-0.00264835	0.0555903	0
P38789	SSF1	nucleus	9.14594e-09	0.462167	0.327924	0.850255	0.916663	0.936928	0.770643	0.916663	0.0247219	0.0142079	0.05657	0.0203559	-0.0118763	-0.103979	0.0379109	0.0265553	0.0625396	0.00184848	-0.0423365	-0.0865178	0.0536217	0.0313341	0.0278318	-0.0161341	-0.0395899	-0.0570635	0
P38791	DYS1	cytosol	9.14594e-09	0.527626	0.419281	0.86765	0.328798	0.916482	0.224869	0.328798	0.0886822	0.0259836	-0.061445	-0.0224267	0.00326283	-0.0340568	0.0689984	0.0181726	-0.083698	-0.00250943	0.00306609	-0.00402959	0.00233138	-0.0240873	-0.0319433	-0.00192574	0.0593895	-0.00376463	0
P38792	RRP4	nucleus	1.24201	0.0773945	0.322856	0.0191192	0.75395	0.75395	0.9583	0.690637	0.0493555	0.0199393	0.00264195	0.0497596	0.0251453	-0.146842	0.0180915	0.00555577	-0.0431655	0.0197543	0.0702841	-0.0705202	0.0664849	0.00652764	0.0250933	0.0145217	0.0297227	-0.14235	0
P38793	TRM5	nucleus	0.339622	0.428373	0.0680492	0.476633	-0.281239	-0.281239	0.269543	-0.442291	-0.0198158	0.0185369	-0.0816759	0.0247558	0.0568337	0.0013653	0.0131066	0.0183789	-0.00606353	0.0447071	-0.0795097	0.00938065	0.0228313	0.0417773	-0.0159311	-0.0395586	0.030402	-0.0395208	0
P38795	QNS1	cytosol	9.14594e-09	0.994813	0.860121	0.864644	0.0631984	0.634386	-0.276945	0.0631984	0.0244089	0.012955	-0.0218637	0.0153746	0.00800296	-0.0388778	0.0777283	-0.0121866	-0.031046	0.00765958	-0.0217448	-0.0204104	0.00779556	-0.0627411	-0.0158639	0.00315688	0.0345331	0.0331195	0
P38798	NMD2	cytosol	9.14594e-09	0.966281	0.494449	0.284597	0.562038	0.5001	0.562038	0.933971	0.0494029	0.0123861	-0.00337098	-0.0152959	0.00331924	-0.0464414	0.0693113	0.0243611	-0.00977151	-0.0277449	-0.0639213	0.00776534	0.111707	0.0019741	-0.0296499	-0.0421816	-0.0565561	0.0147066	0
P38801	LRP1	nucleus	9.14594e-09	0.393518	0.508402	0.611875	0.843687	0.859143	0.680543	0.843687	0.0276892	0.0491442	0.0344389	0.0145725	-0.00786463	-0.11798	0.0454418	-0.0116056	0.0342147	0.0165319	0.00902692	-0.0936097	0.052695	-0.00850693	-0.00884567	0.0227109	-0.00530853	-0.0527448	0
P38803	IPI1	nucleus	9.14594e-09	0.713695	0.172727	0.99845	0.0983324	0.0983324	-0.579686	0.329897	0.0342056	0.0162533	0.0190319	-0.00246685	-0.0509812	-0.0160427	0.0446477	-0.0220321	0.0158528	0.0353904	0.0460253	-0.119884	0.00849914	-0.0265777	-0.00898198	0.00370854	0.0215404	0.00181152	0
P38805	RPF1	nucleus	9.14594e-09	0.437386	0.784638	0.506546	0.730739	0.748678	0.31374	0.730739	0.0570497	0.0538495	0.0422646	-0.0227563	-0.0336056	-0.0968019	0.0709951	0.00825082	0.00923793	-0.0212157	-0.0417363	-0.025532	0.0464405	0.0140446	0.0126045	-0.0230209	-0.078732	0.0286632	0
P38810	SFB3	COPII	9.14594e-09	0.196735	0.989385	0.994858	0.217691	0.132722	0.217691	0.834155	-0.00314564	-0.00309147	-0.00747931	-0.0505815	0.0447573	0.0195406	0.0149752	0.0104808	-0.0254809	-0.00777884	-0.0114079	0.0192117	0.0236976	0.00200901	-0.0101406	-0.0197143	-0.0167835	0.0209318	0
P38811	TRA1	nucleus	0.717721	0.575453	0.0104241	0.495636	0.551859	-0.13252	0.588515	0.551859	0.0459297	0.0420823	0.0237356	-0.0186951	0.000223561	-0.093276	0.0765236	-0.00571308	-0.036522	-0.11566	0.00556357	0.0758079	0.102904	0.0588198	0.0177002	-0.086527	-0.0706128	-0.0222838	0
P38812	GEP4	mitochondria	0.434548	0.821017	0.0201245	0.553928	0.866127	0.671001	0.920086	0.866127	-0.0316159	0.0536137	-0.0219978	0	0	0	0.0242068	0.0870139	-0.111221	0	0	0	-0.0136175	0.0707792	-0.0422968	-0.014865	0	0	0
P38815	YPT35	endosomes	0.139409	0.19764	0.986142	0.193342	0.0087726	-0.0722455	0.0087726	0.321071	0.074441	-0.0463597	0.0210284	0.0344443	0.0144553	-0.0980092	0.0206033	0.0182832	0.00149987	-0.0271479	-0.0132384	0	0.0354595	0.0365641	-0.0522939	0.0275673	-0.0472971	0	0
P38817	GGA2	Golgi	9.14594e-09	0.999412	0.887109	0.838434	0.615993	0.615993	0.532311	0.657013	0.0227288	0.019072	-0.0230287	-0.00793917	0.00376304	-0.0145959	0.0364411	0.0173134	-0.0235326	-0.0438014	-0.00712282	0.0207023	0.0247027	0.00543731	-0.0700673	-0.0103596	0.0129681	0.0373188	0
P38819	ERP5	ER	15.2299	8.66497e-11	9.1395e-09	0.0819333	0.764638	0.960016	0.764638	0.554387	-0.183223	-0.119042	0.204765	0.0755595	0.021941	0	-0.151051	-0.0588603	0.199428	0.0430162	-0.0325328	0	-0.0870671	-0.131684	0.0498562	0.0623839	0.106511	0	0
P38825	TOM71	mitochondria	0.382821	0.172898	0.0887635	0.747801	-0.700921	-0.700921	-0.999496	0.686847	0.0221652	-0.0753928	0.0532276	0	0	0	-0.144604	0.139195	0.00638397	-0.00097532	0	0	-0.0144567	0.0552627	-0.0389037	-2.16533e-06	-0.000852202	-0.00104804	0
P38828	LSM12	cytosol	9.14594e-09	0.472469	0.991383	0.644512	0.442659	0.442659	0.865108	0.261406	0.0577907	0.0502201	0.024119	-0.0232308	-0.0656512	-0.0432478	0.0159716	0.0235515	-0.0149904	-0.0183418	0.0117794	-0.0179702	0.0499845	0.0525971	0.035834	-0.0596768	-0.0851515	0.00641269	0
P38833	YHR127W	nucleus	9.14594e-09	0.975214	0.496842	0.228491	0.312883	-0.438516	0.613313	0.312883	0.0120928	0.0271605	0.0236955	-0.0100369	-0.0252833	-0.0276286	-0.0806353	-0.0046352	0.022312	-0.00226457	0.0310151	0.034208	-0.0359067	0.0631279	0.0421545	-0.0473654	-0.0237224	0.00171198	0
P38845	CRP1	nucleus	0.569167	0.0781427	0.0955011	0.706207	0.948194	0.977176	0.948194	0.87407	0.0813159	0.0569668	-0.0956523	-0.0264648	-0.0250736	0.00890801	0.0682541	0.039532	-0.098601	-0.00958903	-0.0235097	0.0239136	0.0740726	0.0576491	-0.0541934	-0.0434466	-0.0364821	0.00240035	0
P38850	RTT107	nucleus	5.10438	1.57932e-07	0.651083	0.0720279	0.172467	0.172467	-0.0762368	0.665762	-0.0390786	0.011791	0.0229033	-0.138096	0.0236542	0.118826	0.0866502	-0.0238074	-0.0239865	-0.0407436	-0.0190382	0.0209255	0.111814	0.00595543	0.0251111	-0.0696148	-0.00682739	-0.0664381	0
P38858	SOL3	cytosol	9.14594e-09	0.926201	0.944759	0.83843	0.355774	0.355774	0.227746	0.815892	0.0366521	0.0145142	-0.0556619	0.00454814	0.0144864	-0.0145389	0.0263479	-0.0505883	-0.0147035	0.0289568	0.0295523	-0.0195651	-0.00880497	-0.0613465	-0.0306101	0.0299604	0.0723772	-0.00157605	0
P38861	NMD3	cytosol	9.14594e-09	0.99931	0.996515	0.982846	0.083667	0.855302	0.083667	0.0247888	0.0151315	0.00151527	-0.00193362	-0.00464656	-0.00283826	-0.00722831	0.0233253	0.0141142	-0.00474915	-0.0208692	-0.00520839	-0.00661285	0.0121754	-0.0244045	0.00921979	-0.0115176	-0.00516802	0.0196949	0
P38873	KOG1	vacuole	0.665353	0.409274	0.0888602	0.0994788	0.826137	0.786985	0.826137	0.951967	0.046349	-0.0178229	0.0313431	0.042227	-0.00622769	-0.0958685	0.0506557	0.0180021	0.0708686	0.0206296	-0.0745893	-0.0855666	0.0675915	-0.00479036	0.0870977	-0.00224882	-0.0510966	-0.0965534	0
P38879	EGD2	cytosol	9.14594e-09	0.960534	0.746835	0.569811	-0.457921	0.88925	-0.457921	-0.783741	0.0311251	0.0050109	-0.018949	-0.00245034	0.0300547	-0.0447914	0.0213942	-0.00464012	-0.0108785	0.0259654	0.0408643	-0.0727053	0.0208522	-0.00944806	-0.0152597	-0.0484557	-0.0192406	0.0715518	0
P38882	UTP9	nucleus	9.14594e-09	0.749007	0.649304	0.770578	0.734716	0.561338	0.971874	0.734716	0.03215	0.0276681	0.0433156	-0.0303088	-0.0319668	-0.0408581	0.0281654	0.0251798	0.00576776	-0.0619447	-0.00781738	0.0106491	0.035073	0.0344416	0.0430497	-0.0502601	-0.0287174	-0.0335867	0
P38883	RIX1	nucleus	9.14594e-09	0.984452	0.676838	0.998698	0.590574	0.883986	0.590574	0.275267	0.0364555	0.0213265	0.00815301	-0.00471658	-0.00592627	-0.0552921	0.0422391	0.00663603	5.53527e-05	0.00226194	0.028532	-0.0797244	0.0230067	0.00269153	0.000524154	-0.00448449	-0.0178558	-0.00388218	0
P38885	AIM46	mitochondria	9.14594e-09	0.706356	0.876772	0.631056	0.928409	0.928409	0.870527	0.991056	-0.0416978	0.0594822	-0.0163319	-0.00145251	0	0	-0.0707832	0.0630488	0.0077344	0	0	0	-0.0533504	0.0401379	0.0126281	0.000584335	0	0	0
P38886	RPN10	proteasome	0.743438	0.136289	0.0582763	0.340587	0.494257	0.374372	0.494257	0.746633	-0.0113362	-0.0409096	0.0259075	-0.0383177	0.00121167	0.0634444	0.00395695	-0.105171	0.063153	0.0406082	-0.00232861	-0.000218498	-0.0353109	-0.120766	0.0066798	0.0471134	0.055501	0.0467826	0
P38891	BAT1	mitochondria	0.46721	0.714536	0.852662	0.0129743	0.975145	0.975145	0.970969	0.998813	-0.0505573	0.0515009	0.00109887	-0.00124761	-0.000222947	-0.000571852	-0.075296	0.0591478	0.0192298	-0.00115786	-0.00115289	-0.000770875	-0.10775	0.0790195	0.0258421	0.00280898	-0.000486098	0.000565766	0
P38902	RPB11	nucleus	9.14594e-09	0.874911	0.855103	0.99955	0.369151	0.4616	0.271722	0.369151	0.0136514	-0.021002	-0.0410501	-0.00245999	0.0471971	0.00366364	-0.0356475	0.00765577	-0.0431596	0.0110094	0.0216764	0.0384654	0.00386753	0.00738624	-0.00885391	-0.0144866	0.00135028	0.0107364	0
P38903	RTS1	cytosol	9.14594e-09	0.990091	0.943003	0.550039	0.302812	0.821742	0.27661	0.302812	0.0227269	0.0369287	-0.0235273	-0.00254361	-0.0080976	-0.0254871	0.0378249	0.0269312	-0.0166131	-0.0296162	0.00535642	-0.0238833	0.0493318	-0.0316367	-0.0151233	0.0290336	0.0133264	-0.0449319	0
P38910	HSP10	mitochondria	9.14594e-09	0.999515	0.859412	0.785466	0.65455	-0.0272963	0.711142	0.65455	0.00778402	0.0131992	-0.0140313	-0.000973601	-0.00313671	-0.00284161	-0.0740707	0.0590502	0.0190108	-0.00203509	-0.00123602	-0.000719266	-0.0199939	0.0528711	-0.029705	-0.00176706	0.000354253	-0.00175941	0
P38911	FPR3	nucleus	9.14594e-09	0.699155	0.448726	0.763671	0.882701	0.951658	0.882701	0.8298	0.0658076	0.0244863	0.0142072	-0.0361924	-0.0384093	-0.0298996	0.0631435	0.0553473	0.0146855	-0.0334781	-0.0621847	-0.0375136	0.0651354	0.00941667	0.018354	-0.0396006	-0.0616415	0.00833594	0
P38912	TIF11	cytosol	9.14594e-09	0.79976	0.988387	0.170098	0.776806	0.90813	0.776806	0.666025	0.0114022	-0.0316427	-0.0472377	-0.00127762	0.0350861	0.0336696	0.0105545	-0.0290172	-0.0283878	0.0156575	0.0172007	0.0139922	0.00184107	-0.0461486	-0.0596611	-0.00388915	-0.003816	0.111674	0
P38915	SPT8	nucleus	1.25957	0.202053	0.00641358	0.345539	0.384476	0.936023	0.220051	0.384476	0.0344091	0.00256948	0.0225107	-0.0645511	-0.029786	0.0348478	0.0878895	0.0233545	0.0253846	-0.124124	-0.0347054	0.0222011	0.0607933	0.0537514	0.0373669	-0.00141983	-0.0744284	-0.0760632	0
P38922	HRB1	nucleus	9.14594e-09	0.993415	0.993152	0.708813	0.475299	0.674268	0.475299	0.327257	0.0233638	0.0273758	-0.0196212	-0.00873526	0.0135112	-0.0358943	-0.00185664	0.0226845	-0.0162943	-0.0173238	0.0169598	-0.00416949	0.0767293	0.0427656	0.000246971	-0.0750735	-0.038898	-0.00577034	0
P38928	AXL2	PM	7.60252	0.00109235	0.141143	7.4173e-08	0.638052	0.605101	0.986141	0.638052	0.147064	0.0247378	-0.097609	-0.00360439	-0.0445256	-0.0260627	0.0189502	0.0640189	-0.0652329	0.0363666	-0.0127943	-0.0413084	0.207482	0.0629996	-0.168589	-0.0146672	-0.0756203	-0.0116048	0
P38929	PMC1	vacuole	0.595676	0.289407	0.0693305	0.23622	0.506779	0.506779	0.284826	0.872766	0.00963647	0.00926557	0.00995068	0.0323293	-0.0558759	-0.00530612	-0.00555831	0.0783756	0.0688202	-0.0493018	-0.0954271	0.00309138	0.0288521	0.0292106	0.0807941	-0.0740204	-0.0640158	-0.000820647	0
P38930	CKB2	nucleus	9.14594e-09	0.957922	0.714295	0.891911	0.32392	0.32392	0.154949	0.863303	0.00267483	0.0117283	-0.00915299	0.0147013	-0.0187819	-0.00116951	0.039439	-0.021547	0.0185645	0.00450529	-0.0468229	0.00586115	0.0488417	-0.0150913	0.0139003	-0.00456108	-0.0261239	-0.0169658	0
P38932	VPS45	ambiguous	9.14594e-09	0.989059	0.995447	0.898356	0.789977	0.706061	0.789977	0.923227	-0.00310912	-0.0126168	-0.01701	0.026887	0.0277595	-0.0219106	-0.0052754	-0.00767541	-0.0285638	0.01439	0.0197484	0.00737627	-0.00962725	-0.00751648	-0.050905	0.0152536	0.0571051	-0.00430987	0
P38934	BFR1	ER	0.0427867	0.0964589	0.680934	0.999289	0.35619	0.892742	0.323564	0.35619	-0.00274396	0.0123044	0.00686125	0.00456443	0.0703727	-0.0913588	0.00112279	0.0184431	0.021526	0.0217869	0.0233294	-0.0862082	0.0199058	0.014793	-0.00122522	-0.0164905	-0.00209607	-0.014887	0
P38954	IPT1	unknown	0.404857	0.377309	0.721015	0.0381809	0.556612	0.206376	0.824722	0.556612	-0.0043233	-0.0280952	-0.0440546	0.0270634	0.0833492	-0.0339396	0.00750298	-0.000258489	-0.0616149	-0.0194305	0.0193822	0.0544187	-0.042389	-0.0252528	-0.13504	0.0766741	0.109513	0.0164952	0
P38959	VPS41	vacuole	3.22076	0.000186198	0.0545689	0.125038	0.565737	0.120435	0.675274	0.565737	0.00526736	0.026277	0.00238095	0.113106	-0.0519733	-0.0950579	0.0837537	0.0931496	0.00594039	-0.075276	-0.0326654	-0.0749023	0.0568189	0.00778114	0.0459205	0.0225023	-0.0162078	-0.116815	0
P38961	RRP8	nucleus	0.130033	0.892963	0.401644	0.110372	0.755594	0.748775	0.755594	0.836867	0.0149988	0.0297215	0.0194615	-0.0118417	-0.0412114	-0.0111288	0.0762802	0.0180314	0.0271148	-0.0547577	-0.0422537	-0.0244151	0.105518	0.0249708	-0.00593459	-0.0206689	-0.0993669	-0.00451875	0
P38966	VTC5	vacuole	0.0058074	0.488667	0.84449	0.204705	0.0787711	0.0787711	0.0629117	0.749568	0.0407667	-0.0514273	-0.0139277	0.0315642	-0.00697588	0	0.0114651	-0.00672616	0.0347463	-0.00818938	-0.0312959	0	0.0606603	-0.0176168	0.0561177	-0.0714734	-0.0276877	0	0
P38968	SEC31	COPII	1.30016	0.0840341	0.297638	0.0155039	0.828486	0.845591	0.513403	0.828486	-0.00555484	-0.0209117	-0.0939236	-0.0180771	0.088278	0.0501892	0.04998	-0.0216426	-0.0712418	-0.0359464	0.0594671	0.0193837	0.09039	0.0237609	-0.0692843	-0.0985855	0.0384675	0.0152514	0
P38970	HAL5	ambiguous	9.14594e-09	0.966358	0.909195	0.965069	0.599714	0.949626	0.575981	0.599714	0.0413041	0.0259429	0.00316492	0.00122724	-0.00804719	-0.0635919	0.0433639	0.0195867	-0.00703265	0.0154016	-0.0199704	-0.0513491	0.0608927	0.0197117	-0.00365325	-0.0342158	-0.0347755	-0.00795977	0
P38972	ADE6	cytosol	9.14594e-09	0.900134	0.73659	0.827516	0.5347	0.640865	0.490126	0.5347	0.0435359	-0.0228533	-0.0445395	0.00405218	0.0317316	-0.0119269	0.0370597	-0.0571704	-0.0264982	0.0505698	-0.00228599	-0.00167493	-0.0125191	-0.0698986	-0.0107209	0.0220802	0.0663988	0.00465958	0
P38985	SRP14	ambiguous	0.225273	0.512656	0.541826	0.0848223	0.0403287	0.936653	0.0403287	0.0175715	0.0768268	0.0371282	-0.0173609	0.00940176	-0.0198717	-0.0861241	0.0702153	0.00757798	0.0109782	0.0221352	-0.0195914	-0.0913152	0.0135929	0.0070782	0.0315558	-0.071625	0.0304402	-0.011042	0
P38986	ASP1	cytosol	0.649185	0.476621	0.694802	0.0116128	0.48115	0.811388	0.253008	0.48115	0.0740095	0.00570144	-0.0601338	0.020762	0.00797958	-0.0483188	0.0605333	-0.0267828	-0.0333627	0.0391163	-0.0215523	-0.0179519	0.0603554	-0.141177	-0.0134394	0.0197274	0.0593681	0.0151656	0
P38988	GGC1	mitochondria	0.458053	0.947917	0.011703	0.747196	0.653612	0.600653	0.653612	0.983747	-0.0187113	0.0402175	-0.0239373	0.00243112	0	0	-0.197863	0.135224	0.0668379	0.000532265	-0.00206561	-0.00266574	-0.0508494	0.0313614	0.0091373	0.0058378	0	0.00451282	0
P38989	SMC2	nucleus	2.4253	0.00394254	0.51356	0.00607364	0.324127	-0.420842	0.465067	0.324127	-0.0133939	0.0148263	0.041948	0.0300314	-0.102882	0.0294697	-0.0352016	0.0318273	0.0250436	-0.0180094	0.0425576	-0.0462174	0.0349878	0.0762733	0.135531	-0.00927477	-0.105457	-0.132061	0
P38993	FET3	PM	5.58792	2.92176e-06	0.0524116	0.0132355	0.653117	0.653117	0.634252	0.678161	-0.134762	-0.0863271	0.100722	0.143259	-0.0111118	-0.0117812	-0.000979142	-0.123914	0.00268921	0.09598	0.0193381	0.00688574	-0.126561	-0.0809446	-0.0670431	0.144692	0.0989622	0.0308948	0
P38994	MSS4	PM	2.75828	0.41754	0.000275737	0.0404569	0.643688	0.643688	0.359279	0.880447	-0.0120856	0.0471994	-0.0385061	0.0280286	-0.0246363	0	0.0902529	0.0760526	-0.0694882	0.0112851	-0.108102	0	0.072638	0.0113697	-0.0153942	0.0252103	-0.0826662	-0.0111576	0
P38995	CCC2	ambiguous	10.804	0.000812515	1.97648e-08	0.000223152	0.695199	0.321342	0.875384	0.695199	-0.0148794	-0.028099	-0.109339	0.11366	0.0902212	-0.051564	-0.0240053	-0.0125571	-0.212812	-0.0370324	0.0968887	0.189519	-0.0124855	-0.0440918	-0.187636	0.0683194	0.167648	0.00824543	0
P38996	NAB3	cytosol	9.14594e-09	0.867152	0.995396	0.748681	0.146549	-0.00277431	0.903123	0.146549	-0.00503231	0.0311283	0.0216541	0.00211447	-0.0394442	-0.0104203	-0.0183357	0.00581305	-0.00263154	0.0252667	0.0131442	-0.0232567	-0.0158038	0.0227445	0.0498746	0.00783314	-0.0422005	-0.022448	0
P38998	LYS1	cytosol	9.14594e-09	0.558711	0.926737	0.598404	0.597978	0.597978	0.234153	0.751352	-0.0352252	0.0389506	0.0146586	0.0444018	0.000517273	-0.0633031	-0.0474656	0.0326132	-0.00129997	-0.00140344	0.0330636	-0.0155077	-0.0296061	0.0502825	-0.0380425	-0.0112807	0.0238849	0.00476187	0
P39002	FAA3	PM	9.14594e-09	0.689407	0.840572	0.44109	0.423406	-0.0442853	0.769099	0.423406	0.0401552	0.03389	0.0479294	-0.0173585	-0.0356467	-0.0689695	0.0388415	0.024183	-0.0441295	-0.039222	0.00282625	0.0175008	0.0588705	0.110391	0.0238372	-0.0671316	-0.0875459	-0.0384211	0
P39004;P39003	HXT7;HXT6	PM	2.77873	0.062908	0.000582168	0.119817	0.715757	0.715757	0.717274	0.695147	-0.114284	-0.0341429	0.0176344	0.0676003	0.0547564	0.00843568	-0.116287	0.00671193	-0.110236	0.0891506	0.081905	0.0487555	-0.0907034	0.0469586	-0.00729189	0.0466281	0.0044086	0	0
P39008	POP2	cytosol	9.14594e-09	0.413538	0.534713	0.693849	0.484025	0.6132	0.120131	0.484025	-0.00602558	0.0148098	0.00984458	-0.0362041	0.0364308	-0.0188555	0.0396844	0.014514	-0.0145869	-0.0603209	0.0205352	0.000174222	0.0300484	0.0578349	0.0253433	-0.0642143	-0.0612156	0.0122032	0
P39009	DUN1	nucleus	6.76111	1.90287e-08	0.36563	0.0140101	0.191418	0.490551	0.191418	0.11899	0.0101045	-0.0393255	0.0226152	-0.11774	-0.0658079	0.190153	0.0956349	-0.0357652	0.000897726	-0.0351554	-0.0484167	0.0228047	0.0266634	0.026657	-0.0353107	-0.0847845	0.0616482	0.00512653	0
P39010	AKR1	Golgi	9.14594e-09	0.995218	0.963712	0.168737	-0.243096	-0.468015	0.55539	-0.243096	0.00311365	-0.00933239	-0.0130946	0.0240608	0.0229152	-0.0276627	0.0178083	0.0178616	-0.0312525	-0.0179074	-0.012488	0.025978	-0.0267533	-0.0221847	-0.0265691	-0.011318	0.0992887	-0.0124636	0
P39013	END3	actin-associated	9.14594e-09	0.602308	0.718247	0.376973	0.432192	0.679634	0.102847	0.432192	0.0376815	0.0637795	-0.024045	0.00318827	-0.0372712	-0.0433331	0.0604289	0.0185109	-0.020799	-0.0144385	-0.0487308	0.00502848	0.0591903	-0.00595756	-0.0385535	-0.0569217	0.033104	0.00913846	0
P39015	STM1	cytosol	9.14594e-09	0.995206	0.999991	0.996226	-0.347446	0.983634	-0.372673	-0.347446	0.0410223	0.00261043	-0.0110826	0.00154794	0.00260231	-0.0367004	0.0182209	0.00164209	-0.00845467	0.00373752	0.00305481	-0.0182007	0.00204756	-0.0237447	-0.00846211	0.00350392	0.00323225	0.0234231	0
P39076	CCT2	cytosol	9.14594e-09	0.766316	0.685336	0.397813	0.746843	0.746843	0.881838	0.706798	0.0244591	-0.0199473	-0.0590736	-0.00666624	0.0267216	0.0345064	0.0057676	-0.0600637	-0.0361892	0.0242041	0.015126	0.0511552	-0.00451509	-0.0251632	-0.0641466	-0.0308456	0.0515394	0.0731312	0
P39077	CCT3	cytosol	9.14594e-09	0.872764	0.712301	0.803453	0.949259	0.854437	0.949259	0.961968	-0.00976378	-0.0307444	-0.0371653	0.0116658	0.0398869	0.0261206	-0.00377895	-0.0582097	-0.0335637	0.0423287	0.0209121	0.0323116	-0.0158976	-0.0709164	-0.0426432	0.0362547	0.0493274	0.0438753	0
P39078	CCT4	cytosol	9.14594e-09	0.790243	0.693876	0.871466	0.800311	0.719882	0.839682	0.800311	0.0174486	-0.0277839	-0.0403122	-0.00545336	0.0152883	0.0408126	0.0107965	-0.0757827	-0.0270521	0.036933	0.025964	0.0291412	-0.0115747	-0.0395387	-0.0623961	0.0224131	0.0478689	0.0432274	0
P39079	CCT6	cytosol	9.14594e-09	0.734825	0.946683	0.788116	0.931035	0.930377	0.958237	0.931035	-0.016756	-0.0367835	-0.0431987	0.0134795	0.0480003	0.0352585	0.00206541	-0.0360573	-0.0238683	0.00437576	0.0238649	0.0296195	-0.032138	-0.0630072	-0.03218	0.0110836	0.0603486	0.0558931	0
P39081	PCF11	nucleus	9.14594e-09	0.791719	0.968124	0.537703	0.681827	0.56068	0.813949	0.681827	0.0239338	0.0278057	0.0479169	-0.00669485	-0.0241867	-0.0687748	0.0567162	0.0105773	-0.0139767	-0.00719326	-0.01008	-0.0360434	0.0583746	0.0420792	0.0336927	-0.00911998	-0.0780445	-0.046982	0
P39083	RGA1	cytosol	7.00705	0.00445681	0.00011791	9.92311e-05	0.227691	0.164532	0.684947	0.227691	0.104509	0.0193781	-0.0703485	-0.101352	0.0354149	0.0123986	-0.0778159	0.0614687	0.0426671	-0.135772	0.0128448	0.0966069	0.0410206	0.0606501	-0.197362	-0.0599034	0.0479869	0.107608	0
P39101	CAJ1	ambiguous	9.14594e-09	0.678328	0.970618	0.499103	0.658799	0.574383	0.784476	0.658799	0.0208371	0.0233278	-0.0441458	0.0367306	-0.00089068	-0.0358591	0.0307683	0.0151186	-0.0380137	-0.015267	0.0167362	-0.00934236	0.00602234	0.0128374	-0.0802866	0.0359664	0.0408925	-0.0154321	0
P39102	XDJ1	ambiguous	9.14594e-09	0.932658	0.774283	0.882741	0.124035	0.975116	0.124035	-0.0609154	-0.0371221	0.0199347	0.0139839	0.00320352	0	0	-0.0897427	0.0551871	0.0136439	0.00618087	0.00921038	0.00552048	-0.0106546	-0.0355179	0.0452228	0.000949667	0	0	0
P39104	PIK1	cytosol	0.414584	0.0814979	0.234428	0.519449	0.0135276	-0.151385	0.498158	0.0135276	-0.0338471	0.00130183	-0.0566237	0.0414925	-0.0159125	0.0635889	0.0221999	-0.050745	-0.0253973	-0.0211619	0.076195	-0.00109077	0.0477355	0	-0.0561458	0.00186968	-0.0300271	0.0365677	0
P39109	YCF1	vacuole	0.0758218	0.812074	0.897565	0.0740833	0.60991	0.60991	0.421277	0.714783	0.024131	-0.0239636	0.0316256	-0.0021423	-0.0208726	-0.00877809	0.0389985	0.0183403	0.0189686	-0.0208368	-0.037817	-0.0176537	0.0295266	0.0307113	0.0623235	-0.0936735	-0.022069	-0.00681893	0
P39111	VMA7	vacuole	9.14594e-09	0.225674	0.99798	0.991476	-0.1625	-0.651923	0.731334	-0.1625	0.0215364	-0.0806765	0.0119596	0.0529263	0.00292205	-0.00866793	0.00621867	0.0207618	-0.0262701	-0.00976526	0.00752451	0.00153034	0.00738043	-0.0371874	-0.0121572	0.0120792	0.029686	0.000198913	0
P39516	RPS14B	ribosome	0.614875	0.890657	0.608243	0.00813041	-0.725283	0.784463	-0.725283	-0.975144	0.0327856	-0.00124051	-0.0233177	-0.00492465	0.0394975	-0.0428003	0.0118914	0.00326715	-0.000181709	0.0281749	0.0421276	-0.0852794	0.00911126	-0.0145437	-0.00578857	-0.0361976	-0.0826239	0.130042	0
P39517	DHH1	cytosol	9.14594e-09	0.859928	0.768168	0.807703	0.645509	0.645509	0.771636	0.552622	0.0343645	0.0539027	0.00907673	-0.00977343	-0.0138092	-0.0737613	0.0280525	0.0436211	-0.0358763	-0.0301682	0.0225648	-0.0281939	0.0631579	0.0771776	0.0103901	-0.0524298	-0.0644014	-0.0338944	0
P39522	ILV3	mitochondria	9.14594e-09	0.879307	0.414916	0.998279	0.976081	0.976081	0.995471	0.959143	-0.0366293	0.0441504	-0.00779819	0.000209232	6.77884e-05	0	-0.109592	0.102643	0.00671703	0.000232109	0	0	-0.0118646	0.0142777	-0.00387114	0.00127082	0	0.00018726	0
P39525	CEM1	mitochondria	1.29074	0.724372	0.0482474	0.0114717	0.778856	0.741	0.998302	0.778856	-0.054281	0.0419608	0.0123202	0	0	0	-0.108074	0.0110178	0.0970561	0	0	0	-0.108727	0.0781181	0.030609	0	0	0	0
P39526	LAA1	ambiguous	1.28552	0.450307	0.0153202	0.0592354	0.80789	0.756438	0.836408	0.80789	-0.00391181	-0.0108145	-0.00577591	-0.042135	0.0161396	0.0464975	0.0151572	-0.0326959	-0.0929806	-0.0331348	-0.0013253	0.144979	-0.012728	-0.00770217	-0.00672411	-0.0577738	-0.0337044	0.118632	0
P39533	ACO2	mitochondria	3.34624	0.848391	6.13647e-06	0.17242	0.311299	0.311299	-0.45611	0.703444	-0.0293443	0.0522666	-0.0215318	-0.00139049	0	0	-0.213155	0.0509253	0.162733	-0.000503322	0	0	-0.0451635	-0.0514318	0.0975868	-0.000365681	-0.000625848	0	0
P39535	PHO90	PM	0.00868856	0.783317	0.582861	0.180446	0.946288	0.950944	0.946288	0.918158	-0.00317876	-0.0273747	-0.0499114	0.0372169	0.0519167	-0.00866885	-0.0114402	-0.0108533	-0.0677089	0.0422982	0.0455864	0.00211776	-0.0285364	-0.0321834	-0.0900969	0.0348349	0.120257	-0.00427491	0
P39676	YHB1	ambiguous	9.14594e-09	0.788828	0.987933	0.828557	-0.19181	-0.19181	0.738746	-0.714572	0.0116913	0.0738147	-0.0150506	-0.0316772	-0.0177159	-0.0210623	0.0306605	-0.0177223	0.00790175	-0.00203711	-0.0127652	-0.00603764	-0.025925	0.0437329	0.00276488	-0.0131671	0.00406044	-0.0114661	0
P39677	MEF2	mitochondria	9.14594e-09	0.960667	0.755074	0.954254	0.00720069	0.624404	0.00720069	-0.776585	-0.0152896	0.0393929	-0.0241032	0	0	0	-0.0876457	0.0655861	0.0220596	0	0	0	0.0424694	-0.00558313	-0.0368862	0	0	0	0
P39682	PRP39	nucleus	0.174718	0.573455	0.369228	0.147102	0.0215763	-0.537355	0.0215763	0.346063	0.0534937	-0.00618987	-0.0190713	0.0260711	0.0344909	-0.0887946	0.0115458	0.0180589	-0.0060289	-0.0738493	0.00136663	0.0489069	-0.00258247	0.034642	0.0568895	-0.0605344	0.00592397	-0.0343387	0
P39683	NPT1	nucleus	9.14594e-09	0.961957	0.845597	0.628254	0.372897	0.707849	0.0234851	0.372897	0.0454084	0.00180782	0.00538402	0.0014628	0.00406986	-0.0581329	0.0556103	-0.0466674	-0.0174157	0.0427182	0.0124789	-0.0467243	-0.0526763	-0.0394462	-0.00976772	0.0647065	0.0772345	-0.0400508	0
P39702	VPS8	endosomes	1.42167	0.0644652	0.00416856	0.976355	-0.710358	0.973381	-0.820997	-0.710358	0.000713301	0.00616966	0.0152163	0.0866675	0.0069873	-0.115754	0	0.00516423	0.0135375	0.0998035	0.0500763	-0.168582	0.000767356	0.00328353	-0.02311	-0.0227093	0.0143244	0.027444	0
P39714	BDH1	cytosol	9.14594e-09	0.595594	0.494034	0.761044	0.601746	0.601746	0.903481	0.414958	-0.00928175	-0.0577999	-0.0178545	0.00744252	0.048803	0.0286907	0.0523347	-0.0700012	-0.0552591	0.0392634	0.000532702	0.0331295	-0.0586634	-0.0868053	-0.0136951	0.0500306	0.0759726	0.0331606	0
P39715	ECM1	nucleus	9.14594e-09	0.789541	0.881489	0.611273	0.342999	0.873769	0.342999	-0.0468939	0.0192613	0.0171035	0.0396194	-0.0203453	-0.00270856	-0.0529303	0.0279844	0.04117	0.0142817	-0.00896683	-0.012432	-0.0620373	-0.0421639	-0.0160611	0.0532093	-0.00316617	0.0255205	-0.0173386	0
P39722	GEM1	mitochondria	0.275956	0.0368618	0.820375	0.616262	0.892221	0.977403	0.892221	0.804196	-0.10239	0.0899824	0.0209254	-0.00851754	0	0	-0.0786963	0.0501578	0.0275903	0.00068902	0.000259105	0	-0.0411398	0.0534251	-0.0164402	0.00735213	-0.00319719	0	0
P39729	RBG1	cytosol	9.14594e-09	0.939873	0.395549	0.980541	0.322903	0.910023	0.322903	-0.0332768	0.0200826	0.0271435	0.00505813	-0.00845222	0.0144833	-0.0583154	0.00686055	0.0217574	0.0225643	0.0132038	0.036145	-0.100531	0.0418073	0.0178306	0.0108301	-0.0386875	-0.0281955	-0.00358502	0
P39730	FUN12	cytosol	9.14594e-09	0.971719	0.840596	0.975314	-0.0175592	0.959153	-0.0175592	-0.198765	0.0278106	-0.00703394	-0.0209171	0.0164844	0.029336	-0.0456799	0.015998	-0.0103558	-0.0139024	0.0205423	0.0443329	-0.0566151	0.0238493	-0.0248393	-0.0134595	-0.000931039	-0.0060295	0.0214099	0
P39743	RVS167	actin-associated	1.10563	0.569248	0.620774	0.00211747	0.404323	0.865149	0.298654	0.404323	0.0496799	0.0473934	-0.037205	-0.0417522	-0.0324061	0.0142901	0.050758	0.0185709	-0.0490967	-0.0530643	-0.000673206	0.0335053	-0.0140636	0.00284061	-0.0999359	0.0345943	-0.0385573	0.115122	0
P39744	NOC2	nucleus	9.14594e-09	0.342248	0.687139	0.556167	0.904922	0.941884	0.86799	0.904922	0.0344225	0.0289926	0.0586092	0.0105128	-0.0167377	-0.115799	0.0222493	0.0372887	0.0442051	-0.0133064	-0.0236906	-0.0667461	0.0516162	0.0298555	0.0370362	0.0032776	-0.0558604	-0.0659252	0
P39904	VPS52	ambiguous	0.704731	0.349537	0.994191	0.00896669	-0.500743	-0.500743	-0.668033	0.676278	-0.0179626	0.00563183	0.071201	-0.0159148	-0.0444424	0.00148704	-0.00231704	-0.0201317	-0.0094104	0.0279636	0.0103602	-0.00646463	-0.0024558	-0.0288224	-0.0930792	0.0822687	-0.00218128	0.04427	0
P39923	NPR2	ambiguous	0.869664	0.528626	0.0091541	0.353337	-0.0257311	-0.145155	-0.0257311	0.520942	0.000148351	0.00957985	0.00822114	-0.031881	0.0357815	-0.0218499	0	0.0634134	-0.130998	0.00576063	0.0137647	0.0480589	0.0518127	0.0798298	-0.04503	-0.0762203	-0.056691	0.0462988	0
P39925	AFG3	mitochondria	10.4487	0.87527	5.19998e-07	1.89098e-08	0.0821407	-0.517889	0.802931	0.0821407	-0.0229259	0.0502581	-0.0273322	0	0	0	-0.0906235	-0.0821372	0.166162	-0.0036562	0.00811674	0.0021385	-0.178964	0.146658	-0.00251731	0.0071768	0.0284316	-0.000785499	0
P39926	SSO2	PM	9.14594e-09	0.446953	0.503729	0.718288	0.748334	0.748334	0.961404	0.637642	0.0392944	0.092259	-0.0316911	-0.0329928	-0.0355813	-0.0312881	-0.011557	0.0926896	0.0345156	-0.0361572	-0.0538235	-0.0256674	0.0635226	0.0792086	-0.0333985	-0.0523281	-0.0335982	-0.0234063	0
P39929	SNF7	endosomes	9.14594e-09	0.836666	0.94431	0.382161	-0.143468	-0.143468	0.0222322	-0.419945	0.0423696	0.0180928	-0.0413889	0.0208779	-0.00232742	-0.0376239	-0.0053427	0.00105289	0.0289957	-0.00448561	0.00811183	-0.0283321	0.00453742	0.0139285	-0.0452204	-0.0479593	0.0465168	0.028197	0
P39935	TIF4631	cytosol	9.14594e-09	0.870662	0.992125	0.410207	0.605285	0.605285	0.66689	0.28422	0.0167441	0.0261389	0.0167207	0.0114783	0.00889187	-0.079974	0.0115812	0.0293309	-0.0114072	-0.0171303	0.00917412	-0.0215488	0.0259721	0.0425589	0.0639077	0.00335626	-0.0684965	-0.0672985	0
P39936	TIF4632	cytosol	9.14594e-09	0.745054	0.910759	0.605271	0.391581	0.391581	0.905357	0.16764	0.0354915	0.0479618	0.0241012	0.000795378	-0.018519	-0.0898309	0.00934299	0.0339666	-0.0302528	-0.0188086	0.0281144	-0.0223625	0.0545785	0.0539739	0.0473512	-0.0222458	-0.0583011	-0.0753566	0
P39938	RPS26A	ribosome	0.027084	0.981874	0.925664	0.080161	0.0330065	0.0546003	0.0330065	-0.940712	0.021266	-0.00357166	-0.0183645	-0.0137392	0.00179191	0.0126175	0.00398495	-0.00230783	-0.0234488	0.00755671	0.0450547	-0.0308397	-0.0132027	-0.00915713	0.0198159	0.00413881	-0.0748053	0.0732104	0
P39940	RSP5	cytosol	9.14594e-09	0.881122	0.869833	0.892731	0.854654	0.76958	0.939417	0.854654	0.0372673	0.0152238	-0.0586155	-0.00567696	0.00669155	0.00510974	0.016694	0.0260528	-0.0443392	-0.0279458	-0.00622562	0.0357639	0.0441436	0.0298108	-0.0551755	-0.0164188	-0.0121003	0.00974018	0
P39945	AST2	cytosol	9.14594e-09	0.945198	0.786755	0.192127	0.644408	0.644408	0.34137	0.780173	0.0203891	0.00892256	-0.0116028	0.0318465	0.00269021	-0.0522456	0.013637	0.0150029	-0.0371277	0.00289346	0.0473352	-0.0417409	0.0138266	-0.00981855	-0.109824	0.0334595	0.0810022	-0.00864573	0
P39953	YEA6	mitochondria	0.914973	0.0180297	0.929687	0.0869083	0.53766	0.970957	0.53766	0.526115	-0.0926989	0.11404	-0.0213411	0	0	0	-0.0611517	0.0567435	0.00440823	0	0	0	-0.0954731	0.0136285	-0.0547479	0.020556	0.0301348	0.0859017	0
P39954	SAH1	cytosol	9.14594e-09	0.886323	0.63142	0.812194	0.549488	0.660352	0.549488	0.460913	0.0317606	-0.0222347	-0.0485651	0.0140426	0.0423429	-0.0173464	0.0729423	-0.0780469	-0.0318774	0.0421502	-0.0017611	-0.00340709	-0.0215793	-0.0764026	-0.00603156	0.0405678	0.0682995	-0.00485374	0
P39958	GDI1	cytosol	0.0810309	0.285664	0.844243	0.217289	0.922248	0.813475	0.959625	0.922248	-0.0447949	-0.0483455	-0.0482041	0.06195	0.0733576	0.00603689	0.00181901	-0.0555158	-0.0309202	0.0331974	0.0266646	0.0247549	-0.0563816	-0.105428	-0.061325	0.0960327	0.0861581	0.0409438	0
P39960	BEM2	cytosol	9.14594e-09	0.911985	0.890784	0.998564	0.593897	0.593897	0.860646	0.378613	0.0321347	0.0197481	-0.0077301	-0.0317597	-0.0205895	0.00819649	0.018571	0.0127648	-0.0217048	-0.0368282	0.023151	0.00404618	0.00725817	0.0219315	0.000935645	-0.0169176	-0.015618	0.00241026	0
P39962	YCK3	vacuole	9.14594e-09	0.096427	0.911132	0.996224	-0.141397	-0.233233	-0.0393598	-0.141397	0.035495	-0.0378428	-0.0656153	0.0647722	0.00774598	-0.00455511	0.0110788	0.00332985	0.0231677	0.00576261	-0.0367753	-0.00656367	0.0240984	0.0185372	-0.0202981	-0.0254814	-0.000638021	0.00378198	0
P39965	AIM10	mitochondria	9.14594e-09	0.983466	0.997817	0.593266	0.726538	0.726538	0.98924	0.639928	-0.0209544	0.0288389	-0.00788452	0	0	0	-0.0199889	0.0105789	0.00940995	0	0	0	-0.0384385	0.056766	-0.0240625	0	0.00573502	0	0
P39966	PTC2	cytosol	9.14594e-09	0.637342	0.320389	0.799745	0.69605	0.898514	0.535302	0.69605	0.0238078	-0.045739	-0.0407538	0.0464315	0.0289187	-0.0126652	0.00994578	-0.0974854	-0.045193	0.0521709	0.066288	0.0142738	-0.0492392	-0.0220894	-0.0581472	0.0321248	0.0658692	0.0314817	0
P39968	VAC8	vacuole	9.14594e-09	0.611318	0.986908	0.389019	0.241402	0.0917863	0.457761	0.241402	0.0185452	-0.050955	0.0168617	0.035068	-0.00824469	-0.0112753	0.0224771	0.00119527	-0.00684263	-0.00306007	-0.0234555	0.00968582	0.0402414	-0.0435229	0.055693	-0.0359023	-0.00998438	-0.00652484	0
P39969	BOI2	PM	3.41892	0.0290309	0.675943	3.72145e-05	0.280596	0.280596	0.915851	0.191843	0.0585984	0.0185802	0.0415061	0.0134447	0.0280556	-0.160185	0	0.0530604	-0.0322224	-0.0314942	0.0349939	-0.0243377	-0.0021601	0.0466568	0.0875339	0.057849	0.0226765	-0.212556	0
P39976	DLD3	cytosol	9.14594e-09	0.878194	0.70802	0.923476	0.315884	0.478184	0.315884	0.289273	0.0245042	-0.00132467	-0.0402644	0.0180448	0.0443318	-0.0452917	0.0426623	-0.0274556	-0.0402717	0.0431003	-0.0137471	-0.00428836	-0.0386477	-0.0513493	-0.0352151	0.0479866	0.053433	0.0237925	0
[truncated: 903 more rows]

## Sheet: (C) MR analysis Tun vs con
Protein ID(s)	Gene name(s)	Localization annotation in reference database	M	p-value Control_map1-Tunicamycin_map1	p-value Control_map2-Tunicamycin_map2	p-value Control_map3-Tunicamycin_map3	R	correlation Tunicamycin_map2-Control_map2_Tunicamycin_map1-Control_map1	correlation Tunicamycin_map3-Control_map3_Tunicamycin_map1-Control_map1	correlation Tunicamycin_map3-Control_map3_Tunicamycin_map2-Control_map2	delta Control_map1-Tunicamycin_map1 01k	delta Control_map1-Tunicamycin_map1 03k	delta Control_map1-Tunicamycin_map1 06k	delta Control_map1-Tunicamycin_map1 12k	delta Control_map1-Tunicamycin_map1 24k	delta Control_map1-Tunicamycin_map1 78k	delta Control_map2-Tunicamycin_map2 01k	delta Control_map2-Tunicamycin_map2 03k	delta Control_map2-Tunicamycin_map2 06k	delta Control_map2-Tunicamycin_map2 12k	delta Control_map2-Tunicamycin_map2 24k	delta Control_map2-Tunicamycin_map2 78k	delta Control_map3-Tunicamycin_map3 01k	delta Control_map3-Tunicamycin_map3 03k	delta Control_map3-Tunicamycin_map3 06k	delta Control_map3-Tunicamycin_map3 12k	delta Control_map3-Tunicamycin_map3 24k	delta Control_map3-Tunicamycin_map3 78k	Significant hit (1 = yes, 0 = no)
[truncated: 2,230 more rows]

[truncated: 4 more sheets: (D) Full proteome vs MR, (E) Cytosolic pool analysis, (F) SVM predictions, (G) DTT maps post-ER proteins]
