# Supplementary material for: Dynamic Organellar Mapping in yeast reveals extensive protein localization changes during ER stress
Source: Nat Commun. 2025 Dec 2;16:10842. doi: 10.1038/s41467-025-66946-8 (PMC12672650; doi:10.1038/s41467-025-66946-8)
Supplement: Supplementary file 9 — Supplementary Data 6 [file 41467_2025_66946_MOESM9_ESM.xlsx]

## Sheet: Compact Predictor data
Con Rank	DTT Rank	Tun Rank	Original Protein IDs	Main ID	Protein names	id	Protein IDs	Gene names	Compartment	SS_Localization	SS_description	SS_copy number	MSMS Con	MSMS DTT	MMS Tun	normalized profile_Control_map1_01k	normalized profile_Control_map1_03k	normalized profile_Control_map1_06k	normalized profile_Control_map1_12k	normalized profile_Control_map1_24k	normalized profile_Control_map1_78k	normalized profile_Control_map2_01k	normalized profile_Control_map2_03k	normalized profile_Control_map2_06k	normalized profile_Control_map2_12k	normalized profile_Control_map2_24k	normalized profile_Control_map2_78k	normalized profile_Control_map3_01k	normalized profile_Control_map3_03k	normalized profile_Control_map3_06k	normalized profile_Control_map3_12k	normalized profile_Control_map3_24k	normalized profile_Control_map3_78k	normalized profile_DTT_map1_01k	normalized profile_DTT_map1_03k	normalized profile_DTT_map1_06k	normalized profile_DTT_map1_12k	normalized profile_DTT_map1_24k	normalized profile_DTT_map1_78k	normalized profile_DTT_map2_01k	normalized profile_DTT_map2_03k	normalized profile_DTT_map2_06k	normalized profile_DTT_map2_12k	normalized profile_DTT_map2_24k	normalized profile_DTT_map2_78k	normalized profile_DTT_map3_01k	normalized profile_DTT_map3_03k	normalized profile_DTT_map3_06k	normalized profile_DTT_map3_12k
		1389	O13525	O13525	Ubiquinone biosynthesis protein COQ4, mitochondrial	53	O13525	COQ4		mitochondria	Protein with a role in ubiquinone (Coenzyme Q) biosynthesis	2488.03	0	33	47
	928		O13563;O13563-2	O13563	26S proteasome regulatory subunit RPN13	58	O13563	RPN13	proteasome	proteasome	Subunit of the 19S regulatory particle of the 26S proteasome lid	6872.82	34	52	41																			0.260557	0.244372	0.166819	0.134003	0.0900684	0.104181	0.311606	0.17924	0.153922	0.118468	0.112172	0.124593	0.159525	0.313712	0.234322	0.166356
		1686	P00175	P00175	Cytochrome b2, mitochondrial	73	P00175	CYB2		mitochondria	Cytochrome b2 (L-lactate cytochrome-c oxidoreductase)	4590	54	0	68
		775	P00424	P00424	Cytochrome c oxidase polypeptide 5A, mitochondrial	81	P00424	COX5A	mitochondria	mitochondria	Subunit Va of cytochrome c oxidase	3670	38	16	59
	3217		P05066	P05066	Deoxyribodipyrimidine photo-lyase, mitochondrial	158	P05066	PHR1		cytosol	DNA photolyase involved in photoreactivation	967.152	0	46	12																			0	0	0.0188766	0.0134124	0.307819	0.659892	0	0	0.0800517	0.141807	0.109057	0.669084	0	0	0.0503906	0.171327
	1855		P06244	P06244	cAMP-dependent protein kinase type 1	202	P06244	TPK1		cytosol	cAMP-dependent protein kinase catalytic subunit	3554.87	0	67	0																			0.132753	0.0355929	0.191902	0.12193	0.171451	0.346371	0.162335	0.116202	0.195919	0.112708	0.222299	0.190537	0.105696	0.111943	0.213988	0.18328
	1911		P06784	P06784	Serine/threonine-protein kinase STE7	220	P06784	STE7		cytosol	Signal transducing MAP kinase kinase	1466.3	0	46	24																			0.26098	0.029744	0.0653292	0.154972	0.182461	0.306514	0.335479	0.0492098	0.0711227	0.132507	0.130279	0.281403	0	0.17626	0.1475	0.222427
	3043		P07270	P07270	Phosphate system positive regulatory protein PHO4	256	P07270	PHO4		cytosol	Basic helix-loop-helix (bHLH) transcription factor of the myc-family	2559.56	15	43	0																			0	0	0.199209	0.309844	0.305238	0.185708	0	0	0.146972	0.325757	0.289375	0.237896	0	0	0.100737	0.486497
		916	P07807	P07807	Dihydrofolate reductase	277	P07807	DFR1		cytosol	Dihydrofolate reductase involved in tetrahydrofolate biosynthesis	2745	0	0	48
		793	P08593	P08593	Protein MSS18	297	P08593	MSS18		mitochondria	Nuclear encoded protein needed for splicing of mitochondrial intron	861	24	0	49
	3075		P08638	P08638	Regulatory protein LEU3	298	P08638	LEU3		nucleus	Zinc-knuckle transcription factor, repressor and activator	299.21	27	68	0																			0	0	0.10374	0.309883	0.412164	0.174214	0	0	0.126711	0.35503	0.317932	0.200327	0	0	0.285461	0.274396
	2734		P09959	P09959	Regulatory protein SWI6	320	P09959	SWI6	nucleus	nucleus	Transcription cofactor	3240.74	40	136	0																			0.0454073	0.0170554	0.162906	0.370883	0.26089	0.142858	0.0277978	0.0473919	0.195022	0.310249	0.221633	0.197907	0.0285357	0	0.146958	0.344472
	1453		P11710	P11710	Nuclear fusion protein FUS1	402	P11710	FUS1		PM	Membrane protein localized to the shmoo tip	2383.06	0	91	0																			0.149962	0.198445	0.427324	0.153702	0.0705669	0	0.168415	0.211486	0.391735	0.163467	0.0300099	0.0348879	0.204771	0.151598	0.338532	0.167923
		1716	P11986	P11986	Inositol-3-phosphate synthase	412	P11986	INO1		cytosol	Inositol-3-phosphate synthase	2718.31	0	60	249
2847			P12954	P12954	ATP-dependent DNA helicase SRS2	433	P12954	SRS2		nucleus	DNA helicase and DNA-dependent ATPase	672.567	44	37	0	0.0934169	0	0	0.193773	0.280666	0.432144	0.0767293	0	0.0615567	0.205574	0.220936	0.435203	0	0	0.146404	0.223911	0.333513	0.296172
2833			P14737	P14737	DNA repair protein RAD9	474	P14737	RAD9		nucleus	DNA damage-dependent checkpoint protein	1279	66	55	0	0	0	0.0558473	0.312569	0.488369	0.143215	0	0	0.0674086	0.262391	0.279895	0.390305	0	0	0.285544	0.235004	0.260129	0.219323
		46	P15367	P15367	Signal peptidase complex catalytic subunit SEC11	495	P15367	SEC11	ER	ER	18kDa catalytic subunit of the Signal Peptidase Complex (SPC)	4017.36	39	0	51
897			P15731	P15731	Ubiquitin-conjugating enzyme E2 4	509	P15731	UBC4	cytosol	cytosol	Ubiquitin-conjugating enzyme (E2)	14172.1	49	0	33	0.223615	0.195514	0.149856	0.186581	0.129735	0.114699	0.182986	0.21383	0.180802	0.18539	0.188376	0.0486172	0.111705	0.161803	0.168818	0.277369	0.197709	0.0825957
	3223		P16522	P16522	Anaphase-promoting complex subunit CDC23	527	P16522	CDC23		nucleus	Subunit of the Anaphase-Promoting Complex/Cyclosome (APC/C)	811.231	0	41	0																			0	0	0	0.211866	0.369089	0.419045	0	0	0	0.144258	0.361738	0.494004	0	0	0	0.161974
	761		P16658	P16658	tRNA-splicing endonuclease subunit SEN2	534	P16658	SEN2		mitochondria	Subunit of the tRNA splicing endonuclease	891.759	35	49	29																			0.281908	0.50982	0.0672953	0.10075	0.0402263	0	0.291146	0.357556	0.173245	0.0613857	0.0851513	0.031517	0.241505	0.46562	0.0772526	0.0797427
	2394		P18494	P18494	Nitrogen regulatory protein GLN3	574	P18494	GLN3		cytosol	Transcriptional activator in nitrogen catabolite repression system	1801.52	0	83	0																			0.0633118	0.0429144	0.116423	0.342944	0.274811	0.159596	0.0550343	0.0527261	0.127066	0.421356	0.262155	0.0816625	0.0574335	0.0759254	0.201931	0.347284
	571		P18496	P18496	Mitochondrial ATPase complex subunit ATP10	575	P18496	ATP10	mitochondria	mitochondria	Assembly factor for the F0 sector of mitochondrial F1F0 ATP synthase	1890	40	52	43																			0.34717	0.469137	0.183692	0	0	0	0.364399	0.471902	0.163699	0	0	0	0.324723	0.515118	0.160159	0
	3073		P20134	P20134	Flocculation suppression protein	624	P20134	SFL1		nucleus	Transcriptional repressor and activator	1233.9	12	44	0																			0	0	0.126412	0.333813	0.374728	0.165046	0	0	0.157572	0.218781	0.433211	0.190437	0	0	0.138629	0.319157
	2246		P21192	P21192	Metallothionein expression activator	645	P21192	ACE2		cytosol	Transcription factor required for septum destruction after cytokinesis	538	31	71	0																			0.144456	0.0351549	0.131207	0.230673	0.343817	0.114692	0	0.0550752	0.122554	0.264419	0.503806	0.054146	0.117012	0.0679912	0.257438	0.281146
		979	P21306	P21306	ATP synthase subunit epsilon, mitochondrial	652	P21306	ATP15		mitochondria	Epsilon subunit of the F1 sector of mitochondrial F1F0 ATP synthase	14542.9	28	0	42
	3101		P22035	P22035	Myb-like DNA-binding protein BAS1	678	P22035	BAS1		nucleus	Myb-related transcription factor	1754	57	74	0																			0	0	0.105591	0.406071	0.488338	0	0	0	0.0976797	0.409749	0.330453	0.162119	0	0.113112	0.0758105	0.23785
	511		P22140	P22140	Choline/ethanolaminephosphotransferase 1	688	P22140	EPT1		ER	sn-1,2-diacylglycerol ethanolamine- and cholinephosphotranferase	2842.48	14	42	18																			0.304075	0.29976	0.260365	0.0805956	0.0311153	0.0240903	0.375797	0.241087	0.211318	0.0815487	0.0651656	0.0250836	0.344409	0.33613	0.192162	0.0790661
2899			P23503	P23503	Cytosolic Fe-S cluster assembly factor NAR1	744	P23503	NAR1		cytosol	Subunit of the cytosolic iron-sulfur (FeS) protein assembly machinery	1457	50	0	0	0	0.0760615	0	0.125292	0.168629	0.630017	0.0417877	0.0129729	0.0486017	0.169652	0.172795	0.554191	0	0	0	0.0252365	0.0971769	0.877587
		218	P24031	P24031	Constitutive acid phosphatase	767	P24031	PHO3		cytosol	Constitutively expressed acid phosphatase similar to Pho5p	3837.73	0	0	62
	1313		P24813	P24813	AP-1-like transcription activator YAP2	779	P24813	CAD1		cytosol	AP-1-like basic leucine zipper (bZIP) transcriptional activator	1183.02	0	58	25																			0.201774	0.198698	0.183708	0.0802688	0.139598	0.195953	0.339146	0.1516	0.101929	0.152125	0.0780351	0.177165	0.300589	0.186508	0.0842726	0.170111
		279	P25036	P25036	Subtilisin-like protease 3	783	P25036	YSP3		vacuole	Putative precursor of the subtilisin-like protease III	442.032	0	0	114
	2823		P25302	P25302	Regulatory protein SWI4	799	P25302	SWI4		nucleus	DNA binding component of the SBF complex (Swi4p-Swi6p)	1278.21	19	56	0																			0.0393942	0	0	0.254143	0.364371	0.342092	0.0201397	0.027602	0	0.36161	0.21404	0.376608	0.235075	0.128305	0.156428	0.159825
	3191		P25336	P25336	DNA mismatch repair protein MSH3	804	P25336	MSH3		nucleus	Mismatch repair protein	1107.67	16	48	0																			0.0345007	0.0843948	0.0710034	0.0366175	0.253282	0.520201	0.0327775	0	0	0.0531883	0.105118	0.808916	0	0	0	0.0689762
		2365	P25344	P25344	Protein STE50	811	P25344	STE50		cytosol	Adaptor protein for various signaling pathways	2093.74	30	34	52
	1230		P25351	P25351	Uncharacterized membrane protein YCR023C	815	P25351	YCR023C	vacuole	vacuole	Vacuolar membrane protein of unknown function	1345.28	12	51	16																			0.16541	0.271802	0.450422	0.112366	0	0	0.22845	0.24629	0.391804	0.133457	0	0	0.180528	0.194461	0.348054	0.17424
	3071		P25366	P25366	Protein OCA4	826	P25366	OCA4		cytosol	Cytoplasmic protein required for replication of Brome mosaic virus	1715.42	17	78	35																			0.0474511	0.0574622	0.0907929	0.219311	0.300538	0.284445	0	0.0689779	0.0720072	0.258786	0.179742	0.420487	0	0	0.0858042	0.24125
2469			P25370	P25370	Good for full DBP5 activity protein 2	830	P25370	GFD2		unknown	Protein of unknown function	703.953	138	0	0	0.0431312	0.0333584	0.158928	0.364036	0.321714	0.0788315	0.0163367	0.0251853	0.110838	0.30576	0.314082	0.227798	0.0868177	0.0537727	0.187862	0.254405	0.286501	0.130642
	2032		P25378	P25378	Rheb-like protein RHB1	837	P25378	RHB1		cytosol	Putative Rheb-related GTPase	2227.67	0	66	34																			0.0825149	0.101573	0.167739	0.338979	0.19606	0.113135	0.033335	0.151781	0.254586	0.254519	0.170772	0.135007	0.0530699	0.0681591	0.247164	0.292117
	1616		P25515	P25515	V-type proton ATPase subunit c	849	P25515	VMA3	vacuole	vacuole	Proteolipid subunit c of the V0 domain of vacuolar H(+)-ATPase	5416.22	38	47	32																			0.149868	0.195567	0.170193	0.350028	0.118396	0.0159492	0.0661627	0.224622	0.318274	0.30928	0.062751	0.0189104	0.150896	0.14619	0.431056	0.169424
	1880		P25639	P25639	Uncharacterized membrane protein YCR061W	889	P25639	TVS1		ambiguous	Protein of unknown function	1083.13	15	57	12																			0.0698595	0.0964646	0.317375	0.285478	0.155762	0.0750609	0.109656	0.0997755	0.328557	0.173421	0.209784	0.0788078	0.120418	0.118378	0.216885	0.298327
		2249	P25646	P25646	[Pyruvate dehydrogenase [acetyl-transferring]]-phosphatase 2, mitochondrial	893	P25646	PTC6		mitochondria	Mitochondrial type 2C protein phosphatase (PP2C)	1349.99	0	0	64
	3151		P26370	P26370	Transcriptional activator protein UGA3	910	P26370	UGA3		nucleus	Transcriptional activator for GABA-dependent induction of GABA genes	1226.46	15	88	32																			0.010041	0	0.088294	0.23956	0.380658	0.281447	0	0.0432468	0.0849145	0.232539	0.325046	0.314254	0	0	0.088545	0.206164
	2906		P26798	P26798	Protein INO2	923	P26798	INO2		nucleus	Transcription factor	2145.78	32	59	0																			0	0	0.127023	0.495075	0.307588	0.070314	0.0584814	0.0253649	0.105151	0.310277	0.387898	0.112828	0.0539755	0.0619365	0.121377	0.279515
	1406		P27466	P27466	Calcium/calmodulin-dependent protein kinase I	926	P27466	CMK1		cytosol	Calmodulin-dependent protein kinase	3461.22	0	53	36																			0.522675	0.171207	0.197835	0.0478259	0.0604569	0	0	0.577701	0.234495	0.148089	0.0397148	0	0.0999506	0.211106	0.20251	0.229789
	3214		P27895	P27895	Kinesin-like protein CIN8	946	P27895	CIN8		nucleus	Bipolar kinesin motor protein	763	0	63	0																			0	0	0.124379	0.221199	0.216669	0.437753	0	0	0	0.162886	0.260953	0.576161	0	0	0	0.130817
1413			P28778	P28778	37S ribosomal protein MRP17, mitochondrial	974	P28778	MRP17	mitochondria	mitochondria	Mitochondrial ribosomal protein of the small subunit	1260.78	44	12	15	0.272838	0.521038	0.206125	0	0	0	0.297546	0.551653	0.150801	0	0	0	0.343359	0.477477	0.179164	0	0	0
		688	P29029	P29029	Endochitinase	980	P29029	CTS1		CW	Endochitinase	5411.31	32	27	47
1717			P29056	P29056	Transcription factor IIIB 70 kDa subunit	982	P29056	BRF1	nucleus	nucleus	TFIIIB B-related factor	2239.29	84	39	0	0.06608	0.144288	0.0755709	0.163713	0.29344	0.256908	0.0685584	0	0.0236116	0.238931	0.315244	0.353655	0.251864	0.158704	0.301148	0.171978	0.116306	0
	3219		P29461	P29461	Tyrosine-protein phosphatase 2	988	P29461	PTP2		nucleus	Phosphotyrosine-specific phosphatase	230.985	0	49	42																			0.053105	0.0418468	0.0341053	0.0207361	0.322716	0.527491	0	0	0	0.142085	0.189882	0.668033	0	0	0	0.147517
307			P30777	P30777	GPI mannosyltransferase 3	1011	P30777	GPI10		ER	Integral membrane protein involved in GPI anchor synthesis	1209.44	44	0	19	0.165017	0.211313	0.411005	0.212665	0	0	0.269856	0.202898	0.414435	0	0.112811	0	0.20816	0.182631	0.422696	0.137845	0.0307383	0.0179303
	3208		P31244	P31244	DNA repair protein RAD16	1017	P31244	RAD16		nucleus	Nucleotide excision repair (NER) protein	353	28	89	33																			0	0	0.0489211	0.396379	0.496323	0.0583771	0.00746263	0.012623	0.0767967	0.399348	0.38118	0.122589	0	0	0	0.296657
	1913		P31377	P31377	Syntaxin-8	1022	P31377	SYN8		cytosol	Endosomal SNARE related to mammalian syntaxin 8	1671.99	0	56	36																			0.0774354	0.0680798	0.209889	0.364231	0.195769	0.0845959	0.130694	0.085534	0.208402	0.304227	0.17308	0.0980639	0.178964	0.0314017	0.238282	0.288133
	629		P32338	P32338	Zinc finger protein RME1	1062	P32338	RME1		ambiguous	Zinc finger protein involved in control of meiosis	1441.1	12	54	12																			0.363986	0.363745	0.11564	0.0573962	0.05171	0.0475229	0.442543	0.188938	0.120042	0.0869917	0.104212	0.0572738	0.372724	0.253755	0.152058	0.0719337
	1955		P32351	P32351	Sugar utilization regulatory protein IMP2	1072	P32351	IMP2'		ambiguous	Transcriptional activator involved in maintenance of ion homeostasis	1972.04	36	96	66																			0.0992949	0.0767381	0.185102	0.197303	0.239914	0.201647	0.105248	0.0772533	0.181777	0.185572	0.187983	0.262167	0.118916	0.0932937	0.156893	0.167796
	3197		P32354	P32354	Minichromosome maintenance protein 10	1075	P32354	MCM10	nucleus	nucleus	Essential chromatin-associated protein	1535.5	0	61	0																			0	0.0545356	0	0.169526	0.239099	0.536839	0	0	0.0481168	0.243315	0.435488	0.27308	0	0	0.0951216	0.216706
1803			P32387	P32387	54S ribosomal protein L41, mitochondrial	1090	P32387	MRP20	mitochondria	mitochondria	Mitochondrial ribosomal protein of the large subunit	3057.86	53	15	33	0.323444	0.562016	0.114539	0	0	0	0.340974	0.497132	0.161894	0	0	0	0.359048	0.498305	0.142647	0	0	0
278			P32467	P32467	Low-affinity glucose transporter HXT4	1113	P32467	HXT4	PM	PM	High-affinity glucose transporter	2293.62	83	16	0	0.172489	0.190092	0.328179	0.232189	0.0770513	0	0.161658	0.143085	0.387494	0.165187	0.142575	0	0.0988326	0.254329	0.265178	0.284918	0.0967428	0
	1026		P32493	P32493	ATPase expression protein 1, mitochondrial	1132	P32493	AEP1		mitochondria	Protein required for expression of the mitochondrial OLI1 gene	980.361	30	48	24																			0.334564	0.507117	0.158319	0	0	0	0.266206	0.301115	0.0443801	0	0.388299	0	0.168976	0.297705	0.107259	0.42606
		1759	P32528	P32528	Urea amidolyase;Urea carboxylase;Allophanate hydrolase	1149	P32528	DUR1,2	cytosol	cytosol	Urea amidolyase	5677.67	31	12	149
1627			P32562	P32562	Cell cycle serine/threonine-protein kinase CDC5/MSD2	1154	P32562	CDC5		cytosol	Polo-like kinase required for mitotic exit	318.502	50	12	0	0	0.0396438	0.757194	0.203162	0	0	0.0486643	0.109589	0.722286	0.119461	0	0	0	0	0.638768	0.107935	0.126336	0.12696
		2711	P32573	P32573	Peroxisomal 2,4-dienoyl-CoA reductase SPS19	1164	P32573	SPS19		peroxisome	Peroxisomal 2,4-dienoyl-CoA reductase	693.678	0	0	100
979			P32579	P32579	Threonylcarbamoyl-AMP synthase	1166	P32579	SUA5		cytosol	Protein involved in threonylcarbamoyl adenosine biosynthesis	2610.3	56	0	36	0.28824	0.42392	0.175384	0.061076	0.0513801	0	0.272322	0.450576	0.135141	0.0998708	0.0420895	0	0.27464	0.28688	0.132318	0.126967	0.138433	0.0407616
169			P32584	P32584	Protein-S-isoprenylcysteine O-methyltransferase	1170	P32584	STE14		ER	Farnesyl cysteine-carboxyl methyltransferase	1718.79	43	0	14	0.123308	0.230925	0.443278	0.153875	0.0486141	0	0.189428	0.191622	0.387593	0.157372	0.0739845	0	0.286401	0.25623	0.172945	0.183114	0.10131	0
	2844		P32609	P32609	Vacuolar segregation protein PEP7	1187	P32609	PEP7		endosomes	Adaptor protein involved in vesicle-mediated vacuolar protein sorting	768	0	64	12																			0.0463004	0.0383854	0.0930836	0.381564	0.270619	0.170047	0.0465514	0.0640071	0.172855	0.325399	0.179535	0.211652	0	0	0.136178	0.358724
	3165		P32634	P32634	Negative regulator of sporulation PMD1	1199	P32634	PMD1		cytosol	Protein with an N-terminal kelch-like domain	1330	18	56	17																			0	0	0.123325	0.220023	0.274299	0.382352	0	0.0390132	0.0622227	0.191016	0.442922	0.264826	0	0	0.0504217	0.277489
1022			P32767	P32767	Importin beta-like protein KAP122	1208	P32767	KAP122		nucleus	Karyopherin beta	3346.96	47	14	0	0.507853	0.225735	0.186591	0	0.0798215	0	0.307728	0.427014	0.0926261	0.102695	0.069936	0	0.139717	0.173766	0.45811	0.169147	0.0592597	0
	2687		P32789	P32789	Serine/threonine-protein kinase Haspin homolog ALK2	1224	P32789	ALK2		unknown	Atypical protein kinase	541.144	0	82	17																			0.0638233	0.0476992	0.140183	0.27982	0.190186	0.278288	0.0267271	0.122428	0.233752	0.163864	0.267316	0.185913	0	0	0.0902298	0.305833
	3013		P32806	P32806	GTPase-activating protein GYP6	1241	P32806	GYP6		ambiguous	GTPase-activating protein (GAP) for yeast Rab family member Ypt6p	2212.35	32	105	26																			0.0098674	0.025017	0.146478	0.2228	0.266245	0.329593	0.017256	0.0327068	0.0947816	0.229849	0.265973	0.359433	0	0	0.144251	0.227682
	2746		P32829	P32829	Double-strand break repair protein MRE11	1243	P32829	MRE11		nucleus	Nuclease subunit of the MRX complex with Rad50p and Xrs2p	888	29	105	0																			0.0146511	0	0.0588186	0.343225	0.222565	0.36074	0.0230793	0.017408	0.164044	0.250524	0.317415	0.22753	0.0144345	0.18671	0.156511	0.196129
		798	P32830	P32830	Mitochondrial import inner membrane translocase subunit TIM12	1244	P32830	TIM12		mitochondria	Essential protein of the inner mitochondrial membrane	1909.81	24	0	39
	3146		P32833	P32833	Origin recognition complex subunit 2	1247	P32833	ORC2	nucleus	nucleus	Subunit of the origin recognition complex (ORC)	1644.8	43	95	18																			0.0164466	0	0.127444	0.250735	0.440212	0.165162	0.0152503	0.0165185	0.07434	0.357239	0.323774	0.212878	0	0	0.0763597	0.305325
1754			P32839	P32839	Mitochondrial chaperone BCS1	1251	P32839	BCS1	mitochondria	mitochondria	Protein translocase and chaperone required for Complex III assembly	1538.35	59	33	19	0.259975	0.5903	0.149725	0	0	0	0.270995	0.394631	0.0725519	0.0469046	0.0795668	0.13535	0.31363	0.44524	0.119116	0	0	0.122014
1141			P32874	P32874	Acetyl-CoA carboxylase, mitochondrial;Biotin carboxylase	1266	P32874	HFA1		mitochondria	Mitochondrial acetyl-coenzyme A carboxylase	433	95	38	49	0.144966	0.3202	0.18174	0.124777	0.121305	0.107011	0.145396	0.330908	0.0959672	0.0483495	0.182068	0.197312	0.239926	0.324384	0.0813394	0.132404	0.0806952	0.14125
	1390		P33202	P33202	Ubiquitin fusion degradation protein 4	1296	P33202	UFD4		cytosol	Ubiquitin-protein ligase (E3)	3064.67	0	60	17																			0.314692	0.0797649	0.216921	0.156789	0.135629	0.0962042	0.0405398	0.307068	0.391508	0.163983	0.0969009	0	0.216469	0.185046	0.333436	0.212129
	1809		P33204	P33204	Actin-related protein 2/3 complex subunit 4	1298	P33204	ARC19		actin	Subunit of the ARP2/3 complex	5918.36	46	71	52																			0.132718	0.117198	0.145914	0.176362	0.186491	0.241317	0.145426	0.162058	0.151068	0.159507	0.15547	0.22647	0.13691	0.141952	0.130397	0.159825
	1856		P33748	P33748	Zinc finger protein MSN2	1346	P33748	MSN2		cytosol	Stress-responsive transcriptional activator	2326.79	0	82	0																			0.129118	0.125093	0.234244	0.172484	0.143297	0.195764	0.176492	0.0659612	0.143639	0.442393	0.142371	0.0291437	0.091258	0.0816126	0.281409	0.343772
1861			P33751	P33751	Phenylacrylic acid decarboxylase 1, mitochondrial	1349	P33751	PAD1	mitochondria	mitochondria	Phenylacrylic acid decarboxylase	1396.24	45	13	25	0.327837	0.540644	0.131519	0	0	0	0.348604	0.548093	0.103303	0	0	0	0.353217	0.483562	0.163221	0	0	0
	750		P34217	P34217	RNA-binding protein PIN4	1375	P34217	PIN4		cytosol	Protein involved in G2/M phase progression and response to DNA damage	4816.77	0	58	0																			0.32778	0.339651	0.155598	0.0942856	0.0454141	0.0372715	0.309781	0.32599	0.17988	0.135825	0.0485234	0	0.208932	0.187224	0.299246	0.180925
2168			P34219	P34219	Transcriptional regulatory protein TOD6	1377	P34219	TOD6		ambiguous	PAC motif binding protein involved in rRNA and ribosome biogenesis	2058.9	126	0	0	0.16595	0.100475	0.0840529	0.129844	0.213736	0.305943	0.142373	0.0610961	0.0521047	0.193513	0.174277	0.376636	0.173371	0.0763776	0.104866	0.118456	0.17554	0.351389
489			P34232	P34232	mRNA transport regulator MTR2	1387	P34232	MTR2		nucleus	mRNA transport regulator	5085.06	52	39	26	0.117777	0.172458	0.415308	0.105672	0.0657199	0.123066	0.0921586	0.13041	0.385197	0.147701	0.0704368	0.174096	0.142264	0.177009	0.272757	0.134879	0.0831868	0.189903
	2803		P34239	P34239	Protein LST4	1390	P34239	LST4		cytosol	Subunit of the Lst4p-Lst7p GTPase activating protein complex for Gtr2p	445.982	31	68	0																			0	0	0.509271	0.271554	0.136154	0.0830214	0.0273291	0.0284522	0.33216	0.311821	0.22628	0.0739577	0	0	0.488786	0.30436
		857	P34251	P34251	Uncharacterized oxidoreductase YKL107W	1399	P34251	YKL107W		ER	NADH-dependent aldehyde reductase	946.762	0	0	43
1764			P35996	P35996	54S ribosomal protein L38, mitochondrial;54S ribosomal protein L34, mitochondrial	1452	P35996	MRPL38	mitochondria	mitochondria	Mitochondrial ribosomal protein of the large subunit	5068.94	54	30	34	0.333509	0.506117	0.160374	0	0	0	0.227794	0.614042	0.158165	0	0	0	0.34709	0.53886	0.11405	0	0	0
		114	P36091	P36091	Mannan endo-1,6-alpha-mannosidase DCW1	1509	P36091	DCW1		PM	Putative mannosidase	4673.28	0	15	97
	1310		P36132	P36132	tRNA N6-adenosine threonylcarbamoyltransferase	1540	P36132	KAE1		nucleus	ADP/GDP nucleotidase, essential functional component of KEOPS complex,	3572.76	0	49	22																			0.196126	0.327039	0.202145	0.125871	0.0679437	0.0808748	0	0.472745	0.116775	0.156093	0.0619067	0.19248	0.181222	0.267217	0.171563	0.0981925
	2415		P36146	P36146	Protein LAS1	1548	P36146	LAS1		nucleus	Endonuclease involved in pre-rRNA processing at both ends of ITS2	1261	30	62	16																			0.0775243	0	0.0603625	0.165185	0.191608	0.505321	0	0	0.0875847	0.232222	0.272725	0.407468	0.083552	0.348757	0.110957	0.0874179
	1062		P36154	P36154	Altered inheritance rate of mitochondria protein 29	1554	P36154	AIM29		cytosol	Protein of unknown function	4892.72	0	61	32																			0.209141	0.235598	0.227119	0.142536	0.0915227	0.0940831	0.19808	0.27051	0.182835	0.113588	0.145712	0.0892737	0.16202	0.278433	0.203931	0.152561
		469	P36156	P36156	Glutathione S-transferase omega-like 2	1555	P36156	ECM4		cytosol	S-glutathionyl-(chloro)hydroquinone reductase (GS-HQR)	2334.8	0	0	53
		858	P36163	P36163	Mitochondrial metalloendopeptidase OMA1	1561	P36163	OMA1	mitochondria	mitochondria	Metalloendopeptidase of the mitochondrial inner membrane	1921.08	34	32	62
	2177		P36167	P36167	Protein SRL3	1565	P36167	SRL3		cytosol	Repressor of transcription at Start	1187.08	0	43	27																			0.104744	0	0.2129	0.148555	0.269583	0.264218	0	0.173922	0.199956	0.174234	0.19185	0.260038	0.060527	0	0.269437	0.379626
	1201		P37254	P37254	Aminodeoxychorismate synthase	1588	P37254	ABZ1		cytosol	Para-aminobenzoate (PABA) synthase	2596.29	18	51	19																			0.319047	0.21759	0.219014	0.182516	0.0618329	0	0.164482	0.286503	0.11964	0.229669	0.199706	0	0.110752	0.32812	0.0934956	0.16109
		645	P37298	P37298	Succinate dehydrogenase [ubiquinone] cytochrome b small subunit, mitochondrial	1597	P37298	SDH4		mitochondria	Membrane anchor subunit of succinate dehydrogenase (SDH)	2849.68	17	0	46
	1203		P38113	P38113	Alcohol dehydrogenase 5	1639	P38113	ADH5		cytosol	Alcohol dehydrogenase isoenzyme V	5577.85	35	44	25																			0.236	0.206357	0.165055	0.1799	0.132784	0.0799042	0.180611	0.262711	0.218584	0.125888	0.152002	0.0602037	0.170795	0.28026	0.246212	0.201653
1198			P38132	P38132	DNA replication licensing factor MCM7	1651	P38132	MCM7	nucleus	nucleus	Component of the Mcm2-7 hexameric helicase complex	4165.41	106	0	0	0.175414	0.0716096	0.104664	0.177989	0.291275	0.179049	0.136013	0.145096	0.123175	0.152045	0.256757	0.186914	0.273075	0.177326	0.201681	0.128433	0.181029	0.0384556
905			P38163	P38163	Lethal(2) giant larvae protein homolog SRO77	1668	P38163	SRO77	PM	PM	Protein with roles in exocytosis and cation homeostasis	749.154	109	29	0	0.117331	0.129604	0.288381	0.22446	0.15286	0.0873649	0.0715015	0.103336	0.300298	0.245298	0.1975	0.082067	0.107367	0.151718	0.265444	0.214069	0.165345	0.0960571
	3059		P38165	P38165	Retrograde regulation protein 3	1670	P38165	RTG3		cytosol	bHLH/Zip transcription factor for retrograde (RTG) and TOR pathways	2317.38	43	123	28																			0.0107352	0	0.132404	0.303401	0.385592	0.167867	0.00741638	0	0.125648	0.407129	0.295755	0.164051	0	0	0.154397	0.295259
2681			P38202	P38202	UPF0642 protein YBL028C	1692	P38202	YBL028C	nucleus	nucleus	Protein of unknown function that may interact with ribosomes	6210	44	12	0	0.126828	0.0774207	0.106537	0.139242	0.171317	0.378655	0.10482	0.074543	0.080359	0.0844866	0.106072	0.54972	0.0942293	0.0657572	0.082173	0.0449839	0.114134	0.598722
	2818		P38204	P38204	RNA polymerase I-specific transcription initiation factor RRN10	1694	P38204	RRN10		nucleus	Protein involved in promoting high level transcription of rDNA	542.714	33	48	12																			0.143339	0.0645199	0.112595	0.119891	0.256452	0.303203	0.095637	0.115244	0.0794109	0.208473	0.291062	0.210172	0	0	0	0.271832
	1266		P38238	P38238	tRNA (cytidine(32)/guanosine(34)-2-O)-methyltransferase	1718	P38238	TRM7		cytosol	2'-O-ribose methyltransferase	3356.15	0	50	0																			0.233066	0.231922	0.100676	0.241774	0.142305	0.0502583	0.140108	0.282036	0.194265	0.234677	0.0740148	0.0748987	0.237399	0.214154	0.19896	0.192237
198			P38242	P38242	UDP-N-acetylglucosamine transferase subunit ALG14	1721	P38242	ALG14		ER	Component of UDP-GlcNAc transferase	1854.68	40	12	26	0.19649	0.283903	0.36449	0.155116	0	0	0.223971	0.210249	0.336113	0.229667	0	0	0.201128	0.265371	0.364369	0.169131	0	0
1489			P38300	P38300	Inner membrane mitoribosome receptor MBA1, mitochondrial	1757	P38300	MBA1	mitochondria	mitochondria	Membrane-associated mitochondrial ribosome receptor	2562.42	46	30	31	0.332392	0.499167	0.16844	0	0	0	0.368539	0.513328	0.118134	0	0	0	0.362011	0.420054	0.217934	0	0	0
	3131		P38326	P38326	SWR1-complex protein 5	1771	P38326	SWC5		nucleus	Component of the SWR1 complex	1754.49	0	57	0																			0	0	0.0894825	0.276546	0.464983	0.168989	0	0	0.0915903	0.402015	0.331593	0.174801	0	0	0.170529	0.301595
	2242		P38330	P38330	Protein RMD9-like, mitochondrial	1774	P38330	YBR238C		ambiguous	Mitochondrial membrane protein	1747.82	13	68	0																			0.137992	0.0487381	0	0.21274	0.267796	0.332734	0.122634	0.121423	0.145033	0.183592	0.141618	0.285701	0.112179	0.0903779	0.0867039	0.184622
1500			P38331	P38331	HD domain-containing protein YBR242W	1775	P38331	YBR242W		cytosol	5'-deoxynucleotidase involved in deoxyribonucleoside monophosphate deg	2636.39	51	0	0	0.249342	0.0971497	0.151304	0.0779602	0.35274	0.0715036	0.211899	0.124814	0.15209	0.216421	0.218291	0.0764856	0.123243	0.0832621	0.113551	0.470878	0.209065	0
	1700		P38356	P38356	Metal homeostatis protein BSD2	1796	P38356	BSD2		ambiguous	Heavy metal ion homeostasis protein	2139.43	14	58	21																			0.171881	0.204829	0.293792	0.111202	0.126335	0.09196	0.0412182	0.116861	0.304843	0.183783	0.257942	0.0953519	0.0953152	0.179978	0.282424	0.18691
	2855		P38429	P38429	Transcriptional regulatory protein SAP30	1800	P38429	SAP30		nucleus	Component of Rpd3L histone deacetylase complex	2232.9	13	53	0																			0.0534301	0	0.0831263	0.432263	0.343503	0.0876776	0.0838261	0.0733717	0.12102	0.347422	0.269203	0.105157	0.0842049	0	0.0844431	0.167586
	971		P38635	P38635	Histidinol-phosphatase	1821	P38635	HIS2		cytosol	Histidinolphosphatase	3257.07	0	46	14																			0.380312	0.24884	0.210815	0.160034	0	0	0.0723389	0.451027	0.260088	0.145561	0.0709851	0	0.152908	0.290196	0.308861	0.146095
		560	P38695	P38695	Probable glucose transporter HXT5	1830	P38695	HXT5		PM	Hexose transporter with moderate affinity for glucose	1060.27	37	0	60
	1496		P38710	P38710	Inositol monophosphatase 1	1842	P38710	INM1		cytosol	Inositol monophosphatase	2948.69	15	50	0																			0.245596	0.164473	0.159528	0.196715	0.120743	0.112945	0.0422229	0.453469	0.154922	0.239216	0.110169	0	0.17764	0.261828	0.103544	0.259328
		256	P38723	P38723	Protein COS8	1852	P38723	COS8		endosomes	Endosomal protein involved in turnover of plasma membrane proteins	2724.48	0	0	42
	882		P38724	P38724	Siderophore iron transporter ARN2	1853	P38724	ARN2		unknown	Transporter	1204	0	53	0																			0.285164	0.252545	0.287971	0.133856	0.0404633	0	0.27475	0.217177	0.33969	0.168383	0	0	0.329321	0.147364	0.148213	0.180656
	3189		P38748	P38748	RING finger protein ETP1	1864	P38748	ETP1		unknown	Protein of unknown function required for growth on ethanol	835.221	0	93	34																			0	0	0.0485011	0.170855	0.401394	0.379251	0	0	0.110769	0.272717	0.308585	0.307929	0	0	0.0587916	0.159608
399			P38770	P38770	Nucleus export protein BRL1	1879	P38770	BRL1	ER	ER	Essential nuclear envelope/ER integral membrane protein	1413.22	113	0	25	0.103019	0.179292	0.608032	0.109657	0	0	0.146944	0.197657	0.557715	0.0976839	0	0	0.228305	0.248506	0.383544	0.133757	0.00588851	0
173			P38813	P38813	Protein BIG1	1914	P38813	BIG1	ER	ER	Integral membrane protein of the endoplasmic reticulum	1509.95	46	12	57	0.146189	0.189898	0.494404	0.169509	0	0	0.200273	0.193737	0.471422	0.134568	0	0	0.201081	0.285848	0.297718	0.161317	0.0540349	0
	2597		P38854	P38854	Topoisomerase I damage affected protein 11	1945	P38854	TDA11		cytosol	Putative protein of unknown function	1136	18	126	12																			0.0101915	0.00905091	0.191644	0.227753	0.303358	0.258003	0.0409296	0.0292702	0.217512	0.230287	0.313581	0.168421	0.0264683	0.052029	0.16991	0.347326
		2437	P38856	P38856	Clathrin coat assembly protein AP180A	1946	P38856	YAP1801		PM	Protein of the AP180 family, involved in clathrin cage assembly	2740.87	13	40	73
523			P38881	P38881	Nucleus-vacuole junction protein 1	1964	P38881	NVJ1	NE	NE	Nuclear envelope protein	2582.85	59	13	13	0.102813	0.248257	0.5441	0.104831	0	0	0.145328	0.232862	0.570206	0.0516042	0	0	0.194885	0.231412	0.524103	0.0496006	0	0
1080			P38884	P38884	Altered inheritance of mitochondria protein 18, mitochondrial	1967	P38884	AIM18	mitochondria	mitochondria	Hemoprotein	1870.65	52	25	43	0.222179	0.495811	0.216847	0.0651635	0	0	0.305884	0.43068	0.180124	0.0833117	0	0	0.328508	0.420373	0.183279	0.0476363	0.020204	0
		340	P38887	P38887	Uncharacterized protein YHR202W	1970	P38887	SMN1		vacuole	Putative AMP hydrolase	1079.22	0	0	72
185			P38888	P38888	ER degradation-enhancing alpha-mannosidase-like protein 1	1971	P38888	MNL1	ER	ER	Alpha-1,2-specific exomannosidase of the endoplasmic reticulum	1082.39	72	0	29	0.153777	0.253574	0.45304	0.139609	0	0	0.178354	0.212578	0.450362	0.158706	0	0	0.231643	0.278074	0.354277	0.128402	0.00760389	0
		831	P38892	P38892	Probable S-adenosylmethionine-dependent methyltransferase CRG1	1975	P38892	CRG1		unknown	S-AdoMet-dependent methyltransferase involved in lipid homeostasis	1373.63	0	13	69
	2001		P38990	P38990	SNF1-activating kinase 1	2012	P38990	SAK1		cytosol	Upstream serine/threonine kinase for the SNF1 complex	1231.55	0	62	32																			0.0594364	0.109402	0.59205	0.101771	0	0.137341	0.0705767	0.0784701	0.501985	0.0921196	0.10685	0.149999	0.0720622	0.0917425	0.317586	0.121941
	1331		P39011	P39011	Bud emergence protein 4	2031	P39011	BEM4		cytosol	Protein involved in establishment of cell polarity and bud emergence	2026.91	0	63	45																			0.204514	0.234518	0.188091	0.161105	0.107778	0.103994	0.146843	0.211108	0.210978	0.133364	0.159164	0.138543	0.0449758	0.350807	0.234228	0.165468
	1664		P39108	P39108	Peroxisomal targeting signal 2 receptor	2051	P39108	PEX7		ambiguous	Peroxisomal signal receptor for peroxisomal matrix proteins	644.543	0	42	0																			0.167779	0.178473	0.148676	0.179749	0.179602	0.145721	0.145974	0.184693	0.186751	0.220361	0.179178	0.0830421	0	0.232029	0.194018	0.268027
1785			P39112	P39112	Exoribonuclease II, mitochondrial	2054	P39112	DSS1		mitochondria	3'-5' exoribonuclease	1400.33	56	31	32	0.302294	0.497934	0.199771	0	0	0	0.293125	0.578827	0.128048	0	0	0	0.327957	0.573316	0.098727	0	0	0
	3184		P39678	P39678	Transcription factor MBP1	2080	P39678	MBP1		nucleus	Transcription factor	1394.42	16	81	0																			0	0	0.109374	0.386848	0.33898	0.164798	0	0	0.117382	0.398705	0.275862	0.208051	0	0	0	0.234388
		2440	P39718	P39718	Peroxisome assembly protein 22	2094	P39718	PEX22		peroxisome	Putative peroxisomal membrane protein	1390.65	12	31	59
	2247		P39944	P39944	Ubiquitin carboxyl-terminal hydrolase 5	2126	P39944	UBP5		cytosol	Putative ubiquitin-specific protease	771.195	0	147	13																			0.0882502	0.0543936	0.166403	0.322252	0.245195	0.123507	0.0174825	0.0505152	0.337666	0.31189	0.237376	0.0450704	0.0333971	0.0973743	0.215909	0.401868
	3124		P39946	P39946	Nuclear distribution protein PAC1	2128	P39946	PAC1		cytosol	Regulator of dynein, involved in intracellular transport	1142.62	0	77	0																			0.037328	0.0186867	0.0783855	0.226422	0.329438	0.309739	0.0292013	0.03781	0.0681998	0.286025	0.358338	0.220426	0	0	0.090119	0.198428
	3093		P39955	P39955	Protein SAP1	2132	P39955	SAP1		cytosol	Putative ATPase of the AAA family	1480.42	14	70	36																			0.0567815	0.0747245	0.0611498	0.0556984	0.194973	0.556672	0.0578845	0	0.0286402	0.0591535	0.124601	0.729721	0	0.0514215	0.0671231	0.151037
	1674		P39980	P39980	Siderophore iron transporter 1	2144	P39980	SIT1		vacuole	Ferrioxamine B transporter	2822.06	0	49	0																			0.137865	0.184609	0.246972	0.183562	0.0571438	0.189849	0.0699868	0.157745	0.37802	0.106215	0.176732	0.111301	0.157383	0.13327	0.297048	0.151037
		2781	P39994	P39994	Putative 2-hydroxyacyl-CoA lyase	2153	P39994	PXP1		cytosol	Peroxisomal matrix protein	1042.66	16	36	105
	3030		P39995	P39995	Chromatin modification-related protein EAF5	2154	P39995	EAF5	nucleus	nucleus	Non-essential subunit of the NuA4 acetyltransferase complex	1429.98	16	69	0																			0.0644661	0.0427354	0.0495985	0.252416	0.303749	0.287035	0	0	0.157961	0.34846	0.296787	0.196792	0	0	0.142022	0.227129
	2645		P40018	P40018	Small nuclear ribonucleoprotein-associated protein B	2170	P40018	SMB1	nucleus	nucleus	Core Sm protein Sm B	2974.13	34	63	21																			0.0831651	0.047888	0.0347968	0.247826	0.322019	0.264305	0.113128	0.102645	0.0926924	0.156434	0.312183	0.222917	0.142516	0.0583211	0	0.194482
	3177		P40026	P40026	DNA repair protein KRE29	2177	P40026	KRE29		nucleus	Subunit of the SMC5-SMC6 complex	272.561	17	48	29																			0	0	0.0809163	0.331026	0.422735	0.165322	0	0	0.229058	0.394562	0.282119	0.0942616	0	0	0	0.441807
1530			P40033	P40033	37S ribosomal protein RSM18, mitochondrial	2183	P40033	RSM18		mitochondria	Mitochondrial ribosomal protein of the small subunit	1870.44	47	35	15	0.360038	0.535229	0.104733	0	0	0	0.297966	0.453646	0.121223	0.0466898	0.0804754	0	0.322483	0.438605	0.119602	0	0.0724275	0.0468822
	1998		P40038	P40038	PHO85 cyclin-6	2188	P40038	PCL6		ambiguous	Pho85p cyclin of the Pho80p subfamily	2317.39	35	57	33																			0.0958642	0.123564	0.169391	0.201157	0.222437	0.187587	0.0962633	0.099029	0.185601	0.241152	0.199615	0.17834	0.149674	0	0.134089	0.253391
	1802		P40039	P40039	Purine-cytosine permease FCY21	2189	P40039	FCY21		PM	Putative purine-cytosine permease	993.897	0	48	37																			0.09734	0.113615	0.324983	0.239716	0.147607	0.0767397	0.11909	0.129205	0.278947	0.22415	0.181172	0.0674355	0.145328	0.134414	0.165443	0.286701
	1507		P40046	P40046	Vacuolar transporter chaperone 1	2193	P40046	VTC1		vacuole	Regulatory subunit of vacuolar transporter chaperone (VTC) complex	5415.58	26	41	30																			0.0797884	0.268555	0.547222	0.0717535	0.0226141	0.0100669	0.14131	0.213821	0.408788	0.142414	0.0746572	0.0190096	0.117772	0.205987	0.423641	0.165775
2600			P40059	P40059	Transcriptional regulatory protein DOT6	2203	P40059	DOT6		cytosol	Protein involved in rRNA and ribosome biogenesis	3047.7	53	13	0	0.10363	0	0.135721	0.239044	0.263012	0.258594	0.149001	0.0903316	0.0992834	0.174117	0.240483	0.246785	0	0	0.0550629	0.280099	0.383354	0.281484
	3163		P40061	P40061	Target of rapamycin complex 2 subunit TSC11	2205	P40061	TSC11		ambiguous	Subunit of TORC2, a regulator of plasma membrane (PM) homeostasis	732.706	0	113	28																			0	0.0215097	0.118994	0.283252	0.358278	0.217966	0	0.0180919	0.0771115	0.293395	0.437564	0.173837	0	0	0.053075	0.289736
	3106		P40352	P40352	DNA repair and recombination protein RAD26	2287	P40352	RAD26		nucleus	Protein involved in transcription-coupled nucleotide excision repair	1002.76	0	87	33																			0.0717821	0.0508211	0	0.0460874	0.192616	0.638693	0	0.067334	0.00358195	0.0630195	0.227049	0.639015	0	0	0.242542	0.0705203
	3169		P40450	P40450	BNI1-related protein 1	2311	P40450	BNR1		actin	Formin	584.486	13	71	0																			0.0690224	0	0.15229	0.0735248	0.304864	0.400299	0	0	0	0.0888576	0.239389	0.671754	0	0.0359894	0.00685994	0.219674
	656		P40452	P40452	Cytochrome c oxidase assembly factor 1	2312	P40452	COA1		mitochondria	Mitochondrial inner membrane protein	2572.04	0	48	15																			0.356392	0.492236	0.151371	0	0	0	0.241314	0.549942	0.208744	0	0	0	0.355871	0.401643	0.242486	0
1609			P40491	P40491	ATP synthase assembly factor FMC1, mitochondrial	2340	P40491	FMC1	mitochondria	mitochondria	Mitochondrial matrix protein	2038.05	47	27	31	0.30773	0.554757	0.137513	0	0	0	0.412372	0.463243	0.124386	0	0	0	0.325729	0.464319	0.209952	0	0	0
	3209		P40493	P40493	25S rRNA (uridine(2634)-N(3))-methyltransferase	2342	P40493	BMT5		nucleus	Methyltransferase required for m3U2634 methylation of the 25S rRNA	1199.77	0	38	0																			0	0	0.0282714	0.142283	0.276356	0.55309	0	0	0.0516768	0.0870119	0.309877	0.551435	0	0.0538433	0	0.166599
	2393		P40522	P40522	Transcription factor VHR1	2363	P40522	VHR1		nucleus	Transcriptional activator	1179.88	0	61	0																			0.10046	0	0.102776	0.254972	0.408408	0.133384	0.117307	0.0473826	0.100598	0.339167	0.281715	0.11383	0.139811	0	0.172516	0.322826
	1958		P40523	P40523	Uncharacterized protein YIL055C	2364	P40523	YIL055C		cytosol	Putative protein of unknown function	493.073	0	75	19																			0.111184	0.0503719	0.10425	0.28239	0.318736	0.133068	0.143179	0.0903155	0.180544	0.273128	0.212502	0.100332	0.23484	0	0.176531	0.21357
		2977	P40547	P40547	Vacuolar import and degradation protein 28	2381	P40547	VID28		cytosol	GID Complex subunit, serves as adaptor for regulatory subunit Vid24p	1156.19	0	16	77
	3007		P40969	P40969	Centromere DNA-binding protein complex CBF3 subunit B	2425	P40969	CEP3	nucleus	nucleus	Essential kinetochore protein	1291.94	38	77	42																			0.027213	0	0.0631527	0.351375	0.334799	0.22346	0.0634609	0.0406515	0.0813716	0.237142	0.305321	0.272054	0.0419456	0.0563315	0.105193	0.220693
	3082		P40971	P40971	Lysine biosynthesis regulatory protein LYS14	2427	P40971	LYS14		nucleus	Transcriptional activator involved in regulating lysine biosynthesis	1667.15	35	61	0																			0.0462008	0.043162	0.067209	0.170468	0.321827	0.351133	0	0	0.0524404	0.288773	0.37486	0.283927	0.0907037	0	0.112305	0.212783
	2977		P41696	P41696	Asparagine-rich zinc finger protein AZF1	2444	P41696	AZF1		nucleus	Zinc-finger transcription factor	1057.99	0	61	0																			0.0433738	0.0171215	0.0784401	0.45651	0.404555	0	0.0835483	0	0.0747435	0.385328	0.297376	0.159005	0.0796174	0	0.12651	0.293202
		1154	P41734	P41734	Isoamyl acetate-hydrolyzing esterase	2447	P41734	IAH1		ambiguous	Isoamyl acetate-hydrolyzing esterase	5186	15	28	50
1479			P41813	P41813	Fork head protein homolog 2	2456	P41813	FKH2		nucleus	Forkhead family transcription factor	1507.33	55	0	0	0.0696954	0.134525	0.0947872	0.397155	0.212487	0.0913506	0.142668	0.09223	0	0.337175	0.207044	0.220883	0.240905	0.127476	0.228721	0.204548	0.198349	0
	3176		P42223	P42223	Protein SBE2	2480	P42223	SBE2		Golgi	Protein required for bud growth	716.279	0	91	0																			0.0496922	0.0261468	0.0147267	0.35952	0.318966	0.230949	0.0180678	0.0184163	0.0557367	0.305397	0.35083	0.251552	0	0	0.0678812	0.363577
	2267		P42845	P42845	Protein STB1	2493	P42845	STB1		nucleus	Protein with role in regulation of MBF-specific transcription at Start	1514.77	0	53	0																			0.0688756	0.0875978	0.140353	0.0741907	0.314455	0.314528	0.0801299	0.120052	0.0808061	0.17834	0.22763	0.313042	0.0841549	0	0.201873	0.28977
	2013		P43321	P43321	Small nuclear ribonucleoprotein Sm D3	2515	P43321	SMD3	nucleus	nucleus	Core Sm protein Sm D3	5031.47	19	54	22																			0.119488	0.0772375	0.110913	0.214253	0.262914	0.215195	0.127567	0.11343	0.10698	0.221128	0.178435	0.252461	0.134731	0.0957888	0.138869	0.212458
	1387		P43497	P43497	Cell wall protein CWP2	2516	P43497	CWP2		CW	Covalently linked cell wall mannoprotein	52208.8	0	39	0																			0.340319	0.192046	0.0511782	0.29902	0.101406	0.0160313	0.0667394	0.232187	0.213128	0.389236	0.0839349	0.0147746	0.599024	0.165614	0.0871684	0.0877073
		1052	P43567	P43567	Alanine--glyoxylate aminotransferase 1	2531	P43567	AGX1		cytosol	Alanine:glyoxylate aminotransferase (AGT)	1908.55	0	0	73
	2831		P43589	P43589	Pre-mRNA-splicing factor SAD1	2547	P43589	SAD1		nucleus	Conserved zinc-finger domain protein involved in pre-mRNA splicing	1383.34	16	47	0																			0.106565	0	0	0.163437	0.218187	0.511811	0	0.113742	0.112394	0.086451	0.167459	0.519954	0.0723199	0.112585	0.086854	0.11135
		241	P43592	P43592	Factor arrest protein 7	2550	P43592	FAR7	ER	ER	Protein involved in recovery from pheromone-induced cell cycle arrest	1516.11	35	12	57
2731			P43610	P43610	Uncharacterized ATP-dependent helicase IRC5	2565	P43610	IRC5		nucleus	Putative ATPase containing the DEAD/H helicase-related sequence motif	1444.31	59	0	0	0.0435541	0	0.0537187	0.312349	0.186557	0.403822	0.0451179	0.0388119	0.0581939	0.156198	0.379674	0.322004	0.106587	0.102343	0.0902844	0.208731	0.250381	0.241674
		2851	P43637	P43637	Serine/threonine-protein kinase TOS3	2579	P43637	TOS3					0	14	44
	777		P46151	P46151	Methylenetetrahydrofolate reductase 1	2586	P46151	MET12		ambiguous	Protein with MTHFR activity in vitro	5122.38	14	66	35																			0.325515	0.357907	0.170104	0.0780272	0.0441203	0.0243272	0.153043	0.529063	0.262349	0.0286409	0.0269045	0	0.120722	0.576195	0.194691	0.0837866
2559			P46678	P46678	Transcription factor TFIIIB component B	2599	P46678	BDP1	nucleus	nucleus	Essential subunit of RNA polymerase III transcription factor (TFIIIB)	2215.06	82	28	16	0	0	0.106675	0.243093	0.295773	0.35446	0.182983	0	0	0.100746	0.23279	0.483481	0.23358	0.237102	0.12772	0.0153056	0.203463	0.18283
	3186		P46947	P46947	Pre-mRNA-splicing factor CWC26	2608	P46947	BUD13		nucleus	Subunit of the RES complex	2088.63	0	53	21																			0	0	0.0559472	0.115053	0.31615	0.51285	0	0	0.0600134	0.209309	0.218997	0.51168	0.0443525	0.0248381	0.0372649	0.133791
		305	P46950	P46950	Nitrosoguanidine resistance protein SNG1	2611	P46950	SNG1		ambiguous	Protein involved in resistance to nitrosoguanidine and 6-azauracil	648.243	0	0	51
	2338		P46963	P46963	CTD kinase subunit gamma	2620	P46963	CTK3		nucleus	Gamma subunit of C-terminal domain kinase I	2635	36	53	35																			0.119189	0.0418103	0.044842	0.139765	0.298145	0.356248	0.222716	0.0732077	0.061361	0.140172	0.143735	0.358809	0.0857243	0.0607328	0.101489	0.132096
251			P46965	P46965	Signal peptidase complex subunit SPC1	2622	P46965	SPC1	ER	ER	Subunit of the signal peptidase complex (SPC)	3338.17	54	38	47	0.182025	0.218521	0.38617	0.174937	0.0383466	0	0.197108	0.196772	0.373142	0.188196	0.0447828	0	0.307543	0.132607	0.495599	0.0642508	0	0
	2048		P46973	P46973	Protein HIT1	2627	P46973	HIT1	nucleus	nucleus	Protein involved in C/D snoRNP assembly	1486.31	28	49	27																			0.088648	0.123529	0.182846	0.172757	0.168434	0.263787	0	0.215423	0.205789	0.145882	0.207576	0.225329	0	0.0369754	0.186219	0.386033
	109		P47001	P47001	Cell wall mannoprotein CIS3	2640	P47001	CIS3		CW	Mannose-containing glycoprotein constituent of the cell wall	10726.7	0	50	30																			0.321105	0.390867	0.19327	0.056834	0.0265012	0.0114238	0.41347	0.283258	0.180818	0.0680171	0.0416422	0.0127946	0.363694	0.338199	0.186149	0.0629997
2810			P47019	P47019	Ribosome biogenesis protein ALB1	2653	P47019	ALB1		nucleus	Shuttling pre-60S factor	5163.13	69	12	17	0.115104	0.104175	0.0906426	0.0760657	0.119402	0.494611	0.0984167	0.0757587	0.0425379	0	0.100418	0.682868	0.139942	0.0864362	0.0415602	0.0840659	0.13081	0.517186
		280	P47042	P47042	Probable serine/threonine-protein kinase IKS1	2666	P47042	IKS1		cytosol	Protein kinase of unknown cellular role	457.073	0	54	97
	3058		P47086	P47086	Uncharacterized protein YJR011C	2693	P47086	CAL4		cytosol	Accessory component of the Ccr4-NOT complex	815.212	20	57	0																			0.0424968	0.0423369	0.0488745	0.294979	0.322255	0.249058	0	0.0520216	0.150672	0.377512	0.246978	0.172816	0	0	0.0947293	0.356273
	1033		P47103	P47103	Peptidyl-prolyl cis-trans isomerase CYP7	2704	P47103	CPR7		cytosol	Peptidyl-prolyl cis-trans isomerase (cyclophilin)	3344.64	17	40	22																			0.270597	0.272816	0.223359	0.233228	0	0	0.109626	0.253729	0.128954	0.507692	0	0	0.317589	0.20852	0.202455	0.163656
		1565	P47125	P47125	Indoleamine 2,3-dioxygenase	2719	P47125	BNA2		cytosol	Tryptophan 2,3-dioxygenase or indoleamine 2,3-dioxygenase	578.475	0	48	129
		735	P47137	P47137	Uncharacterized oxidoreductase YJR096W	2728	P47137	YJR096W		cytosol	Xylose and arabinose reductase	5551.33	0	31	117
	1240		P47173	P47173	Uncharacterized protein YJR142W	2755	P47173	YJR142W		ambiguous	8-oxo-dGTP diphosphatase of the Nudix hydrolase family	3185	0	42	32																			0.203293	0.233072	0.164356	0.164802	0.128236	0.106241	0	0.416372	0.253009	0.202606	0.128013	0	0.282926	0.289333	0.189864	0.0805739
	2147		P47822	P47822	Mediator of RNA polymerase II transcription subunit 21	2765	P47822	SRB7	nucleus	nucleus	Subunit of the RNA polymerase II mediator complex	1994.28	28	55	12																			0.132772	0.0926592	0.0708728	0.22902	0.26872	0.205956	0.120497	0.0934689	0.101404	0.264585	0.185207	0.234838	0.143709	0.0596401	0.109539	0.168902
	853		P49957	P49957	tRNA (carboxymethyluridine(34)-5-O)-methyltransferase	2831	P49957	TRM9		cytosol	tRNA methyltransferase	1982.78	13	54	0																			0.261441	0.212107	0.220953	0.0969821	0.137507	0.0710102	0.243613	0.374166	0.215092	0	0.16713	0	0.165822	0.34063	0.195953	0.173636
237			P50076	P50076	Dol-P-Glc:Glc(2)Man(9)GlcNAc(2)-PP-Dol alpha-1,2-glucosyltransferase	2833	P50076	DIE2	ER	ER	Dolichyl-phosphoglucose-dependent alpha-1,2-glucosyltransferase	1356.75	45	0	14	0.17749	0.195965	0.51342	0.113125	0	0	0.245135	0.22132	0.277788	0.217271	0.0384857	0	0.2023	0.206896	0.376006	0.161327	0.0534709	0
720			P50077	P50077	Calcium-channel protein CCH1	2834	P50077	CCH1	PM	PM	Voltage-gated high-affinity calcium channel	633.408	102	25	18	0.182626	0.157664	0.33202	0.286704	0.0409851	0	0.14892	0.138039	0.211076	0.209948	0.134613	0.157404	0.160082	0.170075	0.142534	0.241083	0.143677	0.142548
	3099		P50104	P50104	Probable transcriptional regulatory protein STB4	2845	P50104	STB4		nucleus	Putative transcription factor	392.455	0	77	0																			0.0197793	0	0.0686965	0.439637	0.431032	0.0408546	0	0.0162052	0.154549	0.442545	0.330979	0.0557219	0.00698766	0	0.126077	0.390998
	2576		P50947	P50947	Transcriptional regulatory protein PHO23	2867	P50947	PHO23		nucleus	Component of the Rpd3L histone deacetylase complex	1687.5	14	51	14																			0	0	0.117124	0.318152	0.407584	0.157139	0	0	0.18579	0.280414	0.318336	0.21546	0.299912	0	0.118583	0.205792
		327	P52290	P52290	Probable acid phosphatase DIA3	2876	P52290	DIA3					0	0	61
	1041		P52488	P52488	Ubiquitin-activating enzyme E1-like	2877	P52488	UBA2		nucleus	Subunit of heterodimeric nuclear SUMO activating enzyme E1 with Aos1p	3561.7	17	81	30																			0.242576	0.308933	0.173915	0.128213	0.122274	0.0240891	0.181738	0.399367	0.119823	0.107671	0.171867	0.0195344	0.183592	0.343818	0.0826815	0.243675
	1498		P52490	P52490	Ubiquitin-conjugating enzyme E2 13	2879	P52490	UBC13		cytosol	E2 ubiquitin-conjugating enzyme	7264.95	20	71	38																			0.173786	0.193193	0.200866	0.134928	0.134165	0.163062	0.125787	0.251059	0.174314	0.149628	0.143785	0.155427	0.150713	0.181375	0.153645	0.175841
		725	P52919	P52919	NAP1-binding protein	2894	P52919	NBP1		NE	Spindle pole body (SPB) component	1460.13	0	17	42
	1370		P52920	P52920	Cytosolic Fe-S cluster assembly factor NBP35	2895	P52920	NBP35		cytosol	Essential cytoplasmic iron-sulfur cluster binding protein	2167.08	16	51	35																			0.194707	0.197751	0.194142	0.167248	0.161936	0.0842164	0.171722	0.367493	0.191762	0.118467	0.150556	0	0.132377	0.173897	0.316449	0.234462
		226	P53012	P53012	FIT family protein SCS3	2902	P53012	SCS3		ER	Protein required for normal ER membrane biosynthesis in response to ER	2448.14	0	33	74
		203	P53045	P53045	Methylsterol monooxygenase	2910	P53045	ERG25	ER	ER	C-4 methyl sterol oxidase	14371.1	33	13	41
	525		P53083	P53083	Mitochondrial distribution and morphology protein 34	2935	P53083	MDM34		mitochondria	Mitochondrial component of the ERMES complex	1132.82	0	40	0																			0.395785	0.524586	0.0796291	0	0	0	0.514845	0.392107	0.0930481	0	0	0	0.434826	0.395927	0.169247	0
	3122		P53096	P53096	Probable histone deacetylase HOS2	2944	P53096	HOS2		nucleus	Histone deacetylase and subunit of Set3 and Rpd3L complexes	2540.29	0	52	0																			0	0	0.0557336	0.384737	0.433572	0.125958	0	0	0.120109	0.523544	0.206398	0.149949	0.0592764	0	0.128436	0.413963
	1565		P53099	P53099	Vitamin B6 transporter TPN1	2945	P53099	TPN1		PM	Plasma membrane pyridoxine (vitamin B6) transporter	1181	17	62	0																			0.165556	0.208087	0.307192	0.165962	0.124516	0.028688	0.125905	0.183832	0.399866	0.183031	0.107366	0	0.187269	0.106743	0.275367	0.307215
	2978		P53104	P53104	Serine/threonine-protein kinase ATG1	2948	P53104	ATG1		cytosol	Protein serine/threonine kinase	1587.54	0	94	18																			0.0685728	0.0225522	0.0335495	0.139268	0.189866	0.546192	0.0258035	0.0261275	0.135598	0.202055	0.15317	0.457247	0	0	0.250659	0.306094
		1757	P53107	P53107	Ran-specific GTPase-activating protein 30	2949	P53107	YRB30		cytosol	RanGTP-binding protein	2396	0	25	52
	2666		P53129	P53129	Vacuolar fusion protein MON1	2964	P53129	MON1		endosomes	Subunit of heterodimeric guanine nucleotide exchange factor (GEF)	1110.04	0	87	32																			0.0137197	0.0375721	0.265661	0.232596	0.213716	0.236736	0	0.0500785	0.331658	0.229141	0.200144	0.188978	0	0	0.254998	0.315667
	1825		P53134	P53134	Putative oligopeptide transporter YGL114W	2967	P53134	YGL114W		unknown	Putative protein of unknown function	1036.57	34	51	27																			0.108348	0.20794	0.433862	0.202866	0.0469853	0	0.0459104	0.200615	0.560251	0.193223	0	0	0.0472096	0.0917345	0.567673	0.212237
		303	P53154	P53154	Glycerol uptake protein 1	2979	P53154	GUP1	ER	ER	Plasma membrane protein involved in remodeling GPI anchors	2304.76	28	26	46
1107			P53159	P53159	Monopolar spindle protein 2	2982	P53159	MPS2		NE	Essential membrane protein localized at nuclear envelope and SPBs	775.782	40	13	12	0.0597649	0.194045	0.74619	0	0	0	0.189207	0.120237	0.627547	0.063009	0	0	0.0769323	0.118942	0.660006	0.14412	0	0
		1040	P53164	P53164	NADH pyrophosphatase	2984	P53164	NPY1		cytosol	NADH diphosphatase (pyrophosphatase)	2759.61	33	33	67
	1549		P53173	P53173	ER-derived vesicles protein ERV14	2993	P53173	ERV14		ERGIC	COPII-coated vesicle protein	7503.29	17	47	16																			0.20191	0.174104	0.139482	0.177869	0.193325	0.113309	0.150497	0.15159	0.15425	0.151651	0.248593	0.143419	0.200038	0.198178	0.183609	0.203293
	1489		P53204	P53204	Nicotinamide/nicotinic acid mononucleotide adenylyltransferase 2	3013	P53204	NMA2		cytosol	Nicotinic acid mononucleotide adenylyltransferase	2227.23	0	44	12																			0.21999	0.175135	0.183112	0.132025	0.101029	0.188708	0.232127	0.156004	0.166746	0.142356	0.163383	0.139384	0.147795	0.170464	0.159819	0.178422
	707		P53217	P53217	Uncharacterized membrane protein YGR026W	3020	P53217	YGR026W		PM	Putative protein of unknown function	4218.92	31	42	19																			0.438768	0.285865	0.216822	0	0.0585444	0	0.587072	0.269382	0.143546	0	0	0	0.749193	0.134278	0.116529	0
	1765		P53228	P53228	Transaldolase NQM1	3028	P53228	NQM1		nucleus	Transaldolase of unknown function	4613.02	0	76	32																			0.135504	0.130533	0.14758	0.21715	0.206792	0.16244	0.0932098	0.17832	0.209947	0.179667	0.204826	0.134029	0.0306046	0.270207	0.161043	0.191874
2162			P53230	P53230	Phosphatidate cytidylyltransferase, mitochondrial	3029	P53230	TAM41		mitochondria	Mitochondrial phosphatidate cytidylyltransferase (CDP-DAG synthase)	1666.25	46	0	0	0.253674	0.658885	0.0874407	0	0	0	0.344988	0.56454	0.0904722	0	0	0	0.365117	0.550747	0.0841364	0	0	0
	3092		P53246	P53246	Late endosome and vacuole interface protein 11	3038	P53246	ENV11		nucleus	Protein proposed to be involved in vacuolar functions	883	18	72	0																			0.023289	0	0.0575009	0.308142	0.560122	0.0509458	0.00982994	0.0155755	0.0619976	0.507831	0.329558	0.0752075	0.0931334	0.0451884	0.0934847	0.274127
		2789	P53248	P53248	Peroxisomal biogenesis factor 8	3039	P53248	PEX8		peroxisome	Intraperoxisomal organizer of the peroxisomal import machinery	951.06	13	14	65
	1036		P53265	P53265	Uncharacterized protein YGR111W	3053	P53265	YGR111W		cytosol	Putative protein of unknown function	2773.26	0	60	40																			0.364078	0.206395	0.157874	0.222217	0.049435	0	0.0965904	0.503631	0.100026	0.148524	0.126587	0.0246426	0.16809	0.440923	0.252216	0.0973789
	2145		P53274	P53274	Uncharacterized protein YGR126W	3060	P53274	YGR126W		ambiguous	Putative protein of unknown function	2146.82	0	80	28																			0.0205725	0.0352153	0.286234	0.311644	0.182808	0.163526	0.0814561	0.0511858	0.271401	0.318733	0.143825	0.133399	0.0873315	0.0883799	0.375467	0.18513
	3090		P53280	P53280	Protein CAF130	3064	P53280	CAF130		nucleus	Subunit of the CCR4-NOT transcriptional regulatory complex	1258.15	38	102	38																			0.0338949	0.0477978	0.123363	0.228517	0.30036	0.266067	0	0.0450062	0.10792	0.124698	0.340241	0.382135	0	0	0.0429822	0.294874
2010			P53304	P53304	N-acetyltransferase SLI1	3080	P53304	SLI1		ambiguous	N-acetyltransferase	602.588	40	0	19	0	0.256461	0.27765	0.325731	0.140158	0	0.112687	0.0915368	0.13812	0.176679	0.151765	0.329211	0	0.0892742	0.0651169	0.122662	0.109909	0.613038
	3170		P53333	P53333	Pre-mRNA-splicing factor CWC22	3102	P53333	CWC22		nucleus	Spliceosome-associated protein that is required for pre-mRNA splicing	2011.17	14	56	41																			0.0419124	0.0295667	0.0357575	0.0586066	0.262068	0.572089	0	0.0340987	0	0.0694221	0.0949636	0.801516	0.0455693	0.0344301	0.0412301	0.0350839
	998		P53389	P53389	Protein HOL1	3111	P53389	HOL1	PM	PM	Polyamine transporter of the major facilitator superfamily	1062	25	43	0																			0.26447	0.19491	0.265371	0.275249	0	0	0.282426	0.157356	0.228293	0.245029	0.0868948	0	0.318773	0.192099	0.298006	0.191122
2896			P53725	P53725	M-phase phosphoprotein 6 homolog	3144	P53725	MPP6		nucleus	Nuclear exosome-associated RNA binding protein	2209.79	45	19	12	0.0864219	0.046039	0	0.0517451	0.170882	0.644912	0.116408	0.0795743	0.0407216	0.0905092	0.0933423	0.579444	0	0	0.048586	0.065009	0.189096	0.697309
1117			P53759	P53759	tRNA-dihydrouridine(16/17) synthase [NAD(P)(+)]	3167	P53759	DUS1		nucleus	Dihydrouridine synthase	2550.64	55	27	15	0.321711	0.399764	0.11945	0.159075	0	0	0.413604	0.353475	0.0730414	0.0614642	0.0984158	0	0.231658	0.322819	0.152437	0.102807	0.101054	0.0892245
	2233		P53854	P53854	Pre-mRNA-splicing factor CWC25	3188	P53854	CWC25		nucleus	Splicing factor required for the first step of pre-mRNA splicing	2041.38	0	52	18																			0.0944121	0.0651241	0.077355	0.211212	0.246995	0.304901	0.0756454	0.116424	0.101518	0.102174	0.180385	0.423855	0.0591054	0.107675	0.171155	0.170648
		2961	P53855	P53855	Autophagy-related protein 2	3189	P53855	ATG2		cytosol	Putative lipid transport protein	841.5	15	25	93
2240			P53863	P53863	J protein JJJ1	3195	P53863	JJJ1		cytosol	Co-chaperone that stimulates the ATPase activity of Ssa1p	1972.69	77	23	31	0.0800366	0.0611172	0.253359	0.132896	0.12108	0.351511	0.045348	0.0559463	0.156677	0.186129	0.0803662	0.475533	0.0772408	0.0743853	0.125906	0.118613	0.148619	0.455236
	3051		P53870	P53870	Uncharacterized protein YNL193W	3199	P53870	YNL193W		unknown	Putative protein of unknown function	1825	0	43	38																			0.084693	0.0352582	0.0895641	0.0981117	0.157975	0.534398	0	0	0.0495661	0.0921695	0.121126	0.737139	0	0.0866495	0.0912212	0.110856
1639			P53923	P53923	Cytoplasmic tRNA 2-thiolation protein 2	3238	P53923	NCS2		cytosol	Protein required for uridine thiolation of Lys(UUU) and Glu(UUC) tRNAs	2432.05	56	0	0	0.192148	0.172121	0.123042	0.149307	0.15804	0.205341	0.118696	0.169214	0.145498	0.214757	0.188832	0.163003	0	0	0.193073	0.264959	0.350726	0.191242
		1132	P53982	P53982	Isocitrate dehydrogenase [NADP]	3278	P53982	IDP3		ambiguous	Peroxisomal NADP-dependent isocitrate dehydrogenase	1496.33	0	0	63
		1291	P54857	P54857	Lipase 2	3303	P54857	TGL2		mitochondria	Triacylglycerol lipase that is localized to the mitochondria	893.762	0	27	51
	2716		P69850	P69850	DASH complex subunit DAD3	3318	P69850	DAD3		nucleus	Essential subunit of the Dam1 complex (aka DASH complex)	2282.26	25	40	29																			0.0920721	0.0536931	0.0595468	0.0672146	0.131573	0.595901	0.132314	0.0822199	0.0514129	0.0681109	0.0877818	0.578161	0.0993164	0	0.0758491	0.0687473
	685		P81451	P81451	ATP synthase subunit K, mitochondrial	3327	P81451	ATP19		mitochondria	Subunit k of the mitochondrial F1F0 ATP synthase	3709.91	17	43	0																			0.439452	0.389061	0.171488	0	0	0	0.252901	0.183966	0.15683	0.406303	0	0	0.372523	0.4579	0.169577	0
	3138		Q01389	Q01389	Serine/threonine-protein kinase BCK1/SLK1/SSP31	3359	Q01389	BCK1		cytosol	MAPKKK acting in the protein kinase C signaling pathway	798.251	0	91	15																			0	0.0231316	0.0717471	0.293334	0.217646	0.394141	0	0.0426238	0.141694	0.22112	0.255004	0.339558	0	0	0.0642377	0.309963
	779		Q01454	Q01454	DNA polymerase alpha-binding protein	3361	Q01454	CTF4		nucleus	Chromatin-associated protein	4261.43	37	72	28																			0.622662	0.225506	0.0531029	0.0419599	0.0209118	0.0358581	0.34659	0.383711	0.0823846	0.115486	0.0718284	0	0.232703	0.400565	0.175733	0.125298
	2224		Q01722	Q01722	Glycolytic genes transcriptional activator GCR2	3372	Q01722	GCR2		nucleus	Transcriptional activator of genes involved in glycolysis	1578.17	29	45	0																			0.20682	0	0	0.159774	0.317462	0.315943	0.28183	0	0	0.288608	0.199409	0.230153	0.207978	0.0927667	0.0831286	0.233325
326			Q01846	Q01846	Structural protein MDM1	3374	Q01846	MDM1		ER	PtdIns-3-P binding protein that tethers the ER to vacuoles at NVJs	1273.94	45	0	0	0.181074	0.2102	0.43718	0.171546	0	0	0.124348	0.306773	0.466633	0.102246	0	0	0.186558	0.259586	0.454924	0.0989319	0	0
		1462	Q02196	Q02196	Adenylyl-sulfate kinase	3385	Q02196	MET14		cytosol	Adenylylsulfate kinase	4796.33	0	18	83
	3063		Q02208	Q02208	Topoisomerase 1-associated factor 2	3393	Q02208	TOF2		nucleus	Protein required for rDNA silencing and mitotic rDNA condensation	1365.93	42	92	0																			0	0.013036	0.13124	0.382417	0.44969	0.0236177	0	0	0.127411	0.446215	0.390155	0.0362194	0.0144736	0	0.141954	0.336602
2503			Q02516	Q02516	Transcriptional activator HAP5	3403	Q02516	HAP5		nucleus	Subunit of the Hap2p/3p/4p/5p CCAAT-binding complex	1378.73	41	32	15	0	0	0.10106	0.311351	0.328696	0.258893	0	0	0.102461	0.271806	0.215684	0.410049	0.120455	0.160929	0.215062	0.185595	0.31796	0
	1186		Q02754	Q02754	Uncharacterized protein YPL067C	3418	Q02754	HTC1		cytosol	Putative protein of unknown function	3237.92	0	51	33																			0.222601	0.22308	0.205788	0.150897	0.0836729	0.113961	0.215204	0.255912	0.223763	0.132444	0.172677	0	0.197618	0.178997	0.274814	0.159185
	2963		Q02775	Q02775	Pre-mRNA-splicing factor SLU7	3425	Q02775	SLU7		nucleus	RNA splicing factor	2061.06	33	73	12																			0.0278082	0.0207217	0.119236	0.148865	0.167845	0.515524	0	0	0.165657	0.142793	0.207392	0.484158	0	0.0361611	0.147942	0.17543
	3128		Q02796	Q02796	Transcriptional regulatory protein LGE1	3432	Q02796	LGE1		nucleus	Protein involved in histone H2B ubiquitination	2418.77	24	62	22																			0.0594496	0.020539	0.0224869	0.0546028	0.12964	0.713281	0.148501	0	0	0.0459903	0.138642	0.666867	0.104416	0	0	0.0682164
	2443		Q03002	Q03002	Fatty acyl-CoA synthetase and RNA processing-associated kinase 1	3466	Q03002	FRK1		cytosol	Protein kinase of unknown cellular role	1426.82	32	100	37																			0.0336721	0.0884551	0.415304	0.204824	0.11972	0.138025	0	0.0488415	0.335285	0.197009	0.247784	0.17108	0	0.0212395	0.20846	0.361809
1819			Q03178	Q03178	Cell wall mannoprotein PIR1	3493	Q03178	PIR1		CW	O-glycosylated protein required for cell wall stability	3256.2	55	30	25	0.112277	0.0644382	0.149341	0.288402	0.26786	0.117682	0.0839709	0.0859874	0.20235	0.280127	0.268102	0.0794623	0.116777	0.0734568	0.130948	0.287999	0.283228	0.107592
2305			Q03208	Q03208	Uncharacterized protein YML119W	3498	Q03208	YML119W		unknown	Putative protein of unknown function	1141.11	66	0	0	0.112631	0.0876758	0.111295	0.254343	0.245023	0.189033	0	0	0.183223	0.253736	0.300859	0.262181	0.0798225	0.0728235	0.154544	0.252873	0.250788	0.189149
	594		Q03218	Q03218	Mitochondrial metal transporter 1	3501	Q03218	MMT1	mitochondria	mitochondria	Putative metal transporter involved in mitochondrial iron accumulation	1216.85	31	44	17																			0.394593	0.450777	0.15463	0	0	0	0.402841	0.513241	0.083918	0	0	0	0.388015	0.469372	0.142613	0
		208	Q03370	Q03370	Peroxisomal membrane protein PEX29	3523	Q03370	PEX29		ER	ER-resident protein involved in peroxisomal biogenesis	1842.27	28	0	54
		2010	Q03390	Q03390	Vacuolar protein-sorting-associated protein 60	3527	Q03390	VPS60		vacuole	Protein involved in late endosome to vacuole transport	2958.62	12	33	51
		2903	Q03407	Q03407	Serine/threonine-protein kinase PKH1	3529	Q03407	PKH1		ambiguous	Serine/threonine protein kinase	1767	29	39	54
1331			Q03429	Q03429	Mitochondrial zinc maintenance protein 1, mitochondrial	3531	Q03429	MZM1	mitochondria	mitochondria	Protein required for assembly of the cytochrome bc(1) complex	2494.91	41	27	13	0.342203	0.476892	0.180905	0	0	0	0.505673	0.304278	0.190048	0	0	0	0.332866	0.446962	0.220172	0	0	0
	2169		Q03494	Q03494	Transposon Ty2-DR2 Gag-Pol polyprotein;Capsid protein;Ty2 protease;Integrase;Reverse transcriptase/ribonuclease H	3542	Q03494	TY2B-DR2					0	46	0																			0.0509067	0.0543581	0.243984	0.294884	0.228905	0.126962	0.0742092	0.044809	0.252004	0.289895	0.260839	0.0782429	0.0693982	0.0673604	0.17118	0.361057
1116			Q03496	Q03496	tRNA (cytidine(32)-2-O)-methyltransferase non-catalytic subunit TRM732	3543	Q03496	TRM732		cytosol	Protein involved in 2'-O-methylation of C32 of substrate tRNAs	2995.3	58	34	19	0.326753	0.24163	0.178233	0.164249	0.0891353	0	0.109711	0.193747	0.164643	0.247	0.181435	0.103464	0.0791308	0.139206	0.134263	0.414275	0.160222	0.0729031
	3094		Q03631	Q03631	Weak acid resistance protein 1	3559	Q03631	WAR1		nucleus	Homodimeric Zn2Cys6 zinc finger transcription factor	1383	47	98	42																			0	0	0.131231	0.215416	0.39898	0.254373	0	0	0.140387	0.356355	0.293549	0.209708	0.023188	0	0.102842	0.368363
	670		Q03713	Q03713	Respiratory supercomplex factor 1, mitochondrial	3583	Q03713	RCF1	mitochondria	mitochondria	Cytochrome c oxidase subunit	1955.37	12	40	28																			0.405063	0.46359	0.131346	0	0	0	0.239854	0.549497	0.210649	0	0	0	0.355975	0.431755	0.21227	0
	1715		Q03759	Q03759	Uncharacterized protein YML108W	3592	Q03759	YML108W		nucleus	Protein of unknown function	2757.38	0	44	14																			0.155178	0.193205	0.183663	0.173107	0.133084	0.161761	0	0.311153	0.233052	0.193382	0.262414	0	0	0.200501	0.268163	0.2999
	2108		Q03772	Q03772	Pre-mRNA-splicing factor CWC15	3599	Q03772	CWC15		nucleus	Non-essential protein involved in pre-mRNA splicing	2826.86	32	53	12																			0.113597	0.0819531	0.129044	0.107178	0.181111	0.387117	0.151098	0.123616	0.150057	0.101763	0.163764	0.309702	0	0.0756953	0.131064	0.181196
		267	Q03778	Q03778	Riboflavin kinase	3602	Q03778	FMN1		cytosol	Riboflavin kinase, produces riboflavin monophosphate (FMN)	2455.9	34	30	68
	3068		Q03833	Q03833	Transcriptional activator/repressor GIS1	3615	Q03833	GIS1		nucleus	Histone demethylase and transcription factor	2161.91	0	49	0																			0	0	0.115782	0.200298	0.302204	0.381716	0.0350121	0	0.0937914	0.309841	0.340253	0.221103	0	0	0.180078	0.309547
	3157		Q04003	Q04003	Something about silencing protein 4	3639	Q04003	SAS4		cytosol	Subunit of the SAS complex (Sas2p, Sas4p, Sas5p)	718.423	20	80	0																			0	0	0.0639482	0.262722	0.441098	0.232232	0	0	0.110173	0.287708	0.437626	0.164493	0	0	0.120072	0.222042
	3164		Q04048	Q04048	Pre-mRNA-splicing factor SYF1	3645	Q04048	SYF1		nucleus	Member of the NineTeen Complex (NTC)	1376.85	40	83	18																			0	0.0255735	0.0507703	0.232868	0.283561	0.407227	0	0	0.0595668	0.214278	0.236976	0.48918	0.0349262	0.0713341	0.0438371	0.0982712
	1084		Q04066	Q04066	Kynurenine formamidase	3650	Q04066	BNA7		ambiguous	Formylkynurenine formamidase	3086.45	0	45	0																			0.0780068	0.307103	0.220572	0.253647	0.140672	0	0.178271	0.417417	0.23842	0.0816802	0.0842114	0	0.126648	0.44935	0.194124	0.141217
	1740		Q04272	Q04272	Vacuolar protein sorting-associated protein 20	3688	Q04272	VPS20		ambiguous	Myristoylated subunit of the ESCRT-III complex	1664.72	38	61	32																			0.107771	0.191932	0.367194	0.246064	0.0870395	0	0.0949624	0.153824	0.421511	0.209556	0.120146	0	0.0742811	0.155139	0.421946	0.234301
		449	Q04299	Q04299	Probable ADP-ribose 1-phosphate phosphatase YML087W	3690	Q04299	PDL32		unknown	Putative ADP-ribose-1''-monophosphatase	1536.92	12	35	68
		2612	Q04370	Q04370	Peroxisome assembly protein 12	3702	Q04370	PEX12		peroxisome	C3HC4-type RING-finger peroxin and E3 ubiquitin ligase	1240.85	30	13	73
		316	Q04399	Q04399	Putative multicopper oxidase GMC1	3708	Q04399	GMC1		unknown	Protein involved in meiotic progression	885.026	0	14	73
	3221		Q04411	Q04411	Uracil catabolism protein 2	3714	Q04411	URC2		nucleus	Putative Zn(II)2Cys6 motif containing transcription factor	779.836	0	53	0																			0	0	0.0633008	0.364046	0.416703	0.15595	0	0	0	0.317174	0.484	0.198826	0	0	0	0.206332
1337			Q04418	Q04418	RNA polymerase II-associated protein RBA50	3716	Q04418	RBA50	cytosol	cytosol	Protein involved in transcription	2602.1	55	19	13	0.25289	0.135107	0.120871	0.0762638	0.180783	0.234085	0.170336	0.272389	0.169831	0.0919533	0.143861	0.151628	0.108107	0.0998732	0.166739	0.261625	0.209749	0.153907
	873		Q04430	Q04430	Pantothenate kinase CAB1	3718	Q04430	CAB1		cytosol	Pantothenate kinase, ATP:D-pantothenate 4'-phosphotransferase	3662.73	36	74	30																			0.246424	0.254635	0.246221	0.134573	0.0650069	0.0531395	0.167031	0.340285	0.202056	0.211687	0.0789406	0	0.210853	0.286707	0.221467	0.145069
	3220		Q04461	Q04461	Uncharacterized protein YMR111C	3725	Q04461	EUC1		cytosol	Sequence-specific DNA binding protein	238	0	55	0																			0	0	0.0519411	0.353318	0.367	0.227741	0	0	0.0399056	0.33194	0.384144	0.24401	0	0	0	0.160097
	1879		Q04670	Q04670	Transposon Ty1-MR2 Gag-Pol polyprotein;Capsid protein;Ty1 protease;Integrase;Reverse transcriptase/ribonuclease H	3749	Q04670	TY1B-MR2					32	48	0																			0.147281	0.0732977	0.163747	0.303622	0.244727	0.0673254	0.129732	0.0746572	0.226427	0.326067	0.20272	0.0403972	0.151389	0.0822199	0.229898	0.375996
	1227		Q04739	Q04739	SNF1 protein kinase subunit beta-3	3758	Q04739	GAL83		cytosol	One of three alternate beta-subunits of the Snf1 kinase complex	3513.97	24	67	53																			0.287487	0.187842	0.200515	0.151412	0.105946	0.0667985	0.188942	0.221626	0.165657	0.22873	0.122945	0.0721002	0.23565	0.173503	0.161284	0.196869
		2228	Q04740	Q04740	Ribonuclease H	3759	Q04740	RNH1		cytosol	Ribonuclease H1	1201.2	29	34	51
	1710		Q05497	Q05497	Uncharacterized transporter YDR338C	3805	Q05497	YDR338C		PM	Putative protein of unknown function	1257.8	13	49	17																			0.102327	0.315727	0.420579	0.130938	0.03043	0	0.00958439	0.155659	0.556672	0.218017	0.0600671	0	0	0.222541	0.436181	0.301643
		2927	Q05568	Q05568	Peroxisome biogenesis factor 10	3817	Q05568	PEX10		peroxisome	Peroxisomal membrane E3 ubiquitin ligase	707.111	13	14	63
	65		Q05777	Q05777	Cell wall protein YLR194C	3827	Q05777	NCW2		PM	GPI-anchored protein involved in cell wall remodeling	2198.62	0	89	0																			0.381333	0.348038	0.203177	0.0316029	0.0251134	0.0107367	0.48795	0.299947	0.10913	0.0553491	0.0328159	0.0148078	0.385938	0.370715	0.155789	0.0429639
	896		Q05788	Q05788	Purine nucleoside phosphorylase	3832	Q05788	PNP1	cytosol	cytosol	Purine nucleoside phosphorylase	5220.27	0	58	34																			0.273547	0.287264	0.163433	0.175426	0.10033	0	0.165849	0.315709	0.174219	0.158689	0.137876	0.047657	0.171505	0.293948	0.204748	0.167535
		2904	Q05871	Q05871	3,2-trans-enoyl-CoA isomerase	3841	Q05871	ECI1		peroxisome	Peroxisomal delta3,delta2-enoyl-CoA isomerase	1599.96	34	14	70
	2916		Q05937	Q05937	Zinc finger protein STP3	3855	Q05937	STP3		nucleus	Zinc-finger protein of unknown function	1837.99	15	71	32																			0.033692	0	0.159335	0.279669	0.337784	0.189521	0.0456268	0.0353156	0.0966917	0.256659	0.304695	0.261012	0.0798635	0	0.0978051	0.279727
	149		Q06090	Q06090	54S ribosomal protein L51, mitochondrial	3872	Q06090	MRPL51		mitochondria	Mitochondrial ribosomal protein of the large subunit	3304.89	0	38	0																			0.368099	0.439831	0.19207	0	0	0	0.465741	0.37876	0.155499	0	0	0	0.39185	0.417065	0.191085	0
	2173		Q06213	Q06213	Mediator of RNA polymerase II transcription subunit 10	3905	Q06213	NUT2		nucleus	Subunit of the RNA polymerase II mediator complex	2952.69	32	49	29																			0.118341	0.0746223	0.142483	0.208714	0.183471	0.272369	0.137669	0.0706236	0.116627	0.224583	0.181501	0.268996	0.116018	0	0.126855	0.18583
2217			Q06324	Q06324	Mitochondrial MYO2 receptor-related protein 1	3918	Q06324	MMR1		mitochondria	Phospholipid binding protein	1458.1	50	26	32	0.339409	0.610118	0.0504729	0	0	0	0.363756	0.551453	0.0847907	0	0	0	0.431811	0.457997	0.110192	0	0	0
1896			Q06346	Q06346	Inositol phosphorylceramide synthase regulatory subunit KEI1;KEI1N;KEI1C	3927	Q06346	KEI1		Golgi	Component of inositol phosphorylceramide (IPC) synthase	3614.24	47	29	18	0.0736891	0.0781139	0.160405	0.247635	0.306364	0.133792	0.120043	0.0584337	0.167398	0.219708	0.279353	0.155064	0.0943617	0.108674	0.129699	0.26742	0.252128	0.147717
	1875		Q06389	Q06389	Calcium-binding protein NCS-1	3930	Q06389	FRQ1		Golgi	N-myristoylated calcium-binding protein	2664.16	16	57	37																			0.120828	0.162893	0.253441	0.210609	0.138899	0.11333	0.109623	0.135326	0.206173	0.221395	0.149306	0.178176	0.096384	0	0.246689	0.228214
	3198		Q06412	Q06412	Rho1 guanine nucleotide exchange factor TUS1	3936	Q06412	TUS1		PM	Guanine nucleotide exchange factor (GEF) that modulates Rho1p activity	508.671	27	109	16																			0.030113	0	0.0368694	0.304182	0.360454	0.268381	0	0.0184356	0.102415	0.314989	0.327227	0.236934	0	0	0.00945417	0.376012
		1594	Q06494	Q06494	Putative pyridoxal reductase	3947	Q06494	YPR127W		cytosol	Putative pyridoxine 4-dehydrogenase	5269.41	0	29	61
	1365		Q06624	Q06624	DNA damage tolerance protein RHC31	3971	Q06624	AOS1		nucleus	Subunit of heterodimeric nuclear SUMO activating enzyme E1 with Uba2p	3588.4	0	68	31																			0.197528	0.222659	0.304552	0.116337	0.0469136	0.112009	0.0797669	0.247103	0.237404	0.139576	0.20645	0.0897003	0.135038	0.284424	0.172642	0.224538
	2495		Q06628	Q06628	Autophagy-related protein 13	3973	Q06628	ATG13		cytosol	Regulatory subunit of the Atg1p signaling complex	1535.74	0	75	0																			0.0771592	0	0.212834	0.127495	0.225012	0.357499	0.0601396	0.0773552	0.167142	0.205211	0.186773	0.303379	0	0	0.142569	0.336035
	321		Q06644	Q06644	Probable dolichyl-phosphate-mannose--protein mannosyltransferase 7	3981	Q06644	PMT7	ER	ER	Putative protein mannosyltransferase similar to Pmt1p	2230.06	39	57	21																			0.39542	0.47735	0.12723	0	0	0	0.45113	0.391003	0.157866	0	0	0	0.422907	0.394593	0.1825	0
	2882		Q06648	Q06648	GTPase-interacting component 2	3982	Q06648	GIC2		cytosol	Rho-family GTPase interacting protein and Cdc42p effector	1244.9	0	75	0																			0.0113986	0	0.126406	0.272758	0.276951	0.312486	0.00403232	0.0134102	0.138147	0.222646	0.238483	0.383281	0.0861351	0.0588394	0.12877	0.279336
		745	Q06651	Q06651	E3 ubiquitin-protein ligase PIB1	3983	Q06651	PIB1		vacuole	RING-type ubiquitin ligase of the endosomal and vacuolar membranes	1449.07	0	0	42
	2892		Q06836	Q06836	Arf guanine nucleotide exchange factor SYT1	4016	Q06836	SYT1		Golgi	Guanine nucleotide exchange factor (GEF) for Arf proteins	279	0	78	0																			0	0	0.35592	0.294795	0.296034	0.0532512	0	0	0.171797	0.448911	0.286943	0.0923493	0	0	0.226635	0.469763
2769			Q07350	Q07350	Pre-mRNA-splicing factor PRP11	4023	Q07350	PRP11		nucleus	Subunit of the SF3a splicing factor complex	2348.51	43	48	0	0.12737	0.0851372	0.117857	0.153674	0.233072	0.282891	0	0.0534093	0	0.221814	0.302203	0.422573	0.0568511	0.0577	0.0952558	0.0936087	0.250677	0.445907
	2726		Q07454	Q07454	UPF0592 protein YDL073W	4032	Q07454	AHK1		unknown	Scaffold protein in the HKR1 sub-branch of the Hog1p-signaling pathway	368.229	0	61	17																			0.10872	0.118353	0.0324799	0.166074	0.251566	0.322806	0.0553095	0	0.0316777	0.313972	0.342466	0.256575	0.16334	0	0.133975	0.146914
	2596		Q07458	Q07458	Transcriptional regulatory protein RXT3	4034	Q07458	RXT3	nucleus	nucleus	Component of the Rpd3L histone deacetylase complex	2375.1	47	66	38																			0.0564877	0.0278304	0.137222	0.273715	0.358413	0.146331	0.0672363	0.0582377	0.117547	0.249302	0.253705	0.253972	0.133271	0	0.0971232	0.182701
2302			Q08004	Q08004	Bud site selection protein 20	4097	Q08004	BUD20	nucleus	nucleus	C2H2-type zinc finger protein required for ribosome assembly	5348.78	153	29	0	0.124982	0.0998226	0.116309	0.108434	0.145353	0.405099	0.149682	0.134643	0.14422	0.116672	0.107013	0.34777	0.114722	0.0908792	0.0611232	0.051043	0.163936	0.518297
	1444		Q08217	Q08217	Serine/threonine-protein kinase PSK2	4119	Q08217	PSK2		cytosol	PAS-domain containing serine/threonine protein kinase	2166.37	0	43	36																			0.216615	0.174508	0.128581	0.150165	0.125039	0.205092	0.162878	0.325764	0.211692	0.144112	0.155554	0	0.242128	0.0860625	0.26902	0.174418
1849			Q08223	Q08223	Altered inheritance of mitochondria protein 39, mitochondrial	4122	Q08223	AIM39		ambiguous	Protein of unknown function	506.118	44	25	25	0.305942	0.55119	0.142868	0	0	0	0.376404	0.489826	0.13377	0	0	0	0.329418	0.545984	0.124598	0	0	0
		1100	Q08230	Q08230	Succinate dehydrogenase assembly factor 2, mitochondrial	4128	Q08230	SDH5		mitochondria	Protein required for flavinylation of Sdh1p	3490.67	0	30	46
	3201		Q08236	Q08236	Target of rapamycin complex 2 subunit AVO1	4133	Q08236	AVO1		ambiguous	Subunit of TORC2, a regulator of plasma membrane (PM) homeostasis	769	0	121	0																			0.0087176	0	0.0888882	0.35569	0.301314	0.24539	0	0	0.0404014	0.298232	0.526547	0.134819	0.0102154	0.00596557	0.0320941	0.248469
	2884		Q08280	Q08280	Bypass of stop codon protein 6	4140	Q08280	BSC6		ambiguous	Protein of unknown function with 8 putative transmembrane segments	1407.11	31	54	36																			0.0726665	0	0.154217	0.320818	0.229911	0.222387	0	0.0427549	0.137731	0.317439	0.314667	0.187409	0	0	0.157857	0.370358
	789		Q08448	Q08448	Putative lipase YOR059C	4152	Q08448	LPL1		ER	Phospholipase	1035.05	0	88	31																			0.244597	0.27961	0.348294	0.0803039	0.0471958	0	0.307741	0.195834	0.383588	0.112836	0	0	0.37042	0.218494	0.411086	0
	2277		Q08484	Q08484	GTPase-activating protein GYP1	4153	Q08484	GYP1		Golgi	Cis-golgi GTPase-activating protein (GAP) for yeast Rabs	1514.24	12	117	0																			0.091061	0.0881256	0.179225	0.153658	0.255377	0.232553	0.0469481	0.0240334	0.164182	0.171811	0.322579	0.270447	0.0353173	0.0264935	0.203522	0.283643
	1840		Q08491	Q08491	Superkiller protein 7	4155	Q08491	SKI7		cytosol	GTP-binding protein that couples the Ski complex and exosome	2176.1	29	102	49																			0.202594	0.195669	0.0792295	0.122404	0.120448	0.279656	0.0773073	0.157007	0.0640724	0.145183	0.184339	0.372091	0.16388	0.104293	0.207061	0.0521191
	3212		Q08562	Q08562	ATP-dependent helicase ULS1	4162	Q08562	ULS1	nucleus	nucleus	Swi2/Snf2-related translocase, SUMO-Targeted Ubiquitin Ligase (STUbL)	1434	12	56	0																			0	0.0467901	0	0.203794	0.455975	0.293441	0	0	0.0859406	0.233277	0.393967	0.286815	0	0	0	0.304748
	3024		Q08649	Q08649	Histone acetyltransferase ESA1	4171	Q08649	ESA1		nucleus	Catalytic subunit of the histone acetyltransferase complex (NuA4)	1772	13	61	28																			0.0137248	0.0617439	0.0936756	0.310901	0.303221	0.216734	0	0.0246715	0.16346	0.156996	0.340243	0.314629	0	0	0.103609	0.199301
	1574		Q08754	Q08754	Bud site selection protein 7	4189	Q08754	BUD7		ambiguous	Member of the ChAPs family (Chs5p-Arf1p-binding proteins)	2070	0	37	21																			0.122941	0.169995	0.169196	0.169298	0.188346	0.180224	0.195197	0.172393	0.195995	0.104373	0.241944	0.090098	0.434551	0.0914342	0.0542717	0.100995
		2859	Q08816	Q08816	Uncharacterized protein YOR352W	4193	Q08816	TFB6		cytosol	Subunit of TFIIH complex	2859.32	0	28	54
	1932		Q08887	Q08887	Nuclear division defective protein 1	4201	Q08887	NDD1		nucleus	Transcriptional activator essential for nuclear division	510.989	0	46	0																			0.118558	0.132507	0.202313	0.0667542	0.291076	0.188792	0	0.182908	0.191031	0.183085	0.313066	0.12991	0.0657366	0.0730067	0.166789	0.41071
	2281		Q08930	Q08930	Uncharacterized protein YPL191C	4214	Q08930	MIY2		cytosol	K48-specific deubiquitinating (DUB) enzyme	1735.84	0	42	13																			0	0.0585605	0.405103	0.275836	0.0926727	0.167827	0	0.142577	0.42956	0.162975	0.0712751	0.193613	0.0796206	0	0.389013	0.209183
	2519		Q08963	Q08963	U2 small nuclear ribonucleoprotein A	4224	Q08963	LEA1	nucleus	nucleus	Component of U2 snRNP complex	3361.17	28	133	51																			0.0662694	0.0497498	0.121077	0.254554	0.240095	0.268255	0.0586804	0.0572147	0.134214	0.235049	0.274992	0.239849	0.0462711	0.0838721	0.102839	0.242613
		999	Q08968	Q08968	UPF0061 protein FMP40	4228	Q08968	FMP40		mitochondria	Mitochondrial AMPylator in the pseudokinase selenoprotein-O family	1823.95	51	39	135
		483	Q08989	Q08989	Uncharacterized protein YPL277C	4237	Q08989	YPL277C		ambiguous	Putative protein of unknown function	2553	0	0	56
		1204	Q12008	Q12008	Phosphoglycerate mutase 2	4244	Q12008	GPM2		cytosol	Nonfunctional homolog of Gpm1p phosphoglycerate mutase	4285.13	0	0	66
		573	Q12010	Q12010	Probable vacuolar amino acid transporter YPQ1	4246	Q12010	YPQ1	vacuole	vacuole	Putative vacuolar membrane transporter for cationic amino acids	7944.92	26	14	40
	1672		Q12015	Q12015	Transmembrane protein YOR223W	4249	Q12015	DSC3		ambiguous	Subunit of the DSC ubiquitin ligase complex	1295.43	24	61	30																			0.15594	0.140011	0.213224	0.207083	0.155988	0.127755	0.151756	0.101919	0.203645	0.20324	0.230409	0.109032	0.122701	0.181264	0.178513	0.178531
	2006		Q12016	Q12016	Vacuolar protein sorting-associated protein 68	4250	Q12016	VPS68		vacuole	Vacuolar membrane protein of unknown function	2999.5	15	51	27																			0.0855122	0.108134	0.217074	0.326551	0.194542	0.0681877	0.0366918	0.102142	0.236052	0.300296	0.216896	0.107922	0.0579857	0.0767889	0.327098	0.321236
	3095		Q12020	Q12020	Protein SRL2	4254	Q12020	SRL2		nucleus	Protein of unknown function	1302.01	12	99	37																			0	0	0.104053	0.351415	0.413843	0.130689	0.0135106	0.0145259	0.0819125	0.390564	0.348292	0.151195	0.0333265	0	0.148355	0.366163
2272			Q12056	Q12056	Iron sulfur cluster assembly protein 2, mitochondrial	4277	Q12056	ISU2	mitochondria	mitochondria	Mitochondrial protein required for iron-sulfur protein synthesis	4167.4	48	0	0	0.342738	0.615296	0.0419657	0	0	0	0.321412	0.624976	0.0536122	0	0	0	0.354612	0.527936	0.117453	0	0	0
	2211		Q12124	Q12124	Mediator of RNA polymerase II transcription subunit 2	4314	Q12124	MED2	nucleus	nucleus	Subunit of the RNA polymerase II mediator complex	2968.71	35	46	12																			0.106529	0.09408	0.103572	0.123571	0.227408	0.34484	0.115483	0.0743792	0.107018	0.14524	0.217099	0.34078	0.0830269	0.078937	0.118914	0.150355
	1563		Q12198	Q12198	Putative cystathionine gamma-synthase YLL058W	4361	Q12198	HSU1		unknown	Inefficient homocysteine synthase	933.412	0	77	28																			0.193403	0.185718	0.200439	0.165412	0.131477	0.123551	0.0997991	0.29917	0.169005	0.210821	0.149741	0.0714634	0.0930099	0.12101	0.267331	0.255789
	1659		Q12199	Q12199	Type 2A phosphatase activator TIP41	4362	Q12199	TIP41		cytosol	Tap42p-interacting protein	2624.19	0	51	38																			0.214511	0.144948	0.12261	0.13225	0.155226	0.230455	0.0855054	0.181783	0.174653	0.172074	0.150708	0.235277	0.146107	0.1675	0.193589	0.17252
	1892		Q12209	Q12209	Probable ferric reductase transmembrane component 8	4369	Q12209	FRE8		ambiguous	Protein with sequence similarity to iron/copper reductases	814	0	49	12																			0.0995542	0.139553	0.566101	0.194792	0	0	0.0144631	0.11153	0.625519	0.237733	0.0107555	0	0.0791849	0.164612	0.56613	0.171425
	3037		Q12224	Q12224	Transcription factor RLM1	4378	Q12224	RLM1		nucleus	MADS-box transcription factor	709.5	0	44	25																			0	0	0.156274	0.290963	0.353722	0.199041	0	0	0.148091	0.354402	0.303808	0.193699	0.0428974	0	0.104611	0.313505
1031			Q12232	Q12232	Uncharacterized protein SLP1	4381	Q12232	SLP1		ER	Glycosylated integral ER membrane protein of unknown function	1750.13	49	12	36	0.071703	0.0631028	0.123767	0.484416	0.163757	0.0932546	0.114228	0.273243	0.53049	0.08204	0	0	0.376066	0.222341	0.333119	0.0684738	0	0
	1280		Q12242	Q12242	UBA domain-containing protein RUP1	4387	Q12242	RUP1		cytosol	Protein that regulates ubiquitination of Rsp5p	3866.94	13	54	31																			0.301007	0.128763	0.175629	0.147058	0.117491	0.130051	0.186222	0.227747	0.252428	0.179005	0.154598	0	0.249494	0.185493	0.170731	0.394281
2873			Q12247	Q12247	rRNA-processing protein FYV7	4391	Q12247	FYV7		nucleus	Nucleolar protein required for maturation of 18S rRNA	2450.85	43	12	0	0.0945681	0.0556359	0.109524	0.0818578	0.184807	0.473608	0.0348411	0.0567073	0.0649243	0.0902174	0.173623	0.579687	0	0.0586451	0.0659174	0.0933387	0.227317	0.554782
		917	Q12252	Q12252	Phosphate metabolism protein 7	4395	Q12252	PHM7		cytosol	Protein of unknown function	1076.37	0	0	71
	922		Q12254	Q12254	Protein SVS1	4396	Q12254	SVS1		ambiguous	Cell wall and vacuolar protein	2042.76	0	60	0																			0.204306	0.46153	0.275178	0.0319516	0.0155513	0.0114825	0.120318	0.494882	0.246752	0.0738353	0.0457359	0.0184771	0.08938	0.632	0.169173	0.0675221
370			Q12301	Q12301	Uncharacterized membrane protein YDL180W	4425	Q12301	AIT1		ambiguous	G protein-coupled receptor-like protein	830.114	60	35	30	0.13859	0.18628	0.458509	0.216621	0	0	0.152361	0.151663	0.500642	0.195335	0	0	0.17115	0.233029	0.492761	0.103061	0	0
	3035		Q12308	Q12308	Transcription factor tau 60 kDa subunit	4429	Q12308	TFC8		nucleus	Subunit of RNA polymerase III transcription initiation factor complex	1632.26	0	63	28																			0.0386134	0.0215137	0.0935526	0.311506	0.383134	0.15168	0.0284753	0.0391372	0.0949584	0.299343	0.351772	0.186313	0.0443539	0	0.0930642	0.231732
	3222		Q12309	Q12309	Pre-mRNA-splicing factor CLF1	4430	Q12309	CLF1		nucleus	Member of the NineTeen Complex (NTC)	1169.94	35	54	0																			0	0	0.0247471	0.310356	0.485959	0.178938	0	0	0	0.228526	0.166918	0.604556	0	0	0	0.163446
		1419	Q12320	Q12320	Hydroxyacylglutathione hydrolase, mitochondrial	4435	Q12320	GLO4		mitochondria	Mitochondrial glyoxalase II	1271.39	0	34	52
	1275		Q12326	Q12326	Phosphoglycerate mutase 3	4439	Q12326	GPM3		cytosol	Nonfunctional homolog of Gpm1p phosphoglycerate mutase	3592.4	0	57	0																			0.234988	0.206691	0.18396	0.161212	0.124715	0.0884346	0.166387	0.242827	0.185357	0.135678	0.172706	0.097045	0.140044	0.292492	0.152627	0.131084
		699	Q12328	Q12328	Mitochondrial import inner membrane translocase subunit TIM22	4440	Q12328	TIM22		mitochondria	Essential core component of mitochondrial TIM22 complex	1533.17	27	13	42
	3144		Q12347	Q12347	F-box protein HRT3	4454	Q12347	HRT3		unknown	Putative SCF-ubiquitin ligase F-box protein	1019.07	0	51	27																			0	0.0453514	0.0909962	0.108993	0.183014	0.571646	0	0.0481674	0.0872116	0.144467	0.221747	0.498407	0	0	0.0592701	0.156424
1579			Q12365	Q12365	Spindle pole component BBP1	4462	Q12365	BBP1		nucleus	Protein required for the spindle pole body (SPB) duplication	1466.34	40	12	12	0.0853369	0.0491415	0.865522	0	0	0	0	0.100317	0.836919	0.0627635	0	0	0.0973224	0.126618	0.628846	0.147214	0	0
		1131	Q12375	Q12375	Mitochondrial ornithine transporter 1	4468	Q12375	ORT1	mitochondria	mitochondria	Ornithine transporter of the mitochondrial inner membrane	2197.1	29	17	51
	1293		Q12418	Q12418	Protein GIS3	4492	Q12418	GIS3		cytosol	Protein of unknown function	1007.25	0	43	0																			0.106547	0.383602	0.291745	0.0771889	0.0641685	0.0767491	0.112377	0.182698	0.404943	0.0733995	0.106299	0.120284	0.201003	0.234885	0.313382	0.12938
	733		Q12428	Q12428	Probable 2-methylcitrate dehydratase	4497	Q12428	PDH1		cytosol	Putative 2-methylcitrate dehydratase	1679.97	46	52	38																			0.318167	0.538962	0.142871	0	0	0	0.367542	0.601565	0.0308931	0	0	0	0.333972	0.531074	0.134955	0
	1055		Q12429	Q12429	Diphthine--ammonia ligase	4498	Q12429	DPH6		cytosol	Diphthamide synthetase	2338.73	13	47	13																			0.290591	0.231407	0.187714	0.187643	0.102643	0	0.123346	0.377762	0.249086	0.114868	0.134938	0	0.156451	0.288904	0.23219	0.145079
	3196		Q12454	Q12454	Putative tyrosine-protein phosphatase OCA6	4516	Q12454	OCA6		cytosol	Cytoplasmic protein required for replication of Brome mosaic virus	1691.66	0	47	13																			0.032243	0.0314001	0.065442	0.0977088	0.265229	0.507977	0	0	0.0333683	0.106318	0.362624	0.497689	0	0	0.0372457	0.209654
	2706		Q12457	Q12457	RNA polymerase I termination factor	4518	Q12457	NSI1		nucleus	RNA polymerase I termination factor	897.938	17	99	38																			0.0118003	0	0.131137	0.360638	0.382473	0.113953	0.0165854	0.00801248	0.0656564	0.354136	0.336506	0.219104	0.255942	0	0.160705	0.256981
		825	Q12497	Q12497	Protein FMP16, mitochondrial	4546	Q12497	FMP16		mitochondria	Protein of unknown function	6852.59	0	0	37
	2958		Q12509	Q12509	Actin-like protein ARP6	4554	Q12509	ARP6		ambiguous	Actin-related protein that binds nucleosomes	1181.72	46	70	25																			0.0362388	0.0339053	0.0949907	0.284465	0.328817	0.221583	0.0505703	0.0433359	0.0885936	0.358241	0.26946	0.189799	0	0.0477341	0.124024	0.264198
	2558		Q12672	Q12672	60S ribosomal protein L21-B	4570	Q12672	RPL21B	ribosome	ribosome	Ribosomal 60S subunit protein L21B	43429.5	36	46	29																			0.0749275	0.0672367	0.0924774	0.0940495	0.177597	0.493712	0.0942862	0.0683609	0.0962891	0.127872	0.189277	0.423915	0.0759616	0.0564849	0.0797602	0.107792
	2500		Q3E747	Q3E747	Uncharacterized protein YLR363W-A	4596	Q3E747	YLR363W-A		nucleus	Protein of unknown function	3958.01	13	45	0																			0.0959292	0.0794076	0.0919641	0.107851	0.157336	0.467512	0.0702307	0.0881558	0.0946588	0.0929586	0.161147	0.492849	0.0764043	0.055057	0.0758156	0.0987046
	2955		Q3E772	Q3E772	Uncharacterized protein YGR169C-A	4603	Q3E772	LSO2		cytosol	Ribosome-associated protein	7997.99	44	56	51																			0.0810767	0.0590795	0.0543111	0.06972	0.170626	0.565187	0.0544138	0.0526372	0.0171808	0.0805253	0.12276	0.672483	0.0683326	0.0771551	0.0587072	0.0831183
	1441		Q3E795	Q3E795	Uncharacterized protein YLR361C-A	4610	Q3E795	YLR361C-A		ambiguous	Putative protein of unknown function	2278.68	12	42	32																			0.213378	0.20789	0.26202	0.11816	0.0474836	0.151068	0	0.44298	0.336999	0.220021	0	0	0.174971	0.23529	0.398476	0.191264
2014			Q3E7C1	Q3E7C1	RNA polymerase II transcription factor B subunit 5	4618	Q3E7C1	TFB5		nucleus	Component of RNA polymerase II general transcription factor TFIIH	1612.07	52	39	18	0.0878372	0.0704247	0.15338	0.208513	0.259169	0.220676	0.108171	0.0569193	0.110078	0.222298	0.250187	0.252348	0.076313	0.0801938	0.194244	0.200589	0.230369	0.218291
	1364		Q3E830	Q3E830	Uncharacterized protein YCR075W-A	4623	Q3E830	EGO2		vacuole	Subunit of the EGO/GSE complex	15147.3	29	57	0																			0.136339	0.260948	0.480605	0.122108	0	0	0.11331	0.194279	0.457936	0.175394	0.059082	0	0.21684	0.245313	0.437776	0.05912
	1260		Q3E833	Q3E833	EKC/KEOPS complex subunit PCC1	4624	Q3E833	PCC1		nucleus	Component of the EKC/KEOPS protein complex	5416.21	0	48	12																			0.230639	0.240269	0.157431	0.158722	0.0887939	0.124145	0.167385	0.22674	0.23885	0.16563	0.12475	0.0766445	0.18285	0.260558	0.167271	0.263909
149			Q8TGU7	Q8TGU7	Uncharacterized protein YBR126W-A	4638	Q8TGU7	MEO1	ER	ER	Putative protein of unknown function	5728	43	13	27	0.138615	0.25518	0.422572	0.145151	0.0384807	0	0.17443	0.185365	0.461033	0.144764	0.0344083	0	0.1989	0.258864	0.347432	0.161466	0.0333386	0
223			Q92316	Q92316	Dolichyl-diphosphooligosaccharide--protein glycosyltransferase subunit OST5	4639	Q92316	OST5		cytosol	Zeta subunit of the oligosaccharyltransferase complex of the ER lumen	2809.23	36	0	0	0.215879	0.235828	0.326715	0.176474	0.0451047	0	0.242949	0.254368	0.394632	0.064907	0.0431448	0	0.173279	0.178137	0.37953	0.197229	0.0718252	0
		514	Q96VH4	Q96VH4	Putative nitroreductase HBN1	4644	Q96VH4	HBN1		cytosol	Protein of unknown function	4406.09	0	0	47
	148		Q96VH5	Q96VH5	MICOS complex subunit MIC10	4645	Q96VH5	MIC10		mitochondria	Conserved component of the MICOS complex	2946	16	45	15																			0.366085	0.419479	0.214436	0	0	0	0.532177	0.346744	0.12108	0	0	0	0.3975	0.36211	0.240389	0
	2932		Q99181	Q99181	Protein HSH49	4648	Q99181	HSH49		nucleus	U2-snRNP associated splicing factor	2396.5	17	49	27																			0.0968814	0	0.105727	0.203849	0.307682	0.285861	0.0937415	0.0628877	0.105557	0.257555	0.274871	0.205388	0.0736118	0	0	0.234044
	2515		Q99222	Q99222	ARF3-interacting protein 1	4656	Q99222	AFI1		cytosol	Arf3p polarization-specific docking factor	235.005	30	59	44																			0	0.0791026	0.365207	0.402574	0.153117	0	0	0.058199	0.410299	0.35143	0.180072	0	0	0.0255299	0.483932	0.283092
	641		Q99252	Q99252	Protein ECM3	4660	Q99252	ECM3		ER	Non-essential protein of unknown function	550.977	14	82	13																			0.363428	0.293718	0.245477	0.0747084	0.0226692	0	0.379323	0.159608	0.279772	0.119159	0.0621378	0	0.391691	0.216052	0.194692	0.157728
	1878		Q99278	Q99278	Mediator of RNA polymerase II transcription subunit 11	4665	Q99278	MED11		nucleus	Subunit of the RNA polymerase II mediator complex	2979.83	12	60	17																			0.131604	0.11598	0.137014	0.212951	0.186516	0.215936	0.1382	0.103855	0.0867741	0.246332	0.148682	0.276157	0.24952	0.0978628	0.11889	0.16405
		2952	Q99296	Q99296	Uncharacterized protein YLR149C	4668	Q99296	GID11		cytosol	Substrate receptor of the glucose-induced degradation-deficient (GID)	1409.2	0	0	81
	717		Q99312	Q99312	IMP-specific 5-nucleotidase 1	4670	Q99312	ISN1		ambiguous	Inosine 5'-monophosphate (IMP)-specific 5'-nucleotidase	3376.54	0	55	21																			0.413597	0.23534	0.0296637	0.255161	0.066238	0	0.39235	0.434577	0.122583	0.0504899	0	0	0.402318	0.255438	0.302307	0.0399366
	3103		Q99314	Q99314	Something about silencing protein 5	4671	Q99314	SAS5	nucleus	nucleus	Subunit of the SAS complex (Sas2p, Sas4p, Sas5p)	1341	12	65	0																			0	0.0471173	0.0535947	0.248686	0.446039	0.204563	0.0185794	0.0157552	0.176852	0.259039	0.404177	0.125597	0	0	0.0887263	0.32063
714	1603		D6VTK4	D6VTK4	Pheromone alpha factor receptor	48	D6VTK4	STE2	PM	PM	Receptor for alpha-factor pheromone	4771.11	117	108	0	0.147523	0.147615	0.256903	0.259002	0.166681	0.0222774	0.166674	0.132569	0.260102	0.307846	0.132809	0	0.167829	0.142612	0.205017	0.302156	0.158632	0.0237543	0.171795	0.159464	0.363382	0.175106	0.109115	0.0211395	0.171933	0.122246	0.305224	0.228309	0.126568	0.0457199	0.159943	0.130709	0.333411	0.21421
1524		1045	D6W196	D6W196	Truncated non-functional calcium-binding mitochondrial carrier SAL1-1	49	D6W196	SAL1	mitochondria	mitochondria	ADP/ATP transporter	1380.55	59	32	56	0.292814	0.536429	0.170756	0	0	0	0.341443	0.488188	0.170369	0	0	0	0.392035	0.455121	0.152844	0	0	0
	3004	2509	O13539	O13539	THO complex subunit THP2	55	O13539	THP2	nucleus	nucleus	Subunit of the THO and TREX complexes	2363.57	34	85	62																			0.0610344	0.038721	0.0576277	0.202641	0.250501	0.389475	0.0530096	0.0497168	0.0577938	0.20474	0.196782	0.437958	0.056727	0.0361583	0.0714274	0.161092
927	1425		O94742	O94742	26S proteasome complex subunit SEM1	68	O94742	SEM1		proteasome	19S proteasome regulatory particle lid subcomplex component	13351.7	43	71	27	0.22723	0.152639	0.208548	0.122993	0.135054	0.153537	0.236008	0.194261	0.191567	0.131784	0.133383	0.112997	0.12945	0.189712	0.176964	0.199766	0.18706	0.117047	0.24208	0.181104	0.122417	0.141219	0.186659	0.12652	0.21866	0.194945	0.155472	0.162267	0.150792	0.117863	0.193929	0.213091	0.141223	0.175996
1387		891	P00127	P00127	Cytochrome b-c1 complex subunit 6	71	P00127	QCR6	mitochondria	mitochondria	Subunit 6 of the ubiquinol cytochrome-c reductase complex	5867.36	55	27	53	0.29478	0.547939	0.151894	0.00538643	0	0	0.284449	0.540329	0.175222	0	0	0	0.291544	0.490585	0.217871	0	0	0
	1451	1508	P00360	P00360	Glyceraldehyde-3-phosphate dehydrogenase 1	78	P00360	TDH1		cytosol	Glyceraldehyde-3-phosphate dehydrogenase (GAPDH), isozyme 1	80420.4	12	144	137																			0.200991	0.199853	0.154163	0.163369	0.135087	0.146538	0.153347	0.23114	0.193479	0.128743	0.160331	0.13296	0.136757	0.224725	0.180034	0.181895
	329	860	P00425	P00425	Cytochrome c oxidase polypeptide 5B, mitochondrial	82	P00425	COX5B		mitochondria	Subunit Vb of cytochrome c oxidase	3173.43	30	42	44																			0.37395	0.466889	0.159161	0	0	0	0.453648	0.410935	0.135418	0	0	0	0.393443	0.440836	0.165721	0
	811	1299	P04161	P04161	Phosphoribosylglycinamide formyltransferase	142	P04161	ADE8	cytosol	cytosol	Phosphoribosyl-glycinamide transformylase	7420.28	14	94	60																			0.241144	0.261261	0.219186	0.135774	0.0827535	0.0598814	0.215733	0.333781	0.228075	0.121516	0.0670978	0.0337974	0.24616	0.257656	0.20479	0.14238
2628		2664	P05318	P05318	60S acidic ribosomal protein P1-alpha	163	P05318	RPP1A	ribosome	ribosome	Ribosomal stalk protein P1 alpha	134732	91	57	60	0.132133	0.0797316	0.0655124	0.109045	0.192305	0.421273	0.0715901	0.107121	0.111792	0.109827	0.227633	0.372038	0.0564272	0.0585976	0.0804012	0.139132	0.240613	0.424829
2502	2438		P05740	P05740	60S ribosomal protein L17-A	174	P05740	RPL17A	ribosome	ribosome	Ribosomal 60S subunit protein L17A	37495	56	52	34	0.0979446	0.0775646	0.0891725	0.129777	0.211646	0.393896	0.128576	0.0976381	0.118826	0.150225	0.191694	0.313041	0.0873693	0.0769867	0.0586172	0.0922723	0.168315	0.51644	0.0981408	0.0806331	0.085529	0.116749	0.200247	0.418701	0.0892683	0.0753312	0.0776049	0.120394	0.189289	0.448112	0.0840155	0.087683	0.0799287	0.108191
2801		2739	P05745	P05745	60S ribosomal protein L36-A	177	P05745	RPL36A		ribosome	Ribosomal 60S subunit protein L36A	29505.4	50	33	53	0.102058	0.0562859	0.064971	0.0927373	0.20763	0.476318	0.0786088	0.0845265	0.0832459	0.0997345	0.217147	0.436737	0.0818056	0.0724708	0.0633388	0.0856916	0.146703	0.549991
2183	2291		P06100	P06100	General negative regulator of transcription subunit 2	186	P06100	CDC36		cytosol	Component of the CCR4-NOT core complex, involved in mRNA decapping	3236.73	100	109	44	0.0609043	0.0608197	0.128837	0.271583	0.299349	0.178507	0.0643664	0.0538269	0.116111	0.267396	0.322213	0.176087	0.0899721	0.0843435	0.202941	0.284688	0.221914	0.116142	0.0731911	0.050219	0.13236	0.291672	0.26253	0.190028	0.0389941	0.0852692	0.223589	0.273627	0.216321	0.1622	0.0893914	0.0697765	0.133884	0.254935
	2055	1906	P06245	P06245	cAMP-dependent protein kinase type 2	203	P06245	TPK2		nucleus	cAMP-dependent protein kinase catalytic subunit	2943.68	33	67	47																			0.0937453	0.0712365	0.115342	0.192572	0.226141	0.300964	0.0929297	0.113766	0.166609	0.172501	0.26001	0.194183	0.0854494	0.0866537	0.171549	0.196618
	3049	2963	P06777	P06777	DNA repair protein RAD1	214	P06777	RAD1		nucleus	Single-stranded DNA endonuclease (with Rad10p)	753	16	76	83																			0.0343402	0	0.0721136	0.213062	0.328069	0.352415	0.079964	0.0761859	0.136277	0.21967	0.243551	0.244353	0	0	0.0402477	0.222151
2472	2957		P06844	P06844	Protein SPT3	227	P06844	SPT3		nucleus	Subunit of the SAGA and SAGA-like transcriptional regulatory complexes	1593.04	47	60	20	0.0932107	0	0.143987	0.194558	0.37136	0.196885	0	0.0755892	0.113225	0.236892	0.302291	0.272003	0	0.129561	0.158648	0.231161	0.286698	0.193933	0	0.0343239	0.117945	0.305452	0.339869	0.20241	0.0787298	0.0373451	0.131331	0.23577	0.30344	0.213384	0	0	0.119942	0.190236
	866	1125	P07884-2;P07884	P07884	tRNA dimethylallyltransferase, mitochondrial	280	P07884	MOD5		nucleus	Delta 2-isopentenyl pyrophosphate:tRNA isopentenyl transferase	2196.05	28	55	57																			0.242341	0.233829	0.148938	0.167281	0.114549	0.0930621	0.165883	0.315341	0.134911	0.162175	0.062535	0.159156	0.335578	0.481291	0.143846	0
	1148	877	P07991	P07991	Ornithine aminotransferase	281	P07991	CAR2		cytosol	L-ornithine transaminase (OTAse)	21955.5	67	188	195																			0.214121	0.250239	0.205484	0.152761	0.0926806	0.0847135	0.136462	0.282404	0.270933	0.138066	0.119287	0.0528472	0.143588	0.287767	0.232098	0.175201
1712	2126		P08964	P08964	Myosin-1	301	P08964	MYO1		actin	Type II myosin heavy chain	2081.51	182	45	0	0.345984	0.194353	0.0895221	0.11864	0.0885983	0.162902	0.430846	0.123945	0.0501476	0.0539034	0.113519	0.22764	0.412824	0.235466	0.0481814	0.0582131	0.0659134	0.179402	0.127171	0.182776	0.0845965	0.102878	0.177907	0.324672	0.107079	0.0499835	0.17907	0.108839	0.175137	0.379892	0.101469	0.0731283	0.0543051	0.0891218
2861	2903		P09798	P09798	Anaphase-promoting complex subunit CDC16	316	P09798	CDC16		nucleus	Subunit of the anaphase-promoting complex/cyclosome (APC/C)	2073.02	51	102	36	0	0.080604	0.109184	0.200754	0.325615	0.283843	0	0	0.0307153	0.197589	0.439225	0.332471	0	0	0.108491	0.173781	0.466661	0.251066	0.0365491	0.0235983	0.090255	0.149767	0.225854	0.473977	0.0345936	0.0306077	0.119581	0.165504	0.264565	0.385149	0.0696745	0.0387166	0.110405	0.129044
878	845		P09880	P09880	tRNA ligase	317	P09880	TRL1	cytosol	cytosol	tRNA ligase	3511.01	97	126	50	0.324721	0.206937	0.128225	0.184828	0.155288	0	0.228232	0.371073	0.198517	0.146369	0.0494776	0.00633087	0.116304	0.152506	0.180033	0.24728	0.238767	0.0651096	0.271504	0.315071	0.192361	0.163807	0.0572562	0	0.126426	0.312081	0.186013	0.119544	0.129857	0.126079	0.181193	0.313189	0.187945	0.151395
	2294	2819	P0C2J3	P0C2J3	Transposon Ty2-LR1 Gag-Pol polyprotein;Capsid protein;Ty2 protease;Integrase;Reverse transcriptase/ribonuclease H	333	P0C2J3	TY2B-LR1					12	87	44																			0.0439146	0.0424101	0.176105	0.302647	0.309229	0.125695	0.0689637	0.0291039	0.206717	0.331477	0.272477	0.0912615	0.082802	0.0377534	0.220207	0.335243
1599		915	P0C5N3	P0C5N3	Uncharacterized protein YGL041W-A, mitochondrial	334	P0C5N3	DPC13	mitochondria	mitochondria	Putative mitochondrial protein of unknown function	3919.49	49	35	43	0.268769	0.53826	0.192971	0	0	0	0.365077	0.490629	0.144294	0	0	0	0.386265	0.476946	0.130995	0.00579491	0	0
2291	2942		P0CE41	P0CE41	Heme-responsive zinc finger transcription factor HAP1	335	P0CE41	HAP1		ambiguous	Zinc finger transcription factor	1449.95	63	258	0	0.0571864	0	0.066771	0.263709	0.448027	0.164307	0.0464746	0.0416722	0.102053	0.25517	0.320919	0.23371	0.131224	0.0633725	0.335478	0.235644	0.221367	0.0129147	0.0381199	0.0176267	0.0899571	0.356901	0.344338	0.153057	0.0455719	0.0189593	0.122663	0.317827	0.309113	0.185866	0.0659136	0.0163723	0.116475	0.273032
1384		845	P10566	P10566	Mitochondrial RNA-splicing protein MRS3	371	P10566	MRS3	mitochondria	mitochondria	Iron transporter, mediates Fe2+ transport across inner mito membrane	1461.6	59	30	47	0.310502	0.500799	0.188699	0	0	0	0.359783	0.448464	0.191753	0	0	0	0.358291	0.468512	0.173196	0	0	0
	1209	1978	P11353	P11353	Oxygen-dependent coproporphyrinogen-III oxidase	393	P11353	HEM13		cytosol	Coproporphyrinogen III oxidase	5995.81	32	134	65																			0.299447	0.218436	0.141469	0.152825	0.111637	0.0761863	0.196399	0.267816	0.164615	0.180862	0.16814	0.0221684	0.164386	0.195706	0.19347	0.194606
2520	2547		P11633	P11633	Non-histone chromosomal protein 6B	399	P11633	NHP6B		nucleus	High-mobility group (HMG) protein	7846.91	49	53	26	0.0673549	0.0497257	0.110815	0.176759	0.288122	0.307224	0.0649842	0.0621929	0.114838	0.142962	0.235692	0.379331	0.0571027	0.0980807	0.124862	0.132139	0.211532	0.376283	0.0747137	0.0507593	0.110933	0.18369	0.24165	0.338254	0.0556765	0.0641703	0.116265	0.167486	0.218896	0.377505	0.0569365	0.104332	0.0763008	0.169745
	2401	1571	P11747	P11747	Transcription initiation factor TFIID subunit 13	405	P11747	TAF13		cytosol	TFIID subunit (19 kDa)	1522.39	29	40	45																			0.0528172	0	0.183167	0.265157	0.271658	0.227201	0.0712574	0.0765151	0.139283	0.231796	0.275051	0.206097	0.0690269	0.078419	0.107358	0.191671
1716	2482		P11978	P11978	Regulatory protein SIR4	411	P11978	SIR4	nucleus	nucleus	SIR protein involved in assembly of silent chromatin domains	1446.25	82	126	32	0.0966822	0.0731565	0.187249	0.313191	0.206765	0.122957	0.066459	0.120304	0.0676724	0.456798	0.198583	0.0901832	0.143338	0.0481338	0.281529	0.135816	0.225267	0.165916	0.0411156	0.0492645	0.182822	0.374105	0.19414	0.158554	0.0432509	0.0501012	0.274948	0.20568	0.187343	0.238677	0.0220703	0.0374903	0.144363	0.465183
1917	1862		P12866	P12866	Alpha-factor-transporting ATPase	428	P12866	STE6		ambiguous	Plasma membrane ATP-binding cassette (ABC) transporter	2897.58	261	276	0	0.0701733	0.0966937	0.197015	0.343611	0.282394	0.0101123	0.0768122	0.0758423	0.189786	0.299923	0.279849	0.0777879	0.0722958	0.0796791	0.123797	0.283221	0.337914	0.103092	0.0898974	0.145596	0.336341	0.199598	0.133831	0.0947365	0.101014	0.101279	0.319464	0.238874	0.159548	0.0798206	0.0987152	0.103861	0.34109	0.225695
1887	1231		P13433	P13433	DNA-directed RNA polymerase, mitochondrial	446	P13433	RPO41	mitochondria	mitochondria	Mitochondrial RNA polymerase	3688.88	240	50	33	0.259084	0.390065	0.0628152	0.0503681	0.0913312	0.146337	0.281356	0.35785	0.0730754	0	0.00484153	0.282878	0.210752	0.443798	0.0758713	0.0260636	0.0557305	0.187785	0.0548286	0.225441	0.0090378	0	0.220261	0.490432	0.434708	0.384931	0.180361	0	0	0	0.415325	0.549033	0.0356419	0
1294	2105		P13574	P13574	Protein STE12	449	P13574	STE12	nucleus	nucleus	Transcription factor that is activated by a MAPK signaling cascade	2667.84	57	53	0	0.158984	0.0878415	0.100975	0.192724	0.192628	0.266847	0.200993	0.104062	0.104041	0.179787	0.210893	0.200225	0.297896	0.124777	0.128267	0.193996	0.176166	0.078899	0.101393	0	0.173088	0.286429	0.259437	0.179653	0.103899	0.0598541	0.138722	0.31909	0.207469	0.170966	0.153381	0.0771101	0.1514	0.242711
	1144	1482	P14065	P14065	Glycerol 2-dehydrogenase (NADP(+))	458	P14065	GCY1		cytosol	Glycerol dehydrogenase	6795.6	13	90	120																			0.217868	0.216555	0.179847	0.169552	0.104443	0.111735	0.213095	0.255248	0.191863	0.13931	0.121415	0.0790686	0.183405	0.286722	0.158416	0.185549
	809	782	P14306	P14306	Carboxypeptidase Y inhibitor	465	P14306	TFS1		cytosol	Inhibitor of carboxypeptidase Y (Prc1p), and Ras GAP (Ira2p)	7533.11	0	59	94																			0.254895	0.323373	0.176166	0.133051	0.088504	0.0240108	0.20198	0.301826	0.291766	0.0990868	0.0529536	0.0523869	0.175057	0.310093	0.180132	0.193766
	1174	1222	P14747	P14747	Serine/threonine-protein phosphatase 2B catalytic subunit A2	478	P14747	CMP2		cytosol	Calcineurin A	4494.55	43	158	161																			0.273117	0.203194	0.204541	0.194862	0.0810178	0.0432678	0.145968	0.372024	0.210098	0.16485	0.0771494	0.0299099	0.192544	0.196603	0.258308	0.189705
2841	3205		P15938	P15938	Pre-mRNA-splicing factor ATP-dependent RNA helicase PRP16	516	P15938	PRP16		nucleus	DEAH-box RNA helicase	810.233	49	53	30	0.0646838	0	0.0282136	0.111918	0.383909	0.411276	0.116857	0.0266828	0.0411816	0.16384	0.321456	0.329983	0.0578188	0	0.213085	0.0717201	0.266102	0.391273	0	0	0.0793099	0.21128	0.175039	0.534371	0	0	0.0569503	0.236063	0.324351	0.382636	0	0	0.0362357	0.247514
	1761	1828	P15992	P15992	Heat shock protein 26	517	P15992	HSP26		cytosol	Small heat shock protein (sHSP) with chaperone activity	19709.2	0	121	148																			0.16996	0.138765	0.146139	0.219882	0.181684	0.143571	0.11928	0.139471	0.182729	0.224887	0.224279	0.109354	0.121987	0.136281	0.177341	0.301239
2756		2774	P16664	P16664	Guanine nucleotide exchange factor subunit RGP1	536	P16664	RGP1	Golgi	Golgi	Subunit of a Golgi membrane exchange factor (Ric1p-Rgp1p)	1630.1	91	0	47	0.112682	0.142034	0.0385601	0.30707	0.399655	0	0	0.00976712	0.139887	0.482235	0.350595	0.0175169	0	0.0670086	0	0.420257	0.356051	0.156683
	2149	2407	P16965	P16965	ATPase-stabilizing factor 15 kDa protein	540	P16965	STF2		cytosol	Protein involved in resistance to desiccation stress	9596.45	13	99	145																			0.165112	0.110913	0.0767272	0.103781	0.19156	0.351907	0.0945081	0.0754006	0.0947896	0.0829316	0.135634	0.516736	0.0885216	0.0860502	0.130637	0.0609978
1657	1717		P17064	P17064	Purine-cytosine permease FCY2	541	P17064	FCY2		PM	Purine-cytosine permease	5492.18	96	68	0	0.102146	0.0913834	0.197171	0.325939	0.226893	0.0564677	0.0406784	0.0618942	0.253575	0.281523	0.274933	0.0873971	0.0734427	0.0676215	0.179468	0.38651	0.215142	0.0778157	0.1424	0.183965	0.261706	0.207762	0.133787	0.0703812	0.107076	0.105369	0.325648	0.198507	0.158968	0.104432	0.0749834	0.179869	0.32848	0.203583
	1246	2043	P17065	P17065	Rab guanine nucleotide exchange factor SEC2	542	P17065	SEC2		PM	Guanyl-nucleotide exchange factor for the small G-protein Sec4p	2892.7	18	71	102																			0.227545	0.250794	0.153841	0.249692	0.0583515	0.0597775	0.190649	0.283174	0.261362	0.215957	0.0488587	0	0.190004	0.160977	0.256985	0.219724
2251	2057		P17890	P17890	DNA-directed RNA polymerase III subunit RPC7	562	P17890	RPC31	nucleus	nucleus	RNA polymerase III subunit C31	3399.37	103	67	27	0.089728	0.0479532	0.0927249	0.169053	0.326564	0.273977	0.104241	0.0639526	0.104845	0.184781	0.242318	0.299861	0.136191	0.080073	0.120261	0.208311	0.24794	0.207223	0.116145	0.0750963	0.074592	0.22429	0.278732	0.231144	0.12608	0.0980423	0.0973972	0.215681	0.203419	0.25938	0.16379	0.114584	0.127875	0.162721
141		101	P17898	P17898	Cholinephosphotransferase 1	564	P17898	CPT1		ambiguous	Cholinephosphotransferase	2822.82	56	0	43	0.167025	0.212486	0.325043	0.201889	0.0701858	0.0233706	0.190021	0.195413	0.337491	0.172619	0.0813544	0.023102	0.228534	0.208661	0.277502	0.168462	0.083115	0.0337255
2656	2213		P18480	P18480	SWI/SNF chromatin-remodeling complex subunit SNF5	573	P18480	SNF5	nucleus	nucleus	Subunit of the SWI/SNF chromatin remodeling complex	1956	92	61	30	0.0898879	0.0727464	0.0741658	0.222562	0.294454	0.246183	0.0751399	0	0.0529262	0.300549	0.25031	0.321074	0.0552066	0	0.176665	0.327006	0.338296	0.102826	0.0912021	0	0.0657727	0.272651	0.388726	0.181648	0.0855863	0	0.133073	0.241143	0.335314	0.204884	0.0958524	0.357514	0.0522552	0.188687
	2722	2170	P18634	P18634	Arrestin-related trafficking adapter 10	578	P18634	ART10		cytosol	Protein of unknown function that contains 2 PY motifs	540.294	15	110	66																			0	0.0378828	0.262464	0.317201	0.210889	0.171563	0	0	0.287956	0.317481	0.232716	0.161846	0	0.0442727	0.259934	0.226037
1875		2174	P18888	P18888	Transcription regulatory protein SNF6	582	P18888	SNF6	nucleus	nucleus	Subunit of the SWI/SNF chromatin remodeling complex	1856.66	83	42	61	0.107824	0.0561939	0.0868651	0.240697	0.281922	0.226498	0.118047	0.053263	0.129964	0.253419	0.249384	0.195923	0.165166	0.0938265	0.187327	0.180558	0.245747	0.127377
	1123	1383	P18899	P18899	Stress protein DDR48	584	P18899	DDR48		cytosol	DNA damage-responsive protein	10661.4	41	294	266																			0.225959	0.238119	0.208366	0.128643	0.103297	0.0956165	0.184481	0.237597	0.21303	0.153377	0.142928	0.0685867	0.16072	0.294333	0.173926	0.184027
	1612	1604	P19146	P19146	ADP-ribosylation factor 2	592	P19146	ARF2		Golgi	ADP-ribosylation factor	10072.2	0	67	47																			0.193906	0.144681	0.283443	0.17296	0.13707	0.0679403	0.0981977	0.332044	0.301211	0.15752	0.101551	0.00947647	0.0888452	0.0953185	0.374901	0.283307
	1975	2066	P19658	P19658	Exocyst complex component EXO70	603	P19658	EXO70	PM	PM	Subunit of the exocyst complex	2434.2	49	120	105																			0.0827457	0.0762068	0.267988	0.20887	0.197221	0.166969	0.0919395	0.0770161	0.20187	0.269932	0.192128	0.167114	0.0877603	0.0841951	0.236145	0.353656
2657	2797		P19735	P19735	Pre-mRNA-splicing factor 6	605	P19735	PRP6		nucleus	Splicing factor	1975.31	82	87	58	0	0	0	0.542784	0.211655	0.245562	0.270332	0.00518154	0.00853174	0.140751	0.264818	0.310386	0.23885	0.310308	0.030818	0.0840685	0.111887	0.224069	0.0475721	0.0205211	0.0681832	0.213154	0.287433	0.363136	0.0773231	0.0364319	0.102456	0.199776	0.355524	0.228489	0.111086	0.0943596	0.0623185	0.111919
2838	2994		P19736	P19736	Pre-mRNA-splicing factor PRP9	606	P19736	PRP9	nucleus	nucleus	Subunit of the SF3a splicing factor complex	1354.85	53	101	53	0.0567525	0	0.0401649	0.0996218	0.454063	0.349398	0.0596456	0	0	0.0977264	0.480272	0.362356	0.188629	0.0341616	0.167565	0.159801	0.283941	0.165903	0.0415814	0.0250675	0.109854	0.264828	0.273288	0.285381	0.0332219	0	0.13512	0.158022	0.332079	0.341558	0.0315117	0.0224251	0.0928678	0.20409
492	1486		P19807	P19807	Choline transport protein	607	P19807	HNM1	PM	PM	Plasma membrane transporter for choline, ethanolamine, and carnitine	6072.98	63	54	39	0.189579	0.172441	0.356609	0.243036	0.0383357	0	0.14387	0.170991	0.205136	0.257776	0.179276	0.0429515	0.148331	0.15789	0.244262	0.295767	0.153751	0	0.170122	0.203713	0.416203	0.150335	0.0596271	0	0.130224	0.17246	0.426888	0.244602	0.025826	0	0.218304	0.159221	0.308783	0.190253
	2986	1631	P19880	P19880	AP-1-like transcription factor YAP1	609	P19880	YAP1		ambiguous	Basic leucine zipper (bZIP) transcription factor	2111.44	40	89	62																			0.0323594	0.0273461	0.102176	0.30023	0.378423	0.159466	0.0352343	0.036109	0.111891	0.384832	0.262132	0.169802	0	0	0.152802	0.283214
1986		1064	P19955	P19955	37S ribosomal protein YMR-31, mitochondrial	612	P19955	YMR31	mitochondria	mitochondria	Subunit of the mitochondrial alpha-ketoglutarate dehydrogenase	3626.43	44	29	39	0.393941	0.480105	0.125954	0	0	0	0.369518	0.530265	0.100218	0	0	0	0.450706	0.430599	0.118695	0	0	0
1523		1253	P19956	P19956	54S ribosomal protein L44, mitochondrial	613	P19956	MRPL44	mitochondria	mitochondria	Mitochondrial ribosomal protein of the large subunit	2206.75	68	33	52	0.343713	0.505145	0.151142	0	0	0	0.393899	0.439124	0.166977	0	0	0	0.354442	0.469535	0.176023	0	0	0
2886	2605		P21373	P21373	NAD(+) kinase	655	P21373	UTR1		cytosol	ATP-NADH kinase	3317.03	76	63	19	0.0214206	0	0.0955107	0.199975	0.327581	0.355512	0	0.0480282	0.0353893	0.181986	0.328298	0.406299	0	0	0.0510998	0.115464	0.2219	0.611536	0	0.0632248	0.096959	0.124981	0.173001	0.541835	0.0479154	0.0971571	0.0739944	0.0944348	0.205211	0.481287	0.0663561	0.13117	0.116612	0.139833
2857	3079		P21657	P21657	Transcriptional activator protein DAL81	663	P21657	DAL81	nucleus	nucleus	Positive regulator of genes in multiple nitrogen degradation pathways	1532.57	57	104	39	0	0	0.0429917	0.209016	0.294504	0.453488	0.0576406	0	0.0409794	0.229484	0.269056	0.402841	0.110219	0.0332936	0.0489446	0.185903	0.285814	0.335825	0.0492093	0.0288991	0.0813089	0.25682	0.40589	0.177872	0	0	0.133047	0.28223	0.285132	0.299591	0	0.0267074	0.0945336	0.247558
	2612	2610	P22134	P22134	DNA-3-methyladenine glycosylase	682	P22134	MAG1		nucleus	3-methyl-adenine DNA glycosylase	1945.56	0	97	63																			0.0667795	0.0454212	0.0593717	0.124128	0.244032	0.460268	0.0614226	0.096286	0.0874406	0.161319	0.188107	0.405425	0.0700103	0.0870479	0.117331	0.173737
2060		951	P22136	P22136	ATPase expression protein 2, mitochondrial	684	P22136	AEP2	mitochondria	mitochondria	Mitochondrial protein	1587.97	49	32	54	0.387064	0.521907	0.091029	0	0	0	0.338183	0.530847	0.130969	0	0	0	0.407615	0.507972	0.0844128	0	0	0
2171	2251		P22139	P22139	DNA-directed RNA polymerases I, II, and III subunit RPABC5	687	P22139	RPB10		nucleus	RNA polymerase subunit ABC10-beta	17845	41	43	12	0.0860191	0.0618622	0.126541	0.240626	0.269012	0.215939	0.0870861	0.0525751	0.129576	0.293316	0.302717	0.13473	0.116055	0.077567	0.128302	0.209873	0.25557	0.212634	0.0919359	0.0683685	0.110444	0.236877	0.266734	0.225641	0.0731742	0.105342	0.147734	0.23208	0.237145	0.204525	0.0818482	0.0743352	0.108687	0.223035
2294	2939		P22209	P22209	Serine/threonine-protein kinase KIN3	697	P22209	KIN3		unknown	Nonessential serine/threonine protein kinase	856.018	83	70	26	0.0665488	0.0845156	0.222843	0.259569	0.28252	0.0840046	0.031325	0.0581589	0.088525	0.126269	0.41319	0.282532	0.0823522	0.0561456	0.15669	0.206631	0.250785	0.247396	0.0345262	0.0548855	0.16968	0.216766	0.292198	0.231944	0	0	0.134252	0.339186	0.311194	0.215368	0	0.018653	0.12262	0.261552
	1322	1250	P22517	P22517	Calcium/calmodulin-dependent protein kinase II	716	P22517	CMK2		cytosol	Calmodulin-dependent protein kinase	6692.57	13	278	206																			0.234505	0.17064	0.23716	0.13237	0.111903	0.113422	0.188965	0.230539	0.175502	0.173946	0.146172	0.0848758	0.18467	0.171109	0.280868	0.1825
	1867	531	P22855	P22855	Alpha-mannosidase	723	P22855	AMS1		vacuole	Vacuolar alpha mannosidase	2113.22	0	969	896																			0.0996449	0.103666	0.270262	0.247146	0.162295	0.116985	0.0971071	0.0950037	0.298639	0.250769	0.151678	0.106804	0.119549	0.11344	0.235893	0.248074
	1407	1888	P23287	P23287	Serine/threonine-protein phosphatase 2B catalytic subunit A1	735	P23287	CNA1		cytosol	Calcineurin A	3891.22	0	59	42																			0.23328	0.151488	0.329414	0.17362	0.112198	0	0.106668	0.314857	0.311248	0.17563	0.0915966	0	0.14265	0.193276	0.296804	0.254133
	552	1009	P23500	P23500	Mitochondrial RNA-splicing protein MRS4	743	P23500	MRS4	mitochondria	mitochondria	Iron transporter of the mitochondrial carrier family	1340	24	60	41																			0.340439	0.483449	0.176112	0	0	0	0.387781	0.456279	0.15594	0	0	0	0.517727	0.348427	0.133846	0
1419	2867		P24309	P24309	Lariat debranching enzyme	771	P24309	DBR1		nucleus	RNA lariat debranching enzyme	1492.62	43	45	19	0.115945	0.130503	0.124986	0.183059	0.225811	0.219695	0.149065	0.118727	0.137776	0.16025	0.214875	0.219307	0.127361	0.132268	0.138487	0.139554	0.1727	0.28963	0.0608615	0.100434	0.0940029	0.155349	0.189944	0.399408	0	0.0889869	0.111859	0.188155	0.22688	0.384119	0	0	0.121481	0.265675
2174		1693	P24720	P24720	Protein MNE1	776	P24720	MNE1		mitochondria	Protein involved in splicing Group I aI5-beta intron from COX1 mRNA	1018.93	44	18	49	0.286628	0.627644	0.0857275	0	0	0	0.314291	0.613044	0.0726645	0	0	0	0.367579	0.532734	0.099687	0	0	0
1536		934	P25270	P25270	rRNA methyltransferase 1, mitochondrial	793	P25270	MRM1	mitochondria	mitochondria	Ribose methyltransferase	2055.84	81	45	57	0.342366	0.499956	0.157678	0	0	0	0.346624	0.493693	0.159682	0	0	0	0.337179	0.490327	0.172494	0	0	0
1715	2299		P25299	P25299	mRNA 3-end-processing protein RNA15	798	P25299	RNA15		nucleus	Component of the cleavage and polyadenylation factor I (CF I)	5977.34	88	81	41	0.0987807	0.0946175	0.203212	0.219988	0.181921	0.20148	0.116869	0.0863121	0.126405	0.231268	0.263819	0.175327	0.0972843	0.11174	0.116891	0.247493	0.25864	0.167952	0.0727927	0.0589759	0.137642	0.224787	0.265743	0.24006	0.0632837	0.0794237	0.15999	0.230409	0.220196	0.246697	0.085243	0.0562053	0.121048	0.251267
	762	1492	P25332	P25332	Probable ribokinase	801	P25332	RBK1		cytosol	Ribokinase, phosphorylates ribose to ribose-5-phosphate	3462.15	0	54	59																			0.331994	0.314047	0.116115	0.153558	0.0842861	0	0.211877	0.287837	0.249949	0.1171	0.133237	0	0.174012	0.404853	0.204121	0.155437
829	2239		P25333	P25333	Serine/threonine-protein kinase HAL4/SAT4	802	P25333	SAT4		ambiguous	Ser/Thr protein kinase involved in salt tolerance, nutrient response	1141.79	79	115	0	0.141989	0.0737213	0.283066	0.302686	0.10092	0.0976182	0.108479	0.121876	0.260902	0.257102	0.160549	0.0910915	0.165036	0.20313	0.213679	0.230751	0.125763	0.0616415	0.0160765	0.116637	0.469176	0.210815	0.119049	0.0682458	0.0324689	0.0964281	0.335352	0.246419	0.204625	0.0847074	0.0473646	0	0.184799	0.408776
	2202	2172	P25356	P25356	Beige protein homolog 1	819	P25356	BPH1		ambiguous	Endosomal protein involved in endocytosis and autophagy	233.713	28	204	120																			0.039047	0.0868126	0.40615	0.37442	0.0560484	0.0375218	0.0502008	0.0629325	0.480343	0.238144	0.103157	0.0652224	0.0250604	0.0593093	0.428413	0.322723
1541	1373		P25361	P25361	Uncharacterized protein YCR043C	824	P25361	YCR043C	Golgi	Golgi	Putative protein of unknown function	4388.5	90	42	61	0.105841	0.110594	0.195808	0.303162	0.217713	0.0668826	0.09384	0.0908397	0.16906	0.273921	0.282404	0.089936	0.0851977	0.0930985	0.150807	0.312127	0.232241	0.126529	0.212467	0.189297	0.329288	0.124234	0.0660734	0.0786405	0.28216	0.118287	0.219629	0.137832	0.158311	0.0837805	0.213209	0.12501	0.232459	0.183233
	1470	944	P25369	P25369	LAS seventeen-binding protein 5	829	P25369	LSB5		ambiguous	Protein involved in membrane-trafficking events at plasma membrane	3708.72	27	56	59																			0.192173	0.162352	0.198726	0.164389	0.13021	0.15215	0.101308	0.291245	0.245629	0.197224	0.164594	0	0.179152	0.156183	0.242484	0.262454
	350	809	P25372	P25372	Thioredoxin-3, mitochondrial	832	P25372	TRX3	mitochondria	mitochondria	Mitochondrial thioredoxin	7222.58	20	44	58																			0.300746	0.512823	0.186431	0	0	0	0.450594	0.403942	0.145464	0	0	0	0.400911	0.421551	0.177538	0
	3161	2967	P25559	P25559	Sister chromatid cohesion protein DCC1	853	P25559	DCC1		nucleus	Subunit of a complex with Ctf8p and Ctf18p	1608.25	47	82	55																			0.0318798	0.0344467	0.0526658	0.12774	0.246035	0.507232	0.0296628	0.0354097	0.0468627	0.11299	0.165747	0.609328	0.0298808	0	0.0282494	0.0567499
	798	441	P25566	P25566	Peptide methionine sulfoxide reductase 2	855	P25566	MXR2		mitochondria	Methionine-R-sulfoxide reductase	2728.07	0	48	43																			0.210809	0.435726	0.21572	0.0564392	0.0813061	0	0.152832	0.450273	0.25517	0.141724	0	0	0.221971	0.291926	0.289785	0.113419
	1440	533	P25576	P25576	Nicotinamide mononucleotide adenylyltransferase	861	P25576	POF1		ambiguous	Nicotinamide mononucleotide-specific adenylyltransferase (NMNAT)	2784.93	46	116	129																			0.188663	0.218827	0.163156	0.0936856	0.119629	0.21604	0.183344	0.210722	0.128225	0.124257	0.116571	0.236881	0.162593	0.257786	0.141692	0.0853191
	252	175	P25577	P25577	Uncharacterized protein YCL049C	862	P25577	YCL049C		unknown	Protein of unknown function	919.365	0	59	106																			0.384523	0.3369	0.225246	0.0246122	0.0287186	0	0.467296	0.328953	0.175101	0	0.02865	0	0.404053	0.287302	0.127443	0.0944972
188	509		P25628	P25628	Sterol O-acyltransferase 1	883	P25628	ARE1	ER	ER	Acyl-CoA:sterol acyltransferase	1141	56	43	12	0.185913	0.191154	0.376995	0.223846	0.0220912	0	0.204894	0.266375	0.366059	0.162672	0	0	0.260441	0.34923	0.237452	0.141556	0.0113215	0	0.43938	0.45865	0.10197	0	0	0	0.639372	0.232818	0.127811	0	0	0	0.362692	0.430881	0.191392	0.0150352
811	1232		P25631	P25631	Ankyrin repeat-containing protein YCR051W	884	P25631	YCR051W		nucleus	Putative protein of unknown function	4546.45	67	73	34	0.278944	0.16258	0.148048	0.256772	0.153655	0	0.269187	0.241811	0.166955	0.180988	0.141059	0	0.094289	0.221003	0.212613	0.237681	0.234414	0	0.26453	0.201073	0.158236	0.180054	0.177276	0.0188324	0.0609299	0.384751	0.195272	0.163433	0.171179	0.0244345	0.176079	0.314817	0.206239	0.154269
2893	3211		P25648	P25648	Mediator of RNA polymerase II transcription subunit 12	894	P25648	SRB8		nucleus	Subunit of the RNA polymerase II mediator complex	533.8	48	123	64	0.060556	0	0.0218663	0.177	0.39065	0.349927	0	0.0292493	0.0378578	0.192056	0.468913	0.271924	0	0	0	0.164633	0.323863	0.511504	0.00680316	0	0.0428278	0.232779	0.374083	0.343507	0	0.00476039	0.0457405	0.178666	0.32653	0.444303	0	0	0.0328038	0.135518
516	2221		P25651	P25651	Monopolin complex subunit CSM1	896	P25651	CSM1		nucleus	Nucleolar protein that mediates homolog segregation during meiosis I	2409.67	59	69	41	0.0971289	0.14759	0.35495	0.210893	0.146515	0.0429232	0.0828356	0.161152	0.315347	0.223533	0.128514	0.0886181	0.155604	0.118973	0.363621	0.189295	0.108729	0.0637789	0.05724	0.0523723	0.180337	0.295599	0.247439	0.167012	0.093514	0.0715347	0.181008	0.280179	0.283785	0.0899787	0.0290096	0.0496395	0.174762	0.382541
	1332	1831	P27472	P27472	Glycogen [starch] synthase isoform 2	927	P27472	GSY2		cytosol	Glycogen synthase	7615.2	0	44	75																			0.191734	0.126085	0.256104	0.177433	0.133283	0.115361	0.198525	0.364139	0.156518	0.163363	0.117455	0	0.249447	0.129992	0.269537	0.299567
2046	2514		P27705	P27705	Regulatory protein MIG1	939	P27705	MIG1		nucleus	Transcription factor involved in glucose repression	2001.03	58	79	0	0.120223	0.0645093	0.0774911	0.146651	0.407326	0.183799	0.0775596	0.157333	0.107089	0.18456	0.251869	0.221589	0.135147	0.0907301	0.127879	0.158782	0.413706	0.0737551	0.0407458	0.0447998	0.194969	0.272828	0.373688	0.07297	0.0413732	0.0204481	0.177255	0.300898	0.330758	0.129268	0.036737	0.0431249	0.136492	0.288517
2518	3041		P28004	P28004	Pre-mRNA-processing protein 45	951	P28004	PRP45		nucleus	Protein required for pre-mRNA splicing	1791.83	57	102	0	0.0520752	0.0870764	0.278315	0.134138	0.157091	0.291305	0.0611746	0.0627908	0.066782	0.220452	0.328896	0.259904	0.12215	0	0	0.277766	0.346683	0.253402	0.0458916	0	0.124126	0.18105	0.30231	0.346622	0	0.0561625	0.132056	0.214046	0.248676	0.349059	0.0130928	0.0292196	0.0492229	0.105934
2798	2769		P28005	P28005	Ribonuclease P/MRP protein subunit POP5	952	P28005	POP5		nucleus	Subunit of both RNase MRP and nuclear RNase P	3478.8	46	42	0	0.104934	0	0.118594	0.187414	0.241822	0.347236	0.0803022	0.0711095	0.0590927	0.131712	0.215267	0.442517	0	0	0.0920664	0.136587	0.226272	0.545075	0.0989355	0.135939	0.120813	0.11685	0.110103	0.41736	0	0	0.0723279	0.17425	0.254483	0.498939	0.0539341	0.0598877	0.0869286	0.153829
	1381	1815	P28263	P28263	Ubiquitin-conjugating enzyme E2-24 kDa	956	P28263	UBC8		cytosol	Ubiquitin-conjugating enzyme that regulates gluconeogenesis	2029.88	0	52	52																			0.216667	0.167713	0.137706	0.207809	0.165551	0.104554	0.114785	0.305827	0.205486	0.185697	0.109373	0.0788323	0.189665	0.224923	0.20344	0.19127
	830	1662	P28273	P28273	5-oxoprolinase	958	P28273	OXP1	cytosol	cytosol	5-oxoprolinase	3801.19	50	230	181																			0.281526	0.245808	0.196693	0.126266	0.105719	0.0439872	0.186964	0.314581	0.161075	0.127378	0.11171	0.0982918	0.224583	0.275721	0.192913	0.187781
1068		1833	P28708	P28708	Serine/threonine-protein kinase PRR1	969	P28708	PRR1		cytosol	Serine/threonine protein kinase	1997.57	41	0	43	0.124558	0.122935	0.342614	0.142321	0.112977	0.154594	0.237489	0.182294	0.231242	0.190831	0.158144	0	0	0.101853	0.153183	0.280288	0.260093	0.204583
	3215	2955	P28743	P28743	Kinesin-like protein KIP2	972	P28743	KIP2		ambiguous	Kinesin-related motor protein and plus-end directed microtubule (MT) p	1169.81	16	109	104																			0.00805921	0.0161208	0	0.237595	0.36652	0.371705	0	0.00817778	0.0630013	0.185685	0.349024	0.394112	0	0.0115846	0.0157777	0.179004
	1835	2686	P29340	P29340	Ubiquitin-conjugating enzyme E2-21 kDa	985	P29340	PEX4		peroxisome	Peroxisomal ubiquitin conjugating enzyme	1279.46	29	50	62																			0.2115	0.122569	0.166488	0.319861	0.133813	0.0457689	0.116968	0.0598864	0.18052	0.483494	0.122196	0.0369359	0.148119	0.065589	0.185069	0.478346
1565	1737		P29469	P29469	DNA replication licensing factor MCM2	991	P29469	MCM2	nucleus	nucleus	Protein involved in DNA replication	2773.59	187	85	45	0.145717	0.045973	0.0585732	0.197929	0.296676	0.255131	0.140218	0.0857703	0.110469	0.141004	0.268591	0.253948	0.254859	0.131629	0.167454	0.203531	0.195901	0.0466257	0.121771	0.077243	0.261713	0.420761	0.0621571	0.0563549	0.0803475	0.254979	0.12696	0.268761	0.189394	0.0795596	0.112649	0.166323	0.254525	0.219411
	1265	1878	P29703	P29703	Protein farnesyltransferase/geranylgeranyltransferase type-1 subunit alpha	998	P29703	RAM2		cytosol	Alpha subunit of farnesyltransferase and geranylgeranyltransferase-I	2080	0	56	53																			0.260297	0.192893	0.2015	0.231171	0.11414	0	0.164325	0.218733	0.246718	0.137578	0.191743	0.0409028	0.184726	0.220892	0.213546	0.225359
	2361	2742	P31374	P31374	Serine/threonine-protein kinase PSK1	1020	P31374	PSK1		cytosol	PAS domain-containing serine/threonine protein kinase	2513.36	14	58	70																			0.0810202	0.0622376	0.134718	0.210454	0.230884	0.280686	0.102737	0.0875986	0.140029	0.143659	0.357588	0.168389	0	0	0.266471	0.282775
2658	2773		P31385	P31385	Transcriptional regulatory protein DEP1	1029	P31385	DEP1	nucleus	nucleus	Component of the Rpd3L histone deacetylase complex	2407.85	82	88	35	0.038881	0	0.0591286	0.233575	0.3856	0.282815	0.0528063	0.0418962	0.0448783	0.186959	0.333146	0.340315	0.173031	0.0546205	0.130701	0.178039	0.25586	0.207747	0.0416972	0.0148553	0.14082	0.331477	0.332788	0.138363	0.0530758	0.0323564	0.154171	0.375592	0.269896	0.114908	0.0448514	0	0.146592	0.267496
	113	68	P32329	P32329	Aspartic proteinase 3;Aspartic proteinase 3 subunit alpha;Aspartic proteinase 3 subunit beta	1053	P32329	YPS1		PM	Aspartic protease	2585.28	15	97	127																			0.331547	0.353563	0.236125	0.0473765	0.0197106	0.0116777	0.419707	0.289618	0.192768	0.0488637	0.041544	0.00749842	0.318544	0.375424	0.203189	0.0682333
	2815	2199	P32330	P32330	2-deoxy-glucose resistant protein 2	1054	P32330	DGR2		unknown	Protein of unknown function	504	13	117	91																			0.035699	0.0130737	0.283267	0.338668	0.259315	0.0699778	0	0	0.316131	0.381834	0.277984	0.0240511	0	0	0.284673	0.291976
	1935	1521	P32343	P32343	Protein SSH4	1067	P32343	SSH4		ambiguous	Specificity factor required for Rsp5p-dependent ubiquitination	721.816	0	91	70																			0.0947869	0.120354	0.416072	0.235098	0.105269	0.0284199	0.0177955	0.10345	0.393882	0.327907	0.119836	0.0371297	0.0856154	0.121876	0.42868	0.222267
	1130	1237	P32347	P32347	Uroporphyrinogen decarboxylase	1069	P32347	HEM12	cytosol	cytosol	Uroporphyrinogen decarboxylase	4391.27	16	99	66																			0.203398	0.273442	0.176529	0.161905	0.0947366	0.0899888	0.146629	0.306867	0.215613	0.122878	0.152885	0.0551269	0.159409	0.282804	0.187635	0.165571
1600		923	P32451	P32451	Biotin synthase, mitochondrial	1099	P32451	BIO2	mitochondria	mitochondria	Biotin synthase	4779.94	118	57	82	0.353575	0.502316	0.144109	0	0	0	0.34881	0.487732	0.163459	0	0	0	0.336464	0.497094	0.166442	0	0	0
1487	1436		P32461	P32461	Diphthamide biosynthesis protein 2	1107	P32461	DPH2	cytosol	cytosol	Protein required for synthesis of diphthamide	3129.17	109	59	33	0.202709	0.142068	0.110695	0.162355	0.170992	0.211181	0.131463	0.158127	0.139336	0.147766	0.260477	0.162831	0.095167	0.0881443	0.102168	0.221984	0.239033	0.253504	0.18735	0.189418	0.149379	0.156663	0.146918	0.170272	0.183282	0.248916	0.155502	0.133715	0.124235	0.154351	0.204578	0.20763	0.130343	0.173209
2887	3078		P32479	P32479	Protein HIR1	1123	P32479	HIR1	nucleus	nucleus	Subunit of the HIR complex	1108.87	78	162	25	0	0	0.0660552	0.305471	0.559219	0.0692544	0	0	0	0.347018	0.254307	0.398675	0	0	0.117078	0.179424	0.456216	0.247282	0.00367927	0	0.0894732	0.317082	0.410056	0.179709	0	0.00591908	0.153007	0.327095	0.299974	0.214005	0	0	0.162519	0.318771
1680	2086		P32570	P32570	Mediator of RNA polymerase II transcription subunit 22	1162	P32570	SRB6		nucleus	Subunit of the RNA polymerase II mediator complex	3079.85	39	44	15	0.141117	0.0811147	0.0880668	0.19167	0.226326	0.271705	0.170103	0.0967716	0.141028	0.223767	0.231609	0.136721	0.135724	0.0881008	0.118771	0.182093	0.216354	0.258957	0.125638	0.0919493	0.110823	0.16935	0.216113	0.286126	0.127521	0.115157	0.120253	0.114519	0.24438	0.27817	0.103363	0.0653665	0.113557	0.200602
	2708	2772	P32571	P32571	Ubiquitin carboxyl-terminal hydrolase 4	1163	P32571	DOA4		endosomes	Ubiquitin hydrolase	1408	0	256	122																			0.00636564	0.0282517	0.16728	0.255209	0.298685	0.244209	0.00290769	0.0427984	0.238229	0.261201	0.24143	0.213435	0.0137033	0.0331535	0.258006	0.327819
2095		1061	P32580	P32580	ATP-dependent RNA helicase SUV3, mitochondrial	1167	P32580	SUV3	mitochondria	mitochondria	ATP-dependent RNA helicase	881.732	82	29	47	0.290557	0.597055	0.112388	0	0	0	0.37765	0.562522	0.0598285	0	0	0	0.375311	0.507563	0.117126	0	0	0
2184	2893		P32585	P32585	Mediator of RNA polymerase II transcription subunit 18	1171	P32585	SRB5		nucleus	Subunit of the RNA polymerase II mediator complex	1755.75	54	70	38	0.121214	0.0673393	0.0870708	0.180721	0.309133	0.234522	0.0685086	0.0924227	0.0981202	0.223828	0.275048	0.242073	0.191481	0.132145	0.135308	0.0374299	0.228583	0.275052	0.0908645	0.0464188	0.105087	0.162982	0.255224	0.339423	0.0847671	0	0.115005	0.246602	0.202001	0.351626	0.0400027	0	0.0793714	0.232608
	1587	1702	P32590	P32590	Heat shock protein homolog SSE2	1174	P32590	SSE2		cytosol	Member of Hsp110 subclass of the heat shock protein 70 (HSP70) family	6615.59	26	174	234																			0.177193	0.13355	0.206196	0.134965	0.165164	0.182932	0.14431	0.1869	0.143922	0.117198	0.207351	0.20032	0.227306	0.112795	0.177375	0.174763
	1589	1845	P32604	P32604	Fructose-2,6-bisphosphatase	1182	P32604	FBP26		cytosol	Fructose-2,6-bisphosphatase, required for glucose metabolism	2215.42	0	85	81																			0.162009	0.21607	0.126055	0.175694	0.173496	0.146677	0.12212	0.177341	0.242412	0.15236	0.201241	0.104526	0.0680747	0.279572	0.223927	0.311207
	3154	2970	P32605	P32605	U1 small nuclear ribonucleoprotein A	1183	P32605	MUD1		nucleus	U1 snRNP A protein	1663.93	26	49	50																			0.0668774	0	0	0.213368	0.406835	0.312919	0.0901858	0.0409663	0	0.208707	0.419396	0.240745	0	0.0464741	0.0638482	0.23615
1956		1459	P32606	P32606	Putative mitochondrial translation system component PET127	1184	P32606	PET127	mitochondria	mitochondria	Protein with a role in 5'-end processing of mitochondrial RNAs	1450.72	98	18	47	0.333967	0.512441	0.153592	0	0	0	0.336238	0.570807	0.0929549	0	0	0	0.380597	0.505513	0.101659	0.0122312	0	0
	2899	973	P32617	P32617	Chromatin-remodeling complex subunit IES6	1192	P32617	IES6		nucleus	Component of the INO80 chromatin remodeling complex	3752.95	19	63	54																			0.0529763	0.0250431	0.174608	0.289643	0.203667	0.254062	0.0370666	0	0.0729932	0.306714	0.360185	0.223041	0.0498856	0.0363236	0.108876	0.288901
2000	3053		P32639	P32639	Pre-mRNA-splicing helicase BRR2	1200	P32639	BRR2	nucleus	nucleus	RNA-dependent ATPase RNA helicase (DEIH box)	1897.96	121	125	43	0.104214	0.00872003	0.0599507	0.19179	0.297796	0.337529	0.0731867	0	0.334904	0.102259	0.31451	0.17514	0.119762	0.0422032	0.265425	0.171037	0.22199	0.179582	0.0553402	0.02219	0.0405314	0.141829	0.389998	0.350111	0.0180351	0.0267696	0.0592814	0.200414	0.28771	0.40779	0.123223	0.088957	0	0.159034
1314	1934		P32770	P32770	Asparagine-rich protein	1210	P32770	NRP1		cytosol	Putative RNA binding protein of unknown function	2784.87	147	78	0	0.119165	0.127407	0.131203	0.191919	0.309629	0.120678	0.117431	0.116345	0.158042	0.213524	0.256153	0.138505	0.143733	0.136803	0.160273	0.212444	0.205005	0.141742	0.15095	0.0310662	0.152941	0.236428	0.266377	0.162238	0.133793	0.119608	0.240058	0.213957	0.173322	0.119262	0.086086	0.0767226	0.191012	0.304096
	2730	2738	P32793	P32793	Protein YSC84	1228	P32793	YSC84		actin	Actin-binding protein	2643.69	0	125	168																			0.0509425	0.0389063	0.12526	0.185593	0.238147	0.361151	0.0218906	0.0679576	0.157637	0.186497	0.295307	0.27071	0.0313076	0.0190661	0.13007	0.232747
1441		684	P32799	P32799	Cytochrome c oxidase subunit 6A, mitochondrial	1234	P32799	COX13	mitochondria	mitochondria	Subunit VIa of cytochrome c oxidase	4547.41	115	40	130	0.348935	0.483705	0.16736	0	0	0	0.42856	0.401506	0.169935	0	0	0	0.301776	0.515148	0.180558	0.00251804	0	0
	2481	1583	P32801	P32801	Serine/threonine-protein kinase ELM1	1236	P32801	ELM1		cytosol	Serine/threonine protein kinase	931.364	13	90	86																			0.00614884	0.0580519	0.543864	0.241841	0.0992228	0.0508723	0	0.0430687	0.417137	0.345495	0.1548	0.0394988	0	0.0669733	0.469134	0.289424
	2578	1976	P32805	P32805	Zinc finger protein FZF1	1240	P32805	FZF1		nucleus	Transcription factor involved in sulfite metabolism	2120	27	69	45																			0.0484048	0.0368885	0.0968669	0.230874	0.252204	0.334762	0.109812	0.0693381	0.0452895	0.178912	0.209722	0.386926	0.0511909	0.119265	0.123391	0.163945
1097	1781		P32831-2;P32831	P32831	Negative growth regulatory protein NGR1	1245	P32831	NGR1		cytosol	RNA binding protein that negatively regulates growth rate	3267.28	52	86	0	0.202264	0.183029	0.0872659	0.0637872	0.262026	0.201628	0.160673	0.135738	0.141025	0.195187	0.257044	0.110333	0.269764	0.116191	0.275837	0.259557	0.078652	0	0.136236	0.0956322	0.109653	0.227893	0.365778	0.0648088	0.263009	0.12785	0.222447	0.14312	0.172392	0.071182	0.129557	0.0816051	0.247075	0.310793
507	778		P32864	P32864	Rab proteins geranylgeranyltransferase component A	1263	P32864	MRS6	cytosol	cytosol	Rab escort protein	4679.27	66	47	0	0.296923	0.282739	0.158752	0.186949	0.074636	0	0.26594	0.284605	0.229979	0.219476	0	0	0.204931	0.22228	0.177814	0.219847	0.175127	0	0.297601	0.188885	0.170744	0.164007	0.112022	0.0667406	0.212756	0.349436	0.140239	0.250512	0.047057	0	0.390578	0.267534	0.199436	0.142452
1415	2582		P32873	P32873	GTPase-activating protein BEM3	1265	P32873	BEM3		cytosol	Rho GTPase activating protein (RhoGAP)	2687.34	97	130	44	0.0879869	0.0254622	0.199613	0.266264	0.232705	0.187969	0.0920066	0.0426811	0.243791	0.280303	0.133015	0.208204	0.129073	0.056078	0.265749	0.33831	0.0875866	0.123204	0.0463665	0.0548295	0.127171	0.295519	0.207226	0.268887	0.0392697	0.0755461	0.17729	0.349771	0.123027	0.235097	0	0	0.270967	0.247115
2642	2900		P32896	P32896	Protein PDC2	1272	P32896	PDC2	nucleus	nucleus	Transcription factor for thiamine-regulated genes	1938.42	111	142	47	0.0552258	0	0.0741288	0.199406	0.293893	0.377346	0.0692093	0	0.0946464	0.172157	0.211256	0.452731	0.107618	0.0782544	0.168254	0.12589	0.180884	0.339099	0.0395051	0.0250687	0.0636005	0.319181	0.304125	0.24852	0	0.0633611	0.103146	0.303358	0.227734	0.302401	0.0354934	0.0748444	0.151758	0.175865
553	1402		P32900	P32900	Protein SKG6	1276	P32900	SKG6	PM	PM	Integral membrane protein	1550	99	139	0	0.270945	0.226909	0.248135	0.254011	0	0	0.366744	0.13566	0.220681	0.198858	0.0780566	0	0.270333	0.154143	0.201735	0.264795	0.108994	0	0.154034	0.227792	0.401437	0.160922	0.0558152	0	0.211413	0.155781	0.296427	0.253482	0.0828964	0	0.155563	0.215296	0.354427	0.195892
377	1690		P32901	P32901	Peptide transporter PTR2	1277	P32901	PTR2	PM	PM	Integral membrane peptide transporter	2550.56	99	127	13	0.130277	0.201688	0.342693	0.278792	0.0375305	0.00901963	0.202132	0.162387	0.346431	0.21036	0.07869	0	0.138256	0.178085	0.202553	0.280428	0.186189	0.0144885	0.138562	0.14076	0.392901	0.201748	0.126029	0	0.156071	0.131661	0.312116	0.209327	0.152811	0.0380153	0.105416	0.152208	0.272034	0.290918
2467	2577		P32910	P32910	DNA-directed RNA polymerase III subunit RPC6	1284	P32910	RPC34	nucleus	nucleus	RNA polymerase III subunit C34	3919.71	137	59	36	0.089648	0.0377171	0.0829211	0.227775	0.307527	0.254412	0.0702398	0.0507823	0.0778724	0.196457	0.252459	0.352189	0.151725	0.0537964	0.102086	0.19312	0.341015	0.158258	0.100548	0.0584822	0.071976	0.200328	0.256943	0.311723	0.0863598	0.0553077	0.0817144	0.194418	0.279953	0.302247	0.0977355	0.0715142	0.0773187	0.19025
1473	1702		P32914	P32914	Transcription elongation factor SPT4	1288	P32914	SPT4	nucleus	nucleus	Spt4p/5p (DSIF) transcription elongation factor complex subunit	8567.08	53	86	38	0.164749	0.0956249	0.103648	0.191954	0.163017	0.281008	0.208323	0.0665181	0.126952	0.352534	0.0902118	0.15546	0.106842	0.0859425	0.176774	0.221002	0.234308	0.175132	0.210556	0.117213	0.113339	0.169269	0.215883	0.173739	0.21841	0.189475	0.112442	0.148728	0.18367	0.147274	0.164617	0.0906498	0.153143	0.178733
	2093	2223	P33324	P33324	CRAL-TRIO domain-containing protein YKL091C	1318	P33324	YKL091C		nucleus	Putative phosphatidylinositol/phosphatidylcholine transfer protein	4332.02	25	125	141																			0.0690508	0.109831	0.135683	0.165408	0.185266	0.33476	0.0491286	0.131716	0.168221	0.163773	0.151959	0.335202	0.0624446	0.0786871	0.167231	0.156519
	1032	1516	P33327	P33327	NAD-specific glutamate dehydrogenase	1319	P33327	GDH2		cytosol	NAD(+)-dependent glutamate dehydrogenase	6753.73	0	77	178																			0.288708	0.182403	0.170642	0.21768	0.140568	0	0.206174	0.285989	0.188192	0.144787	0.144055	0.0308015	0.210059	0.24829	0.173378	0.257168
	1162	1200	P33331	P33331	Nuclear transport factor 2	1323	P33331	NTF2		NE	Nuclear envelope protein	23607.5	38	64	56																			0.23713	0.219161	0.184939	0.147156	0.121375	0.0902393	0.185409	0.271849	0.178689	0.141033	0.147641	0.0753794	0.186151	0.225777	0.20496	0.147296
	691	1108	P34220	P34220	Deoxyribonuclease Tat-D	1378	P34220	YBL055C		cytosol	3'-->5' exonuclease and endonuclease with a possible role in apoptosis	2995.89	39	90	88																			0.305853	0.292562	0.139335	0.195306	0.0131311	0.0538127	0.296512	0.333138	0.152309	0.149817	0.0682246	0	0.265817	0.347708	0.184454	0.0988019
	1294	1553	P34221	P34221	Protein phosphatase 2C homolog 3	1379	P34221	PTC3		cytosol	Type 2C protein phosphatase (PP2C)	7521.99	40	76	64																			0.298393	0.251919	0.164779	0.136591	0.101217	0.0471009	0.0211302	0.409128	0.263974	0.144712	0.161056	0	0.224584	0.160203	0.270831	0.186328
	1633	2005	P34756	P34756	1-phosphatidylinositol 3-phosphate 5-kinase FAB1	1403	P34756	FAB1	vacuole	vacuole	1-phosphatidylinositol-3-phosphate 5-kinase	651.718	38	188	87																			0.0536552	0.261373	0.472355	0.115294	0.0864721	0.0108513	0.00956523	0.234605	0.413894	0.162809	0.0962133	0.0829133	0.122347	0.194189	0.457523	0.0819848
	961	1236	P35127	P35127	Ubiquitin carboxyl-terminal hydrolase YUH1	1409	P35127	YUH1		cytosol	Ubiquitin C-terminal hydrolase	5228.4	0	60	44																			0.250241	0.284741	0.168658	0.129646	0.107976	0.0587382	0.173485	0.357454	0.216338	0.141734	0.11099	0	0.170444	0.266946	0.272839	0.199659
	1810	1539	P35193	P35193	Autophagy-related protein 19	1423	P35193	ATG19		cytosol	Receptor protein for the cytoplasm-to-vacuole targeting (Cvt) pathway	1151.79	0	131	63																			0.146639	0.06015	0.365264	0.320309	0.0977114	0.00992704	0.144276	0.0620133	0.396267	0.30223	0.090785	0.0044289	0.180177	0.106548	0.25952	0.331393
	1197	1345	P36019	P36019	GTP-binding protein YPT53	1468	P36019	YPT53		endosomes	Stress-induced Rab family GTPase	1176.5	0	51	113																			0.195784	0.257615	0.287387	0.228375	0.0308396	0	0.312257	0.175661	0.344342	0.167741	0	0	0.250425	0.109707	0.346918	0.196158
1081	745		P36024	P36024	Phosphopantothenoylcysteine decarboxylase subunit SIS2	1471	P36024	SIS2		cytosol	Negative regulatory subunit of protein phosphatase 1 (Ppz1p)	4255.41	71	63	0	0.300844	0.36288	0.213976	0.0933262	0.0289742	0	0.446734	0.328966	0.184426	0.0398731	0	0	0.461589	0.302757	0.110967	0.0840281	0.0406582	0	0.324675	0.213026	0.261907	0.12121	0	0.0791831	0.377296	0.198926	0.247502	0.123197	0.0530799	0	0.405074	0.163321	0.154718	0.202265
	63	93	P36034	P36034	Protein COS9	1475	P36034	COS9		endosomes	Endosomal protein involved in turnover of plasma membrane proteins	806.777	30	43	51																			0.3651	0.342048	0.221268	0.0715832	0	0	0.507637	0.257928	0.187969	0.0464657	0	0	0.368364	0.398936	0.161636	0.0406942
	626	270	P36044	P36044	Protein MNN4	1482	P36044	MNN4		Golgi	Putative positive regulator of mannosylphosphate transferase Mnn6p	740.003	0	76	210																			0.478557	0.332649	0.105265	0.0164911	0.0209285	0.0461087	0.618074	0.277935	0.0908736	0.0131167	0	0	0.415149	0.421698	0.0578218	0.0179999
	1890	1564	P36059	P36059	ATP-dependent (S)-NAD(P)H-hydrate dehydratase	1492	P36059	NNR2	cytosol	cytosol	Widely-conserved NADHX dehydratase	4762.87	33	119	112																			0.106986	0.108846	0.159036	0.143777	0.179992	0.301363	0.0613556	0.119131	0.17694	0.14497	0.161058	0.336546	0.128739	0.130867	0.173971	0.156304
	3018	2385	P36075	P36075	Ubiquitin-binding protein CUE2	1499	P36075	CUE2		unknown	Ubiquitin-binding endonuclease involved in mRNA decay	588.94	39	59	50																			0	0.0740009	0.145694	0.191283	0.217734	0.371287	0	0.0813647	0.111334	0.234808	0.230184	0.342308	0	0	0.0521124	0.31254
742	730		P36076	P36076	Coenzyme A biosynthesis protein 3	1500	P36076	CAB3		cytosol	Subunit of PPCDC and CoA-SPC complexes involved in CoA biosynthesis	3726.92	106	121	54	0.324155	0.211769	0.204209	0.139761	0.0835327	0.0365734	0.439136	0.149803	0.146042	0.167733	0.0924438	0.0048428	0.417587	0.252288	0.170363	0.135646	0.0241162	0	0.350726	0.204081	0.196875	0.136156	0.0959794	0.0161826	0.337991	0.174292	0.192287	0.156791	0.0900413	0.0485974	0.408362	0.198721	0.250848	0.0738329
	916	1628	P36088	P36088	Free methionine-R-sulfoxide reductase	1507	P36088	YKL069W		cytosol	Methionine-R-sulfoxide reductase	3379.98	31	66	63																			0.227859	0.301157	0.231923	0.143918	0.0501084	0.0450336	0.171894	0.242574	0.244607	0.172838	0.168087	0	0.191881	0.306192	0.169295	0.181233
	661	306	P36096	P36096	Transmembrane E3 ubiquitin-protein ligase 1	1513	P36096	TUL1		Golgi	Subunit of the DSC ubiquitin ligase complex	769.495	34	61	77																			0.301062	0.302522	0.233554	0.110543	0.0523192	0	0.357257	0.232997	0.163812	0.141441	0.104493	0	0.335541	0.239125	0.246916	0.096811
	522	669	P36110	P36110	Protein PRY2	1523	P36110	PRY2		ambiguous	Sterol binding protein involved in the export of acetylated sterols	1981.28	0	86	73																			0.345259	0.360539	0.14034	0.0910235	0.049309	0.0135286	0.314691	0.299899	0.185561	0.130638	0.051054	0.0181563	0.35329	0.321963	0.161745	0.101939
	166	1000	P36141	P36141	Putative redox protein FMP46, mitochondrial	1544	P36141	FMP46		mitochondria	Putative redox protein containing a thioredoxin fold	2774.62	0	41	47																			0.355122	0.454689	0.190189	0	0	0	0.496631	0.368684	0.134686	0	0	0	0.423331	0.405109	0.17156	0
	2402	2107	P36168	P36168	EST/SMG-like protein 1	1566	P36168	ESL2		cytosol	hEST1A/B (SMG5/6)-like protein	642.525	0	52	54																			0.109939	0	0.190047	0.264294	0.248724	0.186996	0	0.121139	0.229004	0.357143	0.141087	0.151627	0	0	0.213178	0.279383
	1224	1318	P37012	P37012	Phosphoglucomutase 2	1586	P37012	PGM2		cytosol	Phosphoglucomutase	21224.9	79	223	248																			0.208752	0.211091	0.214019	0.169381	0.132866	0.0638909	0.141387	0.309508	0.206533	0.153591	0.154267	0.0347146	0.147032	0.269928	0.185351	0.19274
2880	3121		P38042	P38042	Anaphase-promoting complex subunit CDC27	1610	P38042	CDC27		nucleus	Subunit of the Anaphase-Promoting Complex/Cyclosome (APC/C)	955	69	82	0	0	0	0.108988	0.179995	0.330737	0.38028	0	0	0.0920331	0.152327	0.292833	0.462807	0	0	0.0631227	0.200205	0.288933	0.44774	0.0572028	0	0.0703088	0.129465	0.284777	0.458246	0.0402575	0.0420386	0.0816006	0.191805	0.204853	0.439445	0.0727348	0	0	0.188252
	1419	1281	P38066	P38066	GTP cyclohydrolase-2	1614	P38066	RIB1		cytosol	GTP cyclohydrolase II	4724.09	32	99	95																			0.23667	0.172862	0.219551	0.128178	0.130011	0.112727	0.119792	0.289227	0.200141	0.176502	0.134818	0.0795196	0.150298	0.135783	0.239997	0.218009
	377	814	P38072	P38072	Protein SCO2, mitochondrial	1620	P38072	SCO2		mitochondria	Protein anchored to mitochondrial inner membrane	2711.47	0	53	44																			0.325179	0.497244	0.177577	0	0	0	0.450259	0.388984	0.160757	0	0	0	0.355783	0.474118	0.170099	0
1967	694		P38087	P38087	Carrier protein YMC2, mitochondrial	1630	P38087	YMC2	mitochondria	mitochondria	Putative mitochondrial inner membrane transporter	1528.96	62	46	41	0.290909	0.5277	0.181391	0	0	0	0.411953	0.531427	0.0566199	0	0	0	0.367645	0.51464	0.117715	0	0	0	0.297564	0.49486	0.207576	0	0	0	0.280358	0.574257	0.145385	0	0	0	0.275787	0.474733	0.175545	0
	1468	1872	P38116	P38116	ADP-ribosylation factor-like protein 1	1642	P38116	ARL1	Golgi	Golgi	Soluble GTPase with a role in regulation of membrane traffic	6076.98	17	84	58																			0.20255	0.157354	0.222902	0.186785	0.125617	0.104791	0.131871	0.257267	0.252691	0.14724	0.135535	0.075396	0.142916	0.178848	0.220694	0.229298
2149		1497	P38162	P38162	Mitochondrial intermembrane space cysteine motif-containing protein MIX23	1667	P38162	MIX23	mitochondria	mitochondria	Mitochondrial intermembrane space protein of unknown function	1506.15	67	0	55	0.399228	0.540723	0.0600486	0	0	0	0.383281	0.47121	0.145509	0	0	0	0.432616	0.508413	0.0589708	0	0	0
206	446		P38177	P38177	Uncharacterized protein YBL086C	1679	P38177	YBL086C		ambiguous	Protein of unknown function	1566.99	68	52	13	0.221785	0.186235	0.316416	0.191663	0.0463574	0.0375421	0.280664	0.184531	0.335096	0.160084	0.0396252	0	0.194324	0.275698	0.359753	0.138054	0.0321701	0	0.408134	0.408497	0.11535	0.0277682	0.0402512	0	0.603331	0.258441	0.138228	0	0	0	0.466599	0.418452	0.114949	0
2891	3141		P38213	P38213	Protein DSF2	1702	P38213	DSF2		cytosol	Deletion suppressor of mpt5 mutation	1606.99	48	151	58	0	0	0.0157168	0.238612	0.337121	0.40855	0	0	0.0701132	0.0851007	0.383577	0.461209	0.0476187	0.144174	0	0.123361	0.163062	0.521784	0.0078707	0.0136001	0.0936262	0.20745	0.29388	0.383573	0	0.0454351	0.108692	0.217769	0.15622	0.471884	0	0	0.0693049	0.220485
	1042	1086	P38235	P38235	Uncharacterized protein YBR053C	1715	P38235	YBR053C		ambiguous	Putative protein of unknown function	6080.34	0	112	123																			0.187093	0.271899	0.23619	0.181216	0.0879486	0.0356533	0.167396	0.335766	0.201736	0.156669	0.128628	0.009804	0.144009	0.304229	0.216981	0.212636
	1291	1950	P38237	P38237	Ubiquitin carboxyl-terminal hydrolase 14	1717	P38237	UBP14		nucleus	Ubiquitin-specific protease	3554.21	48	157	110																			0.208832	0.214284	0.20826	0.16844	0.125098	0.0750861	0.134595	0.397511	0.222929	0.0804956	0.14819	0.0162803	0.122554	0.242593	0.18215	0.224438
2691	2956		P38241	P38241	Pre-mRNA-splicing factor SLT11	1720	P38241	ECM2		nucleus	Pre-mRNA splicing factor	2305.77	71	80	42	0.0890883	0	0.0247393	0.154613	0.324191	0.407368	0.105812	0.023824	0.173606	0.208197	0.185745	0.302815	0.103384	0.0388369	0.0200727	0.17648	0.182145	0.479082	0.0825252	0.0354221	0.0703067	0.155051	0.259916	0.396779	0	0.0581906	0.0577389	0.123442	0.229747	0.530882	0.0702007	0.0460482	0.100975	0.185333
2421	2917		P38304	P38304	Mediator of RNA polymerase II transcription subunit 8	1760	P38304	MED8	nucleus	nucleus	Subunit of the RNA polymerase II mediator complex	2661.06	61	58	38	0.110107	0.0758895	0.1347	0.128378	0.297637	0.253289	0.100313	0.0389876	0.0786486	0.199417	0.336444	0.246189	0.151978	0.0397473	0.0978107	0.129977	0.219072	0.361414	0.0785129	0.0549987	0.111998	0.150551	0.24738	0.35656	0.0844437	0.0597656	0.0723933	0.225525	0.234431	0.323441	0.0568685	0	0.0292155	0.218354
2587		2419	P38318	P38318	Uncharacterized membrane protein YBR220C	1766	P38318	YBR220C		unknown	Putative protein of unknown function	1020	67	12	75	0.0769963	0.0210965	0.130955	0.36448	0.319084	0.0873886	0.0478894	0.0329961	0.0987906	0.217873	0.434707	0.167744	0.0554488	0.0370439	0.142845	0.355841	0.28732	0.121501
	834	1336	P38340	P38340	Alpha N-terminal protein methyltransferase 1	1784	P38340	TAE1		cytosol	AdoMet-dependent proline methyltransferase	3594.13	16	47	53																			0.264678	0.282106	0.196345	0.110476	0.0706744	0.0757201	0.188122	0.333349	0.21644	0.124344	0.137746	0	0.185304	0.291819	0.237971	0.182392
	803	1851	P38348	P38348	DNA mismatch repair protein HSM3	1790	P38348	HSM3		cytosol	Evolutionarily conserved 19S regulatory particle assembly-chaperone	2276.17	0	71	46																			0.299174	0.272729	0.182216	0.189022	0.0374463	0.0194133	0.188148	0.375445	0.243951	0.0886637	0.103793	0	0.284879	0.217421	0.211224	0.181038
	1895	1715	P38427	P38427	Trehalose synthase complex regulatory subunit TSL1	1798	P38427	TSL1	cytosol	cytosol	Large subunit of trehalose 6-phosphate synthase/phosphatase complex	12628.4	136	314	372																			0.139376	0.120997	0.120596	0.148082	0.191091	0.279858	0.141776	0.152623	0.120061	0.162639	0.149398	0.273503	0.125135	0.134598	0.0946341	0.167169
	1572	266	P38616	P38616	Protein YGP1	1808	P38616	YGP1		CW	Cell wall-related secretory glycoprotein	17712.8	12	75	55																			0.180526	0.182186	0.22727	0.233171	0.13497	0.0418767	0.237958	0.076545	0.180968	0.237623	0.182036	0.0848706	0.19656	0.136917	0.147153	0.295735
2648	2691		P38632	P38632	E3 SUMO-protein ligase MMS21	1819	P38632	MMS21		nucleus	Highly conserved SUMO E3 ligase subunit of SMC5-SMC6 complex	2206.35	51	58	47	0	0	0.148787	0.240871	0.450807	0.159535	0.0500949	0.032401	0.161263	0.268269	0.308296	0.179675	0.0646026	0	0.146022	0.215185	0.330395	0.243796	0.0590877	0.057425	0.148613	0.308969	0.316509	0.109396	0	0.111625	0.236233	0.267165	0.263694	0.121283	0	0	0.112563	0.386818
1979		919	P38705	P38705	Serine--tRNA ligase, mitochondrial	1839	P38705	DIA4	mitochondria	mitochondria	Probable mitochondrial seryl-tRNA synthetase	1246.47	74	36	70	0.316393	0.561428	0.122178	0	0	0	0.419652	0.471908	0.10844	0	0	0	0.428786	0.453258	0.117956	0	0	0
	1111	1486	P38716	P38716	Uncharacterized trans-sulfuration enzyme YHR112C	1848	P38716	YHR112C		cytosol	Protein of unknown function	3851.58	0	100	118																			0.224544	0.20729	0.183877	0.177365	0.0962812	0.110642	0.173378	0.237469	0.244383	0.165952	0.139087	0.0397311	0.211221	0.316303	0.176708	0.170405
2161	435		P38746	P38746	Obg-like ATPase homolog	1862	P38746	YLF2		mitochondria	Protein of unknown function	1391.66	49	39	24	0.263354	0.652741	0.0839048	0	0	0	0.317111	0.573702	0.109187	0	0	0	0.38755	0.543484	0.0689657	0	0	0	0.42009	0.354306	0.225604	0	0	0	0.516875	0.35499	0.128136	0	0	0	0.33368	0.538274	0.128046	0
1792	1866		P38768	P38768	Protein interacting with Hsp90 1	1878	P38768	PIH1		cytosol	Component of the conserved R2TP complex (Rvb1-Rvb2-Tah1-Pih1)	2834.57	45	56	12	0.182673	0.128509	0.109484	0.160586	0.113807	0.304942	0.173099	0.0753102	0.0969079	0.243242	0.18725	0.224192	0.130928	0	0.157071	0.31165	0.233158	0.167194	0.151417	0.0747648	0.184778	0.182375	0.221228	0.185437	0.0765408	0.203258	0.239011	0.168232	0.14881	0.164148	0.146327	0	0.246563	0.161461
	968	890	P38773	P38773	2-deoxyglucose-6-phosphate phosphatase 2	1882	P38773	DOG2		cytosol	2-deoxyglucose-6-phosphate phosphatase	4122.48	14	112	128																			0.233296	0.246012	0.22951	0.133253	0.0877888	0.07014	0.210546	0.248518	0.220799	0.129555	0.141256	0.0493258	0.196808	0.265689	0.179955	0.166969
	1970	2844	P38778	P38778	Manganese transporter SMF2	1887	P38778	SMF2		ambiguous	Divalent metal ion transporter involved in manganese homeostasis	971.491	28	60	52																			0.103356	0.0973432	0.194577	0.318751	0.164288	0.121685	0.0694417	0.0672674	0.180159	0.277238	0.284244	0.121651	0.0966096	0.0838975	0.24631	0.285851
2571	3111		P38782	P38782	Mediator of RNA polymerase II transcription subunit 6	1890	P38782	MED6	nucleus	nucleus	Subunit of the RNA polymerase II mediator complex	3344.64	63	93	16	0.0749091	0.0320851	0.0627821	0.231065	0.253529	0.34563	0.131655	0	0.0573834	0.180168	0.367385	0.263408	0.117503	0.0626992	0.11419	0.271187	0.284435	0.149985	0.081961	0.030925	0.0566327	0.235598	0.260965	0.333918	0.0247092	0.0379489	0.0399804	0.241285	0.288857	0.367219	0.0183945	0	0.087034	0.199843
	428	914	P38790	P38790	Hydroxyacyl-thioester dehydratase type 2, mitochondrial	1897	P38790	HTD2		mitochondria	Mitochondrial 3-hydroxyacyl-thioester dehydratase	971.644	33	50	50																			0.329475	0.512987	0.157538	0	0	0	0.460573	0.38558	0.153847	0	0	0	0.438494	0.429549	0.131957	0
	1163	2102	P38804	P38804	Restriction of telomere capping protein 3	1907	P38804	RTC3		cytosol	Protein of unknown function involved in RNA metabolism	17916.6	13	69	68																			0.324817	0.185069	0.136912	0.201465	0.0965279	0.0552085	0.155465	0.403913	0.179521	0.129938	0.0493357	0.081827	0.206464	0.211549	0.285839	0.166017
2522	2891		P38814	P38814	Protein SBE22	1915	P38814	SBE22		cytosol	Protein involved in bud growth	1823.03	46	53	0	0.0753488	0.10772	0.0669386	0.236405	0.236225	0.277362	0	0	0.14843	0.29582	0.296106	0.259644	0.125757	0	0.164765	0.331659	0.205329	0.17249	0	0	0.243613	0.259824	0.260768	0.235795	0	0	0.21516	0.295271	0.255206	0.234363	0	0	0.388494	0.37677
147	631		P38819	P38819	Protein ERP5	1920	P38819	ERP5	ER	ER	Protein with similarity to Emp24p and Erv25p	1650.56	56	54	39	0.0936801	0.220938	0.439699	0.191954	0.0537288	0	0.19701	0.192637	0.384085	0.170331	0.0559362	0	0.186811	0.192562	0.294059	0.220056	0.106511	0	0.276904	0.339979	0.234934	0.116395	0.0317878	0	0.348061	0.251497	0.184657	0.127315	0.088469	0	0.273879	0.324246	0.244203	0.157672
	1491	1557	P38820	P38820	Adenylyltransferase and sulfurtransferase UBA4;Adenylyltransferase UBA4;Sulfurtransferase UBA4	1921	P38820	UBA4		cytosol	E1-like protein that activates Urm1p before urmylation	3270.08	17	92	56																			0.285484	0.123943	0.20202	0.139058	0.118959	0.130536	0.0502723	0.419299	0.175445	0.184183	0.0984793	0.0723217	0.100291	0.203232	0.282262	0.267065
	3159	1987	P38826	P38826	Origin recognition complex subunit 6	1927	P38826	ORC6		nucleus	Subunit of the origin recognition complex (ORC)	1952.09	56	114	45																			0.0158125	0.0107582	0.0966784	0.263167	0.42914	0.184444	0.0185958	0.0183346	0.114941	0.255209	0.388472	0.204447	0	0	0.0182719	0.345863
	921	1392	P38840	P38840	Aromatic amino acid aminotransferase 2	1935	P38840	ARO9		cytosol	Aromatic aminotransferase II	6065.33	0	97	127																			0.241242	0.308759	0.154562	0.201428	0.0672425	0.0267663	0.15351	0.337443	0.222921	0.112769	0.131359	0.0419973	0.133538	0.354937	0.178637	0.215415
	782	566	P38841	P38841	Uncharacterized protein YHR138C	1936	P38841	YHR138C		cytosol	Protein of unknown function	3530.28	0	113	118																			0.260563	0.253017	0.207859	0.146462	0.0778515	0.0542469	0.286974	0.295885	0.195589	0.10567	0.0884701	0.0274112	0.197821	0.271975	0.194296	0.170463
2839	2229		P38890	P38890	Putative protein lysine methyltransferase SET5	1973	P38890	SET5		cytosol	Methyltransferase involved in methylation of histone H4 Lys5, -8, -12	3416.25	91	92	58	0.0523413	0.0460675	0.0197428	0.107277	0.226652	0.54792	0.0719443	0.0648411	0.0920768	0.112733	0.17504	0.483365	0	0.0603383	0.105837	0.201222	0.144188	0.488415	0.119433	0.0745569	0.0602115	0.108553	0.17071	0.466536	0.0679961	0.0708156	0.0891906	0.127048	0.143866	0.501084	0.16444	0.147872	0.0755932	0.352033
	416	712	P38909	P38909	Cytochrome c mitochondrial import factor CYC2	1979	P38909	CYC2		mitochondria	Mitochondrial peripheral inner membrane protein	1353.94	27	57	54																			0.313048	0.51774	0.169212	0	0	0	0.48987	0.363431	0.146699	0	0	0	0.333065	0.493534	0.173401	0
	348	188	P38913	P38913	FAD synthase	1983	P38913	FAD1		cytosol	Flavin adenine dinucleotide (FAD) synthetase	1854.84	31	48	69																			0.286174	0.316014	0.230914	0.166898	0	0	0.451437	0.324965	0.223598	0	0	0	0.387056	0.349715	0.263229	0
	3183	2887	P38920	P38920	DNA mismatch repair protein MLH1	1985	P38920	MLH1		nucleus	Protein required for mismatch repair in mitosis and meiosis	1411.64	0	103	64																			0.0183087	0.0642039	0.0435107	0.202605	0.179004	0.492368	0	0.0248345	0.0518297	0.20339	0.223865	0.49608	0	0	0.0255716	0.24102
	783	1866	P38925	P38925	Manganese transporter SMF1	1988	P38925	SMF1		ambiguous	Divalent metal ion transporter	337.985	0	129	89																			0.238215	0.293516	0.289332	0.136463	0.042474	0	0.326074	0.221592	0.241024	0.124607	0.0724157	0.0142881	0.313016	0.165731	0.262614	0.147982
1220		1385	P38969	P38969	Pentamidine resistance factor, mitochondrial	2004	P38969	PNT1	mitochondria	mitochondria	Mitochondrial integral inner membrane protein	1460	73	35	55	0.18217	0.36722	0.12583	0.0680283	0.0884113	0.168341	0.195337	0.359538	0.128178	0.0951943	0.163089	0.0586631	0.261227	0.56636	0.150866	0.00748012	0.0140667	0
	3162	2443	P39073	P39073	Meiotic mRNA stability protein kinase SSN3	2037	P39073	SSN3	nucleus	nucleus	Component of the RNA polymerase II mediator complex	627.734	40	77	69																			0.00452476	0	0.0668353	0.185726	0.23249	0.510424	0.0761405	0.0410295	0.0687229	0.124177	0.272191	0.417738	0.0316718	0	0	0.233343
888	2272		P39083	P39083	Rho-type GTPase-activating protein 1	2043	P39083	RGA1		cytosol	GTPase-activating protein for polarity-regulator Cdc42p (RhoGAP)	1327.54	58	106	33	0.110274	0.150833	0.423717	0.145882	0.107338	0.0619558	0	0.0739341	0.437581	0.193366	0.136648	0.158472	0.0666877	0.0918813	0.323804	0.228708	0.1248	0.164119	0.00576515	0.131455	0.494066	0.247234	0.0719231	0.0495572	0.0778159	0.0124654	0.394913	0.329137	0.123803	0.0618646	0.0256672	0.0312313	0.521166	0.288612
	117	91	P39105	P39105	Lysophospholipase 1	2048	P39105	PLB1		ambiguous	Phospholipase B (lysophospholipase) involved in lipid metabolism	2653.22	0	141	290																			0.370479	0.343685	0.232733	0.0339329	0.0191709	0	0.413222	0.322106	0.16741	0.0700383	0.0272238	0	0.428826	0.3231	0.180222	0.0610059
	531	685	P39515	P39515	Mitochondrial import inner membrane translocase subunit TIM17	2056	P39515	TIM17		cytosol	Essential component of the TIM23 complex	10215.7	33	45	42																			0.342276	0.479595	0.178128	0	0	0	0.34127	0.456971	0.201759	0	0	0	0.353641	0.425047	0.221312	0
2336	3038		P39521	P39521	Pre-rRNA-processing protein FHL1	2061	P39521	FHL1	nucleus	nucleus	Regulator of ribosomal protein (RP) transcription	1925.8	116	216	54	0.0717246	0.0473409	0.0824502	0.248107	0.281288	0.26909	0.0690862	0.0526791	0.0949665	0.156747	0.261745	0.364777	0.103577	0.093555	0.18032	0.199115	0.250102	0.173332	0.0163752	0.0132958	0.100429	0.356948	0.380896	0.132056	0.0249494	0.0191452	0.111271	0.386902	0.304591	0.153141	0.0169602	0.0149004	0.134245	0.328142
1127	1739		P39717	P39717	Guanine nucleotide-binding protein subunit beta 2	2093	P39717	GPB2		ambiguous	Multistep regulator of cAMP-PKA signaling	782.167	55	52	42	0.112514	0.111759	0.379263	0.20435	0.192114	0	0.0674704	0.0876474	0.194602	0.208625	0.317366	0.124289	0.0764037	0.132705	0.202158	0.233854	0.267341	0.0875374	0.305726	0.0419248	0.121308	0.165249	0.209677	0.156117	0.359374	0	0.125004	0.142825	0.241147	0.13165	0.0691716	0.217568	0.0967516	0.142894
2639	3182		P39720	P39720	Oleate-activated transcription factor 1	2096	P39720	OAF1		nucleus	Oleate-activated transcription factor	744	44	127	39	0	0	0.267873	0.237172	0.259982	0.234973	0	0	0.0382037	0.335718	0.187715	0.438363	0.074714	0.0582715	0.168227	0.189521	0.372717	0.136549	0	0	0.0604312	0.349533	0.433673	0.156363	0	0	0.0856606	0.390662	0.327389	0.196288	0	0	0.0946757	0.289625
1365		1022	P39952	P39952	Mitochondrial inner membrane protein OXA1	2129	P39952	OXA1	mitochondria	mitochondria	Mitochondrial inner membrane insertase	5196.77	59	45	44	0.321032	0.477249	0.20172	0	0	0	0.387629	0.398578	0.192982	0	0	0.0208106	0.380798	0.452928	0.151625	0.0146485	0	0
2033	3167		P39956	P39956	DNA damage-responsive transcriptional repressor RPH1	2133	P39956	RPH1		nucleus	JmjC domain-containing histone demethylase	1783.87	52	87	24	0	0.128411	0.0269107	0.141855	0.533586	0.169237	0.0724246	0	0.133783	0.257647	0.147437	0.388709	0.171588	0.129614	0.301429	0.309494	0.0878748	0	0	0	0.0448904	0.292523	0.411394	0.251193	0	0	0.179356	0.288705	0.27936	0.252579	0	0	0.0633841	0.298895
1005	974		P40005	P40005	Prefoldin subunit 2	2158	P40005	GIM4	cytosol	cytosol	Subunit of the heterohexameric cochaperone prefoldin complex	6856.67	57	64	14	0.274362	0.22176	0.135758	0.154256	0.147741	0.066123	0.218253	0.2486	0.151968	0.195117	0.12432	0.0617424	0.10895	0.143816	0.148123	0.284755	0.246998	0.0673567	0.346218	0.216072	0.194861	0.113586	0.0911725	0.0380903	0.221256	0.302885	0.194628	0.169446	0.111785	0	0.176091	0.152265	0.206747	0.163723
1768		605	P40035	P40035	Mitochondrial phosphate carrier protein 2	2185	P40035	PIC2		mitochondria	Mitochondrial copper and phosphate carrier	2712.95	44	33	60	0.310839	0.551869	0.137292	0	0	0	0.345015	0.508376	0.146608	0	0	0	0.370074	0.48286	0.147066	0	0	0
1989		1242	P40071	P40071	Transmembrane 9 superfamily member 3	2210	P40071	TMN3		ambiguous	Protein with a role in cellular adhesion and filamentous growth	1985.48	122	14	95	0.0664157	0.0762504	0.184288	0.353057	0.292215	0.0277742	0.0651653	0.0654486	0.160216	0.283532	0.344687	0.0809517	0.0967699	0.0881813	0.146061	0.327544	0.232222	0.109222
620	1446		P40088	P40088	Plasma membrane iron permease	2223	P40088	FTR1	PM	PM	High affinity iron permease	5558.19	116	74	61	0.154034	0.164714	0.31039	0.250736	0.107599	0.0125277	0.155525	0.145121	0.275658	0.217287	0.148835	0.057574	0.132942	0.126245	0.202045	0.285193	0.192959	0.0606165	0.199153	0.186708	0.308275	0.190609	0.0960091	0.0192446	0.20071	0.171547	0.265091	0.22109	0.109834	0.0317275	0.198799	0.129881	0.324612	0.170731
	1202	982	P40106	P40106	Glycerol-1-phosphate phosphohydrolase 2	2232	P40106	GPP2		cytosol	DL-glycerol-3-phosphate phosphatase involved in glycerol biosynthesis	14974.6	26	121	142																			0.215105	0.231695	0.198048	0.17446	0.108896	0.0717959	0.162256	0.309303	0.218457	0.125583	0.129054	0.0553473	0.149294	0.24348	0.218952	0.17614
1572		2979	P40155	P40155	Peroxisomal membrane protein PEX17	2238	P40155	PEX17		peroxisome	Membrane peroxin of the peroxisomal importomer complex	1430.75	44	30	61	0.123841	0.125645	0.202207	0.306167	0.242139	0	0.0907314	0	0.170452	0.422518	0.316299	0	0.160152	0.0900976	0.128775	0.386024	0.234951	0
	1181	1023	P40159	P40159	Uncharacterized protein YNL208W	2241	P40159	YNL208W		ambiguous	Protein of unknown function	22792	30	99	99																			0.171794	0.325162	0.250193	0.104632	0.0828101	0.0654085	0.174295	0.342327	0.21967	0.126165	0.0930369	0.0445061	0.169667	0.164454	0.286758	0.199389
	1966	2918	P40208	P40208	Glucose-induced degradation protein 8	2253	P40208	GID8		cytosol	Subunit of GID Complex, binds strongly to central component Vid30p	1784.16	0	84	98																			0.0938458	0.127811	0.135144	0.17194	0.274045	0.197214	0.0656789	0.274793	0.0837607	0.191779	0.180482	0.203507	0.129765	0.0274046	0.134426	0.147584
	2563	2549	P40210	P40210	Protein SIP5	2254	P40210	SIP5		cytosol	Protein of unknown function	2521.81	32	117	104																			0.0411636	0.0410361	0.17721	0.298413	0.141771	0.300407	0.0162291	0.0830026	0.156318	0.234188	0.200878	0.309385	0	0	0.223964	0.21405
1293	2024		P40328	P40328	Probable 26S protease subunit YTA6	2274	P40328	YTA6		cytosol	Putative ATPase of the CDC48/PAS1/SEC18 (AAA) family	1000.55	60	84	35	0.127394	0.117578	0.133482	0.179663	0.188122	0.253761	0.15494	0.074979	0.221927	0.2314	0.181895	0.134859	0.158535	0.0732992	0.164635	0.196898	0.161625	0.245009	0.0955507	0.0713229	0.136132	0.185842	0.199373	0.31178	0.0900545	0.126754	0.159859	0.167672	0.173353	0.282307	0.090098	0.0893962	0.157027	0.199961
271	802		P40353	P40353	Alcohol O-acetyltransferase 1	2288	P40353	ATF1		ambiguous	Alcohol acetyltransferase	1734.4	57	61	0	0.100419	0.246256	0.449841	0.141032	0.0624527	0	0.0464522	0.276816	0.462436	0.15903	0.0552656	0	0.135821	0.293658	0.299599	0.186804	0.084119	0	0.305094	0.376739	0.221346	0.0385828	0.0582381	0	0.143365	0.331934	0.286821	0.168594	0.0284109	0.0408745	0.209388	0.223135	0.499239	0.0682375
	357	1212	P40354	P40354	Protein N-terminal amidase	2289	P40354	NTA1		ambiguous	Amidase	2783.51	38	53	69																			0.381826	0.440632	0.139537	0.0380051	0	0	0.495942	0.378038	0.0846754	0.0277784	0.0135665	0	0.338214	0.498853	0.119774	0.0431584
	2602	2677	P40356	P40356	Mediator of RNA polymerase II transcription subunit 3	2291	P40356	PGD1	nucleus	nucleus	Subunit of the RNA polymerase II mediator complex	2363.89	31	56	48																			0.096173	0.0541069	0.0899995	0.180604	0.217649	0.361467	0.0653608	0.0422678	0.0933049	0.182367	0.319472	0.297228	0.100919	0.0615064	0.0900184	0.192151
	752	609	P40363	P40363	S-formylglutathione hydrolase	2298	P40363	YJL068C		cytosol	Esterase that can function as an S-formylglutathione hydrolase	9042.38	15	88	107																			0.301119	0.287735	0.216732	0.172532	0.0218827	0	0.174484	0.449376	0.189891	0.153972	0.019442	0.0128351	0.23431	0.40781	0.141108	0.17507
2804		2701	P40395	P40395	Guanine nucleotide exchange factor subunit RIC1	2303	P40395	RIC1	Golgi	Golgi	Protein involved in retrograde transport to the cis-Golgi network	1350.06	185	39	96	0.00966482	0.00760548	0.114693	0.53252	0.296798	0.0387189	0.0219492	0.0178953	0.130234	0.481234	0.307392	0.0412947	0.0334298	0.0203671	0.100298	0.518737	0.284779	0.0423889
	2988	2944	P40433	P40433	6-phosphofructo-2-kinase 1	2308	P40433	PFK26		cytosol	6-phosphofructo-2-kinase	1260.62	0	48	89																			0.0121082	0.140592	0.114444	0.130363	0.169103	0.433391	0	0	0.128222	0.176074	0.509951	0.185752	0	0	0.100638	0.24615
	2694	2188	P40453	P40453	Ubiquitin carboxyl-terminal hydrolase 7	2313	P40453	UBP7		cytosol	Ubiquitin-specific protease that cleaves ubiquitin-protein fusions	706.97	30	147	81																			0.0459906	0.0467806	0.201228	0.259259	0.238388	0.208354	0.020481	0.015476	0.289592	0.3138	0.199877	0.160774	0.0209147	0	0.137572	0.337137
2133	2232		P40460	P40460	Kinetochore protein NDC80	2318	P40460	NDC80		nucleus	Component of the kinetochore-associated Ndc80 complex	1824.67	43	49	0	0.106195	0.0887034	0.212895	0.102641	0.173111	0.316454	0.203924	0	0	0.15903	0.188989	0.448057	0.236846	0.0915975	0.133871	0.0739591	0.122281	0.341445	0.102648	0	0.131598	0.168002	0.123525	0.474227	0.189173	0.130166	0.158419	0.19315	0.0906533	0.238439	0.0207139	0	0.136158	0.11273
2331	2869		P40466	P40466	Fork head protein homolog 1	2322	P40466	FKH1	nucleus	nucleus	Forkhead family transcription factor	1771.43	82	75	0	0.0389346	0.0720265	0.11007	0.192057	0.307947	0.278966	0.0567944	0.013056	0.164272	0.236988	0.265935	0.262955	0.122556	0.0906203	0.120556	0.215694	0.240418	0.210156	0.0730047	0.0494878	0.131323	0.266592	0.272585	0.207007	0	0.0549773	0.156168	0.297328	0.272685	0.218842	0	0	0.110518	0.248287
1898	2121		P40470	P40470	Regulator of rDNA transcription protein 14	2326	P40470	RRT14	nucleus	nucleus	Putative protein of unknown function	3537.92	53	54	0	0.0735383	0.0470972	0.297262	0.148498	0.159404	0.2742	0.106763	0.100366	0.151105	0.123555	0.241264	0.276946	0.102587	0.0612211	0.117261	0.300377	0.197551	0.221002	0.107924	0.0380861	0.0615068	0.290738	0.360012	0.141734	0.117587	0.158716	0.0912037	0.304828	0.155383	0.172283	0.239638	0	0.133444	0.164148
	1608	991	P40476	P40476	Pheromone-regulated membrane protein 5	2329	P40476	PRM5		unknown	Pheromone-regulated protein, predicted to have 1 transmembrane segment	1973.09	18	265	147																			0.128415	0.17839	0.358289	0.172709	0.101289	0.0609079	0.173378	0.12963	0.32141	0.199105	0.11132	0.0651552	0.147044	0.153177	0.280382	0.22628
2611	3070		P40480	P40480	Protein HOS4	2332	P40480	HOS4		nucleus	Subunit of the Set3 complex	1825.71	79	150	32	0.0496149	0	0.0559782	0.208536	0.342193	0.343677	0.0961197	0	0.046449	0.054925	0.381835	0.420671	0.195444	0.068837	0.223794	0.172983	0.223243	0.1157	0.04181	0.03813	0.077708	0.336451	0.365096	0.140806	0.0340135	0.0088134	0.0739439	0.430601	0.298474	0.154154	0.0131173	0	0.1356	0.255512
	2059	2974	P40492	P40492	Protein FYV10	2341	P40492	FYV10		nucleus	Subunit of GID complex	784	0	66	86																			0.0915259	0.0586276	0.0665376	0.250092	0.288469	0.244747	0.0923602	0.185674	0.117772	0.186077	0.243862	0.174255	0.0649309	0.148476	0.167602	0.148246
1921	2148		P40494	P40494	Actin-regulating kinase PRK1	2343	P40494	PRK1		actin	Ser/Thr protein kinase	1968.33	84	152	62	0.0689652	0.0589637	0.152612	0.192158	0.353216	0.174085	0.110969	0.159686	0.11218	0.175726	0.268445	0.172994	0.127347	0	0.191103	0.499903	0.0540579	0.127589	0.0643118	0.0572831	0.213585	0.239082	0.236368	0.189369	0.0630851	0.0680972	0.23627	0.187988	0.248134	0.196426	0.0513431	0.0577554	0.18958	0.282426
	1711	568	P40501	P40501	Vacuolar amino acid transporter 7	2348	P40501	AVT7	vacuole	vacuole	Vacuolar amino acid transporter	1274.79	35	64	59																			0.106545	0.200526	0.358114	0.214206	0.0867852	0.0338238	0.0559743	0.151305	0.406603	0.217183	0.108477	0.0604583	0.10968	0.176284	0.382282	0.216338
1725		1174	P40513	P40513	Mitochondrial acidic protein MAM33	2357	P40513	MAM33	mitochondria	mitochondria	Acidic protein of the mitochondrial matrix	5022.5	74	34	78	0.400233	0.452401	0.147366	0	0	0	0.355641	0.499783	0.143554	0.00102074	0	0	0.343576	0.505783	0.147589	0.00305217	0	0
	705	921	P40530	P40530	[Pyruvate dehydrogenase (acetyl-transferring)] kinase 1, mitochondrial	2370	P40530	PKP1		mitochondria	Mitochondrial protein kinase	2053.92	0	41	80																			0.539562	0.357614	0.102824	0	0	0	0.461405	0.495292	0.0433024	0	0	0	0.374293	0.566614	0.0590928	0
1077		1199	P40545	P40545	1-(5-phosphoribosyl)-5-[(5-phosphoribosylamino)methylideneamino] imidazole-4-carboxamide isomerase	2379	P40545	HIS6	cytosol	cytosol	Enzyme that catalyzes the fourth step in the histidine pathway	3374.51	59	37	48	0.302793	0.130597	0.14287	0.177972	0.164251	0.081517	0.291898	0.0494261	0.18755	0.284262	0.0777648	0.109099	0.17672	0.171463	0.183707	0.198385	0.175252	0.0944728
2696	3114		P40546	P40546	Protein FAF1	2380	P40546	FAF1		nucleus	Protein required for pre-rRNA processing	2295.5	52	61	0	0.0863484	0.133762	0.0888181	0.0936718	0.314744	0.282655	0.0963504	0.0436656	0.0928555	0.131485	0.292606	0.343038	0.124323	0.0697747	0	0.103334	0.229008	0.47356	0.05803	0	0.0755175	0.119181	0.21794	0.529332	0.0450497	0	0.0662699	0.187866	0.295993	0.404821	0.0762564	0	0.0537387	0.141472
	3193	2973	P40559	P40559	Phosphatidylinositol 4,5-bisphosphate 5-phosphatase INP51	2389	P40559	INP51		cytosol	Phosphatidylinositol 4,5-bisphosphate 5-phosphatase	1169.05	0	87	69																			0.0198654	0.0169699	0.0130749	0.132721	0.318609	0.49876	0	0.0288761	0.0666647	0.167564	0.254998	0.481897	0	0.0255602	0.0397077	0.0971377
	2966	2948	P40562	P40562	ATP-dependent DNA helicase MPH1	2392	P40562	MPH1		nucleus	3'-5' DNA helicase involved in error-free bypass of DNA lesions	948.462	0	115	73																			0.0208759	0.0334525	0.157635	0.297164	0.240912	0.24996	0	0	0.183411	0.264838	0.267673	0.284077	0	0	0.137792	0.269718
	2022	2211	P40566	P40566	Uncharacterized glycosyl hydrolase YIR007W	2396	P40566	EGH1		cytosol	Steryl-beta-glucosidase with broad specificity for aglycones	1452	14	164	134																			0.0775991	0.112158	0.170822	0.203342	0.185429	0.250651	0.033885	0.0925734	0.117621	0.205565	0.284791	0.265564	0.0913274	0.131177	0.224049	0.105932
	1525	1245	P40578	P40578	Protein MGA2	2400	P40578	MGA2		ER	ER membrane protein involved in regulation of OLE1 transcription	1338.66	48	139	78																			0.271944	0.149554	0.113977	0.163639	0.247464	0.0534213	0.277779	0.077325	0.0738368	0.221255	0.234706	0.115099	0.458768	0.163362	0.0621474	0.182233
	1211	1056	P40579	P40579	Uncharacterized oxidoreductase YIR035C	2401	P40579	NRE1		cytosol	Putative cytoplasmic short-chain dehydrogenase/reductase	6900.16	13	47	45																			0.240483	0.160455	0.127816	0.253654	0.217592	0	0.150972	0.369564	0.178716	0.17706	0.123689	0	0.367774	0.194733	0.142637	0.17519
1002	2046		P40897	P40897	Oligopeptide transporter 1	2414	P40897	OPT1	PM	PM	Proton-coupled oligopeptide transporter of the plasma membrane	866.917	60	48	0	0.100112	0.213097	0.242095	0.397445	0.047251	0	0.122306	0.0956917	0.20755	0.291513	0.216379	0.0665595	0.0869754	0.182688	0.221237	0.282337	0.226762	0	0.0403133	0.0835204	0.321807	0.490725	0.0636343	0	0.0840335	0.111755	0.272327	0.389006	0.142878	0	0.0924263	0.0295125	0.315272	0.265198
	2125	2046	P40956	P40956	Protein GTS1	2416	P40956	GTS1		actin	Protein involved in Arf3p regulation and in transcription regulation	3323.06	53	125	122																			0.128007	0.0844352	0.109542	0.109371	0.19856	0.370084	0.0855418	0.110578	0.1079	0.121567	0.147692	0.426721	0.0953819	0.0994183	0.125303	0.139165
443	1622		P40988	P40988	Low-affinity Fe(2+) transport protein	2429	P40988	FET4		PM	Low-affinity Fe(II) transporter of the plasma membrane	626.866	60	118	13	0.160569	0.199017	0.219688	0.307157	0.11357	0	0.154406	0.158464	0.357962	0.253047	0.0761215	0	0.163043	0.197323	0.202371	0.281366	0.155898	0	0.182498	0.184733	0.28632	0.198902	0.0961585	0.0513892	0.118245	0.132965	0.299714	0.289337	0.124818	0.0349201	0.126349	0.145161	0.348225	0.21367
	1238	2160	P40989	P40989	1,3-beta-glucan synthase component GSC2	2430	P40989	GSC2	PM	PM	Catalytic subunit of 1,3-beta-glucan synthase	3029.94	12	639	755																			0.229692	0.21521	0.175028	0.174616	0.132867	0.0725862	0.245809	0.190077	0.172565	0.177167	0.139649	0.074733	0.259313	0.147181	0.210433	0.180005
2715	2908		P41056	P41056	60S ribosomal protein L33-B	2435	P41056	RPL33B	ribosome	ribosome	Ribosomal 60S subunit protein L33B	42035.3	62	39	35	0.125817	0.0827639	0.0819998	0.122124	0.204506	0.382789	0.0898201	0.0781505	0.0489054	0.121415	0.213614	0.448095	0.088116	0.0508776	0.0601356	0.103554	0.199735	0.497582	0.0751839	0.0604294	0.0612748	0.122915	0.18587	0.494326	0.0569226	0.0636263	0.0606937	0.12092	0.189251	0.508587	0.0582517	0.0573309	0.058761	0.112747
	364	786	P41735	P41735	5-demethoxyubiquinone hydroxylase, mitochondrial	2448	P41735	CAT5		mitochondria	Protein required for ubiquinone (Coenzyme Q) biosynthesis	2298.3	34	43	54																			0.398253	0.444532	0.157215	0	0	0	0.431862	0.403237	0.164901	0	0	0	0.354665	0.464326	0.181009	0
	1713	1944	P42837	P42837	Polyphosphoinositide phosphatase	2485	P42837	FIG4		vacuole	Phosphatidylinositol 3,5-bisphosphate (PtdIns[3,5]P) phosphatase	349.743	0	48	43																			0.0728276	0.138029	0.427843	0.101659	0.114421	0.145221	0.133727	0.137738	0.299218	0.173784	0.119573	0.135961	0.10618	0.211506	0.229851	0.114885
913		1748	P42951	P42951	Phosphatidylinositol 4-kinase LSB6	2510	P42951	LSB6		ambiguous	Type II phosphatidylinositol 4-kinase	467	69	32	63	0.0345121	0.135276	0.645612	0.1846	0	0	0.113738	0.111271	0.64167	0.105238	0.0280828	0	0.10374	0.174561	0.58428	0.137419	0	0
	1194	2061	P43558	P43558	Ubiquitin thioesterase OTU1	2525	P43558	OTU1		nucleus	Deubiquitylation enzyme that binds to the chaperone-ATPase Cdc48p	2682.04	0	57	40																			0.295793	0.237206	0.168557	0.156332	0.142111	0	0.208705	0.325099	0.11183	0.217316	0.13705	0	0.169263	0.180212	0.242632	0.206295
472		196	P43571	P43571	GPI inositol-deacylase	2535	P43571	BST1		ER	GPI inositol deacylase of the endoplasmic reticulum (ER)	434.363	90	31	71	0.1382	0.158478	0.329245	0.25477	0.119306	0	0.152008	0.154936	0.339166	0.237648	0.116242	0	0.16475	0.162376	0.183519	0.296249	0.193107	0
2276	2285		P43572	P43572	Enhancer of polycomb-like protein 1	2536	P43572	EPL1		nucleus	Subunit of NuA4, an essential histone H4/H2A acetyltransferase complex	1392.78	104	129	32	0.0395053	0	0.023841	0.258174	0.459455	0.219025	0.128615	0.349155	0.0765164	0.130825	0.132876	0.182013	0.0124244	0.187796	0.172541	0.161346	0.208111	0.257782	0	0.209242	0	0.205752	0.329392	0.255613	0	0.315327	0.0681355	0.207255	0.182922	0.22636	0.103711	0.171967	0	0.172323
	859	2673	P43597	P43597	Uncharacterized protein YFR016C	2554	P43597	AIP5		cytosol	Protein that positively regulates actin assembly	3458.71	0	103	81																			0.654799	0.242361	0.0323801	0.0397011	0	0.0307586	0.663019	0.278385	0.0509853	0	0	0.00761092	0.586176	0.164285	0.0917975	0.091593
	1234	1548	P43601	P43601	Autophagy-related protein 18	2558	P43601	ATG18		ambiguous	Phosphoinositide binding protein	1929.09	12	70	69																			0.149035	0.309336	0.237219	0.103504	0.098887	0.102019	0.173891	0.321356	0.208791	0.11698	0.0603812	0.1186	0.140911	0.194504	0.282744	0.154566
	106	69	P43604	P43604	Unfolded protein response-inducible protein 1	2561	P43604	ULI1		ER	Protein of unknown function	1016.24	0	70	113																			0.345162	0.363938	0.21553	0.0475837	0.0257553	0.00203113	0.489467	0.277219	0.138926	0.0569252	0.0374622	0	0.488779	0.27407	0.181969	0.0551819
	217	935	P43617	P43617	Uncharacterized mitochondrial carrier YFR045W	2572	P43617	MRX20	mitochondria	mitochondria	Putative mitochondrial transport protein	710.311	31	54	62																			0.353918	0.445615	0.200467	0	0	0	0.403184	0.418987	0.177829	0	0	0	0.402376	0.397466	0.200157	0
	770	1884	P43619	P43619	Nicotinate-nucleotide pyrophosphorylase [carboxylating]	2573	P43619	BNA6		cytosol	Quinolinate phosphoribosyl transferase	3771.37	0	55	59																			0.377803	0.409437	0.166263	0.046497	0	0	0.176131	0.351918	0.178658	0.113413	0.179881	0	0.151249	0.284196	0.28877	0.134651
2879	3190		P46962	P46962	CTD kinase subunit beta	2619	P46962	CTK2		nucleus	Beta subunit of C-terminal domain kinase I (CTDK-I)	1590	44	57	42	0.264217	0	0	0.158143	0.0875746	0.490066	0.0872348	0.0287052	0.0447467	0.114208	0.20992	0.515185	0.105581	0.0306898	0	0.0342371	0.195959	0.633533	0.0574914	0	0	0.0765291	0.188704	0.677275	0	0	0.0663366	0.156949	0.20857	0.568145	0.0571203	0	0.0361045	0.0669199
	840	1969	P46970	P46970	Nonsense-mediated mRNA decay protein 5	2624	P46970	NMD5		cytosol	Karyopherin	2978.04	35	51	41																			0.35684	0.252121	0.176421	0.134426	0.0235521	0.0566396	0.158338	0.387957	0.180574	0.151746	0.121384	0	0.137011	0.326786	0.185974	0.175548
	222	194	P47090	P47090	Uncharacterized endoplasmic reticulum membrane protein YJR015W	2697	P47090	YJR015W		ER	Putative protein of unknown function	639	28	54	73																			0.405465	0.373714	0.197469	0.0233516	0	0	0.565007	0.312011	0.122982	0	0	0	0.490525	0.316757	0.15611	0.0190674
	1768	2015	P47093	P47093	U6 snRNA-associated Sm-like protein LSm8	2698	P47093	LSM8		nucleus	Lsm (Like Sm) protein	1903.22	0	45	39																			0.132837	0.17276	0.140216	0.106983	0.149677	0.297526	0.14218	0.174856	0.152989	0.135425	0.112342	0.282208	0.158346	0.0902874	0.143045	0.119784
	885	1062	P47095	P47095	Methylthioribulose-1-phosphate dehydratase	2699	P47095	MDE1		cytosol	5'-methylthioribulose-1-phosphate dehydratase	4007.22	31	51	55																			0.272306	0.226319	0.175559	0.16768	0.114591	0.0435463	0.117765	0.38018	0.204411	0.197712	0.0999323	0	0.236676	0.338342	0.209245	0.159416
2508	2870		P47100	P47100	Transposon Ty1-JR2 Gag-Pol polyprotein;Capsid protein;Ty1 protease;Integrase;Reverse transcriptase/ribonuclease H	2702	P47100	TY1B-JR2					95	108	14	0.0585537	0.0582583	0.114979	0.308389	0.374923	0.0848967	0.0736513	0.0515341	0.110015	0.354448	0.291753	0.118598	0.038949	0.0537809	0.135858	0.321616	0.338476	0.11132	0.0497257	0.0162814	0.0832023	0.393193	0.301827	0.15577	0.0345501	0.026012	0.157006	0.377812	0.266641	0.137979	0.0539847	0.0320684	0.121815	0.311703
	537	567	P47114	P47114	Uncharacterized vacuolar membrane protein YJR054W	2710	P47114	KCH1		PM	Potassium transporter that mediates K+ influx	538	0	79	66																			0.317801	0.431587	0.147319	0.0745653	0.028728	0	0.382419	0.284542	0.194263	0.065396	0.0733799	0	0.450847	0.205252	0.224929	0.118972
1775		819	P47140	P47140	Altered inheritance rate of mitochondria protein 25	2731	P47140	AIM25	mitochondria	mitochondria	Mitochondria protein of unknown function	1613.44	41	27	60	0.373446	0.466266	0.160287	0	0	0	0.341801	0.559658	0.0985409	0	0	0	0.340977	0.488329	0.170694	0	0	0
	2161	2735	P47144	P47144	Protein ECM27	2735	P47144	ECM27		unknown	Protein involved in calcium homeostasis and exit from quiescence	16.463	0	51	47																			0.0830145	0.114095	0.156183	0.309164	0.208733	0.12881	0.0813417	0.0783417	0.176974	0.283952	0.281745	0.0976458	0.0533641	0	0.178923	0.390692
	3153	2968	P47147	P47147	Phosphoinositide 3-phosphatase	2736	P47147	YMR1		cytosol	Phosphatidylinositol 3-phosphate (PI3P) phosphatase	1164.78	12	57	57																			0	0	0.0733248	0.227227	0.288894	0.410554	0	0.111348	0.0699751	0.253162	0.273758	0.291756	0	0	0.0569425	0.366306
	523	254	P47161	P47161	Vacuolar protein sorting-associated protein 70	2746	P47161	VPS70		ER	Protein of unknown function involved in vacuolar protein sorting	59.8835	0	82	165																			0.415578	0.368601	0.21582	0	0	0	0.547327	0.34961	0.0966937	0.00636974	0	0	0.457902	0.490002	0.0307212	0
	821	1834	P47176	P47176	Branched-chain-amino-acid aminotransferase, cytosolic	2757	P47176	BAT2		cytosol	Cytosolic branched-chain amino acid (BCAA) aminotransferase	15612.6	12	134	73																			0.269597	0.247606	0.194541	0.162432	0.080485	0.0453404	0.202837	0.375574	0.205895	0.151228	0.0588104	0.00565605	0.248557	0.270856	0.172974	0.178946
	819	1481	P47771	P47771	Aldehyde dehydrogenase [NAD(P)+] 1	2762	P47771	ALD2		cytosol	Cytoplasmic aldehyde dehydrogenase	4738.49	0	80	81																			0.271102	0.28214	0.183209	0.151519	0.112031	0	0.204997	0.305745	0.162869	0.132845	0.11324	0.0803038	0.20406	0.278479	0.189676	0.19574
127		94	P48236	P48236	Uncharacterized membrane protein YGR149W	2774	P48236	GPC1		ambiguous	Glycerophosphocholine acyltransferase (GPCAT)	1435.81	55	40	105	0.173342	0.193499	0.3589	0.209514	0.0647454	0	0.177243	0.198316	0.430187	0.194254	0	0	0.220146	0.20874	0.361922	0.159737	0.0494546	0
2702	2758		P48240	P48240	Exosome complex component MTR3	2776	P48240	MTR3		nucleus	Exosome non-catalytic core component	4067.32	89	89	33	0.113983	0.105656	0.0197041	0.0903985	0.263979	0.406279	0.10629	0.0632267	0.0645868	0.123768	0.22132	0.420809	0.0655992	0.0458836	0.114712	0.146976	0.214051	0.412779	0.0893213	0.0774413	0.0968287	0.126889	0.21734	0.39218	0.0350636	0.0702924	0.0624343	0.120756	0.183302	0.528152	0.0816497	0.0254812	0.093323	0.115381
987	1289		P48363	P48363	Prefoldin subunit 3	2781	P48363	PAC10		cytosol	Part of the heteromeric co-chaperone GimC/prefoldin complex	4703.01	55	69	25	0.242329	0.258234	0.126916	0.15113	0.157683	0.0637088	0.212145	0.166992	0.163527	0.198395	0.152693	0.106249	0.158294	0.138159	0.173569	0.235148	0.197608	0.0972207	0.187953	0.234365	0.202132	0.158296	0.141264	0.0759908	0.177279	0.248218	0.181505	0.150567	0.130388	0.112042	0.174807	0.188128	0.201778	0.207725
	1750	644	P48365	P48365	GTPase-activating protein GYP7	2782	P48365	GYP7		cytosol	GTPase-activating protein for yeast Rab family members	2243.3	0	191	115																			0.154784	0.0976529	0.207397	0.216688	0.183555	0.139923	0.112631	0.160328	0.198624	0.246716	0.195519	0.086182	0.126808	0.113586	0.226778	0.257027
1216		1084	P48525	P48525	Glutamate--tRNA ligase, mitochondrial	2789	P48525	MSE1	mitochondria	mitochondria	Mitochondrial glutamyl-tRNA synthetase	1457.33	75	35	74	0.290284	0.473816	0.149232	0.0866676	0	0	0.37298	0.467732	0.159288	0	0	0	0.253277	0.426913	0.123985	0.109862	0.0859624	0
379	829		P49686	P49686	Nucleoporin NUP42	2823	P49686	NUP42	NE	NE	FG-nucleoporin component of central core of the nuclear pore complex	1419.14	50	69	0	0.169644	0.202939	0.407031	0.140792	0.0281175	0.0514762	0.141997	0.328209	0.256136	0.0538557	0.0757487	0.144054	0.158794	0.203089	0.302139	0.166696	0.113188	0.0560947	0.208769	0.374065	0.186097	0.112453	0.0610039	0.057612	0.207501	0.492554	0.147254	0.038872	0.0361547	0.0776644	0.267048	0.184543	0.322775	0.0997801
	2300	2000	P50089	P50089	Uncharacterized protein YGR237C	2839	P50089	YGR237C		cytosol	Putative protein of unknown function	1502.81	31	234	123																			0.0790757	0.0687967	0.206918	0.244093	0.178186	0.222931	0.0379249	0.0419731	0.169482	0.183425	0.36866	0.198535	0.054737	0.045923	0.133503	0.176838
2443	3016		P50102	P50102	Ubiquitin carboxyl-terminal hydrolase 8	2844	P50102	UBP8	nucleus	nucleus	Ubiquitin-specific protease component of the SAGA acetylation complex	1596.97	105	138	42	0.0936857	0.0448003	0.0969652	0.214477	0.30362	0.246452	0.0243992	0.00557028	0.14047	0.233028	0.343855	0.252677	0.17267	0.0399465	0.114074	0.263934	0.249106	0.160269	0.0241691	0.0125694	0.0652476	0.286286	0.364363	0.247364	0.0246222	0.0122062	0.184603	0.279178	0.287507	0.211884	0.0551523	0.0179352	0.0888267	0.204344
2197	2378		P50106	P50106	DNA-directed RNA polymerase I subunit RPA14	2847	P50106	RPA14	nucleus	nucleus	RNA polymerase I subunit A14	3968.96	66	69	13	0.0769901	0.0487837	0.124526	0.225884	0.301631	0.222186	0.0706774	0	0.146582	0.234286	0.306506	0.241949	0.134049	0.0764213	0.17875	0.247048	0.208265	0.155467	0.0716955	0.0567284	0.124697	0.280165	0.29328	0.173434	0.092114	0.0580896	0.165766	0.223547	0.253794	0.20669	0.0724076	0.0581932	0.0890103	0.302699
	1730	2004	P50278	P50278	6-phosphogluconolactonase-like protein 1	2856	P50278	SOL1		cytosol	Protein with a possible role in tRNA export	4944.63	0	42	42																			0.112036	0.115609	0.162578	0.203364	0.188355	0.218059	0.0937483	0.16473	0.147999	0.225046	0.137465	0.231011	0.122696	0.241362	0.182723	0.277776
	3152	2512	P50875	P50875	Transcription factor SPT20	2860	P50875	SPT20	nucleus	nucleus	Subunit of the SAGA transcriptional regulatory complex	2107.91	62	102	68																			0.0291009	0.00825904	0.0504642	0.273928	0.431778	0.206469	0.0120355	0.0154139	0.0973351	0.318225	0.353052	0.203938	0.0527335	0	0.047909	0.230329
483	1763		P50944	P50944	Vacuolar amino acid transporter 4	2864	P50944	AVT4		vacuole	Vacuolar transporter	1494.37	54	74	42	0.0718013	0.146781	0.516724	0.264694	0	0	0.166668	0.112028	0.589948	0.131357	0	0	0.188305	0.238449	0.449504	0.078846	0.0448961	0	0.07596	0.265471	0.528651	0.0985214	0.0313966	0	0.0274858	0.191149	0.606615	0.107972	0.0270308	0.0397476	0.0870249	0.106528	0.574509	0.193198
	2320	2377	P51534	P51534	SWI5-dependent HO expression protein 4	2870	P51534	SHE4		cytosol	Protein containing a UCS (UNC-45/CRO1/SHE4) domain	2161.6	25	180	106																			0.0958172	0.079822	0.113822	0.189638	0.205218	0.315682	0.0368235	0.118136	0.0811748	0.201318	0.2689	0.293648	0.0513884	0.0848678	0.162723	0.17201
	1716	2130	P52489	P52489	Pyruvate kinase 2	2878	P52489	PYK2		cytosol	Pyruvate kinase	3203.67	0	74	131																			0.164117	0.350905	0.268349	0.104342	0.0852389	0.0270478	0.0470011	0.176516	0.0597639	0.0322428	0.671394	0.0130825	0.0501354	0.167946	0.141624	0.280576
	195	276	P52867	P52867	Dolichyl-phosphate-mannose--protein mannosyltransferase 5	2883	P52867	PMT5		ER	Protein O-mannosyltransferase	605.664	14	52	59																			0.37424	0.476432	0.149329	0	0	0	0.468929	0.341695	0.189375	0	0	0	0.439161	0.33478	0.178948	0.0471104
152		96	P52870	P52870	Protein transport protein SBH1	2885	P52870	SBH1	ER	ER	Beta subunit of Sec61p ER translocation complex (Sec61p-Sss1p-Sbh1p)	9809.66	41	35	53	0.227137	0.227182	0.329297	0.170738	0.0456461	0	0.166023	0.252849	0.43191	0.102546	0.0466717	0	0.247903	0.274026	0.293946	0.131548	0.0431286	0.00944807
112		99	P52871	P52871	Protein transport protein SBH2	2886	P52871	SBH2	ER	ER	Ssh1p-Sss1p-Sbh2p complex component	4775.73	61	27	41	0.19257	0.256118	0.363391	0.130624	0.0572978	0	0.210413	0.252694	0.326481	0.155375	0.0438795	0.0111577	0.240006	0.259872	0.281427	0.150271	0.0579493	0.0104746
	881	1886	P52918	P52918	Protein MSN5	2893	P52918	MSN5		ambiguous	Karyopherin	3186.61	24	131	76																			0.299189	0.212915	0.174048	0.207427	0.0842963	0.0221256	0.114906	0.440561	0.242787	0.140132	0.061613	0	0.251542	0.316471	0.188435	0.129545
	702	251	P52924	P52924	Protein COS10	2896	P52924	COS10		ambiguous	Endosomal protein involved in turnover of plasma membrane proteins	1499.91	0	102	85																			0.274678	0.302399	0.244038	0.123333	0.0380972	0.0174548	0.302273	0.216463	0.275091	0.118715	0.0449675	0.0424894	0.263477	0.337142	0.206337	0.118234
	2649	2651	P53037	P53037	Phosphatidylserine decarboxylase proenzyme 2;Phosphatidylserine decarboxylase 2 beta chain;Phosphatidylserine decarboxylase 2 alpha chain	2904	P53037	PSD2		ambiguous	Phosphatidylserine decarboxylase of the Golgi and vacuolar membranes	944.912	15	75	53																			0	0.064711	0.134054	0.194427	0.238258	0.36855	0.0645906	0.0998985	0.0993223	0.122416	0.198954	0.414819	0	0.151178	0.0596928	0.181472
	1811	2941	P53076	P53076	Vacuolar import and degradation protein 30	2928	P53076	VID30		ambiguous	Central component of GID Complex, involved in FBPase degradation	2182.6	0	79	158																			0.217143	0.0857325	0.145485	0.161578	0.239276	0.150785	0.0658337	0.24641	0.127109	0.235717	0.148494	0.176436	0.13188	0.119187	0.122974	0.171661
2751	3129		P53086	P53086	Kinesin-like protein KIP3	2936	P53086	KIP3	nucleus	nucleus	Kinesin-related antiparallel sliding motor protein	736	53	75	30	0.107903	0	0.174011	0.16314	0.1912	0.363746	0	0	0.11014	0.184384	0.265477	0.439999	0.0556701	0	0.0768318	0.29728	0.257641	0.312578	0.061204	0.0443342	0.0475646	0.199508	0.255912	0.391478	0	0.0403419	0.159965	0.235682	0.195468	0.368543	0	0	0	0.166004
	2365	2065	P53100	P53100	Putative 2-hydroxyacid dehydrogenase YGL185C	2946	P53100	YGL185C		cytosol	Putative protein with sequence similar to hydroxyacid dehydrogenases	1455.68	46	85	85																			0.0453226	0.0318825	0.105267	0.151931	0.247488	0.418109	0	0.116315	0.150793	0.140094	0.222532	0.370266	0.10741	0.115113	0.124323	0.0640817
1096		2642	P53101	P53101	Cystathionine beta-lyase	2947	P53101	STR3	peroxisome	peroxisome	Peroxisomal cystathionine beta-lyase	2280.09	110	38	143	0.141513	0.10491	0.160253	0.403647	0.189678	0	0.128018	0.132173	0.204549	0.289901	0.245359	0	0.163542	0.169453	0.190089	0.264039	0.212876	0
	1838	1929	P53119	P53119	Probable E3 ubiquitin-protein ligase HUL5	2957	P53119	HUL5		nucleus	Multiubiquitin chain assembly factor (E4)	1516.15	13	65	49																			0.147838	0.111345	0.102579	0.140544	0.202506	0.295189	0.140833	0.125233	0.073322	0.131763	0.247819	0.281029	0.237264	0.228525	0.107351	0
	566	672	P53170	P53170	[Pyruvate dehydrogenase (acetyl-transferring)] kinase 2, mitochondrial	2990	P53170	PKP2		mitochondria	Mitochondrial protein kinase	1219.04	41	53	68																			0.395394	0.478713	0.125892	0	0	0	0.449934	0.416079	0.133987	0	0	0	0.330288	0.450442	0.152315	0
1451		699	P53171	P53171	Genetic interactor of prohibitin 7, mitochondrial	2991	P53171	GEP7		cytosol	Protein of unknown function	1920.29	58	13	52	0.317948	0.513028	0.169025	0	0	0	0.4277	0.444321	0.127978	0	0	0	0.324806	0.457221	0.217972	0	0	0
	839	1861	P53177	P53177	tRNA wybutosine-synthesizing protein 3	2995	P53177	TYW3		ambiguous	tRNA methyltransferase required for synthesis of wybutosine	3821.38	0	51	49																			0.236898	0.292229	0.207511	0.14812	0	0.115243	0.137622	0.343568	0.217942	0.11231	0.128174	0.0603841	0.18472	0.356592	0.215596	0.147811
	1112	1077	P53183	P53183	Putative uncharacterized oxidoreductase YGL039W	2998	P53183	YGL039W		cytosol	Aldehyde reductase	4487.28	0	117	61																			0.257561	0.269457	0.157789	0.152983	0.0930666	0.0691431	0.118573	0.367989	0.15887	0.151225	0.149785	0.0535589	0.191315	0.261593	0.198752	0.187794
	2777	2875	P53202	P53202	Cullin-3	3011	P53202	CUL3		cytosol	Ubiquitin-protein ligase	1039.45	38	97	79																			0.0870659	0.0261947	0.0922886	0.128472	0.31322	0.352758	0.0970889	0.054129	0.0927398	0.126503	0.220481	0.409058	0.0441692	0	0.132047	0.205883
252	1076		P53203	P53203	Peroxisomal membrane protein PEX31	3012	P53203	PEX31		ambiguous	Peroxisomal integral membrane protein	830.913	62	56	34	0.139426	0.182174	0.503629	0.174772	0	0	0.169996	0.226381	0.392026	0.162721	0.048876	0	0.131692	0.156141	0.331276	0.162766	0.0682316	0.149894	0.310282	0.361461	0.222995	0.105262	0	0	0.363132	0.135284	0.0522595	0	0.176148	0.273176	0.287718	0.181028	0.11751	0
2051		1019	P53212	P53212	Probable transcriptional regulatory protein HAH1	3018	P53212	DPC29		mitochondria	General post-initiation mitochondrial translation factor	2468.54	49	34	39	0.328129	0.56174	0.110131	0	0	0	0.405738	0.480357	0.113905	0	0	0	0.374237	0.53782	0.0879437	0	0	0
1952	2189		P53218	P53218	Ribonucleases P/MRP protein subunit POP6	3021	P53218	POP6		nucleus	Subunit of RNase MRP, nuclear RNase P and telomerase	2637.69	50	46	12	0.108876	0.0825406	0.0926249	0.211833	0.170614	0.333511	0.119583	0.0918645	0.126473	0.172793	0.17837	0.310916	0.0846118	0.0894932	0.171679	0.211691	0.215378	0.227147	0.0553579	0.104504	0.0633959	0.301802	0.202876	0.272064	0	0.216772	0.191755	0.227298	0.247754	0.116421	0.0683059	0.0828199	0.1362	0.0725159
376	1466		P53241	P53241	Vitamin H transporter	3036	P53241	VHT1	PM	PM	High-affinity plasma membrane H+-biotin (vitamin H) symporter	1563.84	103	89	28	0.137707	0.164923	0.324222	0.294118	0.0790293	0	0.181221	0.131189	0.330846	0.279939	0.0768045	0	0.155399	0.221769	0.237831	0.25029	0.134712	0	0.164176	0.175665	0.371846	0.233261	0.055052	0	0.223333	0.155395	0.328529	0.21698	0.0757627	0	0.151452	0.203668	0.335308	0.236879
2100	2681		P53251	P53251	Ribosome biogenesis protein SLX9	3041	P53251	SLX9	nucleus	nucleus	Nuclear export receptor for exportin Crm1p	4725.76	101	76	0	0.149153	0.103919	0.0919516	0.127039	0.181327	0.34661	0.114178	0.126394	0.0693727	0.174995	0.190539	0.324521	0.180709	0.088427	0.0748102	0.108618	0.15845	0.388986	0.0535877	0.0244998	0.102422	0.196713	0.272708	0.35007	0.0391278	0.0964978	0.0347463	0.212359	0.183639	0.43363	0.112174	0.0774167	0.118191	0.128482
	1217	1862	P53270	P53270	Uncharacterized protein YGR117C	3056	P53270	YGR117C		cytosol	Putative protein of unknown function	2276.42	16	68	56																			0.252365	0.182517	0.209564	0.163163	0.105318	0.0870729	0.158088	0.30252	0.212948	0.0960107	0.214677	0.0157567	0.154491	0.257402	0.162915	0.220612
	654	385	P53285	P53285	Vacuolar protein sorting-associated protein 62	3067	P53285	VPS62		ambiguous	Vacuolar protein sorting (VPS) protein	745.958	34	42	46																			0.272837	0.395424	0.331739	0	0	0	0.410915	0.242808	0.346277	0	0	0	0.259448	0.3207	0.261678	0.106445
	2743	2387	P53289	P53289	Protein phosphatase type 2A regulatory subunit RTS3	3069	P53289	RTS3		ambiguous	Putative component of the protein phosphatase type 2A complex	2112.58	0	142	92																			0.0486867	0.0562359	0.122633	0.21714	0.306516	0.248788	0.0516409	0.0570886	0.123557	0.234997	0.288593	0.244123	0.0539174	0.00895267	0.113753	0.237408
	1414	345	P53290	P53290	GTP-binding protein GTR2	3070	P53290	GTR2	vacuole	vacuole	Subunit of a TORC1-stimulating GTPase and the EGO/GSE complex	2470.88	34	54	63																			0.162322	0.170091	0.311549	0.207899	0.0998957	0.0482435	0.16198	0.17359	0.334449	0.153289	0.10879	0.067902	0.195431	0.247326	0.291482	0.179248
1184		1783	P53735	P53735	Protein ZRG17	3153	P53735	ZRG17		ER	Endoplasmic reticulum zinc transporter	1990.59	60	35	65	0.0973309	0.130578	0.174499	0.27698	0.260333	0.0602786	0	0.113411	0.220956	0.360751	0.223024	0.0818582	0.172807	0.171393	0.231021	0.203171	0.182461	0.0391458
2471		182	P53752	P53752	Uncharacterized membrane glycoprotein YNR066C	3165	P53752	YNR066C		unknown	Putative membrane-localized protein of unknown function	1055.34	94	34	178	0.089815	0.0242734	0.17523	0.278853	0.315132	0.116697	0.0154789	0.0652582	0.158016	0.271572	0.303794	0.185881	0.0703343	0	0.116772	0.311391	0.361235	0.140268
	1409	521	P53822;P40587	P53822	Protein COS1;Putative uncharacterized protein YIR043C	3169	P53822;P40587	COS1		endosomes	Endosomal protein involved in turnover of plasma membrane proteins	2046.45	0	44	56																			0.21723	0.162287	0.267761	0.162042	0.121262	0.0694189	0.159764	0.190261	0.251864	0.198945	0.127264	0.071902	0.17727	0.203779	0.237514	0.206036
2705	2480		P53829	P53829	Protein CAF40	3170	P53829	CAF40		cytosol	Component of the CCR4-NOT transcriptional complex	3589.96	105	118	21	0.0662064	0.0521735	0.127206	0.273212	0.286092	0.195109	0	0	0.0967538	0.222493	0.362933	0.31782	0	0.0193007	0.189004	0.272671	0.313388	0.205637	0.0736184	0.0463546	0.153462	0.28787	0.236589	0.202106	0.0337468	0.0456564	0.166232	0.268496	0.297862	0.188006	0.0443288	0	0.174534	0.274396
	757	1752	P53839	P53839	Glyoxylate reductase 1	3177	P53839	GOR1		cytosol	Glyoxylate reductase	6837.27	0	65	106																			0.29671	0.307285	0.212868	0.183137	0	0	0.223684	0.343805	0.237434	0.110382	0.084696	0	0.184329	0.315881	0.206621	0.182414
1237	1249		P53845	P53845	Protein transport protein YIF1	3181	P53845	YIF1		ambiguous	Integral membrane protein	3069.93	58	63	30	0.130475	0.139718	0.173433	0.172015	0.250929	0.13343	0.130686	0.0985221	0.152685	0.169205	0.27826	0.170642	0.154662	0.125422	0.168284	0.204325	0.202174	0.145133	0.229538	0.247629	0.193771	0.102884	0.116493	0.109685	0.246846	0.162228	0.147505	0.144941	0.184755	0.113725	0.178918	0.211234	0.209348	0.167637
	2259	1923	P53857	P53857	Uncharacterized globin-like protein YNL234W	3190	P53857	YNL234W		cytosol	Protein of unknown function with similarity to globins	814.571	26	60	62																			0.0441645	0.0701547	0.272542	0.371515	0.241623	0	0	0.0738086	0.336463	0.29141	0.263493	0.0348242	0	0.109052	0.299024	0.275771
	3087	2893	P53866	P53866	Protein SQS1	3197	P53866	SQS1		nucleus	Protein that stimulates the ATPase and helicase activities of Prp43p	1831.54	0	120	61																			0.0428675	0.0258252	0.025597	0.108441	0.301464	0.495805	0	0.0387911	0.108606	0.228912	0.267112	0.356579	0.0780176	0	0.0842844	0.146285
2106	1401		P53893	P53893	Ribosome assembly protein 1	3216	P53893	RIA1	cytosol	cytosol	Cytoplasmic GTPase/eEF2-like factor involved in ribosomal biogenesis	3921	125	100	45	0.19659	0.0832743	0.0345515	0.0681162	0.180428	0.43704	0.16432	0.20228	0.114826	0.159098	0.132143	0.227333	0.142108	0.0503197	0.0361435	0.307184	0.248728	0.215516	0.21903	0.152506	0.155865	0.173537	0.190578	0.108485	0.154558	0.336605	0.169638	0.123445	0.0592667	0.156488	0.208738	0.143679	0.266296	0.147959
1222	2096		P53924	P53924	E3 ubiquitin-protein ligase DMA2	3239	P53924	DMA2		cytosol	Ubiquitin-protein ligase (E3)	1743.3	44	87	31	0.127184	0.117936	0.184558	0.267576	0.200827	0.101919	0.199085	0.107873	0.186196	0.193287	0.162401	0.151159	0	0.180574	0.194445	0.328526	0.296456	0	0.0856485	0.0502326	0.246672	0.25065	0.238675	0.128122	0.0876565	0.0822202	0.178944	0.310304	0.197111	0.143765	0.0520747	0.0459621	0.280254	0.26537
2805		1698	P53930	P53930	Protein AF-9 homolog	3243	P53930	YAF9	nucleus	nucleus	Subunit of NuA4 histone H4 acetyltransferase and SWR1 complexes	1257.33	69	55	64	0.0441999	0.0274535	0.0508249	0.168445	0.384134	0.324942	0.0707896	0.0406949	0.100584	0.212854	0.261562	0.313516	0.0454906	0.0404589	0.0406347	0.173086	0.285867	0.414463
2825	3036		P53935	P53935	Stress response protein NST1	3246	P53935	NST1		cytosol	Translational inhibitor and suppressor of proteasome-assembly defects	2299.78	92	107	34	0.0557675	0.00779058	0.0712017	0.102983	0.294601	0.467656	0.108373	0.147418	0.0596437	0.108992	0.131414	0.444159	0.109238	0.0225624	0.0560675	0.0746003	0.110076	0.627455	0.0712834	0.0593996	0.0110126	0.123151	0.191125	0.544028	0.0651596	0.0800931	0.0710684	0.0471225	0.09876	0.637796	0.0572581	0.00427525	0.0331526	0.0869235
133		206	P53938	P53938	N-glycosylation protein EOS1	3248	P53938	EOS1	ER	ER	Protein involved in N-glycosylation	937	55	0	39	0.193527	0.239642	0.37143	0.167293	0.0281068	0	0.207744	0.184857	0.434397	0.132888	0.0401156	0	0.211215	0.192244	0.308015	0.237237	0.0512883	0
	1411	1709	P53960	P53960	Putative alanyl-tRNA editing protein alaX	3265	P53960	YNL040W		cytosol	Protein of unknown function	2996.43	12	57	54																			0.415995	0.257293	0.189906	0	0.0780407	0.0587653	0.0575017	0.318467	0.160592	0.147377	0.0972758	0.218787	0.0569316	0.161726	0.231527	0.155462
529	619		P54074	P54074	Protein ASI1	3285	P54074	ASI1	NE	NE	Subunit of the inner nuclear membrane Asi ubiquitin ligase complex	410.883	55	44	40	0.114997	0.198937	0.547552	0.138514	0	0	0.076678	0.148564	0.637799	0.136959	0	0	0.119702	0.192034	0.490684	0.171855	0.011816	0.0139083	0.337164	0.571091	0.0917456	0	0	0	0.475981	0.383969	0.14005	0	0	0	0.268174	0.524702	0.207124	0
	1623	1754	P54114	P54114	Aldehyde dehydrogenase [NAD(P)+] 2	3287	P54114	ALD3		cytosol	Cytoplasmic aldehyde dehydrogenase	5334.37	199	294	224																			0.178829	0.153877	0.141483	0.194643	0.188386	0.142782	0.13087	0.230647	0.173419	0.170083	0.204756	0.090226	0.116821	0.165183	0.163917	0.228288
2180		2039	P54787	P54787	Vacuolar protein sorting-associated protein 9	3297	P54787	VPS9		cytosol	Guanine nucleotide exchange factor (GEF) and ubiquitin receptor	3093.54	65	31	61	0.131131	0.0764099	0.0966221	0.353524	0.306412	0.0359017	0.222832	0.0878306	0.0725031	0.262544	0.2216	0.13269	0.0713396	0.0622753	0.0781258	0.381537	0.406722	0
1379		664	P81449	P81449	ATP synthase subunit e, mitochondrial	3325	P81449	TIM11	mitochondria	mitochondria	Subunit e of mitochondrial F1F0-ATPase	4761.91	51	12	52	0.349821	0.459903	0.188321	0.0019559	0	0	0.329366	0.498891	0.171744	0	0	0	0.345329	0.461107	0.155847	0	0.037717	0
291	1351		Q00246	Q00246	GTP-binding protein RHO4	3335	Q00246	RHO4	PM	PM	Non-essential small GTPase	1583.1	83	72	66	0.167614	0.202719	0.291776	0.242284	0.0956073	0	0.208698	0.188587	0.307921	0.197943	0.0968515	0	0.170222	0.188369	0.274559	0.24354	0.123311	0	0.144198	0.236586	0.331359	0.174602	0.0930301	0.0202242	0.153516	0.204556	0.315448	0.234853	0.0916271	0	0.202641	0.220888	0.307986	0.184844
	1697	1104	Q00582	Q00582	GTP-binding protein GTR1	3341	Q00582	GTR1	vacuole	vacuole	Subunit of TORC1-stimulating GTPase and EGO/GSE complex	2620.2	38	86	56																			0.11182	0.140666	0.311396	0.212944	0.12917	0.0940046	0.0938828	0.169632	0.356152	0.202709	0.111441	0.0661835	0.0949833	0.201379	0.352486	0.204432
	1309	1507	Q00618	Q00618	Geranylgeranyl transferase type-2 subunit alpha	3342	Q00618	BET4		ambiguous	Alpha subunit of Type II geranylgeranyltransferase	1742.99	0	62	67																			0.174997	0.189278	0.19055	0.181454	0.141007	0.122713	0.182171	0.305736	0.172774	0.126552	0.143473	0.0692938	0.172812	0.20037	0.211426	0.198592
1794		1298	Q00873	Q00873	Cytochrome c1 heme lyase	3350	Q00873	CYT2	mitochondria	mitochondria	Cytochrome c1 heme lyase	1470.81	71	0	71	0.221523	0.597767	0.180711	0	0	0	0.306156	0.565894	0.127951	0	0	0	0.363581	0.521006	0.115413	0	0	0
2103	2996		Q01448	Q01448	Histone promoter control protein 2	3360	Q01448	HPC2	nucleus	nucleus	Subunit of the HIR complex	1517.51	79	120	0	0.0609268	0.0195759	0.098835	0.248275	0.359331	0.213056	0.0423114	0	0.0865115	0.262814	0.4561	0.152263	0.238021	0.0813011	0.274134	0.179142	0.206113	0.0212889	0.0115196	0.00709395	0.146441	0.394035	0.32976	0.11115	0.011958	0.0100877	0.123472	0.391169	0.309199	0.154114	0.027847	0.00747855	0.144274	0.310393
	1083	1791	Q02046	Q02046	Methylenetetrahydrofolate dehydrogenase [NAD(+)]	3382	Q02046	MTD1	cytosol	cytosol	NAD-dependent 5,10-methylenetetrahydrafolate dehydrogenase	12619.1	24	56	56																			0.271875	0.158818	0.177897	0.206357	0.0803848	0.104668	0.243978	0.294685	0.121655	0.0949119	0.167464	0.0773064	0.189129	0.269125	0.185713	0.185056
	1611	2718	Q02207	Q02207	Peroxisomal hydratase-dehydrogenase-epimerase;2-enoyl-CoA hydratase;(3R)-3-hydroxyacyl-CoA dehydrogenase	3392	Q02207	FOX2		peroxisome	3-hydroxyacyl-CoA dehydrogenase and enoyl-CoA hydratase	266.001	26	54	166																			0.119074	0.282097	0.17516	0.352484	0.0711849	0	0.150125	0.164674	0.169436	0.307707	0.208058	0	0.180075	0.0681798	0.171195	0.394781
2145	2591		Q02260	Q02260	Small nuclear ribonucleoprotein Sm D1	3396	Q02260	SMD1		nucleus	Core Sm protein Sm D1	3690.81	47	49	32	0.145106	0.090358	0.131759	0.143392	0.260329	0.229055	0.118981	0.0649812	0.136665	0.138872	0.230494	0.310007	0	0.10661	0.134341	0.211191	0.269718	0.278141	0.0669772	0.0470819	0.102621	0.226113	0.25881	0.298397	0.0757978	0.0513629	0.106782	0.16182	0.306547	0.29769	0.069838	0.0619835	0.114129	0.173053
808		493	Q02772	Q02772	Mitochondrial protein PET191	3422	Q02772	PET191	mitochondria	mitochondria	Protein required for assembly of cytochrome c oxidase	3183.16	59	0	61	0.25474	0.425845	0.15362	0.165795	0	0	0.278317	0.360788	0.187728	0.173167	0	0	0.332439	0.363019	0.164125	0.103565	0.0368524	0
66		356	Q02774	Q02774	Secretory component protein SHR3	3424	Q02774	SHR3	ER	ER	Endoplasmic reticulum packaging chaperone	4860.33	50	12	51	0.187719	0.206907	0.384313	0.205658	0.0154041	0	0.164554	0.246958	0.418179	0.137211	0.0330973	0	0.24037	0.234935	0.306236	0.17096	0.0474982	0
	2811	2479	Q02895	Q02895	Putative aryl-alcohol dehydrogenase YPL088W	3452	Q02895	YPL088W		cytosol	Putative aryl alcohol dehydrogenase	2837	0	110	223																			0.0897135	0.0613873	0.0897727	0.145901	0.202215	0.411011	0	0.0723484	0.0672888	0.163225	0.289519	0.407618	0.0649894	0.0658249	0.101849	0.140239
	1969	1973	Q02979	Q02979	Glycerophosphodiester phosphodiesterase GDE1	3463	Q02979	GDE1		cytosol	Glycerophosphocholine (GroPCho) phosphodiesterase	2170.19	41	206	237																			0.136805	0.131289	0.144894	0.202317	0.183413	0.201281	0.0834508	0.151689	0.160046	0.205407	0.213737	0.185668	0.0791971	0.0629104	0.119978	0.291044
1646		737	Q03028	Q03028	Mitochondrial 2-oxodicarboxylate carrier 1	3472	Q03028	ODC1	mitochondria	mitochondria	Mitochondrial inner membrane transporter	2840	51	0	66	0.316346	0.539378	0.144276	0	0	0	0.241438	0.36657	0.107734	0.0665768	0.0700113	0.147671	0.37395	0.524952	0.101098	0	0	0
	858	1404	Q03034	Q03034	Ferulic acid decarboxylase 1	3473	Q03034	FDC1		cytosol	Ferulic acid decarboxylase	3195.35	35	114	114																			0.165066	0.51066	0.156696	0.0563822	0.0547291	0.0564659	0.157848	0.290027	0.216253	0.135495	0.142817	0.0575594	0.197002	0.326484	0.190351	0.169375
	636	1240	Q03151	Q03151	Mitochondrial GTPase 1	3488	Q03151	MTG1		mitochondria	Putative GTPase peripheral to the mitochondrial inner membrane	1665.17	25	59	54																			0.313516	0.508288	0.178196	0	0	0	0.375048	0.521105	0.103847	0	0	0	0.511728	0.351599	0.136673	0
2075	668		Q03153	Q03153	ATPase synthesis protein 25, mitochondrial	3489	Q03153	ATP25	mitochondria	mitochondria	Protein that associates with mitochondrial ribosome	1521.87	74	67	42	0.426119	0.502679	0.0712024	0	0	0	0.434192	0.423032	0.142776	0	0	0	0.344377	0.572718	0.0675718	0.00783083	0.00750176	0	0.330666	0.532914	0.13642	0	0	0	0.430892	0.522477	0.0466304	0	0	0	0.435745	0.456386	0.107869	0
1848	326		Q03201	Q03201	37S ribosomal protein S10, mitochondrial	3497	Q03201	RSM10	mitochondria	mitochondria	Mitochondrial ribosomal protein of the small subunit	3851.98	62	46	30	0.32948	0.545742	0.124778	0	0	0	0.347192	0.530121	0.122687	0	0	0	0.395307	0.450887	0.153805	0	0	0	0.368935	0.459436	0.162648	0	0.00898126	0	0.452065	0.414895	0.13304	0	0	0	0.417436	0.42373	0.158834	0
1693	1847		Q03212	Q03212	Protein EAR1	3499	Q03212	EAR1	vacuole	endosomes	Specificity factor required for Rsp5p-dependent ubiquitination	2045.69	58	83	0	0.0595105	0.065073	0.184614	0.523463	0.16734	0	0.1065	0.124477	0.239009	0.348998	0.181015	0	0.0900601	0.0557175	0.135529	0.311825	0.299298	0.10757	0.0779599	0.112174	0.388019	0.298599	0.123249	0	0.122276	0.100097	0.344201	0.243577	0.122102	0.0677478	0.121212	0.132096	0.259104	0.268447
1228	1481		Q03305	Q03305	Protein arginine N-methyltransferase 2	3512	Q03305	RMT2	cytosol	cytosol	Arginine N5 methyltransferase	3460.49	53	53	16	0.262032	0.178661	0.131396	0.223976	0.203936	0	0.15883	0.372071	0.194654	0.122374	0.124798	0.0272741	0.0474941	0.111334	0.108854	0.352182	0.304941	0.0751952	0.354493	0.128598	0.100799	0.215018	0.169615	0.031477	0.0501615	0.466096	0.189703	0.162573	0.0735886	0.0578786	0.138846	0.19881	0.195729	0.206504
2728	3039		Q03306	Q03306	Serine/threonine-protein kinase PKH3	3513	Q03306	PKH3		unknown	Protein kinase with similarity to mammalian PDK1 and yeast Pkh1p/Phk2p	675.96	50	122	26	0.225242	0.0740748	0.0675229	0.0595435	0.208716	0.364901	0.0711051	0.0249383	0.0197419	0.183433	0.206112	0.49467	0.146427	0.07099	0.0785121	0.0880352	0.150675	0.465361	0.0532533	0.0373501	0.0668224	0.11586	0.316488	0.410226	0.0223517	0.0291432	0.0930138	0.21878	0.235181	0.40153	0.0218042	0.042535	0.0849815	0.214415
	512	945	Q03327	Q03327	Mitochondrial fusion and transport protein UGO1	3517	Q03327	UGO1	mitochondria	mitochondria	Outer membrane component of the mitochondrial fusion machinery	1376.2	44	57	54																			0.369492	0.455489	0.175019	0	0	0	0.451214	0.458057	0.0907294	0	0	0	0.358676	0.484446	0.156878	0
	2047	2488	Q03361	Q03361	Uncharacterized protein JIP4	3521	Q03361	JIP4		cytosol	Protein of unknown function	1349.68	0	62	66																			0.0402857	0.0907155	0.183248	0.123694	0.106845	0.455212	0.133059	0.0633322	0.117155	0.211141	0.118156	0.357157	0.208326	0.0774678	0.0862872	0.148544
2789	3168		Q03388	Q03388	Vacuolar protein sorting-associated protein 72	3526	Q03388	VPS72		nucleus	Htz1p-binding component of the SWR1 complex	1252.88	78	114	25	0.0490791	0	0.0363374	0.190067	0.478375	0.246142	0.0483129	0	0.0698915	0.15234	0.289149	0.440307	0.0895564	0.140733	0.0928932	0.131175	0.413139	0.132504	0.011967	0.0367232	0.0654958	0.414171	0.275933	0.19571	0	0.00573411	0.1053	0.332714	0.345929	0.210323	0	0	0.041734	0.271667
1456	2382		Q03434	Q03434	Transposon Ty1-ML2 Gag-Pol polyprotein;Capsid protein;Ty1 protease;Integrase;Reverse transcriptase/ribonuclease H	3534	Q03434	TY1B-ML2					52	45	15	0.0534031	0.0964115	0.148314	0.318822	0.324397	0.0586529	0.0579649	0.0958644	0.128057	0.367605	0.30795	0.0425596	0.0705991	0.355924	0.225418	0.256871	0.091188	0	0.0373787	0.0268091	0.114404	0.371803	0.34693	0.102675	0.0675471	0.0455787	0.221683	0.334742	0.264876	0.0655728	0.0811229	0.0676455	0.179305	0.389009
	1756	2111	Q03533	Q03533	Serine/threonine-protein kinase TDA1	3551	Q03533	TDA1		cytosol	Protein kinase of unknown cellular role	5298.51	41	118	148																			0.181489	0.147028	0.137432	0.137025	0.217458	0.179568	0.107292	0.217329	0.153203	0.154319	0.159301	0.208556	0.0748567	0.113559	0.190189	0.224901
2845	3028		Q03654	Q03654	Pre-mRNA-splicing factor CEF1	3565	Q03654	CEF1		nucleus	Essential splicing factor	1168.23	61	119	0	0.0260264	0.0256622	0.0525183	0.246475	0.425667	0.223652	0.0350135	0.0536717	0.0386916	0.13303	0.350259	0.389334	0.121151	0	0.0610903	0.217446	0.22927	0.371042	0.173145	0.0204593	0.00432473	0.187463	0.223341	0.391267	0.140691	0	0.0294069	0.239825	0.29566	0.294417	0.0623836	0.00579546	0.0224269	0.220751
1038	2129		Q03656	Q03656	Serine/threonine-protein kinase SKY1	3567	Q03656	SKY1		cytosol	SR protein kinase (SRPK)	3135.49	110	64	20	0.152757	0.140417	0.24352	0.122288	0.161914	0.179105	0.111545	0.130343	0.270937	0.203802	0.12706	0.156313	0.156875	0.133176	0.168495	0.146126	0.235731	0.159597	0.121016	0.10394	0.198769	0.148247	0.166266	0.261762	0.032431	0.0595828	0.313574	0.23308	0.142658	0.218674	0.0443177	0.025328	0.235226	0.294236
	1726	1412	Q03786	Q03786	Probable gluconokinase	3606	Q03786	YDR248C		cytosol	Putative gluconokinase	3300.71	14	63	85																			0.19737	0.113902	0.126297	0.127112	0.210955	0.224364	0.126011	0.218582	0.152758	0.163091	0.187057	0.152501	0.0774072	0.142105	0.248575	0.200639
1495	225		Q03798	Q03798	Altered inheritance of mitochondria protein 36, mitochondrial	3611	Q03798	AIM36		mitochondria	Protein of unknown function	2523.59	47	41	27	0.403345	0.449858	0.146797	0	0	0	0.310162	0.536313	0.153524	0	0	0	0.294816	0.502865	0.171286	0.0134282	0.0176059	0	0.396972	0.38307	0.163739	0.0562187	0	0	0.43578	0.342513	0.153635	0	0.0680717	0	0.398074	0.352129	0.160359	0
76		260	Q03880	Q03880	V-type ATPase assembly factor PKR1	3619	Q03880	PKR1	ER	ER	V-ATPase assembly factor	7210.47	54	30	47	0.206359	0.212739	0.370223	0.189361	0.0213183	0	0.185789	0.214786	0.353794	0.151307	0.0943239	0	0.222438	0.280114	0.299781	0.150312	0.0473555	0
	2135	1520	Q03898	Q03898	Filament protein FIN1	3621	Q03898	FIN1		ambiguous	Spindle pole body-related intermediate filament protein	1026.61	0	79	54																			0.0574368	0.0824936	0.252793	0.240262	0.189229	0.177785	0.0668954	0.0883417	0.314532	0.215025	0.217024	0.0981808	0.0802473	0	0.260882	0.196003
	3194	2959	Q03900	Q03900	Uncharacterized protein YDR132C	3623	Q03900	MRX16		ambiguous	Protein that associates with the large mitoribosomal subunit	753	13	78	113																			0	0	0.0645091	0.283439	0.301678	0.350374	0	0	0.112413	0.258595	0.352784	0.276208	0	0	0.031544	0.278862
	1924	2146	Q04053	Q04053	Sorting nexin-41	3648	Q04053	SNX41		endosomes	Sorting nexin	1729.32	12	151	102																			0.243465	0.0219419	0.190932	0.200545	0.129208	0.213908	0.0311229	0.109797	0.218306	0.213949	0.17536	0.251465	0.0723422	0.0913484	0.251049	0.224031
	1874	2116	Q04081	Q04081	Leucine carboxyl methyltransferase 1	3653	Q04081	PPM1		ambiguous	Carboxyl methyltransferase	2046.17	0	56	60																			0.0796124	0	0.309095	0.177635	0.214341	0.219317	0.103641	0.183801	0.181759	0.0965847	0.166386	0.267829	0.121532	0.137164	0.250655	0.178423
1186	2234		Q04087	Q04087	Monopolin complex subunit LRS4	3654	Q04087	LRS4		nucleus	Nucleolar protein that forms a complex with Csm1p	1441.2	60	102	30	0	0.0499016	0.440992	0.189699	0.240354	0.079054	0.0949208	0.115303	0.40225	0.141263	0.0943902	0.151873	0	0	0.578785	0.230518	0.106538	0.0841589	0.0667386	0.0654459	0.154067	0.326162	0.249375	0.138211	0.0578489	0.0795946	0.157123	0.29152	0.313412	0.100501	0.0526789	0.0550395	0.178752	0.375391
	3112	2856	Q04149	Q04149	Crossover junction endonuclease MUS81	3659	Q04149	MUS81		nucleus	Subunit of structure-specific Mms4p-Mus81p endonuclease	576.286	0	73	41																			0.0193058	0	0.0796736	0.276919	0.409909	0.214192	0	0	0.0846303	0.356522	0.320718	0.23813	0	0.0750181	0.118189	0.3191
	1226	665	Q04170	Q04170	Uncharacterized protein YDR391C	3661	Q04170	YDR391C		cytosol	Putative protein of unknown function	3344.64	0	63	67																			0.22949	0.236527	0.223081	0.216577	0.0943237	0	0.163924	0.289911	0.173151	0.113979	0.150079	0.108957	0.19094	0.20116	0.141451	0.180265
	1110	1364	Q04179	Q04179	Uridine nucleosidase	3667	Q04179	URH1		cytosol	Uridine nucleosidase (uridine-cytidine N-ribohydrolase)	2609.73	0	60	86																			0.22846	0.249733	0.186212	0.135669	0.0960043	0.103921	0.179305	0.270575	0.199216	0.134908	0.144034	0.0719623	0.140432	0.284555	0.205739	0.173191
	605	678	Q04223	Q04223	Uncharacterized protein YMR130W	3680	Q04223	DPI35		mitochondria	Putative mitochondrial protein of unknown function	3648.84	0	57	43																			0.326108	0.493109	0.156216	0.0245674	0	0	0.226989	0.505271	0.21924	0.0485003	0	0	0.336062	0.410524	0.189189	0.046131
	758	623	Q04304	Q04304	UPF0659 protein YMR090W	3692	Q04304	YMR090W		cytosol	Putative protein of unknown function	6746.67	0	67	104																			0.267115	0.280145	0.222049	0.138826	0.0458338	0.0460318	0.24537	0.280408	0.207087	0.0746696	0.133563	0.0589028	0.236249	0.291962	0.201962	0.161993
2221	2042		Q04307	Q04307	DNA-directed RNA polymerase III subunit RPC10	3694	Q04307	RPC11	nucleus	nucleus	RNA polymerase III subunit C11	2570.98	53	58	33	0.0911952	0	0.121722	0.231973	0.261976	0.293133	0.10887	0.0687145	0.117567	0.207018	0.228249	0.269581	0.118972	0.0837245	0.140726	0.202567	0.267275	0.186735	0.0991946	0.057878	0.106933	0.206774	0.276743	0.252477	0.131873	0.1246	0.097742	0.237691	0.195664	0.21243	0.163809	0.128284	0.0961378	0.192545
2882	2764		Q04311	Q04311	Protein VMS1	3695	Q04311	VMS1		cytosol	Peptidyl-tRNA hydrolase that releases stalled peptides from ribosomes	3085.76	71	124	46	0.0704767	0.0437256	0.0344938	0.0750508	0.146442	0.629811	0.22122	0	0	0.0669847	0.126717	0.585078	0.128055	0.0762023	0	0.0583581	0.173621	0.563763	0.0924703	0.098332	0.0324272	0.0975824	0.138698	0.54049	0.05521	0.104299	0.0441455	0.0676313	0.164269	0.564445	0.0707433	0.0481375	0.0845761	0.0870101
	1734	1902	Q04322	Q04322	Probable GTPase-activating protein GYL1	3696	Q04322	GYL1		cytosol	Putative GTPase activating protein (GAP) with a role in exocytosis	2814.24	15	101	151																			0.122071	0.100747	0.215516	0.276958	0.266536	0.018172	0.10613	0.223934	0.222254	0.293582	0.142883	0.0112158	0.0969279	0.12801	0.352859	0.261068
	2902	2870	Q04396	Q04396	Lipid phosphate phosphatase 1	3707	Q04396	LPP1		ambiguous	Lipid phosphate phosphatase	1054.31	0	51	74																			0.0304447	0.0710239	0.24125	0.334138	0.237257	0.0858863	0	0	0.192073	0.471365	0.221632	0.11493	0.03309	0	0.0478567	0.484238
1288		2912	Q04408	Q04408	Uncharacterized protein YDR514C	3711	Q04408	YDR514C		mitochondria	Protein of unknown function that localizes to mitochondria	862.739	85	36	51	0.0816196	0.14963	0.131435	0.182207	0.100786	0.354323	0.137061	0.272973	0.0963001	0.0823742	0.196484	0.214808	0.247897	0.291542	0.130468	0.0635675	0.103275	0.16325
	2894	2521	Q04412	Q04412	ADP-ribosylation factor GTPase-activating protein effector protein 1	3715	Q04412	AGE1		cytosol	ADP-ribosylation factor (ARF) GTPase activating protein (GAP) effector	597.074	25	49	57																			0.0772443	0	0.111934	0.2073	0.27452	0.329001	0.0742698	0	0.081127	0.152946	0.202155	0.489502	0.0732271	0.0787958	0.0646892	0.170036
	751	1353	Q04432	Q04432	Glutathione-independent glyoxalase HSP31	3720	Q04432	HSP31		cytosol	Methylglyoxalase that converts methylglyoxal to D-lactate	6440.67	0	60	61																			0.222854	0.350354	0.273551	0.117749	0.035492	0	0.190783	0.341038	0.19255	0.174569	0.10106	0	0.268655	0.288636	0.218616	0.153677
	2354	2792	Q04511	Q04511	Ubiquitin ligase complex F-box protein UFO1	3733	Q04511	UFO1		cytosol	F-box receptor protein	702.463	12	74	83																			0.137496	0.0501101	0.0221439	0.182675	0.217182	0.390393	0.029412	0.12369	0.136983	0.180051	0.226692	0.303171	0.101934	0.0722454	0.127055	0.251408
2864	3149		Q04545	Q04545	Probable transcription factor TDA9	3735	Q04545	TDA9		nucleus	Transcription factor that regulates acetate production	1549.87	46	49	36	0	0	0.080113	0.340274	0.409763	0.16985	0	0	0.0882832	0.208116	0.242342	0.461258	0	0.0580118	0.0978494	0.350461	0.20782	0.285857	0	0	0.108361	0.233267	0.28837	0.370002	0	0.0368752	0.107603	0.216443	0.294933	0.344147	0	0	0.0675356	0.32941
2574		2561	Q04562	Q04562	Transmembrane 9 superfamily member 2	3736	Q04562	TMN2		ambiguous	Protein with a role in cellular adhesion and filamentous growth	1161.81	50	33	75	0.0362085	0.200863	0.101589	0.269199	0.290707	0.101434	0	0	0.152506	0.332325	0.407702	0.107466	0	0	0.160665	0.290632	0.435902	0.112801
1431	671		Q04748	Q04748	Protein SOV1, mitochondrial	3760	Q04748	SOV1		mitochondria	Mitochondrial protein of unknown function	730.859	52	46	29	0.13159	0.686093	0.182318	0	0	0	0.122137	0.450741	0.206447	0.220675	0	0	0.343368	0.574534	0.0820982	0	0	0	0.401759	0.400904	0.197337	0	0	0	0.210983	0.689145	0.099872	0	0	0	0.433596	0.380732	0.185673	0
	1650	1787	Q04792	Q04792	Glutamate decarboxylase	3767	Q04792	GAD1		cytosol	Glutamate decarboxylase	5838.13	0	58	45																			0.156052	0.145449	0.101657	0.120682	0.105975	0.370184	0.177606	0.155079	0.113934	0.0808906	0.162698	0.309793	0.137398	0.247902	0.232816	0.204122
1291	2861		Q04925	Q04925	SVF1-like protein YDR222W	3777	Q04925	YDR222W		cytosol	Protein of unknown function	1224.79	212	60	0	0.0396959	0.0651291	0.343077	0.401037	0.127242	0.0238196	0.0440237	0.082214	0.25335	0.322443	0.195021	0.102948	0.0605894	0.0948815	0.245945	0.337854	0.16686	0.0938708	0	0	0.407552	0.408765	0.135007	0.0486762	0	0.0333557	0.500386	0.466259	0	0	0	0	0.439061	0.421999
2444	2851		Q05498	Q05498	rRNA-processing protein FCF1	3806	Q05498	FCF1	nucleus	nucleus	PINc domain endonuclease	2509.3	78	59	17	0.0802784	0.0513352	0.121603	0.170918	0.32198	0.253886	0.0793334	0.0398323	0.117155	0.204462	0.250829	0.308389	0.12041	0.0571824	0.09032	0.146154	0.160569	0.425365	0.0627879	0.0553914	0.0797171	0.172428	0.290938	0.338738	0.0383219	0.0572202	0.071404	0.190937	0.262013	0.380104	0.104209	0.0418638	0.0752247	0.126931
	1749	1578	Q05521	Q05521	Diacylglycerol pyrophosphate phosphatase 1	3810	Q05521	DPP1	vacuole	vacuole	Diacylglycerol pyrophosphate (DGPP) phosphatase	3034.51	43	65	88																			0.106141	0.195702	0.34508	0.19854	0.126899	0.0276374	0.147652	0.140944	0.37191	0.174702	0.122773	0.0420184	0.0261022	0.151737	0.434469	0.237786
2826	3156		Q05635	Q05635	Ribonuclease H2 subunit B	3821	Q05635	RNH202		nucleus	Ribonuclease H2 subunit	1831.89	58	55	0	0.119388	0	0	0.185164	0.417523	0.277925	0	0.0712676	0	0.199809	0.320135	0.408788	0	0.0801262	0.18303	0.130969	0.234885	0.37099	0	0	0	0.207481	0.229589	0.562931	0	0.0411728	0.0385335	0.145785	0.288651	0.485858	0.0300447	0.0644722	0.131372	0.0953323
2545	3119		Q05854	Q05854	Uncharacterized transcriptional regulatory protein YLR278C	3838	Q05854	YLR278C	nucleus	nucleus	Zinc-cluster protein	1068.5	65	66	0	0.09521	0	0.117192	0.24397	0.307612	0.236016	0	0	0.060524	0.289054	0.341653	0.308769	0.12174	0.100264	0.189613	0.157311	0.195945	0.235127	0	0.0227394	0.145764	0.327467	0.356872	0.147157	0	0	0.0925604	0.360551	0.357045	0.189843	0	0	0.104336	0.299858
	1656	1790	Q05933	Q05933	Actin-related protein 2/3 complex subunit 3	3853	Q05933	ARC18		actin	Subunit of the ARP2/3 complex	11539.3	97	95	106																			0.149612	0.119988	0.152861	0.137319	0.179681	0.26054	0.147886	0.162792	0.168869	0.152673	0.146698	0.221082	0.227039	0.104567	0.205073	0.151235
	835	1257	Q05979	Q05979	Kynureninase	3860	Q05979	BNA5		cytosol	Kynureninase	4942.75	0	56	95																			0.336184	0.236976	0.167432	0.168291	0.0911161	0	0.179026	0.359365	0.254252	0.11595	0.0914068	0	0.1887	0.299923	0.260718	0.176953
247		360	Q06001	Q06001	Factor arrest protein 10	3862	Q06001	FAR10		ER	Protein involved in recovery from arrest in response to pheromone	453.721	57	19	47	0.183994	0.252352	0.353522	0.0889731	0.121159	0	0.209369	0.254018	0.322536	0.214077	0	0	0.244276	0.326455	0.238362	0.139216	0.0516907	0
1991		1290	Q06005	Q06005	Octanoyltransferase, mitochondrial	3863	Q06005	LIP2	mitochondria	mitochondria	Lipoyl ligase	1228.5	67	37	60	0.291197	0.589217	0.119586	0	0	0	0.400773	0.471616	0.127611	0	0	0	0.375043	0.531008	0.0939495	0	0	0
1036	1333		Q06053	Q06053	tRNA-dihydrouridine(47) synthase [NAD(P)(+)]	3866	Q06053	DUS3	nucleus	nucleus	Dihydrouridine synthase	3630	136	90	48	0.273397	0.262433	0.0393942	0.265123	0.128298	0.0313538	0.170924	0.174442	0.153751	0.265432	0.17017	0.0652817	0.122914	0.192172	0.195575	0.20796	0.173133	0.108246	0.256025	0.165542	0.248715	0.229164	0.100554	0	0.169573	0.282323	0.184031	0.194969	0.169104	0	0.127313	0.203351	0.160632	0.25912
	2385	2614	Q06177	Q06177	Translation machinery-associated protein 10	3898	Q06177	TMA10		cytosol	Protein of unknown function that associates with ribosomes	4867.32	32	66	86																			0.131379	0.0591715	0.0485674	0.068301	0.146393	0.546189	0.112247	0.0756577	0.0733618	0.0629066	0.124539	0.551288	0.0985067	0.0961685	0.089154	0.0704783
2079	2205		Q06217	Q06217	Small nuclear ribonucleoprotein Sm D2	3907	Q06217	SMD2	nucleus	nucleus	Core Sm protein Sm D2	3589.55	63	82	48	0.133692	0.0834957	0.143025	0.165596	0.307311	0.16688	0.113573	0.0862064	0.0855578	0.184443	0.250682	0.279539	0.062959	0.0701216	0.130773	0.214645	0.228464	0.293037	0.0792325	0.0869996	0.128606	0.181266	0.27493	0.248966	0.0862843	0.0773927	0.127895	0.246488	0.224191	0.237749	0.108894	0	0.199977	0.204175
	2862	2939	Q06251	Q06251	Uncharacterized protein YLR177W	3912	Q06251	YLR177W		cytosol	Putative protein of unknown function	1261.69	12	134	70																			0.006345	0.0183129	0.16023	0.326615	0.283406	0.20509	0.0100419	0.0250858	0.207292	0.285604	0.305991	0.165986	0.0250486	0.00617404	0.163596	0.26078
	666	1719	Q06263	Q06263	Vacuolar protein sorting-associated protein VTA1	3914	Q06263	VTA1		endosomes	Multivesicular body (MVB) protein	4267.7	19	77	48																			0.320551	0.373415	0.243276	0.0627581	0	0	0.169417	0.340518	0.258378	0.134292	0.0973955	0	0.353967	0.278833	0.208671	0.158529
	1906	1723	Q06336	Q06336	ADP-ribosylation factor-binding protein GGA1	3921	Q06336	GGA1		Golgi	Golgi-localized protein with homology to gamma-adaptin	5001.24	15	157	150																			0.147828	0.0866753	0.184728	0.151467	0.172888	0.256414	0.0726077	0.188511	0.176868	0.165113	0.214539	0.18236	0.0936565	0.00827418	0.231553	0.256077
2863	3213		Q06337	Q06337	Chromatin modification-related protein EAF1	3922	Q06337	EAF1		nucleus	Component of the NuA4 histone acetyltransferase complex	1346.2	134	165	57	0.0075857	0	0.0411725	0.172278	0.375093	0.403872	0.0198395	0	0	0.200119	0.357292	0.42275	0.174643	0.0145327	0.125726	0.113158	0.298098	0.273842	0	0	0.0229316	0.2408	0.373081	0.363188	0.00796041	0	0.0484345	0.291807	0.307615	0.344183	0.013508	0	0.0325563	0.190579
	1980	726	Q06350	Q06350	Sporulation-specific chitinase 2	3928	Q06350	CTS2		cytosol	Chitinase	1628.3	33	83	89																			0.0815347	0.119058	0.234471	0.278552	0.147845	0.13854	0	0.147011	0.372908	0.220875	0.152201	0.107005	0.0926084	0.0508228	0.196172	0.281391
	2761	2369	Q06407	Q06407	Rho-type GTPase-activating protein 2	3933	Q06407	RGA2		cytosol	GTPase-activating protein for polarity-establishment protein Cdc42p	1829.68	28	146	86																			0.0399442	0.0207956	0.27521	0.355916	0.211082	0.0970512	0	0.00750775	0.208275	0.35637	0.205964	0.221883	0	0	0.226523	0.28065
	862	1607	Q06408	Q06408	Transaminated amino acid decarboxylase	3934	Q06408	ARO10		cytosol	Phenylpyruvate decarboxylase	5067.91	0	104	174																			0.280189	0.248231	0.279268	0.144565	0.0374201	0.0103274	0.203442	0.290785	0.181769	0.127314	0.161784	0.0349058	0.0742582	0.370422	0.189551	0.199722
	1687	1218	Q06449	Q06449	[PSI+] inducibility protein 3	3940	Q06449	PIN3		ambiguous	Negative regulator of actin nucleation-promoting factor activity	4075.4	35	125	108																			0.149119	0.14756	0.230925	0.168169	0.192897	0.11133	0.0871621	0.273939	0.271394	0.190224	0.152456	0.0248241	0.0746623	0.0966574	0.316969	0.354026
	3140	2950	Q06479	Q06479	F-box protein YLR352W	3942	Q06479	LUG1		unknown	Protein of unknown function with similarity to F-box proteins	322	39	113	90																			0	0	0.0471675	0.306797	0.434785	0.211251	0	0.00923054	0.0989404	0.327123	0.416216	0.14849	0	0	0.184875	0.373871
	615	753	Q06485	Q06485	Autophagy-related protein 33	3943	Q06485	ATG33		mitochondria	Mitochondrial mitophagy-specific protein	2259.17	37	46	62																			0.398134	0.44882	0.153046	0	0	0	0.407761	0.45051	0.141729	0	0	0	0.366787	0.548719	0.0844932	0
1852	3054		Q06604	Q06604	Protein BSP1	3967	Q06604	BSP1		actin	Adapter that links synaptojanins to the cortical actin cytoskeleton	2550.18	158	164	20	0.0455487	0.068611	0.16149	0.333962	0.189033	0.201355	0.062171	0.0864375	0.143673	0.268821	0.248077	0.190821	0.0450154	0.161498	0.23223	0.193146	0.201753	0.166358	0.0353242	0.00897242	0.0775243	0.270253	0.29763	0.310297	0.0220586	0.0293281	0.155015	0.241838	0.31368	0.238081	0.0187962	0.0162169	0.0707206	0.24927
458		341	Q06616	Q06616	Nuclear envelope protein YPR174C	3969	Q06616	CSA1	NE	NE	Protein of unknown function	2581.64	57	0	45	0.120795	0.209115	0.574438	0.0956525	0	0	0.131271	0.214446	0.570148	0.0841341	0	0	0.145786	0.195011	0.476198	0.148233	0.0347711	0
	3192	2982	Q06640	Q06640	F-box protein YDR306C	3980	Q06640	PFU1		unknown	F-box protein that regulates pheromone-dependent morphogenesis	1386.33	0	61	53																			0	0.0579206	0.0168023	0.118806	0.210436	0.596035	0	0	0.0296521	0.135834	0.186134	0.64838	0	0.0206899	0.0865041	0.122672
	967	413	Q06810	Q06810	Protein OPY2	4007	Q06810	OPY2		ambiguous	Integral membrane protein that acts as a membrane anchor for Ste50p	1872.71	38	98	64																			0.233034	0.259387	0.310666	0.142935	0.0286502	0.0253279	0.295947	0.156821	0.309478	0.135068	0.0829062	0.0197808	0.245153	0.200944	0.28331	0.161315
	1619	2297	Q06815	Q06815	Mannose 6-phosphate receptor-like protein 1	4008	Q06815	MRL1		ambiguous	Membrane protein	2114.51	37	59	120																			0.146759	0.170046	0.239919	0.148472	0.178681	0.116124	0.140411	0.186632	0.362833	0.152792	0.157332	0	0.185402	0.0638174	0.294264	0.157964
	2043	1555	Q06835	Q06835	Pre-mRNA-splicing factor RDS3	4015	Q06835	RDS3		nucleus	Component of the SF3b subcomplex of the U2 snRNP	1651.28	12	48	39																			0.0720716	0.0920018	0.131341	0.181049	0.253646	0.26989	0.08316	0.105102	0.203249	0.183859	0.195268	0.229361	0.110654	0.1054	0.139302	0.155085
2555	3104		Q06891	Q06891	Trans-acting factor D	4018	Q06891	RAF1		nucleus	Anti-repressor that increases 2 micron plasmid copy number	6223.78	43	55	33	0.0503806	0	0.142962	0.192841	0.304481	0.309335	0.101291	0.0396073	0.13047	0.207541	0.258037	0.263054	0	0	0.200243	0.283598	0.338143	0.178016	0.0288818	0.0133715	0.0620738	0.21863	0.476188	0.200855	0.0230177	0	0.0848228	0.360414	0.296185	0.23556	0.0274727	0	0.146541	0.23301
	2789	1060	Q07442	Q07442	Bromodomain-containing factor 2	4030	Q07442	BDF2		nucleus	Protein involved in transcription initiation	2374.27	26	100	91																			0.0315439	0	0.186616	0.260874	0.388992	0.131974	0.0347215	0.0226454	0.123727	0.286267	0.332721	0.199918	0.0314774	0.0422235	0.149276	0.310023
2074		1049	Q07534	Q07534	Solute carrier family 25 member 38 homolog	4043	Q07534	HEM25		mitochondria	Mitochondrial glycine transporter	1053.76	49	12	62	0.327708	0.546931	0.125361	0	0	0	0.380752	0.497988	0.12126	0	0	0	0.37832	0.570202	0.0514779	0	0	0
996	1456		Q07655	Q07655	Protein WHI4	4055	Q07655	WHI4		cytosol	Putative RNA binding protein	3068.85	72	94	0	0.248906	0.167767	0.146015	0.215545	0.125713	0.096054	0.281897	0.134494	0.160367	0.19424	0.150898	0.0781036	0.2601	0.0769469	0.196002	0.214441	0.150134	0.102376	0.229504	0.121531	0.191493	0.19015	0.173403	0.0939195	0.267391	0.168077	0.235835	0.18177	0.120503	0.0264233	0.209728	0.100946	0.199393	0.276904
	1196	1493	Q07688	Q07688	Phosphorelay intermediate protein YPD1	4058	Q07688	YPD1		cytosol	Osmotic stress-responsive phosphorelay intermediate sensor protein	5906.46	17	59	74																			0.232163	0.205774	0.209597	0.144551	0.146787	0.0611283	0.151592	0.314505	0.231232	0.187635	0.115036	0	0.105358	0.302797	0.246801	0.178508
	754	676	Q07788	Q07788	Protein COS7	4061	Q07788	COS7		cytosol	Endosomal protein involved in turnover of plasma membrane proteins	1103.45	0	65	63																			0.252457	0.261211	0.274684	0.119609	0.0659486	0.0260897	0.243433	0.253875	0.275163	0.150468	0.0770617	0	0.3251	0.269882	0.20774	0.124883
467	1305		Q07800	Q07800	Phosphatase PSR1	4065	Q07800	PSR1		PM	Plasma membrane-associated protein phosphatase	2317.26	54	70	45	0.230265	0.218227	0.270384	0.111743	0	0.169379	0.182722	0.224751	0.243188	0.15385	0.092662	0.102826	0.280774	0.203506	0.215671	0.280599	0.0194494	0	0.200808	0.190219	0.246301	0.146124	0.117483	0.0990647	0.177584	0.165797	0.221753	0.248281	0.0784737	0.108112	0.26306	0.198606	0.265388	0.172016
210	816		Q07824	Q07824	Polyamine transporter 1	4069	Q07824	TPO1	PM	PM	Polyamine transporter of the major facilitator superfamily	3170.75	67	47	13	0.219164	0.234783	0.292882	0.18451	0.0686617	0	0.235709	0.226709	0.288904	0.172623	0.0760538	0	0.229669	0.249116	0.210975	0.220345	0.0898942	0	0.296013	0.225901	0.310438	0.127744	0.0399035	0	0.277433	0.183705	0.323576	0.17688	0.0384064	0	0.293337	0.235101	0.255106	0.15712
	131	244	Q08045	Q08045	Long chronological lifespan protein 2	4099	Q08045	LCL2		ambiguous	Putative protein of unknown function	2319.79	36	49	67																			0.351729	0.3482	0.223357	0.0452753	0.0314391	0	0.51274	0.291482	0.166707	0.0290705	0	0	0.492589	0.241739	0.169555	0.0501934
	1380	1506	Q08054	Q08054	Chitin synthase 3 complex protein CSI2	4100	Q08054	CSI2		vacuole	Protein of unknown function	2173.55	0	75	42																			0.14974	0.232144	0.347327	0.115398	0.0917812	0.0636099	0.221715	0.139344	0.278978	0.207487	0.102923	0.0495533	0.215725	0.177436	0.278593	0.203363
	650	950	Q08058	Q08058	Coenzyme Q-binding protein COQ10, mitochondrial	4101	Q08058	COQ10		mitochondria	Coenzyme Q (ubiquinone) binding protein	800.584	31	54	43																			0.262344	0.531815	0.205842	0	0	0	0.312384	0.519783	0.167833	0	0	0	0.331308	0.470442	0.198249	0
	144	179	Q08108	Q08108	Lysophospholipase 3	4103	Q08108	PLB3		ambiguous	Phospholipase B (lysophospholipase) involved in lipid metabolism	1563.84	0	70	168																			0.400709	0.455725	0.122649	0.0209171	0	0	0.466715	0.323037	0.138973	0.0539616	0.0173139	0	0.418407	0.37483	0.15822	0.0385326
1776		755	Q08213	Q08213	RNA exonuclease NGL1	4116	Q08213	NGL1	mitochondria	mitochondria	Putative endonuclease	1803.79	52	44	64	0.349056	0.522649	0.128295	0	0	0	0.390737	0.466022	0.143241	0	0	0	0.35004	0.492348	0.157612	0	0	0
	1014	1513	Q08224	Q08224	Hydroxymethylpyrimidine/phosphomethylpyrimidine kinase THI20	4123	Q08224	THI20		cytosol	Trifunctional enzyme of thiamine biosynthesis, degradation and salvage	3708.18	0	151	304																			0.199218	0.248669	0.187572	0.163333	0.113095	0.088113	0.206155	0.306701	0.158415	0.162398	0.126913	0.0394177	0.163918	0.294801	0.193703	0.172338
887	1575		Q08229	Q08229	Protein NBA1	4127	Q08229	NBA1		cytosol	Protein involved in axial bud site selection	3090.6	157	118	42	0.322209	0.269341	0.115366	0.119593	0.0770049	0.096487	0.280674	0.256854	0.183892	0.112764	0.0429611	0.122856	0.302146	0.188883	0.138233	0.174385	0.117466	0.0788874	0.217457	0.171216	0.138901	0.199285	0.085658	0.187484	0.235311	0.124453	0.210772	0.145267	0.149611	0.134586	0.14712	0.137635	0.275151	0.214113
421	995		Q08299	Q08299	Siderophore iron transporter ENB1	4145	Q08299	ENB1		PM	Ferric enterobactin transmembrane transporter	176.421	38	110	35	0.178466	0.111762	0.45799	0.251783	0	0	0.098146	0.127453	0.326056	0.448345	0	0	0.271645	0.235514	0.250387	0.199842	0.0426118	0	0.272332	0.257105	0.279499	0.150253	0.0408106	0	0.219722	0.172198	0.304265	0.235895	0.0679206	0	0.290628	0.17294	0.2602	0.198042
	3089	2583	Q08422	Q08422	AN1-type zinc finger protein TMC1	4148	Q08422	TMC1		nucleus	AN1-type zinc finger protein, effector of proteotoxic stress response	2550.2	23	47	48																			0.0459941	0.0927185	0.0980896	0.1171	0.214708	0.43139	0	0	0	0.161673	0.255596	0.582731	0.0396596	0.0690706	0.0554573	0.108384
2709	2998		Q08492	Q08492	Bud site selection protein 21	4156	Q08492	BUD21	nucleus	nucleus	Component of small ribosomal subunit (SSU) processosome	3083.27	105	80	26	0.0663598	0.0397029	0.104336	0.15902	0.296109	0.334472	0.0676638	0.0297612	0.0737966	0.114813	0.259837	0.454128	0.0957737	0.0798946	0.0987911	0.12655	0.222131	0.376859	0.0608267	0.0404824	0.0741756	0.240807	0.257176	0.326532	0	0.0501938	0.093952	0.224118	0.301268	0.330468	0.0843001	0.0238592	0.0606236	0.1771
	676	237	Q08650	Q08650	Diacylglycerol O-acyltransferase 1	4172	Q08650	DGA1		ambiguous	Diacylglycerol acyltransferase	1430.66	32	36	50																			0.468253	0.388283	0.143464	0	0	0	0.363242	0.357949	0.120051	0	0.158758	0	0.29979	0.298597	0.155236	0.0505353
2726	2849		Q08687	Q08687	Translation machinery-associated protein 16	4178	Q08687	TMA16	nucleus	nucleus	Protein of unknown function that associates with ribosomes	3717.81	105	73	34	0.102852	0.0682791	0.0877532	0.0840146	0.146327	0.510774	0.134741	0.0677479	0.0645088	0.102294	0.158899	0.471809	0.112934	0.0478743	0.0930854	0.0740521	0.109709	0.562344	0.0778575	0.053373	0.032219	0.125077	0.217631	0.493842	0.0748336	0.0943314	0.0594188	0.101513	0.125219	0.544684	0.108406	0.047226	0.0395963	0.0526155
1428	1923		Q08831	Q08831	Protein VTS1	4198	Q08831	VTS1		cytosol	Flap-structured DNA-binding and RNA-binding protein	3370.97	58	48	18	0.106039	0.148677	0.154963	0.150816	0.256899	0.182605	0.141775	0.115167	0.148546	0.141172	0.197009	0.256332	0.131668	0.109804	0.147206	0.147679	0.189526	0.274116	0.0638534	0.0907014	0.218115	0.193274	0.209144	0.224913	0.137855	0.0712449	0.180944	0.175036	0.199109	0.235811	0.182495	0.0701491	0.132497	0.206923
1181	1807		Q08920	Q08920	Nuclear cap-binding protein subunit 2	4209	Q08920	CBC2	nucleus	nucleus	Small subunit of the heterodimeric cap binding complex with Sto1p	6111.46	70	77	40	0.194587	0.128786	0.136007	0.170056	0.166421	0.204143	0.198148	0.151788	0.164727	0.140377	0.173555	0.171405	0.15031	0.108323	0.163498	0.145482	0.204064	0.228322	0.219165	0.0748712	0.100457	0.169969	0.227168	0.20837	0.214341	0.122556	0.133399	0.12767	0.180862	0.221171	0.164929	0.136183	0.100863	0.17467
	395	974	Q08970	Q08970	Mitochondrial metal transporter 2	4229	Q08970	MMT2	mitochondria	mitochondria	Putative metal transporter involved in mitochondrial iron accumulation	796.574	25	43	43																			0.407072	0.446219	0.14671	0	0	0	0.390008	0.434904	0.137448	0.0376402	0	0	0.403159	0.358	0.238841	0
	1284	594	Q12012	Q12012	Uncharacterized protein YOR289W	4247	Q12012	YOR289W		cytosol	Putative protein of unknown function	2091.11	0	139	171																			0.202609	0.212281	0.199134	0.13941	0.13091	0.115656	0.136584	0.228646	0.187056	0.15289	0.155808	0.139016	0.210896	0.226239	0.200902	0.151283
400	1637		Q12043	Q12043	Lipase 5	4268	Q12043	TGL5	LD	LD	Bifunctional triacylglycerol lipase and LPA acyltransferase	1921.81	43	61	45	0.239536	0.17082	0.242956	0.17562	0.171068	0	0.219281	0.207237	0.326185	0.146944	0.0585682	0.041785	0.202249	0.209466	0.158175	0.242351	0.147576	0.0401831	0.148957	0.086332	0.386146	0.204962	0.133132	0.0404695	0.221267	0.0538689	0.404212	0.292276	0.0283756	0	0.141953	0.276276	0.581771	0
	1450	1328	Q12044	Q12044	Regulator of calcineurin 2	4269	Q12044	RCN2		cytosol	Protein of unknown function	3606.14	28	140	120																			0.199223	0.156168	0.207298	0.170806	0.147935	0.118569	0.163178	0.277786	0.229017	0.135129	0.133398	0.0614925	0.126505	0.161598	0.23695	0.234828
2457	3098		Q12046	Q12046	Pre-mRNA-splicing factor CWC2	4271	Q12046	CWC2	nucleus	nucleus	Member of the NineTeen Complex (NTC)	1828.51	50	72	0	0.0749915	0.0826325	0.0823007	0.297214	0.274696	0.188166	0.0830149	0.0577315	0.0935065	0.169466	0.364053	0.232228	0.0682564	0.0990304	0.115963	0.136796	0.251132	0.328822	0.0448997	0	0.081778	0.158019	0.313417	0.401886	0.0503384	0.0519658	0.0780795	0.207404	0.315857	0.296355	0	0	0.085272	0.0898796
	1025	779	Q12068	Q12068	NADPH-dependent methylglyoxal reductase GRE2	4284	Q12068	GRE2		cytosol	3-methylbutanal reductase and NADPH-dependent methylglyoxal reductase	9059.27	40	145	105																			0.240593	0.263098	0.180803	0.139514	0.104259	0.0717335	0.131775	0.334915	0.228241	0.155655	0.132203	0.0172106	0.226919	0.244607	0.258176	0.143422
	2132	2165	Q12090	Q12090	RNA exonuclease 3	4294	Q12090	REX3		nucleus	RNA exonuclease	627	0	71	40																			0.080011	0.100908	0.189592	0.177283	0.170424	0.281781	0.128944	0.111407	0.144246	0.230132	0.132897	0.252373	0.0325369	0	0.150871	0.219406
1659	2210		Q12129	Q12129	Nonsense-mediated decay protein 4	4318	Q12129	NMD4		cytosol	Protein that may be involved in nonsense-mediated mRNA decay	3829.49	62	86	40	0.102463	0.0912941	0.166278	0.209181	0.253464	0.17732	0.137435	0	0.115556	0.189577	0.304366	0.253066	0.0678572	0.138676	0.247015	0.24142	0.207359	0.0976729	0.11466	0.0625837	0.113123	0.259271	0.287017	0.163346	0.0311279	0.073715	0.192797	0.319696	0.193179	0.189486	0.12764	0.0415769	0.152613	0.221802
	2522	2266	Q12152	Q12152	Putative serine/threonine-protein kinase YPL150W	4331	Q12152	YPL150W		ambiguous	Protein kinase of unknown cellular role	804.499	18	190	121																			0.021169	0.034984	0.490654	0.226469	0.142765	0.0839596	0.0236102	0.0432874	0.178558	0.319191	0.290954	0.144399	0	0.0328369	0.247606	0.235932
2052	2886		Q12153	Q12153	Ribosome biogenesis protein SSF2	4332	Q12153	SSF2	nucleus	nucleus	Protein required for ribosomal large subunit maturation	2544.67	62	44	15	0.10624	0.0775784	0.15317	0.134011	0.246171	0.28283	0.0761349	0.085231	0.125058	0.169049	0.212038	0.332488	0.138562	0.115117	0.118096	0.131295	0.151517	0.345414	0.0777353	0.0448836	0.0953677	0.146921	0.2179	0.417192	0.0362244	0.0577863	0.0627691	0.138725	0.225675	0.47882	0.0557124	0.0375362	0.0968043	0.115245
1353	621		Q12165	Q12165	ATP synthase subunit delta, mitochondrial	4343	Q12165	ATP16	mitochondria	mitochondria	Delta subunit of the central stalk of mitochondrial F1F0 ATP synthase	11899.5	53	45	18	0.361194	0.451377	0.187429	0	0	0	0.418545	0.503806	0.0729	0.00474957	0	0	0.258556	0.425166	0.309007	0.00727143	0	0	0.538828	0.372503	0.0842788	0.00439037	0	0	0.412049	0.476637	0.111315	0	0	0	0.476606	0.331075	0.186013	0.00630615
2312	2070		Q12196	Q12196	Serine/threonine-protein kinase RIO1	4360	Q12196	RIO1		ambiguous	Serine kinase involved in cell cycle regulation and rDNA integrity	2350.08	94	74	13	0.236969	0.0568671	0.0894588	0.139113	0.115183	0.362409	0.095081	0.113714	0.0396295	0.0871579	0.279892	0.384526	0.135718	0.116365	0.124172	0.135709	0.175244	0.312791	0.104893	0.0596917	0.102827	0.166171	0.218879	0.347538	0.0492002	0.137644	0.128615	0.0542822	0.141919	0.48834	0.0306378	0.212385	0.159541	0.163104
2851	2479		Q12236	Q12236	Serine/threonine-protein kinase PKH2	4384	Q12236	PKH2		cytosol	Serine/threonine protein kinase	515	46	151	52	0	0.0545143	0.0268672	0.290626	0.369735	0.258258	0	0.0766492	0.141369	0.306499	0.25907	0.216413	0	0.0502225	0	0.69884	0.0725497	0.178388	0.0427569	0.0302564	0.13395	0.226746	0.256386	0.309903	0.194439	0.0270615	0.19332	0.111324	0.18689	0.286965	0.0438169	0.0234794	0.0765859	0.235118
2261	2793		Q12244	Q12244	Uncharacterized transcriptional regulatory protein YLL054C	4388	Q12244	YLL054C		cytosol	Putative protein of unknown function with similarity to Pip2p	216.223	47	59	0	0.0836575	0.0447789	0.0940015	0.237369	0.342005	0.198188	0	0.0572687	0.099905	0.218458	0.278179	0.346189	0.121019	0.0878407	0.241143	0.248665	0.210021	0.0913109	0.0667758	0.0150827	0.0694163	0.309388	0.365723	0.173614	0	0.0104588	0.130537	0.405121	0.356327	0.0975561	0.168882	0	0.159786	0.157474
	2116	1912	Q12276	Q12276	HMG2-induced ER-remodeling protein 1	4412	Q12276	HER1		cytosol	Protein of unknown function	1262.04	31	301	177																			0.0656365	0.0922348	0.262703	0.203525	0.165403	0.210499	0.0310113	0.0940104	0.274812	0.189549	0.184071	0.226547	0.0478336	0.057116	0.287384	0.212554
2454		2222	Q12277	Q12277	Exosome complex component RRP42	4413	Q12277	RRP42		nucleus	Exosome non-catalytic core component	4315.04	62	41	44	0.116444	0.0587279	0.0577038	0.137825	0.197697	0.431602	0.144887	0.0756785	0.0913306	0.137482	0.173332	0.37729	0.139782	0.0823481	0.0787667	0.112977	0.157721	0.428405
	1049	629	Q12288	Q12288	Putative glutamine amidotransferase YLR126C	4419	Q12288	YLR126C		cytosol	Putative glutamine amidotransferase	1930.56	0	178	165																			0.233652	0.234717	0.17603	0.160983	0.104716	0.0899028	0.189697	0.261891	0.205986	0.122076	0.151496	0.0688543	0.198889	0.272251	0.193617	0.170259
2840	2670		Q12291	Q12291	25S rRNA (uridine(2843)-N(3))-methyltransferase	4420	Q12291	BMT6		cytosol	Methyltransferase required for m3U2843 methylation of the 25S rRNA	2052.14	66	52	12	0.0695549	0.0585044	0.0732666	0.0719568	0.159405	0.567312	0.101969	0.0712486	0.0647824	0.134277	0.20336	0.424364	0.0526459	0.017317	0.0316494	0.150229	0.252288	0.495871	0.0806451	0.0292657	0.0812806	0.128764	0.180783	0.499262	0.0722713	0.0796831	0.0984232	0.106449	0.191955	0.451219	0	0.0957745	0.124507	0.0990941
	2783	2962	Q12292	Q12292	Autophagy-related protein 34	4421	Q12292	ATG34		cytosol	Receptor protein involved in selective autophagy during starvation	1076.8	0	61	46																			0.0665814	0.0667716	0.201984	0.335531	0.209429	0.119704	0.052727	0.0703385	0.226952	0.309822	0.21059	0.129569	0	0	0	0.433057
	126	92	Q12303	Q12303	Aspartic proteinase yapsin-3	4426	Q12303	YPS3		PM	Aspartic protease	1240.58	0	98	230																			0.447145	0.363605	0.135726	0.0535242	0	0	0.532596	0.283246	0.143004	0.0411545	0	0	0.44753	0.343126	0.183875	0.0254688
	1767	1930	Q12344	Q12344	GTPase-activating protein GYP5	4452	Q12344	GYP5		cytosol	GTPase-activating protein (GAP) for yeast Rab family members	3138.52	29	142	159																			0.144589	0.142444	0.281025	0.197979	0.193921	0.0400416	0.0720154	0.16571	0.263811	0.290548	0.191681	0.0162343	0.115352	0.105444	0.326524	0.258092
269	1279		Q12359	Q12359	Ammonia transport outward protein 3	4458	Q12359	ATO3	PM	PM	Plasma membrane protein, putative ammonium transporter	2211.17	52	55	12	0.168873	0.212908	0.281632	0.234213	0.0801968	0.0221772	0.221426	0.170786	0.309828	0.208873	0.0707093	0.0183773	0.273533	0.214642	0.216545	0.177141	0.091383	0.0267564	0.173946	0.190206	0.357235	0.182818	0.0647742	0.0310215	0.230178	0.163259	0.334632	0.168712	0.07564	0.0275788	0.26616	0.192009	0.291201	0.171071
	1632	262	Q12385	Q12385	1-acylglycerol-3-phosphate O-acyltransferase ICT1	4474	Q12385	ICT1		unknown	Lysophosphatidic acid acyltransferase	775.05	0	180	94																			0.132244	0.178614	0.207812	0.199329	0.171	0.111001	0.130581	0.140084	0.227761	0.223861	0.189563	0.0881491	0.140566	0.15372	0.227714	0.210763
243	317		Q12403	Q12403	Protein ERP3	4483	Q12403	ERP3	ER	ER	Protein with similarity to Emp24p and Erv25p	3441.67	74	45	46	0.171044	0.186894	0.409458	0.16463	0.0679747	0	0.126937	0.192658	0.383989	0.200468	0.0750793	0.0208686	0.171834	0.37205	0.166525	0.2373	0.052291	0	0.345301	0.376624	0.229184	0.0488905	0	0	0.412114	0.232268	0.205585	0.0890773	0.060955	0	0.253899	0.406772	0.189715	0.110345
	1087	257	Q12408	Q12408	Phosphatidylglycerol/phosphatidylinositol transfer protein	4487	Q12408	NPC2		vacuole	Sterol transport protein, functional homolog of human NPC2 Niemann-Pic	2840	13	48	58																			0.273137	0.248401	0.171422	0.213519	0.0935208	0	0.222508	0.242734	0.212575	0.220937	0.101246	0	0.145535	0.250419	0.268894	0.240609
2829	3207		Q12417	Q12417	Pre-mRNA-splicing factor PRP46	4491	Q12417	PRP46		nucleus	Member of the NineTeen Complex (NTC)	1792.96	72	101	0	0.110677	0.0804192	0.0665874	0.297206	0.291221	0.15389	0.0794025	0.00974974	0.0649141	0.328956	0.33895	0.178027	0	0	0	0.250581	0.426066	0.323353	0	0.00904771	0	0.187931	0.372687	0.430334	0	0	0.0676009	0.283322	0.344277	0.304801	0.0376248	0	0.0483083	0.19912
953	1312		Q12463	Q12463	tRNA (guanine(10)-N2)-methyltransferase	4523	Q12463	TRM11	cytosol	cytosol	Catalytic subunit of adoMet-dependent tRNA methyltransferase complex	2697.49	47	45	0	0.265948	0.16612	0.187001	0.193557	0.187374	0	0.271591	0.229748	0.100517	0.205963	0.117782	0.0743987	0.0831678	0.221465	0.16998	0.238312	0.287075	0	0.23452	0.315692	0.117989	0.0863939	0.134641	0.110764	0.107907	0.223797	0.24828	0.180871	0.125845	0.1133	0.148689	0.245062	0.213886	0.189572
455	850		Q12465	Q12465	Bud site selection protein RAX2	4525	Q12465	RAX2		ambiguous	Protein required for the maintenance of bud site selection	1908.55	91	49	44	0.213048	0.251198	0.268788	0.249436	0.01753	0	0.322255	0.133505	0.204442	0.312416	0.0273824	0	0.24511	0.17734	0.263141	0.207712	0.106697	0	0.469418	0.11022	0.359274	0.0610882	0	0	0.344404	0.220891	0.285838	0.148867	0	0	0.333391	0.21151	0.120004	0.101658
	2976	2286	Q12469	Q12469	Serine/threonine-protein kinase SKM1	4528	Q12469	SKM1		cytosol	Member of the PAK family of serine/threonine protein kinases	766.029	0	71	103																			0	0	0.26431	0.230586	0.19733	0.307773	0	0	0.26078	0.220481	0.159458	0.35928	0	0	0.129901	0.28307
707	1598		Q12473	Q12473	Ferric reductase transmembrane component 6	4530	Q12473	FRE6	vacuole	vacuole	Putative ferric reductase with similarity to Fre2p	2026.2	75	57	32	0.0930314	0.173517	0.491605	0.241847	0	0	0.0627896	0.197986	0.662397	0.0358503	0.0409767	0	0.0838043	0.256544	0.554071	0.0714294	0.0341513	0	0.112747	0.281501	0.451654	0.154098	0	0	0.0740618	0.238459	0.453981	0.1831	0.0503984	0	0.100784	0.13342	0.495255	0.214528
2831	2985		Q12481	Q12481	rRNA biogenesis protein RRP36	4533	Q12481	RRP36	nucleus	nucleus	Component of 90S preribosomes	1056	96	67	15	0.0838578	0.0767079	0.0776346	0.0872165	0.210787	0.463796	0.0551679	0.0512706	0.0267347	0.12849	0.183583	0.554754	0.151448	0.0801313	0.0180333	0.0816675	0.168271	0.500448	0.0511523	0.0376738	0.100592	0.0940923	0.20456	0.511929	0.0452573	0.118583	0.0694922	0.103813	0.141427	0.521427	0.016822	0.0250308	0.0342029	0.0881383
2822	2010		Q12494	Q12494	Inositol hexakisphosphate kinase 1	4543	Q12494	KCS1		cytosol	Inositol hexakisphosphate and inositol heptakisphosphate kinase	2808.76	50	50	50	0.126424	0.0213874	0.0541752	0.326645	0.208481	0.262887	0	0	0.113998	0.247451	0.3099	0.328652	0	0	0.109175	0.23377	0.34108	0.315975	0.0810561	0.0670089	0.112963	0.139439	0.144323	0.45521	0.15909	0.155412	0.171724	0.131843	0.240059	0.141873	0.116375	0	0.168571	0.268822
	1495	2416	Q12498	Q12498	Pheromone-regulated membrane protein 4	4547	Q12498	PRM4		unknown	Pheromone-regulated protein proposed to be involved in mating	925.19	0	118	60																			0.19269	0.180981	0.206582	0.189892	0.132293	0.0975621	0.218659	0.125797	0.185391	0.224389	0.165416	0.0803464	0.161538	0.156233	0.201188	0.232099
	2344	2669	Q12501	Q12501	Transposon Ty2-OR2 Gag-Pol polyprotein;Capsid protein;Ty2 protease;Integrase;Reverse transcriptase/ribonuclease H	4550	Q12501	TY2B-OR2					0	88	45																			0.0460546	0.0336985	0.153665	0.37858	0.245871	0.142131	0.0660788	0.0376167	0.257987	0.335187	0.199335	0.103795	0.0839467	0.030841	0.249278	0.33142
2532	3181		Q12510	Q12510	DNA damage-binding protein CMR1	4555	Q12510	CMR1	nucleus	nucleus	Nuclear protein with role in transcription, protein quality control	1849.79	78	85	33	0.0551913	0.0117437	0.086996	0.216664	0.348667	0.280737	0.059453	0.0388013	0.0802856	0.202336	0.237074	0.382051	0.126038	0.0630379	0.161756	0.182706	0.261788	0.204673	0	0.016682	0.0744735	0.174076	0.250601	0.484167	0	0	0.122718	0.280251	0.253129	0.343902	0	0	0.0271301	0.137812
	1556	1490	Q12513	Q12513	Translation machinery-associated protein 17	4557	Q12513	TMA17		cytosol	Regulatory gamma subunit of fatty acid synthase (FAS)	4873.49	26	86	140																			0.192381	0.159023	0.123197	0.139164	0.145623	0.240613	0.189911	0.185238	0.128896	0.10293	0.0874327	0.305592	0.230198	0.171924	0.162384	0.0758018
	2073	1994	Q12527	Q12527	Autophagy-related protein 11	4568	Q12527	ATG11		cytosol	Adapter protein for pexophagy and the Cvt targeting pathway	961.271	26	69	47																			0.0549695	0.0955737	0.140395	0.142253	0.211084	0.355724	0.0428035	0.117579	0.150378	0.176192	0.135255	0.377792	0.157713	0.0930577	0.130259	0.177651
2233	2603		Q12692	Q12692	Histone H2A.Z	4577	Q12692	HTZ1	nucleus	nucleus	Histone variant H2AZ	9911.74	61	53	33	0.0791182	0.0622628	0.114148	0.236022	0.279896	0.228553	0.0763844	0.0632343	0.108724	0.1787	0.270171	0.302787	0.131212	0.106633	0.156809	0.114331	0.182918	0.308097	0.0739755	0.0317377	0.0954657	0.231279	0.318141	0.249402	0.127148	0.0405761	0.0462576	0.254443	0.223462	0.308114	0.1352	0.0411108	0.102064	0.135269
	316	214	Q12743	Q12743	DER1-like family member protein 1	4580	Q12743	DFM1		ER	Endoplasmic reticulum (ER) localized protein	3467.47	46	78	85																			0.285254	0.451496	0.251254	0.0119967	0	0	0.483221	0.346595	0.170184	0	0	0	0.451159	0.29955	0.249291	0
	1190	541	Q3E756	Q3E756	UPF0768 protein YBL029C-A	4598	Q3E756	YBL029C-A		PM	Protein of unknown function	3219.99	26	64	64																			0.194466	0.210476	0.351601	0.170555	0.047041	0.0258613	0.230493	0.193099	0.282435	0.192605	0.0726068	0.0287616	0.240694	0.218846	0.279609	0.185277
	295	789	Q3E824	Q3E824	Uncharacterized protein YOR020W-A	4621	Q3E824	MCO10		mitochondria	Subunit l of the mitochondrial F1F0 ATP synthase	4281.33	0	41	51																			0.336408	0.456822	0.20677	0	0	0	0.426609	0.395003	0.147013	0.0196027	0.0117724	0	0.311372	0.433807	0.165328	0.0282875
1596		1087	Q3E846	Q3E846	Cytochrome c oxidase assembly factor 6	4629	Q3E846	COA6	mitochondria	mitochondria	Protein involved in cytochrome c oxidase (Complex IV) assembly	3202.1	53	0	64	0.283352	0.46864	0.137072	0.0382799	0.0280093	0.0446463	0.237443	0.579076	0.115698	0	0.0254062	0.0423773	0.405602	0.438946	0.0972713	0.0180285	0.0102972	0.0298553
530	1800		Q6WNK7	Q6WNK7	Transcription and mRNA export factor SUS1	4634	Q6WNK7	SUS1		nucleus	Global transcriptional regulator, component of SAGA, TREX-2 complexes	2656.54	54	64	25	0.0681543	0.149446	0.395421	0.153457	0.173302	0.0602192	0.119637	0.157715	0.338122	0.137801	0.142333	0.104392	0.155295	0.132623	0.268296	0.160866	0.140206	0.142712	0.160844	0.134073	0.078498	0.21099	0.26986	0.145735	0.160589	0.117889	0.127144	0.222178	0.220601	0.151599	0.220487	0.13243	0.148094	0.178896
	2406	2134	Q99247	Q99247	Uncharacterized WD repeat-containing protein YOL087C	4659	Q99247	DUF1		cytosol	Ubiquitin-binding protein of unknown function	2820.99	39	353	266																			0.0328558	0.048252	0.367955	0.413664	0.0828718	0.0544011	0.0232471	0.0452197	0.387537	0.265548	0.143349	0.135099	0.0329638	0.0279043	0.389856	0.283026
	1693	1058	Q99321	Q99321	Diphosphoinositol polyphosphate phosphohydrolase DDP1	4673	Q99321	DDP1		cytosol	Diadenosine and diphosphoinositol polyphosphate phosphatase	3655.06	38	59	67																			0.15106	0.149463	0.250609	0.0534808	0.178834	0.216553	0.0945021	0.134204	0.180226	0.187287	0.189996	0.213785	0.0885493	0.233215	0.155009	0.234748
	1513	1440	Q99369	Q99369	Family of serine hydrolases 3	4677	Q99369	FSH3		ambiguous	Putative serine hydrolase	3330.34	29	90	88																			0.204562	0.145416	0.164957	0.168599	0.134232	0.182233	0.15796	0.230958	0.167895	0.149571	0.130619	0.162997	0.165661	0.200451	0.148941	0.209502
1457	1701		Q9P305	Q9P305	mRNA stability protein IGO2	4685	Q9P305	IGO2		cytosol	Protein required for initiation of G0 program	3780.97	51	74	41	0.165592	0.198853	0.0952561	0.108194	0.174423	0.257682	0.104828	0.180868	0.137586	0.132369	0.176874	0.267475	0.0856888	0.174563	0.101116	0.141161	0.156489	0.340982	0.131068	0.159743	0.19651	0.126387	0.168682	0.21761	0.108667	0.18808	0.17349	0.11834	0.151299	0.260124	0.0813206	0.152478	0.187449	0.145329
2034	2796		Q9URQ5	Q9URQ5	High temperature lethal protein 1	4687	Q9URQ5	HTL1		nucleus	Component of the RSC chromatin remodeling complex	5239.32	46	55	16	0.0652666	0.0543154	0.11559	0.225378	0.285181	0.254269	0.0868473	0.053258	0.102689	0.222407	0.200078	0.33472	0.177431	0.0475452	0.22413	0.196327	0.279138	0.0754298	0.0469263	0.0373974	0.107029	0.224856	0.423347	0.160444	0.0479668	0.0439676	0.132893	0.295155	0.313416	0.166601	0	0.0388781	0.165321	0.249779
2083	1766	2510	O13297	O13297	mRNA-capping enzyme subunit beta	50	O13297	CET1	nucleus	nucleus	RNA 5'-triphosphatase involved in mRNA 5' capping	3704.76	132	148	219	0.255813	0.0709284	0.0634489	0.142669	0.221031	0.24611	0.211755	0.0686715	0.0551045	0.127701	0.224482	0.312286	0.205257	0.0837058	0.102706	0.125352	0.186811	0.296168	0.173623	0.140891	0.0991609	0.156283	0.171015	0.259028	0.199787	0.152324	0.0757993	0.142509	0.169995	0.259586	0.222617	0.130478	0.11773	0.119767
2313	3076	1992	O13329	O13329	DNA replication fork-blocking protein FOB1	51	O13329	FOB1	nucleus	nucleus	Nucleolar protein that binds the rDNA replication fork barrier site	1686.64	120	127	112	0.0415845	0.026338	0.11838	0.265602	0.303872	0.244224	0.0932306	0.0146578	0.156387	0.208888	0.279015	0.247822	0.0919132	0.0554156	0.199561	0.220831	0.285866	0.146414	0.0422098	0	0.0877847	0.325274	0.40026	0.144472	0.0544699	0.0025203	0.105476	0.351108	0.294433	0.191993	0.0906237	0	0.0341286	0.349417
629	257	501	O13547	O13547	Covalently-linked cell wall protein 14	57	O13547	CCW14		CW	Covalently linked cell wall glycoprotein	7590.24	70	48	72	0.156114	0.14222	0.258657	0.246444	0.177573	0.0189936	0.149409	0.139298	0.330943	0.195554	0.141017	0.0437787	0.150903	0.117084	0.217133	0.255482	0.206347	0.0530517	0.302615	0.342331	0.24089	0.0738133	0.0403503	0	0.374546	0.287999	0.200093	0.0794076	0.0579543	0	0.327839	0.362352	0.200734	0.0701092
2440	2039	2316	O13585	O13585	Dilute domain-containing protein YPR089W	59	O13585	YPR089W		ambiguous	Protein of unknown function	2518.9	85	97	83	0.144185	0.0995228	0.0926455	0.136448	0.135548	0.391651	0.112265	0.113923	0.118586	0.136769	0.131348	0.387109	0.0356985	0	0.122896	0.128287	0.232863	0.480255	0.139056	0.0730856	0.156949	0.148611	0.16444	0.317858	0.0700852	0.127401	0.10626	0.156826	0.149697	0.38973	0.108043	0.0703816	0.157933	0.143022
2670	2671	2695	O14455	O14455	60S ribosomal protein L36-B	60	O14455	RPL36B	ribosome	ribosome	Ribosomal 60S subunit protein L36B	36379.7	345	291	328	0.115184	0.0839101	0.0860976	0.11568	0.224113	0.375015	0.102286	0.0780805	0.0641837	0.127463	0.192092	0.435894	0.0906563	0.0700365	0.0678254	0.0909435	0.164032	0.516507	0.0771043	0.0748062	0.094409	0.122865	0.184638	0.446177	0.0692634	0.0589983	0.0677973	0.106989	0.179423	0.51753	0.0709997	0.0728973	0.075163	0.116988
2384	2446	2584	O14467	O14467	Multiprotein-bridging factor 1	62	O14467	MBF1		unknown	Transcriptional coactivator	42645.2	295	305	315	0.0918383	0.0810255	0.113192	0.166837	0.283626	0.263482	0.0746611	0.0856153	0.104816	0.175743	0.284819	0.274345	0.0888937	0.0684989	0.0866335	0.147866	0.246714	0.361394	0.0833536	0.0743583	0.113727	0.16077	0.243152	0.324639	0.0790037	0.0660864	0.101586	0.15296	0.253018	0.347345	0.0733758	0.0641137	0.0976923	0.181511
817	1159	1202	O43137	O43137	Uncharacterized protein YBR085C-A	64	O43137	YBR085C-A	cytosol	cytosol	Protein of unknown function	18249	60	86	82	0.272133	0.215146	0.155277	0.15072	0.145186	0.0615385	0.207557	0.228521	0.126457	0.203773	0.16401	0.069683	0.156511	0.193785	0.174722	0.258851	0.201113	0.0150179	0.221407	0.227893	0.180636	0.160706	0.12097	0.0883888	0.184422	0.272023	0.198535	0.14452	0.123042	0.0774574	0.172224	0.253306	0.194245	0.192618
1502	235	718	O74700	O74700	Mitochondrial import inner membrane translocase subunit TIM9	66	O74700	TIM9	mitochondria	mitochondria	Essential protein of the mitochondrial intermembrane space	5939.58	88	77	86	0.339521	0.460339	0.154277	0.0196271	0.017494	0.00874212	0.329722	0.472677	0.138347	0.0107703	0.0105275	0.0379561	0.38378	0.463879	0.11995	0.0140972	0.0114382	0.00685552	0.376648	0.32595	0.162988	0.0488549	0.0466437	0.0389156	0.460692	0.312048	0.125854	0.0518255	0.0495809	0	0.423613	0.308791	0.152811	0.046331
1270	1467	680	P00044	P00044	Cytochrome c iso-1	69	P00044	CYC1	mitochondria	mitochondria	Cytochrome c, isoform 1	7194.95	147	91	129	0.245869	0.468322	0.138804	0.0345741	0.0385614	0.0738698	0.234773	0.474765	0.145503	0.0396565	0.0415117	0.0637909	0.2392	0.491952	0.134535	0.025988	0.0289164	0.0794082	0.130435	0.353736	0.132365	0.0756493	0.110261	0.197554	0.278939	0.18814	0.126638	0.0727285	0.113905	0.21965	0.190212	0.120458	0.112527	0.0990663
1532	536	994	P00128	P00128	Cytochrome b-c1 complex subunit 7	72	P00128	QCR7	mitochondria	mitochondria	Subunit 7 of ubiquinol cytochrome-c reductase (Complex III)	13266.5	141	102	140	0.324924	0.522055	0.15154	0.00148132	0	0	0.431345	0.412004	0.154366	0.00228557	0	0	0.392586	0.426028	0.180947	0.000439335	0	0	0.293732	0.54505	0.161218	0	0	0	0.484038	0.34306	0.172902	0	0	0	0.554277	0.301496	0.143208	0.00101824
737	982	1126	P00330	P00330	Alcohol dehydrogenase 1	74	P00330	ADH1	cytosol	cytosol	Alcohol dehydrogenase	103727	832	941	854	0.267522	0.229584	0.14607	0.149692	0.145057	0.0620751	0.232357	0.233224	0.161035	0.171142	0.131765	0.0704768	0.159256	0.197422	0.182644	0.216135	0.173252	0.0712901	0.251934	0.236652	0.183249	0.143146	0.106731	0.0782882	0.168976	0.286007	0.205759	0.136611	0.133138	0.069508	0.191448	0.27309	0.195276	0.161723
880	1153	1445	P00358	P00358	Glyceraldehyde-3-phosphate dehydrogenase 2	76	P00358	TDH2	cytosol	cytosol	Glyceraldehyde-3-phosphate dehydrogenase (GAPDH), isozyme 2	171296	167	219	227	0.201993	0.243077	0.150912	0.166942	0.100859	0.136217	0.239167	0.215988	0.177787	0.167899	0.123102	0.0760574	0.0925607	0.1344	0.203998	0.215513	0.229103	0.124425	0.296362	0.220852	0.112357	0.161488	0.116859	0.0920828	0.193165	0.285448	0.176354	0.148122	0.109156	0.0877552	0.192258	0.217592	0.192244	0.203992
914	1136	1165	P00359	P00359	Glyceraldehyde-3-phosphate dehydrogenase 3	77	P00359	TDH3	cytosol	cytosol	Glyceraldehyde-3-phosphate dehydrogenase (GAPDH), isozyme 3	746358	1265	1486	1340	0.241044	0.212344	0.134048	0.132462	0.164133	0.115968	0.201394	0.210206	0.166197	0.167738	0.146626	0.10784	0.139357	0.192023	0.157546	0.18298	0.181865	0.146228	0.223748	0.227458	0.192448	0.136112	0.117442	0.102792	0.193181	0.250413	0.192023	0.124774	0.142312	0.0972968	0.169779	0.276689	0.182928	0.160928
1672	414	620	P00410	P00410	Cytochrome c oxidase subunit 2	80	P00410	COX2	mitochondria	mitochondria	Subunit II of cytochrome c oxidase (Complex IV)	4586.22	99	70	96	0.326082	0.513677	0.160241	0	0	0	0.30928	0.580725	0.109995	0	0	0	0.327615	0.486127	0.186258	0	0	0	0.324772	0.487323	0.187905	0	0	0	0.400362	0.458014	0.141624	0	0	0	0.437142	0.378418	0.184441	0
1880	250	811	P00427	P00427	Cytochrome c oxidase subunit 6, mitochondrial	83	P00427	COX6	mitochondria	mitochondria	Subunit VI of cytochrome c oxidase (Complex IV)	10058.1	122	98	146	0.324844	0.525377	0.149031	0.000748367	0	0	0.367647	0.504	0.128099	0.000117318	0.000135891	0	0.391753	0.496424	0.110502	0.00132076	0	0	0.359973	0.483095	0.156932	0	0	0	0.474166	0.389062	0.136772	0	0	0	0.377361	0.43661	0.18555	0.000478954
1682	440	715	P00431	P00431	Cytochrome c peroxidase, mitochondrial	84	P00431	CCP1	mitochondria	mitochondria	Mitochondrial cytochrome-c peroxidase	7619.67	205	209	297	0.313449	0.53259	0.137529	0.0130382	0.00339423	0	0.368379	0.471275	0.147836	0.0107659	0.00174487	0	0.385503	0.474879	0.123495	0.0127378	0.00338611	0	0.437578	0.309523	0.133608	0.0617345	0.0396912	0.0178653	0.535166	0.27475	0.105385	0.0393708	0.0359368	0.00939148	0.453967	0.316432	0.117182	0.053077
525	875	695	P00445	P00445	Superoxide dismutase [Cu-Zn]	85	P00445	SOD1	cytosol	cytosol	Cytosolic copper-zinc superoxide dismutase	76042.7	293	293	282	0.262262	0.249467	0.178028	0.138634	0.125376	0.046233	0.221125	0.266842	0.183313	0.157014	0.110325	0.0613801	0.185571	0.250013	0.184491	0.178543	0.137463	0.0639188	0.2368	0.234218	0.22214	0.133015	0.0971626	0.0766637	0.196595	0.291033	0.202666	0.109999	0.132568	0.0671382	0.21732	0.279208	0.206813	0.133287
1551	393	902	P00447	P00447	Superoxide dismutase [Mn], mitochondrial	86	P00447	SOD2	mitochondria	mitochondria	Mitochondrial manganese superoxide dismutase	11462.7	89	74	102	0.41226	0.447177	0.140563	0	0	0	0.401153	0.430437	0.16841	0	0	0	0.355103	0.46792	0.176466	0.00051116	0	0	0.399196	0.452662	0.147314	0	0	0.000827803	0.447415	0.415352	0.137233	0	0	0	0.40205	0.439828	0.145904	0.00858032
640	1131	1146	P00498	P00498	ATP phosphoribosyltransferase	87	P00498	HIS1	cytosol	cytosol	ATP phosphoribosyltransferase	23238.4	280	241	246	0.281137	0.223714	0.132394	0.155457	0.150959	0.0563395	0.226327	0.214642	0.179003	0.191606	0.129704	0.0587173	0.175511	0.202706	0.197651	0.182212	0.175778	0.0661418	0.221682	0.220763	0.176623	0.165535	0.127739	0.0876582	0.184538	0.279798	0.178342	0.143662	0.136505	0.0771551	0.178242	0.266669	0.1905	0.173955
1404	1861	1894	P00546	P00546	Cyclin-dependent kinase 1	88	P00546	CDC28		ambiguous	Cyclin-dependent kinase (CDK) catalytic subunit	6670	178	243	247	0.132711	0.0985849	0.171673	0.156774	0.256171	0.184085	0.115761	0.117195	0.187631	0.191302	0.183471	0.20464	0.10317	0.0731826	0.164625	0.2115	0.219918	0.227604	0.107094	0.104178	0.188509	0.166484	0.192428	0.241307	0.123109	0.120967	0.177409	0.178758	0.205159	0.194597	0.0938478	0.109804	0.219059	0.180846
743	1020	1350	P00549	P00549	Pyruvate kinase 1	89	P00549	CDC19	cytosol	cytosol	Pyruvate kinase	144590	1396	1465	1532	0.275203	0.218179	0.138143	0.150526	0.133257	0.0846927	0.252424	0.223731	0.143767	0.171699	0.123791	0.0845879	0.191239	0.208975	0.161193	0.184196	0.170974	0.0834235	0.227872	0.234517	0.198219	0.141042	0.107833	0.090517	0.18932	0.263272	0.183208	0.13957	0.141108	0.0835224	0.19436	0.277026	0.184547	0.159481
1176	1564	1477	P00560	P00560	Phosphoglycerate kinase	90	P00560	PGK1	cytosol	cytosol	3-phosphoglycerate kinase	535389	1540	1702	1648	0.159413	0.133002	0.168314	0.174334	0.180228	0.184709	0.125922	0.137858	0.188971	0.215656	0.16101	0.170582	0.088775	0.117917	0.197751	0.200389	0.18291	0.212258	0.162162	0.163657	0.207234	0.161012	0.138344	0.167591	0.137264	0.19127	0.206437	0.154349	0.150671	0.16001	0.126257	0.20014	0.183317	0.178683
547	168	110	P00729	P00729	Carboxypeptidase Y	93	P00729	PRC1	vacuole	vacuole	Vacuolar carboxypeptidase Y (proteinase C, CPY)	8227.84	181	274	353	0.158827	0.13461	0.294481	0.217287	0.111224	0.0835707	0.192507	0.142344	0.223569	0.234834	0.126968	0.0797777	0.144987	0.144875	0.276655	0.194485	0.154845	0.0841524	0.379225	0.327797	0.185188	0.0799366	0.0244633	0.00339018	0.411821	0.310035	0.19133	0.0570782	0.0247029	0.00503234	0.432463	0.295577	0.204333	0.0459874
799	1206	1144	P00812	P00812	Arginase	94	P00812	CAR1	cytosol	cytosol	Arginase, catabolizes arginine to ornithine and urea	18625.4	158	176	170	0.261313	0.192252	0.14578	0.161561	0.160496	0.0785985	0.214485	0.196389	0.150896	0.181712	0.168702	0.087817	0.177489	0.207674	0.167285	0.209272	0.177871	0.0604088	0.231961	0.207961	0.157355	0.176108	0.135083	0.0915324	0.158316	0.284701	0.180651	0.155751	0.150187	0.0703941	0.199355	0.246383	0.212418	0.148654
662	1023	1141	P00815	P00815	Histidine biosynthesis trifunctional protein;Phosphoribosyl-AMP cyclohydrolase;Phosphoribosyl-ATP pyrophosphohydrolase;Histidinol dehydrogenase	95	P00815	HIS4	cytosol	cytosol	Multifunctional enzyme containing phosphoribosyl-ATP pyrophosphatase	34046.4	501	525	449	0.278257	0.2123	0.139444	0.164657	0.135188	0.0701536	0.235454	0.247057	0.163387	0.166954	0.118866	0.0682823	0.181478	0.211649	0.16694	0.190416	0.166916	0.0826006	0.231407	0.224094	0.189304	0.152023	0.10868	0.0944917	0.178704	0.283674	0.185358	0.136687	0.131606	0.0839719	0.192926	0.278157	0.19202	0.156787
665	1219	1207	P00817	P00817	Inorganic pyrophosphatase	96	P00817	IPP1	cytosol	cytosol	Cytoplasmic inorganic pyrophosphatase (PPase)	42812.4	405	419	418	0.253514	0.224331	0.162714	0.153681	0.134916	0.070844	0.214548	0.220759	0.159685	0.181981	0.139442	0.083584	0.151161	0.209797	0.189281	0.187633	0.179187	0.082941	0.228513	0.204747	0.179111	0.175373	0.124006	0.0882508	0.166588	0.261684	0.198087	0.149767	0.14467	0.0792033	0.176305	0.254235	0.194145	0.169374
1443	251	662	P00830	P00830	ATP synthase subunit beta, mitochondrial	97	P00830	ATP2	mitochondria	mitochondria	Beta subunit of the F1 sector of mitochondrial F1F0 ATP synthase	35593.6	690	576	771	0.293886	0.530785	0.172649	0.00266771	1.21418e-05	0	0.335576	0.493921	0.168612	0.00182762	6.33778e-05	0	0.353045	0.473102	0.170173	0.00359317	8.7363e-05	0	0.359874	0.449668	0.187269	0.00319002	0	0	0.45073	0.394101	0.153678	0.00149144	0	0	0.346881	0.465251	0.18624	0.0016281
1554	340	704	P00890	P00890	Citrate synthase, mitochondrial	98	P00890	CIT1	mitochondria	mitochondria	Mitochondrial citrate synthase	11989.5	247	254	278	0.318319	0.524318	0.149242	0.00121045	0.00276103	0.00414963	0.360321	0.480396	0.151436	0.00271614	0.00443222	0.000699056	0.342973	0.484847	0.166471	0.00406531	0	0.0016431	0.351695	0.477433	0.147855	0.00561996	0.00403982	0.0133569	0.446712	0.405856	0.137002	0.000261593	0.00156056	0.00860839	0.40827	0.421179	0.159075	0.00267818
654	1057	1454	P00899	P00899	Anthranilate synthase component 1	99	P00899	TRP2	cytosol	cytosol	Anthranilate synthase	16427.7	202	317	237	0.280627	0.218928	0.162617	0.158233	0.120465	0.0591292	0.228247	0.242609	0.16299	0.182084	0.132664	0.0514056	0.168646	0.196623	0.18205	0.1997	0.181681	0.0712997	0.223445	0.236476	0.193555	0.141478	0.111207	0.0938398	0.19421	0.284654	0.1932	0.132196	0.129652	0.066089	0.191722	0.239586	0.217726	0.163151
598	1028	1133	P00924	P00924	Enolase 1	100	P00924	ENO1	cytosol	cytosol	Enolase I, a phosphopyruvate hydratase	99031	217	353	349	0.27999	0.201835	0.155559	0.165457	0.134499	0.062661	0.20901	0.236705	0.183337	0.169389	0.140401	0.0611576	0.14991	0.218951	0.194372	0.189208	0.170449	0.0771106	0.223439	0.233087	0.18637	0.167048	0.108119	0.0819371	0.185228	0.28484	0.186862	0.143393	0.12982	0.0698569	0.193789	0.269233	0.198445	0.155995
655	1039	1275	P00925	P00925	Enolase 2	101	P00925	ENO2	cytosol	cytosol	Enolase II, a phosphopyruvate hydratase	736617	1415	1704	1713	0.272283	0.216738	0.152344	0.158323	0.138523	0.0617885	0.232485	0.230531	0.166475	0.179831	0.128771	0.0619065	0.147733	0.216201	0.188613	0.206212	0.172088	0.0691525	0.231122	0.232296	0.200341	0.148795	0.107523	0.0799239	0.191571	0.265986	0.204347	0.140048	0.132189	0.0658587	0.166997	0.283308	0.200727	0.169334
2156	410	1670	P00927	P00927	Threonine dehydratase, mitochondrial	102	P00927	ILV1	mitochondria	mitochondria	Threonine deaminase, catalyzes first step in isoleucine biosynthesis	12010	519	445	492	0.330886	0.580885	0.0879526	0.000196552	8.06597e-05	0	0.521586	0.444164	0.0338944	0.000356611	0	0	0.365547	0.493962	0.139163	0.00107083	0.00016988	8.69126e-05	0.389913	0.459859	0.150228	0	0	0	0.456156	0.415613	0.128103	0.000128049	0	0	0.405822	0.44321	0.150917	5.05516e-05
954	1248	1443	P00931	P00931	Tryptophan synthase	103	P00931	TRP5	cytosol	cytosol	Tryptophan synthase	30438.1	575	678	610	0.268289	0.21814	0.143987	0.16443	0.135818	0.0693358	0.229285	0.240141	0.148628	0.186564	0.129805	0.0655765	0.127362	0.142124	0.157625	0.252445	0.232503	0.0879405	0.233903	0.197606	0.167841	0.160838	0.131059	0.108752	0.161143	0.298594	0.190344	0.142851	0.133969	0.0730979	0.179985	0.222895	0.232822	0.165682
695	1081	1524	P00937	P00937	Multifunctional tryptophan biosynthesis protein;Anthranilate synthase component 2;Indole-3-glycerol phosphate synthase	104	P00937	TRP3	cytosol	cytosol	Indole-3-glycerol-phosphate synthase	14850.4	266	281	286	0.273704	0.212663	0.165835	0.160075	0.136602	0.0511209	0.232644	0.19965	0.172396	0.174253	0.156329	0.0647282	0.157686	0.193987	0.185232	0.203701	0.175153	0.0842405	0.236022	0.220309	0.175455	0.154803	0.114994	0.0984165	0.173293	0.290607	0.174694	0.141972	0.137585	0.0818496	0.209987	0.249728	0.196065	0.166504
555	932	843	P00942	P00942	Triosephosphate isomerase	105	P00942	TPI1	cytosol	cytosol	Triose phosphate isomerase, abundant glycolytic enzyme	121824	274	296	290	0.272319	0.215894	0.167612	0.15155	0.138813	0.0538114	0.221093	0.245286	0.176763	0.169756	0.126021	0.0610813	0.162405	0.23141	0.194866	0.19128	0.157039	0.0630004	0.235257	0.245265	0.196181	0.146733	0.100737	0.0758272	0.193018	0.277824	0.215101	0.121207	0.134534	0.0583157	0.191363	0.277507	0.204797	0.151496
1026	1268	1710	P00950	P00950	Phosphoglycerate mutase 1	106	P00950	GPM1	cytosol	cytosol	Tetrameric phosphoglycerate mutase	187918	773	731	858	0.270488	0.218851	0.143153	0.141866	0.132041	0.0936019	0.213071	0.221895	0.143252	0.174229	0.140082	0.10747	0.128568	0.151855	0.125204	0.158104	0.194084	0.242186	0.209584	0.235106	0.190435	0.140449	0.111386	0.11304	0.171371	0.249072	0.194971	0.137047	0.144139	0.103401	0.159866	0.23943	0.171533	0.159994
739	994	1274	P00958	P00958	Methionine--tRNA ligase, cytoplasmic	107	P00958	MES1	cytosol	cytosol	Methionyl-tRNA synthetase	29753.2	636	661	566	0.292742	0.210371	0.145275	0.144369	0.144531	0.0627124	0.257029	0.24437	0.142869	0.156895	0.131075	0.0677621	0.20469	0.205879	0.162407	0.178082	0.162137	0.0868055	0.246244	0.236155	0.173255	0.140983	0.110149	0.0932139	0.188247	0.279953	0.182264	0.132406	0.143741	0.0733896	0.204136	0.262642	0.186794	0.154731
240	1116	454	P01119	P01119	Ras-like protein 1	111	P01119	RAS1	PM	PM	GTPase involved in G-protein signaling in adenylate cyclase activation	2813.16	142	167	115	0.214998	0.21669	0.326712	0.210806	0.0307939	0	0.241608	0.245892	0.279265	0.177258	0.0518628	0.00411364	0.322046	0.267106	0.190076	0.149524	0.0663918	0.004856	0.231305	0.221982	0.354035	0.152895	0.0397827	0	0.277699	0.176955	0.323114	0.173929	0.0421172	0.00618643	0.231725	0.189874	0.323197	0.195806
416	869	258	P01120	P01120	Ras-like protein 2	112	P01120	RAS2	PM	PM	GTP-binding protein	14938.3	291	388	371	0.275961	0.279868	0.267032	0.13222	0.0419657	0.00295303	0.310272	0.296707	0.228573	0.113487	0.0414906	0.00947003	0.33101	0.246947	0.2029	0.146133	0.0663366	0.00667271	0.210942	0.262816	0.322933	0.15101	0.0437437	0.0085557	0.304928	0.19566	0.297007	0.141949	0.0525532	0.00790327	0.249697	0.234598	0.306355	0.143705
1213	1681	1551	P01123	P01123	GTP-binding protein YPT1	113	P01123	YPT1		ambiguous	Rab family GTPase	17705.4	381	368	365	0.11298	0.102575	0.24645	0.277122	0.187654	0.0732198	0.0963842	0.101995	0.238669	0.253027	0.215807	0.0941173	0.086781	0.0936764	0.213528	0.288859	0.234309	0.0828464	0.156224	0.14363	0.287279	0.204489	0.128927	0.0794509	0.133695	0.126672	0.264705	0.246871	0.145119	0.082938	0.144232	0.12871	0.278479	0.229865
1445	2052	451	P02294	P02294	Histone H2B.2	115	P02294	HTB2	nucleus	nucleus	Histone H2B	101430	284	263	230	0.0920095	0.0760016	0.132721	0.184876	0.300878	0.213514	0.104129	0.0756295	0.133103	0.153845	0.249539	0.283754	0.189877	0.16336	0.199107	0.139174	0.18186	0.126622	0.114171	0.0461432	0.139635	0.22508	0.270114	0.204858	0.152811	0.0616293	0.131169	0.20014	0.258075	0.196175	0.148398	0.0807085	0.12257	0.205313
2320	2197	563	P02309	P02309	Histone H4	116	P02309	HHF2	nucleus	nucleus	Histone H4	25214.7	194	199	149	0.0884471	0.0545597	0.0982561	0.14397	0.308532	0.306235	0.0743904	0.0548352	0.0514646	0.155369	0.262964	0.400976	0.144638	0.100799	0.187234	0.146735	0.292155	0.128439	0.0785574	0.0326947	0.0785635	0.205217	0.367808	0.237159	0.155438	0.050119	0.0675006	0.207824	0.260327	0.258791	0.170804	0.0957717	0.16151	0.169305
1753	422	1269	P02381	P02381	Ribosomal protein VAR1, mitochondrial	117	P02381	VAR1	mitochondria	mitochondria	Mitochondrial ribosomal protein of the small subunit	3939.95	184	169	170	0.319299	0.527619	0.138338	0.0147444	0	0	0.369052	0.500083	0.130865	0	0	0	0.383504	0.465482	0.147887	0.00312739	0	0	0.32286	0.495977	0.181162	0	0	0	0.451154	0.436511	0.112335	0	0	0	0.462768	0.364375	0.172857	0
2649	2631	2647	P02400	P02400	60S acidic ribosomal protein P2-beta	118	P02400	RPP2B	ribosome	ribosome	Ribosomal protein P2 beta	134732	248	206	229	0.104479	0.0702408	0.078284	0.120744	0.236402	0.38985	0.112226	0.0884396	0.114764	0.130278	0.176926	0.377366	0.078117	0.0629051	0.055069	0.0936022	0.179124	0.531183	0.0775753	0.0686149	0.085704	0.125586	0.206244	0.436276	0.0827711	0.0728681	0.0742668	0.10632	0.165521	0.498252	0.0739742	0.0793324	0.0652098	0.126953
2641	2490	2497	P02406	P02406	60S ribosomal protein L28	119	P02406	RPL28	ribosome	ribosome	Ribosomal 60S subunit protein L28	71369	359	296	294	0.103823	0.073419	0.0711475	0.110236	0.213407	0.427968	0.101876	0.0819162	0.0918701	0.181922	0.195376	0.34704	0.0887015	0.0601177	0.0659134	0.0977756	0.176887	0.510605	0.0851638	0.0693766	0.0804087	0.117079	0.208671	0.4393	0.105968	0.0939344	0.080911	0.119738	0.164866	0.434581	0.0745262	0.0711988	0.0715232	0.123059
1098	1340	1806	P02557	P02557	Tubulin beta chain	121	P02557	TUB2	cytosol	cytosol	Beta-tubulin	18960.5	166	247	223	0.277698	0.184807	0.124216	0.164405	0.156497	0.0923764	0.244476	0.192914	0.125256	0.19306	0.157387	0.0869073	0.16114	0.112062	0.133699	0.223979	0.251627	0.117492	0.220757	0.175548	0.142052	0.157089	0.146624	0.157929	0.171368	0.283352	0.168438	0.140021	0.141056	0.0957653	0.197715	0.190653	0.183119	0.173128
886	1010	1172	P02829	P02829	ATP-dependent molecular chaperone HSP82	122	P02829	HSP82	cytosol	cytosol	Hsp90 chaperone	86722.7	152	211	188	0.317796	0.210123	0.141029	0.136456	0.133168	0.0614276	0.278172	0.268418	0.154396	0.153245	0.127015	0.018754	0.197437	0.142888	0.162784	0.225035	0.198427	0.0734298	0.271446	0.223529	0.181314	0.134594	0.0966719	0.0924455	0.197113	0.309898	0.167373	0.125431	0.130487	0.0696973	0.214123	0.206232	0.209884	0.168243
1283	319	444	P02992	P02992	Elongation factor Tu, mitochondrial	123	P02992	TUF1	mitochondria	mitochondria	Mitochondrial translation elongation factor Tu (EF-Tu)	14557.4	499	482	470	0.297751	0.484011	0.180414	0.0256327	0.00892801	0.00326297	0.352852	0.427437	0.166204	0.0322441	0.0167294	0.00453396	0.32253	0.484589	0.158546	0.0236041	0.0107311	0	0.319857	0.435238	0.174118	0.0336872	0.0251817	0.0119186	0.352226	0.416843	0.165783	0.0292034	0.0289673	0.0069769	0.314841	0.401416	0.20206	0.0507877
1927	2071	2181	P02994	P02994	Elongation factor 1-alpha	124	P02994	TEF1	cytosol	cytosol	Translational elongation factor EF-1 alpha	533920	2946	2701	2505	0.123296	0.10768	0.119423	0.153972	0.222919	0.27271	0.1101	0.0888156	0.128227	0.173841	0.212229	0.286787	0.0938399	0.0950281	0.136821	0.162225	0.210652	0.301434	0.102445	0.0974528	0.142358	0.165598	0.206727	0.285418	0.0851014	0.110369	0.147055	0.155326	0.204664	0.297485	0.0720278	0.0965223	0.132037	0.173518
2381	2935	1999	P03871	P03871	Partitioning protein REP1	125	P03871	REP1	nucleus	nucleus	Master regulator that regulates transcript levels of the FLP1 gene	3891.43	188	218	166	0.0726247	0.029787	0.094321	0.208092	0.342963	0.252211	0.0615409	0.059928	0.0802925	0.188829	0.240901	0.368509	0.146709	0.0344092	0.188445	0.188872	0.24646	0.195105	0.0463282	0.0251623	0.0915039	0.291537	0.358442	0.187026	0.0142343	0.0406613	0.118495	0.30025	0.301204	0.225156	0.0617889	0.027455	0.110107	0.228783
2412	3023	2093	P03872	P03872	Partitioning protein REP2	126	P03872	REP2	nucleus	nucleus	Master regulator that controls 2-micron plasmid inheritance	5876.53	112	116	103	0.0814739	0.0314484	0.109273	0.177884	0.249131	0.35079	0.0647791	0.0584752	0.113743	0.197224	0.213405	0.352374	0.111612	0.0479856	0.129599	0.188743	0.22489	0.29717	0.0344315	0.0191949	0.0748633	0.218458	0.353794	0.299259	0.0355676	0.0215781	0.102629	0.266261	0.236835	0.33713	0.0442177	0.0426647	0.086759	0.193585
1847	300	1021	P03874	P03874	Cytochrome B pre-mRNA-processing protein 2	128	P03874	CBP2	mitochondria	mitochondria	Required for splicing of the group I intron bI5 of the COB pre-mRNA	1813.59	113	129	122	0.34626	0.526528	0.127212	0	0	0	0.417872	0.463063	0.119065	0	0	0	0.355652	0.487846	0.14675	0	0.00975117	0	0.313102	0.478308	0.20859	0	0	0	0.45118	0.361717	0.187103	0	0	0	0.358096	0.471987	0.165056	0.00486133
550	955	961	P03962	P03962	Orotidine 5-phosphate decarboxylase	133	P03962	URA3	cytosol	cytosol	Orotidine-5'-phosphate (OMP) decarboxylase	13481.7	200	234	217	0.253372	0.223156	0.175631	0.171246	0.129023	0.0475719	0.2366	0.231265	0.173607	0.200574	0.111465	0.0464887	0.159357	0.208231	0.199882	0.201323	0.173403	0.0578048	0.245191	0.240542	0.187534	0.143994	0.100701	0.0820376	0.182944	0.295504	0.222342	0.121528	0.122273	0.0554078	0.175143	0.281772	0.229412	0.144578
775	1189	1323	P03965	P03965	Carbamoyl-phosphate synthase arginine-specific large chain	134	P03965	CPA2	cytosol	cytosol	Large subunit of carbamoyl phosphate synthetase	27874.9	801	842	788	0.276521	0.228221	0.141166	0.157311	0.137009	0.059772	0.224903	0.242152	0.154585	0.191654	0.126561	0.0601454	0.165348	0.179997	0.181269	0.208732	0.187215	0.0774391	0.218863	0.218478	0.185429	0.161042	0.121814	0.0943749	0.174319	0.298095	0.182311	0.140914	0.131971	0.0723895	0.170803	0.238797	0.201646	0.189374
1777	210	783	P04037	P04037	Cytochrome c oxidase subunit 4, mitochondrial	135	P04037	COX4	mitochondria	mitochondria	Subunit IV of cytochrome c oxidase	9410	105	94	141	0.296342	0.548527	0.153703	0.00142702	0	0	0.370092	0.499426	0.130482	0	0	0	0.371658	0.484818	0.140988	0.00253545	0	0	0.348951	0.467623	0.183426	0	0	0	0.47901	0.386147	0.134843	0	0	0	0.397845	0.433255	0.1689	0
870	1192	1410	P04046	P04046	Amidophosphoribosyltransferase	137	P04046	ADE4	cytosol	cytosol	Phosphoribosylpyrophosphate amidotransferase (PRPPAT)	11335.6	229	227	186	0.254115	0.193254	0.133314	0.132664	0.137138	0.149515	0.225405	0.200368	0.137123	0.160301	0.120664	0.156139	0.175585	0.212767	0.181756	0.167094	0.17789	0.0849087	0.239512	0.2301	0.170325	0.151516	0.122868	0.0856786	0.184653	0.249695	0.162999	0.14254	0.136343	0.123771	0.210831	0.245926	0.154976	0.163918
1177	1356	1122	P04050	P04050	DNA-directed RNA polymerase II subunit RPB1	138	P04050	RPO21	nucleus	nucleus	RNA polymerase II largest subunit B220	16112.8	634	561	559	0.249877	0.149778	0.101115	0.139338	0.191807	0.168084	0.255237	0.145058	0.109164	0.142777	0.159913	0.187851	0.288196	0.187409	0.148597	0.113011	0.131959	0.130828	0.250694	0.151165	0.134306	0.145731	0.162254	0.15585	0.271352	0.186482	0.123619	0.128077	0.138952	0.151517	0.282289	0.176925	0.141488	0.141358
2277	2265	2382	P04051	P04051	DNA-directed RNA polymerase III subunit RPC1	139	P04051	RPO31	nucleus	nucleus	RNA polymerase III largest subunit C160	5591.72	813	518	264	0.0810622	0.0486346	0.103454	0.235941	0.280028	0.250881	0.093414	0.0436081	0.104558	0.202754	0.248611	0.307056	0.140564	0.0738257	0.128684	0.194921	0.27752	0.184486	0.102589	0.0738025	0.0898413	0.219154	0.275536	0.239078	0.125756	0.0743605	0.0958731	0.210064	0.246851	0.247095	0.138045	0.0931385	0.0605721	0.189446
687	1005	1327	P04076	P04076	Argininosuccinate lyase	140	P04076	ARG4	cytosol	cytosol	Argininosuccinate lyase	13980.8	328	327	334	0.282072	0.211478	0.149146	0.155341	0.13735	0.0646126	0.251207	0.225904	0.138765	0.192242	0.128662	0.0632209	0.178518	0.21343	0.183662	0.194837	0.161239	0.0683141	0.250685	0.221673	0.176605	0.153964	0.108431	0.0886415	0.179431	0.298041	0.190414	0.139885	0.127711	0.0645192	0.20207	0.266409	0.187976	0.141875
1215	1943	2145	P04147	P04147	Polyadenylate-binding protein, cytoplasmic and nuclear	141	P04147	PAB1		cytosol	Poly(A) binding protein	62422	1169	1096	955	0.141647	0.127099	0.149705	0.200337	0.221028	0.160183	0.135093	0.122644	0.152466	0.195366	0.22793	0.166501	0.140554	0.14213	0.181173	0.198924	0.205981	0.131238	0.12142	0.0907016	0.143121	0.196671	0.239993	0.208093	0.141898	0.101422	0.164279	0.210638	0.218413	0.16335	0.114064	0.0864039	0.134109	0.213102
2661	2723	2790	P04449	P04449	60S ribosomal protein L24-A	144	P04449	RPL24A	ribosome	ribosome	Ribosomal 60S subunit protein L24A	57122.9	81	83	69	0.0965379	0.0903675	0.0821864	0.112974	0.217051	0.400883	0.106996	0.0821232	0.0957931	0.148151	0.190032	0.376905	0.0678911	0.0597735	0.0526861	0.106035	0.169187	0.544428	0.0751562	0.0624796	0.0742714	0.108971	0.229549	0.449573	0.0764427	0.0711222	0.0702642	0.120166	0.150161	0.511844	0.0707164	0.0768043	0.0671053	0.121146
2615	2476	2548	P04456	P04456	60S ribosomal protein L25	145	P04456	RPL25	ribosome	ribosome	Ribosomal 60S subunit protein L25	75828	438	361	345	0.10345	0.0880832	0.0799525	0.113031	0.212696	0.402786	0.100021	0.0861761	0.0914975	0.153124	0.193952	0.37523	0.0776397	0.0688612	0.0691428	0.0993199	0.176408	0.508629	0.0888196	0.0789188	0.0896219	0.113852	0.198431	0.430357	0.0969351	0.0762627	0.0737429	0.117374	0.185285	0.4504	0.0792496	0.0818939	0.0737986	0.123909
1604	418	608	P04710	P04710	ADP,ATP carrier protein 1	146	P04710	AAC1	mitochondria	mitochondria	Mitochondrial inner membrane ADP/ATP translocator	1852.68	64	45	57	0.311559	0.516545	0.16366	0.00642972	0.00180557	0	0.413332	0.430824	0.145552	0.00823459	0.00205747	0	0.402647	0.451556	0.138549	0.0057745	0.00147332	0	0.327332	0.460555	0.208139	0.00397464	0	0	0.389355	0.432048	0.178597	0	0	0	0.341393	0.448654	0.209953	0
2424	2979	1921	P04786	P04786	DNA topoisomerase 1	147	P04786	TOP1	nucleus	nucleus	Topoisomerase I	4130.13	408	598	634	0.0490955	0.0265093	0.121619	0.232993	0.33701	0.232773	0.0308616	0.044932	0.117135	0.222079	0.244299	0.340693	0.0427498	0.0860978	0.224368	0.223263	0.301903	0.121618	0.01942	0.0132614	0.139259	0.313549	0.341062	0.173449	0.00941567	0.027816	0.131852	0.32228	0.302123	0.206513	0.0109849	0.0153731	0.134071	0.289729
672	973	1466	P04801	P04801	Threonine--tRNA ligase, cytoplasmic	148	P04801	THS1	cytosol	cytosol	Threonyl-tRNA synthetase involved in tRNA aminoacylation	29362.1	634	705	671	0.277949	0.210778	0.136519	0.162359	0.147036	0.0653599	0.242211	0.210156	0.164163	0.174269	0.125066	0.0841353	0.204783	0.1995	0.168506	0.181601	0.167727	0.0778836	0.251243	0.235246	0.176309	0.147225	0.106286	0.0836907	0.19302	0.282454	0.181981	0.123107	0.140331	0.0791066	0.202817	0.256504	0.186735	0.156481
733	943	1444	P04802	P04802	Aspartate--tRNA ligase, cytoplasmic	149	P04802	DPS1	cytosol	cytosol	Aspartyl-tRNA synthetase, primarily cytoplasmic	33155.6	552	615	611	0.276779	0.21425	0.144695	0.145061	0.143522	0.0756926	0.249669	0.23131	0.151478	0.162737	0.130014	0.074792	0.185106	0.210959	0.163561	0.176686	0.168054	0.0956353	0.24024	0.23603	0.186456	0.13745	0.102414	0.0974087	0.214713	0.264338	0.180581	0.130851	0.134406	0.0751114	0.197909	0.273673	0.185206	0.150847
1772	407	1152	P04803	P04803	Tryptophan--tRNA ligase, mitochondrial	150	P04803	MSW1	mitochondria	mitochondria	Mitochondrial tryptophanyl-tRNA synthetase	2482.32	96	120	93	0.31166	0.550227	0.138113	0	0	0	0.358883	0.499506	0.141611	0	0	0	0.393748	0.455884	0.150367	0	0	0	0.367321	0.469898	0.162781	0	0	0	0.467665	0.404889	0.127446	0	0	0	0.325846	0.480635	0.193519	0
1063	1417	1261	P04806	P04806	Hexokinase-1	151	P04806	HXK1	cytosol	cytosol	Hexokinase isoenzyme 1	40800	190	230	269	0.197619	0.160126	0.124255	0.215876	0.172968	0.129156	0.16611	0.137639	0.123263	0.198661	0.242477	0.13185	0.126722	0.189501	0.21973	0.255949	0.208097	0	0.195574	0.195919	0.160415	0.153773	0.172525	0.121794	0.146749	0.25483	0.191571	0.158322	0.168338	0.0801911	0.164648	0.209644	0.176561	0.182717
693	1066	1157	P04807	P04807	Hexokinase-2	152	P04807	HXK2	cytosol	cytosol	Hexokinase isoenzyme 2	136905	671	839	828	0.284487	0.226047	0.148184	0.156146	0.130996	0.0541399	0.219784	0.229818	0.166172	0.186647	0.133206	0.0643729	0.147861	0.205534	0.191774	0.204411	0.171081	0.0793387	0.225014	0.226925	0.192047	0.164191	0.110967	0.0808564	0.186134	0.283398	0.193815	0.143205	0.127872	0.0655762	0.179351	0.266647	0.195826	0.174234
940	1184	581	P04819-2;P04819	P04819	DNA ligase 1	153	P04819	CDC9		nucleus	DNA ligase I found in nucleus and mitochondria	3108.2	160	174	173	0.185353	0.295234	0.163447	0.125419	0.0808209	0.149726	0.189635	0.281699	0.153879	0.112138	0.107039	0.15561	0.185234	0.2587	0.147431	0.0941594	0.117622	0.196854	0.211409	0.232556	0.166939	0.0998899	0.112979	0.176227	0.20439	0.279759	0.18885	0.0672803	0.0684445	0.191276	0.2149	0.189026	0.198563	0.104214
2878	3204	2957	P04821	P04821	Cell division control protein 25	154	P04821	CDC25		ambiguous	Membrane bound guanine nucleotide exchange factor	2145.27	159	215	168	0.0587639	0.0277865	0.0286128	0.268471	0.410848	0.205518	0.020862	0.0188357	0.0722127	0.240036	0.326456	0.321597	0.0103293	0	0.0370576	0.277062	0.256635	0.418915	0.0172574	0.00433066	0.0446469	0.245194	0.249041	0.43953	0	0.0140927	0.05959	0.172802	0.214446	0.539069	0.0100399	0.0072583	0.0267228	0.148849
1508	193	574	P04840	P04840	Mitochondrial outer membrane protein porin 1	155	P04840	POR1	mitochondria	mitochondria	Mitochondrial porin (voltage-dependent anion channel)	21873.3	351	355	486	0.300862	0.52759	0.160518	0.00811286	0.00275433	0.000162799	0.337464	0.488532	0.16465	0.0075738	0.00146147	0.000319038	0.365122	0.480624	0.146074	0.00675118	0.00142937	0	0.316703	0.478334	0.198432	0.00483007	0.00136042	0.000340946	0.456034	0.379803	0.157106	0.00487613	0.00195066	0.000229964	0.369877	0.433292	0.18983	0.00511634
1446	2092	429	P04912;P04911	P04912	Histone H2A.2;Histone H2A.1	156	P04912;P04911	HTA2	nucleus	nucleus	Histone H2A	67315.1	216	176	143	0.0853439	0.0723456	0.143752	0.197751	0.258681	0.242127	0.104625	0.0603028	0.144416	0.245439	0.244021	0.201196	0.139238	0.136083	0.23849	0.180369	0.18617	0.11965	0.113276	0.0419575	0.0956836	0.260405	0.32887	0.159807	0.159321	0.0610914	0.110312	0.261085	0.242718	0.165473	0.163301	0.0971463	0.127419	0.173104
217	948	406	P05030;P19657	P05030	Plasma membrane ATPase 1;Plasma membrane ATPase 2	157	P05030;P19657	PMA1	PM	PM	Plasma membrane P2-type H+-ATPase	40732	1801	1515	1470	0.203309	0.247039	0.285726	0.201874	0.0562202	0.00583152	0.233906	0.229657	0.27084	0.199667	0.0576633	0.00826592	0.254662	0.254479	0.227295	0.188479	0.0639839	0.0111025	0.24274	0.227532	0.30241	0.162204	0.0474513	0.0176617	0.257928	0.190075	0.320646	0.164291	0.0495089	0.017552	0.255621	0.224704	0.270838	0.165615
646	870	1229	P05150	P05150	Ornithine carbamoyltransferase	160	P05150	ARG3	cytosol	cytosol	Ornithine carbamoyltransferase	8739.97	223	212	168	0.292312	0.223937	0.151092	0.161846	0.128996	0.041817	0.248681	0.229483	0.137209	0.163416	0.159516	0.0616955	0.182465	0.216736	0.188004	0.195516	0.173095	0.0441837	0.247545	0.247684	0.184007	0.144491	0.115175	0.0610981	0.185995	0.287298	0.195863	0.1333	0.146992	0.050553	0.208662	0.302974	0.197029	0.151594
2567	2456	2565	P05317	P05317	60S acidic ribosomal protein P0	162	P05317	RPP0	ribosome	ribosome	Conserved ribosomal protein P0 of the ribosomal stalk	52758.5	783	608	665	0.118211	0.0867173	0.0757133	0.117919	0.220733	0.380706	0.104035	0.0823339	0.0962676	0.1471	0.189378	0.380886	0.0866404	0.072554	0.0697946	0.10508	0.19155	0.474382	0.0947526	0.0784116	0.0881485	0.126655	0.198522	0.41351	0.0935733	0.079455	0.0819141	0.119511	0.180738	0.444809	0.0806762	0.0742855	0.076913	0.127406
2525	2309	2310	P05319	P05319	60S acidic ribosomal protein P2-alpha	164	P05319	RPP2A	ribosome	ribosome	Ribosomal protein P2 alpha	47016.9	293	180	219	0.117417	0.0987771	0.0883324	0.136279	0.175796	0.383399	0.108143	0.0787978	0.0904448	0.132585	0.239359	0.35067	0.0497708	0.0608763	0.0961367	0.136649	0.229589	0.426979	0.107768	0.0744336	0.0510397	0.206782	0.255586	0.30439	0.113382	0.102897	0.0985368	0.173982	0.173526	0.337676	0.106645	0.0896873	0.0860873	0.152732
621	1125	1469	P05373	P05373	Delta-aminolevulinic acid dehydratase	165	P05373	HEM2	cytosol	cytosol	Aminolevulinate dehydratase	8138.74	127	129	129	0.2842	0.212785	0.147186	0.15538	0.141601	0.0588485	0.220856	0.249439	0.148805	0.158801	0.134484	0.0876145	0.198704	0.218302	0.18397	0.175117	0.17046	0.0534482	0.239673	0.21544	0.162056	0.18545	0.127215	0.0701655	0.146441	0.315958	0.190361	0.152451	0.130081	0.0647072	0.191492	0.288268	0.211694	0.165452
69	42	55	P05374	P05374	Phosphatidylethanolamine N-methyltransferase	166	P05374	CHO2	ER	ER	Phosphatidylethanolamine methyltransferase (PEMT)	7197.97	504	324	424	0.197333	0.222653	0.345472	0.178224	0.0556841	0.000633223	0.209746	0.218362	0.3298	0.167262	0.0686484	0.00618229	0.248663	0.235522	0.276664	0.173717	0.0628344	0.00259955	0.384286	0.33194	0.217612	0.0519909	0.0130918	0.00107907	0.433301	0.295865	0.1926	0.0480422	0.0284248	0.00176675	0.395247	0.347799	0.198877	0.0416722
129	533	296	P05375	P05375	Phosphatidyl-N-methylethanolamine N-methyltransferase	167	P05375	OPI3	ER	ER	Methylene-fatty-acyl-phospholipid synthase	7712.5	58	66	85	0.161787	0.200621	0.406884	0.193738	0.0369692	0	0.196172	0.239675	0.276097	0.192607	0.0954482	0	0.257722	0.209752	0.315371	0.16816	0.0489946	0	0.308283	0.319142	0.255609	0.0827784	0.0341875	0	0.303617	0.32493	0.257988	0.0769305	0.0365342	0	0.310689	0.380529	0.260449	0.0483333
2205	2166	2048	P05453	P05453	Eukaryotic peptide chain release factor GTP-binding subunit	168	P05453	SUP35		cytosol	Translation termination factor eRF3	26399.3	605	663	539	0.123278	0.0826485	0.0995246	0.139811	0.227075	0.327662	0.0978702	0.0886445	0.103563	0.157118	0.225	0.327804	0.107809	0.076128	0.11767	0.170836	0.195675	0.331882	0.0918414	0.0767775	0.1074	0.169552	0.230679	0.323751	0.0759645	0.0963859	0.133826	0.180818	0.185978	0.327027	0.0845369	0.0806876	0.16079	0.19085
1738	470	650	P05626	P05626	ATP synthase subunit 4, mitochondrial	169	P05626	ATP4	mitochondria	mitochondria	Subunit b of the stator stalk of mitochondrial F1F0 ATP synthase	20801.3	151	123	147	0.430285	0.447151	0.118366	0.00419852	0	0	0.349946	0.504596	0.144343	0.000648209	0.000467585	0	0.357782	0.471529	0.168967	0.000970865	0	0.000750354	0.371126	0.501409	0.12658	0.00088557	0	0	0.500715	0.341173	0.158112	0	0	0	0.277932	0.51881	0.203122	0.000134786
704	1124	1169	P05694	P05694	5-methyltetrahydropteroyltriglutamate--homocysteine methyltransferase	170	P05694	MET6	cytosol	cytosol	Cobalamin-independent methionine synthase	111404	1072	916	1001	0.249571	0.211485	0.151416	0.155801	0.144274	0.0874539	0.215061	0.230544	0.165723	0.162028	0.132985	0.0936589	0.153687	0.207503	0.178825	0.18502	0.168661	0.106305	0.216002	0.232166	0.192709	0.154018	0.111776	0.093329	0.173025	0.277177	0.194675	0.134923	0.135868	0.0843311	0.173055	0.272436	0.185565	0.1641
2766	2795	2728	P05737	P05737	60S ribosomal protein L7-A	171	P05737	RPL7A		ribosome	Ribosomal 60S subunit protein L7A	78377.2	537	432	427	0.102207	0.0651094	0.0749852	0.11199	0.22399	0.421718	0.0914536	0.0613668	0.0656643	0.12465	0.199492	0.457374	0.082234	0.0637965	0.0653073	0.101689	0.175743	0.51123	0.0776837	0.0642589	0.0774791	0.117094	0.218504	0.44498	0.0749239	0.0678755	0.068654	0.120522	0.196304	0.47172	0.0630585	0.0635545	0.0632415	0.113245
2602	2527	2559	P05738	P05738	60S ribosomal protein L9-A	172	P05738	RPL9A	ribosome	ribosome	Ribosomal 60S subunit protein L9A	59819.9	399	373	355	0.112785	0.0901055	0.0785292	0.126612	0.198943	0.393025	0.104679	0.0718996	0.0762138	0.142384	0.199296	0.405528	0.0918477	0.0678566	0.069749	0.107745	0.200086	0.462716	0.090666	0.0745983	0.0813826	0.142471	0.213246	0.397636	0.0802803	0.0771463	0.0792328	0.131862	0.18324	0.448239	0.0794538	0.078148	0.0748355	0.13769
2624	2655	2556	P05739	P05739	60S ribosomal protein L6-B	173	P05739	RPL6B	ribosome	ribosome	Ribosomal 60S subunit protein L6B	37815.8	415	395	355	0.105919	0.0855145	0.0894573	0.124128	0.208846	0.386135	0.101163	0.0830076	0.0842303	0.131996	0.186415	0.413188	0.0901374	0.0668032	0.0641812	0.0975202	0.184795	0.496563	0.084917	0.0688309	0.0755988	0.121178	0.203821	0.445654	0.0774566	0.0702147	0.071937	0.10956	0.174136	0.496696	0.0784523	0.0739377	0.0685211	0.0955716
2729	2729	2633	P05744	P05744	60S ribosomal protein L33-A	176	P05744	RPL33A	ribosome	ribosome	Ribosomal 60S subunit protein L33A	29678.5	180	143	158	0.121188	0.080443	0.0730453	0.110721	0.213895	0.400709	0.0926946	0.0704744	0.0690443	0.10905	0.219209	0.439527	0.0847396	0.0687171	0.0628904	0.0957561	0.170105	0.517792	0.0818535	0.0675703	0.0792764	0.11201	0.21559	0.4437	0.0720321	0.0658838	0.0628326	0.11306	0.177771	0.508421	0.0696372	0.0757488	0.0682765	0.125287
2591	2541	2626	P05748	P05748	60S ribosomal protein L15-A	179	P05748	RPL15A	ribosome	ribosome	Ribosomal 60S subunit protein L15A	30527.8	316	284	296	0.105189	0.0877321	0.092626	0.131971	0.214561	0.367921	0.0980787	0.0887441	0.0870543	0.129766	0.171433	0.424924	0.0934785	0.0720291	0.0670385	0.0946037	0.18669	0.48616	0.0899725	0.0739109	0.0987217	0.116608	0.171683	0.449105	0.077191	0.0745431	0.0783588	0.111424	0.190582	0.4679	0.0712679	0.070225	0.077786	0.123082
2719	2622	2466	P05749	P05749	60S ribosomal protein L22-A	180	P05749	RPL22A	ribosome	ribosome	Ribosomal 60S subunit protein L22A	118983	466	316	298	0.120394	0.0752206	0.0690731	0.103161	0.166739	0.465412	0.0995986	0.0653778	0.0598197	0.133415	0.225974	0.415815	0.0695018	0.0589156	0.074078	0.12062	0.207398	0.469487	0.0930471	0.0744246	0.0709439	0.152422	0.248022	0.36114	0.0769728	0.0802061	0.0826522	0.162245	0.167751	0.430173	0.0618149	0.0771264	0.0684854	0.142412
2776	2714	2749	P05750	P05750	40S ribosomal protein S3	181	P05750	RPS3	ribosome	ribosome	Protein component of the small (40S) ribosomal subunit	77234.1	879	738	722	0.114013	0.0721537	0.0683235	0.112175	0.229615	0.403719	0.0919303	0.066433	0.0563729	0.114976	0.218553	0.451734	0.0771015	0.0609169	0.0636452	0.10082	0.207802	0.489715	0.0870356	0.0669755	0.0802981	0.124822	0.208037	0.432831	0.0728388	0.073614	0.0714452	0.122312	0.180908	0.478882	0.0621135	0.064356	0.0685582	0.116832
2714	2653	2689	P05755	P05755	40S ribosomal protein S9-B	182	P05755	RPS9B	ribosome	ribosome	Protein component of the small (40S) ribosomal subunit	70257	580	514	482	0.122825	0.0799171	0.0765021	0.11481	0.224555	0.381391	0.096649	0.0712637	0.0571556	0.109691	0.225125	0.440115	0.100312	0.0694543	0.0601635	0.0951664	0.184324	0.49058	0.0901648	0.0717469	0.0901648	0.114583	0.190428	0.442913	0.0662764	0.0697325	0.0688994	0.115291	0.181627	0.498174	0.0732078	0.0657518	0.0750522	0.112932
2613	2636	2687	P05756	P05756	40S ribosomal protein S13	183	P05756	RPS13	ribosome	ribosome	Protein component of the small (40S) ribosomal subunit	62206.6	300	287	249	0.134048	0.0852051	0.0825463	0.133252	0.217234	0.347714	0.103538	0.0878619	0.0633847	0.135942	0.199009	0.410265	0.0809602	0.0643487	0.0667855	0.0951407	0.237932	0.454833	0.0950993	0.0677306	0.0694455	0.120452	0.216065	0.431207	0.0883919	0.0788443	0.0636043	0.126782	0.173464	0.468914	0.0792448	0.0665467	0.0691801	0.114082
1041	1569	1209	P05759	P05759	Ubiquitin-40S ribosomal protein S31;Ubiquitin;40S ribosomal protein S31	184	P05759	RPS31		ribosome	Fusion protein cleaved to yield ribosomal protein S31 and ubiquitin	44116.9	482	421	453	0.172281	0.151358	0.154839	0.178608	0.210573	0.132341	0.164138	0.148444	0.172711	0.20243	0.170976	0.141301	0.161115	0.142973	0.165431	0.178233	0.198064	0.154184	0.169909	0.16778	0.162726	0.185766	0.169373	0.144446	0.156855	0.177575	0.194678	0.184925	0.160801	0.125166	0.158482	0.192565	0.181546	0.168603
2143	2000	1981	P05986	P05986	cAMP-dependent protein kinase type 3	185	P05986	TPK3	nucleus	nucleus	cAMP-dependent protein kinase catalytic subunit	2563.37	81	119	38	0.102536	0.0952618	0.1067	0.239902	0.245583	0.210018	0.0205673	0.0944125	0.135913	0.135718	0.280342	0.333048	0.138233	0.0937912	0.114981	0.244262	0.3234	0.0853326	0.122952	0.0834476	0.156517	0.185017	0.235654	0.216413	0.0715285	0.122863	0.154116	0.179986	0.228838	0.242668	0.075871	0.0646746	0.179409	0.238234
933	1342	1536	P06101	P06101	Hsp90 co-chaperone Cdc37	187	P06101	CDC37	cytosol	cytosol	Essential Hsp90p co-chaperone	10200	182	332	329	0.330115	0.220488	0.129173	0.153005	0.114347	0.0528711	0.242933	0.272978	0.155435	0.175633	0.123325	0.029696	0.14987	0.119221	0.190248	0.262782	0.244492	0.0333866	0.226301	0.191309	0.171728	0.14274	0.135355	0.132566	0.162398	0.322864	0.181947	0.144809	0.11655	0.0714311	0.173845	0.159757	0.236717	0.219942
2155	2186	2462	P06102	P06102	General negative regulator of transcription subunit 3	188	P06102	NOT3		cytosol	Component of the CCR4-NOT core complex, involved in mRNA decapping	4755.75	448	400	274	0.0895637	0.0759114	0.118199	0.212303	0.293446	0.210577	0.074616	0.0664599	0.115587	0.216049	0.308723	0.218565	0.137537	0.0792593	0.112333	0.169732	0.198762	0.302377	0.0753727	0.0612801	0.175603	0.227183	0.251869	0.208692	0.0760768	0.0748454	0.17873	0.238221	0.237893	0.194234	0.0888933	0.0483669	0.128344	0.244947
2479	2060	2293	P06103	P06103	Eukaryotic translation initiation factor 3 subunit B	189	P06103	PRT1		cytosol	eIF3b subunit of the eukaryotic translation initiation factor 3 (eIF3)	26936.9	694	624	581	0.123982	0.0916483	0.0737018	0.132218	0.200757	0.377693	0.100957	0.0825297	0.0851127	0.156489	0.227624	0.347287	0.107506	0.0759299	0.0716804	0.115225	0.18182	0.447839	0.126793	0.103327	0.091592	0.112153	0.167267	0.398867	0.114054	0.120658	0.0923228	0.105008	0.134705	0.433253	0.124971	0.117048	0.102558	0.112029
2295	2770	2734	P06105	P06105	Protein SCP160	191	P06105	SCP160		ambiguous	Essential RNA-binding G protein effector of mating response pathway	34833.6	2285	2147	2243	0.0755943	0.0743366	0.125054	0.214471	0.319341	0.191202	0.0818075	0.0800368	0.131879	0.206944	0.298057	0.201276	0.0658986	0.0627871	0.110543	0.214109	0.311478	0.235184	0.0583286	0.0515413	0.100592	0.22068	0.320062	0.248796	0.0623777	0.0491176	0.100172	0.222833	0.333289	0.23221	0.0655114	0.0534696	0.0875297	0.229188
719	985	1161	P06106	P06106	Protein MET17;O-acetylhomoserine sulfhydrylase;O-acetylserine sulfhydrylase	192	P06106	MET17	cytosol	cytosol	O-acetyl homoserine-O-acetyl serine sulfhydrylase	38331.7	251	297	367	0.28979	0.244311	0.144548	0.149341	0.119387	0.0526225	0.250563	0.259206	0.158393	0.15816	0.117025	0.0566534	0.171511	0.207262	0.179776	0.198657	0.170097	0.0726975	0.232804	0.234917	0.19215	0.15171	0.106808	0.0816111	0.177844	0.293641	0.196079	0.129228	0.138379	0.0648288	0.185613	0.278327	0.210795	0.150085
1510	411	691	P06168	P06168	Ketol-acid reductoisomerase, mitochondrial	194	P06168	ILV5	mitochondria	mitochondria	Acetohydroxyacid reductoisomerase and mtDNA binding protein	99907.4	919	692	722	0.321515	0.508153	0.163973	0.00390175	0.0010437	0.0014144	0.374771	0.459883	0.159652	0.00312095	0.00135938	0.00121415	0.349277	0.485754	0.160638	0.00336097	0.000663599	0.000306175	0.369603	0.470777	0.155029	0.0023468	0.00102555	0.00121915	0.44875	0.41167	0.135556	0.00181181	0.00115111	0.00106114	0.344772	0.475275	0.176478	0.00204482
684	966	1406	P06169	P06169	Pyruvate decarboxylase isozyme 1	195	P06169	PDC1	cytosol	cytosol	Major of three pyruvate decarboxylase isozymes	581219	1239	1301	1359	0.280116	0.214873	0.148446	0.149814	0.140554	0.0661965	0.226681	0.233812	0.174553	0.16327	0.125423	0.0762613	0.154994	0.206299	0.186211	0.199895	0.182785	0.0698161	0.247484	0.237642	0.196889	0.137207	0.104425	0.0763538	0.184463	0.27656	0.205841	0.128489	0.135131	0.0695153	0.176523	0.278904	0.212133	0.157313
202	473	299	P06197	P06197	CDP-diacylglycerol--inositol 3-phosphatidyltransferase	198	P06197	PIS1	ER	ER	Phosphatidylinositol synthase	4717.48	56	61	66	0.185187	0.243383	0.332395	0.174099	0.0649349	0	0.230818	0.281034	0.2664	0.120692	0.101056	0	0.202108	0.23127	0.283454	0.193849	0.0893194	0	0.2987	0.387973	0.24609	0.0442456	0.0229917	0	0.322739	0.328705	0.236394	0.0581463	0.0540159	0	0.294233	0.329548	0.221727	0.0709003
1598	427	834	P06208;P06208-2	P06208	2-isopropylmalate synthase	199	P06208	LEU4		ambiguous	Alpha-isopropylmalate synthase (2-isopropylmalate synthase)	13155.8	257	213	254	0.355688	0.48048	0.163831	0	0	0	0.350544	0.494872	0.153154	0.00142937	0	0	0.33784	0.506397	0.15308	0.0026839	0	0	0.352579	0.493799	0.152029	0.00121538	0.000377116	0	0.448413	0.421002	0.12913	0.000522834	0.000933048	0	0.418839	0.432874	0.147414	0.000873092
1804	2167	2171	P06634	P06634	ATP-dependent RNA helicase DED1	205	P06634	DED1		ambiguous	ATP-dependent DEAD-box RNA helicase with strand-annealing activity	25034.4	1059	1039	891	0.112658	0.0917854	0.146905	0.168114	0.221524	0.259014	0.0994716	0.0960793	0.130498	0.179533	0.236763	0.257655	0.0982431	0.0894377	0.16576	0.221091	0.202323	0.223146	0.0793903	0.0670956	0.132126	0.204472	0.270562	0.246354	0.0909081	0.0683096	0.157493	0.221393	0.211525	0.250372	0.1019	0.0656332	0.144252	0.193054
1348	2120	2152	P06700	P06700	NAD-dependent histone deacetylase SIR2	206	P06700	SIR2	nucleus	nucleus	Conserved NAD+ dependent histone deacetylase of the Sirtuin family	2710.53	107	157	44	0.123424	0.0810424	0.128394	0.26424	0.192304	0.210596	0.112707	0.103867	0.124066	0.264009	0.225466	0.169885	0.295617	0.181931	0.114597	0.157083	0.154734	0.0960373	0.0746188	0.0433284	0.189255	0.305861	0.250842	0.136095	0.0965969	0.0707519	0.147647	0.37328	0.207947	0.103777	0.0898267	0.0607373	0.175803	0.291721
1694	2474	1855	P06701	P06701	Regulatory protein SIR3	207	P06701	SIR3	nucleus	nucleus	Silencing protein	1453.05	191	323	165	0.075039	0.0267935	0.168578	0.309588	0.255893	0.164109	0.0765911	0.0304883	0.142209	0.271547	0.26315	0.216014	0.214737	0.132412	0.192519	0.167534	0.179032	0.113767	0.0451705	0.0252213	0.11632	0.309465	0.340198	0.163626	0.0569731	0.0510897	0.159212	0.314992	0.258556	0.159178	0.0432622	0.0608305	0.181687	0.294293
346	1006	268	P06704	P06704	Cell division control protein 31	208	P06704	CDC31		nucleus	Calcium-binding component of the spindle pole body (SPB) half-bridge	3974.81	75	73	67	0.137103	0.209457	0.46024	0.139701	0.0373912	0.0161074	0.184247	0.154847	0.507188	0.153718	0	0	0.178715	0.107065	0.446629	0.185813	0.0378056	0.0439724	0.267151	0.163916	0.262808	0.136884	0.0837374	0.0855028	0.225653	0.219518	0.282503	0.0802775	0.0828313	0.109217	0.277354	0.223044	0.226827	0.148474
2601	2572	2813	P06773	P06773	Deoxycytidylate deaminase	210	P06773	DCD1		cytosol	Deoxycytidine monophosphate (dCMP) deaminase	1510	108	134	93	0.0175787	0.0290447	0.151141	0.239471	0.328412	0.234353	0.0529519	0.0439649	0.0946769	0.241045	0.335143	0.232218	0.037235	0.0261728	0.180016	0.231315	0.29278	0.232481	0.0276849	0.0263407	0.19722	0.294004	0.253016	0.201734	0.0274459	0.0327609	0.179814	0.285886	0.282924	0.191169	0.0467894	0.0354075	0.143003	0.310441
389	1132	1683	P06775	P06775	Histidine permease	212	P06775	HIP1	PM	PM	High-affinity histidine permease	2982.13	152	116	107	0.106605	0.197851	0.322638	0.292283	0.0806221	0	0.201309	0.172453	0.283422	0.234479	0.108336	0	0.186482	0.162641	0.252089	0.232301	0.166487	0	0.180815	0.281759	0.307063	0.16612	0.0527654	0.0114779	0.238911	0.157676	0.304939	0.164234	0.123032	0.0112082	0.241597	0.221707	0.285813	0.178245
1997	1989	1600	P06776	P06776	3,5-cyclic-nucleotide phosphodiesterase 2	213	P06776	PDE2	nucleus	nucleus	High-affinity cyclic AMP phosphodiesterase	2820.26	60	68	51	0.0980146	0.053712	0.100698	0.183132	0.232451	0.331992	0.138557	0.0853252	0.141455	0.153398	0.197606	0.283659	0.100801	0.112729	0.145398	0.150566	0.238135	0.252371	0.117534	0.0912495	0.112835	0.17115	0.204579	0.302653	0.102484	0.127907	0.121755	0.151581	0.195722	0.30055	0.123951	0.104293	0.14019	0.165968
2568	2832	2942	P06778;P06778-3;P06778-2	P06778	DNA repair and recombination protein RAD52	215	P06778	RAD52		nucleus	Protein involved in homologous recombination	2164.45	186	232	174	0.0472094	0.0438758	0.140714	0.325831	0.310406	0.131964	0.0634221	0.0520225	0.117107	0.249575	0.395537	0.122336	0.0304515	0.0461805	0.113443	0.225065	0.403713	0.181146	0.0324817	0.00929565	0.15871	0.322693	0.319554	0.157265	0.0445458	0.0152368	0.203486	0.33265	0.30213	0.101951	0.00990174	0.0187577	0.148702	0.319992
328	1514	427	P06780	P06780	GTP-binding protein RHO1	217	P06780	RHO1		ambiguous	GTP-binding protein of the rho subfamily of Ras-like proteins	12815.7	164	182	189	0.097188	0.157009	0.390134	0.268426	0.0708163	0.0164271	0.176043	0.19302	0.313472	0.221081	0.0714377	0.0249469	0.214385	0.133786	0.270397	0.253323	0.12588	0.0022287	0.149469	0.217812	0.380538	0.185739	0.0576789	0.00876252	0.11603	0.207448	0.398821	0.193362	0.0768255	0.00751494	0.133683	0.196593	0.43569	0.149585
208	1355	440	P06781	P06781	GTP-binding protein RHO2	218	P06781	RHO2	PM	PM	Non-essential small GTPase of the Rho/Rac family of Ras-like proteins	3141.48	112	159	150	0.181947	0.22935	0.322096	0.248997	0.0176094	0	0.221629	0.224161	0.293477	0.21317	0.0475632	0	0.192976	0.22474	0.264068	0.234194	0.0840222	0	0.171415	0.225191	0.351089	0.215451	0.0368547	0	0.191085	0.18361	0.368081	0.177192	0.0738677	0.00616303	0.190584	0.195681	0.328466	0.205075
1027	1392	1605	P06782	P06782	Carbon catabolite-derepressing protein kinase	219	P06782	SNF1		ambiguous	AMP-activated S/T protein kinase (AMPK)	5621.86	211	316	321	0.224486	0.161796	0.141665	0.158728	0.142617	0.170708	0.218295	0.16992	0.156429	0.177425	0.159043	0.118889	0.181872	0.135392	0.149432	0.180066	0.157801	0.195438	0.211376	0.161306	0.177111	0.171292	0.144543	0.134372	0.21312	0.178996	0.182852	0.167962	0.131549	0.125521	0.208623	0.182768	0.187654	0.159835
992	1050	1744	P06785	P06785	Thymidylate synthase	221	P06785	CDC21		ambiguous	Thymidylate synthase	6322.36	62	133	73	0.251308	0.22512	0.12953	0.144619	0.138526	0.110898	0.276394	0.149764	0.13558	0.214782	0.111673	0.111807	0.193557	0.208116	0.114565	0.171495	0.134554	0.177713	0.256751	0.220185	0.138253	0.161504	0.10736	0.115947	0.20519	0.282262	0.163678	0.138858	0.11583	0.0941812	0.223943	0.255488	0.176471	0.141815
2153	2981	1463	P06786	P06786	DNA topoisomerase 2	222	P06786	TOP2	nucleus	nucleus	Topoisomerase II	3960.34	712	705	557	0.0653544	0.0353931	0.117166	0.240901	0.318825	0.222361	0.0652767	0.0329545	0.117676	0.228847	0.263544	0.291703	0.112121	0.118976	0.20487	0.194014	0.25037	0.119649	0.0272404	0.01224	0.107607	0.294721	0.381419	0.176773	0.0268939	0.0256259	0.122429	0.313468	0.299332	0.212251	0.0366149	0.0189666	0.123041	0.272308
549	1647	1258	P06787	P06787	Calmodulin	223	P06787	CMD1		cytosol	Calmodulin	24171.1	154	228	156	0.183532	0.227461	0.199892	0.136268	0.143617	0.109229	0.192231	0.170213	0.227367	0.162764	0.139233	0.108191	0.229565	0.188229	0.175261	0.155075	0.136774	0.115096	0.156134	0.141192	0.237935	0.168375	0.150064	0.146301	0.145015	0.12717	0.276042	0.183279	0.14636	0.122134	0.151164	0.144794	0.193748	0.206794
2742	3096	2928	P06839	P06839	DNA repair helicase RAD3	225	P06839	RAD3	nucleus	nucleus	5' to 3' DNA helicase	2504.76	174	218	111	0.0235844	0.00775212	0.115406	0.208547	0.335466	0.309244	0.0321587	0.0199371	0.0744851	0.204724	0.290603	0.378093	0.0873267	0.0323328	0.129105	0.203322	0.284848	0.263066	0.0356158	0.016041	0.0595163	0.28997	0.380874	0.217983	0.00304153	0.0219244	0.113265	0.280627	0.32757	0.253573	0.0408091	0.0092309	0.0960482	0.254179
1397	302	616	P07143	P07143	Cytochrome c1, heme protein, mitochondrial	228	P07143	CYT1	mitochondria	mitochondria	Cytochrome c1	5162.5	182	120	167	0.268919	0.56185	0.16819	0.00104041	0	0	0.264307	0.529256	0.205431	0.00100651	0	0	0.329171	0.500467	0.168405	0.00195747	0	0	0.362149	0.462033	0.175818	0	0	0	0.419677	0.407721	0.172602	0	0	0	0.3848	0.45084	0.16436	0
1368	1524	1629	P07149	P07149	Fatty acid synthase subunit beta;3-hydroxyacyl-[acyl-carrier-protein] dehydratase;Enoyl-[acyl-carrier-protein] reductase [NADH];[Acyl-carrier-protein] acetyltransferase;[Acyl-carrier-protein] malonyltransferase;S-acyl fatty acid synthase thioesterase	229	P07149	FAS1	cytosol	cytosol	Beta subunit of fatty acid synthetase	74144.2	2220	2179	2174	0.236251	0.150204	0.0856759	0.111716	0.128905	0.287249	0.214793	0.163387	0.10317	0.136105	0.114	0.268545	0.18314	0.136456	0.113283	0.131353	0.153841	0.281927	0.209652	0.179002	0.13776	0.126643	0.130993	0.21595	0.183807	0.197479	0.134767	0.122115	0.11356	0.248271	0.19224	0.191367	0.149663	0.12335
763	991	980	P07170	P07170	Adenylate kinase	230	P07170	ADK1	cytosol	cytosol	Adenylate kinase, required for purine metabolism	56106.9	374	459	469	0.25826	0.229869	0.139429	0.15898	0.147941	0.0655204	0.215018	0.241095	0.17021	0.151342	0.142544	0.0797915	0.150588	0.217455	0.16327	0.195071	0.177538	0.096078	0.23224	0.231024	0.221056	0.126556	0.0978433	0.0912811	0.204377	0.267367	0.200999	0.122247	0.133753	0.0712557	0.192433	0.25393	0.208752	0.163198
1042	1298	1764	P07172	P07172	Histidinol-phosphate aminotransferase	231	P07172	HIS5	cytosol	cytosol	Histidinol-phosphate aminotransferase	7845.09	135	156	116	0.197782	0.189916	0.137844	0.151219	0.164805	0.158434	0.177721	0.195519	0.155779	0.17008	0.153278	0.147622	0.0956182	0.149534	0.180868	0.212432	0.164496	0.197052	0.208561	0.207702	0.191544	0.161313	0.150119	0.0807611	0.138383	0.273342	0.176902	0.15248	0.149039	0.109854	0.171925	0.214061	0.203649	0.161132
1589	263	659	P07213	P07213	Mitochondrial import receptor subunit TOM70	232	P07213	TOM70	mitochondria	mitochondria	Component of the TOM (translocase of outer membrane) complex	14977.7	413	386	437	0.333733	0.50258	0.154823	0.00773453	0.00113066	0	0.340947	0.502014	0.151845	0.00435695	0.000836388	0	0.382859	0.461691	0.146443	0.00669394	0.00197326	0.000339718	0.390468	0.41632	0.188957	0.00326816	0.000925311	6.0487e-05	0.394533	0.432353	0.168523	0.00338263	0.00120837	0	0.429099	0.391306	0.175549	0.00326008
1728	419	955	P07236	P07236	Threonine--tRNA ligase, mitochondrial	233	P07236	MST1	mitochondria	mitochondria	Mitochondrial threonyl-tRNA synthetase	1727.31	101	102	104	0.31536	0.536254	0.148386	0	0	0	0.355984	0.495461	0.148555	0	0	0	0.352376	0.502173	0.145452	0	0	0	0.385169	0.490167	0.124664	0	0	0	0.422009	0.424618	0.153373	0	0	0	0.388296	0.428987	0.182717	0
847	1191	1526	P07244	P07244	Bifunctional purine biosynthetic protein ADE5,7;Phosphoribosylamine--glycine ligase;Phosphoribosylformylglycinamidine cyclo-ligase	234	P07244	ADE5,7	cytosol	cytosol	Bifunctional enzyme of 'de novo' purine nucleotide pathway	28080.8	440	493	520	0.292688	0.216976	0.129859	0.153487	0.140654	0.0663366	0.215424	0.24291	0.160785	0.184248	0.138782	0.0578507	0.147297	0.178657	0.171757	0.198775	0.199865	0.103649	0.229012	0.221541	0.173962	0.162255	0.119072	0.0941581	0.166868	0.279838	0.1789	0.145413	0.141753	0.0872291	0.185694	0.239583	0.188292	0.165389
2757	2864	2759	P07245	P07245	C-1-tetrahydrofolate synthase, cytoplasmic;Methylenetetrahydrofolate dehydrogenase;Methenyltetrahydrofolate cyclohydrolase;Formyltetrahydrofolate synthetase	235	P07245	ADE3		ambiguous	Cytoplasmic trifunctional enzyme	40305.6	977	1042	964	0.100038	0.0733243	0.0710457	0.12281	0.204288	0.428494	0.0871728	0.0758828	0.0761417	0.13241	0.202774	0.425619	0.0736282	0.0576242	0.0580247	0.0889468	0.176382	0.545394	0.0689688	0.0619225	0.0681683	0.119739	0.22173	0.459471	0.0607199	0.0689174	0.0703967	0.119217	0.169679	0.51107	0.0585423	0.0613148	0.0600735	0.117599
1655	392	1068	P07246	P07246	Alcohol dehydrogenase 3, mitochondrial	236	P07246	ADH3	mitochondria	mitochondria	Mitochondrial alcohol dehydrogenase isozyme III	13760.9	191	182	198	0.2949	0.552406	0.151944	0.00037363	0.000152874	0.000223468	0.302315	0.571358	0.123412	0.000873953	0.000178365	0.00186263	0.31471	0.502684	0.179384	0.00195082	0.000206233	0.0010659	0.378912	0.455264	0.164926	0.000472663	0.000128993	0.000296726	0.481226	0.401959	0.115593	0.000821087	0.000107663	0.000292696	0.366537	0.485507	0.146374	0.000572492
2762	2943	2290	P07248	P07248	Regulatory protein ADR1	237	P07248	ADR1		cytosol	Carbon source-responsive zinc-finger transcription factor	1576.43	69	340	558	0	0	0.0244099	0.387286	0.323857	0.264447	0.0720964	0.0355763	0.047322	0.28871	0.278237	0.278058	0	0.246634	0.0810883	0.385494	0.238856	0.047928	0.0172885	0.0101648	0.132269	0.276425	0.314004	0.249848	0.00302154	0.013369	0.152492	0.308333	0.299249	0.223535	0.00850925	0.00434167	0.196361	0.295613
1729	273	593	P07251	P07251	ATP synthase subunit alpha, mitochondrial	240	P07251	ATP1	mitochondria	mitochondria	Alpha subunit of the F1 sector of mitochondrial F1F0 ATP synthase	34970.9	472	412	533	0.322992	0.528206	0.147815	0.000953669	3.2561e-05	0	0.370605	0.490175	0.137159	0.00190684	0.000153982	0	0.378784	0.467108	0.150935	0.00268598	6.2992e-05	0.00042503	0.313623	0.484805	0.199135	0.00240919	2.82248e-05	0	0.450717	0.409202	0.138956	0.00109324	0	3.20222e-05	0.396098	0.421141	0.181262	0.0014984
1435	582	803	P07253	P07253	Cytochrome B pre-mRNA-processing protein 6	242	P07253	CBP6	mitochondria	mitochondria	Mitochondrial protein required for translation of the COB mRNA	4088.94	76	63	89	0.298512	0.534132	0.167356	0	0	0	0.329035	0.479265	0.16328	0.0284201	0	0	0.321392	0.513438	0.138321	0	0.0268483	0	0.300828	0.489417	0.209755	0	0	0	0.430188	0.385487	0.184325	0	0	0	0.29	0.568915	0.141085	0
1420	480	611	P07256	P07256	Cytochrome b-c1 complex subunit 1, mitochondrial	244	P07256	COR1	mitochondria	mitochondria	Core subunit of the ubiquinol-cytochrome c reductase complex	13995.4	312	279	342	0.268479	0.545125	0.185956	0.000439866	0	0	0.347984	0.479433	0.17232	0.000263996	0	0	0.347258	0.477713	0.174241	0.00078749	0	0	0.366277	0.475826	0.157105	0	0.00079179	0	0.401444	0.456137	0.142419	0	0	0	0.358924	0.457603	0.183473	0
1529	288	738	P07257	P07257	Cytochrome b-c1 complex subunit 2, mitochondrial	245	P07257	QCR2	mitochondria	mitochondria	Subunit 2 of ubiquinol cytochrome-c reductase (Complex III)	19456.9	303	256	370	0.322793	0.505534	0.170313	0.00135972	0	0	0.37271	0.471577	0.154166	0.00154719	0	0	0.358529	0.476305	0.161668	0.00349781	0	0	0.344395	0.464398	0.190349	0.000858153	0	0	0.440302	0.40789	0.151453	0.000354588	0	0	0.353558	0.456247	0.188397	0.00179812
841	1115	1738	P07258	P07258	Carbamoyl-phosphate synthase arginine-specific small chain	246	P07258	CPA1	cytosol	cytosol	Small subunit of carbamoyl phosphate synthetase	9501.97	250	180	114	0.2806	0.22399	0.131234	0.152289	0.149214	0.0626732	0.213989	0.247939	0.167046	0.183967	0.122667	0.0643913	0.152326	0.175106	0.167519	0.22129	0.20534	0.0784194	0.216093	0.23329	0.205275	0.15073	0.111209	0.0834019	0.175767	0.289831	0.167745	0.165782	0.121298	0.0795769	0.174126	0.242113	0.195868	0.18426
1225	1354	1747	P07259	P07259	Protein URA2;Glutamine-dependent carbamoyl-phosphate synthase;Aspartate carbamoyltransferase	247	P07259	URA2	cytosol	cytosol	Bifunctional carbamoylphosphate synthetase/aspartate transcarbamylase	29323.2	1911	1761	1803	0.23266	0.155426	0.0994672	0.130591	0.160846	0.22101	0.207972	0.169925	0.117538	0.151294	0.148551	0.204719	0.184878	0.131924	0.11925	0.175188	0.189877	0.198883	0.221468	0.189337	0.143028	0.138781	0.135638	0.171747	0.203297	0.219089	0.149466	0.133258	0.133632	0.161258	0.212259	0.224979	0.156884	0.136974
1583	2011	2105	P07260	P07260	Eukaryotic translation initiation factor 4E	248	P07260	CDC33	cytosol	cytosol	Translation initiation factor eIF4E	40635.8	299	306	245	0.110129	0.104619	0.128525	0.171641	0.233922	0.251165	0.0991658	0.107083	0.137288	0.188635	0.206695	0.261133	0.100546	0.116082	0.181838	0.183574	0.180701	0.237258	0.109581	0.0869481	0.12203	0.170245	0.221631	0.289565	0.0999778	0.105161	0.150436	0.180935	0.178952	0.284539	0.0998512	0.111028	0.140158	0.176933
937	1274	1429	P07262	P07262	NADP-specific glutamate dehydrogenase 1	250	P07262	GDH1	cytosol	cytosol	NADP(+)-dependent glutamate dehydrogenase	55614.7	650	600	671	0.245706	0.180507	0.118008	0.143214	0.146278	0.166288	0.206423	0.201876	0.141509	0.171539	0.140335	0.138319	0.175337	0.204958	0.160606	0.174067	0.170074	0.114959	0.219966	0.212242	0.166507	0.146252	0.115669	0.139363	0.185855	0.237604	0.165018	0.130511	0.142644	0.138367	0.187162	0.246422	0.165027	0.174429
884	1314	1208	P07263-2;P07263	P07263	Histidine--tRNA ligase, mitochondrial	251	P07263	HTS1		ambiguous	Cytoplasmic and mitochondrial histidine tRNA synthetase	18531.8	464	442	468	0.225398	0.229825	0.137924	0.13648	0.135527	0.134847	0.205044	0.209731	0.138788	0.154639	0.142582	0.149216	0.188956	0.208174	0.150985	0.149218	0.15604	0.146627	0.199656	0.217027	0.157694	0.14604	0.130043	0.149541	0.166954	0.254653	0.159558	0.13419	0.140052	0.144592	0.194978	0.231679	0.165659	0.142052
751	1157	1343	P07264	P07264	3-isopropylmalate dehydratase	252	P07264	LEU1	cytosol	cytosol	Isopropylmalate isomerase	56012.5	588	645	705	0.259112	0.231541	0.14976	0.155011	0.14227	0.0623058	0.215951	0.224979	0.16756	0.177339	0.147021	0.0671498	0.157386	0.186647	0.175819	0.208277	0.190535	0.0813359	0.229977	0.22641	0.185294	0.150134	0.121598	0.0865873	0.17217	0.296029	0.195033	0.142088	0.126503	0.0681766	0.1779	0.235412	0.20875	0.180119
1581	665	956	P07266	P07266	Mitochondrial RNA-splicing protein MRS1	253	P07266	MRS1	mitochondria	mitochondria	Splicing protein	1778.1	99	67	83	0.291333	0.552209	0.156458	0	0	0	0.335615	0.506835	0.15755	0	0	0	0.379777	0.456943	0.16328	0	0	0	0.299406	0.62072	0.0798742	0	0	0	0.469311	0.42866	0.10203	0	0	0	0.350434	0.507026	0.14254	0
445	436	288	P07267	P07267	Saccharopepsin	254	P07267	PEP4	vacuole	vacuole	Vacuolar aspartyl protease (proteinase A)	24369.5	305	350	472	0.155759	0.168851	0.304953	0.220715	0.103456	0.046266	0.178996	0.143632	0.239706	0.231434	0.148703	0.0575297	0.160308	0.17672	0.276859	0.214136	0.130748	0.0412287	0.328718	0.328372	0.205912	0.0743693	0.0414804	0.0211483	0.357378	0.278415	0.212758	0.082593	0.0463089	0.0225467	0.327413	0.31107	0.218314	0.079558
2778	2993	972	P07269	P07269	Regulatory protein PHO2	255	P07269	PHO2	nucleus	nucleus	Homeobox transcription factor	2344.82	50	96	57	0	0.0335663	0.079996	0.37335	0.262554	0.250534	0	0.0247296	0.0821077	0.171943	0.185583	0.535637	0	0.127792	0.140479	0.239861	0.347678	0.14419	0	0.015432	0.105125	0.332571	0.405273	0.141598	0.0151415	0	0.140797	0.357744	0.296051	0.190267	0.0176437	0.00922173	0.189089	0.374486
2280	2276	2221	P07273	P07273	Transcription elongation factor S-II	259	P07273	DST1	nucleus	nucleus	General transcription elongation factor TFIIS	7193.37	282	394	351	0.110602	0.0962443	0.100134	0.13916	0.237161	0.316698	0.0921848	0.100428	0.103483	0.14988	0.220467	0.333558	0.115141	0.0854699	0.103343	0.128546	0.184255	0.383245	0.0773909	0.0911495	0.12219	0.150775	0.205816	0.352678	0.0698366	0.0953406	0.111451	0.14243	0.187601	0.393341	0.0662934	0.0839524	0.127922	0.160918
660	1137	1135	P07274	P07274	Profilin	260	P07274	PFY1	cytosol	cytosol	Profilin	22052.7	150	207	187	0.236501	0.239322	0.191011	0.203805	0.12936	0	0.193573	0.232138	0.179071	0.196835	0.170378	0.028005	0.132596	0.157885	0.194391	0.235261	0.162139	0.117728	0.207079	0.249812	0.207477	0.175033	0.0833716	0.0772268	0.18525	0.280328	0.196307	0.141505	0.134276	0.0623345	0.190521	0.205829	0.18968	0.191006
1476	153	943	P07275	P07275	Delta-1-pyrroline-5-carboxylate dehydrogenase, mitochondrial	261	P07275	PUT2	mitochondria	mitochondria	Delta-1-pyrroline-5-carboxylate dehydrogenase	8372.84	264	250	323	0.330264	0.532847	0.13689	0	0	0	0.331164	0.469284	0.192148	0.00229351	0	0.00511035	0.281503	0.543205	0.174183	0.00110847	0	0	0.350054	0.46959	0.180356	0	0	0	0.488822	0.361103	0.150075	0	0	0	0.39907	0.415888	0.184208	0.000834734
787	1043	1223	P07277	P07277	Mevalonate kinase	263	P07277	ERG12	cytosol	cytosol	Mevalonate kinase	5082.94	131	146	166	0.270314	0.215581	0.149581	0.154503	0.121439	0.0885812	0.249526	0.246535	0.189815	0.168776	0.119512	0.0258366	0.14656	0.157353	0.176553	0.235797	0.200213	0.0835234	0.237035	0.236266	0.155494	0.182211	0.118898	0.070095	0.201273	0.274194	0.184415	0.148301	0.123061	0.0687559	0.202652	0.268316	0.184769	0.175859
1632	2028	1827	P07278	P07278	cAMP-dependent protein kinase regulatory subunit	264	P07278	BCY1		ambiguous	Regulatory subunit of the cyclic AMP-dependent protein kinase (PKA)	10284.8	424	483	380	0.126246	0.0853863	0.146363	0.201235	0.237435	0.203334	0.116867	0.0987407	0.13549	0.213412	0.234135	0.201356	0.12039	0.0882497	0.153942	0.214341	0.231526	0.191551	0.102622	0.0819742	0.156255	0.187491	0.233466	0.238191	0.088335	0.0962886	0.170313	0.204223	0.233484	0.207357	0.079744	0.0655558	0.178005	0.246342
2609	2590	2665	P07281;P07280	P07281	40S ribosomal protein S19-B;40S ribosomal protein S19-A	265	P07281;P07280	RPS19B	ribosome	ribosome	Protein component of the small (40S) ribosomal subunit	48679.6	489	416	471	0.131943	0.0922703	0.0729885	0.12412	0.211551	0.367128	0.100768	0.0859326	0.0784651	0.141228	0.206964	0.386643	0.0906192	0.0611365	0.0630233	0.0935725	0.185659	0.505989	0.0886468	0.0759762	0.0815161	0.115887	0.191422	0.446552	0.0912525	0.079987	0.0747275	0.119023	0.167528	0.467481	0.0718511	0.0682166	0.0644052	0.127148
562	1001	1168	P07283	P07283	Phosphomannomutase	266	P07283	SEC53		ambiguous	Phosphomannomutase	33586.9	345	447	370	0.267324	0.216409	0.156644	0.1731	0.134933	0.0515908	0.224002	0.250577	0.179373	0.165729	0.12175	0.0585689	0.160414	0.218545	0.190247	0.189555	0.169629	0.0716093	0.221226	0.244561	0.203241	0.149912	0.106751	0.074309	0.176546	0.290567	0.195719	0.140415	0.137214	0.0595402	0.182028	0.26861	0.20112	0.171874
716	1007	1396	P07284	P07284	Serine--tRNA ligase, cytoplasmic	267	P07284	SES1	cytosol	cytosol	Cytosolic seryl-tRNA synthetase	41861.4	488	501	490	0.296129	0.221186	0.137522	0.145679	0.13498	0.0645043	0.248597	0.229227	0.149591	0.171033	0.131595	0.0699577	0.185656	0.211746	0.173851	0.186499	0.164768	0.0774805	0.245603	0.233757	0.171625	0.154148	0.108608	0.0862591	0.194865	0.269005	0.177056	0.13886	0.141473	0.0787418	0.194961	0.27436	0.188717	0.159293
1219	1360	1464	P07285	P07285	Anthranilate phosphoribosyltransferase	268	P07285	TRP4	cytosol	cytosol	Anthranilate phosphoribosyl transferase	5878.19	206	150	151	0.157272	0.13998	0.126752	0.118758	0.189491	0.267747	0.167727	0.14061	0.138895	0.175102	0.174683	0.202983	0.122261	0.190771	0.160808	0.182763	0.202205	0.141192	0.191465	0.214871	0.171096	0.146247	0.129963	0.146358	0.139089	0.242612	0.167837	0.14394	0.163258	0.143265	0.184176	0.236759	0.171658	0.186263
1608	331	1156	P07342	P07342	Acetolactate synthase catalytic subunit, mitochondrial	270	P07342	ILV2	mitochondria	mitochondria	Acetolactate synthase	32177.3	558	437	463	0.316136	0.512904	0.170272	0.000687424	0	0	0.335947	0.520657	0.142955	0.000298397	4.42112e-05	9.81654e-05	0.351206	0.490936	0.155883	0.00192943	4.61659e-05	0	0.372227	0.469604	0.158169	0	0	0	0.451734	0.405357	0.142844	6.42006e-05	0	0	0.39138	0.447839	0.160425	0.000355804
2370	2429	2703	P07347	P07347	N-terminal acetyltransferase A complex catalytic subunit ARD1	271	P07347	ARD1		cytosol	Subunit of protein N-terminal acetyltransferase NatA	5598.74	191	236	179	0.118664	0.0933291	0.0544633	0.152174	0.255051	0.326318	0.0931974	0.0796358	0.0886348	0.19571	0.244909	0.297913	0.11664	0.0886838	0.0986444	0.131519	0.204122	0.36039	0.0831333	0.0760154	0.0847784	0.144073	0.245992	0.366007	0.0942391	0.0947713	0.0884393	0.132183	0.182456	0.407911	0.0864134	0.0795732	0.0753484	0.160778
474	1316	1012	P07560	P07560	Ras-related protein SEC4	273	P07560	SEC4		ambiguous	Rab family GTPase	19002	307	348	306	0.169147	0.188171	0.261794	0.218239	0.123241	0.0394072	0.194813	0.176906	0.223606	0.205149	0.141595	0.0579303	0.179801	0.179025	0.208952	0.223705	0.153703	0.0548142	0.193732	0.207363	0.290654	0.161234	0.0869468	0.0600703	0.214649	0.164198	0.277351	0.178478	0.107086	0.0582384	0.200529	0.204835	0.275367	0.162697
552	1296	1244	P07702	P07702	L-aminoadipate-semialdehyde dehydrogenase	274	P07702	LYS2	cytosol	cytosol	Alpha aminoadipate reductase	9748.13	501	530	410	0.286707	0.234865	0.156549	0.172654	0.132245	0.016979	0.244361	0.250122	0.163048	0.187921	0.145103	0.00944387	0.172948	0.22922	0.191848	0.205626	0.178703	0.0216545	0.226917	0.244914	0.187298	0.164538	0.114409	0.0619238	0.113719	0.192042	0.125154	0.0984953	0.0931781	0.377411	0.194214	0.288092	0.191795	0.168424
2354	2484	2348	P07703	P07703	DNA-directed RNA polymerases I and III subunit RPAC1	275	P07703	RPC40	nucleus	nucleus	RNA polymerase subunit AC40	14336.5	392	326	263	0.0800052	0.0607969	0.121082	0.216711	0.266684	0.254721	0.0681427	0.0568052	0.120626	0.21888	0.278929	0.256617	0.0873974	0.0515705	0.133682	0.224722	0.251449	0.25118	0.066936	0.0481464	0.12283	0.208449	0.266668	0.28697	0.0703447	0.0667252	0.123638	0.206148	0.271076	0.262068	0.0648385	0.0458059	0.126297	0.21812
650	825	802	P07806-2;P07806	P07806	Valine--tRNA ligase, mitochondrial	276	P07806	VAS1		ambiguous	Mitochondrial and cytoplasmic valyl-tRNA synthetase	39559.6	846	851	822	0.288598	0.280677	0.150766	0.125644	0.111851	0.0424639	0.247695	0.294026	0.160757	0.140179	0.100111	0.0572328	0.22104	0.26296	0.171594	0.15232	0.134477	0.0576086	0.242108	0.264808	0.182321	0.138074	0.101089	0.0716003	0.218068	0.300099	0.181481	0.119037	0.121981	0.0593335	0.220956	0.290588	0.185996	0.140106
462	1691	1725	P08004	P08004	Chitin synthase 1	282	P08004	CHS1	PM	PM	Chitin synthase I	2491.56	268	510	528	0.147336	0.216853	0.287792	0.234099	0.0944008	0.0195184	0.175012	0.152972	0.271906	0.269682	0.116571	0.0138562	0.154205	0.151746	0.23541	0.276893	0.171325	0.0104219	0.133562	0.139128	0.27062	0.252936	0.147337	0.056416	0.145085	0.114944	0.256807	0.279062	0.149606	0.0544965	0.152454	0.137949	0.244888	0.260149
2321	2109	2220	P08018	P08018	MAP kinase kinase PBS2	283	P08018	PBS2		cytosol	MAP kinase kinase of the HOG signaling pathway	3777.07	109	181	134	0.145377	0.0503476	0.0913558	0.139177	0.205018	0.368725	0.183656	0.0906616	0.0756785	0.107713	0.200622	0.341668	0.13314	0.0239776	0.0900257	0.173485	0.230761	0.348612	0.109601	0.0847874	0.101973	0.118953	0.202165	0.382521	0.0874373	0.114125	0.102016	0.155134	0.177624	0.363664	0.121127	0.0797462	0.154132	0.145118
1425	297	703	P08067	P08067	Cytochrome b-c1 complex subunit Rieske, mitochondrial	284	P08067	RIP1	mitochondria	mitochondria	Ubiquinol-cytochrome-c reductase	7801.06	139	95	131	0.310724	0.494426	0.192218	0.00263239	0	0	0.32982	0.524334	0.142758	0.00308791	0	0	0.355106	0.454792	0.184778	0.00532328	0	0	0.379233	0.418676	0.202091	0	0	0	0.392245	0.442921	0.164834	0	0	0	0.363215	0.40182	0.234965	0
1276	382	565	P08417	P08417	Fumarate hydratase, mitochondrial	286	P08417	FUM1	mitochondria	mitochondria	Fumarase	14997	334	363	384	0.296622	0.439999	0.137874	0.0317228	0.0359968	0.0577852	0.317321	0.415263	0.145359	0.0357011	0.0363281	0.0500278	0.334105	0.416274	0.134326	0.0315431	0.0353585	0.0483933	0.32132	0.389092	0.152472	0.0378879	0.043143	0.0560855	0.382193	0.333021	0.13966	0.041634	0.0402831	0.0632095	0.336205	0.349331	0.167023	0.0451245
1689	359	1267	P08425	P08425	Phenylalanine--tRNA ligase, mitochondrial	287	P08425	MSF1	mitochondria	mitochondria	Mitochondrial phenylalanyl-tRNA synthetase	1638.38	89	77	92	0.287131	0.469636	0.213322	0	0.02991	0	0.364708	0.509456	0.125836	0	0	0	0.388845	0.527955	0.0832003	0	0	0	0.279943	0.53456	0.185496	0	0	0	0.51504	0.333163	0.144294	0.0075025	0	0	0.452516	0.399691	0.147793	0
215	681	250	P08456	P08456	CDP-diacylglycerol--serine O-phosphatidyltransferase	289	P08456	CHO1	ER	ER	Phosphatidylserine synthase	5613.56	57	51	61	0.113443	0.178685	0.47737	0.17828	0.0470069	0.00521545	0.164653	0.151522	0.449059	0.176142	0.0586235	0	0.139584	0.235407	0.356828	0.18086	0.087321	0	0.262765	0.318119	0.303988	0.0896964	0.025432	0	0.297753	0.315378	0.281153	0.0663349	0.039381	0	0.244676	0.319618	0.317792	0.0804909
1538	431	630	P08466	P08466	Mitochondrial nuclease	290	P08466	NUC1	mitochondria	mitochondria	Ski complex component and TPR protein	3900.45	145	131	121	0.290474	0.534497	0.175029	0	0	0	0.329718	0.524943	0.145339	0	0	0	0.334196	0.496869	0.166525	0.00240937	0	0	0.342851	0.499243	0.157906	0	0	0	0.419638	0.440534	0.139828	0	0	0	0.380127	0.44005	0.169504	0.010319
1205	1494	1230	P08518	P08518	DNA-directed RNA polymerase II subunit RPB2	291	P08518	RPB2	nucleus	nucleus	RNA polymerase II second largest subunit B150	14417.5	520	510	411	0.22622	0.136338	0.112598	0.139675	0.186712	0.198457	0.220114	0.14252	0.110632	0.144473	0.168405	0.213856	0.241785	0.166959	0.144474	0.122872	0.159156	0.164755	0.224725	0.144336	0.133914	0.150232	0.160549	0.186244	0.225107	0.176626	0.134274	0.135771	0.145935	0.182286	0.240922	0.178655	0.140279	0.137506
637	975	1197	P08524	P08524	Farnesyl pyrophosphate synthase	292	P08524	ERG20	cytosol	cytosol	Farnesyl pyrophosphate synthetase	28717.9	324	318	363	0.280179	0.220031	0.143208	0.152881	0.134997	0.0687041	0.215744	0.238039	0.171476	0.162073	0.137643	0.0750256	0.167928	0.216757	0.189401	0.185999	0.160034	0.0798817	0.235249	0.23498	0.195153	0.157506	0.0970571	0.0800557	0.187386	0.284067	0.198534	0.128016	0.133471	0.0685257	0.187961	0.269313	0.205384	0.15735
1400	383	717	P08525	P08525	Cytochrome b-c1 complex subunit 8	293	P08525	QCR8		mitochondria	Subunit 8 of ubiquinol cytochrome-c reductase (Complex III)	4274.07	50	49	50	0.324563	0.470885	0.204552	0	0	0	0.368153	0.409978	0.121876	0	0.0999927	0	0.320286	0.50397	0.170131	0.00561164	0	0	0.357491	0.387781	0.157844	0	0.0968834	0	0.384069	0.455495	0.160436	0	0	0	0.376936	0.400632	0.222432	0
201	1562	590	P08539	P08539	Guanine nucleotide-binding protein alpha-1 subunit	295	P08539	GPA1	PM	PM	Subunit of G protein involved in pheromone response	5057.19	294	382	273	0.177872	0.209892	0.31274	0.227005	0.0709749	0.00151691	0.198188	0.222232	0.2889	0.216577	0.0698141	0.00428924	0.235754	0.204426	0.236296	0.212064	0.0940707	0.0173887	0.14692	0.187993	0.330244	0.185495	0.0942997	0.0550489	0.154321	0.15251	0.280978	0.224479	0.130924	0.0567875	0.160348	0.173504	0.266526	0.232466
1356	1704	1579	P08566	P08566	Pentafunctional AROM polypeptide;3-dehydroquinate synthase;3-phosphoshikimate 1-carboxyvinyltransferase;Shikimate kinase;3-dehydroquinate dehydratase;Shikimate dehydrogenase	296	P08566	ARO1	cytosol	cytosol	Pentafunctional arom protein	17669.2	1250	1166	950	0.127148	0.0999697	0.110753	0.146682	0.1938	0.321646	0.161295	0.141456	0.135055	0.163163	0.161406	0.237625	0.148755	0.140258	0.143013	0.166486	0.17752	0.223968	0.160075	0.143492	0.149039	0.154255	0.161124	0.232015	0.129142	0.157154	0.140151	0.149228	0.167572	0.256753	0.159976	0.184964	0.145129	0.152151
1906	2799	2173	P08678	P08678	Adenylate cyclase	299	P08678	CYR1		cytosol	Adenylate cyclase	3250.26	88	203	90	0.0613654	0.0706019	0.180727	0.217	0.152215	0.31809	0.0830216	0.161044	0.11042	0.128616	0.14297	0.373928	0.113114	0.135528	0.109528	0.207191	0.183953	0.250686	0.0536465	0.0332618	0.0949287	0.321703	0.247112	0.249348	0.0352577	0.0509532	0.126034	0.201072	0.232076	0.354607	0.0727667	0.0278083	0.124753	0.241806
1357	1852	2207	P08679	P08679	Citrate synthase, peroxisomal	300	P08679	CIT2		cytosol	Citrate synthase, peroxisomal isozyme involved in glyoxylate cycle	5838.85	255	304	307	0.130902	0.109043	0.154039	0.23478	0.209203	0.162034	0.132355	0.0931481	0.145748	0.229227	0.222764	0.176757	0.127804	0.134073	0.147969	0.218851	0.200592	0.17071	0.151025	0.0929557	0.168927	0.26505	0.191487	0.130555	0.139271	0.084397	0.175812	0.292255	0.198619	0.109646	0.167029	0.0889714	0.158104	0.256331
1373	1503	2051	P09032	P09032	Translation initiation factor eIF-2B subunit gamma	303	P09032	GCD1	cytosol	cytosol	Gamma subunit of the translation initiation factor eIF2B	7227.46	222	183	214	0.212784	0.125002	0.103573	0.116657	0.168705	0.273279	0.185333	0.172895	0.108993	0.144881	0.145143	0.242755	0.171572	0.117445	0.10344	0.151674	0.175467	0.280402	0.21809	0.164035	0.153243	0.128911	0.13892	0.196801	0.175258	0.207542	0.147428	0.130698	0.135826	0.203248	0.188569	0.17351	0.165645	0.159301
2484	2238	2464	P09064	P09064	Eukaryotic translation initiation factor 2 subunit beta	304	P09064	SUI3		cytosol	Beta subunit of the translation initiation factor eIF2	19088.1	297	303	283	0.123311	0.0955538	0.076264	0.121628	0.184664	0.39858	0.121261	0.0850324	0.087328	0.129434	0.184828	0.392117	0.0931331	0.0828669	0.0806486	0.117553	0.180531	0.445267	0.112951	0.105997	0.0920021	0.121614	0.18819	0.379246	0.0883686	0.109814	0.0931421	0.114985	0.143441	0.45025	0.0827485	0.0953893	0.0859096	0.108062
365	724	452	P09232	P09232	Cerevisin	306	P09232	PRB1	vacuole	vacuole	Vacuolar proteinase B yscB with H3 N-terminal endopeptidase activity	8036.92	243	592	675	0.162767	0.190018	0.289127	0.183135	0.121255	0.0536979	0.173188	0.14426	0.271295	0.201388	0.140954	0.0689155	0.164472	0.210021	0.328018	0.160131	0.111149	0.0262097	0.28245	0.27457	0.215519	0.120172	0.0677164	0.0395726	0.345815	0.209751	0.191166	0.127353	0.0888033	0.0371115	0.298414	0.24024	0.210161	0.12732
767	1094	1446	P09436	P09436	Isoleucine--tRNA ligase, cytoplasmic	308	P09436	ILS1	cytosol	cytosol	Cytoplasmic isoleucine-tRNA synthetase	41712.3	850	911	826	0.277402	0.225282	0.135436	0.156456	0.129483	0.0759411	0.225639	0.225443	0.141656	0.188793	0.136444	0.0820251	0.178168	0.200801	0.170667	0.186115	0.177465	0.0867837	0.238174	0.229893	0.173927	0.157986	0.110629	0.08939	0.179387	0.271046	0.180769	0.144451	0.137511	0.0868368	0.191492	0.270138	0.182109	0.171136
1597	498	639	P09440	P09440	C-1-tetrahydrofolate synthase, mitochondrial;Methylenetetrahydrofolate dehydrogenase;Methenyltetrahydrofolate cyclohydrolase;Formyltetrahydrofolate synthetase	309	P09440	MIS1	mitochondria	mitochondria	Mitochondrial C1-tetrahydrofolate synthase	6653.54	614	530	534	0.337089	0.507244	0.144357	0.000772171	0.00162058	0.00891711	0.353066	0.495361	0.142179	0.00177943	0.0064488	0.00116619	0.322246	0.487995	0.168651	0.00179123	0.0024718	0.0168453	0.326746	0.455227	0.156066	0.0084137	0.0178521	0.0356962	0.404688	0.419006	0.118725	0.00606673	0.0172774	0.0342377	0.399302	0.43665	0.15051	0.00286371
1673	315	683	P09457	P09457	ATP synthase subunit 5, mitochondrial	310	P09457	ATP5	mitochondria	mitochondria	Subunit 5 of the stator stalk of mitochondrial F1F0 ATP synthase	24239.3	188	150	220	0.323839	0.525075	0.150664	0.000421784	0	0	0.371552	0.463986	0.16395	0.000511602	0	0	0.376344	0.482782	0.137849	0.00276872	0.000256227	0	0.369504	0.437322	0.191316	0.00185882	0	0	0.422459	0.404269	0.171915	0.00135725	0	0	0.333684	0.460524	0.205347	0.000444646
2812	3210	2915	P09547	P09547	SWI/SNF chromatin-remodeling complex subunit SWI1	311	P09547	SWI1	nucleus	nucleus	Subunit of the SWI/SNF chromatin remodeling complex	2330.75	131	113	86	0.0224246	0	0.0826235	0.217085	0.328039	0.349828	0.0412217	0.0202903	0.0493917	0.254319	0.29236	0.342417	0.102538	0	0.125293	0.211219	0.378633	0.182316	0.0308598	0.00730982	0.0083339	0.270353	0.464036	0.219107	0.00972069	0	0.047327	0.330488	0.318082	0.294383	0.0298621	0	0	0.138748
2565	1789	2699	P09620	P09620	Pheromone-processing carboxypeptidase KEX1	312	P09620	KEX1	Golgi	Golgi	Cell death protease essential for hypochlorite-induced apoptosis	4661.3	382	344	402	0.0613972	0.0498025	0.150357	0.307164	0.302874	0.128405	0.0588371	0.0430118	0.113067	0.296376	0.314662	0.174046	0.0456282	0.0353382	0.097553	0.325082	0.337032	0.159367	0.130204	0.127137	0.187397	0.228855	0.215434	0.110973	0.13157	0.0936909	0.177011	0.242063	0.236383	0.119282	0.149448	0.11595	0.189948	0.240983
1747	310	719	P09624	P09624	Dihydrolipoyl dehydrogenase, mitochondrial	313	P09624	LPD1	mitochondria	mitochondria	Dihydrolipoamide dehydrogenase	23937.3	430	404	510	0.300153	0.537775	0.159681	0.00167744	0.000598384	0.00011433	0.390096	0.466273	0.141707	0.000757482	0.000448495	0.000718186	0.351069	0.517726	0.128492	0.00137595	0.000767599	0.000569247	0.35871	0.460458	0.175485	0.00081022	0.00125233	0.00328488	0.42117	0.42105	0.156627	0.000191538	4.69374e-05	0.000915339	0.375921	0.449733	0.172253	0.000331337
1029	1395	1817	P09733	P09733	Tubulin alpha-1 chain	314	P09733	TUB1	cytosol	cytosol	Alpha-tubulin	11926.4	177	179	196	0.283462	0.201723	0.119646	0.15342	0.149733	0.0920158	0.205662	0.192881	0.146601	0.210303	0.150949	0.0936032	0.144938	0.148337	0.145216	0.211129	0.211798	0.138582	0.206485	0.181702	0.143498	0.172499	0.133872	0.161944	0.164326	0.271473	0.162004	0.146313	0.155705	0.100181	0.189788	0.200085	0.163902	0.169576
1103	1471	1839	P09734	P09734	Tubulin alpha-3 chain	315	P09734	TUB3	cytosol	cytosol	Alpha-tubulin	5294.29	170	242	258	0.278419	0.19366	0.102873	0.165695	0.16427	0.0950842	0.23026	0.186766	0.141304	0.169877	0.174989	0.0968035	0.143192	0.144584	0.117371	0.211778	0.245772	0.137302	0.189765	0.16233	0.140643	0.153868	0.168425	0.184969	0.197762	0.235205	0.174439	0.12929	0.152224	0.111082	0.154934	0.203165	0.180808	0.155978
830	786	1453	P09938	P09938	Ribonucleoside-diphosphate reductase small chain 1	318	P09938	RNR2	cytosol	cytosol	Ribonucleotide-diphosphate reductase (RNR), small subunit	19260.9	223	272	245	0.332295	0.211693	0.132313	0.148318	0.124448	0.0509325	0.280009	0.248113	0.129789	0.150694	0.131544	0.0598509	0.184901	0.201689	0.169085	0.203731	0.174063	0.0665301	0.298807	0.229667	0.162125	0.138722	0.104359	0.0663196	0.306974	0.245558	0.166341	0.109516	0.113973	0.057637	0.280778	0.264593	0.161904	0.133214
1678	756	1597	P09950	P09950	5-aminolevulinate synthase, mitochondrial	319	P09950	HEM1	mitochondria	mitochondria	5-aminolevulinate synthase	5027.64	181	172	127	0.221576	0.660351	0.118072	0	0	0	0.265849	0.64621	0.0879414	0	0	0	0.18859	0.524471	0.285918	0.00102054	0	0	0.460559	0.471785	0.0676563	0	0	0	0.31036	0.605083	0.0807239	0.0024273	0.000929117	0.000476952	0.468369	0.444365	0.0865404	0.00072597
2607	2432	2450	P0C0V8	P0C0V8	40S ribosomal protein S21-A	322	P0C0V8	RPS21A		ribosome	Protein component of the small (40S) ribosomal subunit	66466.7	441	343	340	0.111567	0.0836239	0.083908	0.133471	0.212289	0.375141	0.103318	0.0849701	0.0940424	0.153808	0.184867	0.378994	0.039109	0.050635	0.0702537	0.128044	0.210677	0.501282	0.101211	0.0763714	0.084714	0.126802	0.215369	0.395533	0.107266	0.0798702	0.0832524	0.122512	0.183695	0.423404	0.0849001	0.0675651	0.0763373	0.135898
2577	2398	2597	P0C2H6;P0C2H7	P0C2H6	60S ribosomal protein L27-A;60S ribosomal protein L27-B	325	P0C2H6;P0C2H7	RPL27A	ribosome	ribosome	Ribosomal 60S subunit protein L27A	7380	391	379	354	0.105934	0.0662933	0.0751704	0.144379	0.224871	0.383353	0.102447	0.0762944	0.0784784	0.144604	0.201058	0.397119	0.0844591	0.0712343	0.0800169	0.128861	0.227918	0.407511	0.0938667	0.0961331	0.0928365	0.132805	0.201141	0.383217	0.0890291	0.0974726	0.0894027	0.120259	0.185563	0.418274	0.0741422	0.0703603	0.075507	0.12616
2700	2695	2550	P0C2H8	P0C2H8	60S ribosomal protein L31-A	326	P0C2H8	RPL31A	ribosome	ribosome	Ribosomal 60S subunit protein L31A	54812.4	337	260	278	0.109002	0.0846828	0.0772959	0.110717	0.236816	0.381487	0.0982069	0.0749788	0.0849613	0.111097	0.170956	0.4598	0.0889729	0.0581563	0.0632488	0.100426	0.203105	0.486091	0.0775994	0.065802	0.082255	0.115329	0.207503	0.451512	0.0825589	0.0770276	0.0744517	0.112175	0.173454	0.480332	0.0612847	0.0732784	0.0595038	0.131746
2306	2426	2198	P0C2H9	P0C2H9	60S ribosomal protein L31-B	327	P0C2H9	RPL31B	ribosome	ribosome	Ribosomal 60S subunit protein L31B	24602.8	63	68	49	0.126169	0.0897797	0.0545587	0.136553	0.170694	0.422245	0.0757802	0.0498466	0.0911624	0.17142	0.20601	0.405781	0.0454867	0.195333	0.110724	0.260449	0.117064	0.270943	0.118006	0.0882769	0.0881151	0.145547	0.260191	0.299864	0.0774404	0.0846784	0.079907	0.138403	0.151971	0.467601	0.0972601	0.0632125	0.0665417	0.181467
2256	2460	2737	P0C2I9	P0C2I9	Transposon Ty1-PR1 Gag-Pol polyprotein;Capsid protein;Ty1 protease;Integrase;Reverse transcriptase/ribonuclease H	331	P0C2I9	TY1B-PR1					2017	2337	1676	0.0763886	0.0653262	0.124674	0.258013	0.329201	0.146397	0.0696799	0.060585	0.110106	0.253102	0.338057	0.168469	0.0987822	0.0878847	0.138594	0.250981	0.276317	0.147441	0.0526965	0.0409274	0.152975	0.272019	0.285916	0.195466	0.0576999	0.0420148	0.152498	0.279419	0.298281	0.170087	0.0591827	0.0451211	0.14087	0.289476
1684	371	962	P0CS90	P0CS90	Heat shock protein SSC1, mitochondrial	337	P0CS90	SSC1	mitochondria	mitochondria	Hsp70 family ATPase	54905.3	1048	807	958	0.301864	0.541787	0.15452	0.00161348	0.000173279	4.31421e-05	0.350878	0.500755	0.146458	0.00171233	0.000190492	5.66037e-06	0.34064	0.510937	0.145627	0.00233001	0.000409838	5.59851e-05	0.338039	0.504002	0.155586	0.00150967	0.000815282	4.77157e-05	0.46259	0.406995	0.128963	0.00132637	6.38035e-05	6.08539e-05	0.396754	0.437714	0.163859	0.00139152
738	1134	729	P0CT04	P0CT04	Protease B inhibitor 2	338	P0CT04	PBI2	cytosol	cytosol	Cytosolic inhibitor of vacuolar proteinase B (PRB1)	14364.7	95	111	119	0.276624	0.188283	0.170264	0.134674	0.161708	0.068447	0.208875	0.270487	0.173876	0.165071	0.116923	0.0647693	0.147107	0.157895	0.235867	0.203416	0.182214	0.0735007	0.227904	0.220273	0.252413	0.125318	0.0856356	0.0884559	0.214179	0.281783	0.256468	0.0940496	0.106791	0.0467298	0.174877	0.200795	0.269359	0.183673
2588	2664	2645	P0CX24;P0CX23	P0CX24	60S ribosomal protein L20-B;60S ribosomal protein L20-A	341	P0CX24;P0CX23	RPL20B	ribosome	ribosome	Ribosomal 60S subunit protein L20B	49393.2	441	376	368	0.110204	0.0941087	0.09091	0.124722	0.225786	0.35427	0.0985165	0.0841507	0.0834904	0.129237	0.189007	0.415599	0.098105	0.0712208	0.0663336	0.0998037	0.169053	0.495483	0.081441	0.0674066	0.0847337	0.11019	0.193676	0.462553	0.0821706	0.0673194	0.0744964	0.11361	0.175341	0.487063	0.0703886	0.0689938	0.0678102	0.118099
2814	2820	2803	P0CX26;P0CX25	P0CX26	60S ribosomal protein L43-B;60S ribosomal protein L43-A	342	P0CX26;P0CX25	RPL43B	ribosome	ribosome	Ribosomal 60S subunit protein L43B	35616.7	267	171	192	0.0942449	0.0699144	0.0696721	0.10739	0.243284	0.415494	0.0745938	0.0864439	0.0692601	0.104631	0.183956	0.481115	0.0635285	0.0578409	0.0567692	0.0948303	0.184131	0.5429	0.0563215	0.0801062	0.104138	0.109479	0.177614	0.472342	0.05128	0.0670655	0.0681277	0.103501	0.196442	0.513584	0.0564774	0.0593439	0.0672623	0.100111
2618	2370	2571	P0CX28;P0CX27	P0CX28	60S ribosomal protein L42-B;60S ribosomal protein L42-A	343	P0CX28;P0CX27	RPL42B	ribosome	ribosome	Ribosomal 60S subunit protein L42B	31038.7	138	105	128	0.107092	0.0816076	0.0836881	0.115222	0.234657	0.377734	0.111376	0.0860157	0.0879406	0.153103	0.200784	0.36078	0.0857568	0.0660588	0.0608707	0.0901297	0.169895	0.527289	0.0926409	0.0902814	0.11224	0.135797	0.121421	0.447619	0.107272	0.087057	0.0802221	0.151284	0.239566	0.334599	0.0796483	0.0667994	0.0758985	0.118049
2619	2387	2753	P0CX30;P0CX29	P0CX30	40S ribosomal protein S23-B;40S ribosomal protein S23-A	344	P0CX30;P0CX29	RPS23B	ribosome	ribosome	Ribosomal protein 28 (rp28) of the small (40S) ribosomal subunit	29901.9	220	167	189	0.100692	0.0578017	0.0712502	0.155488	0.199306	0.415463	0.0937945	0.0636918	0.084777	0.144764	0.21309	0.399883	0.0654343	0.0601204	0.0951107	0.135256	0.224811	0.419268	0.122086	0.0812531	0.0712499	0.143379	0.236119	0.345914	0.0809097	0.11196	0.08977	0.158979	0.164508	0.393873	0.0718944	0.0715771	0.0828517	0.134194
2461	2353	2522	P0CX32;P0CX31	P0CX32	40S ribosomal protein S24-B;40S ribosomal protein S24-A	345	P0CX32;P0CX31	RPS24B	ribosome	ribosome	Protein component of the small (40S) ribosomal subunit	38460.5	516	414	344	0.129475	0.082449	0.0719621	0.125598	0.220462	0.370055	0.114252	0.0955751	0.102339	0.150287	0.171726	0.36582	0.0988081	0.0731872	0.0758456	0.110122	0.178268	0.46377	0.0917091	0.0911929	0.0985932	0.109031	0.186206	0.423268	0.0957498	0.101711	0.0801033	0.123606	0.179502	0.419328	0.0809678	0.0851659	0.0760448	0.129601
2666	2725	2761	P0CX34;P0CX33	P0CX34	40S ribosomal protein S30-B;40S ribosomal protein S30-A	346	P0CX34;P0CX33	RPS30B	ribosome	ribosome	Protein component of the small (40S) ribosomal subunit	48028.2	86	64	69	0.106606	0.0588969	0.0577468	0.118703	0.232604	0.425443	0.101888	0.0900482	0.0702439	0.154987	0.173535	0.409298	0.124236	0.0649543	0.0529112	0.0945938	0.171771	0.491534	0.0716216	0.0643561	0.08437	0.106395	0.213048	0.460209	0.0940824	0.0800772	0.0703163	0.111465	0.159914	0.484146	0.0644037	0.0382956	0.0765203	0.183079
2552	2400	2562	P0CX36;P0CX35	P0CX36	40S ribosomal protein S4-B;40S ribosomal protein S4-A	347	P0CX36;P0CX35	RPS4B	ribosome	ribosome	Protein component of the small (40S) ribosomal subunit	88908.3	752	666	663	0.113779	0.0774611	0.0792649	0.116253	0.216457	0.396784	0.11552	0.0904111	0.0913452	0.142499	0.205577	0.354648	0.0917851	0.0810006	0.0711749	0.104161	0.183835	0.468044	0.0990183	0.0812267	0.0938353	0.140068	0.201065	0.384786	0.0970302	0.088923	0.0869941	0.128213	0.184526	0.414314	0.0846912	0.0718314	0.0747665	0.109834
2465	2339	2536	P0CX38;P0CX37	P0CX38	40S ribosomal protein S6-B;40S ribosomal protein S6-A	348	P0CX38;P0CX37	RPS6B	ribosome	ribosome	Protein component of the small (40S) ribosomal subunit	20839.8	489	464	421	0.109074	0.0807117	0.0850084	0.131525	0.222251	0.37143	0.125101	0.0843758	0.0943265	0.143951	0.179312	0.372933	0.0993958	0.08188	0.0713828	0.118344	0.190271	0.438726	0.0945779	0.0852006	0.0988113	0.138859	0.193202	0.389349	0.0930357	0.0896745	0.0875506	0.117096	0.187219	0.425425	0.0865811	0.0840475	0.0912439	0.115621
2576	2510	2492	P0CX40;P0CX39	P0CX40	40S ribosomal protein S8-B;40S ribosomal protein S8-A	349	P0CX40;P0CX39	RPS8B	ribosome	ribosome	Protein component of the small (40S) ribosomal subunit	62536.7	393	325	312	0.116427	0.0747855	0.0672732	0.133986	0.217183	0.390345	0.112816	0.0737166	0.0831836	0.141092	0.197938	0.391254	0.101507	0.0775148	0.0747356	0.101409	0.17552	0.469313	0.0846817	0.0708978	0.0791034	0.126235	0.200872	0.43821	0.0807636	0.0769583	0.0800826	0.125957	0.183823	0.452416	0.0959171	0.0800884	0.0771632	0.110472
2750	2838	2661	P0CX42;P0CX41	P0CX42	60S ribosomal protein L23-B;60S ribosomal protein L23-A	350	P0CX42;P0CX41	RPL23B	ribosome	ribosome	Ribosomal 60S subunit protein L23B	17014.7	405	390	329	0.114499	0.0664841	0.0624469	0.10793	0.184854	0.463786	0.0800653	0.0627166	0.0717261	0.134836	0.203888	0.446768	0.0832601	0.0662402	0.0658898	0.106898	0.180054	0.497659	0.0666092	0.0606736	0.072803	0.106532	0.249489	0.443893	0.0608513	0.0646402	0.0637434	0.137238	0.17398	0.499547	0.0766008	0.0619565	0.0676037	0.123273
2612	2512	2615	P0CX44;P0CX43	P0CX44	60S ribosomal protein L1-B;60S ribosomal protein L1-A	351	P0CX44;P0CX43	RPL1B	ribosome	ribosome	Ribosomal 60S subunit protein L1B	110146	537	485	451	0.100823	0.0841312	0.0857299	0.127777	0.211778	0.389761	0.0893583	0.0860282	0.0873178	0.151978	0.204248	0.381071	0.0817227	0.0652602	0.0704252	0.102967	0.180718	0.498907	0.0831601	0.0732536	0.0799817	0.150986	0.20399	0.408628	0.0804849	0.0870337	0.0848508	0.128538	0.166798	0.452294	0.0827143	0.0821293	0.071628	0.122615
2680	2335	2585	P0CX46;P0CX45	P0CX46	60S ribosomal protein L2-B;60S ribosomal protein L2-A	352	P0CX46;P0CX45	RPL2B	ribosome	ribosome	Ribosomal 60S subunit protein L2B	47718	662	582	575	0.104431	0.061008	0.0730909	0.123494	0.218183	0.419793	0.101961	0.0900348	0.0833576	0.146114	0.21151	0.367024	0.0683769	0.0665088	0.0642788	0.0992583	0.181469	0.520108	0.0842252	0.107663	0.12351	0.101576	0.197021	0.386005	0.0951357	0.0935633	0.0924869	0.125485	0.181742	0.411588	0.0738313	0.0703297	0.0721747	0.09954
2664	2619	2787	P0CX48;P0CX47	P0CX48	40S ribosomal protein S11-B;40S ribosomal protein S11-A	353	P0CX48;P0CX47	RPS11B	ribosome	ribosome	Protein component of the small (40S) ribosomal subunit	37609.8	300	377	268	0.107944	0.0826851	0.0800469	0.131758	0.215516	0.38205	0.0931232	0.0807027	0.0718443	0.128087	0.19477	0.431472	0.0906477	0.0675276	0.0593589	0.106059	0.195873	0.480534	0.0812669	0.0810096	0.0879091	0.11374	0.193933	0.442141	0.0699174	0.0770836	0.076911	0.110044	0.192631	0.473413	0.071962	0.0683302	0.0727762	0.116544
2865	3011	2840	P0CX50;P0CX49	P0CX50	60S ribosomal protein L18-B;60S ribosomal protein L18-A	354	P0CX50;P0CX49	RPL18B	ribosome	ribosome	Ribosomal 60S subunit protein L18B	35391.7	423	330	332	0.0946051	0.0549298	0.0549991	0.107543	0.233843	0.45408	0.080578	0.0611974	0.0714184	0.0974162	0.203403	0.485987	0.0482749	0.0382819	0.0434184	0.0706345	0.181293	0.618097	0.0548515	0.0547109	0.0660135	0.108858	0.205849	0.509717	0.0509117	0.0627589	0.055015	0.0981682	0.188892	0.544254	0.0437883	0.03845	0.0483875	0.0808624
2597	2411	2693	P0CX52;P0CX51	P0CX52	40S ribosomal protein S16-B;40S ribosomal protein S16-A	355	P0CX52;P0CX51	RPS16B	ribosome	ribosome	Protein component of the small (40S) ribosomal subunit	29938.6	480	429	418	0.128837	0.0822918	0.0762956	0.111055	0.237604	0.363917	0.116206	0.0871784	0.0819716	0.133864	0.182954	0.397826	0.096251	0.0692244	0.0642061	0.0950978	0.188812	0.486409	0.0963976	0.0853404	0.0979692	0.111232	0.192457	0.416604	0.0965614	0.0854783	0.0751326	0.123956	0.193241	0.425631	0.0776701	0.0789511	0.0759443	0.121236
2676	2554	2648	P0CX54;P0CX53	P0CX54	60S ribosomal protein L12-B;60S ribosomal protein L12-A	356	P0CX54;P0CX53	RPL12B	ribosome	ribosome	Ribosomal 60S subunit protein L12B	79136.9	567	450	432	0.121085	0.0822615	0.082401	0.110898	0.192706	0.410648	0.101303	0.0689739	0.0761946	0.126258	0.209517	0.417753	0.077829	0.0679428	0.0670304	0.106137	0.197596	0.483464	0.0851668	0.0726095	0.0781363	0.133456	0.218317	0.412315	0.0738491	0.0789518	0.074944	0.127748	0.174038	0.470469	0.0855108	0.0833322	0.075365	0.12875
2614	2497	2570	P0CX56;P0CX55	P0CX56	40S ribosomal protein S18-B;40S ribosomal protein S18-A	357	P0CX56;P0CX55	RPS18B	ribosome	ribosome	Protein component of the small (40S) ribosomal subunit	19802.1	747	631	554	0.116448	0.080774	0.0744335	0.116941	0.20832	0.403083	0.107264	0.082205	0.079568	0.134305	0.20706	0.389597	0.0910083	0.0702989	0.0694806	0.110021	0.193086	0.466105	0.0906224	0.0743632	0.0809891	0.118329	0.207638	0.428058	0.0903048	0.0779345	0.077614	0.128242	0.174453	0.451452	0.0858533	0.0714394	0.0803425	0.115058
2682	2492	2573	P0CX83;P0CX82	P0CX83	60S ribosomal protein L19-B;60S ribosomal protein L19-A	360	P0CX83;P0CX82	RPL19B	ribosome	ribosome	Ribosomal 60S subunit protein L19B	80265.1	278	254	270	0.094852	0.0761764	0.0772804	0.132559	0.202274	0.416858	0.0958077	0.0839505	0.0855517	0.134878	0.197954	0.401859	0.0792398	0.0610943	0.0618966	0.0973758	0.175764	0.524629	0.0951111	0.0763544	0.0905609	0.118355	0.19714	0.422479	0.0881699	0.0867434	0.0858164	0.110978	0.189297	0.438995	0.0707087	0.0705752	0.0685244	0.12605
2553	2618	2593	P0CX85;P0CX84	P0CX85	60S ribosomal protein L35-B;60S ribosomal protein L35-A	361	P0CX85;P0CX84	RPL35B	ribosome	ribosome	Ribosomal 60S subunit protein L35B	41748	232	202	220	0.107239	0.0892701	0.0835677	0.11596	0.229277	0.374687	0.0972699	0.0946414	0.100415	0.157661	0.186811	0.363201	0.0676626	0.0735706	0.0735217	0.113022	0.182311	0.489913	0.0808021	0.0858034	0.0997008	0.126304	0.181379	0.42601	0.0648145	0.0839401	0.0810932	0.135517	0.185979	0.448655	0.0539478	0.0677157	0.0694169	0.131247
1313	2107	2431	P10080	P10080	Single-stranded nucleic acid-binding protein	364	P10080	SBP1		cytosol	Protein with roles in translation repression and P-body disassembly	25752.2	467	472	506	0.130586	0.126298	0.153456	0.18845	0.239465	0.161745	0.121222	0.108525	0.119574	0.197561	0.285978	0.167142	0.11058	0.138463	0.202004	0.224007	0.202468	0.122477	0.0963204	0.0663561	0.13262	0.252235	0.260515	0.191953	0.122999	0.06732	0.171102	0.254575	0.22421	0.159795	0.11376	0.0692307	0.123506	0.23339
1021	1479	1649	P10081	P10081	ATP-dependent RNA helicase eIF4A	365	P10081	TIF2	cytosol	cytosol	Translation initiation factor eIF4A	52628.1	822	851	765	0.221911	0.158463	0.150865	0.194229	0.147894	0.126639	0.186494	0.177513	0.161006	0.184173	0.176868	0.113946	0.109969	0.143564	0.185783	0.251757	0.207329	0.101598	0.201274	0.163434	0.157644	0.193477	0.166351	0.11782	0.141827	0.242661	0.177629	0.173866	0.154344	0.109673	0.163968	0.194384	0.195682	0.186247
2144	400	716	P10127	P10127	Alcohol dehydrogenase 4	366	P10127	ADH4	mitochondria	mitochondria	Alcohol dehydrogenase isoenzyme type IV	5451.55	57	80	93	0.33751	0.543923	0.118567	0	0	0	0.357389	0.633019	0.00959215	0	0	0	0.38539	0.476452	0.138158	0	0	0	0.378842	0.505243	0.115915	0	0	0	0.454605	0.39699	0.148406	0	0	0	0.387382	0.442662	0.167262	0.00269388
2049	2328	2350	P10363	P10363	DNA primase small subunit	369	P10363	PRI1	nucleus	nucleus	Subunit of DNA primase	5743.13	212	201	192	0.0905276	0.0884971	0.159354	0.201269	0.244267	0.216086	0.013801	0.0809597	0.152716	0.217262	0.304186	0.231075	0.0798586	0.100841	0.152106	0.191019	0.23298	0.243196	0.0840163	0.0826928	0.0967776	0.191222	0.249789	0.295502	0.0768845	0.0404579	0.143914	0.210438	0.240494	0.287812	0.0821709	0.0886005	0.121298	0.182567
1931	486	1271	P10507	P10507	Mitochondrial-processing peptidase subunit beta	370	P10507	MAS1	mitochondria	mitochondria	Beta subunit of the mitochondrial processing protease (MPP)	4095.27	184	148	184	0.298975	0.578364	0.122661	0	0	0	0.432647	0.464779	0.101205	0.00136897	0	0	0.328194	0.528661	0.137263	0.000747888	0.00513333	0	0.336954	0.502764	0.146818	0.00568621	0.00777738	0	0.526391	0.361161	0.112448	0	0	0	0.402898	0.491479	0.105623	0
814	926	1188	P10591	P10591	Heat shock protein SSA1	372	P10591	SSA1		ambiguous	ATPase involved in protein folding and NLS-directed nuclear transport	255901	372	441	474	0.301086	0.214654	0.143281	0.135248	0.133605	0.0721257	0.29039	0.21757	0.148334	0.148669	0.118463	0.0765736	0.297215	0.1909	0.14685	0.155012	0.141027	0.0689951	0.276562	0.200765	0.164643	0.144049	0.112624	0.101357	0.317301	0.241214	0.145167	0.119951	0.102661	0.0737051	0.242123	0.199282	0.192257	0.174542
727	904	1119	P10592	P10592	Heat shock protein SSA2	373	P10592	SSA2	cytosol	cytosol	HSP70 family ATP-binding protein	229625	1795	1851	1777	0.297504	0.228877	0.139947	0.137855	0.117239	0.0785771	0.278062	0.224865	0.159189	0.151587	0.111227	0.0750693	0.277774	0.20455	0.156693	0.15777	0.135907	0.067306	0.28147	0.210947	0.169125	0.133779	0.109006	0.0956726	0.282755	0.241046	0.166186	0.119793	0.111525	0.0786945	0.231522	0.217732	0.191739	0.175145
25	15	4	P10614	P10614	Lanosterol 14-alpha demethylase	374	P10614	ERG11	ER	ER	Lanosterol 14-alpha-demethylase	13032.3	612	369	436	0.180128	0.240558	0.368841	0.16644	0.0411663	0.0028676	0.187053	0.202215	0.387214	0.173753	0.0441771	0.00558749	0.206364	0.227493	0.333073	0.176097	0.0523962	0.00457652	0.359758	0.361937	0.203057	0.0526419	0.0189399	0.00366605	0.444854	0.309738	0.173925	0.0474581	0.0184583	0.00556618	0.368373	0.363598	0.200872	0.0430427
2753	2871	2798	P10622	P10622	60S acidic ribosomal protein P1-beta	375	P10622	RPP1B	ribosome	ribosome	Ribosomal protein P1 beta	119013	145	86	98	0.117152	0.0971708	0.0770297	0.127561	0.191855	0.389232	0.0922888	0.0642481	0.0357962	0.131196	0.197405	0.479066	0.072568	0.0528792	0.0618556	0.0915056	0.200986	0.520205	0.0749767	0.0649725	0.0833359	0.114026	0.217743	0.444946	0.0525496	0.050593	0.0653792	0.0885524	0.187651	0.555275	0.0549037	0.0684964	0.0592175	0.135929
982	1321	1447	P10659	P10659	S-adenosylmethionine synthase 1	376	P10659	SAM1	cytosol	cytosol	S-adenosylmethionine synthetase	65133	564	552	542	0.262906	0.196538	0.141318	0.160943	0.164597	0.073698	0.201625	0.241085	0.153576	0.190466	0.142295	0.0709537	0.12708	0.127836	0.170008	0.244829	0.235378	0.0948687	0.222677	0.178321	0.192744	0.156796	0.127909	0.121553	0.153033	0.295003	0.196539	0.145909	0.131501	0.0780152	0.163395	0.189572	0.232887	0.175594
1730	517	963	P10662	P10662	37S ribosomal protein MRP1, mitochondrial	377	P10662	MRP1	mitochondria	mitochondria	Mitochondrial ribosomal protein of the small subunit	4398.78	187	168	160	0.332011	0.519815	0.148174	0	0	0	0.364621	0.480679	0.1547	0	0	0	0.378329	0.482555	0.139116	0	0	0	0.277693	0.560802	0.140618	0.0208877	0	0	0.439648	0.403541	0.156811	0	0	0	0.345072	0.418148	0.186457	0
2722	2565	2725	P10664	P10664	60S ribosomal protein L4-A	379	P10664	RPL4A	ribosome	ribosome	Ribosomal 60S subunit protein L4A	76065.5	700	562	588	0.10329	0.0612839	0.0744631	0.109815	0.220562	0.430586	0.0958913	0.0713962	0.0719243	0.136781	0.195837	0.42817	0.0860474	0.0667082	0.065439	0.100329	0.180894	0.500583	0.083455	0.0851704	0.0903828	0.119034	0.199842	0.422116	0.0773997	0.0770093	0.0793253	0.129001	0.172687	0.464578	0.0737776	0.0656856	0.072195	0.117701
475	769	272	P10823	P10823	Guanine nucleotide-binding protein alpha-2 subunit	380	P10823	GPA2	PM	PM	Nucleotide binding alpha subunit of the heterotrimeric G protein	3398.06	100	151	167	0.307077	0.319471	0.244218	0.129234	0	0	0.373663	0.204606	0.268116	0.140478	0.0131381	0	0.356856	0.254292	0.19669	0.165128	0.0270346	0	0.255641	0.280169	0.26277	0.17995	0.0214712	0	0.305375	0.236386	0.264953	0.160453	0.0328338	0	0.269609	0.234287	0.297179	0.168699
1808	493	589	P10834	P10834	Protein PET54	381	P10834	PET54	mitochondria	mitochondria	Mitochondrial inner membrane protein	1282.21	74	88	86	0.343476	0.494703	0.161821	0	0	0	0.375047	0.515962	0.108991	0	0	0	0.407503	0.445325	0.147173	0	0	0	0.388457	0.475129	0.136414	0	0	0	0.470481	0.428068	0.101452	0	0	0	0.407701	0.447639	0.14466	0
1461	204	1069	P10849	P10849	Mitochondrial transcription factor 2	382	P10849	MTF2	mitochondria	mitochondria	Mitochondrial protein that interacts with mitochondrial RNA polymerase	1991.7	124	117	140	0.241356	0.495597	0.127364	0.0311416	0.0501948	0.0543464	0.301555	0.558197	0.140248	0	0	0	0.388445	0.448973	0.162582	0	0	0	0.348456	0.469007	0.182536	0	0	0	0.511704	0.383905	0.104391	0	0	0	0.385742	0.41342	0.151148	0.0496903
857	1269	1450	P10869	P10869	Aspartokinase	385	P10869	HOM3	cytosol	cytosol	Aspartate kinase (L-aspartate 4-P-transferase)	15783.6	226	288	256	0.260605	0.205553	0.140628	0.160561	0.150538	0.0821153	0.204236	0.237083	0.147297	0.152319	0.152271	0.106794	0.167333	0.161457	0.176501	0.200721	0.185442	0.108545	0.210312	0.212553	0.19448	0.142342	0.129722	0.110591	0.144194	0.269613	0.200787	0.152695	0.139732	0.0929783	0.173206	0.230862	0.20743	0.172197
2124	2813	1701	P10961	P10961	Heat shock factor protein	386	P10961	HSF1	nucleus	nucleus	Trimeric heat shock transcription factor	2221.53	72	213	107	0.0771766	0.137117	0.0677834	0.195941	0.298057	0.223925	0.0649496	0.0440876	0.0725911	0.232076	0.265582	0.320713	0.177064	0.114777	0.129138	0.164402	0.266911	0.147708	0.0388659	0.02259	0.104558	0.28357	0.358497	0.191919	0.0263939	0.0238068	0.13547	0.381687	0.239232	0.19341	0.0669961	0.0452284	0.148094	0.256299
1955	2172	2271	P10962	P10962	Protein MAK16	387	P10962	MAK16	nucleus	nucleus	Essential nuclear protein	3349.05	165	124	105	0.148241	0.0819268	0.151003	0.12215	0.184112	0.312566	0.135737	0.101017	0.152239	0.134388	0.15108	0.325539	0.132426	0.0675221	0.124074	0.123937	0.211676	0.340365	0.121843	0.0834483	0.0979112	0.152229	0.23412	0.310449	0.101826	0.10384	0.10653	0.166478	0.250023	0.271303	0.110501	0.0864947	0.0919149	0.148019
2434	2732	2531	P10964	P10964	DNA-directed RNA polymerase I subunit RPA190	388	P10964	RPA190	nucleus	nucleus	RNA polymerase I largest subunit A190	14968.7	1616	1496	1287	0.0663716	0.0465498	0.125329	0.213255	0.301661	0.246833	0.0636203	0.0476531	0.118321	0.214344	0.301919	0.254142	0.0844221	0.0556207	0.130928	0.207769	0.266484	0.254776	0.0501161	0.037371	0.128049	0.219584	0.282991	0.281888	0.0508871	0.0476579	0.13547	0.217955	0.268469	0.279562	0.0515637	0.0385136	0.103238	0.229322
1139	1540	1933	P11075	P11075	Protein transport protein SEC7	389	P11075	SEC7		Golgi	Guanine nucleotide exchange factor (GEF) for ADP ribosylation factors	5253	380	464	426	0.234967	0.16253	0.0945379	0.161032	0.154306	0.192627	0.246199	0.158826	0.0854593	0.153343	0.152311	0.203861	0.22232	0.186354	0.105443	0.182547	0.181905	0.121431	0.19259	0.171957	0.144736	0.153009	0.172157	0.165551	0.150466	0.185745	0.143259	0.167964	0.168223	0.184342	0.206592	0.212526	0.156385	0.158909
961	1543	1159	P11076	P11076	ADP-ribosylation factor 1	390	P11076	ARF1	Golgi	Golgi	ADP-ribosylation factor	33642.7	232	258	261	0.232823	0.156562	0.19934	0.174011	0.168099	0.0691655	0.162342	0.212955	0.171567	0.189649	0.1892	0.0742886	0.102005	0.0956241	0.225448	0.284539	0.215847	0.0765383	0.188302	0.13682	0.237992	0.166104	0.152885	0.117896	0.16153	0.258639	0.237105	0.161086	0.12172	0.0599186	0.1272	0.126616	0.27122	0.252744
951	1004	1714	P11154	P11154	Pyruvate carboxylase 1	391	P11154	PYC1	cytosol	cytosol	Pyruvate carboxylase isoform	13239.9	115	185	179	0.382949	0.160498	0.0786853	0.213063	0.142767	0.0220384	0.343597	0.200667	0.16086	0.203188	0.0789316	0.0127553	0.1774	0.175729	0.191734	0.265561	0.179862	0.00971411	0.289551	0.263504	0.152305	0.152179	0.10562	0.0368406	0.175431	0.318596	0.195419	0.173027	0.122002	0.015525	0.194555	0.22401	0.185807	0.158996
1575	492	1113	P11325	P11325	Leucine--tRNA ligase, mitochondrial	392	P11325	NAM2	mitochondria	mitochondria	Mitochondrial leucyl-tRNA synthetase	1560.75	182	162	168	0.253599	0.464423	0.134624	0	0.147354	0	0.220451	0.295599	0.0615717	0.0755437	0.14172	0.205114	0.271002	0.347355	0.111806	0	0	0.269837	0.32771	0.507878	0.164412	0	0	0	0.41749	0.44475	0.13776	0	0	0	0.35265	0.451098	0.191277	0.00497392
1818	1786	1614	P11412	P11412	Glucose-6-phosphate 1-dehydrogenase	394	P11412	ZWF1	cytosol	cytosol	Glucose-6-phosphate dehydrogenase (G6PD)	13981.8	410	421	412	0.129146	0.112709	0.110396	0.151179	0.191505	0.305065	0.117165	0.112858	0.116423	0.157381	0.186819	0.309354	0.115589	0.124448	0.132973	0.147306	0.1909	0.288784	0.145331	0.141536	0.124162	0.140773	0.176774	0.271424	0.121321	0.150661	0.131902	0.140613	0.170583	0.28492	0.125271	0.197278	0.154534	0.13145
2018	2334	2201	P11433	P11433	Cell division control protein 24	395	P11433	CDC24		ambiguous	Guanine nucleotide exchange factor (GEF) for Cdc42p	3501.1	269	331	292	0.104634	0.0939612	0.158412	0.208059	0.232397	0.202538	0.0423558	0.0739995	0.139498	0.230971	0.264411	0.248765	0.0661788	0.0874626	0.169727	0.21727	0.205219	0.254142	0.065088	0.0649506	0.140233	0.217777	0.220015	0.291936	0.0488974	0.0788213	0.150568	0.20643	0.239895	0.275389	0.0636752	0.0558897	0.145512	0.197686
1408	1826	1880	P11484	P11484	Heat shock protein SSB1	396	P11484	SSB1	cytosol	cytosol	Cytoplasmic ATPase that is a ribosome-associated molecular chaperone	22452.1	1825	1490	1394	0.163776	0.131062	0.111053	0.136504	0.198012	0.259593	0.142301	0.12501	0.117656	0.164405	0.196767	0.253861	0.15645	0.116967	0.127945	0.159084	0.185836	0.253718	0.145034	0.13132	0.139094	0.154147	0.183145	0.247259	0.152766	0.134629	0.138925	0.15612	0.157845	0.259716	0.135003	0.127014	0.14346	0.179069
235	936	285	P11491	P11491	Repressible alkaline phosphatase;Soluble alkaline phosphatase	397	P11491	PHO8	vacuole	vacuole	Repressible vacuolar alkaline phosphatase	3505.36	288	298	359	0.13096	0.227991	0.393393	0.198884	0.0487736	0	0.144435	0.196188	0.471461	0.153553	0.0343621	0	0.142407	0.219786	0.476608	0.119352	0.0418478	0	0.183276	0.284367	0.375763	0.120902	0.0350475	0.000644813	0.211692	0.238163	0.361927	0.12854	0.0566587	0.00301888	0.22024	0.271314	0.341776	0.12831
2349	2216	1749	P11632	P11632	Non-histone chromosomal protein 6A	398	P11632	NHP6A	nucleus	nucleus	High-mobility group (HMG) protein	14762.1	71	75	58	0.0781639	0.052995	0.130367	0.194753	0.298151	0.24557	0.0617388	0.0585933	0.126162	0.181322	0.237037	0.335146	0.114553	0	0.186823	0.14207	0.239877	0.316677	0.0748092	0.063358	0.132326	0.220215	0.281085	0.228207	0.0741649	0.0662965	0.123982	0.224135	0.234428	0.276993	0.0836925	0.120189	0.141192	0.193686
28	19	18	P11655	P11655	Guanine nucleotide-exchange factor SEC12	400	P11655	SEC12	ER	ER	Guanine nucleotide exchange factor (GEF)	2605.11	212	215	274	0.16809	0.242614	0.404048	0.162791	0.0224575	0	0.203556	0.223292	0.373265	0.171326	0.0285608	0	0.225354	0.218109	0.320049	0.178327	0.0581609	0	0.341455	0.373115	0.219226	0.0521137	0.0140904	0	0.438897	0.323752	0.182091	0.04173	0.0135293	0	0.389272	0.352399	0.21183	0.0407134
2764	2373	2214	P11709	P11709	Nuclear fusion protein BIK1	401	P11709	BIK1		nucleus	Microtubule-associated protein	1830.34	46	89	45	0.557277	0.0197571	0.0411971	0.0189282	0.104591	0.25825	0.125594	0.0680355	0.113785	0.259566	0.102643	0.330377	0.130828	0	0.0233458	0.133384	0.279679	0.432764	0.111114	0.0709857	0.0767809	0.111021	0.163029	0.467069	0.11254	0.10368	0.0942623	0.0817245	0.153642	0.454151	0.114681	0	0.10543	0.149065
712	1122	1067	P11745	P11745	Ran GTPase-activating protein 1	403	P11745	RNA1	cytosol	cytosol	GTPase activating protein (GAP) for Gsp1p	18166.6	251	310	293	0.238045	0.20754	0.156406	0.171076	0.155264	0.0716692	0.199812	0.220419	0.167981	0.200204	0.134423	0.0771608	0.145372	0.180106	0.189587	0.227025	0.176499	0.0814097	0.221465	0.222216	0.190995	0.158483	0.117502	0.089338	0.165971	0.293705	0.189705	0.146938	0.132514	0.0711666	0.175408	0.268137	0.201788	0.166923
2188	1777	1946	P11792	P11792	Serine/threonine-protein kinase SCH9	406	P11792	SCH9	cytosol	cytosol	AGC family protein kinase	2752	117	97	112	0.0602885	0.120469	0.124164	0.159748	0.209779	0.325552	0.0877048	0.114123	0.1538	0.171159	0.193597	0.279616	0.037863	0.0388606	0.13733	0.224858	0.220582	0.340507	0.158307	0.121559	0.165924	0.172241	0.163449	0.218519	0.127315	0.167333	0.14595	0.113605	0.150451	0.295346	0.113471	0.110751	0.224164	0.132777
1749	413	1178	P11914	P11914	Mitochondrial-processing peptidase subunit alpha	407	P11914	MAS2	mitochondria	mitochondria	Alpha subunit of the mitochondrial processing protease (MPP)	6240.04	221	178	195	0.385317	0.497148	0.117534	0	0	0	0.360294	0.474549	0.156603	0.0048357	0.00371829	0	0.394798	0.451685	0.153518	0	0	0	0.357883	0.480501	0.161616	0	0	0	0.420711	0.447227	0.12634	0	0.00572208	0	0.377956	0.442311	0.169697	0
1406	1948	1110	P11938	P11938	DNA-binding protein RAP1	409	P11938	RAP1	nucleus	nucleus	Essential DNA-binding transcription regulator that binds many loci	4388.51	459	406	248	0.100112	0.075511	0.151817	0.202406	0.255837	0.214316	0.108466	0.0924891	0.133757	0.196941	0.214352	0.253994	0.184467	0.147469	0.164848	0.15703	0.205821	0.140365	0.108625	0.0704484	0.135527	0.244132	0.277378	0.163889	0.134234	0.0888557	0.131731	0.240247	0.221834	0.183097	0.169447	0.093939	0.15755	0.212254
2216	2912	2793	P11972	P11972	Protein SST2	410	P11972	SST2	cytosol	cytosol	GTPase-activating protein for Gpa1p	2899.73	231	234	108	0.11093	0.0720623	0.122671	0.175333	0.237541	0.281462	0.0771994	0.0746246	0.12324	0.188681	0.225459	0.310796	0.0681017	0.073452	0.130598	0.182838	0.204348	0.340662	0.0371609	0.0362851	0.0982308	0.162116	0.236801	0.429406	0.039259	0.0469248	0.11076	0.184	0.188284	0.430772	0.0329421	0.0464164	0.101861	0.166535
2506	2896	2049	P12383	P12383	Transcription factor PDR1	413	P12383	PDR1	nucleus	nucleus	Transcription factor that regulates the pleiotropic drug response	1597.3	137	244	128	0.0284617	0.0208563	0.104713	0.253136	0.335225	0.257608	0.00256291	0.0147437	0.121874	0.220566	0.273604	0.366648	0.0636349	0.0726732	0.266423	0.256377	0.232285	0.108606	0.00463394	0.0104144	0.150315	0.336924	0.319518	0.178195	0.0662474	0.00235529	0.136136	0.38136	0.258686	0.155215	0	0	0.195516	0.26336
2117	2199	2099	P12385	P12385	Eukaryotic peptide chain release factor subunit 1	414	P12385	SUP45		cytosol	Polypeptide release factor (eRF1) in translation termination	36685.3	520	508	518	0.104871	0.0821022	0.110583	0.164254	0.2299	0.308289	0.102315	0.087034	0.109776	0.169331	0.220983	0.310561	0.103824	0.080605	0.117277	0.162772	0.201686	0.333836	0.0934711	0.0751628	0.109904	0.1788	0.241235	0.301427	0.0781448	0.0966039	0.128124	0.187045	0.198389	0.311693	0.0825587	0.0876241	0.138673	0.184197
615	1255	752	P12611	P12611	Growth regulation protein	415	P12611	WHI2	PM	PM	Negative regulator of TORC1 in response to limiting leucine	3152.87	171	162	150	0.220544	0.208259	0.198548	0.149251	0.103575	0.119823	0.261087	0.223873	0.182346	0.127129	0.0897711	0.115793	0.250813	0.18265	0.161257	0.157864	0.107601	0.139815	0.205735	0.204666	0.239158	0.123388	0.100616	0.126437	0.253851	0.176164	0.198247	0.146144	0.0901062	0.135487	0.213163	0.187427	0.200612	0.148985
1392	1668	1772	P12612	P12612	T-complex protein 1 subunit alpha	416	P12612	TCP1	cytosol	cytosol	Alpha subunit of chaperonin-containing T-complex	16756.2	481	409	354	0.157615	0.107258	0.135337	0.163598	0.202768	0.233424	0.138876	0.137525	0.121483	0.168148	0.184763	0.249205	0.135158	0.10352	0.127096	0.190099	0.20342	0.240707	0.171028	0.142643	0.151324	0.166649	0.172652	0.195704	0.146565	0.172272	0.141813	0.160903	0.168569	0.209879	0.152275	0.179214	0.152012	0.1829
890	77	73	P12630	P12630	Barrierpepsin	417	P12630	BAR1		ambiguous	Aspartyl protease secreted to periplasmic space of mating type a cell	2558.38	50	151	161	0.138888	0.159814	0.376088	0.22907	0.0961403	0	0.079908	0.135961	0.341593	0.25262	0.189918	0	0.0223334	0.0623871	0.225442	0.339217	0.304212	0.0464084	0.390944	0.348522	0.20955	0.0464052	0.0045778	0	0.41545	0.288649	0.186164	0.0691025	0.0350984	0.00553653	0.37431	0.35155	0.207779	0.0574774
203	175	238	P12683	P12683	3-hydroxy-3-methylglutaryl-coenzyme A reductase 1	418	P12683	HMG1	ER	ER	HMG-CoA reductase	4025.73	477	245	396	0.138623	0.216436	0.494003	0.131341	0.0195961	0	0.160055	0.236546	0.442547	0.133214	0.0264855	0.00115187	0.200334	0.228545	0.398352	0.146431	0.0263379	0	0.417132	0.415436	0.147719	0.0197126	0	0	0.543608	0.311009	0.11584	0.029544	0	0	0.454858	0.36728	0.157216	0.0151395
759	614	300	P12684	P12684	3-hydroxy-3-methylglutaryl-coenzyme A reductase 2	419	P12684	HMG2		ER	HMG-CoA reductase	3501.38	170	139	212	0.10674	0.18319	0.423118	0.0826168	0.0948962	0.109438	0.114564	0.171263	0.357876	0.108761	0.103744	0.143793	0.115663	0.157766	0.251876	0.0747938	0.125277	0.274624	0.353021	0.336795	0.121139	0	0	0.189044	0.588735	0.319036	0.0648943	0	0.027334	0	0.390043	0.337108	0.112835	0.160015
1534	474	881	P12686	P12686	37S ribosomal protein MRP13, mitochondrial	421	P12686	MRP13	mitochondria	mitochondria	Mitochondrial ribosomal protein of the small subunit	4350.62	91	97	85	0.303008	0.534902	0.162091	0	0	0	0.330635	0.510622	0.158743	0	0	0	0.319809	0.510941	0.16925	0	0	0	0.432255	0.401849	0.137125	0.0287703	0	0	0.391174	0.438838	0.169987	0	0	0	0.298865	0.426813	0.172285	0.0468801
1560	343	682	P12687	P12687	54S ribosomal protein L2, mitochondrial	422	P12687	MRP7	mitochondria	mitochondria	Mitochondrial ribosomal protein of the large subunit	4854.69	125	116	123	0.325993	0.514481	0.159526	0	0	0	0.348365	0.468625	0.183009	0	0	0	0.356749	0.502004	0.141247	0	0	0	0.358208	0.479239	0.162553	0	0	0	0.444972	0.406343	0.148685	0	0	0	0.349141	0.457887	0.192972	0
991	1951	1603	P12688	P12688	Serine/threonine-protein kinase YPK1	423	P12688	YPK1		cytosol	S/T protein kinase	6096.4	323	444	434	0.118172	0.143368	0.260214	0.243835	0.136176	0.0982358	0.0929794	0.137425	0.244348	0.245444	0.149319	0.130485	0.124573	0.120053	0.237061	0.251334	0.182092	0.0848877	0.0796083	0.0988999	0.308541	0.225051	0.15301	0.13489	0.0657713	0.125657	0.292903	0.222302	0.160147	0.13322	0.062905	0.0897104	0.333009	0.220239
1703	381	1016	P12695	P12695	Dihydrolipoyllysine-residue acetyltransferase component of pyruvate dehydrogenase complex, mitochondrial	424	P12695	LAT1	mitochondria	mitochondria	Dihydrolipoamide acetyltransferase component (E2) of the PDC	6585.15	269	321	298	0.314987	0.513906	0.165992	0.00353135	0.00102072	0.000563223	0.336102	0.527489	0.131715	0.0019734	0.000641434	0.00207976	0.354817	0.503127	0.134404	0.0033863	0.00138357	0.00288235	0.325466	0.498131	0.168609	0.00180449	0.00228843	0.00370156	0.452844	0.410668	0.130537	0.000829419	0.00127351	0.00384884	0.380762	0.445315	0.165663	0.00196799
649	946	1205	P12709	P12709	Glucose-6-phosphate isomerase	425	P12709	PGI1	cytosol	cytosol	Glycolytic enzyme phosphoglucose isomerase	158738	528	676	638	0.285786	0.217295	0.147359	0.151517	0.140395	0.0576484	0.224414	0.241435	0.169916	0.165999	0.131036	0.0671986	0.153528	0.221295	0.191212	0.196988	0.1692	0.0677783	0.246652	0.230856	0.195413	0.146164	0.100978	0.0799376	0.184431	0.281404	0.194323	0.139181	0.13449	0.0661713	0.187862	0.280926	0.191129	0.164904
2777	3130	2843	P12753	P12753	DNA repair protein RAD50	426	P12753	RAD50		nucleus	Subunit of MRX complex with Mre11p and Xrs2p	1691.48	155	255	55	0.091309	0.0145847	0.0777458	0.237164	0.369557	0.209639	0.0486154	0.0400599	0.0788497	0.210511	0.324678	0.297286	0.0503447	0	0.0883933	0.288315	0.435605	0.137343	0.026505	0.00454539	0.0585017	0.20396	0.367876	0.338612	0.0274173	0.0194379	0.105822	0.281826	0.266292	0.299205	0.0215467	0.010909	0.0780851	0.175936
1426	1662	2001	P12754	P12754	Translation initiation factor eIF-2B subunit delta	427	P12754	GCD2	cytosol	cytosol	Delta subunit of the translation initiation factor eIF2B	7300.92	194	181	179	0.168829	0.13472	0.129822	0.158988	0.163959	0.243681	0.127005	0.173152	0.112592	0.12214	0.157057	0.308053	0.142394	0.0943111	0.111773	0.169321	0.21933	0.262872	0.195794	0.150974	0.132259	0.142172	0.144829	0.233971	0.154723	0.184228	0.125693	0.129135	0.134263	0.271958	0.153185	0.157335	0.159049	0.157169
853	2153	1875	P12868	P12868	E3 ubiquitin-protein ligase PEP5	429	P12868	PEP5	vacuole	endosomes	Histone E3 ligase, component of CORVET membrane tethering complex	2030.59	314	413	376	0.0806544	0.118269	0.317246	0.27577	0.14929	0.0587711	0.0933174	0.119445	0.29631	0.219131	0.165887	0.10591	0.11687	0.120178	0.292879	0.177774	0.174117	0.118181	0.0426715	0.0834939	0.259176	0.278035	0.206806	0.129817	0.0339126	0.0627018	0.297326	0.271141	0.201871	0.133048	0.0542046	0.0783485	0.246901	0.265021
2219	2441	2516	P12887	P12887	Uracil-DNA glycosylase	430	P12887	UNG1		nucleus	Uracil-DNA glycosylase	1853.61	98	135	93	0.0894337	0.0774157	0.111146	0.182666	0.236434	0.302904	0.136653	0.0536407	0.0782767	0.159829	0.263854	0.307746	0.154441	0.120692	0.085314	0.118918	0.163787	0.356847	0.0881732	0.0743772	0.118935	0.130428	0.194515	0.393571	0.151284	0.0365965	0.0641083	0.145418	0.207215	0.395379	0.0884164	0.0656149	0.0681539	0.129348
1001	1287	1574	P12904	P12904	5-AMP-activated protein kinase subunit gamma	431	P12904	SNF4	cytosol	cytosol	Activating gamma subunit of the AMP-activated Snf1p kinase complex	5608.15	147	165	156	0.2088	0.174961	0.158365	0.163704	0.138009	0.156161	0.208788	0.183437	0.163537	0.155853	0.134906	0.15348	0.164308	0.127666	0.151901	0.229262	0.177577	0.149286	0.24156	0.159064	0.165329	0.187826	0.132672	0.113548	0.232315	0.183095	0.184353	0.178041	0.11043	0.111765	0.28506	0.17319	0.164194	0.147779
2557	2553	2518	P12945	P12945	N-terminal acetyltransferase A complex subunit NAT1	432	P12945	NAT1		cytosol	Subunit of protein N-terminal acetyltransferase NatA	8397.99	557	598	545	0.100847	0.0819396	0.067887	0.143655	0.251259	0.354412	0.0801177	0.071555	0.075597	0.17154	0.25758	0.343611	0.109378	0.0820352	0.0731102	0.120647	0.202629	0.4122	0.0759143	0.0732092	0.0858839	0.134723	0.21242	0.417849	0.0727178	0.0790381	0.0843319	0.124551	0.192436	0.446925	0.0720005	0.0792176	0.0855726	0.161713
2535	1903	2236	P12962	P12962	Cap-associated protein CAF20	434	P12962	CAF20	cytosol	cytosol	Phosphoprotein of the mRNA cap-binding complex	17776.4	147	98	84	0.110879	0.0904232	0.0904357	0.195617	0.181948	0.330696	0.0698078	0.057058	0.0603758	0.115475	0.284457	0.412827	0.0506602	0.0985709	0.110602	0.159654	0.244283	0.33623	0.172696	0.0968287	0.0888142	0.184943	0.198715	0.258003	0.0801765	0.159758	0.136482	0.163009	0.171949	0.288625	0.0946445	0.129734	0.182261	0.140147
2683	813	949	P13134	P13134	Kexin	437	P13134	KEX2	Golgi	Golgi	Kexin, a subtilisin-like protease (proprotein convertase)	1876.65	131	73	71	0.00977382	0.00654285	0.131282	0.495501	0.290845	0.0660564	0.0190648	0.00918959	0.246145	0.280986	0.389819	0.0547956	0.0229736	0.0105538	0.117113	0.412542	0.334231	0.102587	0.597147	0.287812	0.101545	0.0134948	0	0	0.287655	0.130804	0.554905	0.00963382	0.0170019	0	0.462982	0.403032	0.115185	0
1279	2342	2079	P13185	P13185	Serine/threonine protein kinase KIN1	439	P13185	KIN1		cytosol	S/T protein kinase	2543.08	188	520	402	0.0690476	0.0352781	0.38519	0.362286	0.104584	0.0436144	0.029653	0.0318684	0.265526	0.274427	0.22073	0.177795	0.0689834	0.0865589	0.261749	0.332548	0.190151	0.0600098	0.0234537	0.074622	0.37959	0.269993	0.153593	0.0987481	0.00572833	0.055877	0.315191	0.301407	0.221983	0.099815	0.0576753	0.0278333	0.298615	0.320959
1280	2249	2143	P13186	P13186	Serine/threonine-protein kinase KIN2	440	P13186	KIN2		cytosol	S/T protein kinase	2337.17	264	378	236	0.11469	0.113998	0.2297	0.242276	0.198317	0.101018	0.107303	0.0993945	0.192806	0.240078	0.205252	0.155167	0.117472	0.0842199	0.173927	0.274769	0.209423	0.140189	0.0549599	0.0599808	0.224562	0.267664	0.241245	0.151588	0.0344611	0.0564498	0.191863	0.298482	0.268374	0.15037	0.0545564	0.0546458	0.174723	0.265978
643	1096	1215	P13188	P13188	Glutamine--tRNA ligase	441	P13188	GLN4	cytosol	cytosol	Glutamine tRNA synthetase	18547.6	579	666	617	0.282605	0.230435	0.139666	0.148424	0.145647	0.0532233	0.227477	0.233614	0.165676	0.178286	0.133439	0.0615077	0.181332	0.222719	0.1791	0.182191	0.159325	0.0753332	0.234568	0.241373	0.181336	0.14996	0.10967	0.083093	0.168829	0.276318	0.196732	0.136732	0.142166	0.0792226	0.190081	0.256836	0.185717	0.163614
875	2379	1947	P13259	P13259	Choline-phosphate cytidylyltransferase	442	P13259	PCT1		nucleus	Cholinephosphate cytidylyltransferase	3089.03	183	184	168	0.0985966	0.152996	0.363458	0.195771	0.11318	0.0759979	0.112864	0.109273	0.252123	0.19398	0.151969	0.179791	0.1364	0.123336	0.211057	0.154633	0.171635	0.20294	0.0392328	0.037987	0.323898	0.258348	0.211047	0.129487	0.0390751	0.0521106	0.230492	0.253296	0.250819	0.174208	0.0314175	0.0259446	0.242334	0.284671
582	1251	1317	P13298	P13298	Orotate phosphoribosyltransferase 1	443	P13298	URA5	cytosol	cytosol	Major orotate phosphoribosyltransferase (OPRTase) isozyme	14294.8	193	191	186	0.283784	0.207192	0.158644	0.167456	0.129614	0.0533096	0.20989	0.226785	0.177161	0.173435	0.141324	0.0714056	0.148309	0.22961	0.19108	0.20655	0.171535	0.0529159	0.204512	0.210684	0.194393	0.166119	0.119085	0.105206	0.150971	0.259837	0.197461	0.154592	0.16098	0.0761585	0.161176	0.271961	0.186977	0.190672
2333	2924	2852	P13382	P13382	DNA polymerase alpha catalytic subunit A	444	P13382	POL1		nucleus	Catalytic subunit of the DNA polymerase I alpha-primase complex	2367.59	635	542	400	0.0497392	0.0478598	0.17095	0.264824	0.287817	0.178809	0.0384127	0.0549943	0.163684	0.245092	0.309407	0.18841	0.047308	0.0372444	0.177817	0.26867	0.291664	0.177296	0.038935	0.039663	0.116649	0.21088	0.295351	0.298522	0.0320717	0.0376391	0.142427	0.228319	0.303699	0.255844	0.0275658	0.0146159	0.095068	0.270029
1811	2280	1509	P13393	P13393	TATA-box-binding protein	445	P13393	SPT15	nucleus	nucleus	TATA-binding protein (TBP)	4563	135	129	113	0.0951231	0.0621392	0.109638	0.206139	0.297678	0.229282	0.108684	0.0726298	0.119657	0.16211	0.22213	0.314788	0.17537	0.128565	0.165778	0.157496	0.196919	0.175871	0.101867	0.0462696	0.11631	0.234351	0.304659	0.196544	0.107204	0.0709462	0.100041	0.227894	0.271574	0.222341	0.113561	0.0699803	0.117303	0.212782
721	849	1372	P13517	P13517	F-actin-capping protein subunit beta	448	P13517	CAP2		actin	Beta subunit of the capping protein heterodimer (Cap1p and Cap2p)	7206.3	68	107	117	0.416992	0.30519	0.148133	0.129685	0	0	0.326535	0.284321	0.189958	0.155416	0.0437705	0	0.282523	0.25765	0.15996	0.134042	0.121042	0.0447827	0.280343	0.246776	0.190822	0.139515	0.0698467	0.0726968	0.19633	0.327152	0.209277	0.10246	0.110809	0.0539727	0.248933	0.243349	0.178284	0.149738
2112	2359	2668	P13586	P13586	Calcium-transporting ATPase 1	450	P13586	PMR1	Golgi	Golgi	High affinity Ca2+/Mn2+ P-type ATPase	7302.82	571	758	746	0.071755	0.0888222	0.137012	0.263483	0.284157	0.154772	0.0692935	0.063858	0.142885	0.29018	0.270632	0.163151	0.0927168	0.0854768	0.134291	0.270513	0.260942	0.15606	0.07084	0.0715996	0.13754	0.249155	0.269914	0.200952	0.0711129	0.0531227	0.126369	0.266572	0.293635	0.189188	0.075106	0.0671342	0.125937	0.260891
724	1046	1213	P13663	P13663	Aspartate-semialdehyde dehydrogenase	452	P13663	HOM2	cytosol	cytosol	Aspartic beta semi-aldehyde dehydrogenase	26501.7	375	376	352	0.284038	0.218767	0.146528	0.145314	0.135851	0.0695022	0.246666	0.235153	0.144281	0.172043	0.130994	0.0708624	0.176034	0.212019	0.177374	0.196994	0.158126	0.079453	0.224313	0.240048	0.18049	0.157032	0.109477	0.0886402	0.186151	0.272202	0.178827	0.146263	0.134302	0.0822549	0.200834	0.274253	0.180908	0.159521
1970	2801	1262	P13712	P13712	Chromatin assembly factor 1 subunit p50	453	P13712	MSI1		ambiguous	Subunit of chromatin assembly factor I (CAF-1)	2017.73	75	114	68	0.0715466	0.0623837	0.134398	0.231086	0.278776	0.221809	0.0779359	0.114582	0.112516	0.230491	0.241397	0.223078	0.0279236	0.112991	0.248999	0.272813	0.337273	0	0.00875772	0.036625	0.133594	0.356147	0.32454	0.140336	0.0290529	0.040898	0.139293	0.350735	0.286801	0.15322	0.013616	0.0269443	0.228102	0.225521
175	1502	400	P13856	P13856	Ras-related protein RSR1	454	P13856	RSR1		ambiguous	Ras-type GTPase	2714.47	161	218	193	0.174851	0.219767	0.313197	0.208257	0.0610457	0.0228817	0.225395	0.225471	0.317034	0.139975	0.063895	0.0282299	0.199551	0.274084	0.248493	0.168896	0.103678	0.00529776	0.155419	0.199439	0.33575	0.183784	0.0848036	0.0408053	0.179922	0.162666	0.308858	0.19473	0.106056	0.0477675	0.170913	0.162573	0.289493	0.208434
181	918	348	P14020	P14020	Dolichol-phosphate mannosyltransferase	456	P14020	DPM1	ER	ER	Dolichol phosphate mannose (Dol-P-Man) synthase of ER membrane	12976.3	422	485	539	0.183729	0.235806	0.284748	0.203135	0.0750778	0.0175049	0.214911	0.22089	0.290704	0.17609	0.0734592	0.0239472	0.22916	0.249295	0.244205	0.179385	0.0784107	0.0195445	0.28229	0.209365	0.191763	0.138534	0.11045	0.0675984	0.301396	0.158082	0.183832	0.162525	0.122247	0.0719175	0.313087	0.207083	0.152231	0.148579
2572	2638	2505	P14120	P14120	60S ribosomal protein L30	460	P14120	RPL30	ribosome	ribosome	Ribosomal 60S subunit protein L30	48221	253	211	214	0.121118	0.0735293	0.0800956	0.134962	0.222386	0.367908	0.106012	0.0870435	0.101126	0.120727	0.194515	0.390577	0.092421	0.0671736	0.0722687	0.103642	0.19715	0.467345	0.0907804	0.0661585	0.0791139	0.125896	0.21918	0.418871	0.0869274	0.0754631	0.0737353	0.131376	0.174981	0.457517	0.0649261	0.0705647	0.0703448	0.132757
2638	2463	2656	P14126	P14126	60S ribosomal protein L3	461	P14126	RPL3	ribosome	ribosome	Ribosomal 60S subunit protein L3	95350.6	1387	1108	1109	0.111409	0.0737077	0.0776414	0.130166	0.217871	0.389205	0.103333	0.0724992	0.078607	0.141268	0.211258	0.393035	0.0784707	0.06905	0.0737045	0.105909	0.186913	0.485953	0.0890742	0.0808342	0.0907149	0.119814	0.196679	0.422884	0.0890952	0.0820504	0.0783418	0.121246	0.172373	0.456893	0.0722643	0.0817782	0.0783895	0.128049
2662	2529	2621	P14127;P02407	P14127	40S ribosomal protein S17-B;40S ribosomal protein S17-A	120	P14127;P02407	RPS17B	ribosome	ribosome	Ribosomal protein 51 (rp51) of the small (40s) subunit	83908.9	356	319	338	0.116716	0.0903883	0.0778085	0.116218	0.219896	0.378973	0.0984007	0.0659461	0.0591708	0.138883	0.193401	0.444199	0.101014	0.0758816	0.0618597	0.0988692	0.171681	0.490694	0.0836337	0.0734576	0.0866291	0.116573	0.193502	0.446205	0.0757172	0.0745917	0.0695423	0.114749	0.165798	0.499602	0.0856828	0.0861812	0.0802225	0.128471
1618	2041	505	P14164	P14164	ARS-binding factor 1	462	P14164	ABF1	nucleus	nucleus	DNA binding protein with possible chromatin-reorganizing activity	6206.28	350	357	225	0.0892726	0.0596147	0.106248	0.197819	0.307757	0.239289	0.118335	0.0633033	0.109806	0.181017	0.238436	0.289102	0.204275	0.167609	0.163924	0.162192	0.207166	0.0948347	0.108521	0.0429664	0.12018	0.276945	0.292808	0.15858	0.137495	0.0626571	0.120473	0.249725	0.256955	0.172694	0.183841	0.0942887	0.136083	0.205202
505	799	294	P14180	P14180	Chitin synthase 2	463	P14180	CHS2		PM	Chitin synthase II	866.685	200	154	141	0.130882	0.170531	0.339471	0.231362	0.119131	0.0086238	0.115601	0.158233	0.344604	0.229749	0.151813	0	0.108313	0.143242	0.234438	0.256423	0.22642	0.0311642	0.235528	0.256007	0.314275	0.140355	0.0538355	0	0.254927	0.275105	0.281065	0.141694	0.0472101	0	0.251731	0.259253	0.28682	0.158677
1385	1692	1687	P14359	P14359	Protein SNA3	466	P14359	SNA3	vacuole	vacuole	Protein involved in efficient MVB sorting of proteins to the vacuole	7061.35	42	96	90	0.102019	0.0651038	0.207684	0.316759	0.215547	0.0928876	0.0897783	0.0602689	0.276726	0.290349	0.240632	0.0422454	0.0226717	0.101236	0.232024	0.262951	0.284447	0.0966715	0.12537	0.141256	0.308205	0.198809	0.144513	0.0818462	0.14495	0.129288	0.306172	0.238901	0.129921	0.0507669	0.15459	0.123606	0.321563	0.191578
607	1017	1254	P14540	P14540	Fructose-bisphosphate aldolase	467	P14540	FBA1	cytosol	cytosol	Fructose 1,6-bisphosphate aldolase	737009	953	996	973	0.26068	0.224733	0.152452	0.157881	0.145834	0.0584206	0.20514	0.236253	0.186693	0.176853	0.130477	0.0645835	0.159732	0.204797	0.188909	0.205635	0.172881	0.0680471	0.234536	0.247194	0.186379	0.148515	0.103727	0.0796502	0.179621	0.285111	0.200996	0.141118	0.129053	0.0641	0.178482	0.26974	0.195798	0.17285
2031	2274	1942	P14680	P14680	Dual specificity protein kinase YAK1	468	P14680	YAK1		ambiguous	Serine-threonine protein kinase	1639.1	128	234	139	0.0726101	0.041411	0.185074	0.209023	0.30056	0.191323	0.0585988	0.143888	0.184195	0.228716	0.22687	0.157732	0.0183125	0.0316256	0.193459	0.289801	0.271435	0.195367	0.0576307	0.0794156	0.174619	0.219994	0.265655	0.202686	0.0171736	0.0930398	0.214176	0.231574	0.263601	0.180435	0.0345139	0.0344397	0.202826	0.349199
1879	1735	1825	P14681	P14681	Mitogen-activated protein kinase KSS1	469	P14681	KSS1		nucleus	Mitogen-activated protein kinase (MAPK)	3013.21	44	111	87	0.20765	0.0672978	0.166286	0.198895	0.291301	0.0685687	0.107155	0.122399	0.122225	0.387653	0.143162	0.117406	0.150234	0	0.0883938	0.319865	0.273894	0.167613	0.0966515	0.0983185	0.18858	0.199897	0.179502	0.23705	0.132927	0.226675	0.19959	0.204971	0.132855	0.102983	0.141994	0.0978477	0.242767	0.206141
1505	587	818	P14693	P14693	Sorting assembly machinery 35 kDa subunit	471	P14693	SAM35	mitochondria	mitochondria	Component of the sorting and assembly machinery (SAM) complex	2002.67	117	102	107	0.317329	0.526603	0.156068	0	0	0	0.352763	0.482848	0.164388	0	0	0	0.352491	0.464761	0.158581	0.011869	0.00705894	0.00523977	0.334261	0.469872	0.195867	0	0	0	0.305811	0.55594	0.12752	0.0107286	0	0	0.358718	0.444451	0.168932	0.0278995
1422	1213	2183	P14741	P14741	Translation initiation factor eIF-2B subunit alpha	475	P14741	GCN3		cytosol	Alpha subunit of translation initiation factor eIF2B (eIF2BŒ±)	4128.6	119	108	128	0.193935	0.100825	0.0728675	0.15214	0.166103	0.314129	0.159284	0.138109	0.114509	0.162089	0.157455	0.268555	0.182213	0.0988565	0.124347	0.174668	0.174414	0.245502	0.231516	0.213229	0.155495	0.125946	0.0885433	0.185271	0.169634	0.265525	0.141795	0.138267	0.105966	0.178813	0.252486	0.213279	0.190473	0.148668
896	1104	1349	P14742	P14742	Glutamine--fructose-6-phosphate aminotransferase [isomerizing]	476	P14742	GFA1	cytosol	cytosol	Glutamine-fructose-6-phosphate amidotransferase	18113.7	386	612	663	0.293719	0.209442	0.134624	0.143851	0.144366	0.0739991	0.229881	0.217698	0.168528	0.180575	0.142959	0.0603587	0.17457	0.153429	0.148209	0.228153	0.192832	0.102808	0.227408	0.208793	0.19457	0.152718	0.113935	0.102576	0.188761	0.278796	0.197481	0.140077	0.125493	0.0693925	0.201888	0.239887	0.209223	0.163907
2001	1891	1940	P14743	P14743	Glycylpeptide N-tetradecanoyltransferase	477	P14743	NMT1	cytosol	cytosol	N-myristoyl transferase	7063.17	204	259	237	0.130416	0.0980224	0.0947851	0.168104	0.199712	0.308961	0.12075	0.104512	0.0728641	0.15827	0.223941	0.319663	0.106569	0.0931713	0.135417	0.16905	0.191215	0.304577	0.126455	0.115333	0.116895	0.176485	0.20905	0.255783	0.0920878	0.158457	0.147515	0.169406	0.172009	0.260526	0.114788	0.125442	0.156568	0.17931
233	1646	532	P14772	P14772	Bile pigment transporter 1	479	P14772	BPT1	vacuole	vacuole	ABC type transmembrane transporter of MRP/CFTR family	2489.35	349	449	428	0.114486	0.18939	0.411432	0.218798	0.0647033	0.00119074	0.132911	0.186826	0.410439	0.197294	0.064171	0.00835976	0.14774	0.206737	0.406135	0.152474	0.0792713	0.00764183	0.108054	0.186025	0.421505	0.209035	0.0735333	0.0018479	0.114676	0.15246	0.402678	0.217092	0.0949127	0.018181	0.11397	0.1906	0.380883	0.228017
651	944	830	P14832	P14832	Peptidyl-prolyl cis-trans isomerase	480	P14832	CPR1	cytosol	cytosol	Cytoplasmic peptidyl-prolyl cis-trans isomerase (cyclophilin)	95441.9	396	465	478	0.260806	0.205876	0.153838	0.15383	0.136436	0.0892136	0.202877	0.207004	0.178619	0.18899	0.1387	0.0838109	0.154656	0.221042	0.190853	0.197788	0.167995	0.0676671	0.235622	0.2296	0.197281	0.146793	0.108491	0.0822128	0.221249	0.253711	0.189683	0.135435	0.12733	0.072591	0.196921	0.273986	0.195922	0.152201
977	1408	1576	P14843	P14843	Phospho-2-dehydro-3-deoxyheptonate aldolase, phenylalanine-inhibited	481	P14843	ARO3		ambiguous	3-deoxy-D-arabino-heptulosonate-7-phosphate (DAHP) synthase	14267.4	231	292	255	0.25566	0.186279	0.138497	0.168824	0.131032	0.119709	0.221065	0.185134	0.161036	0.186283	0.141926	0.104557	0.128489	0.176972	0.154585	0.202731	0.185737	0.151486	0.195547	0.184979	0.161066	0.160059	0.1398	0.158548	0.149993	0.254393	0.186283	0.148015	0.130555	0.130761	0.16492	0.214393	0.183136	0.155793
432	1515	339	P14904	P14904	Vacuolar aminopeptidase 1	482	P14904	APE1	vacuole	vacuole	Vacuolar aminopeptidase yscI	8293.41	146	357	311	0.27755	0.226613	0.224788	0.164204	0.0879351	0.0189106	0.276049	0.200302	0.226353	0.165761	0.0920733	0.0394622	0.367085	0.20445	0.23179	0.10774	0.0768136	0.0121212	0.171187	0.15023	0.327017	0.227705	0.0832098	0.0406505	0.186994	0.153967	0.344465	0.202679	0.0895865	0.0223088	0.203182	0.155188	0.301171	0.222168
1	1	1	P14906	P14906	Protein translocation protein SEC63	484	P14906	SEC63	ER	ER	Essential subunit of Sec63 complex	9490.8	434	363	484	0.172667	0.212806	0.390893	0.17348	0.0496565	0.000498013	0.188915	0.2195	0.383241	0.165236	0.0412899	0.00181751	0.226742	0.245287	0.300482	0.168922	0.055716	0.00285178	0.354451	0.379935	0.207079	0.0444535	0.012834	0.0012469	0.493658	0.288867	0.165443	0.038788	0.011986	0.0012577	0.387248	0.369014	0.189889	0.038112
362	655	271	P14907	P14907	Nucleoporin NSP1	485	P14907	NSP1	NE	NE	FG-nucleoporin component of central core of the nuclear pore complex	10385	515	466	424	0.118889	0.229558	0.531803	0.1043	0.0148598	0.000589857	0.134906	0.237028	0.487805	0.119011	0.0205893	0.000659816	0.159759	0.216156	0.460081	0.137071	0.0269326	0	0.264387	0.350239	0.210173	0.0628801	0.0638536	0.0484665	0.340828	0.274354	0.175362	0.083919	0.0702196	0.055317	0.255776	0.28542	0.225484	0.133876
1815	648	633	P14908	P14908	Mitochondrial transcription factor 1	486	P14908	MTF1	mitochondria	mitochondria	Mitochondrial RNA polymerase specificity factor	2799.12	55	48	52	0.334956	0.541807	0.123236	0	0	0	0.359762	0.47815	0.162088	0	0	0	0.379797	0.490127	0.130076	0	0	0	0.336675	0.505897	0.157429	0	0	0	0.375689	0.349228	0.117325	0.157758	0	0	0.30221	0.355903	0.113261	0.0924883
1113	734	1591	P14922	P14922	General transcriptional corepressor CYC8	487	P14922	CYC8	nucleus	nucleus	General transcriptional co-repressor	5403.71	119	157	126	0.509902	0.221374	0.091033	0.105777	0.071914	0	0.417311	0.284649	0.12415	0.127906	0.0328191	0.0131651	0.399286	0.210971	0.103442	0.109342	0.136886	0.0400724	0.355322	0.202196	0.171145	0.111788	0.109362	0.0501855	0.35322	0.248668	0.145292	0.10656	0.112573	0.0336878	0.347226	0.219805	0.151988	0.13299
810	954	1488	P15019	P15019	Transaldolase	488	P15019	TAL1	cytosol	cytosol	Transaldolase, enzyme in the non-oxidative pentose phosphate pathway	44083.4	410	450	475	0.283597	0.205182	0.144641	0.138377	0.141414	0.0867898	0.223465	0.251981	0.149721	0.155437	0.127337	0.0920593	0.187583	0.206842	0.152355	0.169205	0.160225	0.123789	0.256644	0.228093	0.168658	0.144394	0.106964	0.0952479	0.209258	0.26933	0.180766	0.127507	0.131286	0.0818533	0.214366	0.269677	0.176474	0.1441
831	987	1341	P15108	P15108	ATP-dependent molecular chaperone HSC82	489	P15108	HSC82	cytosol	cytosol	Cytoplasmic chaperone of the Hsp90 family	134828	1250	1395	1312	0.301132	0.215487	0.136853	0.151018	0.137047	0.0584628	0.260489	0.241617	0.157126	0.15528	0.12282	0.0626687	0.193108	0.169429	0.152446	0.210799	0.196137	0.0780819	0.25153	0.216818	0.188356	0.136252	0.108347	0.0986962	0.217359	0.285791	0.181676	0.123136	0.122542	0.0694963	0.197236	0.232219	0.207264	0.166382
1382	439	1243	P15179	P15179	Aspartate--tRNA ligase, mitochondrial	490	P15179	MSD1	mitochondria	mitochondria	Mitochondrial aspartyl-tRNA synthetase	1515.58	106	95	82	0.262508	0.572562	0.164931	0	0	0	0.144939	0.26158	0.0921558	0.458173	0.0431527	0	0.310215	0.414879	0.131493	0	0	0.143413	0.347819	0.49294	0.159242	0	0	0	0.429474	0.425326	0.1337	0.0114997	0	0	0.421561	0.428515	0.149924	0
794	1022	1518	P15180	P15180	Lysine--tRNA ligase, cytoplasmic	491	P15180	KRS1	cytosol	cytosol	Lysyl-tRNA synthetase	34286.2	649	730	637	0.285029	0.207752	0.126712	0.154324	0.136467	0.089715	0.254515	0.20946	0.164584	0.167748	0.118354	0.0853398	0.173842	0.196655	0.169144	0.180996	0.175857	0.103506	0.238342	0.23604	0.171145	0.160423	0.107305	0.0867442	0.191438	0.280938	0.18101	0.130693	0.127865	0.0880568	0.203424	0.262315	0.184795	0.156736
2252	2346	2581	P15274	P15274	AMP deaminase	492	P15274	AMD1		cytosol	AMP deaminase	3973.39	410	398	369	0.102862	0.0873162	0.121703	0.171761	0.254417	0.26194	0.0770032	0.0815626	0.11819	0.172888	0.229273	0.321083	0.0730426	0.0635521	0.117081	0.163688	0.252667	0.32997	0.0826472	0.0777191	0.111087	0.183109	0.244303	0.301135	0.0692682	0.0897236	0.116205	0.180014	0.240357	0.304432	0.0767616	0.0894618	0.0929581	0.165192
2366	2627	2605	P15303	P15303	Protein transport protein SEC23	493	P15303	SEC23		COPII	GTPase-activating protein, stimulates the GTPase activity of Sar1p	14587.2	707	886	792	0.0778916	0.0718736	0.0965324	0.214346	0.310516	0.22884	0.0795032	0.0721975	0.100576	0.223862	0.290927	0.232934	0.101666	0.0806776	0.0933346	0.21176	0.267365	0.245197	0.0499467	0.048332	0.134991	0.251379	0.297112	0.218239	0.0427608	0.0451638	0.133421	0.263709	0.313099	0.201847	0.0540703	0.0450451	0.128826	0.256569
[truncated: 2,303 more rows]
[truncated: 140 more columns]

## Sheet: Combined Predictor
Rank Total	Original Protein IDs	Main ID	Protein names	Protein IDs	Gene names	Distance	Compartment	SS_Localization	Correl
[truncated: 3,426 more rows]

[truncated: 13 more sheets: Query, ProfPlot Data, PCA Plots, Profile Plots, Neighbourhoods, CombPred, DTT hits analysed, Cytosolic pool analysis, LFQ and Test Results, MR analysis, Con PCA, DTT PCA, Tun PCA]
