# Supplementary material for: Dynamic Organellar Mapping in yeast reveals extensive protein localization changes during ER stress
Source: Nat Commun. 2025 Dec 2;16:10842. doi: 10.1038/s41467-025-66946-8 (PMC12672650; doi:10.1038/s41467-025-66946-8)
Supplement: Supplementary file 16 — Supplementary Data 13 [file 41467_2025_66946_MOESM16_ESM.xlsx]

## Sheet: ER stress maps LFQ data
Protein IDs	Protein names	Gene names	LFQ intensity Control_map1_01K	LFQ intensity Control_map1_03K	LFQ intensity Control_map1_06K	LFQ intensity Control_map1_12k	LFQ intensity Control_map1_24k	LFQ intensity Control_map1_78k	LFQ intensity Control_map1_Cyt	LFQ intensity Control_map2_01K	LFQ intensity Control_map2_03K	LFQ intensity Control_map2_06K	LFQ intensity Control_map2_12k	LFQ intensity Control_map2_24k	LFQ intensity Control_map2_78k	LFQ intensity Control_map2_Cyt	LFQ intensity Control_map3_01K	LFQ intensity Control_map3_03K	LFQ intensity Control_map3_06K	LFQ intensity Control_map3_12k	LFQ intensity Control_map3_24k	LFQ intensity Control_map3_78k	LFQ intensity Control_map3_Cyt	LFQ intensity DTT_map1_01K	LFQ intensity DTT_map1_03K	LFQ intensity DTT_map1_06K	LFQ intensity DTT_map1_12k	LFQ intensity DTT_map1_24k	LFQ intensity DTT_map1_78k	LFQ intensity DTT_map1_Cyt	LFQ intensity DTT_map2_01K	LFQ intensity DTT_map2_03K	LFQ intensity DTT_map2_06K	LFQ intensity DTT_map2_12k	LFQ intensity DTT_map2_24k	LFQ intensity DTT_map2_78k	LFQ intensity DTT_map2_Cyt	LFQ intensity DTT_map3_01K	LFQ intensity DTT_map3_03K	LFQ intensity DTT_map3_06K	LFQ intensity DTT_map3_12k	LFQ intensity DTT_map3_24k	LFQ intensity DTT_map3_78k	LFQ intensity DTT_map3_Cyt	LFQ intensity Tunicamycin_map1_01K	LFQ intensity Tunicamycin_map1_03K	LFQ intensity Tunicamycin_map1_06K	LFQ intensity Tunicamycin_map1_12k	LFQ intensity Tunicamycin_map1_24k
A0A023PXI0	Putative uncharacterized membrane protein YMR306C-A	YMR306C-A	0	0	0	0	0	0	0	0	0	0	0	0	0	0	30078000	15270000	19941000	0	33969000	31272000	43768000	0	0	0	0	0	0	0	0	0	0	0	0	0	0	0	22359000	0	44022000	36851000	0	0	0	0	0	0	0
A5Z2X5	UPF0495 protein YPR010C-A	YPR010C-A	831480000	3245500000	895360000	39461000	0	0	0	494880000	1850300000	765940000	24833000	0	0	0	102320000	1399100000	294150000	10416000	0	0	0	459740000	824590000	276680000	0	0	0	0	355170000	554030000	194340000	0	0	0	0	237520000	421990000	146550000	0	0	0	0	805510000	1681900000	1114200000	98197000	0
D6VTK4	Pheromone alpha factor receptor	STE2	144070000	144160000	250890000	252940000	162780000	21756000	0	152280000	121120000	237640000	281260000	121340000	0	0	213510000	181430000	260820000	384400000	201810000	30220000	9957000	114660000	106430000	242530000	116870000	72826000	14109000	0	153950000	109460000	273300000	204430000	113330000	40938000	0	123700000	101090000	257860000	165670000	115690000	9388900	0	0	0	0	5950700	0
D6W196	Truncated non-functional calcium-binding mitochondrial carrier SAL1-1	SAL1	43280000	79288000	25239000	0	0	0	0	49458000	70714000	24678000	0	0	0	0	61502000	71399000	23978000	0	0	0	0	36561000	51316000	15790000	0	0	0	0	43365000	50196000	0	0	0	0	0	24905000	47744000	15989000	0	0	0	0	40024000	79086000	45221000	0	0
O13297	mRNA-capping enzyme subunit beta	CET1	73431000	20360000	18213000	40953000	63447000	70646000	103380000	70127000	22742000	18249000	42291000	74342000	103420000	99438000	105890000	43183000	52985000	64668000	96374000	152790000	83601000	54979000	44614000	31400000	49488000	54153000	82023000	102050000	65303000	49789000	24776000	46581000	55565000	84849000	89735000	79250000	46449000	41911000	42636000	50974000	94772000	105580000	68208000	21253000	44549000	120570000	215970000
O13329	DNA replication fork-blocking protein FOB1	FOB1	19646000	12443000	55927000	125480000	143560000	115380000	5244300	44922000	7062700	75353000	100650000	134440000	119410000	4361200	40792000	24594000	88567000	98007000	126870000	64980000	4754800	19831000	0	41243000	152820000	188050000	67876000	0	33052000	1529300	64002000	213050000	178660000	116500000	0	32653000	0	12297000	125900000	136600000	52864000	0	33424000	6279500	38531000	77328000	76876000
O13516	40S ribosomal protein S9-A	RPS9A	209770000	63957000	58891000	148370000	262210000	470450000	83667000	329860000	252330000	262460000	384970000	456670000	1135100000	239230000	153640000	142350000	101730000	140200000	205780000	1007200000	234320000	104570000	56589000	66103000	128000000	204520000	410480000	87198000	111610000	96459000	86079000	156150000	285790000	597870000	130330000	140940000	102910000	96536000	150180000	317410000	525800000	184090000	135080000	74945000	63943000	139750000	309830000
O13525	Ubiquinone biosynthesis protein COQ4, mitochondrial	COQ4	96449000	144190000	36072000	15376000	21405000	32687000	0	86698000	208490000	40877000	0	0	0	0	107760000	190950000	59765000	0	0	0	0	135070000	362900000	100370000	0	0	0	0	171400000	177780000	55587000	0	0	0	0	148280000	189200000	72688000	0	0	0	14469000	150640000	382680000	136860000	7202700	0
O13535	Transposon Ty1-H Gag-Pol polyprotein;Capsid protein;Ty1 protease;Integrase;Reverse transcriptase/ribonuclease H	TY1B-H	19990000	0	50166000	58593000	78501000	42260000	0	31782000	27221000	52059000	86906000	75412000	70341000	0	0	0	34987000	42049000	77016000	43283000	0	0	0	28886000	62278000	73740000	48151000	0	0	0	30159000	80187000	61490000	30384000	0	0	0	0	35173000	0	44175000	0	0	0	0	20180000	19906000
O13539	THO complex subunit THP2	THP2	39990000	22065000	9750100	54784000	58002000	73931000	18545000	26531000	17906000	18021000	51188000	67491000	25652000	31446000	63095000	35736000	33313000	26514000	83617000	78527000	17427000	38806000	24619000	36640000	128840000	159270000	247630000	28037000	27512000	25803000	29995000	106260000	102130000	227300000	39421000	31581000	20130000	39765000	89683000	184350000	191210000	14541000	30495000	10885000	8196700	57136000	108710000
O13541	Putative uncharacterized protein YLR280C	YLR280C	106330000	180240000	0	0	0	0	0	0	0	0	0	0	0	0	95044000	110130000	0	0	0	0	0	0	0	28977000	0	0	0	0	0	69193000	0	0	0	0	0	0	0	0	0	0	0	0	65382000	158410000	0	0	0
O13547	Covalently-linked cell wall protein 14	CCW14	365060000	332570000	604850000	576290000	415240000	44415000	82773000	385240000	359170000	853310000	504220000	363600000	112880000	69070000	480030000	372450000	690710000	812700000	656400000	168760000	65167000	387450000	438300000	308420000	94506000	51662000	0	84465000	452110000	347640000	241530000	95852000	69956000	0	51139000	423180000	467730000	259110000	90498000	50297000	0	53243000	936820000	804210000	1101200000	1132400000	612340000
O13563;O13563-2	26S proteasome regulatory subunit RPN13	RPN13	210890000	134740000	143840000	97853000	95360000	89180000	351070000	217270000	175000000	128720000	110040000	77417000	99625000	306520000	64363000	153150000	124350000	132000000	145810000	120570000	291070000	350790000	329000000	224590000	180410000	121260000	140260000	402270000	327130000	188170000	161590000	124370000	117760000	130800000	394800000	138950000	273250000	204100000	144900000	8192200	101630000	425760000	267990000	227730000	150510000	174220000	171200000
O13585	Dilute domain-containing protein YPR089W		42937000	29637000	27589000	40633000	40365000	116630000	51171000	26821000	27217000	28331000	32675000	31380000	92483000	33886000	10020000	0	34495000	36008000	65361000	134800000	53920000	47414000	24920000	53515000	50672000	56069000	108380000	60456000	22218000	40388000	33686000	49716000	47456000	123550000	59177000	30237000	19697000	44199000	40026000	50677000	95024000	64283000	46497000	25786000	34603000	43889000	67018000
O14455	60S ribosomal protein L36-B	RPL36B	6224000000	4534100000	4652300000	6250800000	12110000000	20264000000	5861000000	6505900000	4966300000	4082400000	8107300000	12218000000	27725000000	6258700000	5555500000	4291900000	4156400000	5573100000	10052000000	31652000000	6167400000	2684100000	2604100000	3286500000	4277100000	6427500000	15532000000	3169800000	2527600000	2153000000	2474100000	3904300000	6547600000	18886000000	3100700000	2622900000	2693000000	2776700000	4321800000	8989000000	15539000000	3310700000	3626500000	3400500000	2208800000	5385300000	13618000000
O14464	54S ribosomal protein RTC6, mitochondrial	RTC6	72726000	151220000	0	0	0	0	0	98780000	131870000	0	0	0	0	0	191390000	129370000	53350000	0	0	0	0	49178000	83931000	44391000	0	0	0	0	54987000	66492000	25948000	0	0	0	0	65131000	82556000	46309000	0	0	0	0	44192000	82504000	0	0	0
O14467	Multiprotein-bridging factor 1	MBF1	1753900000	1547400000	2161700000	3186200000	5416600000	5031900000	999470000	2101300000	2409600000	2950000000	4946200000	8016100000	7721300000	942810000	1848500000	1424400000	1801500000	3074800000	5130300000	7515000000	1331600000	2504700000	2234400000	3417400000	4831000000	7306500000	9755100000	1607200000	2538800000	2123700000	3264500000	4915400000	8130800000	11162000000	1656400000	2615900000	2285700000	3482800000	6471000000	9957300000	10838000000	1530400000	1631800000	1786200000	1540300000	3930200000	7269000000
O14468	Uncharacterized protein YOR304C-A	YOR304C-A	0	0	0	36207000	0	0	0	0	60639000	0	0	69383000	0	0	0	0	0	61680000	45289000	0	55861000	42940000	0	63694000	0	0	0	0	0	72846000	57092000	65231000	0	0	0	74406000	22426000	60386000	28626000	0	0	46549000	45111000	0	0	0	0
O43137	Uncharacterized protein YBR085C-A	YBR085C-A	136910000	108240000	78120000	75827000	73043000	30960000	227120000	123960000	136480000	75524000	121700000	97952000	41617000	324350000	71855000	88968000	80216000	118840000	92332000	6894800	292230000	440690000	453600000	359540000	319870000	240780000	175930000	958670000	308000000	454300000	331570000	241360000	205490000	129360000	760680000	367100000	539930000	414040000	410570000	243640000	156250000	853700000	452360000	364980000	325530000	456610000	263180000
O60200	Mitochondrial distribution and morphology protein 35	MDM35	175780000	234330000	107120000	0	0	0	0	124250000	152330000	27637000	0	0	0	0	371490000	593270000	123200000	20687000	15714000	0	0	48313000	24007000	0	0	0	0	0	24089000	0	0	0	0	0	0	35367000	0	32522000	14391000	0	0	0	113560000	196610000	154270000	0	0
O74700	Mitochondrial import inner membrane translocase subunit TIM9	TIM9	2589600000	3511100000	1176700000	149700000	133430000	66678000	167370000	3340900000	4789400000	1401800000	109130000	106670000	384590000	136570000	3377400000	4082300000	1055600000	124060000	100660000	60331000	149270000	754600000	653030000	326540000	97879000	93449000	77966000	169960000	884200000	598910000	241550000	99468000	95160000	0	147320000	910150000	663450000	328320000	99544000	103770000	43307000	163010000	1433200000	3205500000	1579900000	218630000	100680000
O75012	37S ribosomal protein MRP10, mitochondrial	MRP10	184770000	259580000	68837000	0	0	0	0	204410000	406030000	97856000	0	0	0	0	280610000	471980000	136080000	12311000	0	0	0	106840000	216630000	77099000	0	0	0	0	140110000	104970000	33063000	0	0	0	0	107320000	177060000	70965000	0	0	0	0	78732000	151830000	81102000	0	0
O94742	26S proteasome complex subunit SEM1	SEM1	147540000	99108000	135410000	79859000	87690000	99691000	209880000	196280000	161560000	159320000	109600000	110930000	93976000	166450000	92711000	135870000	126740000	143070000	133970000	83828000	161580000	173890000	130090000	87934000	101440000	134080000	90881000	105470000	171500000	152900000	121940000	127270000	118270000	92443000	130240000	170430000	187270000	124110000	154670000	145610000	96735000	182240000	95582000	67446000	57615000	108360000	112480000
P00044	Cytochrome c iso-1	CYC1	1667400000	3176000000	941320000	234470000	261510000	500960000	228170000	1475600000	2984000000	914520000	249250000	260910000	400940000	229080000	2040400000	4196400000	1147600000	221680000	246660000	677360000	241830000	366980000	995240000	372410000	212840000	310220000	555820000	198580000	644030000	434390000	292390000	167920000	262990000	507140000	215430000	711800000	450770000	421090000	370720000	592360000	1195400000	338550000	825540000	2115400000	1201800000	342960000	548770000
P00045	Cytochrome c iso-2	CYC7	0	93209000	0	0	0	0	0	98060000	168490000	41993000	0	0	0	0	39951000	82891000	21719000	0	0	0	0	0	0	0	0	0	0	0	0	0	0	0	0	0	0	0	0	0	0	0	0	0	0	69860000	47117000	0	0
P00127	Cytochrome b-c1 complex subunit 6	QCR6	615180000	1143500000	316990000	11241000	0	0	23015000	441490000	838640000	271960000	0	0	0	0	802930000	1351100000	600030000	0	0	0	0	317550000	205390000	112680000	0	0	0	0	184530000	178180000	90390000	4115600	0	0	0	478590000	334570000	167030000	0	0	0	0	579390000	1509500000	960650000	53215000	0
P00128	Cytochrome b-c1 complex subunit 7	QCR7	1513100000	2431100000	705690000	6898200	0	0	0	2221300000	2121700000	794940000	11770000	0	0	0	2628500000	2852400000	1211500000	2941500	0	0	0	635480000	1179200000	348790000	0	0	0	0	1035900000	734190000	370030000	0	0	0	0	1010800000	549820000	261160000	1856900	0	0	0	1338200000	2141700000	1443300000	100960000	8100500
P00175	Cytochrome b2, mitochondrial	CYB2	97277000	158470000	34110000	0	0	0	0	138740000	173510000	57093000	0	0	0	0	67611000	86253000	0	0	0	0	0	30564000	10926000	7910600	5009600	4822500	0	3284900	31461000	6317200	0	0	0	0	0	36083000	29433000	0	0	0	0	0	82123000	121630000	55682000	0	0
P00330	Alcohol dehydrogenase 1	ADH1	14914000000	12799000000	8143200000	8345100000	8086700000	3460600000	34192000000	13405000000	13455000000	9290300000	9873400000	7601700000	4065900000	32489000000	11208000000	13894000000	12854000000	15211000000	12193000000	5017200000	34849000000	23640000000	22206000000	17195000000	13432000000	10015000000	7346100000	42704000000	14645000000	24788000000	17833000000	11840000000	11539000000	6024200000	41160000000	18755000000	26753000000	19130000000	15843000000	11002000000	6480900000	40580000000	21037000000	16290000000	11223000000	14110000000	11864000000
P00331	Alcohol dehydrogenase 2	ADH2	0	0	0	0	0	0	0	0	16100000	0	0	0	0	0	50400000	91067000	25872000	0	0	0	0	49661000	51052000	16922000	0	0	0	0	0	16417000	0	0	0	0	0	35422000	48341000	0	0	0	0	0	0	0	0	0	0
P00358	Glyceraldehyde-3-phosphate dehydrogenase 2	TDH2	6391500000	7691500000	4775200000	5282400000	3191400000	4310200000	9704900000	5268400000	4757800000	3916300000	3698500000	2711700000	1675400000	12443000000	2349700000	3411800000	5178600000	5470900000	5815900000	3158600000	9409400000	16853000000	12559000000	6389300000	9183200000	6645300000	5236400000	14261000000	9090200000	13433000000	8299100000	6970500000	5136800000	4129700000	17934000000	13190000000	14928000000	13189000000	13995000000	6014100000	7289500000	21504000000	16927000000	9389300000	6667700000	9213400000	6127000000
P00359	Glyceraldehyde-3-phosphate dehydrogenase 3	TDH3	35863000000	31593000000	19944000000	19708000000	24420000000	17254000000	72091000000	32271000000	33683000000	26631000000	26878000000	23495000000	17280000000	73213000000	21621000000	29792000000	24443000000	28389000000	28216000000	22687000000	72322000000	41190000000	41873000000	35428000000	25057000000	21620000000	18923000000	76539000000	35546000000	46077000000	35333000000	22959000000	26186000000	17903000000	77484000000	33932000000	55299000000	36560000000	32163000000	22955000000	18951000000	72390000000	41735000000	34719000000	25674000000	31176000000	32252000000
P00360	Glyceraldehyde-3-phosphate dehydrogenase 1	TDH1	5273700	17619000	12344000	0	21129000	21859000	67742000	6276000	17390000	8949900	15048000	13242000	12919000	60452000	5384600	6058900	7341000	15689000	7338500	20098000	65683000	394060000	391830000	302250000	320300000	264850000	287300000	889250000	227240000	342520000	286710000	190780000	237590000	197030000	711570000	238740000	392310000	314290000	317540000	204860000	277990000	679440000	409670000	383390000	252560000	417100000	349190000
P00401	Cytochrome c oxidase subunit 1	COX1	969490000	1262100000	455750000	0	0	0	0	701260000	1066900000	298390000	0	0	0	0	637760000	889960000	297860000	0	0	0	0	312720000	326980000	100680000	0	0	0	0	336150000	209180000	86099000	0	0	0	0	423310000	411040000	173440000	0	0	0	0	938930000	1381000000	1071000000	81560000	0
P00410	Cytochrome c oxidase subunit 2	COX2	1758900000	2770800000	864350000	0	0	0	0	1480400000	2779700000	526500000	0	0	0	0	1060900000	1574200000	603150000	0	0	0	0	451280000	677150000	261100000	0	0	0	0	442020000	505670000	156360000	0	0	0	0	458850000	397210000	193600000	0	0	0	0	1504000000	2683200000	1822000000	34887000	0
P00424	Cytochrome c oxidase polypeptide 5A, mitochondrial	COX5A	959140000	1763100000	602810000	8151100	0	0	0	954830000	1402600000	515430000	0	0	0	0	769140000	859990000	391900000	7893000	0	0	0	452590000	457560000	174670000	0	0	0	0	322920000	446010000	176970000	0	0	0	0	297070000	282540000	114000000	0	0	0	0	1079700000	1745600000	1126400000	75432000	0
P00425	Cytochrome c oxidase polypeptide 5B, mitochondrial	COX5B	549590000	736290000	294690000	0	0	0	0	498320000	738550000	53395000	0	0	0	0	471330000	390970000	151650000	0	0	0	0	453220000	565860000	192900000	0	0	0	0	548460000	496820000	163720000	0	0	0	0	447050000	500900000	188300000	0	0	0	0	471760000	945480000	608870000	0	0
P00427	Cytochrome c oxidase subunit 6, mitochondrial	COX6	2067000000	3343000000	948290000	4761900	0	0	0	2045400000	2804000000	712680000	652700	756030	0	0	2424900000	3072800000	683990000	8175300	0	0	0	852590000	1144200000	371690000	0	0	0	0	1071700000	879350000	309130000	0	0	0	0	1163000000	1345600000	571850000	1476100	0	0	0	1450300000	2408000000	1483800000	111870000	0
P00431	Cytochrome c peroxidase, mitochondrial	CCP1	797290000	1354700000	349820000	33164000	8633600	0	83016000	941280000	1204200000	377750000	27509000	4458500	0	63429000	976910000	1203400000	312950000	32279000	8580800	0	79738000	581590000	411390000	177580000	82052000	52754000	23745000	277390000	885990000	454860000	174470000	65180000	59495000	15548000	227860000	775310000	540420000	200130000	90648000	66335000	35014000	307730000	1473200000	2523800000	1370900000	174010000	72694000
P00445	Superoxide dismutase [Cu-Zn]	SOD1	2490500000	2369000000	1690600000	1316500000	1190600000	439040000	6721200000	2047400000	2470700000	1697300000	1453800000	1021500000	568320000	5226000000	1769000000	2383300000	1758700000	1702000000	1310400000	609320000	6005600000	2109600000	2086600000	1979000000	1185000000	865600000	682980000	4738200000	1742200000	2579100000	1796000000	974800000	1174800000	594970000	4009800000	1768400000	2272000000	1682900000	1084600000	860390000	469020000	4103400000	2153700000	2000500000	1419000000	1516800000	1368100000
P00447	Superoxide dismutase [Mn], mitochondrial	SOD2	1867800000	2026000000	636840000	0	0	0	0	1664400000	1785900000	698740000	0	0	0	4114800	1704100000	2245500000	846840000	2453000	0	0	3265800	1408900000	1597600000	519920000	0	0	2921600	11624000	1314500000	1220300000	403190000	0	0	0	0	1441000000	1576400000	522940000	30753000	13039000	0	0	2142500000	2545800000	2032500000	96005000	3332000
P00498	ATP phosphoribosyltransferase	HIS1	506240000	402840000	238400000	279930000	271830000	101450000	1232300000	426310000	404300000	337170000	360910000	244310000	110600000	1283600000	308290000	356060000	347180000	320060000	308760000	116180000	1254000000	371450000	369910000	295950000	277370000	214040000	146880000	991580000	295480000	448010000	285560000	230030000	218570000	123540000	887480000	304350000	455340000	325280000	297030000	212830000	112680000	827380000	523710000	358840000	211780000	282260000	236800000
P00546	Cyclin-dependent kinase 1	CDC28	104570000	77680000	135270000	123530000	201850000	145050000	120060000	106580000	107900000	172750000	176130000	168920000	188410000	120090000	73292000	51989000	116950000	150250000	156230000	161690000	83005000	105760000	102880000	186160000	164410000	190030000	238300000	139170000	124130000	121970000	178880000	180240000	206860000	196210000	138340000	70804000	82842000	165270000	136440000	161760000	137340000	118360000	168450000	155540000	166910000	265740000	343720000
P00549	Pyruvate kinase 1	CDC19	16317000000	12936000000	8190600000	8924800000	7900900000	5021500000	35649000000	15466000000	13708000000	8808600000	10520000000	7584700000	5182700000	36111000000	11947000000	13055000000	10070000000	11507000000	10681000000	5211600000	39910000000	18827000000	19376000000	16377000000	11653000000	8909300000	7478600000	40847000000	14651000000	20374000000	14178000000	10801000000	10920000000	6463600000	38907000000	15647000000	22302000000	14857000000	12839000000	8841000000	6019100000	35847000000	21517000000	15636000000	9589800000	15690000000	13602000000
P00560	Phosphoglycerate kinase	PGK1	9071500000	7568600000	9578000000	9920600000	10256000000	10511000000	19791000000	7998300000	8756400000	12003000000	13698000000	10227000000	10835000000	21152000000	5856200000	7778600000	13045000000	13219000000	12066000000	14002000000	21218000000	14100000000	14230000000	18019000000	14000000000	12029000000	14572000000	29059000000	12317000000	17163000000	18524000000	13850000000	13520000000	14358000000	27692000000	11880000000	18832000000	17249000000	16813000000	14276000000	15044000000	25997000000	16186000000	11482000000	13151000000	17193000000	14987000000
P00572	Thymidylate kinase	CDC8	0	0	0	0	0	0	31603000	0	0	0	0	0	0	54109000	18788000	18819000	31421000	23898000	20040000	0	82974000	25010000	28364000	0	17421000	7498300	0	72487000	0	16826000	17713000	0	0	0	41353000	19073000	38308000	29755000	29783000	14752000	0	80786000	30553000	18196000	18325000	19158000	0
P00724-2;P00724	Invertase 2	SUC2	20581000	12627000	18693000	31003000	16206000	0	38020000	15258000	27313000	48819000	110950000	42795000	0	82458000	0	0	0	6599700	0	0	55177000	12869000	0	0	12181000	0	0	58264000	7310400	22950000	15142000	0	0	0	48041000	44146000	0	0	0	0	0	53081000	11413000	13287000	0	0	0
P00729	Carboxypeptidase Y	PRC1	275460000	233460000	510730000	376850000	192900000	144940000	146470000	316640000	234130000	367730000	386260000	208840000	131220000	133420000	247220000	247030000	471730000	331620000	264030000	143490000	100110000	1710000000	1478100000	835050000	360450000	110310000	15287000	73639000	1822300000	1371900000	846630000	252570000	109310000	22268000	39094000	1759100000	1202300000	831150000	187060000	88023000	0	30192000	1773100000	2343800000	3669100000	1405100000	384280000
P00812	Arginase	CAR1	125220000	92126000	69857000	77419000	76909000	37664000	342340000	155630000	142500000	109490000	131850000	122410000	63720000	384680000	97687000	114300000	92071000	115180000	97897000	33248000	328270000	136180000	122090000	92380000	103390000	79305000	53737000	322320000	84018000	151090000	95871000	82657000	79704000	37358000	315980000	124080000	153350000	132210000	92523000	76359000	43884000	328100000	157850000	123610000	84834000	99588000	90113000
P00815	Histidine biosynthesis trifunctional protein;Phosphoribosyl-AMP cyclohydrolase;Phosphoribosyl-ATP pyrophosphohydrolase;Histidinol dehydrogenase	HIS4	515830000	393560000	258500000	305240000	250610000	130050000	1301500000	433030000	454370000	300490000	307050000	218610000	125580000	1255600000	374620000	436900000	344610000	393070000	344560000	170510000	1304900000	375280000	363420000	307000000	246540000	176250000	153240000	819030000	260250000	413120000	269940000	199060000	191660000	122290000	768070000	312780000	450960000	311310000	254190000	173330000	118670000	734290000	304370000	257450000	161810000	237270000	200130000
P00817	Inorganic pyrophosphatase	IPP1	1424700000	1260700000	914420000	863660000	758200000	398130000	3144700000	1171000000	1204900000	871560000	993250000	761070000	456200000	3148100000	962960000	1336500000	1205800000	1195300000	1141500000	528370000	3539200000	1895100000	1698000000	1485400000	1454400000	1028400000	731880000	3612400000	1274600000	2002200000	1515600000	1145900000	1106900000	606000000	3332400000	1564400000	2255900000	1722700000	1502900000	1078400000	748980000	3679600000	1984700000	1408800000	1160100000	1403500000	1134900000
P00830	ATP synthase subunit beta, mitochondrial	ATP2	10742000000	19401000000	6310600000	97509000	443800	0	0	12669000000	18647000000	6365600000	68998000	2392700	0	0	12833000000	17197000000	6185700000	130610000	3175600	0	0	7721000000	9647500000	4017800000	68441000	0	0	0	9224100000	8065200000	3145000000	30522000	0	0	0	7085900000	9503900000	3804400000	33258000	0	0	0	10438000000	17338000000	12582000000	790870000	29546000
P00890	Citrate synthase, mitochondrial	CIT1	1535200000	2528700000	719770000	5837800	13316000	20013000	0	1495600000	1994000000	628570000	11274000	18397000	2901600	0	1266500000	1790400000	614730000	15012000	0	6067500	0	1130000000	1534000000	475060000	18057000	12980000	42916000	0	1339400000	1216900000	410780000	784350	4679100	25811000	0	1280900000	1321400000	499080000	8402500	6331600	21272000	0	1295400000	2252800000	1404700000	60885000	7563200
P00899	Anthranilate synthase component 1	TRP2	190120000	148320000	110170000	107200000	81613000	40059000	459220000	179430000	190720000	128130000	143140000	104290000	40411000	539190000	141420000	164880000	152660000	167460000	152350000	59789000	606640000	190850000	201980000	165320000	120840000	94985000	80151000	462670000	151920000	222670000	151130000	103410000	101420000	51698000	453330000	174000000	217440000	197600000	148070000	104060000	66394000	448090000	187370000	129950000	98358000	136680000	135380000
P00924	Enolase 1	ENO1	1074900000	774860000	597200000	635200000	516350000	240560000	2271500000	814610000	922550000	714550000	660190000	547210000	238360000	2519800000	490610000	716560000	636120000	619220000	557830000	252360000	2403600000	2438800000	2544100000	2034200000	1823300000	1180100000	894330000	5845200000	1790500000	2753400000	1806300000	1386100000	1254900000	675270000	4695700000	1897700000	2636500000	1943300000	1527600000	1052200000	735330000	5010700000	4027700000	3719300000	2340400000	3423000000	2682100000
P00925	Enolase 2	ENO2	24863000000	19791000000	13911000000	14457000000	12649000000	5642100000	48034000000	22611000000	22421000000	16191000000	17490000000	12524000000	6020900000	53709000000	16772000000	24545000000	21413000000	23411000000	19537000000	7850800000	64820000000	37408000000	37598000000	32426000000	24083000000	17403000000	12936000000	68633000000	28009000000	38889000000	29877000000	20476000000	19327000000	9629000000	64763000000	28651000000	48606000000	34438000000	29052000000	18775000000	12044000000	68871000000	39242000000	28623000000	19719000000	27650000000	24737000000
P00927	Threonine dehydratase, mitochondrial	ILV1	2403300000	4219100000	638820000	1427600	585850	0	0	2934600000	2499000000	190700000	2006400	0	0	0	2045000000	2763400000	778530000	5990600	950370	486220	0	1783300000	2103200000	687080000	0	0	0	1358100	2019600000	1840100000	567170000	566930	0	0	0	1601000000	1748500000	595380000	199430	0	0	0	910110000	1609100000	461380000	61408000	0
P00931	Tryptophan synthase	TRP5	500160000	406670000	268430000	306540000	253200000	129260000	1133800000	457650000	479320000	296660000	372380000	259090000	130890000	1108400000	294550000	328690000	364540000	583830000	537710000	203380000	1057600000	612890000	517780000	439790000	421440000	343410000	284960000	1096300000	390260000	723140000	460980000	345960000	324450000	177030000	1096800000	507490000	628480000	656470000	467160000	366800000	193220000	1108600000	680620000	395820000	277190000	459180000	378990000
P00937	Multifunctional tryptophan biosynthesis protein;Anthranilate synthase component 2;Indole-3-glycerol phosphate synthase	TRP3	372080000	289100000	225440000	217610000	185700000	69495000	960160000	319420000	274120000	236700000	239250000	214640000	88872000	967960000	259720000	319510000	305090000	335510000	288490000	138750000	1000500000	426280000	397900000	316890000	279590000	207690000	177750000	843430000	283220000	474950000	285510000	232030000	224860000	133770000	801770000	443900000	527910000	414470000	351980000	233040000	142640000	941070000	385880000	252990000	177820000	265760000	242570000
P00942	Triosephosphate isomerase	TPI1	6377900000	5056400000	3925600000	3549400000	3251100000	1260300000	15688000000	5799400000	6434000000	4636600000	4452800000	3305600000	1602200000	16020000000	3813400000	5433700000	4575600000	4491400000	3687400000	1479300000	14926000000	8547200000	8910800000	7127500000	5331000000	3659900000	2754900000	19175000000	7212900000	10382000000	8038100000	4529400000	5027400000	2179200000	17376000000	6750700000	9789600000	7224600000	5344300000	3971000000	2196700000	15493000000	9772500000	7682300000	5974100000	6445600000	5274600000
P00950	Phosphoglycerate mutase 1	GPM1	7794000000	6306100000	4124900000	4087800000	3804700000	2697100000	17081000000	5787400000	6027100000	3891000000	4732400000	3804900000	2919100000	14167000000	4995500000	5900300000	4864800000	6143100000	7541100000	9410100000	17281000000	8807400000	9879900000	8002700000	5902100000	4680800000	4750300000	17153000000	6521500000	9478400000	7419600000	5215300000	5485200000	3934900000	16620000000	7611700000	11400000000	8167200000	7617800000	6188200000	6628100000	17875000000	9950300000	7595300000	4428300000	6214700000	6930700000
P00958	Methionine--tRNA ligase, cytoplasmic	MES1	452670000	325300000	224640000	223240000	223490000	96973000	1126800000	398580000	378950000	221550000	243300000	203260000	105080000	959930000	341090000	343070000	270630000	296750000	270180000	144650000	1099800000	369760000	354610000	260160000	211700000	165400000	139970000	780260000	262070000	389740000	253740000	184330000	200110000	102170000	746720000	324770000	417850000	297180000	246170000	179250000	125730000	793170000	352030000	263890000	143430000	209280000	182060000
P01094	Protease A inhibitor 3	PAI3	0	0	0	0	0	0	16919000	0	0	0	0	0	0	14286000	0	0	0	0	0	0	0	17285000	0	0	0	0	0	32604000	0	0	0	0	0	0	42681000	19913000	14460000	16412000	0	0	0	37147000	17851000	0	0	0	0
P01097	ATPase inhibitor, mitochondrial	INH1	1092200000	1568200000	544880000	162440000	350060000	641740000	0	1136900000	1322300000	337010000	20900000	0	0	0	1129000000	1491900000	369160000	11254000	0	136440000	0	493840000	807150000	321220000	0	0	0	0	605400000	632440000	189210000	0	0	0	0	459090000	541400000	213150000	0	0	0	0	992080000	2344400000	1052000000	66264000	0
P01098	ATPase-stabilizing factor 9 kDa, mitochondrial	STF1	419630000	576120000	73441000	0	0	0	0	498990000	893140000	216730000	0	0	0	0	343740000	461980000	138790000	0	0	0	0	739280000	975400000	317920000	0	0	0	0	946530000	802330000	282740000	0	0	0	0	705750000	864880000	319970000	0	0	0	0	821880000	1880100000	526630000	23303000	0
P01119	Ras-like protein 1	RAS1	393950000	397050000	598650000	386270000	56425000	0	0	349740000	355940000	404250000	256590000	75074000	5954700	3181300	411140000	341000000	242660000	190890000	84759000	6199400	0	360010000	345500000	551030000	237970000	61919000	0	0	344200000	219330000	400490000	215580000	52203000	7667900	0	292570000	239730000	408060000	247220000	72868000	2126400	0	119930000	191460000	235910000	249660000	91402000
P01120	Ras-like protein 2	RAS2	813500000	825020000	787180000	389770000	123710000	8705200	79941000	1077300000	1030200000	793630000	394040000	144060000	32881000	91088000	889990000	663970000	545540000	392910000	178360000	17941000	95115000	1108100000	1380600000	1696400000	793270000	229790000	44944000	63646000	1382100000	886840000	1346200000	643390000	238200000	35822000	75520000	1323000000	1243000000	1623200000	761410000	295240000	52570000	87482000	948880000	1060500000	1493200000	1126300000	364740000
P01123	GTP-binding protein YPT1	YPT1	1312800000	1191900000	2863700000	3220100000	2180500000	850800000	294330000	1199000000	1268800000	2969000000	3147600000	2684600000	1170800000	289970000	1105000000	1192800000	2718900000	3678100000	2983500000	1054900000	259680000	1688300000	1552200000	3104600000	2209900000	1393300000	858620000	351510000	1747400000	1655600000	3459700000	3226600000	1896700000	1084000000	365390000	1802700000	1608700000	3480600000	2873000000	1762500000	971130000	402470000	1390300000	1537000000	3535400000	3698000000	2397400000
P02293	Histone H2B.1	HTB1	16964000	12000000	36060000	42150000	70377000	51179000	0	0	0	0	9263500	18339000	0	0	0	0	0	0	0	0	0	0	0	0	0	0	0	0	0	0	0	0	0	0	0	0	0	0	0	0	0	0	14049000	18096000	28862000	35677000	30408000
P02294	Histone H2B.2	HTB2	7688200000	6350600000	11090000000	15448000000	25141000000	17841000000	2067700000	9452800000	6865600000	12083000000	13966000000	22653000000	25759000000	2522700000	14092000000	12124000000	14777000000	10329000000	13497000000	9397400000	2012800000	6594200000	2665100000	8064900000	13000000000	15601000000	11832000000	1248600000	10561000000	4259300000	9065300000	13832000000	17836000000	13558000000	1243300000	8358300000	4545800000	6903600000	11564000000	13972000000	10980000000	1103300000	7370000000	7957900000	6501300000	7213500000	8489600000
P02309	Histone H4	HHF1	5159500000	3182700000	5731700000	8398400000	17998000000	17864000000	834610000	3217900000	2372000000	2226200000	6720800000	11375000000	17345000000	1394200000	4049200000	2821900000	5241700000	4107900000	8179000000	3595700000	409030000	2599300000	1081800000	2599500000	6790200000	12170000000	7847100000	325490000	3866800000	1246800000	1679200000	5170000000	6476100000	6437900000	311580000	3271200000	1834200000	3093200000	3242500000	4600200000	3110500000	323830000	4366200000	3022800000	1867100000	4009000000	4646100000
P02381	Ribosomal protein VAR1, mitochondrial	VAR1	398310000	658180000	172570000	18393000	0	0	0	378230000	512520000	134120000	0	0	0	0	410740000	498540000	158390000	3349500	0	0	0	232750000	357550000	130600000	0	0	0	0	295770000	286170000	73645000	0	0	0	0	301290000	237230000	112540000	0	0	0	0	187410000	453440000	239320000	2341900	0
P02400	60S acidic ribosomal protein P2-beta	RPP2B	7254700000	4877300000	5435800000	8384100000	16415000000	27070000000	6581200000	8591100000	6770200000	8785400000	9973000000	13544000000	28888000000	5062700000	4885700000	3934300000	3444200000	5854200000	11203000000	33222000000	6944300000	3870800000	3423700000	4276400000	6266400000	10291000000	21769000000	4566500000	3971000000	3495900000	3563000000	5100800000	7941000000	23904000000	4329000000	2467100000	2645800000	2174800000	4234000000	7394100000	14435000000	3133400000	4638300000	3410600000	3318700000	7450000000	11737000000
P02406	60S ribosomal protein L28	RPL28	7550500000	5339400000	5174200000	8016900000	15520000000	31124000000	6131100000	8753900000	7038800000	7894100000	15632000000	16788000000	29820000000	7621300000	6293300000	4265300000	4676500000	6937100000	12550000000	36227000000	6777000000	4169400000	3396500000	3936600000	5731900000	10216000000	21507000000	3829300000	5450800000	4831800000	4161900000	6159100000	8480400000	22354000000	4955100000	3491800000	3335900000	3351100000	5765700000	9833800000	21075000000	3233900000	5228900000	3446500000	3547500000	6890300000	12838000000
P14127;P02407	40S ribosomal protein S17-B;40S ribosomal protein S17-A	RPS17B;RPS17A	8722300000	6754800000	5814700000	8685100000	16433000000	28321000000	8543800000	8304500000	5565500000	4993700000	11721000000	16322000000	37488000000	9332100000	8948100000	6721800000	5479700000	8758100000	15208000000	43467000000	11405000000	4623800000	4061200000	4789400000	6444900000	10698000000	24669000000	5248200000	4332200000	4267800000	3978900000	6565400000	9486200000	28585000000	5720100000	5175200000	5205300000	4845400000	7759600000	12704000000	24710000000	4727600000	5729900000	3910300000	3348600000	7707700000	14388000000
P02557	Tubulin beta chain	TUB2	307620000	204720000	137600000	182120000	173360000	102330000	621130000	267750000	211280000	137180000	211440000	172370000	95181000	673650000	155500000	108140000	129020000	216140000	242820000	113380000	392860000	357340000	284160000	229940000	254280000	237340000	255640000	634100000	243330000	402340000	239170000	198820000	200290000	135980000	698190000	218080000	210290000	201980000	190960000	161890000	119800000	437020000	514440000	252880000	188140000	353960000	335080000
P02829	ATP-dependent molecular chaperone HSP82	HSP82	635100000	419920000	281840000	272700000	266130000	122760000	1112800000	536720000	517900000	297900000	295680000	245070000	36185000	878920000	466800000	337830000	384870000	532050000	469140000	173610000	989580000	1359000000	1119100000	907750000	673850000	483990000	462830000	2092300000	992250000	1560000000	842540000	631410000	656860000	350850000	2102200000	1166700000	1123700000	1143600000	916710000	711210000	386810000	2615300000	967960000	766960000	442300000	663980000	580050000
P02992	Elongation factor Tu, mitochondrial	TUF1	2103900000	3420000000	1274800000	181120000	63085000	23056000	27275000	2068800000	2506100000	974470000	189050000	98086000	26583000	39027000	2313200000	3475500000	1137100000	169290000	76964000	0	56398000	1441800000	1961900000	784860000	151850000	113510000	53725000	38475000	1432500000	1695300000	674240000	118770000	117810000	28375000	38951000	1434300000	1828700000	920510000	231370000	110160000	30588000	34748000	1198200000	2363300000	1675800000	232700000	103860000
P02994	Elongation factor 1-alpha	TEF1	42636000000	37236000000	41297000000	53244000000	77086000000	94304000000	37399000000	37560000000	30299000000	43744000000	59305000000	72401000000	97836000000	34186000000	42491000000	43029000000	61953000000	73456000000	95384000000	136490000000	45948000000	37081000000	35274000000	51528000000	59940000000	74827000000	103310000000	41079000000	27463000000	35617000000	47456000000	50125000000	66047000000	96001000000	39681000000	30085000000	40316000000	55150000000	72476000000	93729000000	125930000000	39182000000	38461000000	28861000000	30240000000	50943000000	82070000000
P03871	Partitioning protein REP1	REP1	65581000	26898000	85173000	187910000	309700000	227750000	42609000	55287000	53838000	72133000	169640000	216420000	331060000	45405000	92730000	21749000	119110000	119380000	155780000	123320000	63433000	54994000	29869000	108620000	346070000	425490000	222010000	36599000	15805000	45148000	131570000	333380000	334440000	250000000	43088000	60281000	26785000	107420000	223200000	344430000	213480000	53831000	67668000	40111000	73445000	141760000	170940000
P03872	Partitioning protein REP2	REP2	98538000	38035000	132160000	215140000	301310000	424260000	48231000	71902000	64905000	126250000	218910000	236870000	391120000	55197000	88619000	38100000	102900000	149860000	178560000	235950000	52138000	45408000	25314000	98729000	288100000	466580000	394660000	49060000	44953000	27272000	129710000	336520000	299330000	426090000	51502000	31519000	30412000	61843000	137990000	238350000	212700000	55050000	90050000	21281000	82785000	167680000	197830000
P03873;P00163	Cytochrome b mRNA maturase bI2	bI2	28983000	48745000	19585000	0	0	0	0	28900000	44342000	0	0	0	0	0	0	19999000	0	0	0	0	0	17842000	29497000	0	0	0	0	0	0	20341000	0	0	0	0	0	0	32159000	0	0	0	0	0	0	59143000	49445000	0	0
P03874	Cytochrome B pre-mRNA-processing protein 2	CBP2	150380000	228670000	55248000	0	0	0	0	173750000	192540000	49507000	0	0	0	0	160670000	220390000	66296000	0	4405200	0	0	138540000	211640000	92296000	0	0	0	0	169150000	135610000	70146000	0	0	0	0	174410000	229880000	80390000	2367700	0	0	0	114740000	172280000	133110000	0	0
P03875	Putative COX1/OXI3 intron 1 protein	aI1	119130000	281490000	21992000	0	0	0	0	85175000	258130000	15922000	94747000	0	0	94319000	125220000	303620000	0	0	0	0	0	40541000	44088000	0	0	0	0	0	0	12209000	0	0	0	0	0	13894000	7126200	40454000	0	0	0	0	44473000	172690000	79746000	0	0
P03876	Putative COX1/OXI3 intron 2 protein	aI2	50831000	78562000	0	0	0	0	0	61273000	41184000	0	0	0	0	0	65262000	185160000	13973000	0	0	0	0	0	0	0	0	0	0	0	0	11957000	0	0	0	0	0	0	0	0	0	0	0	0	29962000	85350000	27850000	0	0
P03878;Q9ZZX1	Intron-encoded DNA endonuclease aI4;Truncated non-functional cytochrome oxidase 1;DNA endonuclease aI4	aI4	46633000	75496000	31947000	44104000	0	0	0	29583000	31513000	0	0	0	42415000	0	31630000	24249000	0	0	0	48212000	0	0	0	0	0	0	0	0	0	0	0	0	0	0	0	0	0	0	0	0	0	0	26026000	56497000	26000000	0	0
P03879	Intron-encoded RNA maturase bI4;Truncated, nonfunctional cytochrome b;RNA maturase bI4	bI4	0	33940000	0	0	0	0	0	0	27048000	0	0	0	0	0	0	27818000	0	0	0	0	0	0	0	0	0	0	0	0	0	0	0	0	0	0	0	0	0	0	0	0	0	0	0	0	0	0	0
P03962	Orotidine 5-phosphate decarboxylase	URA3	306820000	270230000	212680000	207370000	156240000	57607000	751480000	311370000	304350000	228470000	263960000	146690000	61180000	752410000	242230000	316520000	303830000	306020000	263580000	87866000	890940000	316480000	310480000	242060000	185860000	129980000	105890000	642570000	235800000	380880000	286580000	156640000	157600000	71416000	580870000	263250000	423520000	344820000	217310000	160980000	93179000	636020000	275900000	235390000	170040000	176400000	143350000
P03965	Carbamoyl-phosphate synthase arginine-specific large chain	CPA2	786280000	648940000	401400000	447310000	389580000	169960000	1745800000	809190000	871250000	556190000	689560000	455360000	216400000	2301000000	577550000	628720000	633160000	729090000	653930000	270490000	2131200000	602450000	601390000	510420000	443290000	335310000	259780000	1426800000	473090000	809010000	494780000	382430000	358160000	196460000	1320800000	613530000	857770000	724320000	680240000	431920000	284260000	1630500000	693740000	478850000	298790000	452660000	344180000
P04037	Cytochrome c oxidase subunit 4, mitochondrial	COX4	2346200000	4342800000	1216900000	11298000	0	0	0	2934200000	3959600000	1034500000	0	0	0	0	3699500000	4825900000	1403400000	25238000	0	0	0	1130600000	1515100000	594300000	0	0	0	0	1617100000	1303600000	455220000	0	0	0	0	1359500000	1480500000	577160000	0	0	0	0	1828900000	4009100000	2284200000	125520000	0
P04039	Cytochrome c oxidase polypeptide VIII, mitochondrial	COX8	506370000	605420000	241970000	0	0	0	0	673480000	733700000	152550000	0	0	0	0	1006100000	1426800000	386780000	0	0	0	0	448060000	435350000	233960000	0	0	0	0	443240000	362050000	168730000	0	0	0	0	569450000	534130000	235980000	0	0	0	0	567740000	857400000	1067900000	87289000	0
P04046	Amidophosphoribosyltransferase	ADE4	174820000	132950000	91714000	91267000	94345000	102860000	352290000	143960000	127970000	87577000	102380000	77065000	99722000	403800000	88656000	107430000	91772000	84369000	89820000	42872000	295100000	155990000	149860000	110930000	98680000	80022000	55801000	290280000	114950000	155440000	101470000	88734000	84876000	77050000	290450000	114380000	133420000	84078000	88929000	76124000	45590000	250470000	148580000	104100000	59318000	96493000	76256000
P04050	DNA-directed RNA polymerase II subunit RPB1	RPO21	233830000	140160000	94622000	130390000	179490000	157290000	282480000	256350000	145690000	109640000	143400000	160610000	188670000	272990000	305560000	198700000	157550000	119820000	139910000	138710000	236390000	180850000	109050000	96888000	105130000	117050000	112430000	222670000	221570000	152270000	100940000	104580000	113460000	123720000	211880000	217630000	136400000	109080000	108980000	112410000	86448000	188350000	211050000	148260000	84024000	110010000	112240000
P04051	DNA-directed RNA polymerase III subunit RPC1	RPO31	177210000	106320000	226160000	515790000	612170000	548450000	87707000	186350000	86993000	208580000	404470000	495950000	612540000	117420000	232630000	122180000	212970000	322590000	459290000	305320000	141050000	96853000	69676000	84818000	206900000	260130000	225710000	112630000	113290000	66989000	86369000	189240000	222380000	222600000	109110000	114140000	77010000	50083000	156640000	220910000	208050000	95911000	80424000	8410100	33431000	82096000	120930000
P04076	Argininosuccinate lyase	ARG4	323290000	242380000	170940000	178040000	157420000	74054000	758610000	287910000	258910000	159040000	220330000	147460000	72458000	703070000	237720000	284210000	244570000	259450000	214710000	90969000	815370000	269940000	238700000	190170000	165790000	116760000	95450000	568920000	182170000	302590000	193320000	142020000	129660000	65504000	530880000	211620000	279000000	196860000	148580000	128030000	83172000	569850000	283800000	212190000	137920000	182350000	142520000
P04147	Polyadenylate-binding protein, cytoplasmic and nuclear	PAB1	2937500000	2635800000	3104600000	4154600000	4583700000	3321900000	1657400000	3443200000	3125900000	3886000000	4979400000	5809400000	4243700000	1694200000	3602800000	3643200000	4644000000	5099000000	5279900000	3364000000	1957100000	1995300000	1490500000	2351900000	3231900000	3943800000	3419600000	1478300000	2460000000	1758300000	2848000000	3651700000	3786500000	2831900000	1521000000	2359200000	1787100000	2773800000	4407600000	4953400000	4402000000	1499900000	1601300000	1319700000	1350100000	2718800000	3506500000
P04161	Phosphoribosylglycinamide formyltransferase	ADE8	63742000	37409000	11090000	13044000	0	0	193960000	40404000	74905000	30373000	34360000	0	0	240680000	20305000	51636000	37985000	39891000	43011000	7893100	184100000	92263000	99960000	83862000	51948000	31662000	22911000	229290000	77702000	120220000	82147000	43767000	24167000	12173000	215670000	82909000	86781000	68975000	47955000	42132000	8057000	239630000	58195000	50937000	30657000	23922000	38729000
P04387	Galactose/lactose metabolism regulatory protein GAL80	GAL80	0	0	0	28768000	14857000	24133000	0	0	0	15045000	0	18384000	14644000	0	0	0	0	0	18705000	43891000	10748000	0	0	0	0	25174000	26441000	0	0	0	0	26731000	20252000	27240000	0	0	0	0	35731000	24158000	34396000	0	21566000	0	13295000	28445000	28466000
P04449	60S ribosomal protein L24-A	RPL24A	1954100000	1829200000	1663600000	2286800000	4393500000	8114600000	2310100000	3291300000	2526200000	2946700000	4557300000	5845600000	11594000000	2658000000	2121800000	1868100000	1646600000	3313900000	5287600000	17015000000	3024700000	1223100000	1016800000	1208700000	1773400000	3735700000	7316400000	1322400000	1372100000	1276600000	1261200000	2156900000	2695300000	9187300000	1538300000	1122100000	1218700000	1064800000	1922300000	3979300000	6560400000	1375300000	791260000	858480000	565350000	2470500000	4495200000
P04456	60S ribosomal protein L25	RPL25	7646800000	6510900000	5909900000	8355000000	15722000000	29773000000	7533800000	9052100000	7799100000	8280700000	13858000000	17553000000	33959000000	7926700000	6948100000	6162500000	6187700000	8888300000	15787000000	45518000000	8340400000	4450500000	3954400000	4490700000	5704800000	9942800000	21564000000	4199000000	4981700000	3919300000	3789800000	6032100000	9522200000	23147000000	4817400000	4585400000	4738400000	4270000000	7169400000	13396000000	23701000000	4173900000	4838600000	4077600000	3383000000	7144000000	14960000000
P04710	ADP,ATP carrier protein 1	AAC1	7272300000	12057000000	3820100000	150080000	42145000	0	0	9154500000	9541900000	3223700000	182380000	45569000	0	0	9783600000	10972000000	3366500000	140310000	35799000	0	0	4523600000	6364700000	2876400000	54928000	0	0	0	4561800000	5062000000	2092500000	0	0	0	0	3810800000	5008100000	2343600000	0	0	0	0	5457800000	11155000000	7172000000	187840000	0
P04786	DNA topoisomerase 1	TOP1	40346000	21785000	99945000	191470000	276950000	191290000	3459200	28584000	41616000	108490000	205690000	226270000	315550000	5468900	37520000	75565000	196920000	195950000	264970000	106740000	7848600	38341000	26182000	274940000	619040000	673360000	342440000	10678000	22805000	67371000	319350000	780570000	731750000	500180000	5251900	20757000	29049000	253340000	547470000	745160000	293820000	13957000	70973000	159980000	349640000	598610000	648820000
P04801	Threonine--tRNA ligase, cytoplasmic	THS1	719920000	545940000	353600000	420530000	380840000	169290000	1694300000	738160000	640470000	500300000	531100000	381150000	256410000	1732600000	568280000	553620000	467610000	503950000	465450000	216130000	1566700000	778670000	729090000	546430000	456290000	329410000	259380000	1678400000	566690000	829260000	534280000	361430000	412000000	232250000	1569000000	666020000	842320000	613210000	513860000	368430000	280010000	1588100000	818610000	567540000	330630000	472480000	357010000
P04802	Aspartate--tRNA ligase, cytoplasmic	DPS1	755420000	584760000	394920000	395920000	391720000	206590000	1786600000	753960000	698520000	457440000	491440000	392620000	225860000	1776900000	549170000	625870000	485250000	524190000	498580000	283730000	1823600000	773190000	759640000	600090000	442370000	329610000	313500000	1726000000	670340000	825270000	563780000	408520000	419620000	234500000	1613600000	697190000	964090000	652440000	531400000	384450000	293210000	1723500000	866880000	603990000	334390000	541050000	425320000
P04803	Tryptophan--tRNA ligase, mitochondrial	MSW1	249440000	440380000	110540000	0	0	0	0	294180000	409450000	116080000	0	0	0	0	363040000	420330000	138640000	0	0	0	0	205690000	263130000	91153000	0	0	0	0	268190000	232190000	73086000	0	0	0	0	201500000	297220000	119670000	0	0	0	0	191110000	391290000	217490000	0	0
P04806	Hexokinase-1	HXK1	149270000	120950000	93855000	163060000	130650000	97557000	273740000	152630000	126470000	113260000	182540000	222800000	121150000	382110000	49991000	74757000	86682000	100970000	82093000	0	230040000	215270000	215650000	176570000	169260000	189900000	134060000	412570000	117800000	204560000	153780000	127090000	135130000	64372000	337350000	214500000	273120000	230020000	238040000	198900000	148200000	422250000	264200000	195390000	137520000	218480000	171570000
P04807	Hexokinase-2	HXK2	1859100000	1477200000	968370000	1020400000	856050000	353800000	3740500000	1454500000	1520900000	1099700000	1235200000	881540000	426010000	4539800000	974640000	1354800000	1264100000	1347400000	1127700000	522970000	4724200000	2614800000	2637000000	2231700000	1908000000	1289500000	939600000	6279400000	1933800000	2944300000	2013600000	1487800000	1328500000	681290000	5496500000	2106500000	3131800000	2300000000	2046400000	1233900000	926520000	5421500000	3441000000	2517000000	1773100000	2725300000	1907500000
P04819-2;P04819	DNA ligase 1	CDC9	78741000	125420000	69435000	53280000	34334000	63606000	25321000	75235000	111760000	61049000	44489000	42466000	61736000	33522000	74029000	103390000	58921000	37631000	47008000	78673000	19767000	81986000	90187000	64740000	38738000	43814000	68342000	46390000	66709000	91308000	61637000	21959000	22339000	62429000	45395000	95607000	84096000	88339000	46364000	50446000	80039000	49019000	81694000	116700000	119590000	78612000	70859000
P04821	Cell division control protein 25	CDC25	12247000	5791000	5963200	55952000	85625000	42832000	0	7041000	6357100	24372000	81013000	110180000	108540000	6485500	3265100	0	11714000	87580000	81123000	132420000	3295700	8703500	2184100	22517000	123660000	125600000	221670000	5701300	0	6335700	26790000	77687000	96409000	242350000	6402600	4535900	3279200	12073000	67248000	149370000	215280000	4103800	0	2976300	4665400	72101000	133860000
P04840	Mitochondrial outer membrane protein porin 1	POR1	8163800000	14316000000	4355600000	220140000	74738000	4417500	0	9746800000	14110000000	4755500000	218750000	42211000	9214600	0	10220000000	13453000000	4088700000	188970000	40009000	0	0	8539700000	12898000000	5350600000	130240000	36683000	9193400	0	11264000000	9381100000	3880500000	120440000	48181000	5680100	0	9277400000	10868000000	4761400000	128330000	43175000	4087100	0	13232000000	20265000000	14687000000	1491700000	205380000
P04912;P04911	Histone H2A.2;Histone H2A.1	HTA2;HTA1	5779200000	4899000000	9734400000	13391000000	17517000000	16396000000	1446000000	5019000000	2892800000	6927800000	11774000000	11706000000	9651600000	952260000	5736400000	5606400000	9825400000	7430900000	7669900000	4929400000	758820000	4420900000	1637500000	3734300000	10163000000	12835000000	6236900000	406190000	5744200000	2202600000	3977200000	9413200000	8751000000	5966000000	435900000	4564200000	2715200000	3561300000	4838200000	7436900000	4833800000	446020000	5779100000	5734200000	5311300000	5210200000	5595000000
P05030;P19657	Plasma membrane ATPase 1;Plasma membrane ATPase 2	PMA1;PMA2	33297000000	40459000000	46795000000	33062000000	9207500000	955060000	24483000	38366000000	37669000000	44424000000	32750000000	9458100000	1355800000	53812000	45978000000	45945000000	41037000000	34029000000	11552000000	2004500000	91232000	26560000000	24896000000	33089000000	17748000000	5192000000	1932500000	170110000	32341000000	23833000000	40205000000	20600000000	6207800000	2200800000	164610000	27466000000	24144000000	29101000000	17795000000	7100600000	1841400000	148180000	17474000000	18867000000	25465000000	24835000000	8496100000
P05066	Deoxyribodipyrimidine photo-lyase, mitochondrial	PHR1	4022100000	3419600000	2555200000	3603000000	0	0	3744700000	2081100000	1818400000	0	0	8876900000	13312000000	1809200000	1855400000	0	0	1818100000	0	16479000000	1237800000	0	0	117300000	83345000	1912800000	4100600000	156790000	0	0	777050000	1376500000	1058600000	6494700000	796500000	0	0	505620000	1719100000	1838500000	5970800000	0	1910600000	1627700000	1335000000	448640000	1330900000
P05085	Arginine metabolism regulation protein II	ARG81	0	0	0	0	0	0	0	0	0	0	0	0	0	0	0	0	0	0	0	0	0	0	0	0	14097000	13139000	0	0	0	0	0	15805000	13674000	0	0	0	0	0	0	7658800	0	0	0	0	0	0	0
P05150	Ornithine carbamoyltransferase	ARG3	397670000	304650000	205550000	220180000	175490000	56889000	1051200000	311140000	287120000	171670000	204460000	199580000	77191000	959610000	252370000	299770000	260030000	270420000	239410000	61111000	1043300000	248760000	248900000	184910000	145200000	115740000	61398000	496420000	162470000	250960000	171090000	116440000	128400000	44159000	523300000	184210000	267470000	173940000	133830000	50362000	73004000	513820000	192300000	156290000	89097000	136670000	130950000
P05316	Uracil permease	FUR4	0	0	71831000	128110000	0	0	0	100550000	245540000	98257000	106230000	0	0	0	0	0	0	0	0	0	0	0	0	0	0	0	0	0	56394000	0	0	0	0	0	0	0	0	0	0	0	0	0	0	0	0	0	0
P05317	60S acidic ribosomal protein P0	RPP0	9945500000	7295800000	6370000000	9920900000	18571000000	32030000000	8620900000	10453000000	8272600000	9672600000	14780000000	19028000000	38270000000	9038400000	8389500000	7025500000	6758300000	10175000000	18548000000	45935000000	9417300000	5483600000	4537900000	5101400000	7329900000	11489000000	23931000000	5495400000	5677400000	4820800000	4970000000	7251100000	10966000000	26988000000	5455900000	5683300000	5233100000	5418200000	8975200000	14558000000	30578000000	5449900000	6644900000	5034600000	4220500000	8795500000	16479000000
P05318	60S acidic ribosomal protein P1-alpha	RPP1A	7820600000	4719100000	3877500000	6454100000	11382000000	24934000000	5445400000	5516300000	8254100000	8614000000	8462600000	17540000000	28667000000	4245900000	5626000000	5842400000	8016300000	13872000000	23990000000	42357000000	7686100000	6313100000	4235900000	3704900000	6159000000	16399000000	19021000000	4538800000	4153300000	3832900000	3516600000	4919600000	8059000000	17739000000	4719500000	4752800000	4707700000	6097200000	10953000000	14144000000	25016000000	3775600000	5448900000	844740000	1381900000	7736800000	12629000000
P05319	60S acidic ribosomal protein P2-alpha	RPP2A	9439600000	7941100000	7101400000	10956000000	14133000000	30823000000	6052100000	7902500000	5758100000	6609200000	9688600000	17491000000	25625000000	6209700000	5651300000	6912300000	10916000000	15516000000	26069000000	48482000000	9288200000	6531800000	4511400000	3093500000	12533000000	15491000000	18449000000	1892400000	5050000000	4583000000	4388800000	7749100000	7728800000	15040000000	4302600000	8857300000	7448900000	7149900000	12685000000	15781000000	31132000000	4110600000	7483900000	4785000000	4403700000	8372900000	12904000000
P05373	Delta-aminolevulinic acid dehydratase	HEM2	198380000	148530000	102740000	108460000	98842000	41078000	499700000	139550000	157610000	94024000	100340000	84975000	55360000	412740000	163850000	180010000	151700000	144400000	140560000	44073000	530980000	211460000	190080000	142980000	163620000	112240000	61906000	498900000	105030000	226610000	136530000	109340000	93296000	46409000	402640000	156120000	235020000	172590000	134890000	79145000	37517000	479240000	239540000	141390000	93320000	121530000	88529000
P05374	Phosphatidylethanolamine N-methyltransferase	CHO2	826980000	933090000	1447800000	746900000	233360000	2653700	0	841080000	875630000	1322500000	670720000	275280000	24791000	0	926830000	877850000	1031200000	647490000	234200000	9689200	0	510510000	440970000	289090000	69068000	17392000	1433500	0	591550000	403920000	262940000	65588000	38806000	2412000	0	454240000	399710000	228560000	47892000	12731000	6122400	0	460520000	652120000	623500000	350600000	142850000
P05375	Phosphatidyl-N-methylethanolamine N-methyltransferase	OPI3	242340000	300510000	609470000	290200000	55376000	0	0	119950000	146550000	168820000	117770000	58362000	0	0	147260000	119850000	180200000	96085000	27995000	0	0	260910000	270100000	216330000	70058000	28934000	0	0	157700000	168770000	134000000	39958000	18976000	0	0	116020000	142100000	97259000	18049000	0	0	0	290190000	438370000	909140000	443090000	107710000
P05453	Eukaryotic peptide chain release factor GTP-binding subunit	SUP35	1509200000	1011800000	1218400000	1711600000	2779900000	4011300000	1335000000	1354700000	1227000000	1433500000	2174800000	3114400000	4537400000	1415300000	1226600000	866150000	1338800000	1943700000	2226300000	3776000000	1620800000	1029500000	860640000	1203900000	1900600000	2585800000	3629100000	1151000000	831870000	1055500000	1465500000	1980100000	2036600000	3581200000	1243700000	1017500000	971170000	1935300000	2297100000	2419500000	3395600000	1197400000	1223000000	765420000	685640000	1567700000	2099000000
P05626	ATP synthase subunit 4, mitochondrial	ATP4	2862400000	2974600000	787410000	27930000	0	0	0	2638000000	3803800000	1088100000	4886400	3524800	0	0	2823000000	3720500000	1333200000	7660400	0	5920500	0	1537400000	2077100000	524360000	3668500	0	0	0	2033400000	1385500000	642090000	0	0	0	0	1165600000	2175800000	851860000	565270	0	0	0	1711700000	4178400000	2711000000	90681000	0
P05694	5-methyltetrahydropteroyltriglutamate--homocysteine methyltransferase	MET6	3141400000	2662000000	1905900000	1961100000	1816000000	1100800000	8117700000	2927900000	3138700000	2256200000	2205900000	1810500000	1275100000	8314400000	2118400000	2860200000	2464900000	2550300000	2324800000	1465300000	8889900000	1914900000	2058200000	1708400000	1365400000	990920000	827380000	4581500000	1574400000	2522100000	1771400000	1227700000	1236300000	767350000	4715600000	1708400000	2689500000	1831900000	1620000000	1122900000	899330000	4822600000	2373200000	1827800000	1225200000	1681100000	1376600000
P05737	60S ribosomal protein L7-A	RPL7A	10134000000	6455700000	7434900000	11104000000	22209000000	41814000000	8910400000	9450600000	6341500000	6785600000	12881000000	20615000000	47264000000	7620300000	8507300000	6599900000	6756200000	10520000000	18181000000	52888000000	10517000000	5427800000	4489800000	5413500000	8181400000	15267000000	31091000000	5385900000	4985400000	4516400000	4568200000	8019500000	13062000000	31388000000	5598200000	4512900000	4548400000	4526000000	8104600000	16251000000	33624000000	5381300000	5856300000	4422400000	3652800000	9254400000	18346000000
P05738	60S ribosomal protein L9-A	RPL9A	10416000000	8321500000	7252400000	11693000000	18373000000	36297000000	7688900000	9009000000	6187900000	6559200000	12254000000	17152000000	34901000000	8745400000	9706900000	7171400000	7371400000	11387000000	21146000000	48902000000	10258000000	5746600000	4728200000	5158200000	9030100000	13516000000	25203000000	5292500000	4628700000	4448000000	4568300000	7602700000	10565000000	25844000000	4876100000	5622300000	5529900000	5295500000	9743200000	14442000000	30129000000	5326500000	6856700000	4649500000	4108200000	8607400000	16812000000
P05739	60S ribosomal protein L6-B	RPL6B	8115600000	6552200000	6854300000	9510800000	16002000000	29586000000	8992500000	9597800000	7875300000	7991300000	12523000000	17686000000	39201000000	8803000000	9213000000	6828000000	6560000000	9967600000	18888000000	50754000000	10971000000	4548300000	3686700000	4049200000	6490500000	10917000000	23870000000	4713700000	4106000000	3722100000	3813400000	5807800000	9231000000	26330000000	4816300000	4818700000	4541400000	4208700000	5870200000	12870000000	29113000000	4988400000	5478800000	4252500000	3383700000	7932900000	14059000000
P05740	60S ribosomal protein L17-A	RPL17A	5467700000	4330000000	4978000000	7244700000	11815000000	21989000000	7465500000	6784500000	5152000000	6270000000	7926800000	10115000000	16518000000	5280300000	6680600000	5886700000	4482100000	7055500000	12870000000	39489000000	7571500000	3692400000	3033700000	3217900000	4392500000	7534000000	15753000000	0	3478600000	2935500000	3024100000	4691500000	7376200000	17462000000	3379700000	3507200000	3660300000	3336600000	4516400000	9619200000	17105000000	3364700000	3086000000	3376200000	2714400000	5739700000	8968900000
P05743	60S ribosomal protein L26-A	RPL26A	0	0	0	0	0	0	0	571990000	393430000	460900000	837470000	1541200000	3401500000	388730000	362080000	281520000	0	363620000	680180000	2327900000	343110000	267950000	406060000	529210000	325670000	603540000	1636200000	180930000	304430000	224980000	240890000	394630000	810870000	1865400000	189130000	168920000	0	203570000	270340000	770500000	1682500000	139130000	0	0	0	0	1625600000
P05744	60S ribosomal protein L33-A	RPL33A	5630400000	3737400000	3393700000	5144100000	9937600000	18617000000	4690300000	5016800000	3814200000	3736800000	5902000000	11864000000	23788000000	5935600000	4563700000	3700800000	3387000000	5157000000	9161100000	27886000000	5827500000	2471100000	2039900000	2393300000	3381500000	6508500000	13395000000	2527400000	2353700000	2152800000	2053100000	3694300000	5808800000	16613000000	2884000000	2707300000	2944900000	2654400000	4870800000	7320800000	18379000000	1880300000	3524800000	1981400000	2047200000	5174700000	9271900000
P05745	60S ribosomal protein L36-A	RPL36A	1153000000	635890000	734010000	1047700000	2345700000	5381200000	988170000	926270000	996000000	980910000	1175200000	2558700000	5146200000	791710000	721850000	639480000	558900000	756140000	1294500000	4853100000	952950000	410770000	416700000	490130000	575810000	1052700000	1611100000	425780000	401230000	372720000	392830000	591720000	1015800000	2411700000	472920000	448710000	374280000	431460000	586810000	1320700000	3197000000	581970000	480560000	440530000	321830000	762960000	1799100000
P05747	60S ribosomal protein L29	RPL29	1139400000	633980000	473640000	769750000	2388600000	3429200000	925020000	1959600000	1961800000	2387300000	2991500000	2837900000	5431000000	1862500000	1288800000	1014100000	969790000	704350000	1620200000	5537100000	1134500000	650260000	510010000	741880000	1020200000	2045800000	4369400000	767760000	1596000000	708780000	563920000	1216400000	1098000000	1425100000	900100000	992540000	787350000	753340000	1418900000	2235200000	0	707630000	499870000	457680000	365230000	797130000	1360600000
P05748	60S ribosomal protein L15-A	RPL15A	6897400000	5752700000	6073600000	8653500000	14069000000	24125000000	6747500000	7777300000	7037100000	6903100000	10290000000	13594000000	33695000000	7652300000	8116100000	6253800000	5820500000	8213800000	16209000000	42210000000	8993200000	4157600000	3415400000	4561900000	5388400000	7933400000	20753000000	4306000000	3708100000	3580900000	3764200000	5352600000	9155200000	22477000000	3936600000	3963500000	3905500000	4326000000	6845100000	12309000000	24265000000	3899300000	4402200000	3746800000	3136300000	6420200000	13911000000
P05749	60S ribosomal protein L22-A	RPL22A	7904300000	4938500000	4534900000	6772900000	10947000000	30556000000	3168900000	6089000000	3996900000	3657100000	8156400000	13815000000	25421000000	4326900000	4304200000	3648600000	4587600000	7469900000	12844000000	29075000000	4918400000	4130100000	3303500000	3149000000	6765600000	11009000000	16030000000	1935000000	2737700000	2852700000	2939700000	5770600000	5966400000	15300000000	3022900000	3435200000	4286100000	3805900000	7914200000	10387000000	25744000000	2986600000	5255400000	3076700000	2805600000	6689400000	12223000000
P05750	40S ribosomal protein S3	RPS3	16503000000	10444000000	9889600000	16237000000	33236000000	58437000000	16312000000	13040000000	9423300000	7996300000	16309000000	31001000000	64077000000	17134000000	9797900000	7741200000	8087900000	12812000000	26407000000	62232000000	16397000000	10160000000	7818300000	9373500000	14571000000	24285000000	50526000000	11260000000	7610100000	7691100000	7464500000	12779000000	18901000000	50033000000	11234000000	6215500000	6439900000	6860400000	11691000000	22102000000	46758000000	9388600000	11072000000	7191500000	6057500000	15876000000	28128000000
P05755	40S ribosomal protein S9-B	RPS9B	7186100000	4675700000	4475900000	6717200000	13138000000	22314000000	7080700000	6456000000	4760300000	3817900000	7327200000	15038000000	29399000000	6765500000	6583900000	4558600000	3948800000	6246200000	12098000000	32199000000	8774200000	3977600000	3165100000	3977600000	5054800000	8400700000	19539000000	4157300000	2888000000	3038600000	3002300000	5023800000	7914400000	21708000000	4720700000	3552400000	3190600000	3641900000	5480000000	10835000000	21825000000	4989000000	4480900000	3218600000	2737200000	6030200000	13209000000
P05756	40S ribosomal protein S13	RPS13	11122000000	7069500000	6848900000	11056000000	18024000000	28850000000	7960100000	10525000000	8931500000	6443300000	13819000000	20230000000	41705000000	10641000000	5531700000	4396700000	4563200000	6500600000	16257000000	31077000000	7828500000	7114900000	5067300000	5195600000	9011700000	16165000000	32261000000	7733500000	6181600000	5513900000	4448100000	8866400000	12131000000	32793000000	7957800000	4628100000	3886500000	4040300000	6662700000	13515000000	25670000000	4815000000	8240700000	4508300000	4149100000	9695600000	18936000000
P05759;P0CH09;P0CH08;P0CG63	Ubiquitin-40S ribosomal protein S31;Ubiquitin;40S ribosomal protein S31	RPS31	11329000000	9953100000	10182000000	11745000000	13847000000	8702600000	14941000000	15050000000	13611000000	15836000000	18561000000	15677000000	12956000000	16718000000	13365000000	11860000000	13723000000	14785000000	16430000000	12790000000	19969000000	11733000000	11586000000	11237000000	12828000000	11696000000	9974700000	13535000000	10969000000	12418000000	13614000000	12932000000	11245000000	8753000000	13734000000	11118000000	13509000000	12736000000	11828000000	11605000000	9356900000	13315000000	13796000000	10069000000	10198000000	12973000000	13634000000
P05986	cAMP-dependent protein kinase type 3	TPK3	54144000	50303000	56343000	126680000	129680000	110900000	40256000	9786900	44926000	64674000	64581000	133400000	158480000	24084000	69014000	46826000	57405000	121950000	161460000	42603000	47894000	72528000	49225000	92328000	109140000	139010000	127660000	100730000	43135000	74092000	92939000	108540000	138000000	146340000	93855000	44704000	38107000	105710000	140370000	156620000	103700000	89873000	55150000	43302000	36843000	0	63220000
P06100	General negative regulator of transcription subunit 2	CDC36	67647000	67553000	143100000	301650000	332490000	198270000	16876000	72742000	60831000	131220000	302190000	364140000	199000000	23680000	58233000	54590000	131350000	184260000	143630000	75171000	31127000	76227000	52302000	137850000	303770000	273420000	197910000	23944000	40290000	88103000	231020000	282720000	223510000	167590000	30229000	73979000	57746000	110800000	210980000	233430000	140650000	38410000	41746000	0	11530000	64557000	93249000
P06101	Hsp90 co-chaperone Cdc37	CDC37	146510000	97856000	57329000	67906000	50749000	23465000	257650000	127430000	143190000	81533000	92128000	64690000	15577000	289730000	90955000	72354000	115460000	159480000	148380000	20262000	299290000	239350000	202340000	181630000	150970000	143160000	140210000	491300000	163150000	324360000	182790000	145480000	117090000	71762000	490990000	229030000	210470000	311860000	289760000	184320000	91997000	452100000	300650000	158130000	109340000	186250000	138760000
P06102	General negative regulator of transcription subunit 3	NOT3	135930000	115210000	179390000	322210000	445360000	319590000	70530000	160740000	143170000	249000000	465420000	665060000	470840000	100380000	143410000	82644000	117130000	176980000	207250000	315290000	113400000	93463000	75988000	217750000	281710000	312320000	258780000	79801000	97304000	95729000	228600000	304690000	304270000	248430000	87298000	121970000	66364000	176100000	336090000	364340000	307230000	81784000	80039000	30033000	49407000	152090000	228250000
P06103	Eukaryotic translation initiation factor 3 subunit B	PRT1	691190000	510930000	410880000	737100000	1119200000	2105600000	746450000	789520000	645410000	665610000	1223800000	1780100000	2715900000	921700000	722540000	510320000	481760000	774420000	1222000000	3009900000	959360000	518500000	422540000	374550000	458630000	684010000	1631100000	733510000	473930000	501370000	383630000	436340000	559740000	1800300000	727680000	551570000	516600000	452650000	494450000	716520000	1681800000	738030000	557170000	311720000	250300000	532610000	850370000
P06104	Ubiquitin-conjugating enzyme E2 2	RAD6	0	0	0	0	0	46549000	41367000	0	0	0	0	0	0	73440000	0	0	0	0	0	0	0	87812000	75728000	0	75894000	53400000	0	90945000	0	88989000	60629000	38881000	0	0	66959000	26926000	26702000	25118000	25763000	32604000	0	29994000	0	0	0	39045000	0
P06105	Protein SCP160	SCP160	1340400000	1318100000	2217400000	3802900000	5662400000	3390300000	155480000	1681700000	1645300000	2711000000	4254100000	6127100000	4137600000	192340000	1440200000	1372200000	2415900000	4679300000	6807300000	5139900000	306870000	1079800000	954150000	1862200000	4085300000	5925100000	4605800000	191950000	1197400000	942860000	1922900000	4277500000	6397800000	4457500000	254750000	1313300000	1071900000	1754700000	4594500000	6334200000	4978300000	160520000	1085800000	1130800000	1619200000	4523200000	6927700000
P06106	Protein MET17;O-acetylhomoserine sulfhydrylase;O-acetylserine sulfhydrylase	MET17	533840000	450060000	266280000	275110000	219930000	96939000	1256700000	581590000	601650000	367650000	367110000	271630000	131500000	1565500000	439290000	530860000	460460000	508820000	435670000	186200000	1830000000	660890000	666890000	545480000	430680000	303210000	231680000	1581500000	480020000	792570000	529240000	348800000	373500000	174980000	1458900000	588790000	882890000	668670000	476090000	345050000	210640000	1661600000	2192100000	1769800000	946620000	1438700000	1224500000
P06115	Catalase T	CTT1	26490000	24547000	11809000	46576000	85226000	19993000	114460000	75417000	117270000	87885000	162920000	262200000	88988000	218470000	0	0	0	14026000	0	0	0	14839000	8654100	14797000	23014000	30171000	0	21245000	0	0	8505700	11518000	20229000	0	0	4838100	0	31404000	78708000	61128000	34085000	26475000	25076000	6158800	0	0	13343000
P06168	Ketol-acid reductoisomerase, mitochondrial	ILV5	19330000000	30551000000	9858300000	234580000	62749000	85036000	69999000	20713000000	25417000000	8823700000	172490000	75131000	67104000	83557000	22552000000	31364000000	10372000000	217010000	42847000	19769000	75978000	15924000000	20283000000	6679300000	101110000	44185000	52526000	173590000	18020000000	16531000000	5443400000	72755000	46224000	42611000	115700000	13743000000	18945000000	7034600000	81509000	30683000	26340000	108000000	12562000000	18229000000	14868000000	759140000	34126000
P06169	Pyruvate decarboxylase isozyme 1	PDC1	30522000000	23413000000	16175000000	16324000000	15315000000	7212900000	68102000000	24952000000	25737000000	19214000000	17972000000	13806000000	8394500000	61179000000	18371000000	24452000000	22071000000	23693000000	21665000000	8275100000	60461000000	30831000000	29605000000	24528000000	17093000000	13009000000	9512000000	57332000000	21968000000	32936000000	24514000000	15302000000	16093000000	8278700000	56693000000	22173000000	35033000000	26646000000	19760000000	13527000000	8470700000	54290000000	31063000000	23753000000	14757000000	21256000000	19088000000
P06174	Uroporphyrinogen-III synthase	HEM4	0	0	22314000	35510000	0	0	139530000	0	0	28300000	31395000	0	0	27054000	0	0	25011000	0	0	0	139170000	9413400	9661900	0	0	13922000	10827000	140990000	16635000	0	47793000	0	14662000	11088000	60570000	12399000	26215000	21090000	26258000	12285000	10202000	42024000	39572000	36972000	12100000	29024000	21441000
P06182	Cytochrome c heme lyase	CYC3	163100000	171090000	43829000	0	0	0	0	265580000	331510000	135710000	0	0	0	0	171570000	306160000	108140000	0	0	0	0	115970000	133380000	81448000	0	0	0	0	86227000	125410000	39985000	0	0	0	0	115970000	138240000	55240000	0	0	0	0	121780000	181080000	140960000	0	0
P06197	CDP-diacylglycerol--inositol 3-phosphatidyltransferase	PIS1	272230000	357780000	488630000	255930000	95456000	0	0	224770000	273670000	259420000	117530000	98408000	0	0	480360000	549670000	673700000	460730000	212290000	0	0	424230000	551020000	349510000	62840000	32654000	0	0	320290000	326210000	234600000	57705000	53606000	0	0	354510000	397060000	267150000	85425000	68161000	32555000	0	236220000	432130000	624890000	206970000	135110000
P06208;P06208-2	2-isopropylmalate synthase	LEU4	2780700000	3756300000	1280800000	0	0	0	32641000	2772000000	3913300000	1211100000	11303000	0	0	23068000	2139400000	3206800000	969390000	16996000	0	0	16303000	1755900000	2459200000	757130000	6052800	1878100	0	42911000	1928700000	1810800000	555410000	2248800	4013200	0	25442000	1539900000	1591500000	541980000	3210000	0	0	23304000	2081100000	3260500000	2423600000	130800000	2186800
P06242	Serine/threonine-protein kinase KIN28	KIN28	0	0	18230000	21639000	27664000	40823000	20552000	0	0	0	18291000	31698000	0	14424000	0	0	0	16387000	26133000	30304000	38878000	18481000	26783000	23588000	28641000	38632000	45115000	49886000	0	0	18021000	35458000	49556000	0	40271000	0	13106000	17249000	34545000	37721000	46019000	63245000	0	0	15611000	25222000	20052000
P06243	Cell division control protein 7	CDC7	0	0	36751000	0	57955000	80067000	0	0	0	63361000	0	0	42859000	0	0	0	0	0	63039000	0	0	62379000	0	73838000	40863000	49300000	0	96672000	0	0	86917000	55653000	85126000	0	190740000	94866000	0	68814000	82375000	54039000	70605000	308820000	0	0	47211000	101440000	129730000
P06244	cAMP-dependent protein kinase type 1	TPK1	0	27742000	0	21166000	0	25026000	7508600	0	0	0	0	15666000	22208000	0	0	0	0	0	13479000	13345000	0	25070000	6721600	36240000	23026000	32378000	65411000	46815000	46780000	33486000	56458000	32479000	64060000	54907000	46257000	36041000	38171000	72967000	62496000	85499000	45812000	59069000	33743000	7659300	0	18825000	22359000
P06245	cAMP-dependent protein kinase type 2	TPK2	33805000	26829000	63958000	82365000	116450000	65148000	39592000	0	0	0	24458000	57886000	44326000	0	47529000	32620000	81676000	106730000	154140000	96359000	0	60515000	45985000	74456000	124310000	145980000	194280000	78694000	72393000	88625000	129790000	134380000	202550000	151270000	88965000	65989000	66919000	132480000	151840000	183010000	172020000	71142000	35774000	29205000	38948000	66297000	64733000
P06634	ATP-dependent RNA helicase DED1	DED1	2240500000	1825400000	2921600000	3343400000	4405600000	5151200000	1213500000	2108300000	2036400000	2765900000	3805200000	5018200000	5461000000	1268000000	1171500000	1066500000	1976600000	2636400000	2412600000	2660900000	654200000	1602700000	1354500000	2667300000	4127800000	5462000000	4973300000	885240000	1733800000	1302800000	3003700000	4222400000	4034200000	4775100000	937340000	1361800000	877130000	1927800000	2580000000	3213200000	3404200000	486890000	1697200000	1381500000	1597200000	2802300000	4256900000
P06700	NAD-dependent histone deacetylase SIR2	SIR2	84072000	55203000	87457000	179990000	130990000	143450000	18172000	52488000	48371000	57778000	122950000	105000000	79116000	23429000	52227000	32142000	20246000	27752000	27337000	16967000	19367000	54982000	31926000	139450000	225370000	184830000	100280000	16629000	70292000	51485000	107440000	271630000	151320000	75517000	23355000	39149000	26471000	76620000	127140000	95458000	70990000	17696000	70688000	26750000	27634000	46256000	39823000
P06701	Regulatory protein SIR3	SIR3	34896000	12460000	78395000	143970000	119000000	76317000	0	30098000	11981000	55884000	106710000	103410000	84887000	0	103780000	63993000	93042000	80967000	86524000	54982000	0	36774000	20533000	94698000	251940000	276960000	133210000	3292400	50152000	44973000	140150000	277280000	227600000	140120000	0	30912000	43465000	129820000	210280000	197410000	102640000	4454100	40625000	15243000	59624000	94546000	120710000
P06704	Cell division control protein 31	CDC31	74548000	113890000	250250000	75961000	20331000	8758200	43053000	67583000	56799000	186040000	56385000	0	0	20112000	101460000	60783000	253560000	105490000	21463000	24964000	25316000	104570000	64161000	102870000	53580000	32777000	33468000	49364000	75813000	73752000	94913000	26971000	27829000	36694000	41529000	92531000	74412000	75674000	49534000	12982000	28487000	43401000	103680000	106670000	113260000	88514000	30659000
P06738	Glycogen phosphorylase	GPH1	10917000	6674800	6508100	8110300	6158900	0	93976000	14224000	0	11913000	32006000	53842000	11403000	131970000	0	0	0	0	0	0	49187000	0	0	0	0	0	0	43235000	0	0	8961300	0	0	0	21401000	0	0	0	0	0	0	12437000	11426000	23645000	22192000	0	0
P06773	Deoxycytidylate deaminase	DCD1	7153800	11820000	61508000	97455000	133650000	95372000	0	32813000	27244000	58669000	149370000	207680000	143900000	0	12237000	8601500	59161000	76020000	96220000	76403000	0	22512000	21419000	160370000	239070000	205740000	164040000	0	26589000	31738000	174200000	276960000	274090000	185200000	0	36266000	27444000	110840000	240620000	214590000	145330000	0	3911300	7824100	44365000	105680000	178410000
P06774	Transcriptional activator HAP2	HAP2	20379000	23392000	37041000	68620000	106850000	73579000	0	43764000	31732000	42254000	49902000	59201000	77346000	0	0	27868000	32137000	27010000	34380000	0	0	16288000	23222000	33109000	53244000	67045000	35188000	0	0	18224000	49095000	62313000	62341000	52466000	0	0	19170000	28130000	57779000	57479000	49189000	0	0	26926000	0	29450000	30672000
P06775	Histidine permease	HIP1	83969000	155840000	254130000	230220000	63503000	0	0	141410000	121140000	199090000	164710000	76101000	0	0	126090000	109970000	170450000	157070000	112570000	0	0	113690000	177160000	193070000	104450000	33177000	7216900	0	159930000	105550000	204130000	109940000	82359000	7502900	0	126930000	116480000	150160000	93646000	38162000	0	0	55618000	73530000	129740000	168340000	87263000
P06776	3,5-cyclic-nucleotide phosphodiesterase 2	PDE2	28781000	15772000	29569000	53775000	68257000	97486000	44004000	43609000	26855000	44521000	48280000	62194000	89278000	43544000	37039000	41422000	53426000	55325000	87502000	92733000	47793000	37821000	29363000	36309000	55074000	65831000	97390000	30808000	34450000	42996000	40928000	50954000	65792000	101030000	31192000	47354000	39844000	53558000	63406000	62346000	115530000	52919000	33653000	36359000	38419000	30977000	36838000
P06777	DNA repair protein RAD1	RAD1	17866000	11586000	0	87165000	44330000	0	0	0	0	7629000	68679000	58025000	0	0	0	0	20031000	42800000	49957000	10044000	0	8672000	0	18211000	53805000	82848000	88996000	0	26118000	24884000	44511000	71749000	79549000	79811000	0	0	0	9305200	51361000	92667000	77865000	0	0	10427000	15950000	55145000	215520000
P06778;P06778-3;P06778-2	DNA repair and recombination protein RAD52	RAD52	29995000	27877000	89404000	207020000	197220000	83845000	0	41348000	33916000	76348000	162710000	257870000	79757000	0	17424000	26424000	64911000	128780000	231000000	103650000	0	33947000	9715000	165870000	337250000	333970000	164360000	0	54691000	18707000	249830000	408410000	370940000	125170000	0	7544400	14292000	113300000	243810000	240540000	142440000	0	26657000	13913000	30099000	154310000	352380000
P06779	DNA repair protein RAD7	RAD7	0	0	13928000	25282000	35028000	32215000	0	0	0	0	25429000	32094000	16770000	0	0	0	0	0	0	34444000	0	12252000	10445000	27999000	45645000	79954000	48589000	17816000	14859000	11817000	28512000	68513000	83498000	65312000	17369000	11253000	18606000	10411000	21448000	44095000	12906000	4912600	27189000	0	29269000	34838000	35113000
P06780	GTP-binding protein RHO1	RHO1	1575100000	2544600000	6322800000	4350300000	1147700000	266230000	19299000	2318700000	2542300000	4128800000	2911900000	940920000	328580000	13052000	2071800000	1292900000	2613100000	2448100000	1216500000	21538000	0	4098300000	5972200000	10434000000	5092800000	1581500000	240260000	88261000	3115300000	5569800000	10708000000	5191600000	2062700000	201770000	4743700	2086500000	3068400000	6800200000	2334700000	1091200000	226870000	32213000	2939600000	4358500000	10195000000	7036100000	2335400000
P06781	GTP-binding protein RHO2	RHO2	371440000	468210000	657550000	508320000	35949000	0	0	459560000	464810000	608540000	442020000	98625000	0	0	484150000	563840000	662510000	587560000	210800000	0	0	444380000	583790000	910170000	558540000	95543000	0	7745700	504360000	484630000	971530000	467690000	194970000	16267000	7834800	555930000	570800000	958130000	598200000	224000000	9927700	0	270350000	512170000	757430000	576060000	255140000
P06782	Carbon catabolite-derepressing protein kinase	SNF1	140550000	101300000	88696000	99379000	89292000	106880000	158370000	131180000	102110000	94003000	106620000	95574000	71444000	155920000	131920000	98206000	108390000	130610000	114460000	141760000	164410000	183090000	139720000	153410000	148370000	125200000	116390000	224640000	183490000	154110000	157430000	144610000	113260000	108070000	177960000	201960000	176930000	181660000	154730000	127830000	124950000	215770000	189490000	117630000	128530000	199490000	164880000
P06784	Serine/threonine-protein kinase STE7	STE7	0	0	15955000	16414000	26523000	46406000	11474000	0	0	0	19534000	29473000	32295000	9076300	0	0	25452000	23567000	16361000	17662000	0	60486000	6893600	15141000	35917000	42288000	71039000	17300000	69414000	10182000	14716000	27417000	26956000	58225000	20030000	0	41210000	34486000	52004000	45315000	60788000	0	26512000	23591000	11735000	64193000	72967000
P06785	Thymidylate synthase	CDC21	100310000	89857000	51702000	57725000	55293000	44265000	197760000	77981000	42254000	38252000	60598000	31507000	31545000	135260000	86375000	92872000	51125000	76530000	60045000	79305000	194420000	165080000	141570000	88891000	103840000	69028000	74549000	238140000	113840000	156600000	90809000	77039000	64263000	52252000	204440000	160580000	183200000	126540000	101690000	73955000	71094000	191230000	156020000	79958000	47585000	76305000	66348000
P06786	DNA topoisomerase 2	TOP2	99092000	53664000	177650000	365260000	483410000	337150000	15843000	96737000	48837000	174390000	339140000	390560000	432290000	20609000	161430000	171300000	294970000	279340000	360480000	172270000	15345000	45650000	20512000	180330000	493900000	639190000	296240000	3252300	48571000	46281000	221110000	566130000	540600000	383330000	2784400	52214000	27047000	175460000	388320000	537070000	245920000	9604900	79450000	115000000	140520000	248850000	261710000
P06787	Calmodulin	CMD1	1011900000	1254100000	1102100000	751310000	791830000	602230000	668470000	1170800000	1036700000	1384800000	991330000	848010000	658950000	787570000	1257900000	1031400000	960340000	849730000	749450000	630670000	900200000	993230000	898180000	1513600000	1071100000	954620000	930680000	1042700000	1110400000	973760000	2113700000	1403400000	1120700000	935200000	977380000	1031200000	987750000	1321700000	1410700000	1067700000	1002700000	1055900000	1194300000	950350000	913670000	1312800000	1027600000
P06838	DNA repair protein RAD10	RAD10	0	0	0	34926000	30999000	0	0	0	0	0	28431000	0	0	0	0	0	0	32706000	0	0	0	12930000	0	26643000	41917000	65756000	49336000	17724000	0	0	43780000	60143000	61294000	41599000	0	12784000	0	34644000	37039000	64985000	53002000	0	0	0	0	40834000	56298000
P06839	DNA repair helicase RAD3	RAD3	10433000	3429300	51052000	92255000	148400000	136800000	10773000	17364000	10765000	40218000	110540000	156910000	204150000	19360000	31295000	11587000	46267000	72864000	102080000	94274000	9513100	25549000	11507000	42694000	208010000	273220000	156370000	21268000	1948300	14044000	72554000	179760000	209830000	162430000	18609000	18128000	4100500	42666000	112910000	143570000	122840000	13582000	12737000	7915000	10214000	70112000	84667000
P06843	Protein SPT2	SPT2	0	0	0	0	0	48282000	0	0	0	0	0	0	56724000	0	31504000	0	0	0	0	90889000	0	0	16545000	18872000	26099000	68168000	235350000	16972000	0	0	0	23615000	48929000	172670000	36974000	0	0	0	0	33482000	95467000	49974000	29687000	19857000	16720000	23912000	48098000
P06844	Protein SPT3	SPT3	17219000	0	26599000	35941000	68602000	36371000	0	0	16142000	24179000	50588000	64554000	58086000	0	0	21866000	26775000	39013000	48386000	32730000	0	0	10694000	36747000	95167000	105890000	63063000	0	32645000	15485000	54456000	97761000	125820000	88479000	0	0	0	30969000	49119000	102230000	75882000	0	0	0	0	33894000	98364000
P07143	Cytochrome c1, heme protein, mitochondrial	CYT1	759350000	1586500000	474920000	2937800	0	0	0	641470000	1284500000	498580000	2442800	0	0	0	801440000	1218500000	410020000	4765900	0	0	0	334180000	426350000	162240000	0	0	0	0	310280000	301440000	127610000	0	0	0	0	484840000	568050000	207090000	0	0	0	0	682440000	834830000	575890000	46362000	0
P07149	Fatty acid synthase subunit beta;3-hydroxyacyl-[acyl-carrier-protein] dehydratase;Enoyl-[acyl-carrier-protein] reductase [NADH];[Acyl-carrier-protein] acetyltransferase;[Acyl-carrier-protein] malonyltransferase;S-acyl fatty acid synthase thioesterase	FAS1	2989400000	1900600000	1084100000	1413600000	1631100000	3634700000	4408200000	2701300000	2054800000	1297500000	1711700000	1433700000	3377300000	4493100000	2325900000	1733000000	1438700000	1668200000	1953800000	3580500000	4377300000	2593100000	2214000000	1703900000	1566400000	1620200000	2671000000	4083500000	2288200000	2458400000	1677700000	1520200000	1413700000	3090700000	3950100000	2444500000	2433400000	1903100000	1568500000	1502100000	2864300000	3798400000	3172400000	2003500000	1259300000	1928800000	1969500000
P07170	Adenylate kinase	ADK1	817700000	727810000	441460000	503360000	468410000	207450000	1995500000	672340000	753880000	532230000	473230000	445720000	249500000	1560100000	477370000	689340000	517570000	618380000	562800000	304570000	1965600000	1146300000	1140300000	1091100000	624660000	482940000	450550000	2273800000	966820000	1264800000	950840000	578300000	632730000	337080000	2069100000	990320000	1306800000	1074300000	839870000	587940000	347080000	2460100000	1057600000	985790000	669880000	819090000	711000000
P07172	Histidinol-phosphate aminotransferase	HIS5	112150000	107690000	78163000	85747000	93451000	89838000	356840000	103050000	113370000	90327000	98619000	88877000	85597000	335860000	54648000	85462000	103370000	121410000	94013000	112620000	305000000	121460000	120960000	111550000	93944000	87425000	47033000	311060000	83483000	164900000	106720000	91987000	89911000	66272000	302820000	112940000	140620000	133780000	105850000	88526000	75199000	269430000	103870000	92466000	54519000	95317000	84420000
P07213	Mitochondrial import receptor subunit TOM70	TOM70	1794500000	2702400000	832490000	41589000	6079600	0	9368400	1805000000	2657700000	803880000	23066000	4427900	0	13998000	1948000000	2349100000	745110000	34059000	10040000	1728500	9532700	1898600000	2024300000	918780000	15891000	4499200	294110	0	1717100000	1881700000	733450000	14722000	5259100	0	996270	1776900000	1620400000	726950000	13500000	2576400	679300	0	1044900000	1537200000	963950000	108480000	42759000
P07236	Threonine--tRNA ligase, mitochondrial	MST1	120080000	204190000	56501000	0	0	0	0	128380000	178680000	53574000	0	0	0	0	140130000	199700000	57842000	0	0	0	0	115260000	146680000	37305000	0	0	0	0	121290000	122040000	44081000	0	0	0	0	122050000	134840000	57432000	0	0	0	0	101280000	187180000	130450000	0	0
P07244	Bifunctional purine biosynthetic protein ADE5,7;Phosphoribosylamine--glycine ligase;Phosphoribosylformylglycinamidine cyclo-ligase	ADE5,7	354650000	262910000	157350000	185980000	170430000	80380000	734020000	284900000	321250000	212640000	243670000	183540000	76508000	810360000	174400000	211530000	203360000	235350000	236640000	122720000	656890000	343330000	332130000	260800000	243250000	178510000	141160000	789480000	234800000	393760000	251730000	204610000	199460000	122740000	731850000	263020000	339350000	266700000	234260000	180170000	132920000	687100000	460100000	290940000	169480000	287800000	254370000
P07245	C-1-tetrahydrofolate synthase, cytoplasmic;Methylenetetrahydrofolate dehydrogenase;Methenyltetrahydrofolate cyclohydrolase;Formyltetrahydrofolate synthetase	ADE3	641890000	470480000	455860000	788000000	1310800000	2749400000	646040000	643260000	559950000	561860000	977070000	1496300000	3140700000	745550000	553270000	433010000	436020000	668380000	1325400000	4098300000	715180000	587570000	527540000	580750000	1020100000	1889000000	3914400000	725270000	466280000	529230000	540590000	915490000	1303000000	3924600000	687350000	573480000	600640000	588480000	1152000000	2034500000	4846900000	673680000	680010000	518360000	437840000	1231700000	1908400000
P07246	Alcohol dehydrogenase 3, mitochondrial	ADH3	2250800000	4216200000	1159700000	2851700	1166800	1705600	32187000	2051700000	3877600000	837550000	5931200	1210500	12641000	9527900	2187200000	3493600000	1246700000	13558000	1433300	7407900	0	2260500000	2716000000	983910000	2819800	769540	1770200	1116100	2926200000	2444200000	702890000	4992800	654670	1779800	541730	2132600000	2824800000	851640000	3330900	0	5874500	0	2099200000	3440000000	1915600000	52256000	0
P07248	Regulatory protein ADR1	ADR1	0	0	843570	13384000	11192000	9138900	0	4040700	1993900	2652200	16181000	15594000	15584000	0	0	31775000	10447000	49665000	30773000	6174800	932410	9490900	5580200	72612000	151750000	172380000	137160000	14245000	1550000	6858100	78226000	158170000	153510000	114670000	13005000	3807700	1942800	87867000	132280000	141950000	79630000	12854000	100450000	86274000	187100000	257050000	400710000
P07249	Arginine metabolism regulation protein I	ARG80	0	0	0	0	0	0	0	0	0	0	0	0	0	0	0	0	0	0	22755000	0	0	0	0	0	16258000	21494000	11739000	0	0	0	0	16328000	24686000	0	0	0	0	0	0	16068000	0	0	0	0	0	0	0
P07250	Inositol polyphosphate multikinase	ARG82	0	0	0	0	0	0	24400000	0	0	0	0	0	0	16650000	0	0	0	0	0	0	14360000	21313000	12132000	0	0	0	0	25625000	0	14532000	0	0	0	0	24040000	0	19422000	0	23474000	0	0	21081000	39115000	39551000	0	0	0
P07251	ATP synthase subunit alpha, mitochondrial	ATP1	6243300000	10210000000	2857200000	18434000	629390	0	0	7509700000	9932600000	2779300000	38639000	3120200	0	0	6559800000	8089400000	2613900000	46516000	1090900	7360700	0	3859500000	5966100000	2450600000	29648000	347340	0	0	5560800000	5048600000	1714400000	13488000	0	395080	0	3737600000	3973900000	1710400000	14139000	0	0	0	5344400000	9905400000	6968600000	356370000	22602000
P07252	Cytochrome B pre-mRNA-processing protein 1	CBP1	79903000	147070000	0	0	0	0	0	11181000	137210000	0	19076000	40917000	0	33968000	31612000	112440000	30144000	45359000	0	86384000	43453000	33242000	72312000	14918000	26396000	34749000	65824000	31529000	35817000	28005000	14937000	0	0	62144000	0	32876000	20749000	0	0	42733000	62676000	29756000	29812000	0	43920000	0	18932000
P07253	Cytochrome B pre-mRNA-processing protein 6	CBP6	308330000	551700000	172860000	0	0	0	0	296490000	431860000	147130000	25609000	0	0	0	319090000	509760000	137330000	0	26656000	0	0	159180000	258970000	110990000	0	0	0	0	195650000	175320000	83831000	0	0	0	0	134730000	264310000	65546000	0	0	0	0	166850000	434910000	237630000	4291800	0
P07255	Cytochrome c oxidase subunit 7A	COX9	927110000	1595600000	531530000	0	0	0	0	785670000	1218900000	270080000	0	0	0	0	1444500000	1929300000	606820000	37844000	0	0	0	283890000	371760000	149500000	0	0	0	0	271630000	289160000	144630000	0	0	0	0	280980000	357480000	167130000	0	0	0	0	764120000	1987700000	940520000	81205000	0
P07256	Cytochrome b-c1 complex subunit 1, mitochondrial	COR1	2117300000	4299000000	1466500000	3468900	0	0	0	2154100000	2967800000	1066700000	1634200	0	0	0	2070700000	2848600000	1039000000	4695800	0	0	0	1227400000	1594500000	526460000	0	2653300	0	0	1144300000	1300200000	405960000	0	0	0	0	1213400000	1547000000	620260000	0	0	0	0	2373400000	3827100000	2748900000	145050000	0
P07257	Cytochrome b-c1 complex subunit 2, mitochondrial	QCR2	2800100000	4385300000	1477400000	11795000	0	0	0	3304600000	4181200000	1366900000	13718000	0	0	0	3032900000	4029200000	1367600000	29589000	0	0	0	1621500000	2186500000	896210000	4040400	0	0	0	2124600000	1968200000	730810000	1711000	0	0	0	1509400000	1947800000	804300000	7676500	0	0	0	2982800000	5292100000	3167400000	225410000	3433900
P07258	Carbamoyl-phosphate synthase arginine-specific small chain	CPA1	478970000	382340000	224010000	259950000	254700000	106980000	1646100000	474860000	550200000	370690000	408240000	272210000	142890000	1888900000	298360000	342980000	328120000	433440000	402200000	153600000	1244800000	161600000	174460000	153510000	112720000	83165000	62370000	424380000	145050000	239180000	138430000	136810000	100100000	65670000	478820000	157050000	218370000	176660000	166190000	135100000	48563000	447700000	78191000	42124000	12667000	48468000	41108000
P07259	Protein URA2;Glutamine-dependent carbamoyl-phosphate synthase;Aspartate carbamoyltransferase	URA2	855910000	571780000	365920000	480420000	591720000	813050000	1211200000	757500000	618920000	428110000	551060000	541070000	745650000	1296700000	716240000	511090000	461990000	678700000	735610000	770500000	1393500000	583460000	498810000	376810000	365620000	357340000	452470000	971200000	493560000	531900000	362870000	323520000	324430000	391500000	912430000	610040000	646600000	450890000	393670000	339290000	433550000	978900000	667260000	369930000	330720000	572500000	600840000
P07260	Eukaryotic translation initiation factor 4E	CDC33	1203300000	1143100000	1404300000	1875400000	2555900000	2744300000	1288300000	1376600000	1486500000	1905800000	2618600000	2869300000	3625000000	1391000000	1141000000	1317300000	2063500000	2083200000	2050600000	2692400000	1125600000	1047500000	831150000	1166500000	1627400000	2118600000	2768000000	1136900000	1033900000	1087500000	1555700000	1871100000	1850600000	2942500000	1088200000	1080100000	1201000000	1516100000	1913900000	2681200000	2424800000	1007800000	865350000	766470000	556690000	1240700000	1625800000
P07261	Glycolytic genes transcriptional activator GCR1	GCR1	35391000	0	0	0	39843000	0	0	0	0	0	0	38521000	44301000	0	26440000	0	15641000	0	0	0	0	14319000	0	15969000	0	0	0	0	25624000	0	0	18452000	0	0	0	21214000	0	0	0	0	0	0	22516000	0	0	0	0
P07262	NADP-specific glutamate dehydrogenase 1	GDH1	1582800000	1162800000	760190000	922560000	942300000	1071200000	3138500000	1375800000	1345500000	943150000	1143300000	935330000	921890000	3766300000	1049500000	1226800000	961330000	1041900000	1018000000	688100000	3927300000	997890000	962850000	755370000	663480000	524740000	632230000	2171100000	799180000	1021700000	709580000	561200000	613370000	594980000	2038600000	871930000	1148000000	768810000	812610000	539280000	518050000	2168700000	1612500000	987490000	690690000	1048700000	769120000
P07263-2;P07263	Histidine--tRNA ligase, mitochondrial	HTS1	527510000	537870000	322790000	319410000	317180000	315590000	913410000	507470000	519070000	343490000	382720000	352880000	369300000	1025000000	457870000	504440000	365860000	361580000	378110000	355300000	896140000	466520000	507110000	368470000	341240000	303860000	349420000	810770000	366580000	559140000	350340000	294640000	307510000	317480000	787930000	451360000	536320000	383490000	328840000	304750000	310170000	733150000	564870000	443470000	307010000	382790000	345740000
P07264	3-isopropylmalate dehydratase	LEU1	760380000	679470000	439480000	454890000	417500000	182840000	2049100000	639140000	665860000	495920000	524860000	435130000	198740000	1914100000	505540000	599530000	564750000	669010000	612020000	261260000	1840000000	633620000	623790000	510510000	413640000	335020000	238560000	1295300000	423880000	728820000	480170000	349820000	311450000	167850000	1283300000	566010000	748990000	664160000	573070000	409660000	219720000	1360400000	1054400000	674220000	441820000	647810000	524050000
P07266	Mitochondrial RNA-splicing protein MRS1	MRS1	121000000	229350000	64982000	0	0	0	0	134270000	202770000	63031000	0	0	0	0	146170000	175870000	62844000	0	0	0	0	62918000	130440000	16785000	0	0	0	0	113370000	103550000	24647000	0	0	0	0	101130000	146320000	41135000	0	0	0	0	67995000	137310000	86142000	0	0
P07267	Saccharopepsin	PEP4	1207600000	1309100000	2364300000	1711200000	802090000	358700000	195270000	1045200000	838700000	1399700000	1351400000	868310000	335930000	162460000	1092100000	1203900000	1886100000	1458800000	890720000	280870000	251180000	4643300000	4638400000	2908600000	1050500000	585930000	298730000	150020000	4971700000	3873200000	2959800000	1149000000	644230000	313660000	138930000	4832300000	4591100000	3222100000	1174200000	558280000	381070000	147910000	4137000000	4686600000	7106300000	4468500000	2144100000
P07269	Regulatory protein PHO2	PHO2	0	10109000	24092000	112440000	79072000	75452000	0	0	7319100	24301000	50889000	54926000	158530000	0	0	30651000	33694000	57531000	83391000	34584000	10736000	0	11233000	76521000	242080000	295000000	103070000	8957900	11793000	0	109660000	278630000	230580000	148190000	8414700	10417000	5444600	111640000	221100000	180270000	61538000	0	42023000	48374000	53009000	61271000	72698000
P07270	Phosphate system positive regulatory protein PHO4	PHO4	45646000	0	32569000	269850000	363390000	318980000	64118000	0	0	38696000	54589000	55426000	158350000	6612100	0	28262000	38167000	53929000	64893000	428930000	67144000	0	0	59081000	91893000	90527000	55077000	0	0	0	44958000	99647000	88518000	72771000	0	0	0	27488000	132750000	62336000	50295000	0	0	0	88873000	167810000	18102000
P07271-2;P07271	ATP-dependent DNA helicase PIF1	PIF1	0	32857000	0	0	0	39663000	0	22065000	33137000	0	0	8878000	26698000	0	37699000	46592000	0	0	0	26351000	0	0	38558000	0	11251000	31158000	109260000	0	0	18571000	0	0	19374000	76925000	0	22793000	28560000	22161000	26147000	53505000	61637000	0	0	0	0	0	0
P07272	Pyrimidine pathway regulatory protein 1	PPR1	0	0	0	0	0	0	0	0	0	0	0	0	0	0	0	0	0	0	0	0	0	0	0	0	0	0	0	0	0	0	0	0	0	0	0	0	0	0	0	0	0	0	0	0	0	0	0
P07273	Transcription elongation factor S-II	DST1	219780000	191250000	198980000	276530000	471270000	629320000	300910000	225450000	245610000	253080000	366550000	539180000	815760000	251770000	243000000	180380000	218100000	271290000	388860000	808820000	313380000	242040000	285070000	382150000	471550000	643690000	1103000000	326100000	219910000	300220000	350950000	448500000	590740000	1238600000	349170000	232190000	294040000	448040000	563610000	777480000	1187100000	385890000	281460000	235010000	221990000	396990000	646760000
P07274	Profilin	PFY1	216280000	218860000	174680000	186380000	118300000	0	551980000	189280000	226990000	175100000	192470000	166600000	27384000	480790000	143400000	170750000	210230000	254430000	175350000	127320000	476300000	369690000	445980000	370400000	312480000	148840000	137870000	698970000	329550000	498690000	349220000	251730000	238870000	110890000	740090000	357820000	386570000	356240000	358730000	263450000	155300000	810740000	443050000	356900000	295050000	257380000	323440000
P07275	Delta-1-pyrroline-5-carboxylate dehydrogenase, mitochondrial	PUT2	1037500000	1673900000	430030000	0	0	0	0	934390000	1324100000	542150000	6471200	0	14419000	0	754330000	1455600000	466750000	2970300	0	0	0	942020000	1263700000	485350000	0	0	0	0	1247600000	921630000	383030000	0	0	0	0	720180000	750530000	332430000	1506400	0	0	0	1022800000	2174500000	1395600000	72419000	0
P07276	DNA repair protein RAD2	RAD2	0	0	0	0	0	0	0	0	17245000	30595000	7609600	0	0	0	0	0	0	18826000	12769000	18164000	0	0	0	9804300	16220000	18292000	23953000	19345000	0	0	0	16637000	11838000	0	19359000	13409000	0	26156000	33695000	28416000	32016000	20358000	0	0	0	14427000	28102000
P07277	Mevalonate kinase	ERG12	100770000	80366000	55762000	57597000	45271000	33022000	223830000	97042000	95879000	73820000	65638000	46479000	10048000	199250000	63305000	67967000	76260000	101850000	86480000	36077000	240510000	107830000	107480000	70736000	82890000	54088000	31887000	204770000	79542000	108360000	72880000	58608000	48633000	27172000	165270000	98533000	130460000	89838000	85506000	53279000	28602000	191190000	162830000	113500000	68644000	113690000	70522000
P07278	cAMP-dependent protein kinase regulatory subunit	BCY1	295320000	199740000	342380000	470740000	555420000	475650000	208460000	291680000	246440000	338160000	532640000	584360000	502550000	231250000	274750000	201400000	351320000	489160000	528380000	437150000	220500000	321220000	256590000	489100000	586870000	730780000	745570000	304150000	316530000	345030000	610280000	731790000	836640000	743020000	331920000	284450000	233840000	634950000	878710000	864890000	670200000	301390000	391960000	212450000	213060000	375360000	471120000
P07281;P07280	40S ribosomal protein S19-B;40S ribosomal protein S19-A	RPS19B;RPS19A	11199000000	7831700000	6195100000	10535000000	17956000000	31161000000	8322600000	12084000000	10305000000	9409500000	16936000000	24819000000	46366000000	10928000000	9490500000	6402800000	6600400000	9799800000	19444000000	52992000000	12184000000	5984600000	5129200000	5503200000	7823600000	12923000000	30147000000	5773900000	6088100000	5336500000	4985600000	7940900000	11177000000	31189000000	6184600000	5930700000	5630700000	5316100000	10495000000	16381000000	38788000000	6193800000	6845800000	5125900000	3464200000	9329500000	17287000000
P07283	Phosphomannomutase	SEC53	1285300000	1040500000	753150000	832270000	648760000	248050000	3587500000	1256800000	1405900000	1006400000	929850000	683100000	328610000	3533000000	825980000	1125300000	979590000	976030000	873430000	368720000	3275400000	1521600000	1682100000	1397900000	1031100000	734240000	511100000	3926800000	1231100000	2026200000	1364800000	979150000	956830000	415190000	3731800000	1213700000	1791000000	1341000000	1146000000	743850000	432110000	3349900000	2342700000	1637700000	1123800000	1515300000	1254500000
P07284	Serine--tRNA ligase, cytoplasmic	SES1	952690000	711590000	442430000	468670000	434250000	207520000	2031200000	772610000	712410000	464910000	531550000	408980000	217420000	2030500000	559240000	637830000	523680000	561780000	496320000	233390000	2041000000	795100000	756750000	555610000	499030000	351600000	279250000	1752000000	583840000	805970000	530480000	416040000	423870000	235920000	1617500000	677830000	953880000	656120000	553820000	368040000	267050000	1585200000	842350000	607530000	338180000	532930000	390530000
P07285	Anthranilate phosphoribosyltransferase	TRP4	105630000	94016000	85132000	79763000	127270000	179830000	208910000	85102000	71343000	70473000	88844000	88631000	102990000	254170000	59268000	92479000	77954000	88597000	98022000	68445000	270000000	77999000	87534000	69701000	59578000	52944000	59623000	173460000	57691000	100630000	69615000	59703000	67716000	59423000	174780000	83656000	107540000	77970000	84604000	49075000	51373000	182810000	84298000	51826000	41216000	67935000	58620000
P07286	UDP-N-acetylglucosamine--dolichyl-phosphate N-acetylglucosaminephosphotransferase	ALG7	29624000	37438000	33658000	34760000	0	0	0	24447000	19271000	17935000	15033000	8538300	0	0	47539000	0	45699000	31699000	0	0	0	40596000	51866000	28862000	0	0	0	0	52566000	35903000	22061000	0	0	0	0	36667000	14048000	10575000	0	0	0	0	52273000	94176000	92213000	52786000	0
P07342	Acetolactate synthase catalytic subunit, mitochondrial	ILV2	5180600000	8405100000	2790300000	11265000	0	0	9751200	5623100000	8714800000	2392800000	4994600	740010	1643100	4394200	5992100000	8376100000	2659600000	32919000	787660	0	385040	3287400000	4147400000	1396900000	0	0	0	10981000	3611800000	3241000000	1142100000	513310	0	0	2531400	3274000000	3746300000	1342000000	2976400	0	0	3468400	2851000000	4919800000	2777100000	126230000	0
P07347	N-terminal acetyltransferase A complex catalytic subunit ARD1	ARD1	128010000	100680000	58753000	164160000	275140000	352020000	130090000	132770000	113450000	126270000	278810000	348900000	424410000	123610000	116410000	88509000	98450000	131260000	203720000	359680000	163520000	106120000	97034000	108220000	183910000	314010000	467210000	130290000	106250000	106850000	99711000	149030000	205710000	459900000	129340000	105070000	96753000	91616000	195490000	298690000	428280000	102060000	109050000	58123000	46949000	178400000	260220000
P07390	COX3 mRNA-specific translational activator PET494	PET494	0	18184000	0	0	0	0	0	0	0	0	0	0	0	0	0	21891000	0	0	0	0	0	0	0	0	0	0	0	0	0	0	0	0	0	0	0	0	0	0	0	0	0	0	0	0	0	0	0
P07560	Ras-related protein SEC4	SEC4	1163900000	1294800000	1801400000	1501700000	848020000	271160000	126000000	1240200000	1126200000	1423500000	1306000000	901410000	368790000	109130000	1366200000	1360300000	1587700000	1699800000	1167900000	416500000	136180000	1391400000	1489300000	2087500000	1158000000	624460000	431430000	211090000	1734600000	1326900000	2241300000	1442300000	865370000	470630000	189480000	1527600000	1560400000	2097700000	1239400000	796080000	396660000	203580000	1166100000	1328600000	2220700000	2115900000	1335400000
P07702	L-aminoadipate-semialdehyde dehydrogenase	LYS2	380440000	311650000	207730000	229100000	175480000	22530000	1166900000	324500000	332150000	216520000	249550000	192690000	12541000	1048300000	243140000	322250000	269710000	289080000	251230000	30443000	1081600000	309170000	333690000	255190000	224180000	155880000	84370000	818370000	218790000	369480000	240790000	189500000	179270000	726120000	772520000	277050000	410970000	273600000	240260000	157580000	67062000	780280000	287820000	234690000	140750000	212340000	167110000
P07703	DNA-directed RNA polymerases I and III subunit RPAC1	RPC40	490860000	373010000	742880000	1329600000	1636200000	1562800000	409920000	457210000	381140000	809350000	1468600000	1871500000	1721800000	386000000	486570000	287110000	744250000	1251100000	1399900000	1398400000	450560000	263760000	189720000	484010000	821390000	1050800000	1130800000	286270000	299880000	284450000	527070000	878810000	1155600000	1117200000	310460000	272400000	192440000	530600000	916370000	1186000000	1103400000	288470000	253030000	189460000	269850000	538350000	831200000
P07806-2;P07806	Valine--tRNA ligase, mitochondrial	VAS1	1114800000	1084200000	582380000	485340000	432060000	164030000	2184600000	1005100000	1193100000	652320000	568820000	406230000	232240000	2266900000	951290000	1131700000	738490000	655540000	578750000	247930000	2462600000	998760000	1092400000	752120000	569590000	417020000	295370000	1945500000	813270000	1119200000	676820000	443940000	454920000	221280000	1826300000	962180000	1265400000	809940000	610110000	414810000	292180000	1881700000	992740000	880010000	538560000	573980000	430870000
P07807	Dihydrofolate reductase	DFR1	40931000	119070000	18705000	0	0	0	36229000	56295000	98467000	38042000	0	0	0	48264000	77086000	129230000	43871000	11433000	0	0	57136000	96555000	126430000	58408000	32257000	0	0	88422000	129290000	144520000	58272000	26569000	18058000	0	82244000	98093000	132580000	69181000	28152000	12332000	0	92470000	251940000	342370000	110370000	24672000	0
P07834	Cell division control protein 4	CDC4	31608000	17752000	28573000	71529000	280720000	36045000	21278000	38964000	24297000	0	24326000	43794000	25254000	30761000	66073000	72584000	101260000	72791000	60846000	75028000	101310000	0	0	0	31113000	28765000	50463000	0	0	0	31928000	52745000	34838000	0	0	0	0	0	50692000	65675000	61101000	0	22043000	0	0	14306000	12373000
P07866	Guanine nucleotide exchange factor LTE1	LTE1	27494000	22230000	22145000	0	0	0	0	18517000	10366000	14371000	0	0	0	0	33694000	42300000	28522000	27023000	18697000	13646000	0	22005000	36656000	23281000	0	0	0	0	38470000	0	32862000	24597000	7807800	0	0	29846000	0	0	0	0	0	0	29026000	29929000	27416000	22824000	0
P07884-2;P07884	tRNA dimethylallyltransferase, mitochondrial	MOD5	48320000	100570000	16633000	0	0	109500000	11950000	90179000	90604000	17191000	43435000	15150000	78342000	30193000	86517000	163620000	42262000	24031000	0	164160000	88418000	118720000	114550000	72963000	81949000	56116000	45590000	104740000	68454000	130130000	55673000	66924000	25806000	65678000	106040000	126550000	181500000	54246000	0	14815000	0	105580000	87729000	106120000	42006000	40216000	37243000
P07991	Ornithine aminotransferase	CAR2	13571000	16166000	36658000	47214000	40758000	24912000	59638000	9471100	35121000	61839000	76495000	53941000	3519500	70062000	0	15053000	11384000	6087100	9891500	0	62307000	105110000	122840000	100870000	74989000	45496000	41585000	199280000	60315000	124820000	119750000	61024000	52724000	23358000	186430000	72840000	145980000	117740000	88877000	57934000	23915000	226440000	99701000	113860000	100900000	102680000	89348000
P08004	Chitin synthase 1	CHS1	79962000	117690000	156190000	127050000	51233000	10593000	0	118000000	103140000	183330000	181830000	78597000	9342400	0	98657000	97084000	150610000	177150000	109610000	6667700	0	174240000	181500000	353040000	329970000	192210000	73598000	0	215650000	170850000	381710000	414790000	222370000	81002000	0	199800000	180790000	320940000	340940000	189370000	78719000	0	207480000	211350000	360620000	503410000	292850000
P08018	MAP kinase kinase PBS2	PBS2	70093000	24275000	44047000	67104000	98849000	177780000	63521000	103270000	50979000	42554000	60567000	112810000	192120000	69650000	51883000	9343800	35082000	67605000	89925000	135850000	65117000	87289000	67527000	81214000	94737000	161010000	304650000	79888000	59017000	77030000	68857000	104710000	119890000	245460000	83331000	96080000	63256000	122260000	115110000	156490000	240020000	74598000	92568000	58925000	15739000	83830000	137000000
P08067	Cytochrome b-c1 complex subunit Rieske, mitochondrial	RIP1	2101800000	3344400000	1300200000	17806000	0	0	0	1242200000	1974800000	537670000	11630000	0	0	0	1819600000	2330400000	946820000	27277000	0	0	0	947640000	1046200000	504990000	0	0	0	0	646690000	730240000	271760000	0	0	0	0	976870000	1080700000	631940000	0	0	0	0	1532800000	2419000000	1442900000	118470000	0
P08153	Transcriptional factor SWI5	SWI5	0	0	0	0	0	0	0	0	0	0	0	0	0	0	0	0	0	0	0	0	0	63608000	41095000	0	0	0	0	0	117880000	44733000	0	0	0	0	0	0	0	40476000	0	0	0	0	46431000	78695000	108650000	45896000	0
P08417	Fumarate hydratase, mitochondrial	FUM1	814430000	1208100000	378560000	87101000	98836000	158660000	177620000	714590000	935150000	327340000	80397000	81809000	112660000	181590000	858230000	1069300000	345050000	81026000	90827000	124310000	178270000	798180000	966530000	378750000	94116000	107170000	139320000	226060000	796680000	694180000	291120000	86786000	83970000	131760000	192630000	798930000	830120000	396900000	107230000	96305000	146830000	205920000	898100000	1465600000	858810000	136420000	89671000
P08425	Phenylalanine--tRNA ligase, mitochondrial	MSF1	103160000	168730000	76642000	0	10746000	0	0	175340000	244930000	60498000	0	0	0	0	146190000	198490000	31280000	0	0	0	0	79187000	151210000	52471000	0	0	0	0	142550000	92211000	39937000	2076500	0	0	0	110890000	97945000	36217000	0	0	0	0	117410000	178260000	101660000	0	2699100
P08432	Ornithine decarboxylase	SPE1	0	0	0	4574700	0	0	41048000	4194200	0	0	0	0	0	16654000	0	8397500	8460000	19447000	23891000	0	85244000	0	0	0	0	0	0	0	0	0	0	0	0	0	0	0	0	0	0	0	0	0	0	0	0	0	0
P08456	CDP-diacylglycerol--serine O-phosphatidyltransferase	CHO1	397790000	626560000	1673900000	625140000	164830000	18288000	0	659810000	607190000	1799500000	705850000	234920000	0	0	315850000	532680000	807430000	409250000	197590000	0	0	354410000	429070000	410010000	120980000	34302000	0	0	441250000	467370000	416650000	98304000	58360000	0	0	221130000	288860000	287210000	72745000	33822000	0	0	249500000	495660000	1193200000	445720000	102650000
P08466	Mitochondrial nuclease	NUC1	475320000	874630000	286410000	0	0	0	0	473640000	754080000	208780000	0	0	0	0	443280000	659050000	220880000	3195800	0	0	0	251320000	365960000	115750000	0	0	0	0	302030000	317070000	100640000	0	0	0	0	275950000	319450000	123050000	7491000	0	0	0	203090000	383120000	217940000	6312400	0
P08518	DNA-directed RNA polymerase II subunit RPB2	RPB2	408710000	246320000	203430000	252350000	337330000	358550000	509410000	430530000	278760000	216390000	282580000	329390000	418290000	434330000	476260000	328870000	284580000	242030000	313500000	324530000	409070000	342220000	219800000	203930000	228780000	244490000	283620000	426570000	369880000	290220000	220630000	223090000	239790000	299520000	396000000	380570000	282210000	221590000	217210000	236650000	241410000	376520000	355580000	257150000	164240000	202150000	220460000
P08524	Farnesyl pyrophosphate synthase	ERG20	917890000	720840000	469160000	500850000	442260000	225080000	2206200000	709210000	782500000	563690000	532780000	452470000	246630000	2296400000	589900000	761430000	665330000	653380000	562170000	280610000	2713200000	996820000	995680000	826920000	667400000	411260000	339220000	2349800000	790200000	1197900000	837210000	539840000	562840000	288970000	2235500000	865220000	1239700000	945420000	724310000	494340000	334200000	2436500000	1513700000	1123500000	693170000	884850000	760310000
P08525	Cytochrome b-c1 complex subunit 8	QCR8	935740000	1357600000	589740000	0	0	0	0	902740000	1005300000	298850000	0	245190000	0	0	1159200000	1824000000	615750000	20310000	0	0	0	648650000	703610000	286400000	0	175790000	0	0	441460000	523560000	184410000	0	0	0	0	599080000	636740000	353520000	0	0	0	0	778570000	1507000000	1273400000	72579000	0
P08536	Sulfate adenylyltransferase	MET3	0	0	0	0	0	0	3694200	0	0	0	0	0	0	12850000	0	0	0	0	0	0	0	0	0	0	0	0	0	17956000	0	0	0	0	0	0	12285000	0	0	0	0	0	0	6119000	19617000	11370000	0	5877700	7898800
P08539	Guanine nucleotide-binding protein alpha-1 subunit	GPA1	220870000	260630000	388340000	281880000	88132000	1883600	0	257260000	288470000	375010000	281130000	90623000	5567700	0	373790000	324120000	374650000	336230000	149150000	27570000	0	230040000	294350000	517080000	290440000	147650000	86193000	0	272730000	269530000	496570000	396720000	231380000	100360000	0	267410000	289350000	444480000	387680000	191200000	87562000	0	171400000	198440000	326100000	283430000	109770000
P08566	Pentafunctional AROM polypeptide;3-dehydroquinate synthase;3-phosphoshikimate 1-carboxyvinyltransferase;Shikimate kinase;3-dehydroquinate dehydratase;Shikimate dehydrogenase	ARO1	524570000	412440000	456930000	605160000	799550000	1327000000	877830000	452590000	396920000	378960000	457830000	452900000	666770000	999710000	400010000	377160000	384570000	447690000	477360000	602260000	1034300000	392200000	351570000	365160000	377940000	394770000	568460000	668800000	310410000	377740000	336870000	358690000	402780000	617140000	620100000	380030000	439390000	344760000	361440000	327080000	522840000	645570000	401200000	292110000	201470000	311820000	268070000
P08593	Protein MSS18	MSS18	130860000	197070000	25898000	0	0	0	0	81281000	76118000	38895000	0	0	0	0	147890000	244040000	52913000	32668000	8662800	0	0	95705000	119060000	42220000	0	0	0	0	93101000	104170000	0	0	0	0	0	118980000	148070000	25853000	0	0	0	0	122820000	255900000	182480000	0	0
P08638	Regulatory protein LEU3	LEU3	0	0	0	16821000	28408000	14669000	0	0	0	0	17710000	40249000	53200000	0	23888000	11099000	23851000	24037000	35846000	21571000	10007000	0	0	25313000	75613000	100570000	42509000	0	0	0	41465000	116180000	104040000	65555000	0	0	0	47648000	45801000	73467000	0	0	0	0	0	0	10107000
P08678	Adenylate cyclase	CYR1	20403000	23474000	60089000	72149000	50609000	105760000	65329000	29314000	56863000	38988000	45413000	50481000	132030000	94732000	37189000	44558000	36010000	68119000	60479000	82419000	75376000	40794000	25293000	72186000	244630000	187910000	189610000	97253000	17023000	24601000	60851000	97081000	112050000	171210000	55165000	50126000	19156000	85937000	166570000	140240000	226830000	36045000	8982600	8752700	48294000	67754000	69128000
P08679	Citrate synthase, peroxisomal	CIT2	171090000	142520000	201330000	306860000	273430000	211780000	69416000	204370000	143830000	225050000	353950000	343970000	272930000	87161000	139430000	146270000	161430000	238760000	218840000	186240000	40965000	252170000	155210000	282060000	442560000	319730000	217990000	85720000	258370000	156570000	326160000	542180000	368470000	203410000	76986000	338540000	180330000	320450000	519540000	397680000	270290000	79338000	202080000	124920000	243020000	511590000	389380000
P08964	Myosin-1	MYO1	357300000	200710000	92450000	122520000	91496000	168230000	106280000	458290000	131840000	53342000	57337000	120750000	242140000	147260000	739300000	421680000	86285000	104250000	118040000	321280000	73803000	65933000	94762000	43860000	53338000	92238000	168330000	27128000	42111000	19657000	70423000	42803000	68876000	149400000	37835000	102050000	73547000	54616000	89632000	202250000	483630000	29179000	62611000	29255000	15060000	65286000	261060000
P09007	Pre-rRNA-processing protein SRD1	SRD1	0	0	0	0	0	0	0	0	0	0	0	0	0	0	0	0	0	0	0	0	0	0	0	0	0	26724000	23025000	0	0	0	14764000	19010000	21940000	32159000	0	0	0	12880000	26826000	43907000	0	0	0	0	0	0	0
P09032	Translation initiation factor eIF-2B subunit gamma	GCD1	231760000	136150000	112810000	127060000	183750000	297650000	302410000	226190000	211010000	133020000	176820000	177140000	296270000	310020000	235230000	161020000	141820000	207950000	240570000	384440000	345000000	200680000	150940000	141010000	118620000	127830000	181090000	340680000	153470000	181740000	129100000	114450000	118940000	177980000	307700000	202110000	185970000	177540000	170740000	148640000	186810000	323860000	185350000	112190000	87903000	145500000	233560000
P09064	Eukaryotic translation initiation factor 2 subunit beta	SUI3	575840000	446220000	356140000	567980000	862350000	1861300000	857150000	597960000	419310000	430630000	638260000	911420000	1933600000	952780000	485340000	431840000	420280000	612600000	940790000	2320400000	1128800000	483050000	453310000	393460000	520100000	804820000	1621900000	721940000	349510000	434330000	368390000	454780000	567330000	1780800000	748270000	436630000	503330000	453310000	570200000	886820000	2426300000	760370000	457780000	321070000	226740000	541820000	811490000
P09232	Cerevisin	PRB1	465890000	543890000	827570000	524190000	347070000	153700000	287220000	637660000	531150000	998880000	741490000	518980000	253740000	236990000	354990000	453300000	707980000	345620000	239900000	56570000	164060000	4964000000	4825500000	3787700000	2112000000	1190100000	695480000	310470000	6689400000	4057400000	3697900000	2463500000	1717800000	717880000	285390000	5066600000	4078900000	3568200000	2161700000	1467000000	636040000	246620000	6536500000	7453700000	11048000000	7724200000	4843600000
P09368	Proline dehydrogenase, mitochondrial	PUT1	180730000	273360000	65424000	68963000	112110000	0	0	69090000	115640000	36960000	9854000	12705000	10734000	118740000	50576000	94404000	69109000	0	0	0	0	33035000	0	0	0	0	0	52554000	0	0	0	0	0	0	0	0	0	0	0	0	0	0	44990000	80260000	12469000	26578000	53754000
P09436	Isoleucine--tRNA ligase, cytoplasmic	ILS1	577370000	468890000	281890000	325640000	269500000	158060000	1275300000	438100000	437720000	275040000	366560000	264920000	159260000	1366800000	387630000	436870000	371310000	404920000	386100000	188810000	1315600000	530090000	511660000	387100000	351620000	246220000	198950000	1209800000	358250000	541300000	361010000	288480000	274620000	173420000	1091400000	443270000	625320000	421550000	396150000	234320000	194210000	1066000000	541190000	337470000	217070000	323820000	258870000
P09440	C-1-tetrahydrofolate synthase, mitochondrial;Methylenetetrahydrofolate dehydrogenase;Methenyltetrahydrofolate cyclohydrolase;Formyltetrahydrofolate synthetase	MIS1	2123100000	3194800000	909210000	4863400	10207000	56163000	24945000	2228400000	3126500000	897370000	11231000	40702000	7360500	11517000	1954100000	2959200000	1022700000	10862000	14989000	102150000	10689000	1072700000	1494500000	512360000	27622000	58608000	117190000	15562000	1181500000	1223300000	346620000	17712000	50442000	99958000	18557000	1309700000	1432200000	493670000	9392900	11161000	23848000	19522000	932370000	1665700000	1173700000	55567000	60188000
P09457	ATP synthase subunit 5, mitochondrial	ATP5	3046800000	4940100000	1417500000	3968300	0	0	0	3214900000	4014700000	1418600000	4426700	0	0	0	3527300000	4524900000	1292000000	25950000	2401500	0	86470000	1981600000	2345300000	1026000000	9968600	0	0	0	1962500000	1878000000	798620000	6305000	0	0	0	1670800000	2305900000	1028200000	2226400	0	0	0	2657600000	4276500000	3045100000	155260000	4645600
P09547	SWI/SNF chromatin-remodeling complex subunit SWI1	SWI1	9664000	0	35607000	93554000	141370000	150760000	0	17977000	8848700	21540000	110910000	127500000	149330000	6345300	21751000	0	26578000	44805000	80318000	38674000	5909300	9546500	2261300	2578100	83634000	143550000	67781000	5123200	2741600	0	13348000	93210000	89711000	83027000	7094300	4909100	0	0	22809000	79415000	57259000	0	7614000	0	0	14040000	72129000
P09620	Pheromone-processing carboxypeptidase KEX1	KEX1	79292000	64318000	194180000	396690000	391150000	165830000	2346300	107150000	78330000	205910000	539740000	573040000	316960000	5298700	105800000	81940000	226200000	753780000	781490000	369530000	2888600	124370000	121440000	179000000	218600000	205780000	106000000	5244800	148940000	106060000	200380000	274020000	267590000	135030000	1202200	156460000	121390000	198860000	252290000	209580000	108340000	0	99472000	83320000	158710000	547220000	560210000
P09624	Dihydrolipoyl dehydrogenase, mitochondrial	LPD1	2014100000	3608600000	1071500000	11256000	4015300	767180	0	2325900000	2780100000	844910000	4516400	2674100	4282100	0	2511000000	3703000000	919030000	9841400	5490200	4071500	0	1984500000	2547400000	970840000	4482400	6928300	18173000	0	2097800000	2097200000	780140000	954030	233790	4559200	0	2000000000	2392700000	916430000	1762800	3623800	5748000	0	2143800000	3952100000	2624700000	101590000	14211000
P09733	Tubulin alpha-1 chain	TUB1	259850000	184920000	109680000	140640000	137260000	84351000	484740000	195840000	183670000	139600000	200260000	143740000	89133000	657150000	166700000	170610000	167020000	242830000	243600000	159390000	482170000	258030000	227060000	179320000	215560000	167290000	202370000	560730000	174790000	288760000	172320000	155630000	165620000	106560000	501270000	253240000	266980000	218700000	226270000	165660000	203480000	448170000	338390000	160350000	144890000	246300000	238710000
P09734	Tubulin alpha-3 chain	TUB3	263640000	183380000	97412000	156900000	155550000	90037000	514910000	200010000	162230000	122740000	147560000	152000000	84086000	531980000	176960000	178680000	145050000	261720000	303730000	169680000	441930000	289270000	247450000	214390000	234550000	256740000	281960000	748580000	269470000	320490000	237690000	176170000	207420000	151360000	620040000	285160000	373930000	332780000	287080000	295890000	265680000	764260000	455640000	251470000	154870000	350840000	339430000
P09798	Anaphase-promoting complex subunit CDC16	CDC16	0	10607000	14368000	26418000	42849000	37352000	10768000	0	0	3585000	23062000	51265000	38805000	9411600	0	0	15874000	25427000	68280000	36735000	10624000	9554900	6169200	23595000	39153000	59044000	123910000	22308000	9213600	8152000	31849000	44080000	70464000	102580000	16616000	14388000	7995100	22799000	26648000	54455000	80218000	13874000	0	0	6927800	12642000	42830000
P09880	tRNA ligase	TRL1	115970000	73905000	45794000	66009000	55459000	0	456280000	132490000	215410000	115240000	84968000	28722000	3675100	590120000	51638000	67711000	79933000	109790000	106010000	28908000	556560000	126320000	146590000	89498000	76213000	26639000	0	444030000	59332000	146460000	87296000	56102000	60942000	59169000	386660000	103860000	179520000	107730000	86780000	53352000	41959000	395810000	100020000	73332000	0	36856000	10728000
P09938	Ribonucleoside-diphosphate reductase small chain 1	RNR2	557260000	355010000	221890000	248730000	208700000	85414000	1020200000	425940000	377420000	197430000	229230000	200100000	91043000	844720000	331310000	361390000	302970000	365050000	311890000	119210000	911580000	562430000	432290000	305160000	261110000	196430000	124830000	782670000	571000000	456760000	309410000	203710000	212000000	107210000	730430000	579770000	546350000	334310000	275070000	206580000	122790000	814540000	568920000	360120000	223770000	292570000	286750000
P09950	5-aminolevulinate synthase, mitochondrial	HEM1	1007200000	3001700000	536710000	0	0	0	0	1087200000	2642700000	359640000	0	0	0	0	721070000	2005300000	1093200000	3902000	0	0	0	1563100000	1601200000	229620000	0	0	0	0	828880000	1616000000	215590000	6482600	2481400	1273800	0	1797100000	1705000000	332050000	2785500	0	0	0	561730000	975140000	385390000	2347500	0
P09959	Regulatory protein SWI6	SWI6	65978000	9143700	8746500	19542000	23412000	30208000	59261000	97072000	8169700	0	0	4232400	27726000	19900000	99936000	18900000	8043300	18973000	12365000	0	20863000	17379000	6527700	62350000	141950000	99852000	54677000	36122000	15126000	25788000	106120000	168820000	120600000	107690000	23427000	7362400	0	37916000	88876000	72680000	51172000	38959000	11730000	0	0	0	0
P0C074	RDS3 complex subunit 10	YSF3	0	0	0	0	0	0	0	0	0	0	0	0	0	0	0	0	0	0	17409000	0	0	0	0	0	13733000	16693000	37894000	0	0	0	21311000	39663000	49607000	41667000	0	0	0	17407000	26001000	36124000	0	0	0	0	0	14338000	28015000
P0C0V8	40S ribosomal protein S21-A	RPS21A	8248400000	6182500000	6203500000	9867800000	15695000000	27735000000	8173500000	9517100000	7827000000	8662700000	14168000000	17029000000	34911000000	8678600000	2739600000	3547000000	4921300000	8969500000	14758000000	35115000000	7623200000	6120500000	4618400000	5122900000	7668100000	13024000000	23919000000	5133500000	6796400000	5060600000	5274900000	7762400000	11639000000	26827000000	5731200000	4620400000	3677000000	4154400000	7395800000	13288000000	21286000000	3731600000	5896400000	4328200000	3622900000	8374900000	13051000000
Q3E7Y3;P0C0W1	40S ribosomal protein S22-B;40S ribosomal protein S22-A	RPS22B;RPS22A	7354900000	4532100000	5837700000	9168100000	12598000000	20965000000	6034400000	7321300000	4148100000	3933000000	9598800000	13348000000	24326000000	5989600000	3522700000	5144900000	4288600000	7225200000	13292000000	21978000000	5210300000	7770900000	5510000000	5176900000	9665800000	13907000000	20986000000	5068500000	4816700000	5587900000	5791700000	6995200000	9648000000	19409000000	4703500000	4991400000	4880400000	4769700000	7226100000	13338000000	20525000000	4857200000	5304300000	3233100000	4468400000	7899800000	13650000000
P0C0X0	40S ribosomal protein S28-B	RPS28B	0	0	0	0	0	0	0	0	0	0	0	0	0	0	0	0	0	0	0	0	0	0	0	0	0	0	0	0	0	0	0	0	0	0	0	0	0	0	0	0	0	0	0	0	0	0	0
P0C2H6;P0C2H7	60S ribosomal protein L27-A;60S ribosomal protein L27-B	RPL27A;RPL27B	13678000000	8559700000	9705900000	18642000000	29035000000	49498000000	13236000000	12712000000	9466900000	9737900000	17943000000	24948000000	49276000000	10448000000	6880700000	5803300000	6518800000	10498000000	18568000000	33199000000	6900800000	7380400000	7558600000	7299400000	10442000000	15815000000	30131000000	6249000000	6410800000	7018800000	6437700000	8659600000	13362000000	30119000000	6955100000	4460000000	4232500000	4542100000	7589100000	14670000000	24661000000	4072800000	7718000000	5381800000	5318600000	10384000000	23927000000
P0C2H8	60S ribosomal protein L31-A	RPL31A	11374000000	8836400000	8065600000	11553000000	24711000000	39807000000	9360200000	11596000000	8853300000	10032000000	13118000000	20186000000	54292000000	9743700000	9752600000	6374700000	6932900000	11008000000	22263000000	53282000000	9702600000	5458800000	4628900000	5786300000	8112900000	14597000000	31762000000	5885200000	5547900000	5176200000	5003100000	7538100000	11656000000	32278000000	6534900000	4800600000	5740100000	4661100000	10320000000	14972000000	37839000000	4823800000	7582500000	4812800000	4588900000	10324000000	17011000000
P0C2H9	60S ribosomal protein L31-B	RPL31B	1008500000	717630000	436100000	1091500000	1364400000	3375100000	320550000	751880000	494570000	904500000	1700800000	2044000000	4026100000	887120000	641480000	2754700000	1561500000	3673000000	1650900000	3821000000	868090000	554130000	414530000	413770000	683460000	1221800000	1408100000	426270000	483820000	529040000	499230000	864690000	949460000	2921400000	534570000	848380000	551390000	580430000	1582900000	1380300000	3779400000	1638700000	419900000	328770000	334900000	732750000	1643900000
P0C2I4;P0CX69;P0CX68;P0CX67;P0CX66;P0CX65;Q12217;P0CX60;P0CX59	Transposon Ty1-H Gag polyprotein;Capsid protein;Gag-p4;Transposon Ty1-MR2 Gag polyprotein;Capsid protein;Gag-p4;Transposon Ty1-LR1 Gag polyprotein;Capsid protein;Gag-p4;Transposon Ty1-GR3 Gag polyprotein;Capsid protein;Gag-p4;Transposon Ty1-ER2 Gag polyprotein;Capsid protein;Gag-p4;Transposon Ty1-DR5 Gag polyprotein;Capsid protein;Gag-p4;Transposon Ty1-BR Gag polyprotein;Capsid protein;Gag-p4;Tra…	TY1A-H;TY1A-MR2;TY1A-LR1;TY1A-GR3;TY1A-ER2;TY1A-DR5;TY1A-BR;TY1A-PR2;TY1A-OR	212950000	158490000	353800000	1006000000	685850000	199730000	45439000	225560000	83047000	248030000	669420000	1052600000	199760000	40593000	243020000	501880000	686430000	1219700000	1158900000	518490000	35720000	228210000	130300000	714050000	1086400000	1019500000	556300000	67397000	288990000	210140000	924270000	1478200000	1800000000	444870000	62930000	323680000	251630000	993990000	1566100000	1705200000	721580000	98776000	108900000	0	206520000	545330000	697080000
P0C2I6	Transposon Ty1-LR3 Gag-Pol polyprotein;Capsid protein;Ty1 protease;Integrase;Reverse transcriptase/ribonuclease H	TY1B-LR3	84187000	0	151240000	275630000	321610000	165920000	0	0	0	160260000	196010000	286330000	134620000	0	0	147640000	216540000	476070000	384190000	126700000	0	0	0	0	0	248130000	119800000	0	52410000	0	137910000	277890000	200850000	75221000	0	0	80481000	127580000	386050000	306980000	218300000	0	0	0	0	0	0
P0C2I9	Transposon Ty1-PR1 Gag-Pol polyprotein;Capsid protein;Ty1 protease;Integrase;Reverse transcriptase/ribonuclease H	TY1B-PR1	6154000000	5262800000	10044000000	20786000000	26521000000	11794000000	1781800000	6289300000	5468400000	9938200000	22845000000	30513000000	15206000000	1933900000	9178000000	8165500000	12877000000	23319000000	25673000000	13699000000	2861300000	5608100000	4355600000	16280000000	28949000000	30428000000	20802000000	2475400000	7157900000	5212100000	18918000000	34663000000	37003000000	21100000000	2528100000	6977800000	5319900000	16609000000	34130000000	34121000000	20745000000	2453000000	2054500000	1886800000	3870800000	11005000000	14603000000
P0C2J2	Transposon Ty2-GR1 Gag polyprotein;Capsid protein;Gag-p4	TY2A-GR1	0	0	0	0	0	0	0	0	0	0	0	0	0	0	0	0	0	0	0	0	0	25005000	0	0	97759000	217440000	214420000	31323000	0	39748000	0	183740000	179970000	173020000	28071000	0	0	0	0	78541000	108440000	0	0	0	0	0	0
P0C2J3	Transposon Ty2-LR1 Gag-Pol polyprotein;Capsid protein;Ty2 protease;Integrase;Reverse transcriptase/ribonuclease H	TY2B-LR1	22541000	0	41389000	132980000	217180000	74506000	0	83367000	31840000	111340000	281030000	284300000	85105000	0	50794000	93627000	0	70354000	124690000	26608000	0	338290000	326700000	1356600000	2331400000	2382100000	968270000	80260000	770180000	325030000	2308600000	3701900000	3043000000	1019200000	98746000	721090000	328780000	1917700000	2919500000	2239200000	582340000	67820000	42564000	65906000	74994000	431640000	995260000
P0C5N3	Uncharacterized protein YGL041W-A, mitochondrial	YGL041W-A	175130000	350730000	125740000	0	0	0	0	256930000	345290000	101550000	0	0	0	0	328840000	406040000	111520000	4933400	0	0	0	185160000	265880000	102760000	0	0	0	0	195160000	203090000	50071000	0	0	0	0	195260000	227270000	79975000	0	0	0	0	107550000	172990000	123560000	0	0
P0CE41	Heme-responsive zinc finger transcription factor HAP1	HAP1	3955200	0	4618100	18239000	30987000	11364000	0	2850000	2555500	6258300	15648000	19680000	14332000	0	10359000	5002700	26483000	18602000	17475000	1019500	0	26278000	12151000	62012000	246030000	237370000	105510000	3709200	27510000	11445000	74047000	191860000	186600000	112200000	3163000	35705000	8868800	63094000	147900000	190940000	95186000	1681900	2086500	3713700	0	3948100	4813100
P0CS90	Heat shock protein SSC1, mitochondrial	SSC1	13134000000	23573000000	6723100000	70202000	7539300	1877100	36685000	16060000000	22920000000	6703500000	78375000	8719000	259080	42692000	14896000000	22343000000	6368200000	101890000	17922000	2448200	23254000	11887000000	17723000000	5471100000	53087000	28669000	1677900	93479000	15385000000	13536000000	4289100000	44113000	2122000	2023900	62899000	11517000000	12706000000	4756500000	40393000	8178200	0	45031000	10805000000	20627000000	11954000000	550090000	25494000
P0CT04	Protease B inhibitor 2	PBI2	216310000	147230000	133140000	105310000	126450000	53523000	604430000	179340000	232240000	149290000	141730000	100390000	55611000	495560000	133500000	143290000	214050000	184600000	165360000	66702000	467060000	727260000	702910000	805470000	399900000	273270000	282270000	1421900000	736910000	969510000	882410000	323590000	367430000	160780000	1271200000	741750000	851680000	1142500000	779060000	484410000	242150000	1220200000	1134700000	1027600000	1029700000	1231300000	891200000
P53819;P0CX15;P0CX14;Q3E7X8;Q08995;Q08993;P43540;P40104;P39972	Y element ATP-dependent helicase protein 1 copy 6;Y element ATP-dependent helicase protein 1 copy 7;Y element ATP-dependent helicase protein 1 copy 3;Y element ATP-dependent helicase YEL077C;Y element ATP-dependent helicase YPR204W	YRF1-6;YRF1-7;YRF1-3;YEL077C;YPR204W	42317000	20453000	104690000	187330000	249750000	128560000	0	28613000	7624900	30815000	98300000	169560000	190860000	2896300	121770000	118000000	177410000	170970000	184940000	54614000	7747100	21225000	26740000	31238000	84172000	122640000	61362000	8454500	24362000	27797000	40235000	96593000	117550000	76141000	5756000	8602500	29613000	16662000	63207000	124020000	71808000	7453000	19821000	15704000	0	30963000	21717000
P0CX22;P0CX21;P0CX20;Q3E7Y5;P38899;P39971;P0CX17;P0CX16;P38722;O13556;Q08994;P43539	Y element ATP-dependent helicase protein 1 copy 8;Y element ATP-dependent helicase protein 1 copy 5;Y element ATP-dependent helicase protein 1 copy 1	YRF1-8;YRF1-5;YRF1-1	0	17121000	0	20319000	23480000	18736000	0	0	0	12304000	19027000	32957000	0	0	0	15259000	21428000	38054000	32937000	19839000	0	0	0	0	0	12603000	0	0	0	0	0	22002000	0	0	0	0	0	0	0	0	0	0	0	0	0	0	0
P0CX24;P0CX23	60S ribosomal protein L20-B;60S ribosomal protein L20-A	RPL20B;RPL20A	10839000000	9256000000	8941400000	12267000000	22207000000	34844000000	11727000000	12385000000	10579000000	10496000000	16247000000	23761000000	52247000000	11631000000	12821000000	9307600000	8668900000	13043000000	22093000000	64753000000	14103000000	6282300000	5199700000	6536300000	8500000000	14940000000	35681000000	6617700000	6496200000	5322100000	5889500000	8981700000	13862000000	38506000000	6699300000	6429200000	6301800000	6193700000	10787000000	19793000000	41834000000	6335000000	7289000000	5323700000	4437200000	10401000000	21136000000
P0CX26;P0CX25	60S ribosomal protein L43-B;60S ribosomal protein L43-A	RPL43B;RPL43A	3111600000	2308300000	2300300000	3545600000	8032300000	13718000000	3327000000	3367700000	3902700000	3126900000	4723800000	8305100000	21721000000	3605300000	2857200000	2601400000	2553200000	4265000000	8281300000	24417000000	4655700000	1529000000	2174700000	2827100000	2972100000	4821800000	12823000000	1889500000	1308200000	1710900000	1738000000	2640400000	5011400000	13102000000	2121800000	1783100000	1873600000	2123600000	3160700000	7218900000	15412000000	2201800000	1928200000	1420700000	1166500000	2802300000	8792500000
P0CX28;P0CX27	60S ribosomal protein L42-B;60S ribosomal protein L42-A	RPL42B;RPL42A	5687800000	4334300000	4444800000	6119600000	12463000000	20062000000	7101900000	6422400000	4960000000	5071000000	8828500000	11578000000	20804000000	4742600000	5806800000	4473000000	4121700000	6102900000	11504000000	35704000000	7205100000	2665900000	2598000000	3229900000	3907800000	3494100000	12881000000	3074400000	3187600000	2586900000	2383800000	4495400000	7118700000	9942600000	3314700000	2893000000	2426300000	2756800000	4287800000	9205300000	14753000000	3607600000	3156100000	3752600000	2293700000	5882000000	10086000000
P0CX30;P0CX29	40S ribosomal protein S23-B;40S ribosomal protein S23-A	RPS23B;RPS23A	6112600000	3508900000	4325300000	9439000000	12099000000	25221000000	6567800000	6623600000	4497800000	5986800000	10223000000	15048000000	28239000000	5876000000	3742200000	3438300000	5439400000	7735300000	12857000000	23978000000	4945000000	5539700000	3686900000	3233000000	6505900000	10714000000	15696000000	4405300000	3569600000	4939500000	3960500000	7013900000	7257800000	17377000000	4728800000	3624500000	3608500000	4176900000	6765300000	12390000000	19849000000	3721700000	3898500000	2639000000	2920800000	5049100000	7398800000
P0CX32;P0CX31	40S ribosomal protein S24-B;40S ribosomal protein S24-A	RPS24B;RPS24A	7943700000	5058500000	4415100000	7705800000	13526000000	22704000000	8044300000	10349000000	8657200000	9269900000	13613000000	15555000000	33136000000	8878100000	5333600000	3950600000	4094100000	5944300000	9622800000	25034000000	6932100000	4441500000	4416500000	4774900000	5280400000	9018000000	20499000000	4397600000	4825300000	5125700000	4036800000	6229100000	9046000000	21132000000	5301000000	3529500000	3712500000	3314900000	5649500000	10418000000	16967000000	3786700000	5325000000	3285600000	2650500000	6121400000	14045000000
P0CX34;P0CX33	40S ribosomal protein S30-B;40S ribosomal protein S30-A	RPS30B;RPS30A	3494300000	1930500000	1892800000	3890800000	7624200000	13945000000	3987600000	4596300000	4062200000	3168800000	6991700000	7828400000	18464000000	5522400000	3874700000	2025800000	1650200000	2950200000	5357200000	15330000000	2977100000	2133200000	1916800000	2512900000	3168900000	6345500000	13707000000	2861200000	2462700000	2096100000	1840600000	2917700000	4185900000	12673000000	3233500000	1652000000	982310000	1962800000	4696100000	6229500000	10128000000	1758000000	2503800000	1573100000	1397800000	3117300000	7444400000
P0CX36;P0CX35	40S ribosomal protein S4-B;40S ribosomal protein S4-A	RPS4B;RPS4A	10761000000	7326100000	7496700000	10995000000	20472000000	37527000000	10856000000	11056000000	8652900000	8742300000	13638000000	19675000000	33942000000	8984200000	7630000000	6733500000	5916700000	8658800000	15282000000	38908000000	8570800000	6839400000	5610500000	6481400000	9674800000	13888000000	26578000000	6302000000	6242700000	5721100000	5597000000	8248900000	11872000000	26656000000	6402300000	5069700000	4299900000	4475600000	6574800000	14605000000	24836000000	5338700000	6744400000	5192000000	4633400000	9108100000	17088000000
P0CX38;P0CX37	40S ribosomal protein S6-B;40S ribosomal protein S6-A	RPS6B;RPS6A	9057600000	6702400000	7059200000	10922000000	18456000000	30844000000	8706500000	12616000000	8509000000	9512500000	14517000000	18083000000	37609000000	9348800000	10161000000	8370400000	7297300000	12098000000	19451000000	44850000000	10821000000	6586100000	5933100000	6880900000	9669700000	13454000000	27113000000	7626500000	6452200000	6219100000	6071800000	8120800000	12984000000	29504000000	7653900000	6168400000	5987900000	6500600000	8237300000	17574000000	26776000000	5932900000	6670000000	5007800000	5172600000	9918000000	18520000000
P0CX40;P0CX39	40S ribosomal protein S8-B;40S ribosomal protein S8-A	RPS8B;RPS8A	9272500000	5956100000	5357800000	10671000000	17297000000	31088000000	8805100000	12229000000	7990700000	9016900000	15294000000	21456000000	42411000000	9429100000	5800000000	4429100000	4270300000	5794400000	10029000000	26816000000	6744000000	5466500000	4576700000	5106400000	8148900000	12967000000	28288000000	5900400000	5004700000	4768900000	4962500000	7805200000	11391000000	28035000000	6772100000	4233300000	3534700000	3405600000	4875700000	9616700000	18469000000	3338600000	6432500000	3736400000	3512900000	9117900000	14776000000
P0CX42;P0CX41	60S ribosomal protein L23-B;60S ribosomal protein L23-A	RPL23B;RPL23A	7110100000	4128500000	3877800000	6702200000	11479000000	28800000000	4584700000	4622000000	3620500000	4140600000	7783800000	11770000000	25791000000	5199800000	3326500000	2646500000	2632500000	4270900000	7193700000	19883000000	3102900000	2760600000	2514600000	3017300000	4415200000	10340000000	18397000000	2874900000	2083000000	2212700000	2182000000	4697800000	5955500000	17100000000	2678600000	2080800000	1683000000	1836400000	3348600000	5332400000	12883000000	1417700000	4423200000	2440600000	2386700000	5702000000	9654600000
P0CX44;P0CX43	60S ribosomal protein L1-B;60S ribosomal protein L1-A	RPL1B;RPL1A	9251700000	7720000000	7866700000	11725000000	19433000000	35765000000	10406000000	10948000000	10540000000	10698000000	18620000000	25024000000	46688000000	11694000000	9308300000	7433200000	8021500000	11728000000	20584000000	56826000000	12631000000	5264200000	4637100000	5063000000	9557700000	12913000000	25867000000	5226400000	5073300000	5486100000	5348500000	8102300000	10514000000	28510000000	6440100000	5655400000	5615400000	4897400000	8383500000	14457000000	29364000000	4994500000	5858600000	4785900000	3919000000	8710100000	17048000000
P0CX46;P0CX45	60S ribosomal protein L2-B;60S ribosomal protein L2-A	RPL2B;RPL2A	10699000000	6250300000	7488200000	12652000000	22353000000	43008000000	8881400000	10521000000	9290400000	8601400000	15077000000	21825000000	37872000000	7699000000	5951500000	5788900000	5594800000	8639400000	15795000000	45270000000	8856100000	5942600000	7596300000	8714400000	7166800000	13901000000	27235000000	5142400000	6328700000	6224100000	6152500000	8347600000	12090000000	27380000000	5895800000	4389900000	4181700000	4291400000	5918500000	13577000000	27100000000	4198100000	5679700000	4001700000	5135000000	7780800000	19957000000
P0CX48;P0CX47	40S ribosomal protein S11-B;40S ribosomal protein S11-A	RPS11B;RPS11A	8105500000	6208800000	6010700000	9893700000	16183000000	28688000000	11226000000	8010400000	6942000000	6180000000	11018000000	16754000000	37115000000	9412400000	8654600000	6447200000	5667300000	10126000000	18701000000	45879000000	12966000000	5212100000	5195600000	5638100000	7294800000	12438000000	28357000000	6994100000	4049900000	4465000000	4455000000	6374200000	11158000000	27422000000	6648800000	4507800000	4280300000	4558800000	7300500000	15032000000	26962000000	6776000000	4791900000	4372600000	3280500000	8280800000	17955000000
P0CX50;P0CX49	60S ribosomal protein L18-B;60S ribosomal protein L18-A	RPL18B;RPL18A	7787500000	4521600000	4527300000	8852500000	19249000000	37378000000	8593600000	7438900000	5649700000	6593300000	8993400000	18778000000	44866000000	8105400000	4256500000	3375400000	3828300000	6228000000	15985000000	54499000000	9695400000	3472300000	3463400000	4178900000	6891100000	13031000000	32267000000	4656200000	2806600000	3459700000	3032800000	5411700000	10413000000	30003000000	4526900000	2991500000	2626800000	3305700000	5524300000	14578000000	39291000000	4007900000	4595100000	3467100000	2299600000	7186200000	16079000000
P0CX52;P0CX51	40S ribosomal protein S16-B;40S ribosomal protein S16-A	RPS16B;RPS16A	11940000000	7626400000	7070700000	10292000000	22020000000	33726000000	10844000000	12681000000	9513400000	8945200000	14608000000	19965000000	43413000000	11548000000	10850000000	7803400000	7237700000	10720000000	21284000000	54831000000	14277000000	6391200000	5658100000	6495400000	7374700000	12760000000	27621000000	7445800000	6390600000	5657100000	4972400000	8203600000	12789000000	28169000000	7792500000	6705700000	6816300000	6556700000	10467000000	16988000000	38802000000	7301500000	6108400000	4502300000	3739100000	8557100000	19627000000
P0CX54;P0CX53	60S ribosomal protein L12-B;60S ribosomal protein L12-A	RPL12B;RPL12A	10935000000	7428900000	7441500000	10015000000	17403000000	37085000000	7295200000	9880900000	6727600000	7431900000	12315000000	20436000000	40747000000	8145000000	7959100000	6948100000	6854800000	10854000000	20207000000	49441000000	10206000000	5074500000	4326300000	4655600000	7951700000	13008000000	24567000000	5446900000	4309900000	4607700000	4373800000	7455500000	10157000000	27457000000	5092300000	6075900000	5921100000	5355000000	9148200000	14773000000	29781000000	4844800000	6771900000	4309200000	4216300000	8746100000	17305000000
P0CX56;P0CX55	40S ribosomal protein S18-B;40S ribosomal protein S18-A	RPS18B;RPS18A	12059000000	8364700000	7708100000	12110000000	21573000000	41742000000	12113000000	13586000000	10412000000	10078000000	17011000000	26226000000	49346000000	13107000000	9797200000	7567800000	7479700000	11844000000	20786000000	50177000000	11138000000	7232300000	5934700000	6463500000	9443500000	16571000000	34162000000	7634800000	6902300000	5956800000	5932300000	9802000000	13334000000	34506000000	7748600000	7590100000	6315800000	7102900000	10172000000	18462000000	38765000000	7348300000	6876300000	5324300000	4061700000	10208000000	20785000000
P0CX73;P0CX72;P0CX71;P0CX70	Transposon Ty1-PL Gag polyprotein;Capsid protein;Gag-p4;Transposon Ty1-LR2 Gag polyprotein;Capsid protein;Gag-p4;Transposon Ty1-ER1 Gag polyprotein;Capsid protein;Gag-p4;Transposon Ty1-DR6 Gag polyprotein;Capsid protein;Gag-p4	TY1A-PL;TY1A-LR2;TY1A-ER1;TY1A-DR6	301280000	356470000	688940000	1573200000	1687800000	406730000	48981000	770930000	663870000	532300000	2491800000	2547600000	444480000	43920000	526410000	1198800000	1745200000	2879400000	2697000000	930360000	0	839120000	404340000	1608700000	2952200000	2399400000	1342200000	144360000	1062300000	593440000	2055200000	3593600000	4546200000	983880000	133630000	1113900000	863340000	2666500000	4437500000	4919200000	2231700000	0	151210000	149140000	359690000	967470000	1585500000
P0CX81;P0CX80	Copper metallothionein 1-2;Copper metallothionein 1-1	CUP1-2;CUP1-1	140380000	123190000	77312000	108220000	95487000	52940000	656110000	112490000	150420000	78609000	80572000	122320000	94660000	651730000	90558000	112310000	103390000	134320000	100860000	49673000	430090000	225740000	209950000	171830000	41267000	28615000	47191000	503500000	106000000	179160000	206270000	36109000	58152000	37753000	503300000	239980000	132480000	295970000	134940000	79877000	82456000	730260000	141950000	90021000	48117000	42912000	58059000
P0CX83;P0CX82	60S ribosomal protein L19-B;60S ribosomal protein L19-A	RPL19B;RPL19A	5378600000	4319600000	4382200000	7516800000	11470000000	23638000000	5506300000	7180000000	6291400000	6411400000	10108000000	14835000000	30116000000	5633500000	5027200000	3876000000	3926900000	6177800000	11151000000	33284000000	5933500000	3302600000	2651300000	3144600000	4109700000	6845400000	14670000000	3052800000	3424200000	3368800000	3332800000	4310000000	7351600000	17049000000	3643800000	3178900000	3172900000	3080700000	5666900000	9640300000	20218000000	3558600000	3655000000	2932200000	2160400000	5375800000	8636900000
P0CX85;P0CX84	60S ribosomal protein L35-B;60S ribosomal protein L35-A	RPL35B;RPL35A	9372800000	7802300000	7303900000	10135000000	20039000000	32748000000	7705200000	8522600000	8292300000	8798200000	13814000000	16368000000	31823000000	10106000000	5256800000	5715800000	5712000000	8780800000	14164000000	38062000000	8787100000	4205400000	4465700000	5189000000	6573600000	9440000000	22172000000	5174200000	3132700000	4057100000	3919500000	6550000000	8989000000	21685000000	4881200000	2933300000	3681900000	3774400000	7136300000	10768000000	26079000000	3715100000	5983100000	4828300000	4426200000	6783700000	17332000000
P0CX89;P0CX88	Putative uncharacterized protein YHR212C;Putative uncharacterized protein YAR060C	YHR212C;YAR060C	20808000	9459100	28332000	0	0	32888000	0	0	0	40378000	61558000	0	54794000	0	0	0	0	0	0	0	0	0	0	81409000	0	0	89706000	0	0	0	99850000	110260000	179360000	82390000	0	0	0	0	0	0	0	0	11294000	0	35863000	0	0
P0CY13;P0CY09;P0CY08	Silenced mating-type protein A2;Silenced mating-type protein ALPHA2;Mating-type protein ALPHA2	HMRA2;HMLALPHA2;MATALPHA2	11461000	16811000	13188000	14134000	13680000	9752600	0	0	8604900	0	12226000	12653000	0	0	0	0	0	0	0	0	0	0	0	0	10055000	15167000	0	0	0	0	0	0	0	0	0	0	0	0	0	10741000	0	0	0	0	0	0	0
P10080	Single-stranded nucleic acid-binding protein	SBP1	2686000000	2597800000	3156400000	3876200000	4925500000	3326900000	799570000	2545300000	2278700000	2510700000	4148200000	6004700000	3509500000	742180000	2333900000	2922400000	4263500000	4727900000	4273300000	2585000000	601050000	2619500000	1804600000	3606700000	6859700000	7084900000	5220300000	854320000	3560600000	1948800000	4953100000	7369500000	6490500000	4625800000	811140000	3298900000	2007600000	3581500000	6768000000	7403600000	5939100000	853800000	2448900000	2015200000	2674900000	6682100000	9730800000
P10081	ATP-dependent RNA helicase eIF4A	TIF1	6551200000	4678100000	4453800000	5734000000	4366100000	3738600000	9094600000	5054600000	4811200000	4363800000	4991700000	4793700000	3088300000	9478800000	3028200000	3953300000	5115900000	6932600000	5709200000	2797700000	8306800000	5857300000	4756100000	4587600000	5630400000	4841000000	3428700000	8971400000	3818500000	6533300000	4782400000	4681100000	4155500000	2952800000	8269000000	4699200000	5570900000	5608100000	5337700000	4086000000	3357300000	7586700000	6704100000	3728400000	3126400000	5037100000	3682700000
P10127	Alcohol dehydrogenase 4	ADH4	70006000	112820000	24593000	0	0	0	0	39643000	70217000	1064000	0	0	0	0	54540000	67427000	19552000	0	0	0	0	146320000	195140000	44770000	0	0	0	750180	153310000	133880000	50048000	0	0	0	1283600	156340000	178650000	67504000	1087200	0	0	1066900	289630000	492790000	311140000	7857600	0
P10355	Protein PET122, mitochondrial	PET122	24385000	23901000	0	0	0	0	0	0	25588000	0	0	0	0	0	0	0	0	0	0	0	0	0	0	0	0	0	0	0	22989000	23998000	0	0	0	0	0	0	0	17227000	0	0	0	0	0	39423000	0	0	0
P10356	Uncharacterized protein YER152C	YER152C	16621000	8351500	0	0	0	0	68483000	8901300	5969700	0	0	0	0	79681000	0	0	17784000	9494600	8756800	0	71859000	24808000	36355000	17670000	18558000	5543700	0	86863000	17734000	35671000	9707100	13268000	0	0	97614000	0	22731000	15422000	6324900	0	0	80534000	57901000	30353000	0	15535000	0
P10363	DNA primase small subunit	PRI1	785100000	767490000	1382000000	1745500000	2118400000	1874000000	482090000	117300000	688110000	1298000000	1846600000	2585400000	1964000000	644920000	765270000	966340000	1457600000	1830500000	2232600000	2330500000	762920000	573240000	564210000	660310000	1304700000	1704300000	2016200000	672750000	518000000	272580000	969600000	1417800000	1620300000	1939100000	707480000	652940000	704030000	963850000	1450700000	1838800000	2335800000	420290000	640490000	553010000	622330000	1195400000	1613100000
P10507	Mitochondrial-processing peptidase subunit beta	MAS1	450020000	870560000	184630000	0	0	0	0	647910000	696030000	151560000	2050100	0	0	0	432290000	696340000	180800000	985100	6761500	0	0	317220000	473320000	138220000	5353200	7321900	0	0	484690000	332550000	103540000	0	0	0	0	349450000	426280000	91611000	0	0	0	0	316060000	609660000	289020000	7405400	0
P10566	Mitochondrial RNA-splicing protein MRS3	MRS3	163330000	263430000	99259000	0	0	0	0	154210000	192220000	82189000	0	0	0	0	182590000	238760000	88263000	0	0	0	0	153820000	172120000	58009000	0	0	0	0	129190000	102270000	33188000	0	0	0	0	158520000	130580000	62854000	0	0	0	0	89644000	190880000	114960000	0	0
P10591	Heat shock protein SSA1	SSA1	1647700000	1174700000	784110000	740150000	731160000	394710000	2016500000	1832400000	1372900000	936010000	938120000	747520000	483190000	2320700000	1918900000	1232500000	948100000	1000800000	910510000	445450000	2271600000	3291500000	2389400000	1959500000	1714400000	1340400000	1206300000	4344700000	4767800000	3624500000	2181300000	1802400000	1542600000	1107500000	4666200000	3519300000	2896600000	2794500000	2537000000	1688100000	1099700000	4513800000	2949100000	1934100000	1228900000	1678500000	1399700000
P10592	Heat shock protein SSA2	SSA2	17219000000	13247000000	8099900000	7978800000	6785600000	4547900000	20262000000	17291000000	13983000000	9899000000	9426300000	6916500000	4668100000	20997000000	18057000000	13297000000	10186000000	10256000000	8834800000	4375300000	21562000000	19026000000	14259000000	11432000000	9042800000	7368300000	6467000000	23918000000	20487000000	17465000000	12041000000	8679600000	8080500000	5701800000	22550000000	18250000000	17163000000	15114000000	13806000000	8915000000	5578100000	22406000000	17591000000	12174000000	7736000000	10173000000	7929000000
P10614	Lanosterol 14-alpha demethylase	ERG11	2633200000	3516600000	5391900000	2433100000	601790000	41920000	0	2622900000	2835500000	5429600000	2436400000	619460000	78349000	0	3051100000	3363500000	4924500000	2603600000	774680000	67664000	0	1965000000	1976900000	1109100000	287530000	103450000	20024000	0	2365900000	1647300000	925000000	252400000	98168000	29603000	0	2106200000	2078900000	1148500000	246100000	108770000	29111000	0	1553500000	1907800000	2307500000	1173500000	344910000
P10622	60S acidic ribosomal protein P1-beta	RPP1B	3801700000	3153300000	2499700000	4139500000	6225900000	12631000000	2740800000	3500900000	2437200000	1357900000	4976800000	7488400000	18173000000	2408500000	3912800000	2851200000	3335200000	4933900000	10837000000	28049000000	4681900000	2889900000	2504300000	3212100000	4395000000	8392700000	17150000000	3155100000	1528200000	1471300000	1901300000	2575200000	5457100000	16148000000	2379000000	2596400000	3239200000	2800400000	6428100000	7862000000	24364000000	3088000000	3130700000	1849200000	2033700000	5313100000	6666300000
P10659	S-adenosylmethionine synthase 1	SAM1	2000100000	1495200000	1075100000	1224400000	1252200000	560670000	4824400000	1819500000	2175600000	1385900000	1718800000	1284100000	640300000	5293900000	1395800000	1404100000	1867300000	2689100000	2585300000	1042000000	5234500000	1517600000	1215300000	1313600000	1068600000	871730000	828410000	3233000000	986300000	1901300000	1266700000	940390000	847530000	502810000	3263300000	1230900000	1428100000	1754400000	1322800000	1126000000	671080000	3375800000	1848300000	1112100000	945770000	1605100000	1372900000
P10662	37S ribosomal protein MRP1, mitochondrial	MRP1	584100000	914500000	260680000	0	0	0	0	631170000	832070000	267790000	0	0	0	0	674250000	860000000	247930000	0	0	0	0	404460000	816810000	204810000	30423000	0	0	0	468550000	430070000	167120000	0	0	0	0	393490000	476820000	212620000	0	30022000	27362000	0	307350000	593410000	335430000	2994900	0
P10663	37S ribosomal protein MRP2, mitochondrial	MRP2	205810000	345030000	85089000	0	0	0	0	159610000	230860000	59454000	0	0	0	0	143020000	192350000	67331000	38512000	0	0	0	121200000	146190000	59017000	0	0	0	0	97825000	109050000	26709000	17656000	0	0	0	72849000	80105000	34139000	0	0	0	0	94498000	222840000	125590000	0	0
P10664	60S ribosomal protein L4-A	RPL4A	18410000000	10923000000	13272000000	19573000000	39312000000	76746000000	15271000000	20337000000	15142000000	15254000000	29009000000	41534000000	90808000000	17287000000	18238000000	14139000000	13870000000	21265000000	38341000000	106100000000	23184000000	10119000000	10327000000	10959000000	14433000000	24231000000	51182000000	8611200000	9140300000	9094200000	9367700000	15234000000	20393000000	54863000000	10514000000	10629000000	9463200000	10401000000	16957000000	30604000000	66014000000	10252000000	10238000000	6871300000	6676100000	14752000000	35722000000
P10823	Guanine nucleotide-binding protein alpha-2 subunit	GPA2	537860000	559570000	427760000	226360000	0	0	0	628890000	344360000	451250000	236430000	22112000	0	0	686860000	489450000	378580000	317830000	52035000	0	0	1384100000	1516900000	1422700000	974290000	116250000	0	7949000	1509400000	1168400000	1309600000	793080000	162290000	0	20926000	1241900000	1079200000	1368900000	777080000	126130000	13098000	7038600	1155500000	1160500000	1573000000	1021200000	420410000
P10834	Protein PET54	PET54	69514000	100120000	32750000	0	0	0	0	91777000	126260000	26671000	0	0	0	0	71617000	78264000	25865000	0	0	0	0	99704000	121950000	35013000	0	0	0	2742500	129010000	117380000	27819000	0	0	0	0	101370000	111300000	35968000	0	0	0	0	76671000	144480000	75281000	0	0
P10849	Mitochondrial transcription factor 2	MTF2	170630000	350370000	90042000	22016000	35486000	38421000	0	189270000	350350000	88026000	0	0	0	0	215890000	249530000	90360000	0	0	0	0	146550000	197250000	76769000	0	0	0	0	201720000	151340000	41152000	0	0	0	0	163060000	174760000	63893000	21005000	0	0	0	210750000	276220000	206540000	0	0
P10862	Postreplication repair E3 ubiquitin-protein ligase RAD18	RAD18	0	0	0	0	0	0	0	0	0	0	0	20108000	0	25022000	0	0	0	0	0	45818000	19655000	0	0	0	0	0	0	0	0	0	0	0	0	0	0	0	0	0	0	0	0	0	0	0	0	0	29777000
P10863;P33890	Cold shock-induced protein TIR1;Cold shock-induced protein TIR2	TIR1;TIR2	0	0	0	0	0	0	0	0	0	0	0	0	0	0	99610000	0	74416000	99322000	92146000	0	0	0	0	0	0	0	0	0	0	0	0	0	0	0	0	0	0	0	0	0	0	0	0	0	0	0	0
P10869	Aspartokinase	HOM3	2069600000	1632400000	1116800000	1275100000	1195500000	652120000	4937800000	1712400000	1987800000	1235000000	1277100000	1276700000	895400000	4571900000	1703000000	1643200000	1796300000	2042800000	1887300000	1104700000	5425700000	1839800000	1859400000	1701300000	1245200000	1134800000	967440000	4318000000	1089000000	2036200000	1516400000	1153200000	1055300000	702200000	3838700000	1733400000	2310400000	2075900000	1723300000	1374400000	790330000	3961000000	2257400000	1349100000	1006800000	1790500000	1412800000
P10961	Heat shock factor protein	HSF1	16531000	29370000	14519000	41970000	63843000	47964000	11006000	10140000	6883000	11333000	36232000	41463000	50070000	14760000	33240000	21547000	24243000	30863000	50107000	27729000	4253800	36440000	21180000	98032000	265870000	336120000	179940000	28849000	31514000	28425000	161750000	455730000	285640000	230930000	14011000	53341000	36010000	117910000	204060000	265370000	119490000	30589000	54771000	24378000	30414000	114280000	96524000
P10962	Protein MAK16	MAK16	201300000	111250000	205050000	165870000	250010000	424440000	104620000	222490000	165580000	249540000	220280000	247640000	533600000	142060000	251920000	128450000	236030000	235770000	402680000	647490000	149660000	102290000	70057000	82199000	127800000	196550000	260630000	79249000	83404000	85054000	87257000	136360000	204790000	222220000	89461000	110740000	86682000	92114000	148340000	199900000	364390000	106110000	72225000	52605000	34453000	98275000	148050000
P10964	DNA-directed RNA polymerase I subunit RPA190	RPA190	594980000	417290000	1123500000	1911700000	2704200000	2212700000	444550000	676200000	506490000	1257600000	2278200000	3209000000	2701200000	465280000	716760000	472230000	1111600000	1764000000	2262500000	2163100000	559860000	322400000	240410000	823750000	1412600000	1820500000	1813400000	358790000	350470000	328230000	933010000	1501100000	1849000000	1925400000	369020000	354030000	264430000	708820000	1574500000	2008200000	1955900000	353560000	318480000	215210000	364000000	866080000	1309400000
P11075	Protein transport protein SEC7	SEC7	138960000	96121000	55910000	95235000	91257000	113920000	275280000	127350000	82155000	44205000	79319000	78785000	105450000	249580000	110200000	92372000	52266000	90485000	90167000	60191000	256170000	125360000	111930000	94211000	99596000	112060000	107760000	235100000	98666000	121800000	93940000	110140000	110310000	120880000	225920000	135090000	138970000	102260000	103910000	90580000	83088000	232960000	135470000	81125000	34673000	122060000	166880000
P11076	ADP-ribosylation factor 1	ARF1	820370000	551660000	702390000	613140000	592310000	243710000	1324200000	553140000	725590000	584570000	646180000	644650000	253120000	1220400000	542900000	508940000	1199900000	1514400000	1148800000	407360000	1724900000	1287700000	935640000	1627500000	1135900000	1045500000	806230000	2225600000	1165700000	1866500000	1711100000	1162500000	878410000	432410000	1958700000	990650000	986100000	2112300000	1968400000	1288000000	442680000	2034000000	1485000000	899050000	1367300000	1652600000	1245200000
P11154	Pyruvate carboxylase 1	PYC1	239030000	100180000	49114000	132990000	89113000	13756000	352800000	332490000	194180000	155660000	196620000	76380000	12343000	514610000	134780000	133510000	145670000	201760000	136650000	7380300	394490000	528360000	480830000	277920000	277690000	192730000	67225000	716640000	235750000	428140000	262610000	232520000	163950000	20863000	675120000	486400000	560040000	464530000	397500000	385160000	206440000	914480000	555480000	199030000	158880000	219750000	209260000
P11325	Leucine--tRNA ligase, mitochondrial	NAM2	130670000	239300000	69367000	0	75926000	0	0	123180000	165170000	34404000	42211000	79188000	114610000	0	151130000	193710000	62351000	0	0	150480000	0	93807000	145380000	47063000	0	0	0	0	96687000	103000000	31904000	0	0	0	0	94460000	120830000	51235000	1332300	0	0	0	163020000	167890000	104050000	0	0
P11353	Oxygen-dependent coproporphyrinogen-III oxidase	HEM13	107030000	132610000	27190000	237510000	210990000	289540000	371830000	124680000	159900000	182200000	450800000	923160000	564450000	287520000	63278000	0	202380000	324080000	364350000	803000000	228680000	682170000	497620000	322280000	348150000	254320000	173560000	1041600000	491980000	670880000	412360000	453060000	421190000	55532000	965090000	361630000	430530000	425610000	428110000	230080000	323920000	767390000	183320000	154470000	85659000	160510000	198680000
P11412	Glucose-6-phosphate 1-dehydrogenase	ZWF1	226130000	197350000	193300000	264710000	335320000	534160000	419250000	219500000	211430000	218110000	294840000	349990000	579550000	463870000	169350000	182330000	194820000	215820000	279690000	423100000	475870000	325900000	317390000	278430000	315680000	396410000	608660000	687820000	264060000	327920000	287090000	306050000	371280000	620140000	642240000	250990000	395260000	309620000	263370000	291070000	493260000	620040000	424100000	342140000	229460000	347790000	374610000
P11433	Cell division control protein 24	CDC24	51246000	46019000	77585000	101900000	113820000	99196000	28599000	20304000	35473000	66871000	110720000	126750000	119250000	29481000	35089000	46374000	89992000	115200000	108810000	134750000	36211000	45955000	45858000	99011000	153760000	155340000	206120000	40365000	33008000	53208000	101640000	139350000	161940000	185900000	42095000	47829000	41981000	109300000	148490000	189380000	214160000	49495000	65488000	49333000	85131000	134100000	164910000
P11484	Heat shock protein SSB1	SSB1	15920000000	12740000000	10795000000	13269000000	19248000000	25234000000	15525000000	16410000000	14416000000	13568000000	18959000000	22691000000	29275000000	18315000000	14907000000	11145000000	12191000000	15158000000	17707000000	24175000000	18776000000	10218000000	9251800000	9799500000	10860000000	12903000000	17420000000	11660000000	11070000000	9755700000	10067000000	11313000000	11438000000	18820000000	11349000000	10934000000	10287000000	11619000000	14503000000	13802000000	19846000000	11480000000	11398000000	7993800000	5993400000	11630000000	13433000000
P11491	Repressible alkaline phosphatase;Soluble alkaline phosphatase	PHO8	234410000	408090000	704150000	355990000	87302000	0	8948300	292430000	397210000	954540000	310890000	69571000	0	2453500	267150000	412310000	894100000	223900000	78505000	0	1314400	419270000	650530000	859610000	276580000	80176000	1475100	1454300	498530000	560870000	852330000	302710000	133430000	7109400	0	386240000	475810000	599380000	225020000	66329000	943420	0	398100000	596460000	1202900000	512760000	188200000
P11632	Non-histone chromosomal protein 6A	NHP6A	443290000	300550000	739350000	1104500000	1690900000	1392700000	370520000	404130000	383540000	825830000	1186900000	1551600000	2193800000	416430000	279460000	0	455770000	346590000	585200000	772560000	235800000	329780000	279300000	583330000	970770000	1239100000	1006000000	404630000	356670000	318830000	596250000	1077900000	1127400000	1332100000	362390000	232230000	333500000	391780000	537440000	676610000	603240000	116440000	547860000	459650000	282210000	690900000	933580000
P11633	Non-histone chromosomal protein 6B	NHP6B	219610000	162130000	361310000	576320000	939420000	1001700000	281430000	257260000	246210000	454620000	565960000	933060000	1501700000	218660000	100680000	172930000	220150000	232980000	372960000	663440000	168960000	264990000	180030000	393450000	651500000	857070000	1199700000	306100000	226670000	261250000	473340000	681870000	891170000	1536900000	313080000	96582000	176980000	129430000	287940000	526610000	478770000	190650000	308410000	245720000	245370000	425120000	500930000
P11655	Guanine nucleotide-exchange factor SEC12	SEC12	179560000	259170000	431620000	173900000	23990000	0	0	208860000	229110000	382990000	175790000	29305000	0	0	288050000	278790000	409090000	227940000	74342000	0	0	499880000	546230000	320940000	76293000	20628000	0	0	554180000	408790000	229920000	52691000	17083000	0	0	568390000	514550000	309300000	59447000	8448100	0	0	335510000	535650000	661930000	307240000	96504000
P11709	Nuclear fusion protein BIK1	BIK1	400700000	14206000	29622000	13610000	75204000	185690000	47483000	76958000	41689000	69722000	159050000	62895000	202440000	92931000	45854000	0	8182500	46750000	98025000	151680000	59534000	61125000	39050000	42238000	61074000	89684000	256940000	104190000	67680000	62352000	56688000	49148000	92398000	273120000	82071000	79826000	0	73387000	103760000	118310000	320790000	57001000	58758000	30364000	16669000	48573000	69135000
P11710	Nuclear fusion protein FUS1	FUS1	0	0	0	0	0	25643000	0	0	0	0	0	0	0	0	0	0	0	0	0	0	0	37083000	49072000	105670000	38008000	17450000	0	0	34480000	43298000	80201000	33467000	6144000	7142700	0	71037000	52591000	117440000	58254000	32172000	15416000	0	0	0	6353700	0	0
P11745	Ran GTPase-activating protein 1	RNA1	404220000	352420000	265590000	290500000	263650000	121700000	967840000	347130000	382930000	291830000	347810000	233530000	134050000	872410000	299460000	371010000	390540000	467660000	363580000	167700000	1124200000	542570000	544410000	467920000	388270000	287870000	218870000	1182200000	359360000	635930000	410750000	318150000	286920000	154090000	943870000	439520000	671870000	505620000	418260000	263460000	206970000	1057200000	467340000	375100000	284190000	382890000	329930000
P11746	Pheromone receptor transcription factor	MCM1	0	0	0	69530000	105550000	98266000	0	43473000	0	77720000	218570000	301640000	391740000	0	0	0	74030000	69644000	90104000	49107000	0	0	81704000	435350000	75624000	92448000	0	0	48040000	48828000	201210000	396620000	362090000	296020000	26223000	0	0	32646000	88117000	177450000	0	0	0	0	0	78815000	297910000
P11747	Transcription initiation factor TFIID subunit 13	TAF13	25660000	20451000	26255000	58075000	77495000	39924000	0	23167000	0	41109000	40608000	77292000	68267000	0	51765000	29850000	38032000	72400000	76444000	49867000	0	20716000	0	71842000	104000000	106550000	89113000	9375100	30806000	33079000	60215000	100210000	118910000	89100000	0	23445000	26635000	36464000	65101000	117880000	70125000	10418000	24101000	23286000	32510000	54686000	53572000
P11792	Serine/threonine-protein kinase SCH9	SCH9	22993000	45945000	47354000	60925000	80006000	124160000	89405000	45851000	59662000	80405000	89480000	101210000	146180000	75653000	13398000	13751000	48595000	79567000	78054000	120490000	68529000	48490000	37234000	50823000	52758000	50065000	66933000	59614000	46698000	61376000	53533000	41669000	55184000	108330000	75880000	37550000	36650000	74181000	43939000	61703000	76900000	73112000	43285000	50784000	54730000	79615000	117060000
P11914	Mitochondrial-processing peptidase subunit alpha	MAS2	809390000	1044300000	246890000	0	0	0	0	720550000	949050000	313190000	9670900	7436200	0	0	724260000	828620000	281630000	0	0	0	0	464360000	623460000	209700000	0	0	0	0	588310000	625390000	176670000	0	8001600	0	0	439590000	514440000	197370000	0	11673000	0	0	440010000	558500000	333600000	0	0
P11927	Cell division control protein KAR1	KAR1	0	15653000	116610000	12148000	0	0	0	0	5178500	44902000	5657100	0	0	0	0	7597700	90736000	15739000	0	0	0	0	0	13746000	0	0	0	0	6504200	5533900	11934000	0	0	0	0	0	0	0	0	0	0	0	3046800	0	12985000	9459800	0
P11938	DNA-binding protein RAP1	RAP1	162410000	122500000	246290000	328360000	415040000	347680000	169810000	174810000	149060000	215570000	317400000	345460000	409350000	153730000	222270000	177690000	198630000	189210000	248000000	169130000	119560000	108540000	70393000	135420000	243940000	277160000	163760000	103620000	151780000	100470000	148950000	271650000	250830000	207030000	104540000	149980000	83147000	139450000	187870000	207460000	117210000	103730000	126960000	111190000	91699000	114710000	154390000
P11972	Protein SST2	SST2	100520000	65300000	111160000	158880000	215250000	255050000	56052000	72019000	69617000	114970000	176020000	210330000	289940000	59300000	46447000	50096000	89071000	124700000	139370000	232340000	79285000	30849000	30122000	81546000	134580000	196580000	356470000	29401000	33447000	39978000	94363000	156760000	160410000	367000000	45490000	29614000	41727000	91570000	149710000	193750000	392600000	45516000	50022000	22859000	32181000	81529000	108960000
P11978	Regulatory protein SIR4	SIR4	40517000	30658000	78471000	131250000	86650000	51528000	6001400	11886000	21516000	12103000	81697000	35516000	16129000	0	72125000	24220000	141660000	68340000	113350000	83486000	8239400	20263000	24279000	90100000	184370000	95678000	78140000	8099000	22597000	26176000	143650000	107460000	97880000	124700000	6025200	18286000	31062000	119610000	385420000	187470000	86686000	6161300	29352000	14108000	14002000	25003000	46231000
P11986	Inositol-3-phosphate synthase	INO1	0	0	0	0	0	0	12142000	0	0	0	0	0	0	3652400	0	0	0	0	0	0	2908100	54730000	49679000	30334000	54546000	33437000	5366900	145740000	20432000	26270000	24093000	6364900	14878000	0	109090000	26773000	26588000	21423000	17282000	1884800	2100400	98894000	296160000	151360000	109900000	189980000	153170000
P12383	Transcription factor PDR1	PDR1	10483000	7681800	38568000	93235000	123470000	94882000	4424100	692510	3983800	32931000	59598000	73929000	99070000	2844700	16482000	18823000	69006000	66404000	60164000	28130000	8752300	3375700	7586600	109500000	245440000	232760000	129810000	15995000	47231000	1679200	97058000	271890000	184430000	110660000	8452300	0	0	109540000	147550000	198630000	104540000	5268100	13794000	17636000	50285000	99360000	91127000
P12385	Eukaryotic peptide chain release factor subunit 1	SUP45	726710000	568930000	766290000	1138200000	1593100000	2136300000	605060000	758070000	644850000	813350000	1254600000	1637300000	2301000000	650290000	688620000	534620000	777850000	1079600000	1337700000	2214200000	711950000	604530000	486120000	710810000	1156400000	1560200000	1949500000	559630000	490440000	606290000	804110000	1173900000	1245100000	1956200000	611760000	568330000	603200000	954620000	1268000000	1424800000	2065000000	593240000	617530000	462100000	389530000	883270000	1122700000
P12611	Growth regulation protein	WHI2	146490000	138330000	131880000	99136000	68797000	79589000	24599000	171890000	147390000	120050000	83697000	59102000	76234000	34197000	207750000	151290000	133570000	130760000	89127000	115810000	41355000	126990000	126330000	147620000	76161000	62105000	78043000	22662000	147370000	102270000	115090000	84842000	52310000	78655000	23062000	151160000	132910000	142260000	105650000	76240000	100910000	12845000	97571000	88427000	96013000	100440000	70089000
P12612	T-complex protein 1 subunit alpha	TCP1	1109000000	754680000	952250000	1151100000	1426700000	1642400000	1621200000	1017200000	1007300000	889800000	1231600000	1353300000	1825300000	1815800000	878640000	672970000	826230000	1235800000	1322400000	1564800000	1445300000	1010500000	842790000	894080000	984630000	1020100000	1156300000	1560500000	840790000	988260000	813530000	923040000	967020000	1204000000	1563700000	863360000	1016100000	861870000	1037000000	956620000	934800000	1368200000	1023600000	569750000	546140000	949510000	1003400000
P12630	Barrierpepsin	BAR1	14349000	16511000	38855000	23666000	9932600	0	0	4538200	7721600	19400000	14347000	10786000	0	0	3400600	9499400	34327000	51651000	46321000	7066400	0	354060000	315640000	189780000	42027000	4145900	0	0	389890000	270890000	174710000	64851000	32939000	5195900	0	386310000	362820000	214440000	59320000	9168600	0	0	249030000	339120000	451570000	200000000	52320000
P12683	3-hydroxy-3-methylglutaryl-coenzyme A reductase 1	HMG1	690500000	1078100000	2460700000	654230000	97611000	0	0	751400000	1110500000	2077600000	625390000	124340000	5407600	0	982280000	1120600000	1953200000	717980000	129140000	0	0	486970000	484990000	172450000	23013000	0	0	0	644550000	368760000	137350000	35030000	0	0	0	546120000	440970000	188760000	18177000	5219400	1391100	108730000	533880000	983600000	1314400000	410570000	108130000
P12684	3-hydroxy-3-methylglutaryl-coenzyme A reductase 2	HMG2	240090000	412050000	951720000	185830000	213450000	246160000	44011000	216950000	324320000	677710000	205960000	196460000	272300000	34262000	298260000	406830000	649510000	192870000	323050000	708170000	217350000	349410000	333350000	119900000	0	0	187110000	33497000	462520000	250640000	50982000	0	21474000	0	29589000	396490000	342680000	114700000	162660000	0	0	46475000	273390000	724670000	1022500000	229090000	97938000
P12685	High-affinity potassium transport protein	TRK1	0	0	0	0	0	0	0	0	0	0	0	0	0	0	0	0	0	0	0	0	0	0	0	0	0	0	0	0	0	0	0	0	0	0	0	0	0	0	0	0	0	0	0	0	0	0	0
P12686	37S ribosomal protein MRP13, mitochondrial	MRP13	300520000	530510000	160760000	0	0	0	0	331670000	512220000	159240000	0	0	0	0	355880000	568570000	188340000	0	0	0	0	434730000	404150000	137910000	28935000	0	0	0	277640000	311470000	120650000	0	0	0	0	286280000	408840000	165030000	44906000	52834000	0	0	181740000	352160000	280140000	0	0
P12687	54S ribosomal protein L2, mitochondrial	MRP7	381910000	602730000	186890000	0	0	0	0	364470000	490290000	191470000	0	0	0	0	440660000	620080000	174470000	0	0	0	0	288060000	385390000	130720000	0	0	0	0	312740000	285590000	104500000	0	0	0	0	287930000	377610000	159140000	0	0	0	0	228120000	448090000	319780000	3019500	0
P12688	Serine/threonine-protein kinase YPK1	YPK1	727250000	882310000	1601400000	1500600000	838050000	604560000	464610000	551640000	815330000	1449700000	1456200000	885900000	774160000	657490000	579560000	558530000	1102900000	1169300000	847160000	394930000	638520000	890100000	1105800000	3449800000	2516300000	1710800000	1508200000	853420000	693950000	1325800000	3090400000	2345500000	1689700000	1405600000	852880000	673840000	960980000	3567200000	2359200000	1748000000	1402800000	875780000	1147300000	1228500000	2171700000	2434200000	1572700000
P12695	Dihydrolipoyllysine-residue acetyltransferase component of pyruvate dehydrogenase complex, mitochondrial	LAT1	2388700000	3897200000	1258800000	26780000	7740600	4271200	0	3043200000	4776100000	1192600000	17868000	5807800	18831000	0	3033800000	4301900000	1149200000	28954000	11830000	24645000	0	2583900000	3954700000	1338600000	14326000	18168000	29387000	1671200	3428300000	3109000000	988240000	6279200	9641200	29138000	1021600	2752800000	3219500000	1197700000	14228000	7458400	38035000	0	3047300000	5051100000	3047200000	160240000	28414000
P12709	Glucose-6-phosphate isomerase	PGI1	3106500000	2362000000	1601800000	1647000000	1526100000	626640000	7240900000	2606600000	2804300000	1973600000	1928100000	1522000000	780520000	7399400000	1826000000	2632000000	2274200000	2342900000	2012400000	806130000	8318700000	4425300000	4141900000	3506000000	2622400000	1811700000	1434200000	10347000000	3177100000	4847600000	3347500000	2397600000	2316800000	1139900000	9339800000	3731400000	5579900000	3796300000	3275400000	2142700000	1336800000	10809000000	5496300000	4126000000	2490400000	3401300000	2804400000
P12753	DNA repair protein RAD50	RAD50	34529000	5515300	29400000	89685000	139750000	79276000	0	20286000	16716000	32902000	87841000	135480000	124050000	16127000	18003000	0	31609000	103100000	155770000	49113000	16128000	16448000	2820700	36304000	126570000	228290000	210130000	11396000	16802000	11912000	64850000	172710000	163190000	183360000	10432000	13550000	6860300	49105000	110640000	253280000	195430000	11968000	9657700	0	2001500	25762000	37486000
P12754	Translation initiation factor eIF-2B subunit delta	GCD2	233330000	186190000	179420000	219730000	226600000	336780000	292830000	166810000	227420000	147880000	160420000	206280000	404600000	287990000	196610000	130220000	154330000	233790000	302840000	362960000	186220000	188630000	145450000	127420000	136970000	139530000	225410000	274180000	149660000	178200000	121580000	124910000	129870000	263060000	265540000	157260000	161520000	163280000	161350000	118290000	264900000	207270000	228630000	136220000	136430000	194630000	217080000
P12866	Alpha-factor-transporting ATPase	STE6	31432000	43311000	88247000	153910000	126490000	4529500	0	39758000	39256000	98233000	155240000	144850000	40263000	0	40528000	44667000	69399000	158770000	189430000	57792000	0	46611000	75490000	174390000	103490000	69390000	49120000	0	62082000	62245000	196340000	146810000	98057000	49057000	0	56956000	59925000	196800000	130220000	89703000	43369000	0	4219800	2389700	5327100	2225900	16770000
P12868	E3 ubiquitin-protein ligase PEP5	PEP5	120720000	177020000	474840000	412760000	223450000	87966000	0	135830000	173860000	431300000	318960000	241460000	154160000	0	201330000	207030000	504540000	306250000	299950000	203590000	9394100	90598000	177270000	550270000	590310000	439080000	275620000	4344100	78835000	145760000	691180000	630310000	469280000	309290000	3715600	121480000	175590000	553340000	593950000	496170000	300610000	67030000	150910000	211920000	581420000	499270000	366410000
P12887	Uracil-DNA glycosylase	UNG1	18433000	15956000	22908000	37649000	48731000	62431000	8613300	35001000	13739000	20049000	40937000	67581000	78823000	12212000	46915000	36663000	25916000	36124000	49754000	108400000	20315000	34602000	29188000	46674000	51184000	76334000	154450000	27186000	52822000	12778000	22384000	50774000	72351000	138050000	19375000	43042000	31942000	33178000	62968000	109100000	206580000	19021000	24333000	6493000	15966000	20474000	72474000
P12904	5-AMP-activated protein kinase subunit gamma	SNF4	177150000	148440000	134360000	138890000	117090000	132490000	283170000	165460000	145370000	129600000	123510000	106910000	121630000	286250000	158380000	123060000	146420000	220990000	171170000	143900000	271550000	236330000	155620000	161750000	183760000	129800000	111090000	260130000	208670000	164460000	165590000	159920000	99190000	100390000	246790000	262050000	159210000	150940000	135850000	103880000	107350000	213150000	181550000	133510000	128650000	180300000	165280000
P12945	N-terminal acetyltransferase A complex subunit NAT1	NAT1	187590000	152420000	126280000	267220000	467380000	659260000	209250000	182360000	162870000	172070000	390450000	586290000	782110000	177570000	184810000	138610000	123530000	203850000	342370000	696470000	273270000	158840000	153180000	179700000	281890000	444460000	874290000	232410000	140250000	152440000	162650000	240220000	371150000	861980000	213000000	168700000	185610000	200500000	378900000	551630000	857700000	194600000	184820000	131850000	111540000	275720000	459360000
P12954	ATP-dependent DNA helicase SRS2	SRS2	8604900	0	0	17849000	25853000	39806000	0	7167400	0	5750100	19203000	20638000	40653000	0	0	0	14926000	22828000	34002000	30195000	10118000	0	0	14098000	41118000	40276000	27680000	0	0	0	9580100	31864000	42075000	29327000	0	0	0	0	11457000	30078000	38847000	0	0	0	0	12108000	22382000
P12962	Cap-associated protein CAF20	CAF20	355140000	289620000	289660000	626550000	582770000	1059200000	406400000	176740000	144460000	152860000	292360000	720190000	1045200000	314350000	171720000	334120000	374900000	541170000	828030000	1139700000	406840000	414580000	232450000	213210000	443980000	477040000	619370000	412370000	142780000	284500000	243050000	290290000	306210000	513990000	265640000	282670000	387470000	544350000	418570000	546460000	807130000	473790000	351930000	226310000	329370000	342080000	392090000
P13090	Aminotriazole resistance protein	ATR1	11971000	24943000	0	0	0	0	0	0	0	0	0	0	0	0	39110000	23577000	24149000	32248000	0	0	0	0	14497000	31785000	0	0	0	0	0	0	0	0	0	0	0	0	0	0	0	0	0	0	0	0	0	0	0
P13099	DNA topoisomerase 3	TOP3	0	0	0	21203000	0	0	0	0	0	0	28856000	36093000	56280000	0	0	0	0	33398000	0	104960000	0	0	0	0	25022000	47535000	0	0	0	16448000	12831000	35477000	45931000	0	0	0	0	0	39408000	47992000	82183000	0	0	0	0	0	0
P13134	Kexin	KEX2	22104000	14797000	296900000	1120600000	657760000	149390000	0	85416000	41172000	1102800000	1258900000	1746500000	245500000	0	96663000	44406000	492760000	1735800000	1406300000	431640000	0	1120900000	540250000	190610000	25331000	0	0	0	746890000	339630000	1440800000	25014000	44145000	0	0	497970000	433490000	123890000	0	0	20222000	0	119760000	398560000	563990000	138230000	22097000
P13181	Galactose transporter	GAL2	212990000	145990000	269350000	172150000	51200000	0	0	137930000	84760000	129640000	98667000	82930000	0	0	164420000	130050000	148660000	148080000	49908000	0	0	66799000	46152000	72292000	46588000	0	0	0	48246000	33193000	76720000	59771000	0	0	0	78586000	60735000	47215000	45060000	0	0	0	25782000	31190000	48242000	44170000	0
P13185	Serine/threonine protein kinase KIN1	KIN1	23755000	12137000	132520000	124640000	35981000	15005000	1518300	9194000	9880900	82327000	85087000	68438000	55126000	1944500	27467000	34465000	104220000	132410000	75712000	23894000	6840100	35541000	113080000	575220000	409140000	232750000	149640000	7149600	8644000	84318000	475620000	454820000	334970000	150620000	21414000	82524000	39825000	427270000	459240000	295210000	126770000	5632100	54937000	89974000	265290000	265550000	250000000
P13186	Serine/threonine-protein kinase KIN2	KIN2	59642000	59282000	119450000	125990000	103130000	52532000	2924700	66645000	61733000	119750000	149110000	127480000	96373000	9619700	73471000	52674000	108780000	171850000	130980000	87679000	2922200	48721000	53172000	199070000	237280000	213860000	134380000	2747200	34051000	55778000	189580000	294930000	265180000	148580000	11945000	48192000	48271000	154340000	234950000	239910000	157680000	1601100	44107000	54630000	73729000	145610000	133310000
P13188	Glutamine--tRNA ligase	GLN4	370470000	302080000	183090000	194570000	190930000	69771000	996850000	338780000	347920000	246740000	265520000	198730000	91603000	1042000000	257580000	316370000	254410000	258800000	226320000	107010000	976160000	305020000	313870000	235800000	195000000	142610000	108050000	783700000	223080000	365110000	259950000	180670000	187850000	104680000	755920000	255670000	345460000	249800000	220070000	162110000	111950000	725590000	323290000	252640000	149970000	187740000	176890000
P13259	Choline-phosphate cytidylyltransferase	PCT1	201000000	311900000	740950000	399100000	230730000	154930000	59913000	154960000	150030000	346160000	266330000	208650000	246850000	85732000	179470000	162280000	277700000	203460000	225830000	267020000	109520000	91669000	88758000	756800000	603640000	493120000	302550000	51383000	69724000	92984000	411280000	451970000	447550000	310850000	63296000	55500000	45832000	428090000	502880000	422290000	311940000	65239000	106600000	171820000	436930000	465460000	345630000
P13298	Orotate phosphoribosyltransferase 1	URA5	434430000	317180000	242860000	256350000	198420000	81609000	1081600000	288970000	312230000	243910000	238780000	194570000	98309000	991450000	267100000	413520000	344130000	371990000	308930000	95300000	1504800000	361160000	372060000	343290000	293360000	210300000	185790000	965680000	238910000	411190000	312480000	244640000	254750000	120520000	864400000	320590000	540950000	371910000	379260000	220700000	155660000	932130000	443070000	301890000	200230000	302450000	255330000
P13382	DNA polymerase alpha catalytic subunit A	POL1	46076000	44335000	158360000	245320000	266620000	165640000	17781000	39801000	56982000	169600000	253950000	320590000	195220000	18540000	47197000	37157000	177400000	268040000	290980000	176880000	15950000	26153000	26642000	78354000	141650000	198390000	200520000	14357000	22069000	25900000	98006000	157110000	208980000	176050000	15012000	18462000	9788900	63671000	180850000	202200000	194770000	12667000	16865000	13337000	42196000	113210000	177440000
P13393	TATA-box-binding protein	SPT15	147060000	96067000	169500000	318690000	460210000	354470000	82986000	144720000	96711000	159330000	215860000	295780000	419160000	102760000	188880000	138470000	178550000	169630000	212090000	189420000	87056000	126530000	57472000	144470000	291090000	378420000	244130000	65983000	157150000	104000000	146650000	334070000	398100000	325930000	53290000	115620000	71249000	119430000	216640000	293420000	201770000	73469000	114860000	81986000	81568000	124720000	178430000
P13433	DNA-directed RNA polymerase, mitochondrial	RPO41	1341300000	2019400000	325200000	260760000	472830000	757600000	183860000	1035400000	1316900000	268920000	0	17817000	1041000000	198600000	1285600000	2707200000	462820000	158990000	339960000	1145500000	214630000	57365000	235870000	9455900	0	230450000	513120000	0	121130000	107260000	50257000	0	0	0	0	98787000	130590000	8477600	0	0	0	0	241360000	210030000	46825000	0	0
P13483	Oligo(A)/oligo(T)-binding protein	DAT1	0	0	0	0	0	0	0	0	0	0	0	0	0	0	0	0	0	0	0	0	0	0	0	0	0	0	0	0	0	0	0	0	0	0	0	12158000	8896100	42770000	35059000	25326000	0	0	0	0	0	0	0
P13517	F-actin-capping protein subunit beta	CAP2	179250000	131190000	63677000	55747000	0	0	230450000	129180000	112480000	75149000	61484000	17316000	0	218700000	129260000	117880000	73185000	61327000	55379000	20489000	135120000	195350000	171960000	132970000	97218000	48671000	50657000	333860000	142240000	237020000	151620000	74232000	80281000	39103000	299610000	155140000	151660000	111110000	93320000	80826000	31164000	214570000	319630000	184970000	118180000	115620000	96518000
P13574	Protein STE12	STE12	74253000	41026000	47160000	90011000	89966000	124630000	39167000	85501000	44267000	44258000	76480000	89712000	85174000	48468000	114210000	47838000	49176000	74376000	67540000	30249000	40817000	32591000	0	55636000	92067000	83391000	57746000	34925000	37901000	21834000	50604000	116400000	75682000	62366000	40444000	50082000	25178000	49435000	79250000	80895000	41680000	27861000	29921000	25560000	12355000	33368000	30854000
P13586	Calcium-transporting ATPase 1	PMR1	225810000	279520000	431170000	829170000	894230000	487060000	14536000	249230000	229680000	513920000	1043700000	973390000	586810000	28473000	342950000	316170000	496730000	1000600000	965200000	577250000	23869000	300300000	303520000	583050000	1056200000	1144200000	851860000	55294000	341330000	254980000	606550000	1279500000	1409400000	908070000	43065000	317880000	284140000	533020000	1104200000	1137400000	855780000	110940000	287360000	279550000	519960000	1600400000	1761300000
P13587	Sodium transport ATPase 1	ENA1	0	27191000	64471000	41884000	0	0	0	43787000	51940000	52220000	48919000	39688000	0	0	0	34602000	22122000	31680000	0	0	0	32036000	28489000	43835000	35821000	16146000	0	0	20223000	23149000	55028000	35140000	23938000	0	0	33008000	29833000	50748000	31854000	22157000	0	0	15111000	24822000	18893000	18489000	0
P13663	Aspartate-semialdehyde dehydrogenase	HOM2	1698900000	1308500000	876420000	869160000	812560000	415710000	4034500000	1713900000	1633900000	1002500000	1195400000	910180000	492370000	4537000000	1103600000	1329200000	1112000000	1235000000	991330000	498110000	4362200000	1372800000	1469100000	1104600000	961040000	670000000	542480000	3102900000	1118400000	1635400000	1074400000	878750000	806890000	494190000	3209800000	1229600000	1679100000	1107600000	976660000	658590000	470910000	3037300000	1314100000	952730000	586920000	837910000	868810000
P13712	Chromatin assembly factor 1 subunit p50	MSI1	36246000	31604000	68087000	117070000	141230000	112370000	18091000	34442000	50637000	49724000	101860000	106680000	98584000	13673000	8569000	34674000	76411000	83719000	103500000	0	15491000	8442800	35308000	128790000	343340000	312870000	135290000	34623000	24157000	34006000	115820000	291630000	238470000	127400000	25807000	6172200	12214000	103400000	102230000	161080000	68209000	20428000	42631000	18717000	74627000	124280000	94742000
P13856	Ras-related protein RSR1	RSR1	223920000	281440000	401090000	266700000	78177000	29303000	1456200	298300000	298400000	419580000	185250000	84562000	37361000	2131500	189880000	260800000	236450000	160710000	98653000	5041000	0	265080000	340160000	572650000	313460000	144640000	69597000	11237000	344590000	311540000	591530000	372950000	203120000	91485000	2957800	258820000	246190000	438390000	315640000	166540000	88758000	3449700	272130000	320240000	455840000	388720000	145360000
P13902	Protein INO4	INO4	0	0	111280000	214100000	2271800000	447090000	0	88698000	0	144600000	315830000	275920000	399410000	0	199280000	0	0	0	181350000	0	0	0	0	172560000	598000000	864660000	271770000	0	118540000	0	270370000	812500000	572490000	249450000	0	0	0	171270000	429890000	538250000	231610000	0	0	0	0	270420000	263690000
P14020	Dolichol-phosphate mannosyltransferase	DPM1	2027900000	2602700000	3142900000	2242100000	828670000	193210000	9215300	2232100000	2294200000	3019300000	1828900000	762960000	248720000	9211800	2440100000	2654500000	2600300000	1910100000	834920000	208110000	0	2870700000	2129100000	1950100000	1408800000	1123200000	687430000	118300000	3392000000	1779100000	2068900000	1829100000	1375800000	809380000	98998000	3248900000	2148900000	1579700000	1541800000	1117600000	740090000	101820000	2931200000	3873400000	4259700000	3322500000	1967700000
P14063	54S ribosomal protein L31, mitochondrial	MRPL31	102820000	199760000	42837000	0	0	0	0	100930000	153310000	51936000	0	0	0	0	120320000	129730000	42288000	0	0	0	0	63440000	97723000	0	0	0	0	0	105190000	74756000	19931000	0	0	0	0	70515000	38276000	0	0	0	0	0	66974000	134320000	63732000	0	0
P14065	Glycerol 2-dehydrogenase (NADP(+))	GCY1	97118000	131650000	67863000	63590000	64417000	58812000	279700000	103430000	100420000	102690000	95014000	95806000	44255000	394890000	54995000	79013000	73690000	76231000	66238000	44519000	303630000	277230000	275560000	228850000	215750000	132900000	142180000	515280000	247100000	295980000	222480000	161540000	140790000	91686000	466360000	240360000	375760000	207610000	243170000	126320000	117320000	527230000	372210000	286290000	181930000	369740000	248290000
P14066	Cytochrome b translational activator protein CBS1, mitochondrial	CBS1	16034000	30685000	0	0	0	0	0	0	28758000	0	0	0	0	0	0	0	0	0	0	0	0	23598000	32166000	26562000	0	0	0	0	26983000	19845000	0	0	0	0	0	0	23130000	10047000	0	0	0	0	0	31851000	20451000	0	0
P14120	60S ribosomal protein L30	RPL30	5784500000	3511700000	3825300000	6445700000	10621000000	17571000000	3846400000	6233800000	5118400000	5946500000	7099100000	11438000000	22967000000	5412200000	5220400000	3794300000	4082100000	5854200000	11136000000	26398000000	5573300000	3444000000	2509900000	3001400000	4776200000	8315200000	15891000000	3573400000	3048900000	2646800000	2586200000	4607900000	6137300000	16047000000	3462200000	3129700000	3401500000	3390900000	6399400000	9183500000	22699000000	3116800000	4090300000	2419500000	2379000000	5717400000	8944400000
P14126	60S ribosomal protein L3	RPL3	13447000000	8896500000	9371300000	15711000000	26297000000	46977000000	11559000000	13971000000	9802200000	10628000000	19100000000	28563000000	53140000000	10451000000	10965000000	9648600000	10299000000	14799000000	26118000000	67904000000	13659000000	7611300000	6907200000	7751500000	10238000000	16806000000	36135000000	7430300000	7608400000	7006800000	6690100000	10354000000	14720000000	39017000000	7565300000	7090500000	8024000000	7691500000	12564000000	20699000000	42050000000	7273800000	8278100000	5866200000	5382700000	11868000000	24735000000
P14164	ARS-binding factor 1	ABF1	200050000	133590000	238090000	443290000	689650000	536220000	36768000	215180000	115110000	199670000	329160000	433570000	525700000	29408000	341970000	280590000	274420000	271520000	346810000	158760000	35313000	205710000	81446000	227810000	524970000	555040000	300600000	57351000	287730000	131120000	252110000	522590000	537720000	361390000	37090000	281430000	144340000	208320000	314130000	417670000	164940000	62686000	179670000	189150000	144520000	216270000	223080000
P14180	Chitin synthase 2	CHS2	69915000	91095000	181340000	123590000	63638000	4606700	0	59021000	80787000	175940000	117300000	77509000	0	0	58629000	77536000	126900000	138800000	122560000	16869000	0	73180000	79543000	97647000	43609000	16727000	0	0	80328000	86686000	88564000	44648000	14876000	0	0	69911000	72000000	79656000	44068000	12086000	0	0	53565000	90178000	130460000	86514000	20310000
P14242	DNA mismatch repair protein PMS1	PMS1	0	0	0	0	0	0	0	0	0	0	0	0	0	0	0	0	0	0	0	0	0	0	0	0	0	13325000	17892000	0	0	0	0	0	0	24263000	0	0	0	0	0	0	27648000	0	0	0	0	0	0
P14306	Carboxypeptidase Y inhibitor	TFS1	6293600	14530000	0	0	0	0	30423000	10218000	15062000	0	0	0	0	60331000	0	10534000	0	0	0	0	16014000	148930000	188940000	102930000	77739000	51711000	14029000	218270000	98378000	147010000	142110000	48262000	25792000	25516000	229740000	103490000	183320000	106490000	114550000	22385000	60943000	229010000	236510000	196750000	154390000	204390000	127340000
P14359	Protein SNA3	SNA3	88621000	56554000	180410000	275160000	187240000	80689000	0	108600000	72904000	334740000	351220000	291080000	51102000	0	26874000	120000000	275030000	311690000	337170000	114590000	0	614840000	692750000	1511500000	975000000	708720000	401390000	34695000	913380000	814690000	1929300000	1505400000	818680000	319900000	36955000	747850000	597960000	1555600000	926780000	624120000	385310000	0	209050000	333120000	599720000	717590000	307670000
P14540	Fructose-bisphosphate aldolase	FBA1	15874000000	13685000000	9283500000	9614100000	8880500000	3557500000	36188000000	12633000000	14549000000	11497000000	10891000000	8035100000	3977200000	34553000000	11431000000	14656000000	13519000000	14716000000	12372000000	4869700000	42894000000	19140000000	20173000000	15210000000	12120000000	8465000000	6500100000	34911000000	13874000000	22022000000	15525000000	10900000000	9968100000	4951100000	34443000000	16450000000	24861000000	18046000000	15931000000	10331000000	6547400000	38670000000	18832000000	14385000000	10165000000	14127000000	12821000000
P14680	Dual specificity protein kinase YAK1	YAK1	18046000	10292000	45997000	51949000	74699000	47550000	6167600	18315000	44972000	57570000	71485000	70908000	49299000	2566500	5181900	8949100	54743000	82005000	76808000	55283000	6978000	30367000	41846000	92011000	115920000	139980000	106800000	27167000	10424000	56473000	130000000	140560000	160000000	109520000	23874000	23721000	23670000	139400000	240000000	168140000	92357000	22954000	36989000	46007000	47717000	68559000	71240000
P14681	Mitogen-activated protein kinase KSS1	KSS1	38233000	12391000	30617000	36621000	53635000	12625000	17824000	16076000	18363000	18337000	58158000	21478000	17614000	27027000	28968000	0	17044000	61676000	52812000	32319000	11228000	55255000	56208000	107810000	114280000	102620000	135520000	75167000	66207000	112900000	99410000	102090000	66171000	51293000	64154000	92929000	64037000	158880000	134910000	117280000	86420000	68234000	56398000	36888000	63923000	102350000	100870000
P14682	Ubiquitin-conjugating enzyme E2-34 kDa	CDC34	21040000	0	0	28473000	19692000	0	152970000	0	43379000	21496000	29171000	16734000	0	129640000	0	25631000	22646000	21403000	39765000	0	153390000	41730000	38610000	6744200	53069000	0	37203000	84607000	99722000	37357000	0	0	39089000	58217000	124470000	56559000	52367000	60738000	67237000	49596000	27945000	129510000	18302000	0	0	0	11545000
P14693	Sorting assembly machinery 35 kDa subunit	SAM35	189950000	315220000	93421000	0	0	0	0	216780000	296720000	101020000	0	0	0	0	243640000	321240000	109610000	8203800	4879100	3621700	0	183730000	258270000	107660000	0	0	0	0	129010000	234530000	53796000	4526000	0	0	0	114770000	142200000	54049000	8926300	0	0	0	137550000	264350000	183660000	0	0
P14724	Anaphase-promoting complex subunit CDC26	CDC26	0	0	0	44264000	0	0	0	0	0	0	0	0	0	0	0	0	0	0	0	0	0	0	0	0	0	66406000	52151000	0	0	0	32107000	42912000	44475000	31365000	0	0	0	35183000	0	45801000	96300000	0	32523000	57603000	18434000	38955000	0
P14736	DNA repair protein RAD4	RAD4	0	0	0	9586800	13597000	0	0	0	0	0	0	11649000	32921000	0	6954600	0	0	0	0	0	0	0	0	14575000	7156200	21517000	20500000	10202000	12431000	0	7405000	39238000	103290000	27666000	8166500	0	0	0	6943300	22507000	0	16757000	0	0	0	0	14919000
P14737	DNA repair protein RAD9	RAD9	0	0	6982500	39080000	61060000	17906000	0	0	0	9315500	36261000	38680000	53938000	0	0	0	70759000	58235000	64461000	54349000	0	7390600	8018400	11156000	58792000	104080000	0	0	0	6244100	15106000	79729000	101730000	12309000	0	0	0	0	8680200	35608000	14739000	0	0	6120900	0	28265000	23606000
P14741	Translation initiation factor eIF-2B subunit alpha	GCN3	101490000	52764000	38133000	79618000	86925000	164390000	148740000	80818000	70074000	58100000	82241000	79890000	136260000	173540000	100020000	54264000	68256000	95878000	95739000	134760000	156160000	88341000	81363000	59333000	48058000	33786000	70695000	158020000	61099000	95637000	51072000	49801000	38167000	64405000	139530000	93318000	78827000	70398000	54947000	28959000	43147000	104680000	86521000	50049000	34740000	75973000	109590000
P14742	Glutamine--fructose-6-phosphate aminotransferase [isomerizing]	GFA1	290940000	207460000	133350000	142490000	143000000	73299000	634250000	252090000	238730000	184810000	198020000	156770000	66190000	569700000	208670000	183400000	177160000	272720000	230500000	122890000	603020000	797980000	732660000	682750000	535890000	399800000	359940000	1642200000	631220000	932300000	660380000	468420000	419650000	232050000	1536600000	687290000	816650000	712260000	557990000	393790000	236330000	1475900000	1145400000	821130000	597740000	954500000	753690000
P14743	Glycylpeptide N-tetradecanoyltransferase	NMT1	124400000	93501000	90413000	160350000	190500000	294710000	141020000	112510000	97380000	67892000	147470000	208660000	297850000	133220000	106210000	92857000	134960000	168480000	190570000	303550000	170320000	191010000	174210000	176570000	266580000	315770000	386360000	238700000	125570000	216070000	201150000	231000000	234550000	355250000	247480000	181660000	198520000	247780000	283770000	267220000	403620000	253380000	178810000	128330000	113300000	186510000	200820000
P14747	Serine/threonine-protein phosphatase 2B catalytic subunit A2	CMP2	43601000	21434000	22542000	16150000	11366000	0	101170000	2381900	40266000	0	23038000	3731600	0	74027000	11648000	10327000	28724000	53107000	59639000	0	101840000	59031000	43918000	44209000	42117000	17511000	9351800	110710000	38389000	97841000	55255000	43355000	20290000	7866200	118170000	52900000	54015000	70968000	52120000	35464000	9274900	110220000	84287000	62990000	50701000	67994000	65380000
P14772	Bile pigment transporter 1	BPT1	129520000	214260000	465460000	247530000	73200000	1347100	0	134330000	188820000	414820000	199400000	64856000	8449000	0	163850000	229280000	450420000	169100000	87915000	8475100	0	143460000	246980000	559620000	277530000	97628000	2453400	0	161250000	214380000	566220000	305260000	133460000	25565000	0	161680000	270390000	540330000	323470000	116660000	6093700	0	171810000	226880000	573310000	400590000	125310000
P14832	Peptidyl-prolyl cis-trans isomerase	CPR1	3319800000	2620600000	1958200000	1958100000	1736700000	1135600000	5533700000	2492300000	2543000000	2194300000	2321700000	1703900000	1029600000	5746000000	1951300000	2788900000	2408000000	2495500000	2119600000	853760000	6407700000	5943800000	5791900000	4976600000	3703000000	2736800000	2073900000	10481000000	5945200000	6817500000	5097000000	3639300000	3421500000	1950600000	9194100000	5582700000	7767500000	5554400000	4314900000	3072900000	2057600000	10943000000	6698000000	5147000000	4553000000	5471100000	4293100000
P14843	Phospho-2-dehydro-3-deoxyheptonate aldolase, phenylalanine-inhibited	ARO3	510280000	371800000	276430000	336960000	261530000	238930000	1074700000	465740000	390040000	339270000	392460000	299010000	220280000	1138100000	324280000	446640000	390140000	511650000	468760000	382320000	1218300000	473720000	448120000	390190000	387750000	338670000	384090000	909810000	305490000	518120000	379400000	301460000	265900000	266320000	793310000	508630000	661210000	564810000	480480000	401570000	467400000	941940000	525990000	382010000	239420000	400020000	315970000
P14904	Vacuolar aminopeptidase 1	APE1	208310000	170080000	168710000	123240000	65998000	14193000	184690000	214580000	155700000	175950000	128850000	71571000	30675000	189640000	239930000	133630000	151500000	70420000	50206000	7922500	145450000	626920000	550170000	1197600000	833900000	304730000	148870000	553340000	802610000	660850000	1478500000	869930000	384520000	95753000	458590000	727600000	555730000	1078500000	795590000	329210000	94392000	389420000	661570000	561910000	1021500000	685060000	283960000
P14905	Cytochrome B translational activator protein CBS2	CBS2	37443000	49286000	0	0	0	0	0	33119000	59807000	0	0	0	0	0	49029000	74301000	14834000	0	0	0	0	34168000	54278000	0	0	0	0	0	43761000	35365000	0	0	0	0	0	44432000	46748000	10646000	0	0	0	0	27783000	53020000	18848000	0	0
P14906	Protein translocation protein SEC63	SEC63	1251800000	1542800000	2833900000	1257700000	360000000	3610500	334120000	1529400000	1777000000	3102600000	1337700000	334270000	14714000	222320000	1658000000	1793600000	2197200000	1235200000	407410000	20853000	0	2036200000	2182600000	1189600000	255370000	73727000	7163000	0	2948100000	1725100000	988020000	231640000	71580000	7510900	0	2338300000	2228200000	1146600000	230130000	82451000	12573000	0	1840100000	2488500000	2937100000	1408900000	402310000
P14907	Nucleoporin NSP1	NSP1	970090000	1873100000	4339300000	851050000	121250000	4813000	147090000	908600000	1596400000	3285400000	801550000	138670000	4443900	52333000	1207600000	1633900000	3477700000	1036100000	203580000	0	117420000	1083700000	1435600000	861480000	257740000	261730000	198660000	180170000	1305900000	1051200000	671910000	321540000	269050000	211950000	168070000	1046600000	1167900000	922650000	547800000	297380000	109530000	159590000	875150000	1592300000	1803800000	437740000	106260000
P14908	Mitochondrial transcription factor 1	MTF1	180440000	291870000	66387000	0	0	0	0	156500000	208000000	70510000	0	0	0	0	169950000	219320000	58206000	0	0	0	0	137060000	205950000	64089000	0	0	0	0	160010000	148740000	49970000	67191000	0	0	0	135590000	159680000	50816000	41496000	0	61080000	0	122860000	222740000	130740000	39192000	0
P14922	General transcriptional corepressor CYC8	CYC8	245790000	106710000	43881000	50988000	34665000	0	366190000	248130000	169250000	73819000	76052000	19514000	7827900	315560000	238790000	126170000	61863000	65391000	81864000	23965000	310120000	193480000	110100000	93192000	60871000	59550000	27327000	294360000	232570000	163730000	95664000	70162000	74121000	22181000	316910000	200480000	126910000	87754000	76785000	67377000	18070000	242680000	189480000	97036000	70178000	77537000	81433000
P15019	Transaldolase	TAL1	980680000	709520000	500170000	478510000	489010000	300120000	2511400000	944210000	1064700000	632620000	656770000	538040000	388980000	2412800000	720290000	794240000	585020000	649720000	615240000	475330000	2506700000	1279100000	1136800000	840580000	719650000	533100000	474710000	2387200000	1044000000	1343700000	901850000	636140000	654990000	408370000	2617800000	1118900000	1407600000	921120000	752140000	560050000	459760000	2512900000	1967600000	1250800000	793490000	1087200000	968730000
P15108	ATP-dependent molecular chaperone HSC82	HSC82	4798000000	3433400000	2180500000	2406200000	2183600000	931500000	9781400000	4583900000	4251800000	2765000000	2732500000	2161300000	1102800000	9676900000	3895700000	3418000000	3075400000	4252600000	3956800000	1575200000	9944500000	5280300000	4551600000	3954100000	2860300000	2274500000	2071900000	10516000000	4719600000	6205500000	3944800000	2673700000	2660800000	1509000000	10358000000	4738200000	5578600000	4979100000	3997000000	2951200000	1778900000	10375000000	5705700000	3528000000	2288600000	3507500000	2727800000
P15179	Aspartate--tRNA ligase, mitochondrial	MSD1	199590000	435330000	125400000	0	0	0	48615000	224700000	405530000	142870000	710310000	66900000	0	0	210320000	281280000	89150000	0	0	97231000	223230000	207870000	294600000	95169000	0	0	0	0	237120000	234830000	73818000	6349200	0	0	0	215820000	219380000	76754000	0	0	0	0	164770000	282550000	145840000	0	0
P15180	Lysine--tRNA ligase, cytoplasmic	KRS1	1469100000	1070800000	653100000	795420000	703380000	462410000	2816100000	1395300000	1148300000	902280000	919630000	648840000	467850000	2719400000	983620000	1112700000	957040000	1024100000	995020000	585650000	2918800000	1325300000	1312500000	951650000	892030000	596670000	482340000	2281100000	937570000	1375900000	886500000	640070000	626220000	431260000	2248100000	1184800000	1527800000	1076300000	912880000	629690000	492830000	2348700000	1302600000	799360000	554670000	745810000	606770000
P15274	AMP deaminase	AMD1	123600000	104920000	146240000	206390000	305710000	314750000	154670000	106400000	112700000	163310000	238890000	316800000	443660000	160090000	114860000	99936000	184110000	257400000	397320000	518880000	188630000	102670000	96548000	138000000	227470000	303490000	374090000	150740000	83154000	107710000	139500000	216100000	288540000	365460000	151900000	102750000	119750000	124430000	221120000	361430000	409080000	147310000	128230000	71216000	135870000	253440000	431950000
P15303	Protein transport protein SEC23	SEC23	837800000	773070000	1038300000	2305500000	3339900000	2461400000	247700000	942090000	855520000	1191800000	2652700000	3447400000	2760200000	346620000	966300000	766810000	887110000	2012700000	2541200000	2330500000	419350000	929180000	899140000	2511300000	4676500000	5527300000	4060000000	399690000	958250000	1012100000	2989900000	5909600000	7016400000	4523300000	386250000	912500000	760190000	2174100000	4329900000	5122800000	3576700000	378690000	1038600000	901400000	1566700000	4583800000	5843800000
P15315	Transcriptional activator protein CUP2	CUP2	0	0	0	0	0	0	0	0	0	0	0	16902000	43636000	0	0	0	0	0	16105000	47980000	0	0	0	13357000	23284000	36727000	45404000	0	0	0	0	0	0	63249000	0	0	0	0	0	0	0	0	0	0	0	0	54960000
P15367	Signal peptidase complex catalytic subunit SEC11	SEC11	177930000	227620000	460010000	140910000	39023000	0	0	207770000	239950000	445010000	183750000	40832000	0	0	227860000	240940000	298970000	161960000	29909000	0	0	269980000	275390000	123120000	27156000	0	0	0	456560000	261990000	117380000	27476000	0	0	0	328770000	287370000	132790000	18664000	0	0	0	215130000	331690000	397290000	199310000	53723000
P15380	Proline-specific permease	PUT4	30139000	33889000	55987000	82595000	61590000	0	0	45586000	78517000	117350000	84095000	38208000	0	0	0	0	18172000	39419000	48196000	0	0	0	0	0	0	0	0	0	0	0	0	0	0	0	0	0	0	0	0	0	0	0	0	0	0	0	0
P15424	ATP-dependent RNA helicase MSS116, mitochondrial	MSS116	807880000	1399700000	397960000	0	0	0	0	562830000	1218400000	363290000	401930	479830	92849	0	544340000	1245900000	254550000	0	0	0	0	460780000	851870000	318070000	3680900	803670	613850	0	703610000	628320000	231520000	892320	0	656970	0	622410000	737160000	320660000	449440	305700	699370	0	455290000	808440000	542910000	7438700	237330
P15436	DNA polymerase delta catalytic subunit	POL3	22346000	21593000	97271000	163780000	198220000	204060000	44135000	19161000	24633000	65961000	127700000	204190000	233420000	31843000	28886000	19029000	77719000	147930000	211920000	245010000	46509000	20425000	20647000	75928000	117680000	179140000	251490000	47434000	13075000	8456400	63841000	105350000	156950000	304050000	53731000	8902600	6252600	33158000	109850000	168280000	258660000	48785000	17809000	24849000	8833100	92382000	133920000
P15442	Serine/threonine-protein kinase GCN2	GCN2	42074000	49270000	3611900	20074000	59741000	137230000	13820000	85982000	0	147700000	26365000	49282000	79623000	35791000	0	64651000	79532000	47165000	13182000	154200000	50155000	53294000	0	67166000	96050000	145620000	245410000	25236000	84847000	9541800	90345000	113370000	120150000	289480000	14909000	0	0	46446000	68782000	139140000	241030000	14749000	50439000	9854500	12856000	97687000	246800000
P15454	Guanylate kinase	GUK1	704250000	543890000	381750000	358120000	319240000	150210000	1407700000	478070000	584060000	379660000	501260000	325480000	149510000	1499200000	377030000	448650000	486890000	603820000	523200000	257790000	1589800000	608780000	662580000	580160000	452110000	338650000	253940000	1366900000	534800000	757470000	545010000	396450000	340820000	177990000	1223300000	558560000	792340000	622560000	508610000	367170000	249200000	1255500000	688780000	486520000	337770000	485580000	412420000
P15496	Isopentenyl-diphosphate Delta-isomerase	IDI1	242080000	199180000	157530000	127960000	131420000	11428000	878090000	195700000	226460000	178810000	159860000	129980000	0	698240000	180660000	234920000	196210000	192100000	186870000	70207000	842690000	190220000	187890000	155150000	113680000	88674000	77350000	458330000	141880000	241870000	153260000	127680000	118560000	47572000	447820000	194070000	269820000	193810000	132560000	120430000	61216000	519930000	239300000	197080000	141250000	165850000	128180000
P15565-2;P15565	tRNA (guanine(26)-N(2))-dimethyltransferase, mitochondrial	TRM1	430240000	427210000	913520000	1302800000	1134900000	342530000	116290000	337800000	333270000	727430000	1030000000	950370000	427640000	212390000	342720000	284560000	498870000	1037700000	1093700000	398530000	168450000	207180000	200710000	476940000	432370000	342300000	191100000	121180000	182950000	186530000	380600000	446410000	417540000	205330000	144380000	196160000	149760000	303390000	359470000	284840000	147770000	120580000	207330000	171640000	312840000	380100000	393710000
P15624	Phenylalanine--tRNA ligase beta subunit	FRS1	553940000	413900000	242240000	269870000	267240000	136730000	1230100000	479300000	455650000	308330000	347440000	245320000	159140000	1205900000	417310000	402210000	314950000	332520000	289510000	167640000	1317000000	515840000	519420000	397200000	304830000	216840000	188350000	1135700000	404960000	554250000	349360000	260100000	267150000	173690000	1078100000	456500000	624690000	370560000	351190000	223990000	190890000	1041900000	510140000	362130000	191290000	310940000	259330000
P15625	Phenylalanine--tRNA ligase alpha subunit	FRS2	591090000	422140000	273300000	290040000	278340000	174650000	1318500000	548650000	486520000	318250000	351160000	302160000	173300000	1254500000	458890000	437910000	403930000	456730000	380210000	230450000	1446600000	589320000	536890000	428740000	384250000	286570000	234130000	1185600000	430030000	578030000	401690000	308460000	303190000	195970000	1103600000	539580000	677100000	475170000	415000000	300470000	236160000	1158400000	589240000	401110000	256070000	417880000	365900000
P15646	rRNA 2-O-methyltransferase fibrillarin	NOP1	2017500000	1668900000	3530000000	4971200000	5905700000	4833700000	919860000	2129500000	1600000000	3673400000	4957000000	5511400000	5598800000	1116600000	2766300000	1678500000	2775500000	3717800000	4520300000	5418200000	961070000	1403600000	827840000	2136300000	3746200000	4230900000	3519900000	721320000	1654700000	1161900000	2943400000	4285900000	4667500000	3765900000	781090000	1389600000	931420000	1675200000	3055800000	3646100000	3931700000	727440000	1448400000	1251900000	1734700000	2762300000	3467500000
P15700	Uridylate kinase	URA6	128700000	111640000	75100000	94306000	87853000	100140000	307370000	87253000	109810000	58191000	88300000	103260000	85125000	257910000	102360000	140220000	122350000	153220000	150150000	150880000	386820000	256310000	260490000	214150000	164830000	120650000	131790000	468290000	177740000	271680000	212630000	138340000	145260000	107850000	438240000	240220000	336740000	264700000	232430000	176640000	174490000	564750000	272470000	210080000	173160000	201720000	181880000
P15703	Glucan 1,3-beta-glucosidase	BGL2	514020000	485500000	868770000	685020000	385800000	83147000	107040000	598470000	562730000	1006000000	661670000	397230000	101180000	107890000	524740000	489750000	730740000	790440000	571910000	163300000	57160000	3832900000	3419300000	1884200000	497360000	232050000	90601000	110570000	4976800000	2850300000	1581400000	555790000	334170000	100130000	63419000	3146200000	3306800000	1816400000	564590000	285730000	55329000	26945000	2169500000	2685400000	3796700000	2135400000	992830000
P15705	Heat shock protein STI1	STI1	1287500000	872260000	521140000	572890000	514050000	284590000	2109500000	1378100000	1099500000	622710000	648470000	493700000	298220000	1973400000	1327400000	913680000	714120000	782070000	731160000	342620000	2076300000	1473200000	1058700000	856000000	621620000	503790000	465230000	2404300000	1522100000	1465100000	904790000	614220000	540500000	338720000	2363900000	1458900000	1172700000	1266900000	879930000	693360000	366650000	2532600000	1096100000	790440000	442460000	686900000	568840000
P15731	Ubiquitin-conjugating enzyme E2 4	UBC4	650360000	568630000	435840000	542650000	377320000	333590000	1094400000	398850000	466080000	394090000	404090000	410600000	105970000	1334600000	281550000	407820000	425500000	699100000	498320000	208180000	1355100000	1055300000	827300000	452890000	934500000	459360000	403780000	652290000	681850000	1063700000	694450000	663500000	409860000	275570000	1324800000	1098100000	1199400000	1256000000	807040000	483320000	303610000	1608900000	1417900000	1037400000	752960000	879910000	468900000
P15732	Ubiquitin-conjugating enzyme E2-16 kDa	UBC5	0	0	0	0	0	0	0	0	0	0	0	0	0	0	0	0	0	0	0	0	0	0	0	0	0	0	0	0	0	0	0	0	0	0	0	34817000	27307000	25244000	0	0	0	30332000	0	0	0	0	0
P15790	Casein kinase II subunit alpha	CKA1	45805000	29007000	116840000	179850000	178370000	131290000	115820000	111000000	89424000	144410000	170630000	183000000	144350000	101880000	94550000	72016000	125940000	104560000	163420000	159560000	134700000	91966000	69515000	119380000	189740000	225970000	190720000	98721000	95574000	109140000	167010000	223420000	277290000	190330000	101740000	104160000	71684000	133630000	158380000	213970000	167950000	146310000	94757000	62436000	70361000	93362000	112410000
P15801	DNA polymerase gamma	MIP1	63838000	168900000	0	0	0	0	26186000	52617000	195740000	17567000	79654000	99809000	129930000	34802000	71517000	151270000	42256000	0	0	68160000	31449000	0	0	0	0	0	0	0	0	0	0	0	0	0	0	0	0	0	0	0	0	0	27666000	23874000	15720000	0	0
P15807	Siroheme biosynthesis protein MET8;Precorrin-2 dehydrogenase;Sirohydrochlorin ferrochelatase	MET8	24523000	24460000	0	18209000	29945000	34366000	59460000	0	0	20425000	27097000	25767000	54501000	0	0	22438000	0	0	0	64669000	0	16433000	15124000	0	0	38228000	0	30058000	0	0	0	0	0	56281000	27463000	0	0	0	0	0	38231000	20433000	33543000	0	0	0	39319000
P15873	Proliferating cell nuclear antigen	POL30	259770000	180230000	117990000	145560000	119270000	81398000	557530000	166420000	148820000	112510000	129510000	94110000	86704000	495530000	193670000	200560000	194060000	183710000	164840000	69551000	534540000	235980000	202540000	168150000	129820000	99553000	82793000	486760000	128680000	216030000	151930000	110030000	123000000	70910000	386340000	179590000	273940000	181600000	169660000	117120000	82785000	437860000	257100000	166550000	103280000	141960000	115560000
P15891	Actin-binding protein	ABP1	1171200000	794350000	400990000	353800000	115550000	78171000	1424200000	1101200000	937250000	514320000	422920000	334600000	206210000	1242900000	1080500000	745900000	424260000	463370000	362750000	133670000	1077600000	1222000000	1029600000	823390000	595610000	513660000	415150000	1727200000	1448900000	1165900000	757910000	521420000	562630000	352110000	1880900000	1321100000	847650000	826120000	611890000	513740000	216130000	1744600000	1889100000	1272200000	557440000	760320000	797630000
P15938	Pre-mRNA-splicing factor ATP-dependent RNA helicase PRP16	PRP16	9614900	0	4193800	16636000	57066000	61134000	4004400	18664000	4261700	6577400	26168000	51342000	52704000	6559200	6148600	0	22660000	7626900	28298000	41609000	5839500	0	0	18380000	48964000	40565000	123840000	4057500	0	0	7970200	33037000	45393000	53550000	5571000	0	0	8040200	54920000	38976000	119950000	0	0	0	0	24172000	29907000
P15992	Heat shock protein 26	HSP26	11490000	0	13448000	33327000	20753000	0	9587200	14195000	14162000	23683000	34254000	45357000	22687000	40296000	0	0	12239000	20492000	34157000	10278000	6551500	343410000	280380000	295280000	444280000	367100000	290090000	342090000	204050000	238590000	312590000	384710000	383670000	187070000	273100000	244510000	273160000	355460000	603800000	333000000	194460000	296730000	493290000	413370000	233870000	585740000	541260000
P16120	Threonine synthase	THR4	789560000	568760000	441110000	458910000	403460000	145540000	1818500000	672310000	713730000	541480000	518080000	379770000	186440000	1878000000	511240000	719830000	594230000	678550000	586490000	207140000	1990600000	893170000	855470000	673680000	628810000	396590000	284550000	1874800000	661270000	1036700000	734910000	490330000	466970000	226520000	1687400000	880970000	1194900000	881160000	706070000	479040000	274940000	1740700000	805050000	584170000	481850000	554370000	445070000
P16140	V-type proton ATPase subunit B	VMA2	2153200000	1955800000	2737000000	1616600000	833580000	574890000	2156900000	1711900000	2010000000	2574200000	1644700000	842190000	408030000	2341200000	1335700000	1503300000	3052200000	1640700000	1138400000	395540000	1513000000	1828700000	2445900000	3139700000	1834500000	1108900000	595900000	1587800000	1784900000	2497300000	3204000000	1960300000	1079200000	478390000	1864000000	1654700000	2154200000	2943000000	1712900000	877710000	461930000	1348700000	2208200000	1914700000	2830300000	2346700000	1250300000
P16151	Protein ERD1	ERD1	0	0	0	0	0	0	0	0	0	0	351720000	387170000	146510000	0	0	0	0	0	243930000	916130000	0	217300000	0	167030000	103040000	0	0	0	0	0	0	0	298020000	0	0	0	0	163450000	161660000	0	0	0	0	0	0	0	0
P16370	DNA-directed RNA polymerase II subunit RPB3	RPB3	121540000	102210000	69304000	110890000	121630000	147060000	164080000	142170000	62976000	87394000	90032000	89241000	120740000	159320000	218680000	139810000	122920000	110560000	108500000	78153000	224000000	108180000	79369000	75034000	76074000	70832000	68609000	179450000	127430000	95024000	71481000	72485000	74203000	69494000	171200000	167860000	106820000	111440000	87852000	120870000	51350000	152850000	129360000	78904000	88893000	79851000	78867000
P16387	Pyruvate dehydrogenase E1 component subunit alpha, mitochondrial	PDA1	1957900000	3694400000	1071500000	622300	0	0	0	1873100000	3506200000	1067900000	1689900	0	0	0	1997800000	3502200000	983120000	3055500	0	0	0	1880100000	2726300000	775710000	767150	1216500	1816800	0	2155900000	2413500000	754920000	0	0	0	0	1408600000	2171900000	766860000	0	0	1097800	0	1593900000	3541900000	2176500000	87670000	0
P16451	Pyruvate dehydrogenase complex protein X component, mitochondrial	PDX1	740970000	1658000000	496770000	1144700	888460	0	0	658080000	1162900000	362290000	0	0	0	0	637830000	1347200000	398960000	2393000	1099500	526490	0	978220000	926490000	382470000	0	820160	0	0	744230000	998140000	258680000	2337200	0	1204700	0	1025700000	1297600000	439350000	2939600	691330	1726900	0	902890000	1458500000	1158700000	36385000	0
P16467	Pyruvate decarboxylase isozyme 2	PDC5	0	0	0	0	0	0	0	0	0	0	0	0	0	0	0	0	0	0	0	0	0	0	0	0	0	0	0	0	0	0	0	0	0	0	0	0	0	0	0	0	0	0	0	0	0	0	0
P16474	78 kDa glucose-regulated protein homolog	KAR2	4686400000	6422900000	9634900000	4598300000	1246100000	170550000	29205000	5450600000	5696700000	9616300000	4196300000	1312600000	276970000	17231000	6343300000	6271900000	7895700000	4136800000	1578400000	312460000	27863000	20012000000	18127000000	9715100000	1922100000	890740000	658050000	1294600000	30404000000	16211000000	8378900000	1760000000	996310000	610860000	956170000	20197000000	19313000000	8806700000	1886700000	965980000	619300000	1074700000	23076000000	28062000000	35061000000	16015000000	4608600000
P16521	Elongation factor 3A	YEF3	8384700000	6426800000	7051400000	10824000000	15874000000	25503000000	10909000000	7580500000	7415000000	8116600000	12861000000	16795000000	26041000000	10889000000	5708700000	5871800000	7022400000	10227000000	14263000000	25775000000	11413000000	5345800000	5032000000	5532700000	6775900000	9417600000	13902000000	8085200000	3952300000	5572300000	5596500000	6933900000	8322200000	16612000000	7916200000	4817100000	5520600000	5630300000	7738400000	9685800000	15590000000	8212100000	5988800000	4449500000	4013200000	7068000000	9927600000
P16522	Anaphase-promoting complex subunit CDC23	CDC23	0	0	0	29367000	40350000	31077000	0	0	0	0	8064300	16654000	32206000	0	0	0	0	15753000	37352000	41302000	0	0	0	0	28076000	48911000	55531000	0	0	0	0	24191000	60661000	82841000	0	0	0	0	19704000	54882000	47063000	0	0	0	0	8660100	31698000
P16547	Mitochondrial outer membrane protein OM45	OM45	159630000	216980000	63644000	0	0	0	0	170060000	240310000	81461000	0	0	0	0	82587000	120110000	38588000	0	1610200	0	0	167370000	250600000	85319000	0	0	0	0	214830000	205090000	72284000	0	0	0	0	155560000	206010000	90866000	0	0	0	0	448850000	901160000	489030000	36209000	0
P16550	Protein APA1;5,5-P-1,P-4-tetraphosphate phosphorylase;ADP-sulfurylase	APA1	672950000	502490000	394340000	422930000	324020000	144010000	1452700000	591050000	704060000	466520000	429250000	367990000	189200000	1561300000	484440000	565720000	560730000	630820000	534030000	201250000	1739300000	1013100000	943860000	795970000	718870000	545880000	401190000	1948800000	701440000	1197800000	785010000	573160000	528110000	255190000	1807600000	842170000	1122700000	970420000	846800000	536800000	334710000	1886300000	897200000	651720000	444900000	593020000	416890000
P16603	NADPH--cytochrome P450 reductase	NCP1	816650000	1140600000	1746000000	769410000	183370000	2160200	0	930860000	1052000000	1886500000	786300000	204150000	12389000	1253900	1057500000	1123000000	1434400000	784930000	240300000	18436000	0	947750000	941520000	529650000	125630000	60316000	17204000	2599700	1194300000	631840000	348140000	121950000	63688000	10517000	2459400	1010500000	812090000	399610000	105940000	42341000	6461200	619860	699410000	828340000	1118300000	519040000	171540000
P16622	Ferrochelatase, mitochondrial	HEM15	1233500000	2040600000	665210000	4756800	0	0	0	1005600000	1221100000	450280000	10647000	0	0	0	1147300000	1450200000	599190000	0	0	0	0	1051000000	1339700000	527160000	16501000	3438500	0	0	1027500000	995260000	366880000	8853900	7491200	0	0	1069700000	1102700000	486410000	7896100	4686600	0	0	1100300000	2040600000	1255500000	32448000	1714700
P16639	Arginyl-tRNA--protein transferase 1	ATE1	0	0	0	0	0	0	16895000	0	0	0	0	0	0	12694000	0	0	0	0	0	0	16759000	9599100	14030000	0	0	0	0	44246000	0	5412900	10840000	9676700	0	0	42349000	19241000	9022300	9871900	7135800	0	0	58759000	8214000	0	0	0	0
P16649	General transcriptional corepressor TUP1	TUP1	330010000	169540000	66650000	88513000	73269000	2141300	484410000	343180000	154450000	85453000	94648000	65906000	12659000	329400000	258460000	138420000	77495000	94756000	83706000	5275600	274460000	203580000	142450000	100300000	90983000	57284000	11705000	265500000	241150000	178880000	112660000	60431000	73508000	6649700	275600000	235770000	134620000	106560000	73884000	39096000	4970100	253790000	230880000	119890000	62882000	97804000	79588000
P16658	tRNA-splicing endonuclease subunit SEN2	SEN2	33550000	51346000	12921000	0	0	0	187910000	91249000	96523000	53773000	34400000	0	0	112560000	94495000	92754000	38988000	27098000	22510000	0	108020000	103530000	187230000	24714000	37000000	14773000	0	131910000	91035000	111800000	54170000	19194000	26625000	9854700	111530000	71380000	137620000	22833000	23569000	23638000	16523000	0	61922000	44923000	31807000	0	0
P16661	Chitobiosyldiphosphodolichol beta-mannosyltransferase	ALG1	165320000	238670000	511710000	304890000	45301000	6201200	0	217800000	254890000	460990000	192070000	40937000	0	0	341000000	333730000	386080000	208690000	40660000	11411000	0	392890000	274960000	163000000	26177000	6004700	0	0	323260000	238590000	125430000	21639000	0	0	0	317340000	268180000	156550000	24691000	11733000	0	0	284940000	471150000	504910000	179320000	25700000
P16664	Guanine nucleotide exchange factor subunit RGP1	RGP1	42013000	52957000	14377000	114490000	149010000	0	0	0	5257500	75299000	259580000	188720000	9429100	0	0	21259000	0	133330000	112960000	49709000	25966000	0	12784000	17357000	14931000	12348000	0	16344000	0	11945000	0	16287000	21075000	0	17352000	0	0	16827000	20158000	19119000	0	18839000	8088700	2064900	5381100	95315000	17232000
P16861	ATP-dependent 6-phosphofructokinase subunit alpha	PFK1	1536000000	1067100000	1189300000	2412000000	3885100000	5554000000	1928200000	1354600000	1158900000	1043200000	2256500000	3447100000	4833800000	2222700000	1189700000	1006100000	929250000	1262200000	1491400000	1839300000	2527800000	1539300000	1373800000	1084100000	1278100000	1712900000	2158900000	2467800000	1169300000	1481000000	1055400000	1330500000	1835500000	2537400000	2274400000	1380200000	1508000000	1139400000	1112400000	1134300000	1492600000	2356200000	1473400000	1031900000	650050000	1083400000	1051500000
P16862	ATP-dependent 6-phosphofructokinase subunit beta	PFK2	1247700000	842130000	921290000	1947100000	3670700000	4901300000	1970800000	1248900000	1005800000	897100000	1895800000	3108500000	5033400000	2017800000	1026900000	823300000	655900000	843600000	1041400000	1700900000	2382500000	1235400000	1108200000	930240000	942460000	1368300000	2066000000	2180700000	1108300000	1191400000	840840000	1092800000	1641000000	2403700000	2090300000	1108400000	1121600000	807620000	723680000	855960000	1147900000	2100800000	1138800000	823550000	445390000	760070000	878170000
P16892	Mitogen-activated protein kinase FUS3	FUS3	159630000	149930000	203600000	185640000	250480000	247060000	60679000	189610000	178590000	251090000	268570000	284410000	323200000	103010000	201110000	151470000	237060000	317900000	294480000	319270000	12811000	277560000	278940000	545260000	606600000	621850000	657440000	92535000	316570000	269270000	578200000	731810000	601140000	507760000	147560000	362650000	280370000	507550000	718210000	685600000	590340000	124440000	258690000	169380000	278290000	325510000	372940000
P16965	ATPase-stabilizing factor 15 kDa protein	STF2	67352000	0	12577000	24914000	95006000	547430000	71744000	107490000	79634000	89603000	86047000	53430000	222020000	121740000	0	6906200	0	0	20772000	286250000	23626000	667380000	448310000	310130000	419480000	774280000	1422400000	694730000	342470000	273230000	343490000	300520000	491500000	1872500000	659010000	366420000	356190000	540750000	252490000	446180000	2177300000	457320000	1007100000	857240000	488930000	956580000	1743700000
P17064	Purine-cytosine permease FCY2	FCY2	132110000	118190000	255010000	421550000	293450000	73032000	0	57594000	87632000	359020000	398590000	389260000	123740000	0	131840000	121390000	322170000	693840000	386210000	139690000	0	91494000	118200000	168150000	133490000	85960000	45221000	10787000	93592000	92100000	284640000	173510000	138950000	91281000	0	75255000	180520000	329670000	204320000	143740000	70117000	0	54966000	43275000	104830000	91154000	54523000
P17065	Rab guanine nucleotide exchange factor SEC2	SEC2	26978000	15548000	14112000	6193500	0	0	49022000	0	12708000	5565000	3196100	0	0	47771000	0	17645000	20776000	40306000	23974000	0	53073000	29107000	32081000	19679000	31940000	7464200	7646600	69093000	23669000	35156000	32448000	26811000	6065800	0	96746000	33436000	28328000	45223000	38666000	30322000	0	66107000	36500000	21182000	34727000	64445000	69757000
P17076	60S ribosomal protein L8-A	RPL8A	1832300000	1092600000	1444200000	2441600000	4073200000	7079100000	1170300000	1995500000	876220000	892280000	2595500000	3023500000	5446500000	1325500000	2304100000	1865500000	1994300000	3038700000	5049400000	10371000000	2801500000	2082300000	1539400000	2568100000	2978300000	4408400000	7678100000	1461800000	1113700000	1166600000	1128500000	1812400000	2850200000	4880600000	1205800000	1598400000	1430700000	1723500000	2717300000	4809100000	11012000000	1307400000	1694100000	952440000	1747200000	3006700000	5808200000
P17106	Centromere-binding protein 1	CBF1	138420000	94579000	185100000	300590000	464290000	360410000	110120000	133110000	112720000	183680000	314020000	336330000	448880000	131630000	154830000	152330000	204090000	215180000	279720000	211820000	142440000	96438000	61853000	131710000	224660000	275850000	154400000	115280000	152570000	98592000	138330000	236740000	242790000	180330000	116940000	126160000	91196000	137210000	133070000	176420000	113440000	137190000	113460000	125190000	93049000	154420000	176850000
P17119	Kinesin-like protein KAR3	KAR3	0	9983200	29661000	68419000	70399000	94121000	0	0	0	72102000	84187000	79156000	129720000	0	17853000	26125000	36964000	75930000	119760000	203940000	0	46149000	14572000	111330000	71786000	103070000	146700000	0	0	0	84919000	76927000	53691000	148760000	0	27428000	18958000	146310000	91015000	136050000	160420000	0	36152000	37167000	78936000	105500000	72193000
P17121	GTPase-activating protein SAC7	SAC7	59751000	53611000	91051000	64005000	63263000	51001000	0	35420000	44531000	82790000	65275000	60193000	57264000	3563700	50231000	49165000	71432000	62895000	56299000	63412000	3549100	44000000	71493000	193870000	141550000	127220000	83930000	2354400	29801000	76058000	180300000	158530000	143610000	133500000	4165000	32674000	53547000	157060000	149730000	134080000	152840000	0	43647000	49731000	62891000	76874000	83134000
P17123	Sporulation-specific protein 12	SPO12	0	0	0	0	0	0	0	0	0	0	0	0	0	0	0	0	0	0	0	0	0	0	0	0	0	0	0	0	0	0	0	0	0	0	0	0	0	0	0	0	0	0	0	0	0	0	0
P17157	Cyclin-dependent protein kinase PHO85	PHO85	55426000	45425000	66299000	61905000	65473000	63486000	105810000	37607000	60945000	59863000	77092000	71494000	70842000	83995000	53528000	40843000	82800000	114900000	104100000	72779000	95956000	88938000	76121000	107580000	88319000	90665000	92745000	111580000	40343000	79922000	83024000	79531000	103440000	100520000	115370000	78903000	80865000	138350000	101840000	103630000	85161000	109880000	83551000	72132000	66523000	97853000	124410000
P17255	V-type proton ATPase catalytic subunit A;Endonuclease PI-SceI	VMA1	2715100000	2610900000	4304800000	3039800000	1755900000	1806400000	2686000000	2493700000	2792700000	3887600000	2773000000	1859000000	1659300000	2774100000	2391600000	3100100000	5474900000	2821500000	2023500000	969140000	2362200000	2648400000	3425300000	4756100000	3297100000	2103600000	1356200000	2888500000	2504800000	3706900000	4854600000	3540900000	2290400000	1424000000	2801000000	2545400000	3569300000	4578100000	2988800000	2002200000	1158100000	2454500000	2717900000	2840900000	4021200000	3411000000	2347100000
P17260	Protein KRE1	KRE1	0	0	0	0	0	0	0	0	0	0	0	0	0	0	0	0	0	0	0	0	0	31837000	49662000	29339000	0	0	0	0	0	28654000	0	0	0	0	0	0	0	0	0	0	0	0	0	0	0	0	0
P17423	Homoserine kinase	THR1	394120000	316150000	185710000	154930000	178550000	90604000	945620000	312140000	358760000	220440000	232910000	173140000	98887000	1151400000	180040000	200400000	226040000	256930000	221290000	95088000	916970000	294500000	343540000	286540000	218080000	148290000	125120000	767040000	230650000	376470000	250130000	193520000	190600000	108950000	732170000	222220000	363250000	264080000	231450000	169310000	115540000	709630000	340830000	299170000	40810000	220580000	190160000
P17442	Phosphate system positive regulatory protein PHO81	PHO81	32589000	14909000	0	33752000	108900000	0	54793000	12917000	17779000	9999700	0	0	0	65847000	0	27002000	26620000	25520000	26313000	12426000	64513000	0	0	0	0	0	0	72345000	0	4123000	0	0	0	0	83804000	0	12283000	9542300	0	0	0	55936000	0	11785000	11290000	34158000	0
P17505	Malate dehydrogenase, mitochondrial	MDH1	2429300000	3833500000	1202800000	1226100	0	759520	371200	2567500000	3009300000	667650000	35612000	0	0	0	3129100000	3708600000	1103300000	6319200	482540	0	0	1535400000	2286500000	808120000	0	0	0	3318100	2030700000	2135600000	693310000	153880	0	0	0	2042600000	2184500000	889970000	1121100	2044700	0	0	2042800000	4198300000	2554400000	242080000	54369000
P17536	Tropomyosin-1	TPM1	572620000	434680000	274530000	251830000	244790000	105230000	1347200000	534840000	508280000	329170000	242430000	237270000	152390000	984620000	455440000	488500000	437560000	386950000	325310000	131660000	1279800000	843740000	828320000	603690000	473030000	320940000	301780000	1756100000	666680000	908510000	617920000	444600000	459250000	232540000	1765900000	736730000	911750000	696950000	608810000	435330000	268880000	2110100000	1109200000	899820000	468440000	867910000	759290000
P17555	Adenylyl cyclase-associated protein	SRV2	338490000	196850000	118520000	134500000	126700000	128220000	389470000	312240000	229930000	139400000	131930000	129380000	139270000	392960000	386550000	264280000	178070000	205200000	204810000	187010000	480320000	406710000	270500000	214370000	206450000	190900000	205740000	582430000	327630000	328760000	211720000	172480000	193290000	169680000	551600000	407900000	396910000	298270000	268120000	208410000	195030000	531980000	511190000	296750000	162520000	234890000	206760000
P17558	37S ribosomal protein PET123, mitochondrial	PET123	364220000	623290000	194730000	0	0	0	0	336310000	512220000	167940000	0	0	0	0	431040000	545290000	176200000	48444000	0	0	0	293810000	331520000	80934000	0	0	0	0	307120000	270620000	65546000	0	0	0	0	258250000	327300000	127540000	0	0	0	0	211700000	420360000	241470000	5955000	0
P17629	THO complex subunit HPR1	HPR1	83149000	22069000	19502000	119330000	160240000	251430000	52436000	110150000	39174000	21178000	129920000	251680000	376780000	52245000	132070000	72579000	91788000	103950000	202350000	254280000	69884000	77750000	52177000	70140000	172250000	281660000	457380000	40637000	71935000	49551000	89513000	167020000	231150000	481120000	56465000	92419000	25632000	57836000	227950000	482400000	581470000	48213000	17080000	24665000	8376300	97292000	258210000
P17649	4-aminobutyrate aminotransferase	UGA1	46569000	34830000	18653000	20183000	9234500	0	135830000	39567000	25863000	16484000	37198000	24444000	0	144010000	7396100	20324000	30318000	36495000	27910000	2244300	132060000	243480000	334340000	262940000	172010000	121840000	66643000	711630000	138090000	315460000	185310000	161800000	126150000	37893000	602770000	180540000	372220000	272720000	213120000	139010000	75073000	788160000	317480000	277630000	170790000	276240000	257310000
P17695-2;P17695	Glutaredoxin-2, mitochondrial	GRX2	821320000	941890000	775110000	350250000	169140000	0	426140000	810850000	1066800000	965650000	417480000	149630000	33119000	355150000	800140000	892820000	688430000	331740000	128240000	29672000	319330000	724530000	881480000	513550000	135890000	99801000	73133000	417570000	1059300000	826000000	441080000	140370000	141320000	54884000	338280000	806140000	884560000	519150000	173810000	127550000	81133000	425020000	941780000	1590400000	1154000000	553190000	276550000
P17709	Glucokinase-1	GLK1	214210000	141870000	110500000	159330000	154590000	67984000	382010000	185700000	185930000	94780000	186240000	186290000	101310000	416700000	59010000	102350000	95424000	79654000	48021000	22168000	308190000	919860000	845260000	578910000	663100000	455320000	289260000	1732400000	420970000	896010000	586910000	482550000	372210000	184420000	1605300000	608430000	916070000	686740000	548280000	375870000	246280000	1533700000	1577100000	1361000000	827450000	1150000000	796350000
P17883	Superkiller protein 3	SKI3	63665000	43008000	62399000	143780000	303120000	364170000	45053000	66672000	48777000	73724000	195350000	311920000	389500000	57514000	73285000	52917000	59698000	103880000	212470000	370670000	81026000	64517000	59753000	66410000	104670000	177810000	425470000	86499000	48734000	62466000	72153000	103790000	160930000	433750000	84237000	59930000	69041000	71265000	121570000	213310000	479480000	88357000	77270000	44088000	45351000	105290000	191000000
P17890	DNA-directed RNA polymerase III subunit RPC7	RPC31	161380000	86246000	166770000	304050000	587340000	492760000	83860000	165720000	101670000	166680000	293760000	385230000	476710000	117720000	170220000	100080000	150310000	260360000	309890000	259000000	98230000	80834000	52265000	51914000	156100000	193990000	160870000	67161000	78765000	61249000	60846000	134740000	127080000	162040000	71779000	94680000	66236000	73919000	94062000	126420000	122740000	66167000	74943000	34735000	18102000	74258000	85399000
P17891	Clathrin light chain	CLC1	487800000	301030000	219280000	183880000	175950000	0	632250000	374800000	312700000	208660000	213180000	138740000	38107000	499440000	244340000	245790000	197810000	221190000	175690000	31916000	634460000	446790000	337470000	273740000	235090000	135660000	108590000	710750000	455390000	441370000	324280000	256760000	213010000	66682000	660950000	472170000	408840000	310670000	262600000	192440000	87662000	798010000	597370000	411150000	183800000	277290000	193290000
P17898	Cholinephosphotransferase 1	CPT1	458960000	583880000	893170000	554760000	192860000	64219000	0	598060000	615030000	1062200000	543290000	256050000	72710000	0	574310000	524370000	697370000	423350000	208870000	84753000	0	437200000	413100000	252920000	60207000	29426000	0	0	585080000	350530000	218520000	71112000	38058000	0	0	319380000	315210000	249070000	62826000	0	9296600	0	392020000	388200000	392980000	247590000	105220000
P17967	Protein disulfide-isomerase	PDI1	4980400000	5778700000	9817600000	4330000000	1049100000	154720000	54334000	5441100000	5627300000	10322000000	4005600000	1166200000	213140000	40483000	5537300000	6143900000	8030200000	4324200000	1546100000	224730000	22270000	13618000000	10598000000	6153600000	1481000000	658240000	344470000	1373700000	17846000000	9755600000	5325400000	1178500000	652630000	299210000	981540000	13337000000	11036000000	5830200000	1276100000	620590000	326390000	1066700000	18322000000	21620000000	24627000000	11795000000	3252800000
P18238	ADP,ATP carrier protein 3	AAC3	36681000	74045000	20139000	0	0	0	0	35850000	57067000	0	0	0	0	0	59063000	66388000	18627000	0	0	0	0	41521000	74021000	30074000	0	0	0	0	66447000	73149000	31970000	0	0	0	0	53433000	77240000	34083000	0	0	0	0	12682000	51395000	0	0	0
P18239	ADP,ATP carrier protein 2	PET9	11175000000	19697000000	5566300000	192530000	53224000	0	0	10061000000	13907000000	4588200000	172710000	44621000	0	0	12364000000	15750000000	5585700000	201690000	27104000	0	0	6605600000	9255700000	4172400000	103620000	13964000	1486000	0	6696900000	7445100000	3075700000	70486000	9940700	0	0	6246400000	7664200000	3553100000	71097000	8714500	0	0	7749700000	14495000000	10134000000	771570000	79617000
P18409	Mitochondrial distribution and morphology protein 10	MDM10	129480000	215770000	74118000	0	0	0	0	124480000	174840000	73588000	0	0	0	0	135990000	175960000	71434000	0	0	0	0	148680000	230170000	89709000	0	0	0	0	191680000	168820000	40056000	0	0	0	0	168470000	230190000	67401000	0	0	0	0	148780000	267940000	150460000	0	0
P18410	Sporulation-specific protein SPO7	SPO7	0	0	35981000	0	0	0	21402000	15313000	15024000	33731000	9594500	0	0	0	14117000	21276000	34334000	18359000	0	0	0	33505000	29254000	0	0	0	0	0	36359000	13075000	0	0	0	0	0	0	0	0	0	0	0	0	0	0	36822000	0	0
P18411	Protein FUN14	FUN14	105640000	175570000	67410000	0	0	0	0	142530000	212490000	71999000	0	0	0	0	0	0	0	0	0	0	0	174070000	232000000	84012000	0	0	0	0	206750000	160740000	82150000	0	0	0	0	127660000	153820000	46431000	0	0	0	0	131380000	306330000	188380000	0	0
P18412	Ty transcription activator TEC1	TEC1	0	0	0	0	22709000	33881000	0	0	0	37197000	33061000	57089000	12802000	20819000	17545000	0	0	0	0	0	0	0	0	33633000	95673000	136930000	29465000	0	0	0	42321000	124880000	98772000	48581000	0	0	0	19712000	57452000	56835000	28698000	0	27783000	0	86602000	12373000	30541000
P18414	ER lumen protein-retaining receptor	ERD2	0	0	0	0	0	0	0	0	0	0	0	0	0	0	0	0	0	0	0	0	0	0	20115000	0	0	0	0	0	0	0	0	0	0	0	0	0	0	0	0	0	0	0	19256000	0	0	0	0
P18480	SWI/SNF chromatin-remodeling complex subunit SNF5	SNF5	42811000	34647000	35323000	106000000	140240000	117250000	0	29141000	0	20526000	116560000	97076000	124520000	0	6841100	0	21892000	40522000	41921000	12742000	0	26540000	0	19140000	79342000	113120000	52860000	0	16639000	0	25871000	46881000	65189000	39832000	0	16135000	60181000	8796200	31762000	43482000	7975500	0	39679000	38813000	26342000	53206000	103340000
P18494	Nitrogen regulatory protein GLN3	GLN3	16916000	0	25639000	41073000	38306000	57962000	0	12427000	0	16408000	31426000	38892000	30008000	0	0	0	0	9834600	13567000	0	0	26911000	18241000	49486000	145770000	116810000	67837000	19318000	30400000	29125000	70189000	232750000	144810000	45109000	13402000	21238000	28076000	74671000	128420000	94918000	22461000	19692000	28453000	0	0	16407000	15860000
P18496	Mitochondrial ATPase complex subunit ATP10	ATP10	107490000	170000000	48180000	0	0	0	0	97783000	113950000	41713000	0	0	0	0	73296000	113020000	11739000	0	0	0	0	94271000	127390000	49880000	0	0	0	0	87559000	113390000	39334000	0	0	0	0	87485000	138780000	43149000	0	0	0	0	57431000	137310000	105190000	3602200	0
P18544	Acetylornithine aminotransferase, mitochondrial	ARG8	2125300000	3821500000	1094100000	3381300	0	15277000	3183900	2262300000	3402300000	1189100000	1323600	0	0	0	2300000000	4030900000	1233700000	19724000	1411200	0	0	1173300000	1749400000	527730000	0	0	0	2858100	1478500000	1508300000	409930000	1861800	0	0	0	1104700000	1290200000	452060000	0	0	0	0	913270000	1847400000	1053000000	24294000	0
P18562	Uracil phosphoribosyltransferase	FUR1	1268700000	1058500000	752540000	798870000	771450000	284740000	4132900000	1323300000	1315000000	894150000	1119600000	760020000	441450000	4094000000	886980000	1152100000	1140500000	1313400000	1280400000	694750000	4059800000	925990000	950630000	817390000	630660000	477620000	401860000	2286900000	667950000	1139700000	855990000	591310000	590020000	300090000	2181200000	838130000	1298400000	959200000	814810000	583250000	382910000	2421400000	929670000	698310000	435970000	643800000	549200000
P18634	Arrestin-related trafficking adapter 10	ART10	0	0	20262000	22588000	4426800	10942000	0	5619600	4093400	11761000	12718000	12820000	7854700	0	7680500	12806000	31623000	33121000	14579000	0	0	0	9198500	63730000	77021000	51207000	41658000	0	0	0	79642000	87808000	64364000	44763000	0	0	5981900	35121000	30541000	36430000	27041000	0	9135800	14203000	53977000	67134000	36661000
P18759	Vesicular-fusion protein SEC18	SEC18	254490000	242420000	325380000	342020000	253570000	184780000	67555000	278010000	262260000	354300000	391550000	280930000	195180000	83393000	307840000	222910000	302720000	381740000	318280000	241090000	79586000	393580000	334660000	389730000	356590000	331280000	289050000	93142000	496070000	347650000	425090000	426810000	346510000	277640000	112690000	482780000	327970000	508190000	478450000	334900000	273340000	100830000	384170000	281500000	452250000	584490000	486430000
P18851	Guanine nucleotide-binding protein subunit beta	STE4	219540000	220030000	303940000	309680000	200780000	70656000	28711000	194000000	231900000	329970000	276700000	162730000	91527000	32013000	182820000	200280000	254180000	334780000	279710000	62565000	34148000	176070000	219030000	292310000	222710000	149940000	54126000	27435000	252390000	191950000	399970000	259980000	171390000	87769000	27104000	167200000	170300000	274620000	292550000	190410000	23819000	33194000	144210000	171170000	230790000	279250000	172130000
P18852	Guanine nucleotide-binding protein subunit gamma	STE18	169580000	247020000	284690000	230870000	182680000	72724000	0	226260000	233940000	326600000	412710000	213390000	171380000	0	267080000	244960000	299700000	364730000	258240000	139750000	0	132250000	167900000	335490000	226010000	152100000	96348000	0	201840000	144270000	336370000	308070000	206840000	128880000	0	187960000	189950000	278200000	197220000	144660000	84386000	0	113460000	144790000	204780000	253390000	178680000
P18888	Transcription regulatory protein SNF6	SNF6	58849000	30670000	47410000	131370000	153870000	123620000	9960000	52954000	23893000	58300000	113680000	111870000	87888000	12081000	69394000	39421000	78705000	75861000	103250000	53517000	17204000	18383000	0	39878000	133450000	147660000	114950000	9677600	31246000	0	26510000	155940000	87142000	126770000	14043000	18051000	0	0	56169000	31854000	63023000	8195500	39837000	25267000	27741000	43082000	78589000
P18898	Geranylgeranyl transferase type-1 subunit beta	CDC43	0	0	0	0	0	0	0	0	0	0	0	0	0	0	0	0	0	0	0	0	0	48015000	27559000	68441000	0	0	0	0	48728000	0	71585000	0	0	0	0	0	26281000	73688000	34402000	0	0	0	0	0	0	0	0
P18899	Stress protein DDR48	DDR48	77308000	50306000	34587000	33583000	43466000	0	383860000	73340000	143190000	44344000	86457000	66871000	21765000	341320000	10951000	84773000	90017000	88320000	57095000	10309000	281410000	927950000	977890000	855700000	528300000	424210000	392670000	1933400000	792750000	1021000000	915430000	659090000	614190000	294730000	2361900000	666070000	1219800000	720800000	762660000	494740000	280220000	2224500000	837040000	761420000	471370000	939550000	852720000
P18900	Hexaprenyl pyrophosphate synthase, mitochondrial	COQ1	273670000	582370000	126880000	0	0	0	0	242090000	326700000	75769000	0	0	0	0	272570000	333170000	110420000	0	0	0	0	291720000	319740000	120970000	0	0	0	0	261000000	315660000	86021000	3797200	0	0	0	267790000	255780000	98272000	2489100	0	0	0	250540000	493460000	287660000	4718300	0
P18961	Serine/threonine-protein kinase YPK2/YKR2	YPK2	33516000	56428000	182530000	127280000	59173000	108110000	25351000	42216000	62551000	196010000	175020000	80510000	45673000	41272000	20167000	0	58093000	109310000	44297000	79480000	21171000	47183000	74885000	230890000	213660000	144590000	136680000	37402000	45281000	64820000	237480000	190850000	186830000	152510000	52248000	33181000	46305000	172470000	184630000	155990000	100380000	26512000	139400000	147060000	303650000	338680000	264310000
P18962	Dipeptidyl aminopeptidase B	DAP2	143520000	209750000	602820000	275220000	54445000	3947700	5081700	184530000	244820000	662410000	222590000	60547000	0	14588000	204740000	281950000	563260000	211430000	113210000	16058000	4665700	316580000	350700000	521900000	275350000	59883000	0	0	213190000	359270000	654440000	248820000	104320000	1905700	0	267160000	275230000	486910000	190050000	65121000	4711100	0	245370000	372420000	709640000	232510000	26095000
P18963	Inhibitory regulator protein IRA1	IRA1	18482000	6455300	48295000	115940000	140790000	60777000	0	3947800	23773000	42848000	95944000	129730000	100950000	1057000	3633800	2101600	91543000	134330000	153470000	115130000	875930	32713000	18709000	88162000	178740000	206000000	145600000	10773000	27653000	11258000	121020000	176760000	212570000	186040000	5250600	14943000	3947500	90603000	180670000	171620000	226080000	985520	13331000	26035000	65271000	162870000	210500000
P19073	Cell division control protein 42	CDC42	947440000	1317300000	1977200000	1494800000	455090000	92773000	16151000	1053400000	1405500000	1856200000	1226800000	457300000	135640000	44975000	1362900000	1361000000	2168400000	2015700000	918250000	184260000	17318000	954040000	1365800000	1442600000	1049200000	376580000	130200000	16257000	1028300000	1206200000	1786300000	1060800000	384650000	148340000	25810000	1260700000	1673200000	1853600000	929250000	437770000	138400000	48466000	756270000	1288700000	1997100000	1407000000	620700000
P19097	Fatty acid synthase subunit alpha;Acyl carrier;3-oxoacyl-[acyl-carrier-protein] reductase;3-oxoacyl-[acyl-carrier-protein] synthase	FAS2	1725900000	1088200000	622140000	823700000	998760000	2206100000	2876500000	1624400000	1191000000	782570000	947180000	838980000	2115700000	2716100000	1405800000	990820000	818420000	920590000	1091400000	2055000000	2567900000	1490800000	1269500000	983550000	852830000	896430000	1579300000	2436100000	1284700000	1310700000	944520000	793710000	754170000	1934000000	2298600000	1311400000	1325300000	1019800000	806900000	800530000	1569500000	2233600000	1932600000	1235700000	739940000	1199400000	1188100000
P19145	General amino-acid permease GAP1	GAP1	198530000	215830000	492820000	724580000	534370000	203150000	0	234660000	180740000	421500000	591910000	510370000	230030000	5182300	309790000	198150000	515030000	1026000000	941940000	317050000	6185000	107540000	126010000	225340000	113520000	90831000	59178000	11903000	133220000	140050000	290230000	149890000	133040000	68355000	12373000	122850000	149530000	233950000	130060000	109080000	44507000	14695000	120960000	102560000	235250000	224470000	174550000
P19146	ADP-ribosylation factor 2	ARF2	0	0	0	0	0	0	64601000	65062000	0	68002000	71938000	52338000	0	73460000	0	0	97575000	120280000	165110000	0	38808000	209680000	156450000	306500000	187030000	148220000	73467000	326920000	122710000	414930000	376400000	196840000	126900000	11842000	221220000	83283000	89351000	351430000	265570000	147760000	0	151140000	87316000	25231000	136010000	123430000	74457000
P19158	Inhibitory regulator protein IRA2	IRA2	1204300	5525500	54772000	123690000	120460000	63478000	0	6972900	8486900	54852000	122040000	157130000	72152000	0	4210300	11066000	83273000	112430000	142470000	105120000	1715800	16274000	10626000	92710000	196230000	246910000	201590000	19543000	5666200	8602900	103460000	203840000	249430000	179590000	2197000	2932800	15818000	68948000	188770000	221270000	158950000	2134500	9122000	3318500	24370000	112780000	166660000
P19211	Eukaryotic translation initiation factor 5A-2	ANB1	0	0	0	0	0	34973000	0	0	0	0	0	0	0	0	0	0	0	0	0	46895000	0	53596000	35656000	35802000	54687000	84912000	167930000	62170000	39819000	70892000	39537000	38367000	71435000	173610000	53402000	46582000	36295000	20689000	66737000	70101000	226580000	48832000	0	0	0	0	0
P19262	Dihydrolipoyllysine-residue succinyltransferase component of 2-oxoglutarate dehydrogenase complex, mitochondrial	KGD2	839750000	1588400000	457480000	0	0	0	0	956000000	1648100000	297580000	19459000	0	0	0	1032700000	1314100000	292920000	5280000	4020500	1544400	0	531660000	647290000	235040000	1447200	1019100	0	0	950420000	585680000	213150000	0	3650000	8450700	0	560460000	623090000	246970000	1625100	0	3725100	0	857000000	1547000000	1019400000	13367000	807190
P19263	Mediator of RNA polymerase II transcription subunit 14	RGR1	66829000	41571000	68979000	107960000	158910000	131240000	30793000	59719000	38742000	57108000	116400000	162940000	205040000	34461000	84743000	36984000	46715000	105850000	105520000	152160000	37523000	49704000	29571000	29839000	139150000	140240000	227810000	27420000	54160000	37556000	64766000	104790000	161230000	234110000	25689000	51310000	33112000	63428000	86749000	161080000	215410000	27778000	31444000	22389000	27554000	58898000	115650000
P19358	S-adenosylmethionine synthase 2	SAM2	1440700000	1035700000	619090000	789000000	583060000	324300000	2495500000	949380000	1077500000	654430000	948950000	737770000	274190000	2711800000	714420000	917520000	967700000	1735400000	1529200000	533120000	3079100000	788630000	665620000	557230000	571370000	534090000	360850000	1495400000	465620000	982630000	581570000	483870000	358620000	202700000	1611800000	625760000	881700000	912250000	827410000	566810000	291020000	1709000000	1495600000	803110000	735440000	1059100000	653450000
P19414	Aconitate hydratase, mitochondrial	ACO1	6201200000	9028000000	2426600000	13084000	0	0	9593200	6124400000	9167400000	2398700000	3619300	0	0	7338800	5810300000	5760500000	2217100000	17115000	191760	867130	1287200	4254900000	6172700000	2029600000	5960700	377860	295330	9056500	5482200000	5278700000	1424900000	4843000	0	0	4084700	4026000000	4565600000	1750500000	1776100	136490	349900	1767600	4398300000	7923800000	4938100000	222380000	0
P19454	Casein kinase II subunit alpha	CKA2	258040000	303620000	618660000	434050000	450690000	439150000	295940000	271920000	304840000	592250000	494220000	475510000	542010000	314980000	293830000	296230000	502750000	480760000	492630000	701770000	356910000	237620000	249180000	461380000	559930000	644510000	655400000	281000000	246930000	266110000	455410000	525020000	626890000	705420000	279040000	234090000	273870000	444040000	498280000	568060000	705390000	273970000	290310000	296530000	338610000	441910000	461570000
P19516	Cytochrome c oxidase assembly protein COX11, mitochondrial	COX11	103260000	233660000	53429000	0	0	0	0	85075000	173790000	55056000	0	0	0	0	106170000	163050000	47045000	0	0	0	0	55751000	115600000	47614000	0	0	0	0	61366000	81615000	0	0	0	0	0	52627000	95870000	28010000	7468400	0	0	0	72863000	117360000	92612000	0	0
P19524	Myosin-2	MYO2	242740000	361940000	280400000	205060000	213990000	136420000	123010000	245380000	217700000	297860000	237480000	250840000	162320000	132700000	325110000	228810000	144950000	199430000	198200000	133570000	129500000	235710000	179600000	441850000	559780000	492250000	295060000	105290000	264120000	218400000	914380000	797700000	564800000	287200000	93179000	288950000	193680000	490220000	771600000	567910000	323530000	108970000	225100000	138590000	106080000	225290000	245580000
P19541	Regulator of drug sensitivity 2	RDS2	0	0	0	17595000	0	18187000	0	0	0	0	21084000	16887000	11732000	0	0	0	0	30314000	0	22687000	0	0	0	27543000	31475000	37857000	28398000	0	0	0	0	38664000	31365000	36079000	0	0	0	0	22724000	0	20501000	0	12951000	0	0	43545000	45772000
P19658	Exocyst complex component EXO70	EXO70	25929000	16863000	30646000	34747000	42273000	58427000	17542000	37335000	47993000	35528000	37080000	54347000	51878000	41979000	27221000	0	8000700	52239000	0	49591000	36763000	46315000	42655000	150000000	116910000	110390000	93457000	61514000	50777000	42535000	111490000	149080000	106110000	92295000	39429000	33699000	32330000	90677000	135800000	50217000	41266000	35656000	53171000	47915000	75345000	105410000	89060000
P19659	Mediator of RNA polymerase II transcription subunit 15	GAL11	52614000	40118000	45084000	67303000	104620000	94402000	0	51235000	40772000	57609000	83552000	105760000	117050000	13683000	69445000	31194000	51739000	90035000	106450000	139600000	17007000	36685000	44532000	65700000	99593000	127620000	171530000	22491000	48397000	39614000	67941000	109860000	144630000	169150000	12593000	50705000	32095000	64163000	108370000	166030000	146990000	15714000	41895000	23944000	47368000	65236000	109850000
P19735	Pre-mRNA-splicing factor 6	PRP6	0	0	0	2224300000	867350000	1006300000	1015100000	1132500000	21707000	35742000	589650000	1109400000	1300300000	553970000	1493100000	1939800000	192650000	525530000	699430000	1400700000	139630000	181230000	78177000	259750000	812030000	1095000000	1383400000	118400000	451880000	212910000	598760000	1167500000	2077700000	1335300000	158250000	845250000	717980000	474180000	851590000	921180000	3798800000	67880000	0	0	112300000	435350000	823150000
P19736	Pre-mRNA-splicing factor PRP9	PRP9	6606000	0	4675200	11596000	52853000	40670000	2962800	10845000	0	0	17769000	87325000	65885000	4944600	40862000	7400300	36299000	34617000	61509000	35939000	33724000	16367000	9866900	43240000	104240000	107570000	112330000	0	14229000	0	57872000	67681000	142230000	146290000	2168500	13759000	9791500	40549000	89112000	128310000	155110000	7368400	0	0	0	51621000	84373000
P19807	Choline transport protein	HNM1	100220000	91160000	188520000	128480000	20266000	0	0	60517000	71925000	86288000	108430000	75410000	18067000	0	80523000	85712000	132600000	160560000	83465000	0	0	80834000	96795000	197760000	71432000	28332000	0	0	56444000	74751000	185030000	106020000	11194000	0	0	61955000	45187000	87633000	53994000	35032000	0	0	50348000	66565000	138870000	169730000	71557000
P19812	E3 ubiquitin-protein ligase UBR1	UBR1	28980000	11816000	24744000	29048000	10865000	16011000	113490000	23152000	30428000	21038000	17739000	11853000	2706700	120130000	47994000	30309000	31108000	28577000	18366000	6363100	165040000	60181000	44080000	24686000	53619000	44086000	31192000	185290000	41039000	62198000	39263000	48573000	48574000	8653500	170330000	53928000	61881000	56732000	39803000	21801000	23566000	153260000	59442000	17932000	18967000	25864000	17917000
P19880	AP-1-like transcription factor YAP1	YAP1	12735000	15935000	29475000	62504000	91673000	58729000	71065000	0	0	34898000	60778000	69524000	94731000	0	41211000	34010000	68799000	92937000	116690000	33864000	16847000	16537000	13975000	52216000	153430000	193390000	81494000	0	23122000	23696000	73427000	252540000	172020000	111430000	51881000	0	0	48892000	90620000	138240000	42218000	37078000	21986000	33975000	37473000	50669000	75064000
P19881	4-nitrophenylphosphatase	PHO13	112160000	107140000	63313000	63052000	67346000	2636100	296420000	125730000	119100000	81799000	88720000	69058000	30730000	351770000	74612000	93601000	89108000	93106000	80985000	44007000	375170000	197650000	188810000	164930000	110910000	86630000	66171000	445640000	139970000	214300000	152340000	113010000	113270000	49262000	408060000	176230000	259630000	162850000	141800000	82402000	68936000	442880000	237140000	178380000	96234000	172930000	129070000
P19882	Heat shock protein 60, mitochondrial	HSP60	14232000000	23927000000	6823000000	47984000	6797600	0	36297000	15493000000	22328000000	7575400000	57446000	6951800	8789400	19101000	14864000000	20999000000	6921700000	88697000	10708000	19090000	30936000	13050000000	20040000000	6280000000	55237000	19338000	12270000	91350000	17448000000	16223000000	4736300000	43169000	18898000	9662200	59116000	12914000000	16926000000	5977100000	45987000	4034600	8830600	32053000	10544000000	17014000000	11588000000	597650000	23206000
P19955	37S ribosomal protein YMR-31, mitochondrial	YMR31	311900000	380120000	99723000	0	0	0	0	383870000	550860000	104110000	0	0	0	0	421410000	402610000	110980000	0	0	0	0	222430000	325660000	101550000	0	0	0	0	197910000	263240000	63960000	0	0	0	0	246050000	403430000	115930000	0	0	0	0	210860000	419040000	186540000	0	0
P19956	54S ribosomal protein L44, mitochondrial	MRPL44	93361000	137210000	41054000	0	0	0	0	105910000	118070000	44896000	0	0	0	0	105600000	139890000	52443000	0	0	0	0	84711000	91347000	37918000	0	0	0	0	112250000	75041000	18545000	0	0	0	0	84556000	71334000	43385000	0	0	0	0	88052000	108220000	97911000	0	0
P20048	Dolichol kinase	SEC59	44045000	59485000	94093000	41290000	0	0	0	43671000	63761000	77835000	35016000	0	0	0	70956000	69081000	77811000	37809000	0	0	0	78247000	61171000	31676000	0	0	0	0	87526000	56199000	34530000	0	0	0	0	90923000	51495000	33164000	0	0	0	0	65450000	77315000	54968000	29234000	0
P20049	Prephenate dehydrogenase [NADP(+)]	TYR1	71661000	49194000	45445000	34202000	21529000	0	162130000	42020000	55079000	46340000	28100000	15234000	0	147410000	66532000	61936000	53201000	59208000	50357000	9596700	202920000	112350000	102640000	87921000	65666000	37524000	4434400	268880000	72718000	101900000	69456000	44952000	61636000	0	242120000	100250000	152460000	95259000	73635000	19025000	0	297530000	136810000	98566000	56557000	92199000	65221000
P20051	Dihydroorotase	URA4	224740000	203250000	157350000	148380000	122860000	41287000	615600000	219100000	254040000	211930000	167840000	133620000	82073000	508410000	181450000	233520000	229630000	194750000	165390000	65072000	669660000	264670000	258450000	225560000	154020000	118960000	109620000	614950000	152200000	271450000	208900000	149350000	157760000	95218000	510560000	184850000	319260000	219070000	181010000	138120000	74219000	541780000	305930000	233730000	169290000	195700000	139830000
P20052	PHO85 cyclin PHO80	PHO80	0	0	0	0	0	0	0	0	0	0	0	0	0	0	0	0	0	0	0	0	0	0	0	0	0	0	0	0	0	0	0	0	0	0	0	0	0	0	16735000	20603000	0	0	0	0	0	0	0
P20053	U4/U6 small nuclear ribonucleoprotein PRP4	PRP4	119100000	0	0	48808000	0	0	73771000	111300000	67869000	47849000	78175000	0	65221000	745150000	109130000	0	58637000	117140000	99899000	95808000	111640000	123650000	136860000	118480000	135990000	106970000	229250000	246470000	148750000	0	98719000	86031000	152830000	201560000	251020000	129360000	92834000	157850000	194620000	116330000	186460000	134670000	191200000	0	0	121680000	131740000
P20081	FK506-binding protein 1	FPR1	1383300000	1123200000	884610000	941850000	1150900000	509140000	3457100000	1201600000	1474600000	1003100000	1185000000	1201800000	657660000	3572400000	889290000	1056000000	1336600000	1182600000	983610000	740540000	2638400000	1889600000	1468700000	1689200000	1398500000	1470900000	1202700000	3436400000	1512500000	2160900000	1528700000	1325000000	1131800000	662150000	3284300000	1381700000	1547000000	1586200000	1583700000	1166400000	631550000	2738800000	2488100000	1727900000	1904600000	2504200000	1380700000
P20084	54S ribosomal protein L33, mitochondrial	MRPL33	304580000	576610000	160780000	0	0	0	0	375390000	510480000	148130000	0	0	0	0	385480000	540220000	136080000	0	0	0	0	187910000	243490000	113340000	0	0	0	0	241350000	202840000	83346000	0	0	0	0	206500000	212520000	84040000	0	0	0	0	173160000	384710000	209730000	0	0
P20095	Pre-mRNA-splicing factor ATP-dependent RNA helicase-like protein PRP2	PRP2	4737100	7807900	8787900	29197000	27337000	13499000	0	5151400	3670700	5336500	38125000	78131000	36041000	0	0	0	44104000	90422000	66591000	53612000	3019900	4467300	0	47972000	155810000	167000000	132820000	4602800	0	5946000	38683000	102450000	107770000	81018000	0	0	0	8517700	142120000	186740000	121130000	0	0	0	27188000	24604000	85177000
P20107	Zinc/cadmium resistance protein	ZRC1	420560000	504580000	1252100000	510620000	162940000	0	0	527220000	467100000	1234600000	622940000	132430000	8185900	0	267770000	376770000	795760000	234430000	81058000	0	0	320440000	876500000	1668200000	577130000	170270000	5411400	0	338260000	478640000	1679600000	701080000	186710000	7491600	0	187330000	297260000	635010000	278590000	106580000	10081000	0	201930000	338560000	998770000	449150000	143290000
P20133	Geranylgeranyl transferase type-2 subunit beta	BET2	0	0	0	0	0	0	55354000	10410000	13729000	0	0	0	0	43363000	10768000	14912000	0	0	0	0	49867000	18637000	36507000	18336000	0	0	0	120660000	0	23985000	19473000	0	0	0	124550000	15681000	27255000	16697000	0	0	0	55811000	35719000	23377000	10161000	28546000	24029000
P20134	Flocculation suppression protein	SFL1	0	0	5050700	11685000	35946000	36518000	0	0	5646900	0	17782000	25948000	38092000	0	0	0	15744000	20973000	9171600	22974000	0	0	0	18785000	49605000	55685000	24526000	0	0	0	27674000	38424000	76084000	33446000	0	0	0	25272000	58182000	98845000	0	0	0	0	0	5436100	0
P20424	Signal recognition particle subunit SRP54	SRP54	182860000	162480000	176210000	120630000	142820000	177280000	205550000	186780000	205100000	221470000	143590000	160520000	201470000	185050000	175860000	132960000	175490000	211110000	198740000	293320000	170780000	163440000	150640000	211080000	134800000	162840000	207140000	162440000	176710000	206870000	222310000	149790000	167860000	227500000	188510000	198360000	166560000	265870000	236630000	182460000	247790000	183710000	154360000	106280000	187170000	154340000	158010000
P20433	DNA-directed RNA polymerase II subunit RPB4	RPB4	250880000	159540000	96328000	117350000	122120000	181750000	185870000	215040000	118860000	97223000	137170000	149330000	135670000	239510000	241460000	157610000	162290000	150280000	140220000	95612000	217940000	211210000	132050000	105100000	147590000	142670000	78603000	155260000	267500000	177300000	113320000	134650000	91880000	92259000	199220000	276990000	199830000	153350000	179320000	112900000	104100000	176590000	237330000	120440000	97778000	104100000	116910000
P20434	DNA-directed RNA polymerases I, II, and III subunit RPABC1	RPB5	359370000	223020000	509650000	801800000	909390000	867510000	217930000	278180000	182280000	301680000	740300000	980840000	818360000	199070000	503720000	322860000	575180000	919810000	1136000000	1073400000	345130000	257280000	154880000	294910000	589990000	700690000	621010000	223020000	167310000	171310000	332770000	543500000	601570000	541620000	180100000	328740000	218880000	350740000	740820000	879830000	785940000	247280000	244800000	160080000	195550000	334940000	401390000
P20435	DNA-directed RNA polymerases I, II, and III subunit RPABC2	RPO26	780540000	425080000	1077400000	1118900000	2312100000	1565300000	789840000	894050000	606540000	1004500000	1558000000	2204800000	2696100000	610910000	777000000	437020000	787860000	981610000	1639600000	1174800000	576970000	486920000	281400000	678140000	820640000	1072600000	961620000	108270000	649640000	376140000	790200000	1035400000	1212400000	1315900000	640890000	450400000	336460000	435630000	634600000	1165000000	1055100000	508600000	465010000	374780000	315650000	750620000	1027900000
P20436	DNA-directed RNA polymerases I, II, and III subunit RPABC3	RPB8	290860000	153810000	493020000	727770000	782910000	625030000	225530000	253920000	253490000	414480000	741040000	1044700000	748730000	213800000	167730000	107280000	379450000	436050000	593920000	409580000	143610000	255960000	143130000	392790000	595310000	728100000	426080000	220030000	183470000	189950000	260460000	562780000	353880000	594610000	216960000	328700000	191650000	308480000	425960000	480560000	301370000	126680000	167410000	148870000	146430000	238420000	288530000
P20447	ATP-dependent RNA helicase DBP3	DBP3	357680000	286970000	331140000	507350000	826330000	1326400000	400900000	446740000	369250000	452500000	661380000	904310000	1627700000	388300000	472920000	342410000	349310000	469190000	742650000	1761100000	409260000	169070000	167730000	264820000	358050000	552310000	1138000000	217340000	194410000	252480000	285100000	409110000	534800000	1153800000	237830000	182790000	163560000	316540000	387950000	688710000	1293600000	241070000	226310000	201730000	161840000	315360000	530120000
P20448	ATP-dependent RNA helicase HCA4	HCA4	274230000	178820000	343540000	531580000	625720000	791730000	143300000	268120000	181240000	377150000	547080000	695480000	862640000	186120000	294720000	187550000	302100000	397240000	553200000	877220000	197360000	96268000	83578000	167910000	305780000	427330000	556690000	99200000	96240000	101030000	198530000	343610000	388120000	594660000	100340000	118650000	89613000	178550000	347210000	464070000	652070000	93662000	117390000	90925000	82412000	210890000	301660000
P20449	ATP-dependent RNA helicase DBP5	DBP5	294010000	218050000	213460000	254270000	314410000	537930000	254700000	288990000	254640000	240860000	300780000	359060000	588780000	276900000	300230000	192710000	202970000	242010000	307180000	602010000	316590000	283840000	248610000	248420000	269690000	361370000	564730000	274260000	283700000	301020000	300480000	289840000	318490000	539810000	278080000	300840000	260160000	285200000	314950000	338730000	568130000	275140000	286180000	157620000	130110000	232690000	306520000
P20457	DNA primase large subunit	PRI2	13873000	99653000	288140000	314590000	225670000	135950000	6131300	20414000	43187000	119490000	235940000	303520000	187740000	11087000	37322000	21560000	181150000	272320000	321920000	143410000	2845800	10575000	4998600	68348000	207650000	214840000	216640000	11201000	24633000	23302000	132320000	216180000	239090000	219780000	7119400	30723000	6097700	57213000	148600000	209300000	233520000	4267800	17911000	1100100	18222000	145990000	196090000
P20459	Eukaryotic translation initiation factor 2 subunit alpha	SUI2	1083600000	795140000	665670000	986440000	1521300000	2930700000	1926100000	963800000	897250000	818820000	1202400000	1488000000	2962800000	1739900000	826790000	850330000	832990000	1179600000	1652500000	3973500000	2204900000	898520000	845630000	726960000	977530000	1369500000	2912000000	1627000000	642020000	946670000	724830000	898170000	1039300000	3092800000	1605100000	951150000	1079700000	935920000	1104400000	1489000000	3764300000	1793400000	1004500000	727820000	455970000	1073300000	1493500000
P20484	Protein MAK11	MAK11	206410000	164190000	281410000	356440000	451800000	635000000	149630000	207930000	167020000	268560000	321330000	441950000	730340000	206370000	221790000	168670000	241380000	298780000	428100000	730900000	178350000	122130000	85897000	153950000	275280000	385840000	601880000	159660000	103250000	120170000	168710000	257130000	326830000	605060000	148950000	136690000	129270000	164030000	251630000	374380000	585830000	168370000	134720000	99669000	140600000	259320000	415530000
P20485	Choline kinase	CKI1	59264000	54911000	29131000	35825000	27119000	0	164140000	51841000	71752000	54482000	38494000	32079000	8557600	185110000	43960000	59990000	58511000	85130000	75398000	14526000	166040000	80144000	88573000	65702000	57080000	44248000	43050000	169060000	83823000	102370000	59969000	52102000	47458000	21483000	183810000	66607000	105810000	83641000	80518000	53861000	40677000	186690000	106690000	63103000	44801000	71852000	49021000
P20486	Cyclin-dependent kinases regulatory subunit	CKS1	67096000	46557000	54313000	59491000	31475000	22827000	126360000	18625000	81820000	19759000	66248000	56166000	29165000	90273000	41384000	0	64305000	99835000	72020000	0	117560000	80198000	40202000	95999000	91020000	111310000	77655000	49572000	33105000	24898000	115550000	132070000	121130000	70205000	101540000	94880000	95646000	100040000	134280000	81800000	45931000	92515000	98951000	88012000	66706000	126650000	146150000
P20604	Serine/threonine-protein phosphatase PP1-1	SIT4	70809000	41204000	19388000	14358000	16884000	0	248600000	54232000	63840000	39566000	46098000	10193000	15239000	191270000	96389000	54812000	39476000	69351000	46480000	17419000	179770000	109180000	72261000	74116000	64061000	44051000	26091000	252590000	69394000	90156000	63482000	62206000	61649000	23742000	181700000	76436000	71516000	72194000	47581000	51195000	18504000	180270000	102900000	45285000	31320000	58882000	33247000
P20606	Small COPII coat GTPase SAR1	SAR1	1095500000	1182300000	1915900000	1857100000	1948700000	1023100000	381250000	809890000	1418800000	1633100000	2173300000	1687600000	818520000	533500000	775970000	653870000	1457100000	2151200000	1594100000	899580000	636810000	1294100000	1205000000	2128100000	2112800000	2273600000	1768800000	737430000	1033900000	1909700000	2459600000	2826100000	2993900000	1372200000	780510000	1035100000	1021200000	2674000000	3328500000	2234100000	1481200000	877900000	1637800000	1376100000	2276000000	2536100000	2877000000
P20676	Nucleoporin NUP1	NUP1	176030000	213420000	282730000	36847000	5195700	23416000	34766000	194060000	228630000	322380000	40972000	10891000	15330000	38294000	299760000	200490000	245810000	49615000	19854000	6568100	42292000	173930000	134180000	18446000	0	0	0	14743000	287600000	96933000	4305300	0	0	0	15546000	254410000	164350000	39197000	8054000	0	0	16217000	102100000	67743000	45823000	8043700	8663400
P20795	Vacuolar protein sorting-associated protein 33	VPS33	58967000	66264000	156720000	126630000	81312000	28595000	12105000	67654000	52541000	139120000	137000000	107680000	61289000	11416000	63809000	79645000	152800000	103880000	86973000	70408000	23141000	62862000	82080000	236410000	226440000	166800000	138950000	35168000	48079000	80998000	263130000	243950000	187650000	123450000	29628000	44090000	72422000	216140000	209610000	185760000	127190000	29842000	75658000	89250000	210030000	224940000	207260000
P20967	2-oxoglutarate dehydrogenase, mitochondrial	KGD1	1027700000	1741200000	524800000	1339700	1990500	0	0	1223000000	1569200000	543890000	3713500	2830100	0	0	1176200000	1616100000	545240000	5652300	1163700	0	0	1064200000	1377700000	477840000	7479400	5813000	3951700	0	1266200000	1225300000	418950000	2277100	4162200	3195300	0	1098300000	1274200000	441120000	6199800	5617500	808450	0	1155800000	2101200000	1284000000	52778000	3967500
P21147	Acyl-CoA desaturase 1	OLE1	1370300000	1826400000	3028600000	1568400000	431670000	29294000	0	1612100000	1730600000	2797900000	1194500000	408090000	63172000	0	1977900000	2091400000	2570200000	1501700000	489090000	63753000	0	960410000	934410000	636120000	166940000	59884000	12060000	0	1307500000	726270000	428930000	115340000	43166000	0	0	1154500000	1042800000	457040000	112910000	46621000	0	0	609790000	975430000	1203200000	606790000	191300000
P21182	S-adenosylmethionine decarboxylase proenzyme;S-adenosylmethionine decarboxylase alpha chain;S-adenosylmethionine decarboxylase beta chain	SPE2	88721000	76169000	45452000	42582000	29337000	0	223130000	74355000	75545000	57919000	54135000	35109000	2971200	285490000	46675000	67389000	69106000	63910000	66758000	6100500	253830000	101030000	104010000	67132000	72059000	46145000	15919000	236250000	66886000	120460000	73505000	55579000	52498000	5153000	210330000	100410000	133730000	105350000	77942000	45495000	17849000	218740000	80566000	24672000	32133000	42918000	0
P21192	Metallothionein expression activator	ACE2	39175000	33646000	51505000	95793000	433250000	331090000	0	57555000	32894000	29859000	63966000	243550000	102110000	0	60311000	28175000	30093000	118520000	62238000	87123000	0	108370000	26373000	98431000	173050000	257930000	86041000	0	0	34080000	75835000	163620000	311750000	33505000	0	83705000	48638000	184160000	201120000	159780000	37954000	0	37593000	0	33528000	32181000	77986000
P21242	Probable proteasome subunit alpha type-7	PRE10	318530000	229680000	194180000	130510000	163160000	184230000	437440000	349500000	341590000	283660000	195050000	173940000	226160000	460130000	317830000	279840000	288890000	312660000	249920000	208660000	422040000	462280000	452760000	334350000	221900000	229340000	265160000	582340000	553670000	500910000	305900000	210370000	253290000	260090000	594550000	454460000	412910000	408980000	309820000	260530000	235200000	553130000	485160000	350620000	224050000	287980000	285630000
P21243	Proteasome subunit alpha type-1	SCL1	229580000	167710000	138590000	82583000	90061000	113730000	357310000	242380000	177570000	150570000	99299000	95824000	130220000	348000000	272790000	186710000	155280000	118430000	110540000	118450000	352000000	319590000	271910000	196120000	143190000	122610000	133820000	445730000	334360000	298710000	181720000	129610000	133990000	135230000	444140000	341930000	308210000	187020000	132710000	120640000	111880000	446870000	269740000	228800000	132840000	143150000	141510000
P21264	Phosphoribosylaminoimidazole carboxylase	ADE2	177340000	123960000	67762000	89054000	77170000	46616000	322670000	137980000	110000000	79200000	109570000	71746000	48026000	366280000	117580000	104610000	87905000	109540000	96497000	53649000	348650000	180940000	178520000	139150000	104230000	74697000	67150000	389770000	152670000	177810000	125150000	87835000	94874000	66033000	372550000	173110000	224250000	141450000	131690000	87848000	55207000	342600000	242730000	154700000	93326000	132980000	118460000
P21269-2;P21269	CCA tRNA nucleotidyltransferase, mitochondrial	CCA1	0	46856000	0	0	0	0	17611000	0	43411000	34797000	0	0	0	49325000	0	0	0	0	0	0	0	0	0	0	0	0	0	0	0	29698000	0	0	0	0	26911000	0	26831000	0	0	0	0	34446000	0	49623000	0	0	0
P21269-3	CCA tRNA nucleotidyltransferase, mitochondrial	CCA1	113540000	145210000	58379000	24924000	3522400	4175500	152220000	93155000	127460000	53964000	10310000	23143000	0	148560000	79035000	105200000	69277000	41780000	28655000	0	122520000	135480000	149320000	93979000	51885000	44057000	4746400	207600000	98076000	160900000	87401000	36284000	55018000	0	185630000	133310000	164010000	105010000	60026000	22146000	6316900	143160000	167200000	119970000	97705000	58243000	12231000
P21304	Periodic tryptophan protein 1	PWP1	213560000	145220000	119410000	181220000	285860000	608980000	346880000	220480000	196940000	135090000	185420000	279850000	767990000	356580000	187570000	139110000	119180000	143340000	244920000	597180000	338550000	138630000	119380000	115240000	137740000	194310000	512590000	240280000	133030000	140730000	109620000	143640000	191020000	647610000	241070000	136050000	160860000	136070000	133290000	213120000	566700000	251840000	135890000	98390000	47083000	125230000	228230000
P21306	ATP synthase subunit epsilon, mitochondrial	ATP15	1530800000	1848400000	745640000	0	0	0	0	1807300000	2408300000	697780000	0	0	0	0	1998300000	2845000000	843390000	9953600	0	0	0	918810000	1150300000	603740000	0	0	0	0	1132600000	1073100000	432280000	0	0	0	0	1034700000	1391900000	624330000	0	0	0	0	1078400000	2328700000	1313900000	100200000	0
P21339	Morphogenesis-related protein MSB1	MSB1	15641000	12960000	51034000	80526000	96724000	51564000	0	10532000	4366600	48151000	82102000	117100000	77616000	0	26932000	17906000	56493000	69467000	81936000	68313000	0	27462000	30434000	121490000	221380000	221600000	129280000	2427100	19655000	34752000	149180000	261960000	247160000	146800000	1062300	15455000	12517000	106130000	230970000	280420000	163020000	0	17883000	16518000	37556000	65894000	74239000
P21372	Pre-mRNA-processing ATP-dependent RNA helicase PRP5	PRP5	0	0	0	0	0	0	0	0	0	0	0	0	0	0	0	0	0	0	0	5627400	3685400	0	0	0	17017000	28193000	43667000	7029200	0	0	14662000	33942000	40347000	28971000	0	0	0	0	15386000	20862000	42313000	0	0	0	0	7717700	13520000
P21373	NAD(+) kinase	UTR1	6409100	0	28577000	59833000	98013000	106370000	0	0	19365000	14269000	73377000	132370000	163820000	0	0	0	12605000	28482000	54737000	150850000	16756000	0	14720000	22574000	29098000	40278000	126150000	31915000	12356000	25054000	19081000	24352000	52918000	124110000	37018000	12179000	24075000	21403000	25665000	31110000	69108000	52036000	12162000	0	0	17237000	98342000
P21374	Pre-mRNA-splicing factor ISY1	ISY1	0	0	0	19143000	20501000	43336000	0	10718000	0	17260000	24087000	42278000	49092000	17266000	20368000	0	0	13120000	25517000	38592000	14734000	0	0	10484000	32176000	46078000	85301000	0	0	10392000	14520000	22607000	49094000	59713000	5259100	0	0	11748000	28303000	35073000	37638000	0	0	0	0	0	19471000
P21375	Fumarate reductase 2	OSM1	215830000	312790000	365600000	211110000	74818000	10741000	0	221300000	239540000	429200000	190810000	87843000	1636200	0	258590000	255680000	281910000	200090000	89091000	26465000	0	263710000	292840000	146360000	27448000	7924200	1349600	0	321250000	224650000	113840000	37593000	18037000	0	0	285270000	231920000	128620000	25464000	5644600	0	0	222500000	283660000	336150000	125980000	47441000
P21524	Ribonucleoside-diphosphate reductase large chain 1	RNR1	200130000	132340000	142250000	276360000	269390000	388230000	437550000	209260000	205510000	135830000	242530000	279260000	429420000	389040000	150200000	122280000	257610000	606430000	556470000	510340000	449690000	43678000	14427000	19402000	19245000	35492000	43120000	83463000	4627400	25398000	16434000	8377500	28586000	26215000	87456000	29291000	14421000	33042000	44445000	33475000	43110000	106460000	48616000	1217600	21622000	84352000	80774000
P21538	DNA-binding protein REB1	REB1	137640000	83241000	145000000	218150000	268020000	207680000	88067000	142810000	93550000	111340000	187600000	200430000	216510000	91053000	207980000	153120000	155220000	105940000	123430000	32519000	104290000	102770000	35324000	100650000	188410000	170750000	100060000	73416000	143480000	74124000	103470000	172710000	147550000	68929000	71183000	158070000	90445000	97818000	127200000	94067000	53212000	94323000	113340000	98476000	71990000	77729000	83253000
P21560	Protein CBP3, mitochondrial	CBP3	360010000	659250000	194270000	2815000	0	0	0	369300000	464180000	176510000	0	0	0	0	377810000	606340000	174310000	0	16445000	39760000	0	183230000	287360000	144010000	0	0	0	0	270560000	229150000	91424000	0	0	0	0	169030000	240740000	108800000	0	0	0	0	204510000	554610000	315180000	4686300	0
P21576	Vacuolar protein sorting-associated protein 1	VPS1	724820000	793940000	1666700000	2138500000	2496400000	1561600000	124010000	727930000	778270000	1337700000	1825200000	2218100000	2285300000	173450000	910480000	909650000	1622300000	2634400000	3335900000	1778100000	247190000	832300000	940490000	2424500000	4107000000	4329600000	2501200000	206420000	879910000	949940000	2679800000	4569500000	4599800000	3039300000	219510000	932200000	945560000	2587000000	4032400000	4388000000	2546100000	255110000	1210400000	1415900000	2384000000	3968100000	5342800000
P21592	Protoheme IX farnesyltransferase, mitochondrial	COX10	47283000	60679000	0	0	0	0	0	55705000	96683000	32155000	0	0	0	0	64369000	103250000	0	8081500	0	0	0	26367000	33826000	0	0	0	0	0	28857000	40351000	0	0	0	0	0	32213000	30360000	23845000	0	0	0	0	23092000	44382000	25740000	0	0
P21657	Transcriptional activator protein DAL81	DAL81	0	0	9314700	45286000	63808000	98254000	0	9160600	0	6512700	36471000	42760000	64022000	0	31018000	9369500	13774000	52317000	80434000	94508000	0	18804000	11043000	31070000	98137000	155100000	67969000	0	0	0	50427000	106970000	108070000	113550000	0	0	12576000	44514000	116570000	166550000	130670000	0	0	0	14828000	11922000	47539000
P21691	Regulatory protein SIR1	SIR1	0	0	5073800	8454400	3129400	0	0	0	0	0	0	0	0	0	0	0	0	0	0	0	0	4612400	0	11664000	33502000	49996000	25745000	0	0	0	9921400	29615000	27493000	8033800	0	0	0	8096700	77277000	49662000	25658000	0	10461000	12087000	13311000	8342700	0
P21705	Protein DAL82	DAL82	0	0	0	0	0	0	0	4668200	0	0	2097100	5545900	6826600	0	0	0	0	0	0	0	0	3436700	0	0	12066000	7196400	2541600	0	8398900	0	2030700	7064700	3904300	2428600	0	0	0	0	2424700	3575100	1457800	0	4783600	0	0	0	0
P21734	Ubiquitin-conjugating enzyme E2 1	UBC1	133910000	86400000	85215000	93972000	94103000	48260000	304540000	122760000	170950000	127730000	126380000	103140000	68188000	357750000	71219000	99393000	91373000	201350000	122000000	17730000	259350000	152590000	123220000	140400000	101180000	93506000	92774000	298470000	123570000	237440000	146520000	102660000	125330000	52677000	332990000	130420000	210530000	184780000	148670000	112530000	14728000	326940000	176100000	103090000	88701000	163130000	95246000
P21771	37S ribosomal protein S28, mitochondrial	MRPS28	322710000	464490000	193140000	0	0	0	0	321160000	456510000	116410000	0	0	0	0	363380000	623630000	150520000	0	0	0	0	239690000	317600000	97196000	0	0	0	0	241730000	213680000	82242000	0	0	0	0	217060000	281480000	108930000	4656800	0	17008000	0	153640000	305310000	204750000	0	0
P21801	Succinate dehydrogenase [ubiquinone] iron-sulfur subunit, mitochondrial	SDH2	637830000	1048300000	289850000	0	0	0	0	684840000	1002600000	332240000	0	0	0	0	711430000	859490000	285470000	0	0	0	0	243980000	344910000	123020000	0	0	0	0	239150000	273790000	88666000	0	0	0	0	261410000	298470000	146690000	0	0	0	0	716650000	1333900000	812820000	35864000	0
P21825	Translocation protein SEC62	SEC62	554460000	714730000	1103200000	526240000	138240000	0	0	921730000	1001800000	1496300000	647820000	200570000	0	0	874210000	1007300000	1050000000	536280000	179570000	0	0	1019500000	1177900000	759650000	84918000	23168000	7523500	0	1620300000	933410000	545170000	123070000	23585000	0	0	1014100000	929370000	550510000	55936000	42654000	0	0	765430000	1231400000	1360400000	578760000	235380000
P21827	Guanine nucleotide exchange factor SRM1	SRM1	266850000	223390000	277340000	540140000	935190000	910770000	141910000	300810000	213200000	319950000	546800000	759130000	1210000000	157480000	425040000	528550000	681920000	415930000	644170000	563270000	201650000	181730000	205470000	380710000	770650000	1073400000	766610000	169680000	210220000	320450000	437220000	816320000	928460000	931130000	168520000	190710000	324010000	483130000	624050000	843300000	628070000	204840000	426000000	655660000	485130000	473920000	530440000
P21951	DNA polymerase epsilon catalytic subunit A	POL2	31825000	15216000	155620000	286880000	362020000	262170000	3099600	19964000	13473000	143220000	289020000	346540000	309850000	13175000	26340000	25385000	213670000	355920000	479290000	268880000	17519000	10247000	8883900	113840000	313410000	464960000	297400000	5885000	0	10112000	163680000	406780000	361930000	280220000	3096600	6706400	0	100710000	364390000	438170000	354370000	9458800	12877000	2758700	43277000	193980000	283020000
P21954	Isocitrate dehydrogenase [NADP], mitochondrial	IDP1	4013600000	6425500000	1864200000	18043000	14123000	25777000	3543700	4091000000	5536900000	1671200000	20069000	8632900	10194000	6322800	3805800000	5813500000	1786000000	32707000	4446500	13063000	8023100	2952800000	3314100000	1018100000	27902000	36525000	56339000	17825000	3453500000	2808600000	847150000	17697000	11894000	30680000	8245600	3078500000	3173300000	1133600000	10132000	7880700	17623000	7885500	2423400000	4408800000	2676700000	141880000	18644000
P21957	Transcriptional repressor OPI1	OPI1	136440000	224520000	728500000	297680000	73607000	0	0	89338000	159590000	450250000	161010000	70396000	0	0	99974000	151810000	453750000	234430000	98186000	16639000	0	79089000	109450000	136370000	67605000	61395000	22974000	0	89760000	81301000	112010000	86623000	63400000	4051100	0	80891000	65806000	89171000	61910000	37699000	20925000	0	65920000	86323000	182140000	108740000	21813000
P21965	Protein kinase MCK1	MCK1	420740000	360190000	459750000	589390000	633380000	545740000	164060000	392780000	328330000	490870000	672960000	716890000	491290000	180350000	492120000	340800000	518320000	700810000	711320000	541470000	154120000	365800000	341330000	872620000	1351200000	1262100000	749100000	155260000	381600000	407400000	952180000	1669100000	1637300000	739440000	149680000	392570000	304340000	770450000	1292600000	1219300000	712490000	125750000	444690000	321840000	600240000	1072600000	934900000
P22007	Protein farnesyltransferase subunit beta	RAM1	19551000	0	0	14061000	0	0	66940000	29362000	24431000	17684000	22727000	16934000	0	62822000	0	32669000	0	20765000	23911000	0	42615000	0	0	0	0	0	0	36163000	0	0	12769000	11447000	0	0	37008000	0	0	14097000	33448000	0	0	48237000	12679000	11490000	0	0	0
P22023	Killer toxin-resistance protein 5	KRE5	134350000	187960000	305800000	121920000	6631500	0	0	144320000	164210000	301570000	114370000	6945400	807850	0	211450000	147060000	283060000	155070000	51789000	563490	0	366620000	332010000	101600000	5383600	0	0	0	422480000	247150000	118320000	6214000	1163200	2476100	0	324970000	286470000	142910000	7993000	0	466340	0	284880000	497980000	497210000	187820000	19354000
P22035	Myb-like DNA-binding protein BAS1	BAS1	0	0	38379000	52370000	81888000	61696000	0	0	0	22028000	69227000	73196000	76180000	51606000	0	0	3897000	25916000	34606000	32792000	67437000	0	0	12762000	49079000	59022000	0	18826000	0	0	21158000	88754000	71578000	35116000	20721000	0	18652000	12501000	39221000	79772000	14752000	31360000	27836000	0	0	6935300	0
P22082	Transcription regulatory protein SNF2	SNF2	33305000	18190000	45520000	115160000	253780000	185730000	7460300	12770000	15155000	43878000	158720000	177370000	181920000	9009200	78779000	11460000	50191000	86285000	127280000	29961000	10211000	30842000	3444800	49113000	196910000	232540000	79362000	4592600	28704000	33117000	46833000	173960000	200560000	150640000	8506600	0	8741000	39991000	72896000	132770000	89540000	1607700	12389000	5204800	10638000	17488000	52099000
P22108	5,5-P-1,P-4-tetraphosphate phosphorylase 2	APA2	34352000	35444000	17392000	0	0	0	90486000	365140000	25229000	0	0	0	0	122500000	430690000	20181000	0	0	0	0	101430000	87103000	42719000	0	0	20250000	0	275660000	213350000	61569000	50131000	23257000	0	0	289860000	131160000	89147000	25974000	41317000	0	0	316370000	48094000	57141000	62492000	66619000	0
P22133	Malate dehydrogenase, cytoplasmic	MDH2	94466000	101260000	133680000	183310000	144340000	100420000	76007000	126300000	113720000	143340000	187480000	170880000	144180000	93884000	110010000	111010000	43234000	149970000	104120000	38588000	55135000	116010000	78321000	143660000	191390000	104800000	39356000	78364000	152900000	109320000	186340000	268000000	176710000	70706000	69954000	134460000	83437000	128080000	162210000	120450000	15695000	67138000	125170000	141550000	203240000	468060000	430190000
P22134	DNA-3-methyladenine glycosylase	MAG1	0	0	0	0	16856000	38590000	5551500	0	0	0	0	8884400	16672000	0	4855600	0	0	4852000	11945000	22422000	8286000	14622000	9945400	13000000	27179000	53433000	100780000	54562000	15888000	24906000	22618000	41728000	48657000	104870000	38562000	16597000	20636000	27815000	41187000	44328000	86502000	30628000	21157000	11905000	0	21776000	43673000
P22135	Protein ATP12, mitochondrial	ATP12	290870000	461590000	129180000	0	0	0	0	347210000	410200000	95357000	2326800	0	0	0	329130000	504200000	118140000	2523200	0	0	0	180530000	264150000	75274000	0	0	0	0	206580000	174820000	54228000	0	0	0	0	182670000	244680000	61100000	0	0	0	0	178780000	308140000	176530000	0	0
P22136	ATPase expression protein 2, mitochondrial	AEP2	60180000	81145000	14153000	0	0	0	0	54481000	85519000	21099000	0	0	0	0	100850000	125680000	20885000	0	0	0	0	57965000	71706000	9732200	0	0	0	0	32893000	67256000	7299900	0	0	0	0	40510000	51081000	14217000	0	0	0	0	42342000	95909000	77324000	0	0
P22137	Clathrin heavy chain	CHC1	464660000	294690000	218370000	213060000	150280000	64028000	532010000	391530000	303890000	252880000	231040000	146220000	70480000	514360000	443670000	293120000	217240000	245040000	195120000	81582000	606500000	478190000	408060000	325460000	263560000	198290000	154720000	731630000	410990000	422540000	326810000	259130000	255200000	136160000	634390000	499350000	497850000	362780000	332350000	211920000	134520000	683580000	597320000	373320000	236460000	336480000	259890000
P22138	DNA-directed RNA polymerase I subunit RPA135	RPA135	307920000	196040000	574980000	1059600000	1348500000	1108500000	246890000	342080000	238150000	583080000	1182600000	1661800000	1394000000	231050000	365310000	247260000	610700000	903350000	1155300000	1108600000	277260000	178940000	122800000	413390000	773060000	979020000	893920000	173090000	170060000	166140000	475660000	836830000	934200000	969710000	173790000	207420000	142140000	359030000	855160000	1029500000	957560000	199990000	171950000	96127000	192970000	410650000	626230000
P22139	DNA-directed RNA polymerases I, II, and III subunit RPABC5	RPB10	238790000	171730000	351280000	667980000	746780000	599450000	183350000	250930000	151490000	373360000	845160000	872250000	388210000	170390000	370710000	247770000	409830000	670390000	816360000	679210000	211640000	204060000	151750000	245140000	525770000	592040000	500830000	205350000	145790000	209880000	294340000	462390000	472480000	407490000	173160000	219300000	199170000	291210000	597590000	665610000	706470000	169620000	229270000	131830000	151140000	316590000	239260000
P22140	Choline/ethanolaminephosphotransferase 1	EPT1	247380000	283640000	540050000	503120000	347170000	110260000	0	262770000	270470000	410780000	415730000	416770000	200690000	0	281900000	334370000	428680000	394010000	348870000	181150000	0	405920000	400160000	347570000	107590000	41537000	32159000	0	481470000	308880000	270740000	104480000	83490000	32137000	0	347810000	339450000	194060000	79847000	48709000	0	0	333110000	408480000	495210000	394760000	265520000
P22141	Proteasome subunit beta type-4	PRE1	259760000	214160000	162220000	101230000	91140000	95715000	369360000	258010000	195020000	157420000	108400000	77361000	117570000	302320000	279050000	209050000	225500000	170780000	144810000	112940000	387430000	349490000	271520000	211280000	142890000	112570000	141960000	438840000	377670000	304600000	183880000	133080000	119430000	135480000	449850000	370660000	344270000	237050000	179860000	154650000	123490000	490530000	315720000	295000000	170960000	219450000	181160000
P22146	1,3-beta-glucanosyltransferase GAS1	GAS1	4882700000	5054200000	7994600000	6492800000	2210700000	322530000	177090000	5470300000	4169600000	6314400000	4880100000	2005600000	361010000	155410000	6801800000	7042000000	8224000000	8228400000	4077100000	804910000	233580000	6356200000	5500400000	5055600000	2056000000	618730000	80409000	89545000	7581400000	5030800000	4653400000	2219700000	888820000	238010000	54754000	7689700000	6124000000	5213800000	1997600000	924050000	183270000	93111000	5765500000	8385700000	12097000000	5434800000	1735400000
P22147	5-3 exoribonuclease 1	XRN1	345670000	322800000	626220000	880220000	966350000	670700000	113130000	355150000	336630000	576050000	949730000	1197400000	951830000	116770000	505170000	450320000	743720000	913870000	973030000	815840000	143980000	259740000	245120000	641970000	1172500000	1443200000	1313000000	174190000	259980000	294830000	914120000	1294400000	1406900000	1198300000	161830000	297410000	276960000	657990000	1295400000	1623300000	1500800000	158690000	338960000	276510000	354680000	783800000	1235700000
P22148	Protein MSN1	MSN1	26901000	9573500	13341000	26203000	62709000	9267100	0	22961000	3978900	0	29267000	49504000	58280000	0	20408000	12370000	17589000	0	5531900	0	0	15738000	0	29079000	77862000	107310000	54859000	0	50495000	0	28465000	87257000	47030000	35049000	0	23498000	0	0	31187000	23160000	3744500	0	23344000	21067000	0	0	0
P22149	Iron-regulated transcriptional activator AFT1	AFT1	0	0	25185000	48318000	77211000	73860000	0	0	0	26552000	54378000	88786000	147930000	0	0	0	29761000	45969000	67406000	58137000	0	18071000	15728000	83305000	134060000	257580000	122550000	0	0	15463000	69749000	193900000	201050000	135900000	0	0	0	46870000	75756000	112460000	96127000	0	0	44081000	31495000	37338000	48332000
P22202	Heat shock protein SSA4	SSA4	286150000	133360000	148560000	254000000	254670000	33474000	354950000	1115200000	131320000	1464100000	47180000	41708000	0	279340000	252530000	96747000	30862000	295340000	263170000	20039000	244520000	1730100000	1587900000	1189500000	1006600000	848110000	682060000	2557500000	2088500000	1779100000	1796700000	925570000	845190000	586530000	2617900000	1728100000	1572400000	1524100000	1366200000	672660000	620450000	2397900000	639100000	1625900000	235230000	318490000	511850000
P22203	V-type proton ATPase subunit E	VMA4	940960000	899210000	1307200000	649030000	393470000	206090000	1081300000	837890000	1009300000	1197400000	679540000	376500000	240470000	982480000	979130000	1130100000	2118800000	1065300000	740710000	282600000	1011300000	953410000	1192600000	1936800000	853100000	558160000	385300000	1145800000	916060000	1272500000	1742700000	867530000	639280000	325970000	1046200000	944530000	1342100000	2106400000	1270800000	754380000	326860000	996880000	831240000	942720000	1434900000	1260200000	652820000
P22204	Cell cycle protein kinase DBF2	DBF2	57755000	67447000	83802000	94577000	95610000	78853000	22080000	53573000	64311000	112200000	117290000	105440000	116510000	27481000	52199000	43299000	101720000	137830000	123600000	81153000	32943000	33611000	31352000	55126000	77506000	101650000	79022000	27042000	34406000	33040000	87567000	106570000	115500000	79022000	19482000	42190000	40345000	106060000	125290000	89982000	82201000	23086000	40843000	31493000	62309000	82697000	88956000
P22209	Serine/threonine-protein kinase KIN3	KIN3	127640000	162100000	427410000	497850000	541870000	161120000	0	147660000	274150000	417290000	595210000	1947700000	1331800000	0	208500000	142150000	396710000	523150000	634940000	626360000	0	64057000	101830000	314810000	402170000	542120000	430330000	0	0	0	222590000	562370000	515960000	357080000	0	0	33871000	222660000	474940000	623490000	460890000	0	0	0	66650000	215470000	394410000
P22211	Nitrogen permease reactivator protein	NPR1	78902000	125190000	386870000	303440000	151730000	107790000	38361000	62489000	129240000	361160000	273140000	172370000	169370000	46744000	68339000	102020000	288830000	231350000	206720000	141200000	45565000	96590000	176040000	704240000	472780000	353280000	214920000	46760000	67177000	193210000	593020000	547700000	441280000	244400000	41293000	81497000	143170000	606180000	537720000	425980000	230200000	44371000	83372000	100650000	210430000	215250000	171620000
P22213	Protein SLY1	SLY1	245390000	234440000	324330000	306260000	194560000	107440000	69609000	226560000	211940000	279950000	240440000	201080000	98266000	79054000	296170000	265820000	272830000	292970000	188330000	78876000	53620000	434530000	352530000	250070000	223890000	177220000	116080000	89106000	497100000	308110000	258540000	250970000	218220000	126100000	85385000	479030000	318420000	310580000	291420000	191370000	100780000	89597000	294620000	240170000	245290000	298470000	232970000
P22214	Protein transport protein SEC22	SEC22	301110000	362780000	465340000	752630000	745550000	480750000	30431000	346710000	290270000	478920000	818850000	1054500000	453170000	43399000	408190000	385020000	452280000	803300000	957950000	712290000	43965000	331410000	304070000	429480000	642630000	854140000	714820000	30374000	323890000	284800000	442660000	865220000	928920000	604850000	38308000	382850000	374610000	486110000	931180000	907610000	808700000	43102000	313170000	282290000	441000000	877600000	855030000
P22215	Uncharacterized transporter SLY41	SLY41	20576000	0	43102000	79695000	36511000	0	0	55618000	70307000	83318000	61089000	49946000	0	0	83273000	59707000	115170000	78107000	62486000	36045000	0	55403000	61946000	38209000	19691000	21844000	0	0	52916000	49159000	31838000	33178000	25076000	22583000	0	60170000	66581000	42990000	31010000	30263000	25552000	0	44367000	41044000	65262000	57113000	34595000
P22216	Serine/threonine-protein kinase RAD53	RAD53	804180000	178570000	276160000	0	0	0	189640000	135540000	51750000	0	37734000	124850000	107520000	292600000	0	3059300	0	0	188950000	207380000	132600000	0	89606000	101800000	0	172560000	211260000	227200000	0	131280000	0	134780000	181910000	168300000	232300000	506270000	0	0	0	0	0	102410000	225760000	0	0	0	170800000
P22217	Thioredoxin-1	TRX1	1541200000	1069300000	850990000	863400000	852380000	419910000	3222100000	1496300000	1433800000	946700000	1113200000	941140000	523670000	2733500000	1009600000	996210000	1451700000	1975900000	1951800000	863740000	3845400000	2431900000	2055600000	2151000000	1344400000	1136600000	1075900000	4104900000	2047400000	2604500000	1979200000	1211000000	1305500000	758770000	2923700000	1993000000	2596400000	2963400000	2657300000	1639400000	879960000	3778000000	2290400000	1886100000	2144500000	2518300000	1542100000
P22219	Serine/threonine-protein kinase VPS15	VPS15	29578000	49854000	146560000	79181000	12184000	0	0	12391000	56435000	160440000	69848000	22527000	0	0	51669000	79637000	205560000	80654000	45634000	1852000	0	78778000	224500000	429340000	157620000	32087000	0	0	61716000	159580000	418720000	162130000	79071000	0	0	80614000	185900000	382990000	140720000	52244000	1639100	0	63865000	94276000	367810000	111880000	32677000
P22224	Exocyst complex component SEC15	SEC15	34407000	5181900	42324000	41309000	33213000	50124000	26174000	18993000	26093000	18816000	31544000	22884000	30622000	17380000	54109000	8966200	17115000	41530000	30684000	28477000	25712000	50112000	34530000	74997000	88707000	68614000	60161000	54777000	39099000	46425000	119100000	101610000	67633000	51189000	57410000	49816000	44481000	85324000	97631000	59760000	34613000	50897000	61264000	52813000	52962000	86056000	49844000
P22276	DNA-directed RNA polymerase III subunit RPC2	RET1	125010000	77985000	152550000	305350000	413860000	350620000	69930000	134770000	94735000	164460000	274760000	352960000	435800000	90179000	168540000	88228000	147710000	229700000	327130000	269680000	103860000	83361000	64769000	87928000	191850000	246300000	251270000	78622000	85242000	75425000	101580000	200090000	200520000	255480000	89761000	106210000	68842000	84752000	174490000	223650000	287800000	94364000	67168000	14695000	24436000	92892000	127110000
P22289	Cytochrome b-c1 complex subunit 9	QCR9	776840000	1253800000	253850000	9039700	0	0	0	555500000	838320000	276330000	0	0	0	0	540610000	650590000	202710000	0	0	0	0	201650000	207850000	90636000	0	0	0	0	284650000	217040000	89954000	0	0	0	0	362040000	316890000	143970000	0	0	0	0	412750000	1309300000	489910000	41758000	0
P22336	Replication factor A protein 1	RFA1	101890000	80784000	133220000	171510000	210470000	148560000	151810000	101900000	106610000	146370000	167960000	183290000	169410000	158780000	100550000	95376000	101050000	134720000	141620000	106600000	138740000	108870000	97805000	150160000	185220000	175130000	127650000	165550000	119500000	136540000	158010000	195100000	198090000	125890000	176280000	110900000	114930000	137420000	192970000	163410000	115500000	149270000	118520000	87587000	78578000	114580000	134670000
P22353	54S ribosomal protein L8, mitochondrial	MRPL8	471790000	819090000	224940000	0	0	0	0	424700000	655630000	209080000	0	0	0	0	664280000	806280000	254800000	0	0	0	0	344120000	541710000	183700000	0	0	0	0	430550000	396470000	128580000	0	0	0	0	448040000	691390000	204700000	0	0	0	0	328710000	517580000	377830000	0	0
P22354	54S ribosomal protein L20, mitochondrial	MRPL20	268190000	564970000	154560000	0	0	0	0	357710000	514090000	138480000	0	0	0	0	323370000	439770000	144860000	0	0	0	0	193730000	293030000	174450000	0	0	0	0	278440000	207110000	70536000	0	0	0	0	245750000	280090000	113290000	0	0	0	0	145030000	362200000	158100000	0	0
P22434	3,5-cyclic-nucleotide phosphodiesterase 1	PDE1	19814000	13181000	0	0	16112000	20615000	23975000	0	0	11713000	17388000	11410000	0	17828000	0	0	0	0	0	15786000	18868000	33347000	23947000	31935000	34918000	21820000	17075000	35674000	29785000	19594000	24021000	28887000	20439000	0	29787000	30707000	28027000	27616000	32585000	20495000	0	27006000	27341000	24180000	26155000	27858000	19943000
P22438	Methionine--tRNA ligase, mitochondrial	MSM1	127280000	236170000	52114000	0	0	0	0	137470000	186780000	36955000	0	0	0	0	111250000	139400000	29717000	0	0	0	0	81395000	119420000	23539000	0	0	0	0	100200000	93979000	24325000	0	0	0	0	84724000	101410000	24171000	0	0	0	0	91266000	198930000	89645000	0	0
P22470	Protein SAN1	SAN1	17957000	10974000	0	28816000	16402000	0	31804000	0	7048200	4268800	7055100	12007000	0	64484000	20770000	12309000	18305000	33626000	26084000	0	35243000	17179000	0	14066000	9266300	11624000	9857100	69886000	3678600	15221000	10023000	0	5388400	0	64460000	14282000	13830000	13804000	19332000	8923700	0	36882000	9688100	0	0	0	0
P22515	Ubiquitin-activating enzyme E1 1	UBA1	303340000	240060000	174240000	184710000	187540000	196430000	676860000	266550000	256320000	192660000	242650000	202940000	197990000	676670000	221430000	253140000	225090000	262370000	265820000	186070000	713430000	375130000	381140000	312350000	265180000	246090000	293170000	861840000	274980000	465180000	298470000	246640000	265100000	272650000	820840000	338660000	482310000	358430000	343170000	253190000	265640000	831170000	463700000	346740000	215250000	331020000	287130000
P22516	ATP-dependent RNA helicase CHL1	CHL1	128410000	75562000	0	0	36507000	80142000	118760000	0	121280000	35692000	40838000	65966000	58272000	115270000	0	0	31658000	26612000	32196000	0	81928000	0	0	22748000	77142000	90028000	81506000	0	0	0	0	52188000	27950000	135560000	0	0	0	0	57094000	88598000	153710000	0	0	0	0	41628000	22745000
P22517	Calcium/calmodulin-dependent protein kinase II	CMK2	13300000	8054700	3307800	1536100	0	0	78698000	5267400	7429800	2844100	2034400	4275000	0	77271000	4335700	3547600	3197100	47917000	33827000	0	39981000	287140000	208940000	290390000	162080000	137020000	138880000	340030000	173630000	211830000	161260000	159830000	134310000	77988000	376780000	205080000	190020000	311910000	202670000	156600000	44243000	315420000	197750000	137900000	109730000	189130000	167140000
P22543	Phosphatidylinositol 3-kinase VPS34	VPS34	30856000	58432000	221400000	146180000	60379000	0	0	38023000	43989000	198540000	131010000	27555000	5697200	0	31872000	78314000	282860000	151420000	106720000	16740000	0	58934000	240340000	414520000	215560000	115640000	8069000	0	50539000	200600000	531750000	257230000	138250000	24762000	0	80449000	247410000	447440000	259030000	122780000	21179000	0	65521000	105170000	278440000	139270000	36962000
P22579	Transcriptional regulatory protein SIN3	SIN3	106810000	76599000	108120000	200410000	286030000	252400000	49197000	105900000	74076000	115930000	189660000	235490000	288570000	65974000	157280000	89914000	134000000	152170000	196570000	183630000	84378000	73261000	50977000	153720000	316200000	360270000	225550000	62261000	98331000	79866000	183670000	363060000	344090000	255100000	64042000	95559000	50369000	139710000	228720000	261270000	178990000	73525000	91414000	61252000	79093000	111650000	162290000
P22696	Peptidyl-prolyl cis-trans isomerase ESS1	ESS1	283110000	190000000	221480000	231250000	350060000	417070000	296540000	284300000	254030000	254490000	267030000	434190000	459380000	356270000	330900000	295320000	278050000	357780000	411480000	697540000	324910000	248470000	295260000	503020000	680040000	723080000	591740000	303190000	297830000	325470000	521930000	757230000	750010000	652260000	265590000	300570000	262700000	506860000	780130000	715100000	640800000	271650000	476860000	325720000	357590000	808140000	1026800000
P22768	Argininosuccinate synthase	ARG1	1775300000	1341400000	905860000	1109100000	874510000	378410000	4151200000	1596100000	1612500000	1145600000	1181400000	866090000	392460000	4591000000	1097800000	1370400000	1153400000	1221100000	1134700000	431070000	4230200000	1051900000	1105700000	830210000	682830000	528000000	340650000	2399100000	818890000	1326000000	914910000	659860000	628540000	300820000	2420200000	898160000	1321200000	883570000	742220000	539850000	367500000	2418400000	1098800000	797950000	452990000	750630000	576890000
P22803	Thioredoxin-2	TRX2	952490000	811390000	705040000	742350000	717100000	320140000	2491100000	988070000	1269700000	931030000	882720000	733700000	391780000	2744100000	544180000	569030000	881200000	1301700000	1234800000	499420000	2429000000	2194200000	2051800000	2174300000	1528700000	1401200000	1255600000	4503000000	1646700000	2936400000	2270600000	1507200000	1535300000	842270000	3780400000	1972300000	2120100000	2636600000	2408700000	1626500000	854880000	4150000000	2328400000	2483300000	2298500000	2653200000	2078100000
P22804	Protein transport protein BET1	BET1	121730000	132080000	134710000	187270000	221830000	137980000	5854600	45942000	45397000	58192000	118750000	169190000	82565000	0	235060000	210270000	283660000	325790000	362710000	191080000	19063000	126500000	115540000	98455000	165240000	131310000	90238000	0	90920000	63725000	66351000	131540000	146580000	66986000	0	230740000	164490000	180830000	270660000	282030000	230840000	0	80098000	58872000	77221000	156990000	229390000
P22855	Alpha-mannosidase	AMS1	0	0	0	0	0	0	0	0	0	0	0	0	0	0	3280200	0	6015700	1829600	0	0	0	277780000	288990000	753410000	688970000	452430000	326120000	87977000	373030000	364950000	1147200000	963310000	582660000	410280000	90110000	283160000	268690000	558730000	587580000	373480000	296930000	85810000	471600000	575410000	815600000	573760000	352970000
P22936	DNA-(apurinic or apyrimidinic site) lyase 1	APN1	117890000	162110000	86739000	95932000	142270000	188510000	59124000	112050000	134240000	74214000	107920000	124090000	201820000	42401000	131120000	160060000	94943000	78778000	110890000	239520000	79991000	108570000	119100000	94834000	117380000	178410000	257030000	73160000	91057000	121290000	93067000	138350000	145830000	291890000	89723000	122920000	131490000	108190000	133780000	190680000	319160000	88121000	189660000	254050000	169340000	75909000	109560000
P22943	12 kDa heat shock protein	HSP12	303590000	234060000	183440000	204840000	197610000	115630000	828590000	503640000	584400000	389080000	382810000	389560000	194920000	1079400000	30824000	65316000	74613000	91755000	75140000	18365000	224710000	655040000	629220000	639220000	333070000	325070000	255570000	1336700000	526590000	742160000	565940000	320270000	342460000	175830000	1212000000	540350000	758730000	770380000	492220000	299260000	342350000	1447200000	2146800000	2177200000	1385300000	1371800000	1210600000
P23059	N-alpha-acetyltransferase 38, NatC auxiliary subunit	MAK31	0	0	0	23697000	0	41824000	8795500	0	0	0	0	35618000	76564000	0	0	0	0	23355000	38317000	88859000	16682000	11187000	16648000	29051000	45873000	75300000	115360000	18002000	0	12713000	16695000	27516000	49125000	109980000	16136000	0	0	25256000	47325000	58373000	199650000	23022000	0	27346000	20477000	39996000	55828000
P23060	Protein MAK32	MAK32	0	0	0	0	0	0	0	0	0	0	0	0	0	0	0	0	0	0	0	0	0	0	0	0	0	0	0	18741000	0	0	0	0	0	0	14575000	0	0	0	0	0	0	0	0	0	0	0	0
P23180	Probable oxidoreductase AIM17	AIM17	477780000	813260000	291900000	62756000	36807000	16039000	0	760470000	963650000	374370000	158880000	175800000	87054000	5879000	254400000	338650000	100470000	24786000	26607000	8042300	0	1094700000	1310900000	408680000	41772000	41550000	24812000	0	1165700000	974720000	354800000	36947000	50369000	28453000	3052500	1014600000	1080400000	510280000	129020000	124060000	48046000	0	1355500000	2727200000	1934700000	87316000	8485700
P23201	Protein SPA2	SPA2	127830000	92494000	104410000	79118000	52470000	39828000	89933000	115360000	94539000	95135000	78128000	57033000	43253000	62583000	154490000	101640000	85507000	89201000	61164000	19456000	71093000	72482000	52492000	132290000	88007000	33976000	24479000	66933000	84707000	60432000	203230000	137750000	64835000	31681000	64845000	97284000	54284000	134630000	172350000	73507000	14106000	59120000	81720000	57622000	16939000	57984000	41054000
P23202	Transcriptional regulator URE2	URE2	78607000	42309000	43346000	74512000	65666000	55586000	92065000	65824000	65656000	66379000	68938000	60103000	50307000	92853000	55113000	61014000	94385000	122100000	119970000	20236000	74179000	101970000	81678000	86801000	81988000	73166000	54549000	120260000	66115000	112200000	109800000	79276000	51911000	22388000	107470000	96839000	94039000	129010000	143610000	95808000	22982000	113860000	132710000	68883000	75892000	100430000	80523000
P23248	40S ribosomal protein S1-B	RPS1B	4201300000	3053700000	2882100000	4395200000	9486400000	16750000000	5402300000	5677400000	5076300000	4523400000	6906800000	10477000000	19521000000	5779600000	4026900000	2853500000	2645700000	4348200000	7974400000	23003000000	5203200000	2445600000	2061900000	2667800000	3246400000	5780000000	12686000000	2737200000	3106200000	2473300000	2276100000	3435400000	5493900000	14929000000	3337900000	2404900000	2334400000	2030400000	3372900000	6961900000	14392000000	2001300000	3260600000	1668900000	1299000000	2725400000	7127800000
P23254	Transketolase 1	TKL1	1504600000	1140300000	829610000	906800000	934640000	695380000	3841600000	1381400000	1312500000	823660000	1034400000	940710000	613960000	3799400000	947930000	1177300000	971250000	1027500000	1005200000	647600000	4248600000	1388200000	1368200000	1118100000	890700000	675600000	600580000	3200900000	1089900000	1539000000	1001300000	776910000	772260000	536330000	3008000000	1111300000	1406300000	943320000	873350000	666050000	526400000	2820600000	1876700000	1193400000	771400000	1052400000	943100000
P23255	Transcription initiation factor TFIID subunit 2	TAF2	65752000	42942000	92544000	181650000	223070000	174080000	2138200	71534000	40972000	107030000	206100000	185180000	238640000	469960000	92555000	98225000	129970000	163480000	209050000	116150000	9237300	32944000	5313500	137300000	461780000	495860000	153930000	0	20609000	14073000	198570000	354740000	473040000	284850000	0	58673000	1637700	154820000	276110000	435820000	206830000	0	75267000	70300000	91402000	172510000	215850000
P23285	Peptidyl-prolyl cis-trans isomerase B	CPR2	88683000	96374000	172650000	138060000	91521000	0	0	116540000	100810000	202210000	167370000	96503000	15371000	0	127550000	124920000	175000000	197140000	177730000	67364000	0	164490000	155450000	109500000	79719000	52973000	13921000	121930000	257080000	160520000	115130000	80925000	64796000	0	94551000	191600000	171780000	110820000	94862000	37889000	0	85269000	173920000	164590000	172650000	141940000	98370000
P23287	Serine/threonine-protein phosphatase 2B catalytic subunit A1	CNA1	0	0	0	0	0	0	35171000	4672300	12745000	0	0	0	0	43432000	0	0	12985000	23144000	12265000	0	47924000	32560000	21144000	45978000	24233000	15660000	0	88360000	15726000	46419000	45887000	25893000	13504000	0	103620000	25768000	34913000	53614000	45906000	20437000	0	116470000	44215000	12962000	7966900	35170000	9689900
P23291	Casein kinase I homolog 1	YCK1	236400000	275840000	398740000	238390000	88851000	36488000	0	305630000	313090000	423630000	242130000	97909000	44932000	0	407020000	302010000	295170000	228330000	117290000	27836000	6020300	216370000	231810000	402330000	285800000	190870000	141060000	11817000	246330000	207970000	421220000	435670000	322440000	151840000	3893300	238610000	215360000	377530000	356810000	263230000	112800000	0	208050000	187040000	264380000	288340000	168870000
P23292	Casein kinase I homolog 2	YCK2	1212900000	1170900000	1392500000	938360000	367480000	145160000	34557000	1602100000	1324400000	1978200000	970090000	400300000	213220000	7008600	1504500000	1435500000	964950000	769160000	553360000	249320000	0	875120000	1131200000	2132800000	1398800000	1075000000	702720000	26244000	895830000	728320000	1567500000	1626000000	1503600000	822810000	80231000	748590000	663810000	1158100000	1259300000	1046800000	470970000	15369000	1270400000	1097000000	1697200000	1399000000	649170000
P23293	Serine/threonine-protein kinase BUR1	SGV1	3122600000	2312600000	2845500000	3806200000	5748600000	6281100000	681420000	3789000000	2320800000	3550900000	5108600000	6950600000	8215100000	877850000	6173500000	4630400000	4408200000	5175600000	7413500000	11816000000	4288800000	2789400000	1760900000	2679200000	3343600000	6236400000	11156000000	2562700000	4883400000	1530100000	3236700000	3421200000	5188400000	11291000000	1755200000	4324200000	2682600000	2625700000	4589400000	6031100000	9268900000	489230000	2101900000	1657500000	1632300000	2570000000	4038700000
P23301	Eukaryotic translation initiation factor 5A-1	HYP2	9432100000	7439000000	8568300000	11017000000	18313000000	29273000000	12800000000	7815400000	7444300000	11379000000	13122000000	19894000000	38074000000	12674000000	8820400000	9215600000	10162000000	13475000000	21603000000	51902000000	16855000000	7082400000	6535000000	9057200000	9698300000	14311000000	26445000000	11363000000	5474800000	6235900000	8267300000	8535900000	12244000000	30218000000	10879000000	6806600000	7833700000	7792700000	12140000000	15613000000	30339000000	11260000000	10322000000	6591100000	6803100000	12878000000	21215000000
P23337	Glycogen [starch] synthase isoform 1	GSY1	0	0	0	0	0	0	0	0	0	0	0	0	0	0	0	0	0	0	0	0	0	0	0	0	0	0	0	20037000	0	0	0	0	0	0	19749000	0	0	0	0	0	0	19372000	0	0	0	0	0
P23369	54S ribosomal protein L25, mitochondrial	MRPL25	188050000	312700000	99061000	0	0	0	0	185970000	317780000	107110000	0	0	0	0	229580000	317510000	98606000	0	0	0	0	142660000	185290000	68908000	0	0	0	0	176420000	150930000	54152000	0	0	0	0	150920000	181300000	67624000	0	0	0	0	130070000	215810000	126210000	0	0
P23394	Pre-mRNA-splicing ATP-dependent RNA helicase PRP28	PRP28	14168000	2716100	36997000	45477000	72413000	102590000	4008400	5465700	9526200	13084000	55409000	92710000	114380000	6585900	11123000	0	17797000	34229000	47985000	69397000	12672000	12710000	11670000	18267000	48550000	75081000	98973000	17922000	0	13183000	23112000	52974000	52968000	105440000	16710000	0	0	43795000	49570000	66296000	86989000	10159000	11373000	3902100	26520000	33086000	77093000
P23500	Mitochondrial RNA-splicing protein MRS4	MRS4	49489000	76177000	36780000	0	0	0	0	66275000	79888000	34984000	0	0	0	0	84697000	102790000	64185000	0	0	0	0	135190000	191980000	69935000	0	0	0	0	111980000	131760000	45031000	0	0	0	0	155930000	104940000	40312000	0	0	0	0	67651000	97235000	97697000	0	0
P23503	Cytosolic Fe-S cluster assembly factor NAR1	NAR1	0	47280000	0	77882000	104820000	391620000	129530000	25395000	7883800	29536000	103100000	105010000	336790000	138050000	0	0	0	28738000	110660000	999350000	199340000	0	8081800	0	0	37309000	282690000	105310000	0	12190000	0	25959000	58347000	418650000	59120000	0	0	0	63557000	56290000	270510000	87149000	0	0	0	18925000	13199000
P23542	Aspartate aminotransferase, cytoplasmic	AAT2	970470000	843570000	931090000	1398200000	904430000	234840000	1136300000	979310000	890290000	1072100000	1451800000	1046000000	283790000	1350200000	1012300000	1039100000	1045200000	1318300000	1104200000	338810000	1328800000	1313200000	1014800000	1267600000	1704300000	976980000	398850000	1525800000	1131500000	1069600000	1461800000	1894800000	1316500000	336860000	1433200000	1294900000	1261800000	1308400000	1859900000	1096500000	423570000	1596700000	1213500000	885350000	1138200000	2239300000	1635700000
P23561	Serine/threonine-protein kinase STE11	STE11	39613000	35813000	25729000	28831000	37894000	73539000	31254000	0	14820000	7939400	41602000	59240000	63428000	25339000	36004000	0	60125000	50173000	47290000	55788000	12229000	42636000	35518000	58419000	111890000	130600000	160760000	73206000	31271000	57680000	93528000	96733000	107920000	161930000	58294000	35767000	40772000	63540000	105090000	142370000	170590000	62682000	16181000	10917000	62121000	122310000	146630000
P23585	High-affinity glucose transporter HXT2	HXT2	390810000	541000000	804960000	599470000	183400000	0	0	526410000	374260000	460570000	471300000	368960000	92347000	0	619810000	420460000	371400000	372950000	160940000	13801000	0	609220000	526350000	922910000	588680000	216070000	88468000	0	392970000	433770000	992340000	505220000	195350000	72624000	0	577730000	377290000	645290000	388020000	185300000	18854000	0	361410000	282060000	493540000	664750000	402880000
P23594	Serine/threonine-protein phosphatase PP2A-1 catalytic subunit	PPH21	64808000	33599000	36539000	0	0	42762000	30373000	0	0	27902000	47101000	0	0	18031000	0	0	0	0	48919000	0	19484000	94130000	45792000	16058000	105950000	83687000	0	0	39730000	59226000	30025000	59510000	0	0	11539000	0	49469000	0	71606000	43776000	18856000	32212000	96155000	40541000	57747000	34874000	17910000
P23595	Serine/threonine-protein phosphatase PP2A-2 catalytic subunit	PPH22	76107000	68332000	59307000	88972000	66806000	69015000	139090000	91387000	78845000	101270000	93468000	87437000	74296000	172840000	81889000	79471000	91773000	86521000	78989000	56339000	152590000	123850000	158600000	134630000	134640000	131300000	119400000	224520000	110630000	140340000	118570000	129220000	113550000	101900000	208070000	98810000	100040000	101730000	113150000	117740000	100230000	163660000	110260000	93880000	86340000	117340000	95569000
P23615	Transcription elongation factor SPT6	SPT6	137360000	84499000	63616000	78383000	103600000	95218000	212620000	159550000	91425000	67221000	89524000	87797000	90453000	188640000	159570000	94516000	89303000	105450000	115740000	94682000	218340000	114140000	94255000	77520000	88141000	88338000	81589000	168720000	114670000	114910000	82670000	84254000	84582000	75471000	178500000	127050000	101580000	104150000	96536000	92090000	61382000	176970000	156950000	100160000	76016000	98321000	110360000
P23638	Proteasome subunit alpha type-3	PRE9	385830000	233060000	202510000	132250000	134420000	155320000	425750000	338600000	273300000	220290000	160680000	112350000	151060000	437730000	316280000	199690000	213830000	208160000	191260000	162220000	457580000	485550000	402680000	267310000	195780000	178720000	161970000	527480000	527860000	358140000	233650000	166090000	161190000	172120000	494910000	418350000	364140000	285130000	204890000	163250000	185720000	552900000	474840000	309910000	207710000	242630000	227530000
P23639	Proteasome subunit alpha type-2	PRE8	286190000	178250000	120360000	118120000	94638000	108030000	306510000	249070000	223920000	178440000	104140000	102980000	124160000	345810000	238240000	158630000	157050000	145850000	143160000	94521000	295310000	401560000	359800000	247710000	174480000	156870000	173900000	443410000	359350000	342480000	210400000	155240000	142600000	156420000	440820000	384910000	315750000	302470000	179830000	159950000	142880000	347080000	392530000	244390000	182050000	248710000	230360000
P23641	Mitochondrial phosphate carrier protein;Mitochondrial phosphate carrier protein, N-terminally processed	MIR1	5573400000	8916000000	2583600000	46556000	13835000	0	0	5520200000	8214200000	2367300000	52054000	4255200	0	0	5876800000	7989200000	2783100000	84610000	3795900	0	0	3402700000	4821200000	1952700000	19943000	0	0	0	3652200000	3855900000	1400000000	31648000	0	0	0	3834200000	4392400000	1915100000	27853000	0	0	0	4024300000	7023100000	4608100000	406330000	5908600
P23642	Mannan polymerase I complex VAN1 subunit	VAN1	198080000	238820000	492030000	406300000	280570000	115980000	0	219410000	210620000	404840000	441710000	303270000	119960000	0	162450000	198000000	330690000	411350000	263670000	131810000	0	290040000	274270000	240150000	142060000	78462000	12012000	0	303230000	241760000	215690000	142770000	86497000	14596000	0	258070000	203200000	167210000	102670000	76276000	11050000	12618000	227810000	312740000	478610000	325190000	225960000
P23643	Vacuolar protein sorting-associated protein 3	VPS3	13406000	18079000	184300000	321620000	264590000	43194000	0	13030000	12702000	176140000	367230000	319380000	156700000	0	19321000	15910000	168510000	377020000	519750000	159250000	0	14620000	15694000	523980000	571420000	940200000	312140000	0	12255000	12358000	393690000	662510000	556570000	315540000	0	0	13259000	309170000	297120000	253580000	289930000	0	14952000	13892000	244180000	624450000	646460000
P23644	Mitochondrial import receptor subunit TOM40	TOM40	4866900000	7868100000	2686500000	130960000	3446300	0	0	5353600000	7321100000	2392300000	110190000	0	0	0	3088700000	3960900000	1824700000	93475000	0	0	0	3669500000	6182000000	2483000000	64391000	0	0	0	4767300000	4220700000	1434100000	46251000	0	0	0	2975300000	2656600000	1410100000	13948000	0	1759700	0	2837500000	4651400000	3478200000	348770000	4030700
P23724	Proteasome subunit beta type-6	PRE7	205190000	136440000	125570000	76813000	84138000	110300000	267070000	208570000	173750000	149830000	99995000	88589000	120760000	281530000	206280000	131270000	135050000	131260000	129930000	138690000	308620000	295440000	244890000	145460000	128370000	111040000	93861000	324190000	284790000	237010000	133550000	94448000	87938000	89553000	326760000	340210000	319080000	193160000	144980000	129450000	57249000	348240000	250070000	186530000	123770000	128990000	115920000
P23748	M-phase inducer phosphatase	MIH1	0	0	0	0	0	0	0	0	0	0	0	0	0	0	0	0	0	11078000	11070000	40884000	0	0	0	0	0	0	0	0	0	0	0	0	0	0	0	0	0	0	0	0	0	0	0	0	0	16278000	0
P23776	Glucan 1,3-beta-glucosidase I/II	EXG1	9561600	23775000	97394000	148620000	91136000	0	0	31451000	70191000	112760000	147230000	120710000	0	0	47959000	68427000	164680000	289890000	235210000	0	0	1104400000	1143700000	447100000	217370000	114780000	0	0	1277400000	894190000	445030000	209880000	95024000	85602000	0	855570000	817990000	489260000	169700000	67703000	95448000	0	786200000	964830000	1426800000	681550000	255510000
P23796	tRNA A64-2-O-ribosylphosphate transferase	RIT1	0	0	0	0	0	0	27696000	0	11712000	0	0	0	0	26933000	0	0	0	0	0	0	10917000	16445000	14167000	8342400	15302000	16195000	0	26830000	11886000	17232000	0	9600900	0	0	20239000	0	0	0	0	0	0	13456000	0	0	0	0	0
P23797	N-acetylglucosaminyl-phosphatidylinositol de-N-acetylase	GPI12	59086000	82016000	163000000	66786000	6712400	0	0	43503000	29101000	154260000	23445000	5738800	0	0	69492000	68226000	103970000	42176000	9566700	0	0	108310000	107490000	34898000	5809300	0	0	0	109930000	60947000	32476000	7134400	1897300	0	0	113520000	85391000	36370000	5674700	0	0	0	78578000	139530000	145970000	45755000	7999600
P23833	Protein SCO1, mitochondrial	SCO1	460380000	614390000	270040000	30320000	8956000	0	0	421940000	373930000	238790000	175350000	30490000	10372000	0	588390000	1042200000	368630000	400690000	469470000	2333300000	358670000	831770000	1305000000	651730000	499080000	893180000	1520300000	239610000	833040000	919600000	418640000	444080000	517380000	1565100000	0	1265300000	996740000	615780000	0	797640000	1851000000	0	376450000	480330000	669090000	244710000	142530000
P23900	Glycerol uptake/efflux facilitator protein	FPS1	89192000	118390000	204680000	135090000	21095000	0	0	120640000	155260000	220040000	156040000	84148000	0	0	152100000	127720000	189820000	153960000	81129000	0	0	188370000	191710000	174320000	95049000	45732000	0	0	264550000	149870000	206590000	128610000	75973000	0	0	203300000	160230000	159390000	123040000	67397000	0	0	109560000	138060000	211560000	148300000	75180000
P23968	V-type proton ATPase subunit c	VMA16	60430000	57001000	198510000	77161000	20938000	0	0	0	0	56637000	0	0	0	0	80981000	107110000	208810000	94003000	47595000	0	0	39079000	111790000	218410000	0	0	0	0	28179000	65828000	166420000	60782000	36718000	0	0	48215000	95052000	172470000	65684000	22439000	0	0	0	98133000	186950000	150990000	77975000
P24000	60S ribosomal protein L24-B	RPL24B	3419700000	2165200000	2482200000	3797400000	7755200000	13779000000	3673300000	2743700000	2399300000	1813800000	4695500000	6316300000	14287000000	3167100000	3027600000	2213000000	2162000000	3372100000	5803000000	17657000000	3916800000	1757900000	1748800000	1891100000	2269000000	4180000000	9324200000	1537600000	1684000000	1740100000	1494900000	2518100000	3535900000	9258000000	2137800000	1716300000	1415600000	1607000000	2466900000	4888900000	10774000000	1944800000	1524300000	1210900000	1057200000	2634200000	6939600000
P24004	Peroxisomal ATPase PEX1	PEX1	25369000	16367000	0	0	0	0	33881000	0	0	26211000	24292000	0	0	30737000	30328000	0	12325000	13639000	15228000	47120000	21337000	32116000	0	18223000	12505000	0	29647000	81853000	12300000	26308000	24039000	23960000	18836000	21149000	46757000	0	23855000	34731000	14802000	25296000	0	43651000	30148000	0	0	23988000	24425000
P24031	Constitutive acid phosphatase	PHO3	0	0	13562000	37150000	0	0	0	0	0	19383000	23516000	15247000	0	0	16160000	0	0	53075000	50572000	0	0	63975000	60314000	38009000	0	0	0	0	69389000	52220000	29417000	0	0	0	0	54432000	41976000	16140000	0	0	0	0	103360000	114720000	145080000	55648000	0
P24276	Protein SSD1	SSD1	302260000	271490000	353280000	538020000	825670000	854920000	331670000	253060000	155020000	181210000	738150000	1009200000	1350000000	279120000	230620000	199960000	495400000	746240000	799750000	1277500000	363710000	461900000	439920000	1076400000	1615800000	2452600000	2642600000	410560000	440630000	524900000	1097300000	1816700000	2147800000	2996300000	406970000	326690000	313940000	993470000	1928200000	2126700000	2476400000	371360000	364930000	144490000	349350000	509850000	913600000
P24279	DNA replication licensing factor MCM3	MCM3	105870000	57492000	73612000	129200000	208720000	206370000	138960000	95951000	69094000	43466000	114370000	131010000	169690000	133730000	152530000	81262000	107580000	118690000	112380000	90229000	108010000	53660000	28090000	49829000	46637000	58845000	22938000	90605000	33996000	65507000	42191000	40965000	33502000	47450000	81258000	48068000	32606000	46178000	48093000	37925000	14794000	84481000	49917000	10247000	5068000	44475000	56750000
P24280	SEC14 cytosolic factor	SEC14	323700000	271560000	452180000	413220000	324290000	197380000	568680000	336020000	458340000	515440000	447420000	374920000	209590000	654410000	248970000	250850000	670130000	700110000	644280000	253670000	611140000	544230000	428240000	632980000	384760000	434750000	347270000	813300000	504520000	844560000	717610000	474360000	357190000	260210000	823820000	550370000	608390000	965840000	851970000	537930000	322240000	833970000	583360000	481710000	692470000	683160000	449580000
P24309	Lariat debranching enzyme	DBR1	21878000	24625000	23584000	34542000	42609000	41455000	11745000	26975000	21485000	24932000	28999000	38884000	39686000	12965000	37706000	39159000	41000000	41316000	51129000	85747000	19296000	19343000	31920000	29876000	49373000	60368000	126940000	24114000	0	28694000	36069000	60671000	73158000	123860000	15828000	0	0	38317000	83798000	83110000	110190000	0	29365000	31646000	27804000	28973000	56877000
P24384	Pre-mRNA-splicing factor ATP-dependent RNA helicase PRP22	PRP22	3072500	0	42636000	61814000	85700000	29391000	0	1225300	1813400	18597000	60985000	97854000	72192000	0	0	6269100	38177000	83871000	77346000	25801000	0	12080000	4587000	57534000	167050000	200540000	85355000	3276600	4421400	9222300	120700000	161730000	188830000	120070000	1409900	11399000	5103100	50917000	142970000	184060000	105030000	3710600	3662400	1847500	5350100	62009000	146180000
P24482	DNA polymerase epsilon subunit B	DPB2	21396000	14043000	72203000	136820000	145110000	114920000	6115900	18478000	21753000	94746000	141130000	153330000	145050000	8253600	7907800	13784000	115620000	214410000	177760000	90529000	5198900	28441000	15916000	77002000	221380000	260510000	187840000	29500000	26161000	33415000	143470000	218050000	245910000	169830000	31448000	18564000	13822000	73756000	177340000	237920000	148000000	18271000	19320000	21869000	51115000	92251000	143820000
P24521	Phosphomevalonate kinase	ERG8	97010000	68480000	45085000	36216000	11914000	4266900	184080000	92960000	68001000	45099000	73030000	11249000	0	251620000	37585000	103110000	76472000	79253000	76855000	0	343810000	108040000	109640000	90928000	74431000	60296000	11718000	291490000	19361000	86180000	84189000	44530000	49322000	6983300	182610000	92339000	151840000	129970000	101690000	61091000	0	325710000	163520000	111690000	99411000	92322000	67141000
P24583	Protein kinase C-like 1	PKC1	54794000	14189000	129420000	174430000	225240000	214000000	56224000	6710200	17223000	70770000	203430000	278270000	262600000	13259000	39956000	22854000	119700000	259100000	201250000	258360000	89458000	49291000	25067000	160190000	305200000	322770000	449800000	73867000	9439000	52267000	177730000	347760000	359460000	390440000	80622000	20531000	38734000	179280000	299630000	402600000	466690000	29764000	83214000	119290000	172920000	312980000	319130000
P24720	Protein MNE1	MNE1	25692000	56259000	7684200	0	0	0	0	26579000	51844000	6145100	0	0	0	0	35853000	51962000	9723300	0	0	0	0	33801000	69357000	5237300	0	0	0	0	23851000	45756000	0	0	0	0	0	32072000	37481000	12374000	0	0	0	0	31924000	84823000	29297000	0	0
P24783	ATP-dependent RNA helicase DBP2	DBP2	602500000	399090000	308850000	474450000	870960000	2643300000	612810000	725620000	504520000	361130000	573200000	762710000	2712800000	690600000	299090000	271530000	252180000	301080000	634650000	1836200000	371000000	414140000	281050000	271390000	388580000	802080000	2262700000	436450000	437060000	359950000	320880000	398200000	623560000	2479000000	434670000	321180000	261660000	218940000	229560000	509000000	1334900000	226030000	373280000	201020000	158550000	339220000	631900000
P24784	ATP-dependent RNA helicase DBP1	DBP1	0	0	0	0	0	0	31129000	0	0	0	0	0	0	37078000	0	0	0	0	0	0	15677000	21636000	0	30694000	35810000	69759000	45743000	0	17671000	0	31762000	39502000	55367000	43209000	0	36211000	0	21784000	45502000	53960000	53195000	0	26439000	0	0	41674000	54446000
P24813	AP-1-like transcription activator YAP2	CAD1	0	0	18241000	0	23047000	36759000	0	0	0	12214000	12579000	10478000	21937000	0	16549000	10022000	11642000	16240000	18848000	0	0	54626000	53793000	49735000	21731000	37793000	53050000	0	95596000	42732000	28731000	42880000	21996000	49938000	0	63155000	39186000	17706000	35741000	27646000	26670000	0	22045000	18410000	16341000	27070000	25638000
P24814	SCF E3 ubiquitin ligase complex F-box protein GRR1	GRR1	0	0	0	15133000	22990000	13968000	17374000	0	0	0	16710000	21519000	18052000	13267000	0	0	21333000	30587000	24563000	20717000	15142000	0	0	0	38224000	36385000	32653000	19688000	0	21775000	19547000	32490000	60917000	10450000	35381000	18678000	0	32107000	34742000	32950000	29440000	17451000	0	0	21474000	50247000	40249000
P24869	G2/mitotic-specific cyclin-2	CLB2	0	0	18457000	13121000	13872000	0	0	0	19978000	0	0	0	0	0	0	0	14188000	15368000	0	0	0	0	0	0	0	0	0	0	0	0	0	14975000	28745000	0	0	0	0	0	19348000	0	0	0	0	0	0	18116000	36788000
P24870	G2/mitotic-specific cyclin-3	CLB3	0	0	0	0	0	0	0	0	0	0	0	0	0	0	0	0	0	0	0	0	0	9605400	0	12141000	25339000	12257000	8151800	0	0	11208000	17891000	11908000	0	0	0	0	0	21436000	0	0	0	0	0	0	11818000	0	19177000
P25036	Subtilisin-like protease 3	YSP3	0	0	0	0	0	0	0	0	0	0	0	0	0	0	0	0	201240000	0	0	0	0	6099500	3937400	0	0	0	0	0	36903000	4217400	3001500	0	0	0	0	7382900	4368800	0	0	0	0	3779800	69029000	133270000	200060000	55077000	5803300
P25037	Ubiquitin carboxyl-terminal hydrolase 1	UBP1	227260000	194020000	269430000	153150000	116800000	166080000	276040000	163150000	174680000	296120000	154960000	103870000	166260000	219270000	180120000	172510000	195440000	144260000	102950000	130150000	206750000	187890000	197900000	131700000	74786000	71232000	83820000	204570000	166760000	169450000	120240000	65613000	45173000	107470000	186660000	137170000	200990000	100240000	67595000	26680000	17719000	180890000	157860000	200250000	202420000	131660000	73897000
P25038	Translation initiation factor IF-2, mitochondrial	IFM1	147910000	226300000	55762000	0	0	0	0	144920000	221030000	61146000	0	0	10027000	0	202260000	238340000	75545000	9076000	0	0	0	92397000	136190000	30811000	0	0	0	0	111420000	99924000	23241000	0	0	0	0	98248000	132270000	37649000	0	0	0	0	95237000	160460000	76053000	0	0
P25039	Elongation factor G, mitochondrial	MEF1	517900000	869230000	260430000	0	0	0	1590300	625350000	905730000	251480000	12116000	927520	0	1154500	555160000	832400000	252070000	1323600	0	0	1255300	235930000	374970000	110470000	0	0	0	0	333680000	237920000	106580000	0	0	0	0	365130000	283890000	158900000	231810	0	0	0	317280000	517690000	333330000	1698800	0
P25040	20S rRNA accumulation protein 4	TSR4	87530000	53077000	23682000	36820000	41628000	0	192600000	79489000	92688000	54896000	60597000	22476000	0	211950000	49190000	75476000	56650000	90612000	81299000	0	202670000	95119000	90673000	78429000	66367000	70243000	87151000	181940000	54735000	99693000	74022000	62282000	60082000	40800000	182870000	86127000	92185000	103520000	85513000	81454000	62225000	190720000	97446000	62457000	46118000	63821000	69909000
P25042	Repressor ROX1	ROX1	0	0	0	0	0	0	0	0	0	0	18525000	25311000	31181000	0	0	0	0	0	18140000	0	6755100	0	0	0	0	11258000	0	0	0	0	0	0	10904000	0	0	0	0	0	21729000	17003000	0	0	0	0	0	0	0
P25043	Proteasome subunit beta type-2	PUP1	228070000	142040000	130080000	88968000	89836000	97360000	339730000	230390000	209710000	155750000	103660000	90394000	116280000	346400000	214280000	126450000	183300000	144240000	145770000	122380000	359470000	295310000	231320000	148880000	140550000	112980000	136480000	437000000	327570000	257180000	147900000	107130000	97392000	137840000	407800000	321750000	261770000	147300000	122580000	107160000	83463000	427760000	262900000	186190000	116570000	93728000	134150000
P25044	Tyrosine-protein phosphatase 1	PTP1	19368000	18203000	0	22002000	32386000	39650000	11123000	21985000	20295000	23467000	32342000	48497000	46952000	12472000	18430000	10761000	23356000	23082000	33733000	59370000	12934000	45388000	42959000	70199000	66772000	82069000	112630000	14525000	41251000	22464000	67388000	67902000	70744000	172220000	20370000	34286000	44025000	50194000	75253000	81552000	122280000	21791000	38355000	37046000	41052000	50994000	89826000
P25045	Serine palmitoyltransferase 1	LCB1	792180000	1203900000	2016300000	944780000	214040000	5905700	0	1010500000	1240100000	2002300000	921750000	246750000	3597600	0	1155200000	1290000000	1575700000	840080000	280180000	15216000	0	1032400000	1017100000	627110000	177880000	79535000	2829800	0	1067200000	899000000	518030000	176680000	71260000	5244800	0	1167500000	1071100000	547190000	128300000	44816000	1162300	0	775140000	1310000000	1471100000	668000000	205730000
P25087	Sterol 24-C-methyltransferase	ERG6	3159500000	3470300000	3823500000	2791400000	1703100000	215870000	47611000	3750800000	3841000000	4563200000	3099700000	1129600000	224040000	44719000	4433900000	4157700000	4286800000	3037200000	2099200000	345210000	43473000	3268500000	2424600000	3234400000	2032500000	1478000000	382350000	35760000	4448200000	2166800000	3866200000	2381300000	685270000	225290000	45448000	3425000000	2351700000	3604100000	1066400000	1019900000	374290000	24004000	2962800000	3646100000	4599500000	3880400000	1647700000
P25270	rRNA methyltransferase 1, mitochondrial	MRM1	184730000	269760000	85078000	0	0	0	0	184120000	262240000	84820000	0	0	0	0	206360000	300090000	105570000	0	0	0	0	126570000	159220000	51633000	0	0	0	0	125220000	127180000	20107000	0	0	0	0	137920000	160740000	63260000	0	0	0	0	97711000	180010000	105500000	0	0
P25293	Nucleosome assembly protein	NAP1	392020000	272420000	267610000	256750000	237000000	242890000	486540000	370440000	342260000	307960000	266050000	264690000	244950000	508480000	282890000	210350000	294710000	330720000	340070000	221280000	394440000	378450000	315450000	433540000	464480000	435500000	371970000	449060000	346270000	425500000	534620000	471210000	364230000	284080000	492040000	382100000	311110000	526850000	533000000	417140000	317640000	483110000	462620000	310930000	262800000	381570000	327320000
P25294	Protein SIS1	SIS1	905730000	849940000	1083800000	1158300000	1473000000	1556700000	373390000	925330000	1056200000	1587000000	1527200000	1725400000	1915600000	418010000	1154300000	1088300000	1580700000	2091200000	2209300000	2122500000	427900000	1101600000	993340000	1563600000	1617000000	2222700000	2932700000	492620000	1277500000	1203500000	1749800000	1619000000	2078500000	2751100000	472860000	1117500000	1039400000	3126300000	4316600000	3067200000	3174300000	477670000	1207800000	1276200000	1151200000	1575700000	1803700000
P25296	Calcineurin subunit B	CNB1	121170000	92530000	62804000	77680000	46731000	21510000	280230000	79856000	69530000	72442000	87087000	68118000	20272000	195530000	86907000	63391000	112440000	170690000	155240000	63240000	269780000	170160000	145360000	159130000	129840000	104320000	65500000	354210000	127760000	214800000	162150000	127760000	88047000	43862000	358500000	159610000	160100000	227420000	218660000	104200000	57722000	360420000	199780000	78205000	137180000	122530000	74443000
P25298	mRNA 3-end-processing protein RNA14	RNA14	67289000	52992000	149390000	159410000	185820000	144120000	18813000	66375000	72381000	127790000	178220000	200740000	179020000	3011100	125330000	95601000	214050000	201100000	184910000	185460000	23646000	48578000	39790000	133220000	190310000	215290000	288070000	56979000	59549000	70484000	168580000	208590000	249170000	246630000	52792000	64464000	55032000	147530000	248540000	350000000	294330000	16784000	47431000	19955000	42496000	94303000	125910000
P25299	mRNA 3-end-processing protein RNA15	RNA15	59294000	56795000	121980000	132050000	109200000	120940000	14475000	61970000	45767000	67026000	122630000	139890000	92967000	21580000	49748000	57140000	59774000	126560000	132260000	85885000	23083000	51952000	42091000	98235000	160430000	189660000	171330000	36902000	47090000	59100000	119050000	171450000	163850000	183570000	36020000	66955000	44147000	95078000	197360000	195140000	186780000	38327000	24311000	10504000	9846500	64357000	81260000
P25302	Regulatory protein SWI4	SWI4	31583000	0	13966000	39480000	137130000	198160000	0	16361000	0	0	46709000	0	56726000	0	44428000	0	0	70379000	17356000	0	0	15507000	0	0	100040000	143430000	134660000	19800000	4754800	6516600	0	85373000	50533000	88914000	9244800	60826000	33199000	40476000	41355000	37884000	45011000	0	20924000	26922000	0	22394000	0
P25303	DnaJ-related protein SCJ1	SCJ1	402590000	500570000	830050000	378940000	88250000	0	0	460560000	466500000	977860000	415930000	95026000	0	0	524800000	569460000	723540000	402850000	141390000	0	0	916680000	841500000	539420000	149570000	63071000	11991000	11466000	1309700000	699740000	381870000	118470000	50062000	2042500	9516400	991410000	760980000	488590000	180660000	103640000	1223300	0	1111000000	1257500000	1572600000	618900000	181150000
P25332	Probable ribokinase	RBK1	23068000	7556400	0	0	0	0	94597000	27519000	0	0	0	0	0	78026000	0	21959000	10099000	8547900	0	0	65817000	48669000	46038000	17022000	22511000	12356000	0	168450000	39285000	53369000	46344000	21712000	24704000	0	158070000	37173000	86486000	43605000	33205000	13154000	0	140050000	73834000	51730000	16653000	37595000	31832000
P25333	Serine/threonine-protein kinase HAL4/SAT4	SAT4	26922000	13978000	53671000	57391000	19135000	18509000	0	27408000	30793000	65919000	64959000	40564000	23015000	0	38736000	47677000	50153000	54160000	29518000	14468000	0	6425100	46615000	187510000	84254000	47579000	27275000	0	10718000	31831000	110700000	81343000	67547000	27962000	0	13661000	0	53300000	117900000	64094000	39467000	0	0	0	11546000	10153000	4158700
P25334	Peptidyl-prolyl cis-trans isomerase CPR4	CPR4	22397000	27342000	53408000	37450000	2412500	0	0	9697600	9239800	42183000	22928000	10863000	0	0	39956000	44814000	57002000	54971000	34849000	6386000	0	323370000	319000000	176080000	55093000	5282000	9785500	0	412690000	233570000	155450000	79325000	41311000	0	0	321170000	225090000	148550000	62833000	23330000	0	0	162710000	232460000	266240000	125940000	51714000
P25336	DNA mismatch repair protein MSH3	MSH3	23564000	0	7048900	19239000	64419000	57974000	9605900	21179000	0	8250200	13877000	25101000	26559000	10663000	0	0	0	0	45826000	136220000	14378000	6335200	15497000	13038000	6723900	46509000	95522000	20523000	7920100	0	0	12852000	25400000	195460000	21702000	0	0	0	11176000	22821000	128030000	19190000	0	0	0	11126000	24307000
P25337	Pre-mRNA-splicing factor BUD31	BUD31	0	0	0	25282000	34417000	66765000	0	0	0	17275000	0	39815000	47920000	0	0	19474000	18677000	17716000	0	0	0	19381000	18194000	0	24124000	31379000	45139000	24537000	0	26891000	0	20503000	20060000	44075000	0	0	0	37918000	33336000	44460000	28474000	0	0	25891000	0	0	24491000
P25338	Uncharacterized endoplasmic reticulum membrane protein YGL010W		22622000	65933000	0	0	0	0	0	26413000	29131000	58654000	0	0	0	0	56242000	63994000	77662000	43951000	21244000	0	0	65285000	79859000	52325000	0	0	0	0	86988000	65668000	49752000	0	0	0	0	0	0	0	0	0	0	0	41052000	86578000	99939000	34342000	0
P25339	Pumilio homology domain family member 4	PUF4	208370000	199180000	244290000	276120000	345580000	250680000	64412000	225840000	211920000	242930000	334240000	386620000	302210000	71385000	265570000	261650000	335730000	369030000	322480000	208150000	72850000	114200000	104170000	159760000	234330000	288690000	212460000	59598000	159080000	128730000	233190000	287400000	269430000	165740000	68425000	136800000	117190000	248900000	365740000	346980000	184420000	51223000	108100000	131470000	91503000	160090000	218170000
P25340	Delta(24(24(1)))-sterol reductase	ERG4	1807900000	2155400000	4025500000	1826200000	462040000	37969000	0	1491500000	2251900000	3124000000	1333600000	468840000	76585000	0	2005700000	2589800000	3554200000	1889300000	635050000	42220000	0	1636200000	1504400000	800840000	205530000	75849000	10351000	0	1581300000	1153000000	740980000	161490000	35795000	9607200	0	1650100000	1600600000	876900000	227500000	69772000	0	0	997820000	1617600000	2232000000	902190000	274650000
P25342	Cell division control protein 10	CDC10	467750000	496840000	1132300000	898180000	334200000	269070000	49679000	505440000	514280000	1024600000	810750000	346410000	219650000	110050000	513660000	403400000	590020000	485220000	316850000	165160000	101280000	379150000	320180000	446300000	397410000	200140000	58791000	163280000	458920000	304430000	476950000	372740000	175530000	234030000	205290000	421860000	270060000	422640000	338020000	194450000	70130000	167320000	476520000	392200000	321370000	278420000	194500000
P25343	Reduced viability upon starvation protein 161	RVS161	228550000	233930000	286790000	285990000	303420000	546580000	210720000	188120000	233000000	319050000	289340000	293120000	590920000	251110000	184690000	152790000	271060000	312140000	297870000	600070000	238550000	241990000	260750000	876040000	782200000	762590000	1092300000	275350000	168880000	318170000	705340000	628550000	582090000	1063300000	292430000	241730000	276220000	840190000	619430000	747230000	1186100000	300580000	421520000	425040000	579020000	879270000	921930000
P25344	Protein STE50	STE50	38459000	24232000	64106000	69195000	136220000	90884000	24209000	26576000	68017000	63158000	87294000	83312000	83522000	68421000	0	0	16311000	34958000	61733000	53010000	62107000	39140000	27922000	32741000	41959000	69556000	144980000	39125000	0	51485000	45873000	54309000	57023000	135120000	67667000	32206000	0	42926000	58880000	64805000	94555000	52003000	44887000	0	41521000	59004000	105930000
P25345	Asparagine--tRNA ligase, mitochondrial	SLM5	84821000	143920000	35161000	0	0	0	0	89796000	147700000	32598000	4157300	75540000	139750000	0	120450000	157450000	45608000	22579000	83826000	2241100	0	95038000	93384000	30539000	61842000	0	0	0	90338000	83042000	26921000	0	0	0	0	70912000	106880000	35711000	0	0	0	0	84357000	188870000	120220000	0	0
P25348	54S ribosomal protein L32, mitochondrial	MRPL32	239620000	504020000	0	0	0	0	0	266190000	460950000	149210000	0	0	0	0	203980000	403250000	92980000	0	0	0	0	173830000	187310000	101080000	0	0	0	0	270390000	196020000	97765000	0	0	0	0	224370000	290220000	116240000	0	0	0	0	149430000	368230000	203710000	0	0
P25349	Flavoprotein-like protein YCP4	YCP4	1208500000	1287900000	1158400000	666970000	100800000	0	57173000	1341500000	1121800000	1102600000	552970000	88764000	0	63990000	1486800000	1151800000	658070000	418240000	131510000	6718300	98463000	1455800000	1238400000	1231600000	737550000	125620000	0	29988000	1543900000	1065600000	1430900000	536290000	121920000	5539900	55056000	1617800000	1211400000	1313500000	542590000	150020000	7775800	8450600	1422100000	1521900000	2237300000	1510300000	375520000
P25351	Uncharacterized membrane protein YCR023C		31908000	62848000	160380000	48691000	0	0	0	16835000	64819000	173180000	55674000	0	0	0	36604000	55005000	138050000	39564000	15636000	0	0	56925000	93539000	155010000	38670000	0	0	0	81904000	88300000	140470000	47847000	0	0	0	55146000	59402000	106320000	53225000	31377000	0	0	22566000	37229000	82899000	59671000	0
P25353	Ectonucleotide pyrophosphatase/phosphodiesterase 1;Alkaline phosphodiesterase 1;Nucleotide pyrophosphatase	NPP1	53149000	54703000	114520000	231090000	176650000	63931000	0	65735000	55870000	133570000	233090000	195760000	44605000	0	62943000	44942000	115770000	320690000	287340000	109360000	0	67587000	71754000	81012000	105100000	88495000	43991000	0	87105000	69208000	97232000	135530000	103480000	38143000	0	82015000	80667000	89718000	132050000	101140000	30233000	0	74701000	89220000	113370000	130620000	82723000
P25354	DUP240 protein YCR007C		0	0	0	0	0	0	0	0	0	0	0	0	0	0	0	0	0	0	0	0	0	0	0	0	56756000	36377000	0	0	0	0	21571000	44830000	56830000	0	0	0	0	0	31588000	32071000	0	0	0	0	0	0	11274000
P25355	Copper transport protein 86	CTR86	28233000	51028000	14293000	35684000	20410000	0	416790000	0	0	0	29790000	0	0	379730000	0	0	0	13732000	0	0	296710000	60735000	15849000	11052000	9109400	0	0	339660000	7531600	64495000	17587000	12538000	44009000	0	389400000	32178000	54396000	35612000	36681000	22257000	11738000	325290000	41534000	0	0	62263000	42482000
P25356	Beige protein homolog 1	BPH1	0	10818000	50343000	28729000	3162600	0	0	0	0	68107000	28135000	18139000	0	0	5758200	4346500	63333000	44043000	20218000	29939000	0	27418000	60958000	285190000	262910000	39356000	26347000	0	57327000	71866000	548530000	271950000	117800000	74481000	0	21186000	50140000	362180000	272830000	97044000	42019000	0	20188000	28179000	106110000	199350000	112020000
P25357	Probable DNA-binding protein SNT1	SNT1	58859000	16978000	90538000	169700000	165580000	218850000	0	55194000	0	14421000	135530000	187910000	184100000	0	46734000	45604000	114910000	91878000	88343000	172660000	0	39125000	45657000	107890000	227070000	325350000	244180000	77631000	7156500	22952000	125520000	261930000	246000000	235170000	56643000	57213000	0	82628000	176640000	210120000	156180000	26384000	29522000	48025000	28363000	41403000	129910000
P25358	Elongation of fatty acids protein 2	ELO2	755810000	1048200000	2141800000	727620000	96092000	0	0	737760000	615410000	2032800000	665010000	0	0	0	940930000	1338700000	1512700000	782530000	68669000	0	0	342060000	234350000	141610000	80812000	0	0	0	0	327390000	0	37869000	0	0	0	411370000	149650000	106690000	42518000	0	0	0	203460000	432600000	1013400000	253900000	0
P25359	Exosome complex component RRP43	RRP43	73322000	44912000	57543000	75255000	127110000	223080000	85165000	82238000	53410000	71993000	87679000	131730000	247790000	89175000	86470000	59796000	66783000	95311000	123610000	276740000	111640000	67299000	54304000	57564000	66150000	106430000	220640000	102780000	64528000	60637000	60527000	75793000	91554000	236960000	104570000	81987000	67563000	70416000	78469000	114860000	228970000	98239000	66545000	54902000	13685000	63455000	85430000
P25360	Inorganic phosphate transporter PHO87	PHO87	442860000	1214700000	997920000	947060000	525910000	90649000	0	611120000	645700000	1251300000	1014700000	631640000	149030000	0	597330000	689280000	1024700000	943780000	833810000	164460000	0	461690000	464830000	400240000	287210000	130810000	0	0	673520000	435430000	345190000	200130000	209030000	35656000	0	539220000	522470000	444340000	341620000	208100000	0	0	269470000	342060000	665930000	784090000	492730000
P25361	Uncharacterized protein YCR043C		278360000	290860000	514970000	797310000	572580000	175900000	0	233640000	226170000	420920000	682000000	703120000	223920000	0	109560000	119720000	193930000	401380000	298650000	162710000	0	154610000	137750000	239620000	90404000	48081000	57226000	0	241950000	101430000	188330000	118190000	135750000	71841000	0	131800000	77278000	143700000	113270000	90511000	61614000	0	100700000	98902000	185510000	460470000	398500000
P25365	Putative guanine nucleotide-exchange factor SED4	SED4	168770000	240990000	491500000	238170000	63316000	6551400	0	192590000	186540000	428720000	185070000	72562000	0	0	289800000	262270000	350130000	197660000	76220000	2890400	0	299180000	293400000	190790000	69226000	15002000	0	0	331420000	219880000	142250000	68003000	22174000	0	0	292030000	264870000	167770000	65245000	4025000	0	0	221430000	368220000	476660000	214690000	80441000
P25366	Protein OCA4	OCA4	7946900	0	11207000	26675000	22589000	23106000	15104000	8688300	4938500	13866000	32774000	34058000	19859000	21194000	0	0	7627700	19226000	18118000	17792000	0	16305000	19745000	31198000	75359000	103270000	97740000	22179000	0	15233000	15902000	57150000	39694000	92860000	21191000	0	0	13925000	39152000	52791000	56420000	9227800	15633000	10241000	0	24686000	46635000
P25367	[PIN+] prion protein RNQ1	RNQ1	832650000	754300000	585860000	919580000	1336400000	1566700000	316160000	853590000	755110000	725000000	1245800000	1644800000	1966100000	351520000	1002400000	788810000	577840000	743750000	1214400000	1503700000	341220000	786290000	560980000	923830000	1575300000	2251500000	2824300000	417340000	1029700000	623600000	996460000	1702100000	2492200000	2901800000	433920000	821350000	617430000	909630000	1375300000	2433000000	2426500000	364690000	717320000	478280000	522870000	1149200000	2075700000
P25368	Ribosomal RNA-processing protein 7	RRP7	98484000	80659000	161610000	214190000	260000000	250600000	23829000	126000000	28265000	158750000	229220000	239010000	244900000	23932000	138030000	92607000	156720000	210960000	289570000	293380000	65179000	77767000	58751000	123110000	243040000	309670000	342770000	42790000	36202000	61038000	122820000	253680000	309250000	256150000	35983000	93444000	65708000	109690000	235080000	349850000	355750000	29297000	68321000	53124000	76954000	162530000	224350000
P25369	LAS seventeen-binding protein 5	LSB5	30166000	28017000	27593000	30799000	16058000	0	65381000	21385000	37055000	33519000	20817000	15590000	0	61821000	0	0	33762000	46063000	45804000	0	74333000	36333000	30695000	37572000	31080000	24618000	28766000	85801000	17005000	48887000	41230000	33105000	27628000	0	76744000	38163000	33270000	51654000	55908000	34025000	0	78801000	44211000	33120000	30620000	44010000	37109000
P25370	Good for full DBP5 activity protein 2	GFD2	7703600	5958100	28386000	65020000	57461000	14080000	0	6223500	9594400	42224000	116480000	119650000	86780000	3178100	39330000	24360000	85105000	115250000	129790000	59183000	0	0	0	0	7624700	6977200	0	0	0	0	5386000	17726000	16645000	6527900	0	0	0	2917300	12422000	24850000	7423700	0	0	0	0	0	0
P25371	Probable ATP-dependent permease	ADP1	246740000	361790000	962340000	470720000	141780000	0	69083000	247830000	336890000	921630000	344530000	79485000	0	46602000	394080000	562460000	1156900000	395100000	197000000	0	15598000	412960000	577050000	838470000	350200000	70452000	15509000	0	514060000	382030000	742230000	363770000	153250000	12179000	0	398390000	559530000	768630000	304750000	124840000	13452000	0	443150000	744930000	1609100000	1125900000	489510000
P25372	Thioredoxin-3, mitochondrial	TRX3	340860000	589740000	174870000	0	0	0	0	238930000	666530000	178810000	0	0	0	0	474180000	703940000	180810000	0	0	0	0	331750000	565690000	205650000	0	0	0	0	463220000	415260000	149540000	0	0	0	0	415480000	436870000	183990000	0	0	0	0	401700000	944120000	608950000	32446000	0
P25373	Glutaredoxin-1	GRX1	145050000	143660000	100310000	95399000	92825000	8119300	426020000	140150000	134390000	91277000	98158000	95954000	5394000	379880000	109870000	154210000	132520000	167150000	132920000	38194000	475960000	588580000	548040000	509270000	442240000	289620000	184240000	1334500000	473980000	607620000	461670000	308360000	282090000	136300000	1081300000	459770000	759880000	537020000	423290000	241110000	182570000	1170500000	833380000	540150000	583870000	685530000	497950000
P25374	Cysteine desulfurase, mitochondrial	NFS1	781830000	1479600000	394590000	0	0	0	0	965690000	1372500000	385560000	1779600	0	0	0	909530000	1281000000	414730000	782220	816080	0	0	903340000	1155300000	391310000	0	1680000	1628900	0	1062000000	980360000	341840000	995080	950180	0	0	773690000	973920000	381630000	1257900	0	0	0	937150000	1594300000	994520000	54077000	0
P25375	Saccharolysin	PRD1	186200000	223840000	105010000	51389000	13018000	0	181670000	162520000	165420000	97203000	34387000	10019000	3167700	182180000	157440000	215220000	110960000	61626000	45741000	3383800	201960000	259130000	304810000	153800000	89438000	61734000	36831000	318160000	242970000	289640000	157730000	77010000	65179000	14002000	271480000	267170000	364120000	180050000	107280000	52777000	21899000	307380000	291950000	355240000	256910000	125880000	72135000
P25376	General amino acid permease AGP1	AGP1	91726000	132570000	235520000	335060000	300340000	95292000	1767200	124200000	119340000	249790000	287770000	345700000	130140000	2753900	91823000	64243000	174890000	423280000	405210000	166190000	0	66274000	64893000	160610000	145290000	121440000	80935000	0	92323000	84229000	208520000	208780000	200880000	84473000	0	80115000	77944000	175090000	173630000	146480000	61507000	6793200	71958000	66084000	186750000	439450000	441270000
P25378	Rheb-like protein RHB1	RHB1	15740000	6459700	29820000	19013000	0	0	24554000	0	14152000	25312000	21176000	12815000	12526000	29845000	0	0	20365000	34532000	16948000	8500200	24096000	21324000	26249000	43348000	87601000	50667000	29237000	21976000	7505900	34176000	57324000	57309000	38452000	30399000	20023000	10284000	13208000	47896000	56607000	36100000	29687000	35901000	26672000	28187000	55851000	56673000	41686000
P25382	Ribosome assembly protein 4	RSA4	189040000	164910000	171020000	181410000	278350000	521900000	181350000	224770000	182590000	213510000	218240000	279830000	614720000	156180000	228170000	152300000	183710000	202780000	284480000	653040000	167570000	137970000	112900000	169160000	203250000	271400000	525610000	80369000	159850000	99853000	160870000	217910000	237610000	552070000	88189000	146740000	113830000	150350000	202730000	292760000	485150000	37834000	140540000	89612000	112510000	196830000	274340000
P25383	Transposon Ty2-C Gag polyprotein;Capsid protein;Gag-p4	TY2A-C	105190000	76811000	159560000	571640000	492180000	253740000	154680000	114280000	119640000	280260000	835060000	876130000	417350000	37257000	40269000	54617000	72823000	203070000	259330000	85862000	0	894070000	755990000	2602800000	5388400000	5543800000	3751200000	333240000	1198000000	839200000	2880500000	5146000000	4017300000	2612200000	423770000	390410000	384320000	1391300000	1429000000	2358700000	1504600000	156480000	383310000	296580000	1290100000	5342000000	3249300000
P25384	Transposon Ty2-C Gag-Pol polyprotein;Capsid protein;Ty2 protease;Integrase;Reverse transcriptase/ribonuclease H	TY2B-C	84572000	44293000	120020000	391490000	399450000	125820000	0	104720000	96002000	154910000	415530000	516110000	153930000	12126000	20005000	39526000	124130000	235010000	268380000	108940000	12674000	241030000	154630000	967950000	1165400000	1081900000	484190000	29303000	346350000	175770000	995370000	1737300000	1573700000	493360000	30911000	310000000	210840000	805210000	1207700000	1087300000	426260000	53844000	125690000	105360000	286120000	624830000	612530000
P25385	Protein transport protein BOS1	BOS1	188520000	199530000	236970000	256330000	294090000	163050000	25738000	145400000	172910000	229060000	192420000	247170000	158820000	0	228160000	192670000	200170000	256960000	204090000	142390000	27070000	345050000	272970000	263060000	286450000	322990000	219810000	15491000	399570000	225450000	241720000	346080000	397340000	234460000	14369000	358430000	240700000	243450000	394500000	358270000	264720000	16199000	297650000	296870000	264250000	309580000	438620000
P25386	Intracellular protein transport protein USO1	USO1	180230000	148670000	7847100	68520000	22593000	11939000	380000000	208440000	95351000	19118000	116690000	42303000	13659000	279250000	182460000	59911000	19468000	87238000	80556000	0	384410000	156780000	82195000	28822000	29994000	24659000	17751000	294910000	82416000	77639000	47059000	35417000	23348000	2736700	272440000	172290000	116250000	79687000	52051000	36724000	26987000	283110000	138420000	32436000	0	21416000	50644000
P25389	Probable serine/threonine-protein kinase KCC4	KCC4	60340000	55103000	37124000	45809000	0	0	0	0	0	0	62300000	66446000	0	0	0	0	57531000	65325000	61771000	51732000	0	0	0	57669000	0	0	0	0	0	0	0	92667000	0	0	0	51899000	0	0	92843000	0	0	0	0	0	0	0	0
P25441	DNA-directed RNA polymerase III subunit RPC4	RPC53	159070000	106460000	158440000	248650000	522520000	476230000	77334000	175310000	113900000	200020000	285070000	442000000	563010000	136270000	195260000	110250000	138640000	240140000	294230000	291700000	137120000	92903000	38457000	75991000	137170000	191480000	227510000	111800000	112680000	82527000	87483000	175320000	241130000	245200000	111370000	112910000	72130000	76753000	149940000	194170000	228710000	106020000	90713000	11835000	0	68940000	108480000
P25443	40S ribosomal protein S2	RPS2	13990000000	9108100000	8442900000	13580000000	26486000000	44377000000	12847000000	13256000000	10217000000	9016400000	19739000000	28189000000	53162000000	14926000000	13033000000	9191200000	9428200000	14744000000	27252000000	68433000000	15655000000	8539800000	7109200000	7887700000	11688000000	19420000000	38672000000	8041800000	7098700000	7246500000	6899100000	11247000000	15457000000	36315000000	8482300000	8001400000	8840100000	8419300000	13244000000	21500000000	42706000000	7995300000	8596300000	5837700000	5124100000	11646000000	20167000000
P25451	Proteasome subunit beta type-3	PUP3	251540000	170300000	143720000	103790000	88057000	123840000	262940000	222290000	153420000	153860000	126980000	74471000	74819000	259070000	141740000	116650000	119330000	108660000	116320000	73989000	222440000	299550000	251640000	174800000	140240000	117720000	91952000	309150000	296040000	259010000	145250000	117750000	95898000	109280000	308140000	278110000	213110000	103380000	82839000	74663000	67210000	257660000	246780000	191930000	109190000	158580000	137770000
P25454	DNA repair protein RAD51	RAD51	28939000	0	37129000	39948000	81158000	0	61614000	7670300	20172000	32475000	70282000	74846000	23994000	61367000	0	0	30862000	24432000	31256000	0	36125000	47044000	36238000	20214000	39436000	55385000	0	57313000	0	53352000	37988000	47174000	29029000	0	48856000	12948000	0	26407000	83515000	31469000	0	0	10657000	0	0	0	17657000
P25491	Mitochondrial protein import protein MAS5	YDJ1	1660400000	1501900000	2523600000	3164600000	3432300000	2689500000	1085000000	1553400000	1580700000	1847800000	2669100000	3452800000	3446100000	1142200000	2050600000	1987800000	3217800000	4366100000	4276500000	3063700000	1394300000	1857600000	1777400000	2890000000	3187700000	3543100000	3440700000	1448500000	1618900000	2017600000	2864300000	2913100000	3255100000	3141400000	1427000000	1869500000	1820700000	4982000000	5461100000	4713800000	3448600000	1449500000	2143200000	1754300000	2577000000	3440100000	3606400000
P25515	V-type proton ATPase subunit c	VMA3	1337900000	1158500000	5512800000	5061400000	489240000	285840000	20005000	387350000	306050000	398550000	774290000	318260000	68705000	10037000	669210000	1570100000	4036200000	2688400000	1538000000	187790000	12679000	1614800000	2107200000	1833800000	3771500000	1275700000	171850000	3587700	448750000	1523500000	2158700000	2097700000	425610000	128260000	5164800	1779500000	1724000000	5083400000	1998000000	900460000	307540000	7475100	1334200000	1229200000	3183700000	2479100000	827300000
P25554	SAGA-associated factor 29	SGF29	22776000	19178000	36243000	89575000	90615000	96550000	4086800	46613000	19673000	43612000	106000000	103070000	94595000	3211100	61025000	35851000	56535000	50310000	85705000	89864000	13853000	21802000	7778000	102330000	212440000	293490000	186510000	0	27324000	18269000	68246000	271770000	317920000	175150000	0	33341000	0	42691000	127060000	173800000	126570000	0	29508000	28392000	15977000	27093000	81396000
P25555	Single-strand telomeric DNA-binding protein GBP2	GBP2	296700000	244360000	385390000	565060000	672340000	552610000	181770000	390880000	295850000	418120000	608460000	933230000	702410000	176180000	487520000	321450000	372450000	423650000	496140000	446380000	179800000	263800000	160550000	267280000	484750000	563960000	467650000	96286000	397530000	173020000	345980000	507800000	560730000	456870000	101860000	320860000	170040000	241190000	470180000	537890000	526850000	94456000	226220000	186190000	201830000	376040000	559770000
P25558	Bud site selection protein 3	BUD3	47604000	25013000	27604000	41447000	40469000	119100000	47233000	17994000	14204000	39771000	45781000	45327000	109560000	41921000	84742000	37979000	62628000	49763000	56826000	174020000	52612000	12432000	21490000	49926000	44003000	61627000	184200000	31721000	6069500	21631000	61473000	49471000	39779000	209570000	40873000	13849000	5580800	62498000	71719000	68081000	206680000	19941000	38279000	22673000	20048000	28751000	16287000
P25559	Sister chromatid cohesion protein DCC1	DCC1	7188400	3731700	14356000	34257000	34003000	65718000	0	0	0	0	16224000	46052000	176220000	10220000	0	0	2428000	3849900	8774600	93247000	5658000	9748100	10533000	16104000	39060000	75232000	155100000	7506300	7880500	9407300	12450000	30018000	44034000	161880000	19339000	10953000	0	10355000	20802000	88036000	236410000	5963000	8809300	0	13561000	41700000	59482000
P25560	Protein RER1	RER1	359830000	355800000	665080000	785320000	867680000	467140000	35657000	432890000	224050000	411710000	691540000	835790000	617370000	34060000	503640000	378310000	466870000	899530000	968850000	728250000	32776000	493680000	407130000	504080000	418760000	377750000	368780000	0	486580000	360790000	358890000	490530000	628240000	398540000	0	419300000	501950000	506690000	440510000	576460000	428200000	0	383040000	404500000	617960000	900610000	1057900000
P25566	Peptide methionine sulfoxide reductase 2	MXR2	41921000	44442000	45200000	17226000	0	0	110810000	31986000	41194000	25469000	19737000	0	0	71640000	25683000	41643000	34492000	14912000	19223000	0	39374000	64734000	133800000	66242000	17331000	24967000	0	105730000	32113000	94611000	53616000	29779000	0	0	88405000	64686000	85072000	84448000	33052000	24158000	0	84933000	87631000	114790000	58077000	33569000	44163000
P25567	RNA-binding protein SRO9	SRO9	1476900000	1008000000	963880000	1217400000	1725700000	3094500000	1052900000	1323800000	1193400000	1258400000	1873600000	2095400000	3638300000	1353600000	1479500000	1319200000	1275900000	1180200000	1421600000	2251700000	1081400000	839180000	703090000	782960000	1145000000	1725300000	2859300000	830530000	948760000	797260000	819630000	1168300000	1114800000	2325100000	717430000	896450000	843990000	962860000	1180700000	1641000000	2623300000	727320000	715830000	452640000	334960000	867800000	1425000000
P25568	Autophagy-related protein 22	ATG22	0	0	51694000	8582000	0	0	0	0	0	18251000	0	0	0	0	0	0	0	0	0	0	0	9903600	0	13770000	25044000	0	0	0	16087000	17411000	33369000	20672000	0	0	0	19711000	18066000	36064000	11431000	0	0	0	8987900	9628200	63770000	99178000	0
P25569	Glucose-induced degradation protein 7	GID7	0	0	0	0	0	0	0	0	0	0	0	0	0	13211000	0	0	0	0	0	0	7844700	17415000	0	0	16251000	0	0	61702000	11765000	18979000	11638000	0	0	0	51892000	14525000	16413000	10974000	14808000	14579000	0	34078000	23540000	14706000	11483000	8741700	21881000
P25573	Mitochondrial inner membrane i-AAA protease supercomplex subunit MGR1	MGR1	147850000	284450000	80755000	0	0	0	0	168280000	254470000	71778000	0	0	0	0	171420000	231480000	69350000	0	0	0	0	188080000	261670000	106750000	0	0	0	0	219520000	211590000	66237000	0	0	8585800	0	158280000	167180000	90591000	0	0	0	0	173710000	361070000	212480000	0	0
P25574	ER membrane protein complex subunit 1	EMC1	632070000	783070000	1397700000	759780000	115830000	0	0	522370000	512970000	1172500000	588170000	81994000	0	0	753130000	570600000	537290000	417280000	170500000	3218800	0	610780000	635470000	319110000	74322000	2959400	0	1849200	738310000	464060000	137920000	54140000	2877500	612350	0	764510000	648180000	341010000	55678000	2236100	620960	2969800	500670000	628780000	908390000	408390000	99880000
P25576	Nicotinamide mononucleotide adenylyltransferase	POF1	75609000	78560000	41352000	19679000	46706000	76538000	57152000	50680000	81646000	44309000	30777000	34340000	51698000	41504000	59696000	47871000	16173000	0	0	55939000	39150000	94777000	109930000	81963000	47064000	60097000	108530000	104190000	86517000	99436000	60507000	58635000	55008000	111780000	105050000	61806000	97991000	53861000	32432000	51206000	82830000	77574000	125330000	213840000	158220000	67209000	85680000
P25577	Uncharacterized protein YCL049C		0	0	6859000	15700000	2131100	0	0	0	0	13900000	6043300	3553100	2655900	0	0	0	3069200	27679000	19400000	0	0	143400000	125640000	84001000	9178600	10710000	0	0	191420000	134750000	71727000	0	11736000	0	0	137630000	97862000	43410000	32188000	29534000	0	0	229080000	311570000	357450000	200740000	57972000
P25578	CDP-diacylglycerol--glycerol-3-phosphate 3-phosphatidyltransferase	PGS1	72538000	73955000	37380000	0	0	0	0	48047000	70732000	24651000	0	0	0	0	64595000	60898000	0	0	0	0	0	51505000	81281000	30469000	0	0	0	53809000	51088000	52767000	0	0	0	0	45422000	45790000	63665000	45353000	0	0	0	0	85013000	94708000	52812000	0	0
P25579	Laminarase-resistance protein LRE1	LRE1	0	0	0	13398000	0	0	0	0	0	0	0	0	0	0	0	0	14847000	14018000	0	0	3912500	7722600	0	21839000	26378000	16582000	0	5655000	9192700	5842800	20236000	21809000	11309000	0	4715500	0	13001000	20033000	26960000	13441000	0	5568600	0	0	0	0	0
P25580	Protein PBN1	PBN1	132290000	153350000	300460000	152480000	10337000	0	0	141570000	129240000	242910000	122370000	7316400	0	0	127400000	152290000	208740000	118590000	12459000	0	0	165350000	120220000	63998000	15690000	0	0	0	203020000	120940000	82085000	1803200	0	0	0	174310000	140050000	73551000	12660000	4765900	0	0	166530000	207720000	371310000	107250000	0
P25582	27S pre-rRNA (guanosine(2922)-2-O)-methyltransferase	SPB1	140040000	97875000	135270000	141600000	176420000	484330000	110540000	148480000	106700000	120140000	143430000	180930000	527100000	135640000	168080000	94137000	118650000	137400000	191340000	521250000	140230000	52519000	34740000	36761000	100190000	175200000	425710000	86691000	33318000	32783000	48670000	98152000	125920000	412800000	92844000	88178000	48242000	75645000	133010000	191230000	399840000	90414000	83594000	47076000	50727000	107770000	176330000
P25583	Karyogamy protein KAR4	KAR4	0	0	0	0	0	0	0	0	0	0	0	0	0	0	0	0	0	0	0	0	0	0	0	0	0	0	0	0	0	0	0	12155000	18770000	0	0	0	0	0	0	0	0	0	0	0	0	0	0
P25586	KRR1 small subunit processome component	KRR1	145090000	104150000	189950000	277150000	369580000	417320000	140540000	167090000	122710000	192750000	311670000	408580000	510640000	159910000	190970000	121880000	172170000	232820000	323520000	569750000	151260000	96383000	65971000	130650000	228350000	328230000	437700000	98111000	97289000	88747000	155410000	265950000	330460000	441700000	113140000	118250000	81008000	153770000	270820000	362240000	490790000	113630000	89163000	65437000	74979000	163310000	262400000
P25588	Mediator of replication checkpoint protein 1	MRC1	71382000	76261000	112810000	99245000	120170000	235490000	72802000	94400000	0	0	0	228780000	0	74127000	63178000	0	0	63400000	91937000	386830000	54605000	124520000	0	0	31644000	0	102960000	0	42719000	0	50446000	95912000	99581000	293690000	29077000	0	0	0	0	91534000	89540000	23276000	0	0	0	0	0
P25604	Suppressor protein STP22 of temperature-sensitive alpha-factor receptor and arginine permease	STP22	0	0	53364000	55551000	0	0	15882000	20259000	0	61959000	40177000	21544000	0	31734000	0	0	0	20595000	0	0	34252000	23642000	0	27047000	17210000	0	0	28704000	25310000	27939000	22539000	23684000	0	0	33741000	0	22320000	0	0	21895000	0	39542000	0	0	0	0	0
P25605	Acetolactate synthase small subunit, mitochondrial	ILV6	6187200000	10597000000	2322600000	11801000	0	0	6523200	6086500000	8481100000	2654300000	18435000	0	0	14465000	6057500000	6878200000	2406000000	16646000	2241000	0	13624000	4202000000	5585300000	1840000000	0	0	0	17496000	4099200000	4693500000	1234400000	602440	0	0	3955700	3980300000	4429300000	1628500000	5205100	0	0	4354800	3724200000	6592800000	3667400000	205130000	0
P25607	Uncharacterized protein YCR101C	YCR101C	0	0	0	0	0	0	0	0	0	0	0	0	0	0	0	0	0	0	0	0	0	25891000	0	0	0	0	0	0	23102000	13436000	0	0	0	0	0	0	0	0	0	0	0	0	33162000	0	55297000	0	0
P25611	Regulator of drug sensitivity 1	RDS1	0	0	0	0	0	0	0	0	0	0	0	17908000	30313000	0	0	0	0	0	0	0	0	0	0	0	25765000	106050000	35079000	0	0	0	0	32324000	46537000	42265000	0	0	0	0	26202000	29894000	0	0	0	0	0	26299000	7469900
P25616	UPF0655 protein YCR015C		0	0	0	0	0	0	0	0	0	0	0	0	0	0	0	0	0	0	0	0	0	0	14248000	0	0	13398000	0	69184000	0	22351000	12343000	16115000	13312000	21437000	26542000	0	0	0	0	0	0	33871000	0	0	0	0	0
P25617	Uncharacterized protein YCR016W		114570000	79887000	176890000	244150000	306000000	361340000	123160000	84638000	72116000	163760000	228070000	334550000	527900000	135890000	129250000	92671000	151560000	230220000	338310000	563980000	136830000	66685000	42476000	91453000	166180000	241040000	327280000	88522000	34164000	74837000	106890000	198110000	255390000	352480000	79672000	57235000	64414000	100040000	166500000	279810000	395120000	95077000	62645000	44342000	66548000	169450000	260250000
P25618	Protein CWH43	CWH43	193610000	304230000	661630000	242520000	33749000	0	0	295830000	338640000	615210000	197630000	44081000	0	0	292540000	235380000	340990000	127890000	50591000	63836000	0	303260000	261890000	167660000	12273000	0	0	0	407270000	263730000	137590000	9384500	0	0	0	260770000	213530000	110820000	2813500	0	0	0	240770000	377450000	465530000	156030000	35901000
P25619	30 kDa heat shock protein	HSP30	28210000	20496000	52223000	51922000	62620000	0	0	0	0	71324000	73408000	43810000	0	0	0	0	0	0	0	0	0	0	0	0	0	0	0	0	0	0	0	0	0	0	0	0	0	0	0	0	0	0	0	0	0	0	0
P25621	Pantothenate transporter FEN2	FEN2	20690000	29714000	37336000	41476000	34182000	0	0	15523000	0	29663000	58524000	0	0	0	20222000	22446000	45932000	46289000	49774000	0	0	58795000	66134000	82221000	42628000	34921000	0	0	58231000	48635000	84642000	67623000	45992000	20230000	0	59751000	47341000	73740000	61436000	40036000	0	0	0	23147000	34074000	40411000	40912000
P25623	Suppressor of yeast profilin deletion	SYP1	173490000	142160000	267630000	308560000	334960000	418480000	130650000	159580000	192020000	277100000	328090000	375410000	521040000	149480000	140220000	114840000	199510000	280510000	298650000	421030000	145450000	161950000	181740000	624990000	700880000	703940000	785510000	157750000	138320000	196100000	455900000	657190000	682420000	826760000	181170000	161630000	145230000	469620000	572750000	637730000	775850000	179150000	212700000	260130000	619010000	704010000	701660000
P25625	Protein PER1	PER1	0	0	0	0	0	0	0	0	0	0	0	0	0	0	0	55079000	80099000	59278000	0	0	0	63256000	31259000	0	0	0	0	0	0	53890000	0	0	0	0	0	0	49657000	67927000	0	0	0	0	0	0	85724000	0	0
P25626	54S ribosomal protein IMG1, mitochondrial	IMG1	329550000	447670000	142260000	0	0	0	0	307520000	423930000	129460000	0	0	0	0	218010000	354340000	87606000	0	0	0	0	207180000	283450000	108990000	0	0	0	0	287140000	224420000	71761000	0	0	0	0	179070000	194640000	84526000	0	0	0	0	186090000	390100000	200860000	4008300	0
P25627	18S rRNA (guanine(1575)-N(7))-methyltransferase	BUD23	72892000	0	0	61510000	127200000	427950000	130150000	102580000	73877000	57989000	93507000	150200000	480190000	162860000	107770000	74464000	48334000	70780000	148750000	531900000	215570000	56152000	44456000	41288000	64450000	119050000	316330000	85906000	40984000	50814000	40263000	61086000	70355000	271060000	104160000	60965000	56757000	49367000	79967000	106130000	383340000	99678000	0	0	0	53219000	82894000
P25628	Sterol O-acyltransferase 1	ARE1	207170000	213010000	420100000	249440000	24617000	0	0	195760000	254500000	349740000	155420000	0	0	0	295350000	396040000	269280000	160530000	12839000	0	0	551110000	575280000	127900000	0	0	0	0	603100000	219610000	120560000	0	0	0	0	512320000	608640000	270350000	21238000	0	0	0	120430000	144380000	255810000	44363000	0
P25631	Ankyrin repeat-containing protein YCR051W		79298000	46218000	42087000	72995000	43681000	0	278710000	87453000	78559000	54240000	58799000	45827000	0	318170000	38128000	89368000	85975000	96112000	94791000	0	297530000	101490000	77144000	60709000	69080000	68014000	7225300	222880000	16069000	101470000	51499000	43102000	45145000	6444100	208390000	85803000	153410000	100500000	75175000	60657000	11754000	251970000	105270000	40246000	12319000	46654000	37876000
P25632	Chromatin structure-remodeling complex protein RSC6	RSC6	106450000	82729000	132910000	236590000	325780000	256920000	44472000	104020000	65986000	120570000	193140000	236780000	281300000	47455000	145800000	162960000	216340000	192860000	254300000	75037000	41097000	74654000	63459000	224500000	517160000	581260000	290980000	30800000	85855000	106120000	292970000	609360000	538850000	350920000	30015000	95324000	99226000	284070000	454030000	541460000	223400000	41245000	115740000	167710000	181440000	224720000	248390000
P25635	Periodic tryptophan protein 2	PWP2	141390000	112080000	254970000	354800000	490310000	432720000	64651000	167640000	132040000	252020000	373650000	475920000	547330000	79790000	158040000	117250000	224670000	332540000	397260000	477320000	75883000	92351000	59463000	155510000	308020000	439020000	428770000	51577000	102680000	77753000	201080000	402960000	504000000	444110000	54535000	92143000	56786000	114560000	283720000	424120000	416130000	45247000	85620000	42288000	95304000	219520000	410490000
P25637	Protein IMPACT homolog	YIH1	0	0	0	0	0	0	41402000	0	0	0	0	0	0	37563000	0	0	0	0	0	0	44638000	23175000	18381000	0	0	0	0	48208000	0	27556000	0	0	0	0	37121000	16281000	0	0	0	0	0	44736000	0	0	0	0	0
P25638	TPR repeat-containing protein associated with Hsp90	TAH1	65832000	38755000	41660000	45180000	68046000	52557000	129160000	45284000	61450000	66159000	45011000	39995000	0	138950000	36097000	0	40600000	45218000	43238000	0	73771000	80788000	55816000	64496000	50365000	55644000	66704000	146170000	52322000	82592000	60591000	47288000	55917000	56792000	104160000	36491000	37531000	47003000	48966000	29327000	46756000	84308000	64480000	42464000	49536000	85118000	48041000
P25639	Uncharacterized membrane protein YCR061W		26779000	15449000	39387000	122510000	110500000	42590000	0	0	0	28920000	143100000	82994000	0	0	0	0	24184000	116920000	88761000	36140000	0	41569000	57400000	188850000	169870000	92684000	44664000	0	61340000	55813000	183790000	97009000	117350000	44084000	0	57487000	56513000	103540000	142420000	76347000	41088000	0	0	0	40629000	90889000	41130000
P25641	Putative lipase ATG15	ATG15	4684800	35971000	72706000	43019000	0	0	0	7095400	39524000	109170000	24684000	0	0	0	41197000	54323000	97194000	33930000	0	0	0	111700000	128450000	82550000	6911400	0	0	0	181960000	108250000	87262000	7017800	0	0	0	121470000	154470000	79368000	0	0	0	0	112520000	159410000	183460000	108890000	6460700
P25642	54S ribosomal protein IMG2, mitochondrial	IMG2	198190000	363820000	137190000	0	0	0	0	285410000	429350000	126840000	0	0	0	0	291070000	331780000	152020000	0	0	0	0	182180000	181230000	88485000	0	0	0	0	172770000	151590000	51647000	0	0	0	0	216670000	198730000	68221000	0	0	0	0	113300000	264340000	153730000	0	0
P25644	DNA topoisomerase 2-associated protein PAT1	PAT1	255030000	216800000	311040000	299580000	336520000	210360000	76791000	258500000	239190000	269710000	329620000	380180000	318820000	68891000	313550000	294860000	364600000	332110000	240690000	188730000	53722000	155400000	106770000	234990000	344310000	337120000	353810000	70803000	231080000	124600000	348870000	438210000	382680000	350680000	68060000	176830000	123620000	261090000	337110000	341110000	322530000	83615000	147730000	104080000	86208000	254200000	418240000
P25646	[Pyruvate dehydrogenase [acetyl-transferring]]-phosphatase 2, mitochondrial	PTC6	36656000	52989000	0	0	0	0	0	35322000	16593000	0	0	0	0	0	34066000	39031000	0	80736000	0	0	0	6461200	70571000	0	0	0	0	0	0	42669000	0	0	0	0	0	0	24735000	0	0	0	0	0	61053000	244070000	105800000	0	325930000
P25648	Mediator of RNA polymerase II transcription subunit 12	SRB8	6050800	0	2184900	17686000	39034000	34965000	0	0	1844300	2387100	12110000	29567000	17146000	0	0	0	0	12186000	23972000	37861000	0	2122700	0	13363000	72631000	116720000	107180000	0	0	1070400	10285000	40174000	73422000	99904000	0	0	0	5865900	24233000	58047000	90672000	0	4480500	0	3024100	20821000	53563000
P25649	ADA histone acetyltransferase complex component 2	AHC2	0	0	0	20728000	21686000	0	0	0	0	0	0	0	0	0	0	0	0	0	0	0	0	0	0	0	15789000	18142000	12753000	0	0	0	0	0	0	0	0	0	0	0	0	0	0	0	0	0	0	0	0
P25651	Monopolin complex subunit CSM1	CSM1	57782000	87801000	211160000	125460000	87162000	25535000	0	49694000	96677000	189180000	134100000	77097000	53163000	16810000	61335000	46896000	143330000	74615000	42858000	25140000	11684000	44332000	40562000	139670000	228940000	191640000	129350000	0	74937000	57324000	145050000	224520000	227410000	72104000	7701700	16070000	27498000	96810000	211910000	136450000	65216000	18570000	93018000	174650000	246340000	47150000	27253000
P25654	UPF0587 protein YCR090C		77764000	46727000	26601000	50431000	83605000	142620000	83224000	70331000	49063000	41108000	56088000	85838000	101460000	96323000	64736000	44192000	33859000	58956000	84194000	141690000	81783000	65512000	61414000	56016000	70512000	87787000	85035000	95074000	62499000	71042000	55377000	54908000	71379000	74305000	82362000	74588000	82403000	73016000	83373000	81551000	65951000	127150000	60052000	55401000	41735000	59773000	53767000
P25655;REV__P06245	General negative regulator of transcription subunit 1	CDC39	176630000	176640000	347370000	517070000	593240000	414180000	81240000	148740000	158870000	278770000	466510000	661890000	448380000	79476000	179700000	151920000	241060000	316760000	339310000	329430000	143630000	136710000	110380000	288450000	496320000	542110000	438330000	114550000	126850000	129860000	395250000	544550000	528410000	424430000	115410000	147860000	121720000	317470000	544420000	531540000	478770000	118310000	129180000	74880000	80036000	186380000	239470000
P25656	Cell division control protein 50	CDC50	43232000	36658000	86714000	150010000	182180000	44491000	0	46918000	52144000	87585000	169020000	177100000	102760000	0	71429000	65361000	112750000	301540000	260690000	119500000	0	49435000	59995000	78467000	60274000	68641000	44701000	0	93200000	64969000	64005000	73849000	100310000	16718000	0	85600000	83611000	80219000	82483000	67473000	0	0	55448000	121590000	133410000	136490000	115710000
P25659	Silencing boundary-establishment protein FUB1	FUB1	0	0	0	0	0	0	17336000	0	0	0	0	0	0	38179000	0	0	0	0	0	0	0	31413000	0	0	21295000	22480000	0	67424000	0	28930000	21012000	0	23506000	0	44447000	0	0	32865000	26132000	20423000	0	23335000	44292000	14062000	0	23967000	16247000
P25694	Cell division control protein 48	CDC48	1235600000	1297700000	1828000000	1114100000	619860000	301420000	816970000	1291600000	1210900000	1847800000	1119200000	611420000	335150000	737750000	1303300000	1095700000	1324200000	1010700000	627320000	224690000	876540000	1694200000	1535700000	1130100000	698200000	468790000	320100000	1041500000	1983300000	1554100000	1078300000	604390000	491070000	309760000	942580000	1881000000	1761000000	1183300000	699380000	459600000	360150000	1102200000	1801200000	1831000000	2049400000	1371400000	668440000
P25719	Peptidyl-prolyl cis-trans isomerase C, mitochondrial	CPR3	2532800000	3868800000	1176000000	25279000	0	0	24472000	2629400000	3515800000	978590000	3815300	1271100	0	9315500	2812500000	4024700000	1207300000	28723000	0	0	34107000	2001400000	2419700000	737890000	65376000	33688000	12725000	124800000	2194900000	1894800000	578640000	43218000	18625000	4311900	86494000	2290100000	2296400000	942600000	79168000	9933500	27771000	100180000	1964500000	3273200000	2156100000	90184000	110850000
P25808	ATP-dependent rRNA helicase SPB4	SPB4	81114000	34566000	61138000	60322000	78717000	176870000	41782000	82966000	22304000	39858000	55761000	98219000	214980000	50475000	81599000	32277000	47540000	44446000	70033000	280240000	41411000	24338000	21935000	23612000	45824000	99512000	186730000	28761000	8416600	20135000	28786000	37550000	79326000	131070000	35787000	31032000	16283000	15412000	30885000	78302000	170320000	36959000	15834000	7609900	9028200	33775000	85238000
P25846	DNA mismatch repair protein MSH1, mitochondrial	MSH1	100270000	232250000	43549000	0	0	0	0	140930000	156550000	41978000	0	0	0	0	114170000	254770000	51227000	2714700	0	69763000	0	42407000	70109000	10838000	29899000	0	25826000	0	60559000	64091000	17860000	0	24106000	24704000	0	39925000	71610000	12165000	13736000	21461000	39689000	0	38836000	91355000	35317000	0	0
P25847	DNA mismatch repair protein MSH2	MSH2	290080000	251250000	381670000	654560000	1090700000	956990000	154120000	205910000	204490000	371890000	622110000	702350000	973120000	193530000	366410000	472700000	878330000	688130000	823530000	810170000	283230000	200690000	216400000	404770000	745690000	798690000	883870000	330270000	104730000	281530000	428830000	670880000	751450000	881760000	286600000	221540000	189350000	426340000	590920000	782110000	924360000	296480000	230650000	286550000	262500000	425970000	502150000
P26188	Methylated-DNA--protein-cysteine methyltransferase	MGT1	0	0	0	12583000	0	0	0	0	0	0	0	0	0	0	0	0	0	20608000	0	0	0	0	0	0	0	0	0	0	0	0	0	0	0	0	0	0	0	0	0	0	0	0	0	0	0	22372000	0
P26263	Pyruvate decarboxylase isozyme 3	PDC6	0	0	0	0	0	0	18062000	0	0	0	0	0	0	8720100	0	0	0	0	0	0	36950000	0	0	0	0	0	0	19965000	0	0	0	0	0	0	11579000	0	0	0	0	0	0	0	0	0	0	0	0
P26321	60S ribosomal protein L5	RPL5	8375200000	5972000000	7295200000	13197000000	14776000000	29702000000	5659200000	8414200000	6109700000	5909200000	10660000000	20430000000	31346000000	5663000000	5562100000	4931300000	5891600000	9352500000	17037000000	33828000000	6355300000	5893500000	3806600000	3722500000	8753400000	14675000000	21276000000	4253400000	3982600000	4339400000	4079600000	7582500000	8413300000	20589000000	4170500000	5322500000	5331900000	5135700000	9778800000	13557000000	26075000000	3381200000	5384600000	3780600000	3674400000	7892000000	11460000000
P26364	GTP:AMP phosphotransferase, mitochondrial	ADK2	0	34978000	0	0	0	0	0	0	0	0	0	0	0	0	0	24159000	0	0	0	0	0	0	18699000	0	0	0	0	0	0	19887000	0	0	0	0	0	0	0	22834000	0	0	0	0	0	0	0	0	0
P26370	Transcriptional activator protein UGA3	UGA3	0	0	92339000	59984000	74324000	64622000	0	35803000	45133000	50226000	27546000	77593000	64987000	0	0	0	0	34599000	48920000	47229000	0	6290100	0	55311000	150070000	238460000	176310000	0	0	25689000	50440000	138130000	193080000	186670000	0	0	0	32487000	75641000	151290000	107480000	0	10991000	0	0	86943000	74950000
P26448	Mitotic check point protein BUB2	BUB2	31663000	19440000	154230000	21006000	0	0	0	59033000	13385000	151400000	15999000	8544700	12470000	0	0	10969000	38153000	12280000	0	0	0	0	0	30968000	0	22314000	15337000	0	13698000	0	31226000	19212000	21560000	14695000	0	0	0	20829000	20373000	17835000	17510000	0	0	10037000	31325000	22879000	7156400
P26449	Cell cycle arrest protein BUB3	BUB3	0	0	0	0	0	0	0	0	0	0	0	0	0	0	0	0	0	0	0	0	0	18391000	0	0	0	0	0	0	0	0	0	0	0	0	0	0	20070000	21803000	23374000	19199000	0	0	0	0	0	0	0
P26570	Serine/threonine-protein phosphatase PP-Z1	PPZ1	236210000	246420000	266390000	183650000	125040000	148750000	44054000	250650000	200060000	247440000	183820000	112450000	108120000	91998000	243970000	230920000	252120000	195690000	156960000	122650000	79187000	266780000	301350000	473500000	321900000	254510000	216750000	129560000	306290000	302200000	453970000	330330000	207230000	203750000	108100000	310300000	265130000	404630000	339050000	252440000	252440000	94288000	285580000	265990000	291460000	212140000	187190000
P26637	Leucine--tRNA ligase, cytoplasmic	CDC60	867040000	657400000	423040000	482510000	382790000	173320000	2098400000	795120000	765740000	472140000	550060000	420060000	201640000	2028200000	591110000	666790000	554900000	594940000	535260000	235580000	2207600000	655440000	651480000	492280000	451050000	313130000	232740000	1481100000	512550000	766610000	518080000	386950000	362260000	190800000	1449900000	599690000	856060000	582110000	523300000	346650000	252610000	1633300000	681830000	451660000	296080000	450490000	342580000
P26725	Probable mannosyltransferase YUR1	YUR1	36198000	48776000	92074000	37137000	0	0	0	46207000	37887000	92598000	37970000	9361100	0	0	43204000	40821000	66822000	35741000	5410000	0	0	65153000	66714000	28012000	0	0	0	0	86244000	52501000	27064000	0	0	0	0	69380000	68058000	31883000	0	0	0	0	77506000	110570000	142040000	52514000	0
P26754	Replication factor A protein 2	RFA2	92202000	78409000	128750000	159030000	168320000	112920000	151810000	84653000	97955000	145290000	124820000	131410000	112060000	152820000	82798000	104010000	112040000	144840000	161710000	79267000	168630000	126000000	99018000	153510000	193620000	182310000	135130000	214790000	86244000	117140000	130690000	165890000	172050000	120210000	170350000	119900000	132710000	167100000	207790000	178600000	124130000	180930000	127240000	116580000	90172000	140470000	126730000
P26755	Replication factor A protein 3	RFA3	101340000	92054000	113190000	172170000	182190000	129060000	122570000	117090000	133690000	157800000	196420000	178620000	162240000	159610000	106390000	93456000	122090000	153820000	161160000	114700000	191060000	158920000	143250000	145780000	236580000	194730000	152220000	191550000	119250000	150980000	141420000	223380000	201430000	121330000	213420000	196600000	157680000	211490000	241710000	192070000	184360000	238320000	148060000	96205000	89939000	133220000	144560000
P26783	40S ribosomal protein S5	RPS5	9476700000	6501900000	5963400000	9440300000	19185000000	35069000000	8141900000	8079400000	6812100000	5309800000	10152000000	18802000000	37945000000	8918800000	3821800000	3084200000	3049600000	4302800000	9646300000	29964000000	6513900000	4160100000	3666700000	3933800000	5755300000	10403000000	20035000000	4334400000	4366700000	2970000000	2922400000	6190200000	8423100000	23202000000	4589000000	2993700000	1841700000	2085900000	4055800000	8400400000	20084000000	3440000000	6027800000	4054800000	3350700000	7769100000	14342000000
P26784	60S ribosomal protein L16-A	RPL16A	3305600000	2345100000	2309900000	3266800000	6797800000	12619000000	2905900000	3261500000	2849300000	2553000000	4369900000	7642800000	16476000000	3196400000	2934000000	2177800000	2187600000	3142300000	5838400000	17828000000	3595200000	1522300000	1169800000	1417700000	2156800000	4045400000	9191800000	1576200000	1397000000	1352400000	1337100000	2187800000	3393900000	10223000000	1779200000	1703900000	1389000000	1568400000	2469200000	4802700000	11045000000	1758900000	1772900000	1516700000	1092500000	2573700000	4851800000
P26785	60S ribosomal protein L16-B	RPL16B	5260500000	3621000000	3607400000	5923700000	10781000000	18859000000	4738100000	5013200000	4401200000	3902500000	7541600000	13310000000	25808000000	4984800000	3944500000	3674100000	3291000000	5092900000	9618000000	26735000000	5153600000	2510000000	2044500000	2480700000	3480600000	6634600000	14226000000	2756100000	2074300000	2200400000	2112200000	3589300000	5773900000	15794000000	2702100000	2696100000	2382300000	2477200000	4012700000	8429300000	17636000000	2741800000	2927600000	2442900000	2053100000	4434900000	8639100000
P26786	40S ribosomal protein S7-A	RPS7A	18406000000	13040000000	10494000000	17486000000	33677000000	57046000000	16434000000	20717000000	17024000000	15826000000	26133000000	36084000000	72376000000	16556000000	19655000000	13973000000	12851000000	19489000000	34367000000	96047000000	22532000000	10574000000	10239000000	11340000000	14084000000	23766000000	52257000000	12282000000	11216000000	10131000000	9203100000	13833000000	22038000000	54486000000	12318000000	10874000000	11111000000	10432000000	16062000000	29748000000	64745000000	11331000000	10728000000	8401300000	6976600000	15047000000	31174000000
P26793	Flap endonuclease 1	RAD27	82759000	80122000	56909000	73309000	118800000	228600000	71744000	88536000	76697000	76909000	89109000	127420000	275910000	75557000	75649000	81087000	55917000	65299000	116370000	301270000	73392000	62002000	68170000	66757000	71196000	120800000	241300000	58450000	57928000	78391000	58923000	74702000	96967000	250740000	67458000	64419000	60188000	54179000	88546000	128060000	291240000	66263000	75358000	81658000	63437000	66181000	92232000
P26798	Protein INO2	INO2	29624000	0	36073000	83821000	162190000	87209000	0	22233000	0	45106000	84123000	76393000	83163000	0	0	0	0	31203000	38119000	0	0	0	0	58455000	227830000	141550000	32358000	0	39419000	17097000	70876000	209140000	261460000	76051000	0	17255000	19800000	38802000	89356000	119580000	34889000	0	25805000	25312000	58621000	50059000	37066000
P27344	DNA polymerase epsilon subunit C	DPB3	0	0	32824000	50039000	97665000	76425000	0	0	0	38432000	57155000	62531000	71987000	0	28455000	30613000	55162000	64066000	102530000	90136000	19602000	17353000	0	44285000	99212000	119610000	87744000	18916000	0	25382000	57793000	114460000	83138000	87710000	19946000	0	0	30675000	64497000	82495000	81617000	24733000	0	0	0	44336000	53100000
P27351	AP-2 complex subunit beta	APL1	16675000	14110000	47680000	116880000	44594000	81364000	21811000	18147000	17225000	54244000	75301000	112810000	128610000	28299000	42808000	31397000	62618000	97625000	96831000	173980000	32794000	29715000	22681000	98592000	138040000	161920000	227490000	43178000	5770300	41050000	84094000	107650000	138350000	224080000	45142000	12032000	0	121140000	148470000	205970000	320460000	40202000	13541000	5848500	34674000	69160000	76616000
P27466	Calcium/calmodulin-dependent protein kinase I	CMK1	42553000	41709000	0	9614800	9841600	0	51467000	0	24505000	21037000	18009000	8061100	8050500	105240000	0	0	0	44742000	0	38869000	27941000	122030000	39972000	46189000	11166000	14115000	0	199370000	0	76874000	31204000	19706000	5284800	0	165340000	11534000	24361000	23369000	26517000	29616000	0	136540000	95980000	31838000	7008200	23034000	39162000
P27472	Glycogen [starch] synthase isoform 2	GSY2	16974000	0	4447300	16824000	13133000	0	46958000	11208000	12245000	7379000	13501000	23700000	0	27394000	0	0	11032000	4485400	0	0	18723000	16329000	10738000	21811000	15111000	11351000	9824700	66102000	12613000	23135000	9944100	10379000	7462300	0	67564000	20575000	10722000	22232000	24709000	4244300	0	52540000	70801000	31881000	27978000	52613000	31362000
P27476	Nuclear localization sequence-binding protein	NSR1	1711700000	1247800000	2304500000	2897500000	3820400000	2556500000	1458900000	2021800000	1425600000	2416100000	3066500000	4265100000	3292000000	1456600000	1842600000	1287300000	1478400000	2103000000	2834600000	3136000000	1507800000	916040000	602050000	1448000000	1872700000	2188300000	1866400000	837660000	1211300000	833870000	1830400000	2418400000	2933800000	1979600000	936620000	1089100000	683770000	1044200000	1602100000	2110500000	1763800000	919680000	913540000	886440000	1119700000	1508600000	1882100000
P27514	Low-affinity phosphate transporter PHO91	PHO91	254280000	460910000	954540000	448920000	96340000	0	0	323030000	423210000	1059000000	370780000	94376000	3045000	0	332680000	434830000	1092800000	289090000	107460000	7514600	0	304610000	606840000	974230000	343870000	101630000	2628200	0	321480000	503930000	964480000	381050000	124450000	2734500	0	356220000	539490000	914850000	359530000	125540000	3657700	0	290020000	462010000	925940000	462220000	119770000
P27515	Uridine kinase	URK1	24434000	15565000	9969100	8471900	0	25137000	95972000	17962000	11034000	7426600	18002000	15493000	16212000	96741000	9224600	0	13261000	52515000	71511000	26421000	62948000	14342000	12613000	11081000	12620000	16091000	17618000	27798000	0	0	0	0	23315000	13621000	55959000	18643000	13528000	27574000	24557000	17574000	20803000	30905000	17752000	9073100	11099000	18370000	22443000
P27614	Carboxypeptidase S	CPS1	489520000	494570000	760590000	561090000	473060000	650460000	279790000	553180000	466650000	719900000	498650000	408720000	649030000	297810000	685350000	563040000	765980000	466330000	477010000	631330000	278350000	1243600000	1321200000	1276400000	582660000	339620000	327830000	124390000	1576500000	1304700000	1470400000	662110000	479140000	351360000	115660000	1350100000	1517700000	1461600000	606860000	385440000	204120000	108590000	1185100000	1236900000	1945200000	1142300000	746310000
P27616	Phosphoribosylaminoimidazole-succinocarboxamide synthase	ADE1	123750000	101360000	53283000	71642000	69169000	4987500	287980000	89363000	105550000	82147000	85714000	53997000	11457000	303710000	70477000	89793000	82006000	79625000	77522000	23265000	322830000	128810000	119910000	114770000	84971000	75551000	40266000	306880000	106630000	143050000	103340000	70672000	72434000	23724000	259000000	106360000	172710000	124480000	112120000	61028000	36589000	266410000	130350000	95446000	71803000	109270000	81602000
P27636	Cell division control protein 15	CDC15	0	0	21044000	28889000	65102000	16572000	0	16893000	13240000	14330000	27083000	61476000	19379000	0	0	0	20244000	45114000	51805000	32563000	0	8768800	4583900	22656000	70359000	82507000	95825000	11554000	11320000	0	25641000	97325000	89546000	103260000	9219200	10085000	9257900	13709000	84383000	95796000	131080000	10515000	6161000	0	3150400	44197000	79744000
P27637	Bud site selection protein 14	BUD14	41183000	34411000	20333000	0	0	0	72192000	31144000	29496000	23718000	41578000	0	0	72343000	70093000	48777000	55142000	74917000	37814000	0	60843000	25207000	19264000	40677000	32749000	0	0	67252000	33387000	25356000	32083000	36383000	0	0	83450000	28405000	18486000	31290000	41404000	44174000	0	28080000	31757000	0	0	24774000	0
P27654	Temperature shock-inducible protein 1	TIP1	0	0	0	0	0	0	0	0	0	0	0	0	0	0	0	0	0	0	0	0	0	99552000	99270000	0	0	0	0	0	141810000	0	0	0	0	0	0	95347000	114750000	50459000	0	0	0	0	0	0	0	0	0
P27680	Ubiquinone biosynthesis O-methyltransferase, mitochondrial	COQ3	104670000	145070000	40299000	0	0	0	0	99493000	141390000	24475000	0	0	0	0	99983000	152520000	45083000	0	0	0	0	123140000	185160000	53900000	0	0	0	0	151230000	164070000	49723000	0	0	0	0	146300000	166540000	82372000	0	0	0	0	124590000	185680000	138390000	4194700	0
P27692	Transcription elongation factor SPT5	SPT5	268980000	161440000	165840000	257460000	349570000	486950000	201190000	263400000	137130000	156690000	274050000	369990000	515280000	205640000	277510000	178860000	211580000	241990000	294010000	458260000	182780000	225300000	123460000	150900000	261480000	413330000	569690000	199170000	253790000	168660000	173600000	275940000	322140000	568930000	178050000	276030000	162690000	217260000	313710000	385830000	606280000	188230000	226580000	164990000	106510000	198190000	254990000
P27697	Atypical kinase COQ8, mitochondrial	COQ8	166000000	309080000	69198000	12950000	0	0	0	168860000	237480000	52844000	0	67405000	211740000	0	131710000	216640000	71565000	2028700	133450000	210050000	0	158160000	212860000	61330000	0	0	0	0	212680000	177230000	35563000	0	0	0	0	118410000	155520000	76270000	0	0	0	0	128810000	239770000	155830000	71826000	0
P27705	Regulatory protein MIG1	MIG1	35182000	18878000	22677000	42916000	119200000	53787000	55242000	31739000	64384000	43823000	75526000	103070000	90679000	68710000	31090000	20872000	29418000	36527000	95171000	16967000	36036000	14684000	16145000	70263000	98322000	134670000	26297000	28770000	17472000	8635300	74855000	127070000	139680000	54590000	34592000	11939000	14015000	44358000	93764000	96934000	63976000	0	10122000	0	0	9067900	61289000
P27796	3-ketoacyl-CoA thiolase, peroxisomal	POT1	0	0	0	0	0	0	0	0	0	0	0	0	0	0	0	0	0	0	0	0	0	0	0	0	0	0	0	0	0	0	0	0	0	0	0	0	0	0	0	0	0	0	0	0	12591000	31372000	34150000
P27801	Vacuolar membrane protein PEP3	PEP3	98588000	126720000	263040000	221080000	153980000	100670000	0	107860000	114790000	297280000	252830000	162600000	110350000	2234700	127710000	165100000	320570000	193500000	184860000	148030000	1508000	91363000	143000000	429020000	372960000	270000000	207210000	16790000	96892000	125070000	384550000	379100000	308780000	208650000	3778700	108130000	111930000	357470000	406030000	252300000	227770000	19808000	104040000	146600000	338530000	342040000	269940000
P27809	Glycolipid 2-alpha-mannosyltransferase	KRE2	337770000	352420000	778760000	1394700000	1181600000	469450000	32782000	300500000	420610000	1090600000	1651200000	1389900000	622870000	25964000	482140000	453560000	1054100000	2054400000	1779500000	709620000	37807000	600900000	609670000	340440000	120980000	69193000	4790100	3570200	856340000	550500000	344170000	147770000	117590000	6443300	1477000	626950000	605690000	388560000	153660000	104410000	7237400	0	505900000	732540000	981160000	804340000	648750000
P27810	Alpha-1,2 mannosyltransferase KTR1	KTR1	278630000	331290000	679630000	1016000000	911460000	365310000	21559000	313830000	287170000	751610000	1212200000	961440000	416850000	38000000	439550000	408010000	813880000	1460800000	1328700000	557840000	42026000	1721900000	1502500000	886860000	237410000	131950000	42240000	7627300	2172200000	1367100000	819840000	276010000	179390000	58145000	9478400	1684900000	1577700000	846620000	305090000	156210000	76466000	12755000	1216700000	1474900000	2241500000	2264200000	1763800000
P27825	Calnexin homolog	CNE1	98408000	63555000	150330000	59437000	0	0	0	63540000	77241000	148190000	55917000	5456600	0	0	84162000	84660000	114410000	39349000	0	0	0	61709000	69043000	33316000	0	0	0	0	60123000	46483000	8802600	0	0	0	0	68508000	66754000	19863000	0	0	0	0	55592000	72610000	98714000	25057000	0
P27882	Mitochondrial FAD-linked sulfhydryl oxidase ERV1	ERV1	201750000	356290000	29637000	14017000	10177000	0	0	229090000	412560000	107150000	16256000	0	0	0	278960000	240510000	78550000	35717000	3432300	0	0	179370000	164860000	111830000	68091000	82147000	48509000	0	254060000	170280000	112500000	57152000	80374000	37151000	0	143620000	112950000	143470000	143800000	74245000	34279000	0	187910000	253850000	152950000	33984000	28023000
P27895	Kinesin-like protein CIN8	CIN8	0	0	0	0	18265000	53075000	0	0	0	0	0	15560000	82852000	0	0	0	0	0	21618000	81205000	0	0	0	31547000	56104000	54955000	111030000	0	0	0	0	30298000	48539000	107170000	0	0	0	0	15127000	35140000	65368000	0	0	0	0	0	72792000
[truncated: 3,727 more rows]
[truncated: 79 more columns]

## Sheet: 6dp normalized profiles
Protein IDs	Protein names	Gene names	Compartment	normalized profile_Control_map1_01k	normalized profile_Control_map1_03k	normalized profile_Control_map1_06k	normalized profile_Control_map1_12k	normalized profile_Control_map1_24k	normalized profile_Control_map1_78k	normalized profile_Control_map2_01k	normalized profile_Control_map2_03k	normalized profile_Control_map2_06k	normalized profile_Control_map2_12k	normalized profile_Control_map2_24k	normalized profile_Control_map2_78k	normalized profile_Control_map3_01k	normalized profile_Control_map3_03k	normalized profile_Control_map3_06k	normalized profile_Control_map3_12k	normalized profile_Control_map3_24k	normalized profile_Control_map3_78k	normalized profile_DTT_map1_01k	normalized profile_DTT_map1_03k	normalized profile_DTT_map1_06k	normalized profile_DTT_map1_12k	normalized profile_DTT_map1_24k	normalized profile_DTT_map1_78k	normalized profile_DTT_map2_01k	normalized profile_DTT_map2_03k	normalized profile_DTT_map2_06k	normalized profile_DTT_map2_12k	normalized profile_DTT_map2_24k	normalized profile_DTT_map2_78k	normalized profile_DTT_map3_01k	normalized profile_DTT_map3_03k	normalized profile_DTT_map3_06k	normalized profile_DTT_map3_12k	normalized profile_DTT_map3_24k	normalized profile_DTT_map3_78k	normalized profile_Tunicamycin_map1_01k	normalized profile_Tunicamycin_map1_03k	normalized profile_Tunicamycin_map1_06k	normalized profile_Tunicamycin_map1_12k	normalized profile_Tunicamycin_map1_24k	normalized profile_Tunicamycin_map1_78k	normalized profile_Tunicamycin_map2_01k	normalized profile_Tunicamycin_map2_03k	normalized profile_Tunicamycin_map2_06k	normalized profile_Tunicamycin_map2_12k
[truncated: 3,426 more rows]
[truncated: 12 more columns]

[truncated: 2 more sheets: 7dp weighted normal. profiles, Full proteome data LFQ]
