# Supplementary material for: Dynamic Organellar Mapping in yeast reveals extensive protein localization changes during ER stress
Source: Nat Commun. 2025 Dec 2;16:10842. doi: 10.1038/s41467-025-66946-8 (PMC12672650; doi:10.1038/s41467-025-66946-8)
Supplement: Supplementary file 17 — Supplementary Data 14 [file 41467_2025_66946_MOESM17_ESM.zip]

Archive with 48 entries (45 files):
- Supplementary Data 14/
- __MACOSX/._Supplementary Data 14
- Supplementary Data 14/.DS_Store
- __MACOSX/Supplementary Data 14/._.DS_Store
- Supplementary Data 14/ER Stress Maps/
- __MACOSX/Supplementary Data 14/._ER Stress Maps
- Supplementary Data 14/Steady State Maps/
- __MACOSX/Supplementary Data 14/._Steady State Maps
- Supplementary Data 14/Instructions for Supplementary Data 14.pdf
- __MACOSX/Supplementary Data 14/._Instructions for Supplementary Data 14.pdf
- Supplementary Data 14/ER Stress Maps/AnalysedDatasets_ER_stress_DTT.json
- __MACOSX/Supplementary Data 14/ER Stress Maps/._AnalysedDatasets_ER_stress_DTT.json
- Supplementary Data 14/ER Stress Maps/ProteinGroups_ER_stress_Control.txt
- __MACOSX/Supplementary Data 14/ER Stress Maps/._ProteinGroups_ER_stress_Control.txt
- Supplementary Data 14/ER Stress Maps/ProteinGroups_ER_stress_Tunicamycin.txt
- __MACOSX/Supplementary Data 14/ER Stress Maps/._ProteinGroups_ER_stress_Tunicamycin.txt
- Supplementary Data 14/ER Stress Maps/AnalysedDatasets_ER_stress_Control.json
- __MACOSX/Supplementary Data 14/ER Stress Maps/._AnalysedDatasets_ER_stress_Control.json
- Supplementary Data 14/ER Stress Maps/ProteinGroups_ER_stress_DTT.txt
- __MACOSX/Supplementary Data 14/ER Stress Maps/._ProteinGroups_ER_stress_DTT.txt
- Supplementary Data 14/ER Stress Maps/YeastMarkers_DOMABC_1908.csv
- __MACOSX/Supplementary Data 14/ER Stress Maps/._YeastMarkers_DOMABC_1908.csv
- Supplementary Data 14/ER Stress Maps/AnalysedDatasets_ER_stress_Tunicamycin.json
- __MACOSX/Supplementary Data 14/ER Stress Maps/._AnalysedDatasets_ER_stress_Tunicamycin.json
- Supplementary Data 14/ER Stress Maps/ProteinGroups_ER_stress_all_maps.txt
- __MACOSX/Supplementary Data 14/ER Stress Maps/._ProteinGroups_ER_stress_all_maps.txt
- Supplementary Data 14/ER Stress Maps/YeastGenes_stream.tab
- __MACOSX/Supplementary Data 14/ER Stress Maps/._YeastGenes_stream.tab
- Supplementary Data 14/ER Stress Maps/domqc_settings_ER_stress_all_maps.json
- __MACOSX/Supplementary Data 14/ER Stress Maps/._domqc_settings_ER_stress_all_maps.json
- Supplementary Data 14/ER Stress Maps/domqc_settings_ER_stress_DTT.json
- __MACOSX/Supplementary Data 14/ER Stress Maps/._domqc_settings_ER_stress_DTT.json
- Supplementary Data 14/ER Stress Maps/AnalysedDatasets_ER_stress_all_maps.json
- __MACOSX/Supplementary Data 14/ER Stress Maps/._AnalysedDatasets_ER_stress_all_maps.json
- Supplementary Data 14/ER Stress Maps/domqc_settings_ER_stress_Control.json
- __MACOSX/Supplementary Data 14/ER Stress Maps/._domqc_settings_ER_stress_Control.json
- Supplementary Data 14/ER Stress Maps/domqc_settings_ER_stress_Tunicamycin.json
- __MACOSX/Supplementary Data 14/ER Stress Maps/._domqc_settings_ER_stress_Tunicamycin.json
- Supplementary Data 14/Steady State Maps/YeastMarkers_DOMABC_1908.csv
- __MACOSX/Supplementary Data 14/Steady State Maps/._YeastMarkers_DOMABC_1908.csv
- Supplementary Data 14/Steady State Maps/domqc_settings_Yeast_Steady_State_Maps.json
- __MACOSX/Supplementary Data 14/Steady State Maps/._domqc_settings_Yeast_Steady_State_Maps.json
- Supplementary Data 14/Steady State Maps/AnalysedDatasets_Yeast_Steady_State_Maps.json
- __MACOSX/Supplementary Data 14/Steady State Maps/._AnalysedDatasets_Yeast_Steady_State_Maps.json
- Supplementary Data 14/Steady State Maps/ProteinGroups_Yeast_Steady_State_Maps.txt
- __MACOSX/Supplementary Data 14/Steady State Maps/._ProteinGroups_Yeast_Steady_State_Maps.txt
- Supplementary Data 14/Steady State Maps/YeastGenes_stream.tab
- __MACOSX/Supplementary Data 14/Steady State Maps/._YeastGenes_stream.tab
