# Supplementary material for: Dynamic Organellar Mapping in yeast reveals extensive protein localization changes during ER stress
Source: Nat Commun. 2025 Dec 2;16:10842. doi: 10.1038/s41467-025-66946-8 (PMC12672650; doi:10.1038/s41467-025-66946-8)
Supplement: Supplementary file 17 — Supplementary Data 14 [file 41467_2025_66946_MOESM17_ESM.zip › Supplementary Data 14/ER Stress Maps/AnalysedDatasets_ER_stress_DTT.json]

{
    "ER stress DTT maps": {
        "0/1 normalized data": "{\"Original Protein IDs\":{\"0\":\"D6VTK4\",\"1\":\"D6W196\",\"2\":\"O13297\",\"3\":\"O13329\",\"4\":\"O13516\",\"5\":\"O13525\",\"6\":\"O13539\",\"7\":\"O13547\",\"8\":\"O13563;O13563-2\",\"9\":\"O13585\",\"10\":\"O14455\",\"11\":\"O14467\",\"12\":\"O43137\",\"13\":\"O74700\",\"14\":\"O94742\",\"15\":\"P00044\",\"16\":\"P00127\",\"17\":\"P00128\",\"18\":\"P00330\",\"19\":\"P00358\",\"20\":\"P00359\",\"21\":\"P00360\",\"22\":\"P00410\",\"23\":\"P00424\",\"24\":\"P00425\",\"25\":\"P00427\",\"26\":\"P00431\",\"27\":\"P00445\",\"28\":\"P00447\",\"29\":\"P00498\",\"30\":\"P00546\",\"31\":\"P00549\",\"32\":\"P00560\",\"33\":\"P00729\",\"34\":\"P00812\",\"35\":\"P00815\",\"36\":\"P00817\",\"37\":\"P00830\",\"38\":\"P00890\",\"39\":\"P00899\",\"40\":\"P00924\",\"41\":\"P00925\",\"42\":\"P00927\",\"43\":\"P00931\",\"44\":\"P00937\",\"45\":\"P00942\",\"46\":\"P00950\",\"47\":\"P00958\",\"48\":\"P01097\",\"49\":\"P01119\",\"50\":\"P01120\",\"51\":\"P01123\",\"52\":\"P02294\",\"53\":\"P02309\",\"54\":\"P02381\",\"55\":\"P02400\",\"56\":\"P02406\",\"57\":\"P02557\",\"58\":\"P02829\",\"59\":\"P02992\",\"60\":\"P02994\",\"61\":\"P03871\",\"62\":\"P03872\",\"63\":\"P03874\",\"64\":\"P03962\",\"65\":\"P03965\",\"66\":\"P04037\",\"67\":\"P04046\",\"68\":\"P04050\",\"69\":\"P04051\",\"70\":\"P04076\",\"71\":\"P04147\",\"72\":\"P04161\",\"73\":\"P04449\",\"74\":\"P04456\",\"75\":\"P04710\",\"76\":\"P04786\",\"77\":\"P04801\",\"78\":\"P04802\",\"79\":\"P04803\",\"80\":\"P04806\",\"81\":\"P04807\",\"82\":\"P04819-2;P04819\",\"83\":\"P04821\",\"84\":\"P04840\",\"85\":\"P04912;P04911\",\"86\":\"P05030;P19657\",\"87\":\"P05066\",\"88\":\"P05150\",\"89\":\"P05317\",\"90\":\"P05318\",\"91\":\"P05319\",\"92\":\"P05373\",\"93\":\"P05374\",\"94\":\"P05375\",\"95\":\"P05453\",\"96\":\"P05626\",\"97\":\"P05694\",\"98\":\"P05737\",\"99\":\"P05738\",\"100\":\"P05739\",\"101\":\"P05740\",\"102\":\"P05744\",\"103\":\"P05745\",\"104\":\"P05748\",\"105\":\"P05749\",\"106\":\"P05750\",\"107\":\"P05755\",\"108\":\"P05756\",\"109\":\"P05759\",\"110\":\"P05986\",\"111\":\"P06100\",\"112\":\"P06101\",\"113\":\"P06102\",\"114\":\"P06103\",\"115\":\"P06105\",\"116\":\"P06106\",\"117\":\"P06115\",\"118\":\"P06168\",\"119\":\"P06169\",\"120\":\"P06197\",\"121\":\"P06208;P06208-2\",\"122\":\"P06244\",\"123\":\"P06245\",\"124\":\"P06634\",\"125\":\"P06700\",\"126\":\"P06701\",\"127\":\"P06704\",\"128\":\"P06773\",\"129\":\"P06775\",\"130\":\"P06776\",\"131\":\"P06777\",\"132\":\"P06778;P06778-3;P06778-2\",\"133\":\"P06779\",\"134\":\"P06780\",\"135\":\"P06781\",\"136\":\"P06782\",\"137\":\"P06784\",\"138\":\"P06785\",\"139\":\"P06786\",\"140\":\"P06787\",\"141\":\"P06839\",\"142\":\"P06843\",\"143\":\"P06844\",\"144\":\"P07143\",\"145\":\"P07149\",\"146\":\"P07170\",\"147\":\"P07172\",\"148\":\"P07213\",\"149\":\"P07236\",\"150\":\"P07244\",\"151\":\"P07245\",\"152\":\"P07246\",\"153\":\"P07248\",\"154\":\"P07251\",\"155\":\"P07252\",\"156\":\"P07253\",\"157\":\"P07256\",\"158\":\"P07257\",\"159\":\"P07258\",\"160\":\"P07259\",\"161\":\"P07260\",\"162\":\"P07262\",\"163\":\"P07263-2;P07263\",\"164\":\"P07264\",\"165\":\"P07266\",\"166\":\"P07267\",\"167\":\"P07269\",\"168\":\"P07270\",\"169\":\"P07271-2;P07271\",\"170\":\"P07273\",\"171\":\"P07274\",\"172\":\"P07275\",\"173\":\"P07277\",\"174\":\"P07278\",\"175\":\"P07281;P07280\",\"176\":\"P07283\",\"177\":\"P07284\",\"178\":\"P07285\",\"179\":\"P07342\",\"180\":\"P07347\",\"181\":\"P07560\",\"182\":\"P07702\",\"183\":\"P07703\",\"184\":\"P07806-2;P07806\",\"185\":\"P07884-2;P07884\",\"186\":\"P07991\",\"187\":\"P08004\",\"188\":\"P08018\",\"189\":\"P08067\",\"190\":\"P08417\",\"191\":\"P08425\",\"192\":\"P08456\",\"193\":\"P08466\",\"194\":\"P08518\",\"195\":\"P08524\",\"196\":\"P08525\",\"197\":\"P08539\",\"198\":\"P08566\",\"199\":\"P08638\",\"200\":\"P08678\",\"201\":\"P08679\",\"202\":\"P08964\",\"203\":\"P09032\",\"204\":\"P09064\",\"205\":\"P09232\",\"206\":\"P09436\",\"207\":\"P09440\",\"208\":\"P09457\",\"209\":\"P09547\",\"210\":\"P09620\",\"211\":\"P09624\",\"212\":\"P09733\",\"213\":\"P09734\",\"214\":\"P09798\",\"215\":\"P09880\",\"216\":\"P09938\",\"217\":\"P09950\",\"218\":\"P09959\",\"219\":\"P0C0V8\",\"220\":\"P0C2H6;P0C2H7\",\"221\":\"P0C2H8\",\"222\":\"P0C2H9\",\"223\":\"P0C2I9\",\"224\":\"P0C2J3\",\"225\":\"P0C5N3\",\"226\":\"P0CE41\",\"227\":\"P0CS90\",\"228\":\"P0CT04\",\"229\":\"P0CX24;P0CX23\",\"230\":\"P0CX26;P0CX25\",\"231\":\"P0CX28;P0CX27\",\"232\":\"P0CX30;P0CX29\",\"233\":\"P0CX32;P0CX31\",\"234\":\"P0CX34;P0CX33\",\"235\":\"P0CX36;P0CX35\",\"236\":\"P0CX38;P0CX37\",\"237\":\"P0CX40;P0CX39\",\"238\":\"P0CX42;P0CX41\",\"239\":\"P0CX44;P0CX43\",\"240\":\"P0CX46;P0CX45\",\"241\":\"P0CX48;P0CX47\",\"242\":\"P0CX50;P0CX49\",\"243\":\"P0CX52;P0CX51\",\"244\":\"P0CX54;P0CX53\",\"245\":\"P0CX56;P0CX55\",\"246\":\"P0CX73;P0CX72;P0CX71;P0CX70\",\"247\":\"P0CX83;P0CX82\",\"248\":\"P0CX85;P0CX84\",\"249\":\"P10080\",\"250\":\"P10081\",\"251\":\"P10127\",\"252\":\"P10356\",\"253\":\"P10363\",\"254\":\"P10507\",\"255\":\"P10566\",\"256\":\"P10591\",\"257\":\"P10592\",\"258\":\"P10614\",\"259\":\"P10622\",\"260\":\"P10659\",\"261\":\"P10662\",\"262\":\"P10663\",\"263\":\"P10664\",\"264\":\"P10823\",\"265\":\"P10834\",\"266\":\"P10849\",\"267\":\"P10869\",\"268\":\"P10961\",\"269\":\"P10962\",\"270\":\"P10964\",\"271\":\"P11075\",\"272\":\"P11076\",\"273\":\"P11154\",\"274\":\"P11325\",\"275\":\"P11353\",\"276\":\"P11412\",\"277\":\"P11433\",\"278\":\"P11484\",\"279\":\"P11491\",\"280\":\"P11632\",\"281\":\"P11633\",\"282\":\"P11655\",\"283\":\"P11709\",\"284\":\"P11710\",\"285\":\"P11745\",\"286\":\"P11746\",\"287\":\"P11747\",\"288\":\"P11792\",\"289\":\"P11914\",\"290\":\"P11938\",\"291\":\"P11972\",\"292\":\"P11978\",\"293\":\"P11986\",\"294\":\"P12383\",\"295\":\"P12385\",\"296\":\"P12611\",\"297\":\"P12612\",\"298\":\"P12630\",\"299\":\"P12683\",\"300\":\"P12684\",\"301\":\"P12686\",\"302\":\"P12687\",\"303\":\"P12688\",\"304\":\"P12695\",\"305\":\"P12709\",\"306\":\"P12753\",\"307\":\"P12754\",\"308\":\"P12866\",\"309\":\"P12868\",\"310\":\"P12887\",\"311\":\"P12904\",\"312\":\"P12945\",\"313\":\"P12954\",\"314\":\"P12962\",\"315\":\"P13134\",\"316\":\"P13185\",\"317\":\"P13186\",\"318\":\"P13188\",\"319\":\"P13259\",\"320\":\"P13298\",\"321\":\"P13382\",\"322\":\"P13393\",\"323\":\"P13433\",\"324\":\"P13517\",\"325\":\"P13574\",\"326\":\"P13586\",\"327\":\"P13663\",\"328\":\"P13712\",\"329\":\"P13856\",\"330\":\"P13902\",\"331\":\"P14020\",\"332\":\"P14065\",\"333\":\"P14120\",\"334\":\"P14126\",\"335\":\"P14127;P02407\",\"336\":\"P14164\",\"337\":\"P14180\",\"338\":\"P14306\",\"339\":\"P14359\",\"340\":\"P14540\",\"341\":\"P14680\",\"342\":\"P14681\",\"343\":\"P14682\",\"344\":\"P14693\",\"345\":\"P14736\",\"346\":\"P14737\",\"347\":\"P14741\",\"348\":\"P14742\",\"349\":\"P14743\",\"350\":\"P14747\",\"351\":\"P14772\",\"352\":\"P14832\",\"353\":\"P14843\",\"354\":\"P14904\",\"355\":\"P14906\",\"356\":\"P14907\",\"357\":\"P14908\",\"358\":\"P14922\",\"359\":\"P15019\",\"360\":\"P15108\",\"361\":\"P15179\",\"362\":\"P15180\",\"363\":\"P15274\",\"364\":\"P15303\",\"365\":\"P15424\",\"366\":\"P15436\",\"367\":\"P15442\",\"368\":\"P15454\",\"369\":\"P15496\",\"370\":\"P15565-2;P15565\",\"371\":\"P15624\",\"372\":\"P15625\",\"373\":\"P15646\",\"374\":\"P15700\",\"375\":\"P15703\",\"376\":\"P15705\",\"377\":\"P15790\",\"378\":\"P15873\",\"379\":\"P15891\",\"380\":\"P15938\",\"381\":\"P15992\",\"382\":\"P16120\",\"383\":\"P16140\",\"384\":\"P16370\",\"385\":\"P16387\",\"386\":\"P16451\",\"387\":\"P16474\",\"388\":\"P16521\",\"389\":\"P16522\",\"390\":\"P16547\",\"391\":\"P16550\",\"392\":\"P16603\",\"393\":\"P16622\",\"394\":\"P16649\",\"395\":\"P16658\",\"396\":\"P16661\",\"397\":\"P16861\",\"398\":\"P16862\",\"399\":\"P16892\",\"400\":\"P16965\",\"401\":\"P17064\",\"402\":\"P17065\",\"403\":\"P17076\",\"404\":\"P17106\",\"405\":\"P17119\",\"406\":\"P17121\",\"407\":\"P17157\",\"408\":\"P17255\",\"409\":\"P17423\",\"410\":\"P17505\",\"411\":\"P17536\",\"412\":\"P17555\",\"413\":\"P17558\",\"414\":\"P17629\",\"415\":\"P17649\",\"416\":\"P17695-2;P17695\",\"417\":\"P17709\",\"418\":\"P17883\",\"419\":\"P17890\",\"420\":\"P17891\",\"421\":\"P17967\",\"422\":\"P18239\",\"423\":\"P18409\",\"424\":\"P18412\",\"425\":\"P18480\",\"426\":\"P18494\",\"427\":\"P18496\",\"428\":\"P18544\",\"429\":\"P18562\",\"430\":\"P18634\",\"431\":\"P18759\",\"432\":\"P18851\",\"433\":\"P18852\",\"434\":\"P18888\",\"435\":\"P18899\",\"436\":\"P18900\",\"437\":\"P18961\",\"438\":\"P18962\",\"439\":\"P18963\",\"440\":\"P19073\",\"441\":\"P19097\",\"442\":\"P19145\",\"443\":\"P19146\",\"444\":\"P19158\",\"445\":\"P19211\",\"446\":\"P19262\",\"447\":\"P19263\",\"448\":\"P19358\",\"449\":\"P19414\",\"450\":\"P19454\",\"451\":\"P19516\",\"452\":\"P19524\",\"453\":\"P19658\",\"454\":\"P19659\",\"455\":\"P19735\",\"456\":\"P19736\",\"457\":\"P19807\",\"458\":\"P19812\",\"459\":\"P19880\",\"460\":\"P19881\",\"461\":\"P19882\",\"462\":\"P19955\",\"463\":\"P19956\",\"464\":\"P20049\",\"465\":\"P20051\",\"466\":\"P20053\",\"467\":\"P20081\",\"468\":\"P20095\",\"469\":\"P20107\",\"470\":\"P20134\",\"471\":\"P20424\",\"472\":\"P20433\",\"473\":\"P20434\",\"474\":\"P20435\",\"475\":\"P20436\",\"476\":\"P20447\",\"477\":\"P20448\",\"478\":\"P20449\",\"479\":\"P20457\",\"480\":\"P20459\",\"481\":\"P20484\",\"482\":\"P20485\",\"483\":\"P20486\",\"484\":\"P20604\",\"485\":\"P20606\",\"486\":\"P20676\",\"487\":\"P20795\",\"488\":\"P20967\",\"489\":\"P21147\",\"490\":\"P21182\",\"491\":\"P21192\",\"492\":\"P21242\",\"493\":\"P21243\",\"494\":\"P21264\",\"495\":\"P21269-3\",\"496\":\"P21304\",\"497\":\"P21339\",\"498\":\"P21372\",\"499\":\"P21373\",\"500\":\"P21374\",\"501\":\"P21375\",\"502\":\"P21524\",\"503\":\"P21538\",\"504\":\"P21560\",\"505\":\"P21576\",\"506\":\"P21657\",\"507\":\"P21691\",\"508\":\"P21734\",\"509\":\"P21771\",\"510\":\"P21801\",\"511\":\"P21825\",\"512\":\"P21827\",\"513\":\"P21951\",\"514\":\"P21954\",\"515\":\"P21957\",\"516\":\"P21965\",\"517\":\"P22023\",\"518\":\"P22035\",\"519\":\"P22082\",\"520\":\"P22133\",\"521\":\"P22134\",\"522\":\"P22135\",\"523\":\"P22136\",\"524\":\"P22137\",\"525\":\"P22138\",\"526\":\"P22139\",\"527\":\"P22140\",\"528\":\"P22141\",\"529\":\"P22146\",\"530\":\"P22147\",\"531\":\"P22148\",\"532\":\"P22149\",\"533\":\"P22202\",\"534\":\"P22203\",\"535\":\"P22204\",\"536\":\"P22209\",\"537\":\"P22211\",\"538\":\"P22213\",\"539\":\"P22214\",\"540\":\"P22215\",\"541\":\"P22217\",\"542\":\"P22219\",\"543\":\"P22224\",\"544\":\"P22276\",\"545\":\"P22336\",\"546\":\"P22353\",\"547\":\"P22354\",\"548\":\"P22434\",\"549\":\"P22438\",\"550\":\"P22515\",\"551\":\"P22516\",\"552\":\"P22517\",\"553\":\"P22543\",\"554\":\"P22579\",\"555\":\"P22696\",\"556\":\"P22768\",\"557\":\"P22803\",\"558\":\"P22804\",\"559\":\"P22855\",\"560\":\"P22936\",\"561\":\"P22943\",\"562\":\"P23180\",\"563\":\"P23201\",\"564\":\"P23202\",\"565\":\"P23248\",\"566\":\"P23254\",\"567\":\"P23255\",\"568\":\"P23285\",\"569\":\"P23287\",\"570\":\"P23291\",\"571\":\"P23292\",\"572\":\"P23293\",\"573\":\"P23301\",\"574\":\"P23369\",\"575\":\"P23394\",\"576\":\"P23500\",\"577\":\"P23542\",\"578\":\"P23561\",\"579\":\"P23585\",\"580\":\"P23595\",\"581\":\"P23615\",\"582\":\"P23638\",\"583\":\"P23639\",\"584\":\"P23641\",\"585\":\"P23642\",\"586\":\"P23643\",\"587\":\"P23644\",\"588\":\"P23724\",\"589\":\"P23776\",\"590\":\"P23797\",\"591\":\"P23833\",\"592\":\"P23900\",\"593\":\"P24000\",\"594\":\"P24004\",\"595\":\"P24276\",\"596\":\"P24279\",\"597\":\"P24280\",\"598\":\"P24309\",\"599\":\"P24384\",\"600\":\"P24482\",\"601\":\"P24521\",\"602\":\"P24583\",\"603\":\"P24720\",\"604\":\"P24783\",\"605\":\"P24784\",\"606\":\"P24813\",\"607\":\"P24814\",\"608\":\"P25037\",\"609\":\"P25038\",\"610\":\"P25039\",\"611\":\"P25040\",\"612\":\"P25043\",\"613\":\"P25044\",\"614\":\"P25045\",\"615\":\"P25087\",\"616\":\"P25270\",\"617\":\"P25293\",\"618\":\"P25294\",\"619\":\"P25296\",\"620\":\"P25298\",\"621\":\"P25299\",\"622\":\"P25302\",\"623\":\"P25303\",\"624\":\"P25332\",\"625\":\"P25333\",\"626\":\"P25334\",\"627\":\"P25336\",\"628\":\"P25339\",\"629\":\"P25340\",\"630\":\"P25342\",\"631\":\"P25343\",\"632\":\"P25344\",\"633\":\"P25345\",\"634\":\"P25349\",\"635\":\"P25351\",\"636\":\"P25353\",\"637\":\"P25355\",\"638\":\"P25356\",\"639\":\"P25357\",\"640\":\"P25358\",\"641\":\"P25359\",\"642\":\"P25360\",\"643\":\"P25361\",\"644\":\"P25365\",\"645\":\"P25366\",\"646\":\"P25367\",\"647\":\"P25368\",\"648\":\"P25369\",\"649\":\"P25371\",\"650\":\"P25372\",\"651\":\"P25373\",\"652\":\"P25374\",\"653\":\"P25375\",\"654\":\"P25376\",\"655\":\"P25378\",\"656\":\"P25382\",\"657\":\"P25383\",\"658\":\"P25384\",\"659\":\"P25385\",\"660\":\"P25386\",\"661\":\"P25441\",\"662\":\"P25443\",\"663\":\"P25451\",\"664\":\"P25454\",\"665\":\"P25491\",\"666\":\"P25515\",\"667\":\"P25554\",\"668\":\"P25555\",\"669\":\"P25558\",\"670\":\"P25559\",\"671\":\"P25560\",\"672\":\"P25566\",\"673\":\"P25567\",\"674\":\"P25568\",\"675\":\"P25573\",\"676\":\"P25574\",\"677\":\"P25576\",\"678\":\"P25577\",\"679\":\"P25580\",\"680\":\"P25582\",\"681\":\"P25586\",\"682\":\"P25588\",\"683\":\"P25605\",\"684\":\"P25611\",\"685\":\"P25617\",\"686\":\"P25618\",\"687\":\"P25621\",\"688\":\"P25623\",\"689\":\"P25626\",\"690\":\"P25627\",\"691\":\"P25628\",\"692\":\"P25631\",\"693\":\"P25632\",\"694\":\"P25635\",\"695\":\"P25639\",\"696\":\"P25641\",\"697\":\"P25642\",\"698\":\"P25644\",\"699\":\"P25648\",\"700\":\"P25651\",\"701\":\"P25654\",\"702\":\"P25655\",\"703\":\"P25656\",\"704\":\"P25694\",\"705\":\"P25719\",\"706\":\"P25808\",\"707\":\"P25846\",\"708\":\"P25847\",\"709\":\"P26321\",\"710\":\"P26370\",\"711\":\"P26570\",\"712\":\"P26637\",\"713\":\"P26725\",\"714\":\"P26754\",\"715\":\"P26755\",\"716\":\"P26783\",\"717\":\"P26784\",\"718\":\"P26785\",\"719\":\"P26786\",\"720\":\"P26793\",\"721\":\"P26798\",\"722\":\"P27351\",\"723\":\"P27466\",\"724\":\"P27472\",\"725\":\"P27476\",\"726\":\"P27514\",\"727\":\"P27515\",\"728\":\"P27614\",\"729\":\"P27616\",\"730\":\"P27636\",\"731\":\"P27637\",\"732\":\"P27680\",\"733\":\"P27692\",\"734\":\"P27697\",\"735\":\"P27705\",\"736\":\"P27801\",\"737\":\"P27809\",\"738\":\"P27810\",\"739\":\"P27825\",\"740\":\"P27882\",\"741\":\"P27895\",\"742\":\"P27929\",\"743\":\"P28000\",\"744\":\"P28004\",\"745\":\"P28005\",\"746\":\"P28007\",\"747\":\"P28239\",\"748\":\"P28241\",\"749\":\"P28263\",\"750\":\"P28272\",\"751\":\"P28273\",\"752\":\"P28274\",\"753\":\"P28319\",\"754\":\"P28320\",\"755\":\"P28321\",\"756\":\"P28495\",\"757\":\"P28496\",\"758\":\"P28625\",\"759\":\"P28707\",\"760\":\"P28737\",\"761\":\"P28742\",\"762\":\"P28743\",\"763\":\"P28777\",\"764\":\"P28778\",\"765\":\"P28789\",\"766\":\"P28791\",\"767\":\"P28795\",\"768\":\"P28817\",\"769\":\"P28834\",\"770\":\"P29029\",\"771\":\"P29055\",\"772\":\"P29056\",\"773\":\"P29295\",\"774\":\"P29311\",\"775\":\"P29340\",\"776\":\"P29366\",\"777\":\"P29453\",\"778\":\"P29461\",\"779\":\"P29465\",\"780\":\"P29468\",\"781\":\"P29469\",\"782\":\"P29478\",\"783\":\"P29496\",\"784\":\"P29509\",\"785\":\"P29539\",\"786\":\"P29547\",\"787\":\"P29703\",\"788\":\"P29704\",\"789\":\"P29952\",\"790\":\"P30605\",\"791\":\"P30619\",\"792\":\"P30624\",\"793\":\"P30656\",\"794\":\"P30657\",\"795\":\"P30665\",\"796\":\"P30771\",\"797\":\"P30775\",\"798\":\"P30822\",\"799\":\"P30902\",\"800\":\"P31109\",\"801\":\"P31116\",\"802\":\"P31244\",\"803\":\"P31334\",\"804\":\"P31373\",\"805\":\"P31374\",\"806\":\"P31376\",\"807\":\"P31377\",\"808\":\"P31380\",\"809\":\"P31381\",\"810\":\"P31382\",\"811\":\"P31383\",\"812\":\"P31384\",\"813\":\"P31385\",\"814\":\"P31412\",\"815\":\"P31539\",\"816\":\"P31688\",\"817\":\"P31755\",\"818\":\"P31787\",\"819\":\"P32048\",\"820\":\"P32074\",\"821\":\"P32178\",\"822\":\"P32179\",\"823\":\"P32191\",\"824\":\"P32259\",\"825\":\"P32263\",\"826\":\"P32264\",\"827\":\"P32266\",\"828\":\"P32288\",\"829\":\"P32316\",\"830\":\"P32317\",\"831\":\"P32319\",\"832\":\"P32324\",\"833\":\"P32327\",\"834\":\"P32328\",\"835\":\"P32329\",\"836\":\"P32330\",\"837\":\"P32331\",\"838\":\"P32332\",\"839\":\"P32333\",\"840\":\"P32334\",\"841\":\"P32335\",\"842\":\"P32336\",\"843\":\"P32337\",\"844\":\"P32338\",\"845\":\"P32339\",\"846\":\"P32340\",\"847\":\"P32341\",\"848\":\"P32342\",\"849\":\"P32343\",\"850\":\"P32347\",\"851\":\"P32349\",\"852\":\"P32350\",\"853\":\"P32351\",\"854\":\"P32352\",\"855\":\"P32353\",\"856\":\"P32354\",\"857\":\"P32356\",\"858\":\"P32361\",\"859\":\"P32363\",\"860\":\"P32364\",\"861\":\"P32366\",\"862\":\"P32367\",\"863\":\"P32368\",\"864\":\"P32377\",\"865\":\"P32379\",\"866\":\"P32380\",\"867\":\"P32381\",\"868\":\"P32386\",\"869\":\"P32387\",\"870\":\"P32389\",\"871\":\"P32419\",\"872\":\"P32445\",\"873\":\"P32447\",\"874\":\"P32449\",\"875\":\"P32451\",\"876\":\"P32453\",\"877\":\"P32454\",\"878\":\"P32457\",\"879\":\"P32458\",\"880\":\"P32461\",\"881\":\"P32462\",\"882\":\"P32463\",\"883\":\"P32464\",\"884\":\"P32465\",\"885\":\"P32466\",\"886\":\"P32467\",\"887\":\"P32468\",\"888\":\"P32469\",\"889\":\"P32471\",\"890\":\"P32472\",\"891\":\"P32473\",\"892\":\"P32474\",\"893\":\"P32476\",\"894\":\"P32477\",\"895\":\"P32478\",\"896\":\"P32479\",\"897\":\"P32480\",\"898\":\"P32481\",\"899\":\"P32485\",\"900\":\"P32486\",\"901\":\"P32487\",\"902\":\"P32492\",\"903\":\"P32493\",\"904\":\"P32494\",\"905\":\"P32495\",\"906\":\"P32496\",\"907\":\"P32497\",\"908\":\"P32499\",\"909\":\"P32500\",\"910\":\"P32501\",\"911\":\"P32502\",\"912\":\"P32504\",\"913\":\"P32505\",\"914\":\"P32521\",\"915\":\"P32522\",\"916\":\"P32523\",\"917\":\"P32524\",\"918\":\"P32525\",\"919\":\"P32527\",\"920\":\"P32528\",\"921\":\"P32529\",\"922\":\"P32558\",\"923\":\"P32559\",\"924\":\"P32561\",\"925\":\"P32562\",\"926\":\"P32563\",\"927\":\"P32564\",\"928\":\"P32565\",\"929\":\"P32566\",\"930\":\"P32568\",\"931\":\"P32569\",\"932\":\"P32570\",\"933\":\"P32571\",\"934\":\"P32580\",\"935\":\"P32582\",\"936\":\"P32583\",\"937\":\"P32585\",\"938\":\"P32588\",\"939\":\"P32589\",\"940\":\"P32590\",\"941\":\"P32591\",\"942\":\"P32597\",\"943\":\"P32598\",\"944\":\"P32599\",\"945\":\"P32600\",\"946\":\"P32601\",\"947\":\"P32602\",\"948\":\"P32604\",\"949\":\"P32605\",\"950\":\"P32606\",\"951\":\"P32607\",\"952\":\"P32608\",\"953\":\"P32609\",\"954\":\"P32610\",\"955\":\"P32611\",\"956\":\"P32614\",\"957\":\"P32617\",\"958\":\"P32618\",\"959\":\"P32621\",\"960\":\"P32623\",\"961\":\"P32626\",\"962\":\"P32628\",\"963\":\"P32629\",\"964\":\"P32634\",\"965\":\"P32639\",\"966\":\"P32642\",\"967\":\"P32643\",\"968\":\"P32644\",\"969\":\"P32656\",\"970\":\"P32657\",\"971\":\"P32660\",\"972\":\"P32767\",\"973\":\"P32769\",\"974\":\"P32770\",\"975\":\"P32771\",\"976\":\"P32776\",\"977\":\"P32783\",\"978\":\"P32784\",\"979\":\"P32785\",\"980\":\"P32787\",\"981\":\"P32788\",\"982\":\"P32789\",\"983\":\"P32790\",\"984\":\"P32791\",\"985\":\"P32792\",\"986\":\"P32793\",\"987\":\"P32794\",\"988\":\"P32795\",\"989\":\"P32797\",\"990\":\"P32798\",\"991\":\"P32799\",\"992\":\"P32801\",\"993\":\"P32802\",\"994\":\"P32803\",\"995\":\"P32805\",\"996\":\"P32806\",\"997\":\"P32829\",\"998\":\"P32831-2;P32831\",\"999\":\"P32832\",\"1000\":\"P32833\",\"1001\":\"P32835\",\"1002\":\"P32839\",\"1003\":\"P32842\",\"1004\":\"P32843\",\"1005\":\"P32844\",\"1006\":\"P32854\",\"1007\":\"P32855\",\"1008\":\"P32857\",\"1009\":\"P32860\",\"1010\":\"P32861\",\"1011\":\"P32863\",\"1012\":\"P32864\",\"1013\":\"P32867\",\"1014\":\"P32873\",\"1015\":\"P32874\",\"1016\":\"P32875\",\"1017\":\"P32891\",\"1018\":\"P32892\",\"1019\":\"P32893\",\"1020\":\"P32895\",\"1021\":\"P32896\",\"1022\":\"P32897\",\"1023\":\"P32898\",\"1024\":\"P32899\",\"1025\":\"P32900\",\"1026\":\"P32901\",\"1027\":\"P32902\",\"1028\":\"P32904\",\"1029\":\"P32905\",\"1030\":\"P32906\",\"1031\":\"P32908\",\"1032\":\"P32909\",\"1033\":\"P32910\",\"1034\":\"P32911\",\"1035\":\"P32912\",\"1036\":\"P32913\",\"1037\":\"P32914\",\"1038\":\"P32915\",\"1039\":\"P32916\",\"1040\":\"P32917\",\"1041\":\"P32939\",\"1042\":\"P33201\",\"1043\":\"P33202\",\"1044\":\"P33203\",\"1045\":\"P33204\",\"1046\":\"P33296\",\"1047\":\"P33297\",\"1048\":\"P33298\",\"1049\":\"P33299\",\"1050\":\"P33300\",\"1051\":\"P33301\",\"1052\":\"P33302\",\"1053\":\"P33306\",\"1054\":\"P33307\",\"1055\":\"P33308\",\"1056\":\"P33309\",\"1057\":\"P33310\",\"1058\":\"P33311\",\"1059\":\"P33313\",\"1060\":\"P33314\",\"1061\":\"P33317\",\"1062\":\"P33322\",\"1063\":\"P33324\",\"1064\":\"P33327\",\"1065\":\"P33328\",\"1066\":\"P33329\",\"1067\":\"P33330\",\"1068\":\"P33331\",\"1069\":\"P33332\",\"1070\":\"P33333\",\"1071\":\"P33334\",\"1072\":\"P33338\",\"1073\":\"P33339\",\"1074\":\"P33399\",\"1075\":\"P33401\",\"1076\":\"P33412\",\"1077\":\"P33416\",\"1078\":\"P33417\",\"1079\":\"P33418\",\"1080\":\"P33419\",\"1081\":\"P33441\",\"1082\":\"P33442\",\"1083\":\"P33734\",\"1084\":\"P33748\",\"1085\":\"P33749\",\"1086\":\"P33750\",\"1087\":\"P33751\",\"1088\":\"P33753\",\"1089\":\"P33754\",\"1090\":\"P33755\",\"1091\":\"P33759\",\"1092\":\"P33767\",\"1093\":\"P33775\",\"1094\":\"P33891\",\"1095\":\"P33892\",\"1096\":\"P33893\",\"1097\":\"P33894\",\"1098\":\"P34072\",\"1099\":\"P34077\",\"1100\":\"P34087\",\"1101\":\"P34110\",\"1102\":\"P34111\",\"1103\":\"P34160\",\"1104\":\"P34162\",\"1105\":\"P34163\",\"1106\":\"P34167\",\"1107\":\"P34216\",\"1108\":\"P34217\",\"1109\":\"P34220\",\"1110\":\"P34221\",\"1111\":\"P34222\",\"1112\":\"P34223\",\"1113\":\"P34225\",\"1114\":\"P34226\",\"1115\":\"P34227\",\"1116\":\"P34232\",\"1117\":\"P34237\",\"1118\":\"P34239\",\"1119\":\"P34240\",\"1120\":\"P34241\",\"1121\":\"P34243\",\"1122\":\"P34244\",\"1123\":\"P34247\",\"1124\":\"P34248\",\"1125\":\"P34250\",\"1126\":\"P34253\",\"1127\":\"P34730\",\"1128\":\"P34756\",\"1129\":\"P34760\",\"1130\":\"P34761\",\"1131\":\"P34909\",\"1132\":\"P35127\",\"1133\":\"P35169\",\"1134\":\"P35176\",\"1135\":\"P35177\",\"1136\":\"P35178\",\"1137\":\"P35179\",\"1138\":\"P35180\",\"1139\":\"P35181\",\"1140\":\"P35182\",\"1141\":\"P35183\",\"1142\":\"P35184\",\"1143\":\"P35189\",\"1144\":\"P35191\",\"1145\":\"P35193\",\"1146\":\"P35194\",\"1147\":\"P35196\",\"1148\":\"P35197\",\"1149\":\"P35202\",\"1150\":\"P35206\",\"1151\":\"P35207\",\"1152\":\"P35208\",\"1153\":\"P35688\",\"1154\":\"P35691\",\"1155\":\"P35718\",\"1156\":\"P35719\",\"1157\":\"P35723\",\"1158\":\"P35724\",\"1159\":\"P35725\",\"1160\":\"P35728\",\"1161\":\"P35729\",\"1162\":\"P35732\",\"1163\":\"P35735\",\"1164\":\"P35817\",\"1165\":\"P35843\",\"1166\":\"P35844\",\"1167\":\"P35845\",\"1168\":\"P35996\",\"1169\":\"P35999\",\"1170\":\"P36000\",\"1171\":\"P36004\",\"1172\":\"P36006\",\"1173\":\"P36007\",\"1174\":\"P36008\",\"1175\":\"P36009\",\"1176\":\"P36010\",\"1177\":\"P36013\",\"1178\":\"P36015\",\"1179\":\"P36016\",\"1180\":\"P36017\",\"1181\":\"P36018\",\"1182\":\"P36019\",\"1183\":\"P36023\",\"1184\":\"P36024\",\"1185\":\"P36029\",\"1186\":\"P36034\",\"1187\":\"P36036\",\"1188\":\"P36037\",\"1189\":\"P36039\",\"1190\":\"P36041\",\"1191\":\"P36044\",\"1192\":\"P36046\",\"1193\":\"P36047\",\"1194\":\"P36048\",\"1195\":\"P36049\",\"1196\":\"P36051\",\"1197\":\"P36053\",\"1198\":\"P36054\",\"1199\":\"P36056\",\"1200\":\"P36057\",\"1201\":\"P36059\",\"1202\":\"P36060\",\"1203\":\"P36062\",\"1204\":\"P36068\",\"1205\":\"P36069\",\"1206\":\"P36075\",\"1207\":\"P36076\",\"1208\":\"P36080\",\"1209\":\"P36081\",\"1210\":\"P36083\",\"1211\":\"P36084\",\"1212\":\"P36088\",\"1213\":\"P36090\",\"1214\":\"P36091\",\"1215\":\"P36094\",\"1216\":\"P36095\",\"1217\":\"P36096\",\"1218\":\"P36100\",\"1219\":\"P36101\",\"1220\":\"P36102\",\"1221\":\"P36103\",\"1222\":\"P36104\",\"1223\":\"P36107\",\"1224\":\"P36108\",\"1225\":\"P36110\",\"1226\":\"P36112\",\"1227\":\"P36114\",\"1228\":\"P36115\",\"1229\":\"P36116\",\"1230\":\"P36117\",\"1231\":\"P36119\",\"1232\":\"P36120\",\"1233\":\"P36121\",\"1234\":\"P36122\",\"1235\":\"P36123\",\"1236\":\"P36124\",\"1237\":\"P36126\",\"1238\":\"P36130\",\"1239\":\"P36131\",\"1240\":\"P36132\",\"1241\":\"P36135\",\"1242\":\"P36136\",\"1243\":\"P36139\",\"1244\":\"P36141\",\"1245\":\"P36144\",\"1246\":\"P36145\",\"1247\":\"P36146\",\"1248\":\"P36147\",\"1249\":\"P36148\",\"1250\":\"P36149\",\"1251\":\"P36151\",\"1252\":\"P36152\",\"1253\":\"P36154\",\"1254\":\"P36159\",\"1255\":\"P36160\",\"1256\":\"P36161\",\"1257\":\"P36163\",\"1258\":\"P36164\",\"1259\":\"P36165\",\"1260\":\"P36167\",\"1261\":\"P36168\",\"1262\":\"P36169\",\"1263\":\"P36421\",\"1264\":\"P36516\",\"1265\":\"P36517\",\"1266\":\"P36519\",\"1267\":\"P36520\",\"1268\":\"P36521\",\"1269\":\"P36523\",\"1270\":\"P36525\",\"1271\":\"P36527\",\"1272\":\"P36528\",\"1273\":\"P36531\",\"1274\":\"P36534\",\"1275\":\"P36775\",\"1276\":\"P37012\",\"1277\":\"P37020\",\"1278\":\"P37254\",\"1279\":\"P37262\",\"1280\":\"P37263\",\"1281\":\"P37291\",\"1282\":\"P37292\",\"1283\":\"P37293\",\"1284\":\"P37296\",\"1285\":\"P37297\",\"1286\":\"P37299\",\"1287\":\"P37302\",\"1288\":\"P37303\",\"1289\":\"P37304\",\"1290\":\"P37366\",\"1291\":\"P37370\",\"1292\":\"P37838\",\"1293\":\"P37898\",\"1294\":\"P38009\",\"1295\":\"P38011\",\"1296\":\"P38013\",\"1297\":\"P38041\",\"1298\":\"P38042\",\"1299\":\"P38061\",\"1300\":\"P38063\",\"1301\":\"P38064\",\"1302\":\"P38066\",\"1303\":\"P38068\",\"1304\":\"P38069\",\"1305\":\"P38070\",\"1306\":\"P38071\",\"1307\":\"P38072\",\"1308\":\"P38074\",\"1309\":\"P38075\",\"1310\":\"P38077\",\"1311\":\"P38080\",\"1312\":\"P38081\",\"1313\":\"P38084\",\"1314\":\"P38085\",\"1315\":\"P38086\",\"1316\":\"P38087\",\"1317\":\"P38088-2\",\"1318\":\"P38089\",\"1319\":\"P38109\",\"1320\":\"P38110\",\"1321\":\"P38111\",\"1322\":\"P38112\",\"1323\":\"P38113\",\"1324\":\"P38114\",\"1325\":\"P38115\",\"1326\":\"P38116\",\"1327\":\"P38120\",\"1328\":\"P38121\",\"1329\":\"P38122\",\"1330\":\"P38127\",\"1331\":\"P38129\",\"1332\":\"P38130\",\"1333\":\"P38131\",\"1334\":\"P38137\",\"1335\":\"P38138\",\"1336\":\"P38139\",\"1337\":\"P38143\",\"1338\":\"P38144\",\"1339\":\"P38145\",\"1340\":\"P38146\",\"1341\":\"P38149\",\"1342\":\"P38151\",\"1343\":\"P38152\",\"1344\":\"P38153\",\"1345\":\"P38163\",\"1346\":\"P38164\",\"1347\":\"P38165\",\"1348\":\"P38166\",\"1349\":\"P38167\",\"1350\":\"P38169\",\"1351\":\"P38170\",\"1352\":\"P38174\",\"1353\":\"P38175\",\"1354\":\"P38177\",\"1355\":\"P38181\",\"1356\":\"P38187\",\"1357\":\"P38196\",\"1358\":\"P38197\",\"1359\":\"P38199\",\"1360\":\"P38202\",\"1361\":\"P38203\",\"1362\":\"P38204\",\"1363\":\"P38205\",\"1364\":\"P38206\",\"1365\":\"P38210\",\"1366\":\"P38212\",\"1367\":\"P38213\",\"1368\":\"P38217\",\"1369\":\"P38219\",\"1370\":\"P38221\",\"1371\":\"P38225\",\"1372\":\"P38226\",\"1373\":\"P38227\",\"1374\":\"P38228\",\"1375\":\"P38230\",\"1376\":\"P38234\",\"1377\":\"P38235\",\"1378\":\"P38237\",\"1379\":\"P38238\",\"1380\":\"P38241\",\"1381\":\"P38242\",\"1382\":\"P38244\",\"1383\":\"P38247\",\"1384\":\"P38248\",\"1385\":\"P38249\",\"1386\":\"P38250\",\"1387\":\"P38251\",\"1388\":\"P38254\",\"1389\":\"P38255\",\"1390\":\"P38256\",\"1391\":\"P38260\",\"1392\":\"P38261\",\"1393\":\"P38262\",\"1394\":\"P38264\",\"1395\":\"P38266\",\"1396\":\"P38271\",\"1397\":\"P38272\",\"1398\":\"P38273\",\"1399\":\"P38274\",\"1400\":\"P38278\",\"1401\":\"P38281\",\"1402\":\"P38286\",\"1403\":\"P38288\",\"1404\":\"P38295\",\"1405\":\"P38297\",\"1406\":\"P38300\",\"1407\":\"P38301\",\"1408\":\"P38302\",\"1409\":\"P38304\",\"1410\":\"P38310\",\"1411\":\"P38314\",\"1412\":\"P38318\",\"1413\":\"P38321\",\"1414\":\"P38323\",\"1415\":\"P38325\",\"1416\":\"P38326\",\"1417\":\"P38328\",\"1418\":\"P38329\",\"1419\":\"P38330\",\"1420\":\"P38333\",\"1421\":\"P38334\",\"1422\":\"P38335\",\"1423\":\"P38339\",\"1424\":\"P38340\",\"1425\":\"P38341\",\"1426\":\"P38342\",\"1427\":\"P38344\",\"1428\":\"P38345\",\"1429\":\"P38348\",\"1430\":\"P38349\",\"1431\":\"P38351\",\"1432\":\"P38353\",\"1433\":\"P38355\",\"1434\":\"P38356\",\"1435\":\"P38426\",\"1436\":\"P38427\",\"1437\":\"P38428\",\"1438\":\"P38429\",\"1439\":\"P38431;P38431-2\",\"1440\":\"P38439\",\"1441\":\"P38523\",\"1442\":\"P38555\",\"1443\":\"P38604\",\"1444\":\"P38615\",\"1445\":\"P38616\",\"1446\":\"P38620\",\"1447\":\"P38623\",\"1448\":\"P38624\",\"1449\":\"P38625\",\"1450\":\"P38626\",\"1451\":\"P38627\",\"1452\":\"P38628\",\"1453\":\"P38629\",\"1454\":\"P38630\",\"1455\":\"P38631\",\"1456\":\"P38632\",\"1457\":\"P38635\",\"1458\":\"P38682\",\"1459\":\"P38687\",\"1460\":\"P38688\",\"1461\":\"P38689\",\"1462\":\"P38691\",\"1463\":\"P38692\",\"1464\":\"P38694\",\"1465\":\"P38697\",\"1466\":\"P38698\",\"1467\":\"P38701\",\"1468\":\"P38703\",\"1469\":\"P38705\",\"1470\":\"P38707\",\"1471\":\"P38708\",\"1472\":\"P38710\",\"1473\":\"P38711;P35997\",\"1474\":\"P38712\",\"1475\":\"P38713\",\"1476\":\"P38714\",\"1477\":\"P38715\",\"1478\":\"P38716\",\"1479\":\"P38717\",\"1480\":\"P38719\",\"1481\":\"P38720\",\"1482\":\"P38724\",\"1483\":\"P38732\",\"1484\":\"P38736\",\"1485\":\"P38737\",\"1486\":\"P38742\",\"1487\":\"P38745\",\"1488\":\"P38746\",\"1489\":\"P38747\",\"1490\":\"P38748\",\"1491\":\"P38753\",\"1492\":\"P38754;P36105\",\"1493\":\"P38755\",\"1494\":\"P38756\",\"1495\":\"P38758\",\"1496\":\"P38759\",\"1497\":\"P38764\",\"1498\":\"P38765\",\"1499\":\"P38766\",\"1500\":\"P38768\",\"1501\":\"P38771\",\"1502\":\"P38773\",\"1503\":\"P38775\",\"1504\":\"P38777\",\"1505\":\"P38778\",\"1506\":\"P38779\",\"1507\":\"P38781\",\"1508\":\"P38782\",\"1509\":\"P38784-2;P38784\",\"1510\":\"P38786\",\"1511\":\"P38787\",\"1512\":\"P38788\",\"1513\":\"P38789\",\"1514\":\"P38790\",\"1515\":\"P38791\",\"1516\":\"P38792\",\"1517\":\"P38793\",\"1518\":\"P38795\",\"1519\":\"P38797\",\"1520\":\"P38798\",\"1521\":\"P38799\",\"1522\":\"P38801\",\"1523\":\"P38803\",\"1524\":\"P38804\",\"1525\":\"P38805\",\"1526\":\"P38809\",\"1527\":\"P38810\",\"1528\":\"P38811\",\"1529\":\"P38812\",\"1530\":\"P38813\",\"1531\":\"P38814\",\"1532\":\"P38815\",\"1533\":\"P38816\",\"1534\":\"P38817\",\"1535\":\"P38819\",\"1536\":\"P38820\",\"1537\":\"P38821\",\"1538\":\"P38822\",\"1539\":\"P38825\",\"1540\":\"P38826\",\"1541\":\"P38828\",\"1542\":\"P38833\",\"1543\":\"P38835\",\"1544\":\"P38836\",\"1545\":\"P38837\",\"1546\":\"P38840\",\"1547\":\"P38841\",\"1548\":\"P38843\",\"1549\":\"P38845\",\"1550\":\"P38850\",\"1551\":\"P38851\",\"1552\":\"P38853\",\"1553\":\"P38854\",\"1554\":\"P38856\",\"1555\":\"P38858\",\"1556\":\"P38860\",\"1557\":\"P38861\",\"1558\":\"P38870\",\"1559\":\"P38873\",\"1560\":\"P38874\",\"1561\":\"P38875\",\"1562\":\"P38877\",\"1563\":\"P38878\",\"1564\":\"P38879\",\"1565\":\"P38881\",\"1566\":\"P38882\",\"1567\":\"P38883\",\"1568\":\"P38884\",\"1569\":\"P38885\",\"1570\":\"P38886\",\"1571\":\"P38889\",\"1572\":\"P38890\",\"1573\":\"P38891\",\"1574\":\"P38892\",\"1575\":\"P38902\",\"1576\":\"P38903\",\"1577\":\"P38904\",\"1578\":\"P38909\",\"1579\":\"P38910\",\"1580\":\"P38911\",\"1581\":\"P38912\",\"1582\":\"P38913\",\"1583\":\"P38915\",\"1584\":\"P38920\",\"1585\":\"P38922\",\"1586\":\"P38925\",\"1587\":\"P38928\",\"1588\":\"P38929\",\"1589\":\"P38930\",\"1590\":\"P38931\",\"1591\":\"P38932\",\"1592\":\"P38934\",\"1593\":\"P38954\",\"1594\":\"P38959\",\"1595\":\"P38961\",\"1596\":\"P38962\",\"1597\":\"P38966\",\"1598\":\"P38967\",\"1599\":\"P38968\",\"1600\":\"P38969\",\"1601\":\"P38970\",\"1602\":\"P38972\",\"1603\":\"P38985\",\"1604\":\"P38986\",\"1605\":\"P38987\",\"1606\":\"P38988\",\"1607\":\"P38989\",\"1608\":\"P38990\",\"1609\":\"P38992\",\"1610\":\"P38993\",\"1611\":\"P38994\",\"1612\":\"P38995\",\"1613\":\"P38996\",\"1614\":\"P38998\",\"1615\":\"P38999\",\"1616\":\"P39001\",\"1617\":\"P39002\",\"1618\":\"P39004;P39003\",\"1619\":\"P39005\",\"1620\":\"P39006\",\"1621\":\"P39007\",\"1622\":\"P39008\",\"1623\":\"P39009\",\"1624\":\"P39010\",\"1625\":\"P39011\",\"1626\":\"P39012\",\"1627\":\"P39013\",\"1628\":\"P39014\",\"1629\":\"P39015\",\"1630\":\"P39016\",\"1631\":\"P39073\",\"1632\":\"P39076\",\"1633\":\"P39077\",\"1634\":\"P39078\",\"1635\":\"P39079\",\"1636\":\"P39081\",\"1637\":\"P39083\",\"1638\":\"P39101\",\"1639\":\"P39102\",\"1640\":\"P39104\",\"1641\":\"P39105\",\"1642\":\"P39106\",\"1643\":\"P39107\",\"1644\":\"P39108\",\"1645\":\"P39109\",\"1646\":\"P39111\",\"1647\":\"P39112\",\"1648\":\"P39515\",\"1649\":\"P39516\",\"1650\":\"P39517\",\"1651\":\"P39521\",\"1652\":\"P39522\",\"1653\":\"P39523\",\"1654\":\"P39524\",\"1655\":\"P39525\",\"1656\":\"P39526\",\"1657\":\"P39531\",\"1658\":\"P39533\",\"1659\":\"P39535\",\"1660\":\"P39543\",\"1661\":\"P39547\",\"1662\":\"P39548\",\"1663\":\"P39552;P53176\",\"1664\":\"P39676\",\"1665\":\"P39677\",\"1666\":\"P39678\",\"1667\":\"P39682\",\"1668\":\"P39683\",\"1669\":\"P39685\",\"1670\":\"P39702\",\"1671\":\"P39704\",\"1672\":\"P39705\",\"1673\":\"P39707\",\"1674\":\"P39714\",\"1675\":\"P39715\",\"1676\":\"P39717\",\"1677\":\"P39718\",\"1678\":\"P39719\",\"1679\":\"P39720\",\"1680\":\"P39721\",\"1681\":\"P39722\",\"1682\":\"P39726\",\"1683\":\"P39727\",\"1684\":\"P39729\",\"1685\":\"P39730\",\"1686\":\"P39732\",\"1687\":\"P39742\",\"1688\":\"P39743\",\"1689\":\"P39744\",\"1690\":\"P39904\",\"1691\":\"P39923\",\"1692\":\"P39925\",\"1693\":\"P39926\",\"1694\":\"P39927\",\"1695\":\"P39928\",\"1696\":\"P39929\",\"1697\":\"P39931\",\"1698\":\"P39935\",\"1699\":\"P39936\",\"1700\":\"P39938\",\"1701\":\"P39940\",\"1702\":\"P39944\",\"1703\":\"P39945\",\"1704\":\"P39946\",\"1705\":\"P39952\",\"1706\":\"P39953\",\"1707\":\"P39954\",\"1708\":\"P39955\",\"1709\":\"P39956\",\"1710\":\"P39958\",\"1711\":\"P39960\",\"1712\":\"P39962\",\"1713\":\"P39965\",\"1714\":\"P39966\",\"1715\":\"P39967\",\"1716\":\"P39968\",\"1717\":\"P39969\",\"1718\":\"P39976\",\"1719\":\"P39979\",\"1720\":\"P39980\",\"1721\":\"P39984\",\"1722\":\"P39985\",\"1723\":\"P39986\",\"1724\":\"P39990\",\"1725\":\"P39993\",\"1726\":\"P39994\",\"1727\":\"P39995\",\"1728\":\"P39996\",\"1729\":\"P39998\",\"1730\":\"P40002\",\"1731\":\"P40005\",\"1732\":\"P40007\",\"1733\":\"P40008\",\"1734\":\"P40009\",\"1735\":\"P40010\",\"1736\":\"P40012\",\"1737\":\"P40013\",\"1738\":\"P40015\",\"1739\":\"P40016\",\"1740\":\"P40018\",\"1741\":\"P40022\",\"1742\":\"P40024\",\"1743\":\"P40026\",\"1744\":\"P40029\",\"1745\":\"P40030\",\"1746\":\"P40032\",\"1747\":\"P40033\",\"1748\":\"P40035\",\"1749\":\"P40037\",\"1750\":\"P40038\",\"1751\":\"P40039\",\"1752\":\"P40040\",\"1753\":\"P40046\",\"1754\":\"P40047\",\"1755\":\"P40050\",\"1756\":\"P40051\",\"1757\":\"P40053\",\"1758\":\"P40054\",\"1759\":\"P40055\",\"1760\":\"P40056\",\"1761\":\"P40059\",\"1762\":\"P40060\",\"1763\":\"P40061\",\"1764\":\"P40064\",\"1765\":\"P40066\",\"1766\":\"P40069\",\"1767\":\"P40070\",\"1768\":\"P40071\",\"1769\":\"P40073\",\"1770\":\"P40074\",\"1771\":\"P40075\",\"1772\":\"P40078\",\"1773\":\"P40079\",\"1774\":\"P40080\",\"1775\":\"P40081\",\"1776\":\"P40086\",\"1777\":\"P40087\",\"1778\":\"P40088\",\"1779\":\"P40089\",\"1780\":\"P40090\",\"1781\":\"P40091\",\"1782\":\"P40093\",\"1783\":\"P40094\",\"1784\":\"P40098\",\"1785\":\"P40099\",\"1786\":\"P40106\",\"1787\":\"P40150\",\"1788\":\"P40151\",\"1789\":\"P40152\",\"1790\":\"P40154\",\"1791\":\"P40155\",\"1792\":\"P40157\",\"1793\":\"P40159\",\"1794\":\"P40160\",\"1795\":\"P40161\",\"1796\":\"P40165\",\"1797\":\"P40185\",\"1798\":\"P40202\",\"1799\":\"P40206\",\"1800\":\"P40207\",\"1801\":\"P40208\",\"1802\":\"P40210\",\"1803\":\"P40212\",\"1804\":\"P40215\",\"1805\":\"P40217\",\"1806\":\"P40302\",\"1807\":\"P40303\",\"1808\":\"P40308\",\"1809\":\"P40309\",\"1810\":\"P40312\",\"1811\":\"P40318\",\"1812\":\"P40319\",\"1813\":\"P40325\",\"1814\":\"P40327\",\"1815\":\"P40328\",\"1816\":\"P40335\",\"1817\":\"P40339\",\"1818\":\"P40340\",\"1819\":\"P40341\",\"1820\":\"P40343\",\"1821\":\"P40345\",\"1822\":\"P40347\",\"1823\":\"P40348\",\"1824\":\"P40350\",\"1825\":\"P40352\",\"1826\":\"P40353\",\"1827\":\"P40354\",\"1828\":\"P40356\",\"1829\":\"P40357\",\"1830\":\"P40358\",\"1831\":\"P40360\",\"1832\":\"P40362\",\"1833\":\"P40363\",\"1834\":\"P40364\",\"1835\":\"P40367\",\"1836\":\"P40368\",\"1837\":\"P40395\",\"1838\":\"P40413\",\"1839\":\"P40414\",\"1840\":\"P40416\",\"1841\":\"P40422\",\"1842\":\"P40433\",\"1843\":\"P40449\",\"1844\":\"P40450\",\"1845\":\"P40452\",\"1846\":\"P40453\",\"1847\":\"P40456\",\"1848\":\"P40457\",\"1849\":\"P40459\",\"1850\":\"P40460\",\"1851\":\"P40462\",\"1852\":\"P40463\",\"1853\":\"P40466\",\"1854\":\"P40467\",\"1855\":\"P40468\",\"1856\":\"P40469\",\"1857\":\"P40470\",\"1858\":\"P40471\",\"1859\":\"P40472\",\"1860\":\"P40476\",\"1861\":\"P40477\",\"1862\":\"P40480\",\"1863\":\"P40481\",\"1864\":\"P40482\",\"1865\":\"P40483\",\"1866\":\"P40484\",\"1867\":\"P40485\",\"1868\":\"P40487\",\"1869\":\"P40491\",\"1870\":\"P40492\",\"1871\":\"P40493\",\"1872\":\"P40494\",\"1873\":\"P40495\",\"1874\":\"P40496\",\"1875\":\"P40498\",\"1876\":\"P40501\",\"1877\":\"P40504\",\"1878\":\"P40505\",\"1879\":\"P40506\",\"1880\":\"P40508\",\"1881\":\"P40509\",\"1882\":\"P40510\",\"1883\":\"P40513\",\"1884\":\"P40515\",\"1885\":\"P40517\",\"1886\":\"P40518\",\"1887\":\"P40522\",\"1888\":\"P40523\",\"1889\":\"P40527\",\"1890\":\"P40528\",\"1891\":\"P40529\",\"1892\":\"P40530\",\"1893\":\"P40531\",\"1894\":\"P40533\",\"1895\":\"P40535\",\"1896\":\"P40540\",\"1897\":\"P40541\",\"1898\":\"P40545\",\"1899\":\"P40546\",\"1900\":\"P40547\",\"1901\":\"P40548\",\"1902\":\"P40549\",\"1903\":\"P40553\",\"1904\":\"P40555\",\"1905\":\"P40557\",\"1906\":\"P40559\",\"1907\":\"P40561\",\"1908\":\"P40562\",\"1909\":\"P40563\",\"1910\":\"P40564\",\"1911\":\"P40566\",\"1912\":\"P40567\",\"1913\":\"P40578\",\"1914\":\"P40579\",\"1915\":\"P40580\",\"1916\":\"P40581\",\"1917\":\"P40582\",\"1918\":\"P40693\",\"1919\":\"P40825-2;P40825\",\"1920\":\"P40850\",\"1921\":\"P40851\",\"1922\":\"P40858\",\"1923\":\"P40890;P40438\",\"1924\":\"P40893\",\"1925\":\"P40897\",\"1926\":\"P40955\",\"1927\":\"P40956\",\"1928\":\"P40957\",\"1929\":\"P40959\",\"1930\":\"P40961\",\"1931\":\"P40962\",\"1932\":\"P40963\",\"1933\":\"P40969\",\"1934\":\"P40970\",\"1935\":\"P40971\",\"1936\":\"P40986\",\"1937\":\"P40988\",\"1938\":\"P40989\",\"1939\":\"P40991\",\"1940\":\"P40994\",\"1941\":\"P41056\",\"1942\":\"P41057\",\"1943\":\"P41058\",\"1944\":\"P41277\",\"1945\":\"P41318\",\"1946\":\"P41338\",\"1947\":\"P41543\",\"1948\":\"P41696\",\"1949\":\"P41697\",\"1950\":\"P41734\",\"1951\":\"P41735\",\"1952\":\"P41800\",\"1953\":\"P41805\",\"1954\":\"P41807\",\"1955\":\"P41810\",\"1956\":\"P41811\",\"1957\":\"P41812\",\"1958\":\"P41814\",\"1959\":\"P41815\",\"1960\":\"P41818\",\"1961\":\"P41819\",\"1962\":\"P41832\",\"1963\":\"P41834\",\"1964\":\"P41835\",\"1965\":\"P41895\",\"1966\":\"P41896\",\"1967\":\"P41903\",\"1968\":\"P41910\",\"1969\":\"P41911\",\"1970\":\"P41920\",\"1971\":\"P41921-2;P41921\",\"1972\":\"P41940\",\"1973\":\"P42073\",\"1974\":\"P42223\",\"1975\":\"P42836\",\"1976\":\"P42837\",\"1977\":\"P42838\",\"1978\":\"P42839\",\"1979\":\"P42840\",\"1980\":\"P42841\",\"1981\":\"P42842\",\"1982\":\"P42843\",\"1983\":\"P42844\",\"1984\":\"P42845\",\"1985\":\"P42846\",\"1986\":\"P42847\",\"1987\":\"P42900\",\"1988\":\"P42934\",\"1989\":\"P42935\",\"1990\":\"P42940\",\"1991\":\"P42941\",\"1992\":\"P42942\",\"1993\":\"P42943\",\"1994\":\"P42945\",\"1995\":\"P42949\",\"1996\":\"P42951\",\"1997\":\"P43122\",\"1998\":\"P43123\",\"1999\":\"P43124\",\"2000\":\"P43321\",\"2001\":\"P43497\",\"2002\":\"P43535\",\"2003\":\"P43554\",\"2004\":\"P43555\",\"2005\":\"P43556\",\"2006\":\"P43557\",\"2007\":\"P43558\",\"2008\":\"P43560\",\"2009\":\"P43561\",\"2010\":\"P43563\",\"2011\":\"P43565\",\"2012\":\"P43569\",\"2013\":\"P43571\",\"2014\":\"P43572\",\"2015\":\"P43573\",\"2016\":\"P43574\",\"2017\":\"P43579\",\"2018\":\"P43582\",\"2019\":\"P43583\",\"2020\":\"P43585\",\"2021\":\"P43586\",\"2022\":\"P43588\",\"2023\":\"P43589\",\"2024\":\"P43590\",\"2025\":\"P43592\",\"2026\":\"P43593\",\"2027\":\"P43594\",\"2028\":\"P43596\",\"2029\":\"P43597\",\"2030\":\"P43601\",\"2031\":\"P43603\",\"2032\":\"P43604\",\"2033\":\"P43606\",\"2034\":\"P43609\",\"2035\":\"P43611\",\"2036\":\"P43612\",\"2037\":\"P43613\",\"2038\":\"P43616\",\"2039\":\"P43617\",\"2040\":\"P43619\",\"2041\":\"P43620\",\"2042\":\"P43621\",\"2043\":\"P43633\",\"2044\":\"P43636\",\"2045\":\"P43637\",\"2046\":\"P43638\",\"2047\":\"P43639\",\"2048\":\"P45818\",\"2049\":\"P45976\",\"2050\":\"P45978\",\"2051\":\"P46151\",\"2052\":\"P46367\",\"2053\":\"P46654\",\"2054\":\"P46655\",\"2055\":\"P46669\",\"2056\":\"P46672\",\"2057\":\"P46673\",\"2058\":\"P46674\",\"2059\":\"P46675\",\"2060\":\"P46676\",\"2061\":\"P46677\",\"2062\":\"P46678\",\"2063\":\"P46680\",\"2064\":\"P46681\",\"2065\":\"P46682\",\"2066\":\"P46683\",\"2067\":\"P46784\",\"2068\":\"P46944\",\"2069\":\"P46946\",\"2070\":\"P46947\",\"2071\":\"P46948\",\"2072\":\"P46949\",\"2073\":\"P46951\",\"2074\":\"P46956\",\"2075\":\"P46957\",\"2076\":\"P46959\",\"2077\":\"P46962\",\"2078\":\"P46963\",\"2079\":\"P46965\",\"2080\":\"P46969\",\"2081\":\"P46970\",\"2082\":\"P46971\",\"2083\":\"P46973\",\"2084\":\"P46982\",\"2085\":\"P46985\",\"2086\":\"P46988\",\"2087\":\"P46989\",\"2088\":\"P46990\",\"2089\":\"P46992\",\"2090\":\"P46995\",\"2091\":\"P47001\",\"2092\":\"P47006\",\"2093\":\"P47008\",\"2094\":\"P47013\",\"2095\":\"P47015\",\"2096\":\"P47017\",\"2097\":\"P47018\",\"2098\":\"P47019\",\"2099\":\"P47025\",\"2100\":\"P47027\",\"2101\":\"P47029\",\"2102\":\"P47031\",\"2103\":\"P47035\",\"2104\":\"P47037\",\"2105\":\"P47039\",\"2106\":\"P47041\",\"2107\":\"P47042\",\"2108\":\"P47044\",\"2109\":\"P47045\",\"2110\":\"P47047\",\"2111\":\"P47048\",\"2112\":\"P47049\",\"2113\":\"P47050\",\"2114\":\"P47054\",\"2115\":\"P47057\",\"2116\":\"P47061\",\"2117\":\"P47068\",\"2118\":\"P47069\",\"2119\":\"P47072\",\"2120\":\"P47075\",\"2121\":\"P47076\",\"2122\":\"P47077\",\"2123\":\"P47079\",\"2124\":\"P47082\",\"2125\":\"P47083\",\"2126\":\"P47084\",\"2127\":\"P47085\",\"2128\":\"P47086\",\"2129\":\"P47089\",\"2130\":\"P47090\",\"2131\":\"P47093\",\"2132\":\"P47095\",\"2133\":\"P47096\",\"2134\":\"P47100\",\"2135\":\"P47103\",\"2136\":\"P47104\",\"2137\":\"P47108\",\"2138\":\"P47112\",\"2139\":\"P47114\",\"2140\":\"P47116\",\"2141\":\"P47117\",\"2142\":\"P47119\",\"2143\":\"P47120\",\"2144\":\"P47122\",\"2145\":\"P47124\",\"2146\":\"P47125\",\"2147\":\"P47127\",\"2148\":\"P47129\",\"2149\":\"P47130\",\"2150\":\"P47133\",\"2151\":\"P47135\",\"2152\":\"P47137\",\"2153\":\"P47140\",\"2154\":\"P47141\",\"2155\":\"P47143\",\"2156\":\"P47144\",\"2157\":\"P47147\",\"2158\":\"P47148\",\"2159\":\"P47150\",\"2160\":\"P47154\",\"2161\":\"P47155\",\"2162\":\"P47158\",\"2163\":\"P47160\",\"2164\":\"P47161\",\"2165\":\"P47166\",\"2166\":\"P47170\",\"2167\":\"P47171\",\"2168\":\"P47173\",\"2169\":\"P47175\",\"2170\":\"P47176\",\"2171\":\"P47180\",\"2172\":\"P47190\",\"2173\":\"P47771\",\"2174\":\"P47818\",\"2175\":\"P47822\",\"2176\":\"P47912\",\"2177\":\"P48015\",\"2178\":\"P48164\",\"2179\":\"P48231\",\"2180\":\"P48234\",\"2181\":\"P48236\",\"2182\":\"P48237\",\"2183\":\"P48240\",\"2184\":\"P48353\",\"2185\":\"P48360\",\"2186\":\"P48361\",\"2187\":\"P48362\",\"2188\":\"P48363\",\"2189\":\"P48365\",\"2190\":\"P48412\",\"2191\":\"P48415\",\"2192\":\"P48439\",\"2193\":\"P48445\",\"2194\":\"P48510\",\"2195\":\"P48524\",\"2196\":\"P48525\",\"2197\":\"P48526\",\"2198\":\"P48527\",\"2199\":\"P48562\",\"2200\":\"P48563\",\"2201\":\"P48566\",\"2202\":\"P48567\",\"2203\":\"P48570\",\"2204\":\"P48582\",\"2205\":\"P48589\",\"2206\":\"P48606\",\"2207\":\"P48743\",\"2208\":\"P48813\",\"2209\":\"P48836\",\"2210\":\"P48837\",\"2211\":\"P49017\",\"2212\":\"P49018\",\"2213\":\"P49089\",\"2214\":\"P49090\",\"2215\":\"P49095\",\"2216\":\"P49166\",\"2217\":\"P49167\",\"2218\":\"P49334\",\"2219\":\"P49367\",\"2220\":\"P49435\",\"2221\":\"P49573\",\"2222\":\"P49626\",\"2223\":\"P49686\",\"2224\":\"P49687\",\"2225\":\"P49723\",\"2226\":\"P49954\",\"2227\":\"P49955\",\"2228\":\"P49956\",\"2229\":\"P49957\",\"2230\":\"P50077\",\"2231\":\"P50079\",\"2232\":\"P50085\",\"2233\":\"P50086\",\"2234\":\"P50087\",\"2235\":\"P50089\",\"2236\":\"P50090\",\"2237\":\"P50094\",\"2238\":\"P50095\",\"2239\":\"P50101\",\"2240\":\"P50102\",\"2241\":\"P50104\",\"2242\":\"P50105\",\"2243\":\"P50106\",\"2244\":\"P50107\",\"2245\":\"P50108\",\"2246\":\"P50109\",\"2247\":\"P50110\",\"2248\":\"P50276\",\"2249\":\"P50278\",\"2250\":\"P50623\",\"2251\":\"P50861\",\"2252\":\"P50874\",\"2253\":\"P50875\",\"2254\":\"P50896\",\"2255\":\"P50942\",\"2256\":\"P50944\",\"2257\":\"P50945\",\"2258\":\"P50946\",\"2259\":\"P50947\",\"2260\":\"P51401\",\"2261\":\"P51402\",\"2262\":\"P51534\",\"2263\":\"P51601\",\"2264\":\"P51862\",\"2265\":\"P51996\",\"2266\":\"P51998\",\"2267\":\"P52286\",\"2268\":\"P52488\",\"2269\":\"P52489\",\"2270\":\"P52490\",\"2271\":\"P52553\",\"2272\":\"P52593\",\"2273\":\"P52867\",\"2274\":\"P52870\",\"2275\":\"P52871\",\"2276\":\"P52891\",\"2277\":\"P52892\",\"2278\":\"P52893\",\"2279\":\"P52910\",\"2280\":\"P52911\",\"2281\":\"P52917\",\"2282\":\"P52918\",\"2283\":\"P52919\",\"2284\":\"P52920\",\"2285\":\"P52924\",\"2286\":\"P53008\",\"2287\":\"P53009\",\"2288\":\"P53010\",\"2289\":\"P53011\",\"2290\":\"P53012\",\"2291\":\"P53037\",\"2292\":\"P53040\",\"2293\":\"P53043\",\"2294\":\"P53044\",\"2295\":\"P53045\",\"2296\":\"P53047\",\"2297\":\"P53049\",\"2298\":\"P53059\",\"2299\":\"P53063\",\"2300\":\"P53064\",\"2301\":\"P53065\",\"2302\":\"P53066\",\"2303\":\"P53067\",\"2304\":\"P53070\",\"2305\":\"P53072\",\"2306\":\"P53073\",\"2307\":\"P53075\",\"2308\":\"P53076\",\"2309\":\"P53078\",\"2310\":\"P53079\",\"2311\":\"P53081\",\"2312\":\"P53083\",\"2313\":\"P53086\",\"2314\":\"P53090\",\"2315\":\"P53091\",\"2316\":\"P53093\",\"2317\":\"P53094\",\"2318\":\"P53095\",\"2319\":\"P53096\",\"2320\":\"P53099\",\"2321\":\"P53100\",\"2322\":\"P53101\",\"2323\":\"P53104\",\"2324\":\"P53107\",\"2325\":\"P53108\",\"2326\":\"P53109\",\"2327\":\"P53110\",\"2328\":\"P53111\",\"2329\":\"P53112\",\"2330\":\"P53114\",\"2331\":\"P53115\",\"2332\":\"P53119\",\"2333\":\"P53120\",\"2334\":\"P53121\",\"2335\":\"P53125\",\"2336\":\"P53128\",\"2337\":\"P53129\",\"2338\":\"P53131\",\"2339\":\"P53134\",\"2340\":\"P53136\",\"2341\":\"P53137\",\"2342\":\"P53139\",\"2343\":\"P53140\",\"2344\":\"P53141\",\"2345\":\"P53145\",\"2346\":\"P53146\",\"2347\":\"P53152\",\"2348\":\"P53154\",\"2349\":\"P53155\",\"2350\":\"P53159\",\"2351\":\"P53163\",\"2352\":\"P53164\",\"2353\":\"P53165\",\"2354\":\"P53166\",\"2355\":\"P53168\",\"2356\":\"P53169\",\"2357\":\"P53170\",\"2358\":\"P53171\",\"2359\":\"P53172\",\"2360\":\"P53173\",\"2361\":\"P53174\",\"2362\":\"P53177\",\"2363\":\"P53178\",\"2364\":\"P53183\",\"2365\":\"P53184\",\"2366\":\"P53189\",\"2367\":\"P53191\",\"2368\":\"P53192\",\"2369\":\"P53193\",\"2370\":\"P53195\",\"2371\":\"P53198\",\"2372\":\"P53199\",\"2373\":\"P53200\",\"2374\":\"P53201\",\"2375\":\"P53202\",\"2376\":\"P53203\",\"2377\":\"P53204\",\"2378\":\"P53206\",\"2379\":\"P53207\",\"2380\":\"P53210\",\"2381\":\"P53212\",\"2382\":\"P53215\",\"2383\":\"P53217\",\"2384\":\"P53218\",\"2385\":\"P53219\",\"2386\":\"P53220\",\"2387\":\"P53221\",\"2388\":\"P53228\",\"2389\":\"P53235\",\"2390\":\"P53236\",\"2391\":\"P53238\",\"2392\":\"P53241\",\"2393\":\"P53246\",\"2394\":\"P53248\",\"2395\":\"P53250\",\"2396\":\"P53251\",\"2397\":\"P53252\",\"2398\":\"P53253\",\"2399\":\"P53254\",\"2400\":\"P53255\",\"2401\":\"P53256\",\"2402\":\"P53258\",\"2403\":\"P53261\",\"2404\":\"P53262\",\"2405\":\"P53265\",\"2406\":\"P53266\",\"2407\":\"P53267\",\"2408\":\"P53270\",\"2409\":\"P53271\",\"2410\":\"P53272\",\"2411\":\"P53273\",\"2412\":\"P53274\",\"2413\":\"P53276\",\"2414\":\"P53277\",\"2415\":\"P53278\",\"2416\":\"P53280\",\"2417\":\"P53281\",\"2418\":\"P53285\",\"2419\":\"P53289\",\"2420\":\"P53290\",\"2421\":\"P53292\",\"2422\":\"P53295\",\"2423\":\"P53296\",\"2424\":\"P53297\",\"2425\":\"P53299\",\"2426\":\"P53301\",\"2427\":\"P53303\",\"2428\":\"P53309\",\"2429\":\"P53311\",\"2430\":\"P53312\",\"2431\":\"P53313\",\"2432\":\"P53314\",\"2433\":\"P53316\",\"2434\":\"P53317\",\"2435\":\"P53318\",\"2436\":\"P53320\",\"2437\":\"P53322\",\"2438\":\"P53324\",\"2439\":\"P53326\",\"2440\":\"P53327\",\"2441\":\"P53330\",\"2442\":\"P53331\",\"2443\":\"P53332\",\"2444\":\"P53333\",\"2445\":\"P53334\",\"2446\":\"P53335\",\"2447\":\"P53336\",\"2448\":\"P53337\",\"2449\":\"P53344\",\"2450\":\"P53379\",\"2451\":\"P53388\",\"2452\":\"P53389\",\"2453\":\"P53394\",\"2454\":\"P53437\",\"2455\":\"P53438\",\"2456\":\"P53538\",\"2457\":\"P53549\",\"2458\":\"P53550\",\"2459\":\"P53551\",\"2460\":\"P53552\",\"2461\":\"P53598\",\"2462\":\"P53600\",\"2463\":\"P53604-2\",\"2464\":\"P53615\",\"2465\":\"P53617\",\"2466\":\"P53622\",\"2467\":\"P53628\",\"2468\":\"P53629\",\"2469\":\"P53632\",\"2470\":\"P53633\",\"2471\":\"P53685\",\"2472\":\"P53691\",\"2473\":\"P53720\",\"2474\":\"P53721\",\"2475\":\"P53723\",\"2476\":\"P53724\",\"2477\":\"P53725\",\"2478\":\"P53727\",\"2479\":\"P53728\",\"2480\":\"P53729\",\"2481\":\"P53730\",\"2482\":\"P53731\",\"2483\":\"P53734\",\"2484\":\"P53735\",\"2485\":\"P53736\",\"2486\":\"P53738\",\"2487\":\"P53739\",\"2488\":\"P53740\",\"2489\":\"P53741\",\"2490\":\"P53742\",\"2491\":\"P53743\",\"2492\":\"P53751\",\"2493\":\"P53752\",\"2494\":\"P53759\",\"2495\":\"P53769\",\"2496\":\"P53819;P0CX15;P0CX14;Q3E7X8;Q08995\",\"2497\":\"P53822;P40587\",\"2498\":\"P53829\",\"2499\":\"P53834\",\"2500\":\"P53836\",\"2501\":\"P53839\",\"2502\":\"P53840\",\"2503\":\"P53843\",\"2504\":\"P53844\",\"2505\":\"P53845\",\"2506\":\"P53847\",\"2507\":\"P53848\",\"2508\":\"P53849\",\"2509\":\"P53851\",\"2510\":\"P53852\",\"2511\":\"P53854\",\"2512\":\"P53855\",\"2513\":\"P53857\",\"2514\":\"P53858\",\"2515\":\"P53859\",\"2516\":\"P53860\",\"2517\":\"P53863\",\"2518\":\"P53865\",\"2519\":\"P53866\",\"2520\":\"P53868\",\"2521\":\"P53870\",\"2522\":\"P53872\",\"2523\":\"P53874\",\"2524\":\"P53875\",\"2525\":\"P53877\",\"2526\":\"P53878\",\"2527\":\"P53879\",\"2528\":\"P53881\",\"2529\":\"P53883\",\"2530\":\"P53885\",\"2531\":\"P53886\",\"2532\":\"P53889\",\"2533\":\"P53890\",\"2534\":\"P53892\",\"2535\":\"P53893\",\"2536\":\"P53894\",\"2537\":\"P53897\",\"2538\":\"P53898\",\"2539\":\"P53899\",\"2540\":\"P53900\",\"2541\":\"P53903\",\"2542\":\"P53905\",\"2543\":\"P53909\",\"2544\":\"P53911\",\"2545\":\"P53912\",\"2546\":\"P53914\",\"2547\":\"P53915\",\"2548\":\"P53917\",\"2549\":\"P53920\",\"2550\":\"P53924\",\"2551\":\"P53925\",\"2552\":\"P53927\",\"2553\":\"P53929\",\"2554\":\"P53930\",\"2555\":\"P53932\",\"2556\":\"P53935\",\"2557\":\"P53940\",\"2558\":\"P53941\",\"2559\":\"P53946\",\"2560\":\"P53950\",\"2561\":\"P53951\",\"2562\":\"P53952\",\"2563\":\"P53953\",\"2564\":\"P53954\",\"2565\":\"P53955\",\"2566\":\"P53958\",\"2567\":\"P53959\",\"2568\":\"P53960\",\"2569\":\"P53962\",\"2570\":\"P53968\",\"2571\":\"P53969\",\"2572\":\"P53971\",\"2573\":\"P53972\",\"2574\":\"P53973\",\"2575\":\"P53981\",\"2576\":\"P53983\",\"2577\":\"P54000\",\"2578\":\"P54003\",\"2579\":\"P54005\",\"2580\":\"P54070\",\"2581\":\"P54074\",\"2582\":\"P54113\",\"2583\":\"P54114\",\"2584\":\"P54115\",\"2585\":\"P54730\",\"2586\":\"P54780\",\"2587\":\"P54781\",\"2588\":\"P54783\",\"2589\":\"P54784\",\"2590\":\"P54785\",\"2591\":\"P54787\",\"2592\":\"P54790\",\"2593\":\"P54791\",\"2594\":\"P54837\",\"2595\":\"P54838\",\"2596\":\"P54839\",\"2597\":\"P54857\",\"2598\":\"P54858\",\"2599\":\"P54860\",\"2600\":\"P54861\",\"2601\":\"P54867\",\"2602\":\"P54885\",\"2603\":\"P54964\",\"2604\":\"P54999\",\"2605\":\"P56628\",\"2606\":\"P57743\",\"2607\":\"P57744\",\"2608\":\"P60010\",\"2609\":\"P61830\",\"2610\":\"P69771\",\"2611\":\"P69850\",\"2612\":\"P80210\",\"2613\":\"P80428\",\"2614\":\"P80667\",\"2615\":\"P80967\",\"2616\":\"P81449\",\"2617\":\"P81450\",\"2618\":\"P81451\",\"2619\":\"P87108\",\"2620\":\"P87262;P40525\",\"2621\":\"P89102\",\"2622\":\"P89105\",\"2623\":\"P89886\",\"2624\":\"Q00055\",\"2625\":\"Q00245\",\"2626\":\"Q00246\",\"2627\":\"Q00362\",\"2628\":\"Q00402\",\"2629\":\"Q00416\",\"2630\":\"Q00539\",\"2631\":\"Q00578\",\"2632\":\"Q00582\",\"2633\":\"Q00618\",\"2634\":\"Q00684\",\"2635\":\"Q00711\",\"2636\":\"Q00764\",\"2637\":\"Q00772\",\"2638\":\"Q00776\",\"2639\":\"Q00816\",\"2640\":\"Q00916\",\"2641\":\"Q00955\",\"2642\":\"Q01080\",\"2643\":\"Q01159\",\"2644\":\"Q01163\",\"2645\":\"Q01217\",\"2646\":\"Q01329\",\"2647\":\"Q01389\",\"2648\":\"Q01448\",\"2649\":\"Q01454\",\"2650\":\"Q01476\",\"2651\":\"Q01477\",\"2652\":\"Q01519\",\"2653\":\"Q01532-2;Q01532\",\"2654\":\"Q01560\",\"2655\":\"Q01590\",\"2656\":\"Q01662\",\"2657\":\"Q01722\",\"2658\":\"Q01802\",\"2659\":\"Q01852\",\"2660\":\"Q01855\",\"2661\":\"Q01896\",\"2662\":\"Q01919\",\"2663\":\"Q01939\",\"2664\":\"Q01976-2;Q01976\",\"2665\":\"Q02046\",\"2666\":\"Q02100\",\"2667\":\"Q02159\",\"2668\":\"Q02196\",\"2669\":\"Q02197\",\"2670\":\"Q02199\",\"2671\":\"Q02201\",\"2672\":\"Q02204\",\"2673\":\"Q02205\",\"2674\":\"Q02206\",\"2675\":\"Q02207\",\"2676\":\"Q02208\",\"2677\":\"Q02209\",\"2678\":\"Q02256\",\"2679\":\"Q02260\",\"2680\":\"Q02326\",\"2681\":\"Q02336\",\"2682\":\"Q02354\",\"2683\":\"Q02455\",\"2684\":\"Q02457\",\"2685\":\"Q02486\",\"2686\":\"Q02516\",\"2687\":\"Q02554\",\"2688\":\"Q02555\",\"2689\":\"Q02629\",\"2690\":\"Q02630\",\"2691\":\"Q02642\",\"2692\":\"Q02647\",\"2693\":\"Q02648\",\"2694\":\"Q02724\",\"2695\":\"Q02725\",\"2696\":\"Q02753\",\"2697\":\"Q02754\",\"2698\":\"Q02773\",\"2699\":\"Q02774\",\"2700\":\"Q02775\",\"2701\":\"Q02776\",\"2702\":\"Q02784\",\"2703\":\"Q02785\",\"2704\":\"Q02792\",\"2705\":\"Q02793\",\"2706\":\"Q02795\",\"2707\":\"Q02796\",\"2708\":\"Q02804\",\"2709\":\"Q02805\",\"2710\":\"Q02821\",\"2711\":\"Q02866\",\"2712\":\"Q02875\",\"2713\":\"Q02883\",\"2714\":\"Q02884\",\"2715\":\"Q02887\",\"2716\":\"Q02888\",\"2717\":\"Q02890\",\"2718\":\"Q02892\",\"2719\":\"Q02895\",\"2720\":\"Q02908\",\"2721\":\"Q02931\",\"2722\":\"Q02932\",\"2723\":\"Q02933\",\"2724\":\"Q02939\",\"2725\":\"Q02948\",\"2726\":\"Q02950\",\"2727\":\"Q02959\",\"2728\":\"Q02969\",\"2729\":\"Q02979\",\"2730\":\"Q03002\",\"2731\":\"Q03010\",\"2732\":\"Q03012\",\"2733\":\"Q03016\",\"2734\":\"Q03034\",\"2735\":\"Q03048\",\"2736\":\"Q03063\",\"2737\":\"Q03067\",\"2738\":\"Q03071\",\"2739\":\"Q03081\",\"2740\":\"Q03088\",\"2741\":\"Q03102\",\"2742\":\"Q03103\",\"2743\":\"Q03104\",\"2744\":\"Q03124\",\"2745\":\"Q03151\",\"2746\":\"Q03153\",\"2747\":\"Q03161\",\"2748\":\"Q03177\",\"2749\":\"Q03178\",\"2750\":\"Q03193\",\"2751\":\"Q03195\",\"2752\":\"Q03201\",\"2753\":\"Q03212\",\"2754\":\"Q03214\",\"2755\":\"Q03218\",\"2756\":\"Q03219\",\"2757\":\"Q03233\",\"2758\":\"Q03246\",\"2759\":\"Q03262\",\"2760\":\"Q03264\",\"2761\":\"Q03280\",\"2762\":\"Q03281\",\"2763\":\"Q03290\",\"2764\":\"Q03305\",\"2765\":\"Q03306\",\"2766\":\"Q03308\",\"2767\":\"Q03322\",\"2768\":\"Q03323\",\"2769\":\"Q03327\",\"2770\":\"Q03330\",\"2771\":\"Q03337\",\"2772\":\"Q03338\",\"2773\":\"Q03361\",\"2774\":\"Q03362\",\"2775\":\"Q03373\",\"2776\":\"Q03388\",\"2777\":\"Q03390\",\"2778\":\"Q03407\",\"2779\":\"Q03429\",\"2780\":\"Q03430\",\"2781\":\"Q03433\",\"2782\":\"Q03434\",\"2783\":\"Q03435\",\"2784\":\"Q03441\",\"2785\":\"Q03446\",\"2786\":\"Q03455\",\"2787\":\"Q03466\",\"2788\":\"Q03494\",\"2789\":\"Q03496\",\"2790\":\"Q03497\",\"2791\":\"Q03503\",\"2792\":\"Q03508\",\"2793\":\"Q03516\",\"2794\":\"Q03525\",\"2795\":\"Q03529\",\"2796\":\"Q03532\",\"2797\":\"Q03533\",\"2798\":\"Q03557\",\"2799\":\"Q03558\",\"2800\":\"Q03559\",\"2801\":\"Q03579\",\"2802\":\"Q03612\",\"2803\":\"Q03629\",\"2804\":\"Q03631\",\"2805\":\"Q03640\",\"2806\":\"Q03648\",\"2807\":\"Q03649\",\"2808\":\"Q03653\",\"2809\":\"Q03654\",\"2810\":\"Q03655\",\"2811\":\"Q03656\",\"2812\":\"Q03660\",\"2813\":\"Q03661\",\"2814\":\"Q03677\",\"2815\":\"Q03687\",\"2816\":\"Q03690\",\"2817\":\"Q03702\",\"2818\":\"Q03705\",\"2819\":\"Q03707\",\"2820\":\"Q03713\",\"2821\":\"Q03714\",\"2822\":\"Q03718\",\"2823\":\"Q03722\",\"2824\":\"Q03723\",\"2825\":\"Q03735\",\"2826\":\"Q03750\",\"2827\":\"Q03758\",\"2828\":\"Q03759\",\"2829\":\"Q03761\",\"2830\":\"Q03768\",\"2831\":\"Q03769\",\"2832\":\"Q03771\",\"2833\":\"Q03772\",\"2834\":\"Q03774\",\"2835\":\"Q03776\",\"2836\":\"Q03778\",\"2837\":\"Q03780\",\"2838\":\"Q03782\",\"2839\":\"Q03784\",\"2840\":\"Q03786\",\"2841\":\"Q03790\",\"2842\":\"Q03792\",\"2843\":\"Q03798\",\"2844\":\"Q03799\",\"2845\":\"Q03823\",\"2846\":\"Q03833\",\"2847\":\"Q03834\",\"2848\":\"Q03835\",\"2849\":\"Q03862\",\"2850\":\"Q03880\",\"2851\":\"Q03897\",\"2852\":\"Q03898\",\"2853\":\"Q03900\",\"2854\":\"Q03921\",\"2855\":\"Q03940\",\"2856\":\"Q03941\",\"2857\":\"Q03944\",\"2858\":\"Q03956\",\"2859\":\"Q03957\",\"2860\":\"Q03973\",\"2861\":\"Q03976\",\"2862\":\"Q04002\",\"2863\":\"Q04003\",\"2864\":\"Q04013\",\"2865\":\"Q04031\",\"2866\":\"Q04033\",\"2867\":\"Q04048\",\"2868\":\"Q04049\",\"2869\":\"Q04053\",\"2870\":\"Q04062\",\"2871\":\"Q04066\",\"2872\":\"Q04067\",\"2873\":\"Q04080\",\"2874\":\"Q04081\",\"2875\":\"Q04087\",\"2876\":\"Q04089\",\"2877\":\"Q04119\",\"2878\":\"Q04149\",\"2879\":\"Q04170\",\"2880\":\"Q04175\",\"2881\":\"Q04177\",\"2882\":\"Q04178\",\"2883\":\"Q04179\",\"2884\":\"Q04183\",\"2885\":\"Q04195\",\"2886\":\"Q04199\",\"2887\":\"Q04201\",\"2888\":\"Q04213\",\"2889\":\"Q04214\",\"2890\":\"Q04217\",\"2891\":\"Q04223\",\"2892\":\"Q04225\",\"2893\":\"Q04226\",\"2894\":\"Q04228\",\"2895\":\"Q04231\",\"2896\":\"Q04233\",\"2897\":\"Q04264\",\"2898\":\"Q04272\",\"2899\":\"Q04279\",\"2900\":\"Q04299\",\"2901\":\"Q04301\",\"2902\":\"Q04304\",\"2903\":\"Q04305\",\"2904\":\"Q04307\",\"2905\":\"Q04311\",\"2906\":\"Q04322\",\"2907\":\"Q04338\",\"2908\":\"Q04344\",\"2909\":\"Q04347\",\"2910\":\"Q04370\",\"2911\":\"Q04371\",\"2912\":\"Q04373\",\"2913\":\"Q04377\",\"2914\":\"Q04396\",\"2915\":\"Q04399\",\"2916\":\"Q04401\",\"2917\":\"Q04408\",\"2918\":\"Q04409\",\"2919\":\"Q04410\",\"2920\":\"Q04411\",\"2921\":\"Q04412\",\"2922\":\"Q04418\",\"2923\":\"Q04429\",\"2924\":\"Q04430\",\"2925\":\"Q04432\",\"2926\":\"Q04439\",\"2927\":\"Q04458\",\"2928\":\"Q04461\",\"2929\":\"Q04472\",\"2930\":\"Q04491\",\"2931\":\"Q04493\",\"2932\":\"Q04500\",\"2933\":\"Q04511\",\"2934\":\"Q04545\",\"2935\":\"Q04562\",\"2936\":\"Q04599\",\"2937\":\"Q04600\",\"2938\":\"Q04602\",\"2939\":\"Q04603\",\"2940\":\"Q04632\",\"2941\":\"Q04636\",\"2942\":\"Q04651\",\"2943\":\"Q04660\",\"2944\":\"Q04670\",\"2945\":\"Q04673\",\"2946\":\"Q04693\",\"2947\":\"Q04697\",\"2948\":\"Q04728\",\"2949\":\"Q04739\",\"2950\":\"Q04740\",\"2951\":\"Q04748\",\"2952\":\"Q04767\",\"2953\":\"Q04772\",\"2954\":\"Q04773\",\"2955\":\"Q04779\",\"2956\":\"Q04781\",\"2957\":\"Q04792\",\"2958\":\"Q04839\",\"2959\":\"Q04847\",\"2960\":\"Q04867\",\"2961\":\"Q04868\",\"2962\":\"Q04869\",\"2963\":\"Q04894\",\"2964\":\"Q04924\",\"2965\":\"Q04925\",\"2966\":\"Q04934\",\"2967\":\"Q04935\",\"2968\":\"Q04947\",\"2969\":\"Q04951\",\"2970\":\"Q04958\",\"2971\":\"Q04964\",\"2972\":\"Q04969\",\"2973\":\"Q04991\",\"2974\":\"Q05015\",\"2975\":\"Q05016\",\"2976\":\"Q05021\",\"2977\":\"Q05022\",\"2978\":\"Q05024\",\"2979\":\"Q05027\",\"2980\":\"Q05029\",\"2981\":\"Q05031\",\"2982\":\"Q05040\",\"2983\":\"Q05050\",\"2984\":\"Q05123\",\"2985\":\"Q05166\",\"2986\":\"Q05359\",\"2987\":\"Q05468\",\"2988\":\"Q05471\",\"2989\":\"Q05497\",\"2990\":\"Q05498\",\"2991\":\"Q05506\",\"2992\":\"Q05515\",\"2993\":\"Q05518\",\"2994\":\"Q05521\",\"2995\":\"Q05541\",\"2996\":\"Q05543\",\"2997\":\"Q05567\",\"2998\":\"Q05568\",\"2999\":\"Q05580\",\"3000\":\"Q05584\",\"3001\":\"Q05635\",\"3002\":\"Q05636\",\"3003\":\"Q05672\",\"3004\":\"Q05775\",\"3005\":\"Q05777\",\"3006\":\"Q05778\",\"3007\":\"Q05779\",\"3008\":\"Q05785\",\"3009\":\"Q05787\",\"3010\":\"Q05788\",\"3011\":\"Q05812\",\"3012\":\"Q05854\",\"3013\":\"Q05871\",\"3014\":\"Q05874\",\"3015\":\"Q05881\",\"3016\":\"Q05892\",\"3017\":\"Q05902\",\"3018\":\"Q05905\",\"3019\":\"Q05911\",\"3020\":\"Q05919\",\"3021\":\"Q05924\",\"3022\":\"Q05931\",\"3023\":\"Q05933\",\"3024\":\"Q05934\",\"3025\":\"Q05937\",\"3026\":\"Q05942\",\"3027\":\"Q05946\",\"3028\":\"Q05948\",\"3029\":\"Q05949\",\"3030\":\"Q05979\",\"3031\":\"Q06001\",\"3032\":\"Q06005\",\"3033\":\"Q06010\",\"3034\":\"Q06011\",\"3035\":\"Q06053\",\"3036\":\"Q06070\",\"3037\":\"Q06078\",\"3038\":\"Q06090\",\"3039\":\"Q06091\",\"3040\":\"Q06096\",\"3041\":\"Q06103\",\"3042\":\"Q06104\",\"3043\":\"Q06106\",\"3044\":\"Q06107\",\"3045\":\"Q06108\",\"3046\":\"Q06132\",\"3047\":\"Q06142\",\"3048\":\"Q06143\",\"3049\":\"Q06144\",\"3050\":\"Q06146\",\"3051\":\"Q06147\",\"3052\":\"Q06151\",\"3053\":\"Q06156\",\"3054\":\"Q06168\",\"3055\":\"Q06169\",\"3056\":\"Q06177\",\"3057\":\"Q06178\",\"3058\":\"Q06179\",\"3059\":\"Q06188\",\"3060\":\"Q06205\",\"3061\":\"Q06211\",\"3062\":\"Q06213\",\"3063\":\"Q06214\",\"3064\":\"Q06217\",\"3065\":\"Q06218\",\"3066\":\"Q06224\",\"3067\":\"Q06245\",\"3068\":\"Q06251\",\"3069\":\"Q06252\",\"3070\":\"Q06263\",\"3071\":\"Q06287\",\"3072\":\"Q06315\",\"3073\":\"Q06321\",\"3074\":\"Q06324\",\"3075\":\"Q06336\",\"3076\":\"Q06337\",\"3077\":\"Q06338\",\"3078\":\"Q06339\",\"3079\":\"Q06344\",\"3080\":\"Q06346\",\"3081\":\"Q06350\",\"3082\":\"Q06385\",\"3083\":\"Q06389\",\"3084\":\"Q06406\",\"3085\":\"Q06407\",\"3086\":\"Q06408\",\"3087\":\"Q06409\",\"3088\":\"Q06412\",\"3089\":\"Q06436\",\"3090\":\"Q06440\",\"3091\":\"Q06449\",\"3092\":\"Q06451\",\"3093\":\"Q06479\",\"3094\":\"Q06485\",\"3095\":\"Q06488\",\"3096\":\"Q06489\",\"3097\":\"Q06493\",\"3098\":\"Q06494\",\"3099\":\"Q06497\",\"3100\":\"Q06504\",\"3101\":\"Q06505\",\"3102\":\"Q06506\",\"3103\":\"Q06508\",\"3104\":\"Q06510\",\"3105\":\"Q06511\",\"3106\":\"Q06512\",\"3107\":\"Q06522\",\"3108\":\"Q06523\",\"3109\":\"Q06538\",\"3110\":\"Q06554\",\"3111\":\"Q06567\",\"3112\":\"Q06580\",\"3113\":\"Q06604\",\"3114\":\"Q06608\",\"3115\":\"Q06623\",\"3116\":\"Q06624\",\"3117\":\"Q06628\",\"3118\":\"Q06629\",\"3119\":\"Q06630\",\"3120\":\"Q06631\",\"3121\":\"Q06632\",\"3122\":\"Q06639\",\"3123\":\"Q06640\",\"3124\":\"Q06644\",\"3125\":\"Q06648\",\"3126\":\"Q06668\",\"3127\":\"Q06672\",\"3128\":\"Q06673\",\"3129\":\"Q06677\",\"3130\":\"Q06678\",\"3131\":\"Q06679\",\"3132\":\"Q06680\",\"3133\":\"Q06681\",\"3134\":\"Q06682\",\"3135\":\"Q06683\",\"3136\":\"Q06685\",\"3137\":\"Q06688\",\"3138\":\"Q06689\",\"3139\":\"Q06697\",\"3140\":\"Q06698\",\"3141\":\"Q06704\",\"3142\":\"Q06705\",\"3143\":\"Q06706\",\"3144\":\"Q06707\",\"3145\":\"Q06708\",\"3146\":\"Q06709\",\"3147\":\"Q06810\",\"3148\":\"Q06815\",\"3149\":\"Q06833\",\"3150\":\"Q06835\",\"3151\":\"Q06836\",\"3152\":\"Q06839\",\"3153\":\"Q06891\",\"3154\":\"Q06892\",\"3155\":\"Q06991\",\"3156\":\"Q07084\",\"3157\":\"Q07349\",\"3158\":\"Q07350\",\"3159\":\"Q07362\",\"3160\":\"Q07376\",\"3161\":\"Q07381\",\"3162\":\"Q07395\",\"3163\":\"Q07418\",\"3164\":\"Q07442\",\"3165\":\"Q07451\",\"3166\":\"Q07454\",\"3167\":\"Q07457\",\"3168\":\"Q07458\",\"3169\":\"Q07468\",\"3170\":\"Q07478\",\"3171\":\"Q07505\",\"3172\":\"Q07508\",\"3173\":\"Q07527\",\"3174\":\"Q07528\",\"3175\":\"Q07533\",\"3176\":\"Q07534\",\"3177\":\"Q07541\",\"3178\":\"Q07549\",\"3179\":\"Q07551\",\"3180\":\"Q07589\",\"3181\":\"Q07622\",\"3182\":\"Q07623\",\"3183\":\"Q07648\",\"3184\":\"Q07655\",\"3185\":\"Q07657\",\"3186\":\"Q07688\",\"3187\":\"Q07716\",\"3188\":\"Q07788\",\"3189\":\"Q07799\",\"3190\":\"Q07800\",\"3191\":\"Q07804\",\"3192\":\"Q07807\",\"3193\":\"Q07824\",\"3194\":\"Q07825\",\"3195\":\"Q07830\",\"3196\":\"Q07834\",\"3197\":\"Q07843\",\"3198\":\"Q07844\",\"3199\":\"Q07845\",\"3200\":\"Q07872\",\"3201\":\"Q07878\",\"3202\":\"Q07895\",\"3203\":\"Q07896\",\"3204\":\"Q07897\",\"3205\":\"Q07913\",\"3206\":\"Q07914\",\"3207\":\"Q07915\",\"3208\":\"Q07938\",\"3209\":\"Q07950\",\"3210\":\"Q07953\",\"3211\":\"Q07979\",\"3212\":\"Q08001\",\"3213\":\"Q08004\",\"3214\":\"Q08023\",\"3215\":\"Q08045\",\"3216\":\"Q08054\",\"3217\":\"Q08058\",\"3218\":\"Q08096\",\"3219\":\"Q08108\",\"3220\":\"Q08144\",\"3221\":\"Q08157\",\"3222\":\"Q08162\",\"3223\":\"Q08179\",\"3224\":\"Q08193\",\"3225\":\"Q08199\",\"3226\":\"Q08202\",\"3227\":\"Q08204\",\"3228\":\"Q08206\",\"3229\":\"Q08208\",\"3230\":\"Q08213\",\"3231\":\"Q08215\",\"3232\":\"Q08217\",\"3233\":\"Q08220\",\"3234\":\"Q08223\",\"3235\":\"Q08224\",\"3236\":\"Q08225\",\"3237\":\"Q08227\",\"3238\":\"Q08229\",\"3239\":\"Q08230\",\"3240\":\"Q08232\",\"3241\":\"Q08235\",\"3242\":\"Q08236\",\"3243\":\"Q08237\",\"3244\":\"Q08245\",\"3245\":\"Q08269\",\"3246\":\"Q08273\",\"3247\":\"Q08278\",\"3248\":\"Q08280\",\"3249\":\"Q08281\",\"3250\":\"Q08285\",\"3251\":\"Q08287\",\"3252\":\"Q08299\",\"3253\":\"Q08412\",\"3254\":\"Q08421\",\"3255\":\"Q08422\",\"3256\":\"Q08444\",\"3257\":\"Q08446\",\"3258\":\"Q08448\",\"3259\":\"Q08484\",\"3260\":\"Q08491\",\"3261\":\"Q08492\",\"3262\":\"Q08548\",\"3263\":\"Q08561\",\"3264\":\"Q08562\",\"3265\":\"Q08581\",\"3266\":\"Q08601\",\"3267\":\"Q08622\",\"3268\":\"Q08641\",\"3269\":\"Q08645\",\"3270\":\"Q08647\",\"3271\":\"Q08649\",\"3272\":\"Q08650\",\"3273\":\"Q08651\",\"3274\":\"Q08685\",\"3275\":\"Q08686\",\"3276\":\"Q08687\",\"3277\":\"Q08689\",\"3278\":\"Q08693\",\"3279\":\"Q08723\",\"3280\":\"Q08732\",\"3281\":\"Q08742\",\"3282\":\"Q08746\",\"3283\":\"Q08747\",\"3284\":\"Q08748\",\"3285\":\"Q08754\",\"3286\":\"Q08760\",\"3287\":\"Q08773\",\"3288\":\"Q08816\",\"3289\":\"Q08817\",\"3290\":\"Q08818\",\"3291\":\"Q08822\",\"3292\":\"Q08826\",\"3293\":\"Q08831\",\"3294\":\"Q08886\",\"3295\":\"Q08887\",\"3296\":\"Q08909\",\"3297\":\"Q08919\",\"3298\":\"Q08920\",\"3299\":\"Q08921\",\"3300\":\"Q08923\",\"3301\":\"Q08924\",\"3302\":\"Q08925\",\"3303\":\"Q08930\",\"3304\":\"Q08951\",\"3305\":\"Q08954\",\"3306\":\"Q08959\",\"3307\":\"Q08960\",\"3308\":\"Q08962\",\"3309\":\"Q08963\",\"3310\":\"Q08965\",\"3311\":\"Q08967\",\"3312\":\"Q08968\",\"3313\":\"Q08970\",\"3314\":\"Q08971\",\"3315\":\"Q08972\",\"3316\":\"Q08977\",\"3317\":\"Q08979\",\"3318\":\"Q08985\",\"3319\":\"Q08986\",\"3320\":\"Q10740\",\"3321\":\"Q12000\",\"3322\":\"Q12001\",\"3323\":\"Q12003\",\"3324\":\"Q12004\",\"3325\":\"Q12009\",\"3326\":\"Q12010\",\"3327\":\"Q12012\",\"3328\":\"Q12013\",\"3329\":\"Q12015\",\"3330\":\"Q12016\",\"3331\":\"Q12017\",\"3332\":\"Q12018\",\"3333\":\"Q12019\",\"3334\":\"Q12020\",\"3335\":\"Q12024\",\"3336\":\"Q12025\",\"3337\":\"Q12028\",\"3338\":\"Q12029\",\"3339\":\"Q12030\",\"3340\":\"Q12032\",\"3341\":\"Q12033\",\"3342\":\"Q12034\",\"3343\":\"Q12035\",\"3344\":\"Q12038\",\"3345\":\"Q12040\",\"3346\":\"Q12043\",\"3347\":\"Q12044\",\"3348\":\"Q12046\",\"3349\":\"Q12049\",\"3350\":\"Q12050\",\"3351\":\"Q12052\",\"3352\":\"Q12055\",\"3353\":\"Q12057\",\"3354\":\"Q12060\",\"3355\":\"Q12063\",\"3356\":\"Q12066\",\"3357\":\"Q12068\",\"3358\":\"Q12071\",\"3359\":\"Q12072\",\"3360\":\"Q12074\",\"3361\":\"Q12078\",\"3362\":\"Q12080\",\"3363\":\"Q12090\",\"3364\":\"Q12091\",\"3365\":\"Q12096\",\"3366\":\"Q12099\",\"3367\":\"Q12100\",\"3368\":\"Q12102\",\"3369\":\"Q12108\",\"3370\":\"Q12109\",\"3371\":\"Q12113\",\"3372\":\"Q12114\",\"3373\":\"Q12116\",\"3374\":\"Q12117\",\"3375\":\"Q12118\",\"3376\":\"Q12122\",\"3377\":\"Q12124\",\"3378\":\"Q12125\",\"3379\":\"Q12129\",\"3380\":\"Q12133\",\"3381\":\"Q12134\",\"3382\":\"Q12136\",\"3383\":\"Q12139\",\"3384\":\"Q12149\",\"3385\":\"Q12151\",\"3386\":\"Q12152\",\"3387\":\"Q12153\",\"3388\":\"Q12154\",\"3389\":\"Q12155\",\"3390\":\"Q12158\",\"3391\":\"Q12159\",\"3392\":\"Q12160\",\"3393\":\"Q12161\",\"3394\":\"Q12165\",\"3395\":\"Q12166\",\"3396\":\"Q12167\",\"3397\":\"Q12172\",\"3398\":\"Q12176\",\"3399\":\"Q12178\",\"3400\":\"Q12179\",\"3401\":\"Q12180\",\"3402\":\"Q12181\",\"3403\":\"Q12186\",\"3404\":\"Q12189\",\"3405\":\"Q12191\",\"3406\":\"Q12192\",\"3407\":\"Q12196\",\"3408\":\"Q12198\",\"3409\":\"Q12199\",\"3410\":\"Q12200\",\"3411\":\"Q12204\",\"3412\":\"Q12205\",\"3413\":\"Q12207\",\"3414\":\"Q12209\",\"3415\":\"Q12211\",\"3416\":\"Q12220\",\"3417\":\"Q12221\",\"3418\":\"Q12223\",\"3419\":\"Q12224\",\"3420\":\"Q12229\",\"3421\":\"Q12230\",\"3422\":\"Q12232\",\"3423\":\"Q12233\",\"3424\":\"Q12234\",\"3425\":\"Q12236\",\"3426\":\"Q12239\",\"3427\":\"Q12241\",\"3428\":\"Q12242\",\"3429\":\"Q12244\",\"3430\":\"Q12246\",\"3431\":\"Q12247\",\"3432\":\"Q12250\",\"3433\":\"Q12251\",\"3434\":\"Q12254\",\"3435\":\"Q12255\",\"3436\":\"Q12256\",\"3437\":\"Q12257\",\"3438\":\"Q12259\",\"3439\":\"Q12263\",\"3440\":\"Q12265\",\"3441\":\"Q12267\",\"3442\":\"Q12270\",\"3443\":\"Q12271\",\"3444\":\"Q12272\",\"3445\":\"Q12273\",\"3446\":\"Q12275\",\"3447\":\"Q12276\",\"3448\":\"Q12277\",\"3449\":\"Q12283\",\"3450\":\"Q12284\",\"3451\":\"Q12285\",\"3452\":\"Q12288\",\"3453\":\"Q12291\",\"3454\":\"Q12292\",\"3455\":\"Q12296\",\"3456\":\"Q12297\",\"3457\":\"Q12298\",\"3458\":\"Q12301\",\"3459\":\"Q12303\",\"3460\":\"Q12305\",\"3461\":\"Q12306\",\"3462\":\"Q12308\",\"3463\":\"Q12309\",\"3464\":\"Q12311\",\"3465\":\"Q12314\",\"3466\":\"Q12315\",\"3467\":\"Q12320\",\"3468\":\"Q12321\",\"3469\":\"Q12324\",\"3470\":\"Q12326\",\"3471\":\"Q12328\",\"3472\":\"Q12329\",\"3473\":\"Q12331\",\"3474\":\"Q12335\",\"3475\":\"Q12339\",\"3476\":\"Q12341\",\"3477\":\"Q12343\",\"3478\":\"Q12344\",\"3479\":\"Q12345\",\"3480\":\"Q12347\",\"3481\":\"Q12349\",\"3482\":\"Q12354\",\"3483\":\"Q12355\",\"3484\":\"Q12359\",\"3485\":\"Q12361\",\"3486\":\"Q12363\",\"3487\":\"Q12365\",\"3488\":\"Q12373\",\"3489\":\"Q12374\",\"3490\":\"Q12375\",\"3491\":\"Q12377\",\"3492\":\"Q12380\",\"3493\":\"Q12382\",\"3494\":\"Q12385\",\"3495\":\"Q12386\",\"3496\":\"Q12387\",\"3497\":\"Q12389\",\"3498\":\"Q12396\",\"3499\":\"Q12400\",\"3500\":\"Q12402\",\"3501\":\"Q12403\",\"3502\":\"Q12404\",\"3503\":\"Q12406\",\"3504\":\"Q12408\",\"3505\":\"Q12414;P0C2I5\",\"3506\":\"Q12415\",\"3507\":\"Q12417\",\"3508\":\"Q12418\",\"3509\":\"Q12425\",\"3510\":\"Q12427\",\"3511\":\"Q12428\",\"3512\":\"Q12429\",\"3513\":\"Q12432\",\"3514\":\"Q12433\",\"3515\":\"Q12434\",\"3516\":\"Q12436\",\"3517\":\"Q12438\",\"3518\":\"Q12440\",\"3519\":\"Q12445\",\"3520\":\"Q12446\",\"3521\":\"Q12447\",\"3522\":\"Q12449\",\"3523\":\"Q12450\",\"3524\":\"Q12451\",\"3525\":\"Q12452\",\"3526\":\"Q12453\",\"3527\":\"Q12454\",\"3528\":\"Q12455\",\"3529\":\"Q12457\",\"3530\":\"Q12458\",\"3531\":\"Q12460\",\"3532\":\"Q12462\",\"3533\":\"Q12463\",\"3534\":\"Q12464\",\"3535\":\"Q12465\",\"3536\":\"Q12466\",\"3537\":\"Q12467\",\"3538\":\"Q12469\",\"3539\":\"Q12472\",\"3540\":\"Q12473\",\"3541\":\"Q12476\",\"3542\":\"Q12480\",\"3543\":\"Q12481\",\"3544\":\"Q12482\",\"3545\":\"Q12486\",\"3546\":\"Q12487\",\"3547\":\"Q12494\",\"3548\":\"Q12495\",\"3549\":\"Q12496\",\"3550\":\"Q12498\",\"3551\":\"Q12499\",\"3552\":\"Q12500\",\"3553\":\"Q12501\",\"3554\":\"Q12502\",\"3555\":\"Q12504\",\"3556\":\"Q12508\",\"3557\":\"Q12509\",\"3558\":\"Q12510\",\"3559\":\"Q12511\",\"3560\":\"Q12513\",\"3561\":\"Q12514\",\"3562\":\"Q12515\",\"3563\":\"Q12517\",\"3564\":\"Q12518\",\"3565\":\"Q12522\",\"3566\":\"Q12523\",\"3567\":\"Q12527\",\"3568\":\"Q12532\",\"3569\":\"Q12672\",\"3570\":\"Q12674\",\"3571\":\"Q12675\",\"3572\":\"Q12676\",\"3573\":\"Q12680\",\"3574\":\"Q12692\",\"3575\":\"Q12697\",\"3576\":\"Q12743\",\"3577\":\"Q12745\",\"3578\":\"Q12746\",\"3579\":\"Q12749\",\"3580\":\"Q12753\",\"3581\":\"Q12754\",\"3582\":\"Q3E6R5\",\"3583\":\"Q3E705\",\"3584\":\"Q3E747\",\"3585\":\"Q3E754\",\"3586\":\"Q3E756\",\"3587\":\"Q3E757;P0C0W9\",\"3588\":\"Q3E764\",\"3589\":\"Q3E772\",\"3590\":\"Q3E784\",\"3591\":\"Q3E785\",\"3592\":\"Q3E792;P0C0T4\",\"3593\":\"Q3E795\",\"3594\":\"Q3E7B7\",\"3595\":\"Q3E7C1\",\"3596\":\"Q3E7X9\",\"3597\":\"Q3E7Y3;P0C0W1\",\"3598\":\"Q3E7Z5\",\"3599\":\"Q3E824\",\"3600\":\"Q3E830\",\"3601\":\"Q3E833\",\"3602\":\"Q6Q547\",\"3603\":\"Q6Q560\",\"3604\":\"Q6WNK7\",\"3605\":\"Q86ZR7\",\"3606\":\"Q8J0M4\",\"3607\":\"Q8TGU7\",\"3608\":\"Q92317\",\"3609\":\"Q92325\",\"3610\":\"Q92331\",\"3611\":\"Q96VH5\",\"3612\":\"Q99176\",\"3613\":\"Q99177\",\"3614\":\"Q99181\",\"3615\":\"Q99186\",\"3616\":\"Q99189\",\"3617\":\"Q99190\",\"3618\":\"Q99207\",\"3619\":\"Q99216\",\"3620\":\"Q99220\",\"3621\":\"Q99222\",\"3622\":\"Q99247\",\"3623\":\"Q99252\",\"3624\":\"Q99257\",\"3625\":\"Q99258\",\"3626\":\"Q99260\",\"3627\":\"Q99271\",\"3628\":\"Q99278\",\"3629\":\"Q99287\",\"3630\":\"Q99288\",\"3631\":\"Q99297\",\"3632\":\"Q99312\",\"3633\":\"Q99314\",\"3634\":\"Q99316\",\"3635\":\"Q99321\",\"3636\":\"Q99369\",\"3637\":\"Q99383\",\"3638\":\"Q99385\",\"3639\":\"Q99394\",\"3640\":\"Q9P305\",\"3641\":\"Q9URQ5\"},\"Protein IDs\":{\"0\":\"D6VTK4\",\"1\":\"D6W196\",\"2\":\"O13297\",\"3\":\"O13329\",\"4\":\"O13516\",\"5\":\"O13525\",\"6\":\"O13539\",\"7\":\"O13547\",\"8\":\"O13563\",\"9\":\"O13585\",\"10\":\"O14455\",\"11\":\"O14467\",\"12\":\"O43137\",\"13\":\"O74700\",\"14\":\"O94742\",\"15\":\"P00044\",\"16\":\"P00127\",\"17\":\"P00128\",\"18\":\"P00330\",\"19\":\"P00358\",\"20\":\"P00359\",\"21\":\"P00360\",\"22\":\"P00410\",\"23\":\"P00424\",\"24\":\"P00425\",\"25\":\"P00427\",\"26\":\"P00431\",\"27\":\"P00445\",\"28\":\"P00447\",\"29\":\"P00498\",\"30\":\"P00546\",\"31\":\"P00549\",\"32\":\"P00560\",\"33\":\"P00729\",\"34\":\"P00812\",\"35\":\"P00815\",\"36\":\"P00817\",\"37\":\"P00830\",\"38\":\"P00890\",\"39\":\"P00899\",\"40\":\"P00924\",\"41\":\"P00925\",\"42\":\"P00927\",\"43\":\"P00931\",\"44\":\"P00937\",\"45\":\"P00942\",\"46\":\"P00950\",\"47\":\"P00958\",\"48\":\"P01097\",\"49\":\"P01119\",\"50\":\"P01120\",\"51\":\"P01123\",\"52\":\"P02294\",\"53\":\"P02309\",\"54\":\"P02381\",\"55\":\"P02400\",\"56\":\"P02406\",\"57\":\"P02557\",\"58\":\"P02829\",\"59\":\"P02992\",\"60\":\"P02994\",\"61\":\"P03871\",\"62\":\"P03872\",\"63\":\"P03874\",\"64\":\"P03962\",\"65\":\"P03965\",\"66\":\"P04037\",\"67\":\"P04046\",\"68\":\"P04050\",\"69\":\"P04051\",\"70\":\"P04076\",\"71\":\"P04147\",\"72\":\"P04161\",\"73\":\"P04449\",\"74\":\"P04456\",\"75\":\"P04710\",\"76\":\"P04786\",\"77\":\"P04801\",\"78\":\"P04802\",\"79\":\"P04803\",\"80\":\"P04806\",\"81\":\"P04807\",\"82\":\"P04819\",\"83\":\"P04821\",\"84\":\"P04840\",\"85\":\"P04912;P04911\",\"86\":\"P05030;P19657\",\"87\":\"P05066\",\"88\":\"P05150\",\"89\":\"P05317\",\"90\":\"P05318\",\"91\":\"P05319\",\"92\":\"P05373\",\"93\":\"P05374\",\"94\":\"P05375\",\"95\":\"P05453\",\"96\":\"P05626\",\"97\":\"P05694\",\"98\":\"P05737\",\"99\":\"P05738\",\"100\":\"P05739\",\"101\":\"P05740\",\"102\":\"P05744\",\"103\":\"P05745\",\"104\":\"P05748\",\"105\":\"P05749\",\"106\":\"P05750\",\"107\":\"P05755\",\"108\":\"P05756\",\"109\":\"P05759\",\"110\":\"P05986\",\"111\":\"P06100\",\"112\":\"P06101\",\"113\":\"P06102\",\"114\":\"P06103\",\"115\":\"P06105\",\"116\":\"P06106\",\"117\":\"P06115\",\"118\":\"P06168\",\"119\":\"P06169\",\"120\":\"P06197\",\"121\":\"P06208\",\"122\":\"P06244\",\"123\":\"P06245\",\"124\":\"P06634\",\"125\":\"P06700\",\"126\":\"P06701\",\"127\":\"P06704\",\"128\":\"P06773\",\"129\":\"P06775\",\"130\":\"P06776\",\"131\":\"P06777\",\"132\":\"P06778\",\"133\":\"P06779\",\"134\":\"P06780\",\"135\":\"P06781\",\"136\":\"P06782\",\"137\":\"P06784\",\"138\":\"P06785\",\"139\":\"P06786\",\"140\":\"P06787\",\"141\":\"P06839\",\"142\":\"P06843\",\"143\":\"P06844\",\"144\":\"P07143\",\"145\":\"P07149\",\"146\":\"P07170\",\"147\":\"P07172\",\"148\":\"P07213\",\"149\":\"P07236\",\"150\":\"P07244\",\"151\":\"P07245\",\"152\":\"P07246\",\"153\":\"P07248\",\"154\":\"P07251\",\"155\":\"P07252\",\"156\":\"P07253\",\"157\":\"P07256\",\"158\":\"P07257\",\"159\":\"P07258\",\"160\":\"P07259\",\"161\":\"P07260\",\"162\":\"P07262\",\"163\":\"P07263\",\"164\":\"P07264\",\"165\":\"P07266\",\"166\":\"P07267\",\"167\":\"P07269\",\"168\":\"P07270\",\"169\":\"P07271\",\"170\":\"P07273\",\"171\":\"P07274\",\"172\":\"P07275\",\"173\":\"P07277\",\"174\":\"P07278\",\"175\":\"P07281;P07280\",\"176\":\"P07283\",\"177\":\"P07284\",\"178\":\"P07285\",\"179\":\"P07342\",\"180\":\"P07347\",\"181\":\"P07560\",\"182\":\"P07702\",\"183\":\"P07703\",\"184\":\"P07806\",\"185\":\"P07884\",\"186\":\"P07991\",\"187\":\"P08004\",\"188\":\"P08018\",\"189\":\"P08067\",\"190\":\"P08417\",\"191\":\"P08425\",\"192\":\"P08456\",\"193\":\"P08466\",\"194\":\"P08518\",\"195\":\"P08524\",\"196\":\"P08525\",\"197\":\"P08539\",\"198\":\"P08566\",\"199\":\"P08638\",\"200\":\"P08678\",\"201\":\"P08679\",\"202\":\"P08964\",\"203\":\"P09032\",\"204\":\"P09064\",\"205\":\"P09232\",\"206\":\"P09436\",\"207\":\"P09440\",\"208\":\"P09457\",\"209\":\"P09547\",\"210\":\"P09620\",\"211\":\"P09624\",\"212\":\"P09733\",\"213\":\"P09734\",\"214\":\"P09798\",\"215\":\"P09880\",\"216\":\"P09938\",\"217\":\"P09950\",\"218\":\"P09959\",\"219\":\"P0C0V8\",\"220\":\"P0C2H6;P0C2H7\",\"221\":\"P0C2H8\",\"222\":\"P0C2H9\",\"223\":\"P0C2I9\",\"224\":\"P0C2J3\",\"225\":\"P0C5N3\",\"226\":\"P0CE41\",\"227\":\"P0CS90\",\"228\":\"P0CT04\",\"229\":\"P0CX24;P0CX23\",\"230\":\"P0CX26;P0CX25\",\"231\":\"P0CX28;P0CX27\",\"232\":\"P0CX30;P0CX29\",\"233\":\"P0CX32;P0CX31\",\"234\":\"P0CX34;P0CX33\",\"235\":\"P0CX36;P0CX35\",\"236\":\"P0CX38;P0CX37\",\"237\":\"P0CX40;P0CX39\",\"238\":\"P0CX42;P0CX41\",\"239\":\"P0CX44;P0CX43\",\"240\":\"P0CX46;P0CX45\",\"241\":\"P0CX48;P0CX47\",\"242\":\"P0CX50;P0CX49\",\"243\":\"P0CX52;P0CX51\",\"244\":\"P0CX54;P0CX53\",\"245\":\"P0CX56;P0CX55\",\"246\":\"P0CX73;P0CX72;P0CX71;P0CX70\",\"247\":\"P0CX83;P0CX82\",\"248\":\"P0CX85;P0CX84\",\"249\":\"P10080\",\"250\":\"P10081\",\"251\":\"P10127\",\"252\":\"P10356\",\"253\":\"P10363\",\"254\":\"P10507\",\"255\":\"P10566\",\"256\":\"P10591\",\"257\":\"P10592\",\"258\":\"P10614\",\"259\":\"P10622\",\"260\":\"P10659\",\"261\":\"P10662\",\"262\":\"P10663\",\"263\":\"P10664\",\"264\":\"P10823\",\"265\":\"P10834\",\"266\":\"P10849\",\"267\":\"P10869\",\"268\":\"P10961\",\"269\":\"P10962\",\"270\":\"P10964\",\"271\":\"P11075\",\"272\":\"P11076\",\"273\":\"P11154\",\"274\":\"P11325\",\"275\":\"P11353\",\"276\":\"P11412\",\"277\":\"P11433\",\"278\":\"P11484\",\"279\":\"P11491\",\"280\":\"P11632\",\"281\":\"P11633\",\"282\":\"P11655\",\"283\":\"P11709\",\"284\":\"P11710\",\"285\":\"P11745\",\"286\":\"P11746\",\"287\":\"P11747\",\"288\":\"P11792\",\"289\":\"P11914\",\"290\":\"P11938\",\"291\":\"P11972\",\"292\":\"P11978\",\"293\":\"P11986\",\"294\":\"P12383\",\"295\":\"P12385\",\"296\":\"P12611\",\"297\":\"P12612\",\"298\":\"P12630\",\"299\":\"P12683\",\"300\":\"P12684\",\"301\":\"P12686\",\"302\":\"P12687\",\"303\":\"P12688\",\"304\":\"P12695\",\"305\":\"P12709\",\"306\":\"P12753\",\"307\":\"P12754\",\"308\":\"P12866\",\"309\":\"P12868\",\"310\":\"P12887\",\"311\":\"P12904\",\"312\":\"P12945\",\"313\":\"P12954\",\"314\":\"P12962\",\"315\":\"P13134\",\"316\":\"P13185\",\"317\":\"P13186\",\"318\":\"P13188\",\"319\":\"P13259\",\"320\":\"P13298\",\"321\":\"P13382\",\"322\":\"P13393\",\"323\":\"P13433\",\"324\":\"P13517\",\"325\":\"P13574\",\"326\":\"P13586\",\"327\":\"P13663\",\"328\":\"P13712\",\"329\":\"P13856\",\"330\":\"P13902\",\"331\":\"P14020\",\"332\":\"P14065\",\"333\":\"P14120\",\"334\":\"P14126\",\"335\":\"P14127;P02407\",\"336\":\"P14164\",\"337\":\"P14180\",\"338\":\"P14306\",\"339\":\"P14359\",\"340\":\"P14540\",\"341\":\"P14680\",\"342\":\"P14681\",\"343\":\"P14682\",\"344\":\"P14693\",\"345\":\"P14736\",\"346\":\"P14737\",\"347\":\"P14741\",\"348\":\"P14742\",\"349\":\"P14743\",\"350\":\"P14747\",\"351\":\"P14772\",\"352\":\"P14832\",\"353\":\"P14843\",\"354\":\"P14904\",\"355\":\"P14906\",\"356\":\"P14907\",\"357\":\"P14908\",\"358\":\"P14922\",\"359\":\"P15019\",\"360\":\"P15108\",\"361\":\"P15179\",\"362\":\"P15180\",\"363\":\"P15274\",\"364\":\"P15303\",\"365\":\"P15424\",\"366\":\"P15436\",\"367\":\"P15442\",\"368\":\"P15454\",\"369\":\"P15496\",\"370\":\"P15565\",\"371\":\"P15624\",\"372\":\"P15625\",\"373\":\"P15646\",\"374\":\"P15700\",\"375\":\"P15703\",\"376\":\"P15705\",\"377\":\"P15790\",\"378\":\"P15873\",\"379\":\"P15891\",\"380\":\"P15938\",\"381\":\"P15992\",\"382\":\"P16120\",\"383\":\"P16140\",\"384\":\"P16370\",\"385\":\"P16387\",\"386\":\"P16451\",\"387\":\"P16474\",\"388\":\"P16521\",\"389\":\"P16522\",\"390\":\"P16547\",\"391\":\"P16550\",\"392\":\"P16603\",\"393\":\"P16622\",\"394\":\"P16649\",\"395\":\"P16658\",\"396\":\"P16661\",\"397\":\"P16861\",\"398\":\"P16862\",\"399\":\"P16892\",\"400\":\"P16965\",\"401\":\"P17064\",\"402\":\"P17065\",\"403\":\"P17076\",\"404\":\"P17106\",\"405\":\"P17119\",\"406\":\"P17121\",\"407\":\"P17157\",\"408\":\"P17255\",\"409\":\"P17423\",\"410\":\"P17505\",\"411\":\"P17536\",\"412\":\"P17555\",\"413\":\"P17558\",\"414\":\"P17629\",\"415\":\"P17649\",\"416\":\"P17695\",\"417\":\"P17709\",\"418\":\"P17883\",\"419\":\"P17890\",\"420\":\"P17891\",\"421\":\"P17967\",\"422\":\"P18239\",\"423\":\"P18409\",\"424\":\"P18412\",\"425\":\"P18480\",\"426\":\"P18494\",\"427\":\"P18496\",\"428\":\"P18544\",\"429\":\"P18562\",\"430\":\"P18634\",\"431\":\"P18759\",\"432\":\"P18851\",\"433\":\"P18852\",\"434\":\"P18888\",\"435\":\"P18899\",\"436\":\"P18900\",\"437\":\"P18961\",\"438\":\"P18962\",\"439\":\"P18963\",\"440\":\"P19073\",\"441\":\"P19097\",\"442\":\"P19145\",\"443\":\"P19146\",\"444\":\"P19158\",\"445\":\"P19211\",\"446\":\"P19262\",\"447\":\"P19263\",\"448\":\"P19358\",\"449\":\"P19414\",\"450\":\"P19454\",\"451\":\"P19516\",\"452\":\"P19524\",\"453\":\"P19658\",\"454\":\"P19659\",\"455\":\"P19735\",\"456\":\"P19736\",\"457\":\"P19807\",\"458\":\"P19812\",\"459\":\"P19880\",\"460\":\"P19881\",\"461\":\"P19882\",\"462\":\"P19955\",\"463\":\"P19956\",\"464\":\"P20049\",\"465\":\"P20051\",\"466\":\"P20053\",\"467\":\"P20081\",\"468\":\"P20095\",\"469\":\"P20107\",\"470\":\"P20134\",\"471\":\"P20424\",\"472\":\"P20433\",\"473\":\"P20434\",\"474\":\"P20435\",\"475\":\"P20436\",\"476\":\"P20447\",\"477\":\"P20448\",\"478\":\"P20449\",\"479\":\"P20457\",\"480\":\"P20459\",\"481\":\"P20484\",\"482\":\"P20485\",\"483\":\"P20486\",\"484\":\"P20604\",\"485\":\"P20606\",\"486\":\"P20676\",\"487\":\"P20795\",\"488\":\"P20967\",\"489\":\"P21147\",\"490\":\"P21182\",\"491\":\"P21192\",\"492\":\"P21242\",\"493\":\"P21243\",\"494\":\"P21264\",\"495\":\"P21269-3\",\"496\":\"P21304\",\"497\":\"P21339\",\"498\":\"P21372\",\"499\":\"P21373\",\"500\":\"P21374\",\"501\":\"P21375\",\"502\":\"P21524\",\"503\":\"P21538\",\"504\":\"P21560\",\"505\":\"P21576\",\"506\":\"P21657\",\"507\":\"P21691\",\"508\":\"P21734\",\"509\":\"P21771\",\"510\":\"P21801\",\"511\":\"P21825\",\"512\":\"P21827\",\"513\":\"P21951\",\"514\":\"P21954\",\"515\":\"P21957\",\"516\":\"P21965\",\"517\":\"P22023\",\"518\":\"P22035\",\"519\":\"P22082\",\"520\":\"P22133\",\"521\":\"P22134\",\"522\":\"P22135\",\"523\":\"P22136\",\"524\":\"P22137\",\"525\":\"P22138\",\"526\":\"P22139\",\"527\":\"P22140\",\"528\":\"P22141\",\"529\":\"P22146\",\"530\":\"P22147\",\"531\":\"P22148\",\"532\":\"P22149\",\"533\":\"P22202\",\"534\":\"P22203\",\"535\":\"P22204\",\"536\":\"P22209\",\"537\":\"P22211\",\"538\":\"P22213\",\"539\":\"P22214\",\"540\":\"P22215\",\"541\":\"P22217\",\"542\":\"P22219\",\"543\":\"P22224\",\"544\":\"P22276\",\"545\":\"P22336\",\"546\":\"P22353\",\"547\":\"P22354\",\"548\":\"P22434\",\"549\":\"P22438\",\"550\":\"P22515\",\"551\":\"P22516\",\"552\":\"P22517\",\"553\":\"P22543\",\"554\":\"P22579\",\"555\":\"P22696\",\"556\":\"P22768\",\"557\":\"P22803\",\"558\":\"P22804\",\"559\":\"P22855\",\"560\":\"P22936\",\"561\":\"P22943\",\"562\":\"P23180\",\"563\":\"P23201\",\"564\":\"P23202\",\"565\":\"P23248\",\"566\":\"P23254\",\"567\":\"P23255\",\"568\":\"P23285\",\"569\":\"P23287\",\"570\":\"P23291\",\"571\":\"P23292\",\"572\":\"P23293\",\"573\":\"P23301\",\"574\":\"P23369\",\"575\":\"P23394\",\"576\":\"P23500\",\"577\":\"P23542\",\"578\":\"P23561\",\"579\":\"P23585\",\"580\":\"P23595\",\"581\":\"P23615\",\"582\":\"P23638\",\"583\":\"P23639\",\"584\":\"P23641\",\"585\":\"P23642\",\"586\":\"P23643\",\"587\":\"P23644\",\"588\":\"P23724\",\"589\":\"P23776\",\"590\":\"P23797\",\"591\":\"P23833\",\"592\":\"P23900\",\"593\":\"P24000\",\"594\":\"P24004\",\"595\":\"P24276\",\"596\":\"P24279\",\"597\":\"P24280\",\"598\":\"P24309\",\"599\":\"P24384\",\"600\":\"P24482\",\"601\":\"P24521\",\"602\":\"P24583\",\"603\":\"P24720\",\"604\":\"P24783\",\"605\":\"P24784\",\"606\":\"P24813\",\"607\":\"P24814\",\"608\":\"P25037\",\"609\":\"P25038\",\"610\":\"P25039\",\"611\":\"P25040\",\"612\":\"P25043\",\"613\":\"P25044\",\"614\":\"P25045\",\"615\":\"P25087\",\"616\":\"P25270\",\"617\":\"P25293\",\"618\":\"P25294\",\"619\":\"P25296\",\"620\":\"P25298\",\"621\":\"P25299\",\"622\":\"P25302\",\"623\":\"P25303\",\"624\":\"P25332\",\"625\":\"P25333\",\"626\":\"P25334\",\"627\":\"P25336\",\"628\":\"P25339\",\"629\":\"P25340\",\"630\":\"P25342\",\"631\":\"P25343\",\"632\":\"P25344\",\"633\":\"P25345\",\"634\":\"P25349\",\"635\":\"P25351\",\"636\":\"P25353\",\"637\":\"P25355\",\"638\":\"P25356\",\"639\":\"P25357\",\"640\":\"P25358\",\"641\":\"P25359\",\"642\":\"P25360\",\"643\":\"P25361\",\"644\":\"P25365\",\"645\":\"P25366\",\"646\":\"P25367\",\"647\":\"P25368\",\"648\":\"P25369\",\"649\":\"P25371\",\"650\":\"P25372\",\"651\":\"P25373\",\"652\":\"P25374\",\"653\":\"P25375\",\"654\":\"P25376\",\"655\":\"P25378\",\"656\":\"P25382\",\"657\":\"P25383\",\"658\":\"P25384\",\"659\":\"P25385\",\"660\":\"P25386\",\"661\":\"P25441\",\"662\":\"P25443\",\"663\":\"P25451\",\"664\":\"P25454\",\"665\":\"P25491\",\"666\":\"P25515\",\"667\":\"P25554\",\"668\":\"P25555\",\"669\":\"P25558\",\"670\":\"P25559\",\"671\":\"P25560\",\"672\":\"P25566\",\"673\":\"P25567\",\"674\":\"P25568\",\"675\":\"P25573\",\"676\":\"P25574\",\"677\":\"P25576\",\"678\":\"P25577\",\"679\":\"P25580\",\"680\":\"P25582\",\"681\":\"P25586\",\"682\":\"P25588\",\"683\":\"P25605\",\"684\":\"P25611\",\"685\":\"P25617\",\"686\":\"P25618\",\"687\":\"P25621\",\"688\":\"P25623\",\"689\":\"P25626\",\"690\":\"P25627\",\"691\":\"P25628\",\"692\":\"P25631\",\"693\":\"P25632\",\"694\":\"P25635\",\"695\":\"P25639\",\"696\":\"P25641\",\"697\":\"P25642\",\"698\":\"P25644\",\"699\":\"P25648\",\"700\":\"P25651\",\"701\":\"P25654\",\"702\":\"P25655\",\"703\":\"P25656\",\"704\":\"P25694\",\"705\":\"P25719\",\"706\":\"P25808\",\"707\":\"P25846\",\"708\":\"P25847\",\"709\":\"P26321\",\"710\":\"P26370\",\"711\":\"P26570\",\"712\":\"P26637\",\"713\":\"P26725\",\"714\":\"P26754\",\"715\":\"P26755\",\"716\":\"P26783\",\"717\":\"P26784\",\"718\":\"P26785\",\"719\":\"P26786\",\"720\":\"P26793\",\"721\":\"P26798\",\"722\":\"P27351\",\"723\":\"P27466\",\"724\":\"P27472\",\"725\":\"P27476\",\"726\":\"P27514\",\"727\":\"P27515\",\"728\":\"P27614\",\"729\":\"P27616\",\"730\":\"P27636\",\"731\":\"P27637\",\"732\":\"P27680\",\"733\":\"P27692\",\"734\":\"P27697\",\"735\":\"P27705\",\"736\":\"P27801\",\"737\":\"P27809\",\"738\":\"P27810\",\"739\":\"P27825\",\"740\":\"P27882\",\"741\":\"P27895\",\"742\":\"P27929\",\"743\":\"P28000\",\"744\":\"P28004\",\"745\":\"P28005\",\"746\":\"P28007\",\"747\":\"P28239\",\"748\":\"P28241\",\"749\":\"P28263\",\"750\":\"P28272\",\"751\":\"P28273\",\"752\":\"P28274\",\"753\":\"P28319\",\"754\":\"P28320\",\"755\":\"P28321\",\"756\":\"P28495\",\"757\":\"P28496\",\"758\":\"P28625\",\"759\":\"P28707\",\"760\":\"P28737\",\"761\":\"P28742\",\"762\":\"P28743\",\"763\":\"P28777\",\"764\":\"P28778\",\"765\":\"P28789\",\"766\":\"P28791\",\"767\":\"P28795\",\"768\":\"P28817\",\"769\":\"P28834\",\"770\":\"P29029\",\"771\":\"P29055\",\"772\":\"P29056\",\"773\":\"P29295\",\"774\":\"P29311\",\"775\":\"P29340\",\"776\":\"P29366\",\"777\":\"P29453\",\"778\":\"P29461\",\"779\":\"P29465\",\"780\":\"P29468\",\"781\":\"P29469\",\"782\":\"P29478\",\"783\":\"P29496\",\"784\":\"P29509\",\"785\":\"P29539\",\"786\":\"P29547\",\"787\":\"P29703\",\"788\":\"P29704\",\"789\":\"P29952\",\"790\":\"P30605\",\"791\":\"P30619\",\"792\":\"P30624\",\"793\":\"P30656\",\"794\":\"P30657\",\"795\":\"P30665\",\"796\":\"P30771\",\"797\":\"P30775\",\"798\":\"P30822\",\"799\":\"P30902\",\"800\":\"P31109\",\"801\":\"P31116\",\"802\":\"P31244\",\"803\":\"P31334\",\"804\":\"P31373\",\"805\":\"P31374\",\"806\":\"P31376\",\"807\":\"P31377\",\"808\":\"P31380\",\"809\":\"P31381\",\"810\":\"P31382\",\"811\":\"P31383\",\"812\":\"P31384\",\"813\":\"P31385\",\"814\":\"P31412\",\"815\":\"P31539\",\"816\":\"P31688\",\"817\":\"P31755\",\"818\":\"P31787\",\"819\":\"P32048\",\"820\":\"P32074\",\"821\":\"P32178\",\"822\":\"P32179\",\"823\":\"P32191\",\"824\":\"P32259\",\"825\":\"P32263\",\"826\":\"P32264\",\"827\":\"P32266\",\"828\":\"P32288\",\"829\":\"P32316\",\"830\":\"P32317\",\"831\":\"P32319\",\"832\":\"P32324\",\"833\":\"P32327\",\"834\":\"P32328\",\"835\":\"P32329\",\"836\":\"P32330\",\"837\":\"P32331\",\"838\":\"P32332\",\"839\":\"P32333\",\"840\":\"P32334\",\"841\":\"P32335\",\"842\":\"P32336\",\"843\":\"P32337\",\"844\":\"P32338\",\"845\":\"P32339\",\"846\":\"P32340\",\"847\":\"P32341\",\"848\":\"P32342\",\"849\":\"P32343\",\"850\":\"P32347\",\"851\":\"P32349\",\"852\":\"P32350\",\"853\":\"P32351\",\"854\":\"P32352\",\"855\":\"P32353\",\"856\":\"P32354\",\"857\":\"P32356\",\"858\":\"P32361\",\"859\":\"P32363\",\"860\":\"P32364\",\"861\":\"P32366\",\"862\":\"P32367\",\"863\":\"P32368\",\"864\":\"P32377\",\"865\":\"P32379\",\"866\":\"P32380\",\"867\":\"P32381\",\"868\":\"P32386\",\"869\":\"P32387\",\"870\":\"P32389\",\"871\":\"P32419\",\"872\":\"P32445\",\"873\":\"P32447\",\"874\":\"P32449\",\"875\":\"P32451\",\"876\":\"P32453\",\"877\":\"P32454\",\"878\":\"P32457\",\"879\":\"P32458\",\"880\":\"P32461\",\"881\":\"P32462\",\"882\":\"P32463\",\"883\":\"P32464\",\"884\":\"P32465\",\"885\":\"P32466\",\"886\":\"P32467\",\"887\":\"P32468\",\"888\":\"P32469\",\"889\":\"P32471\",\"890\":\"P32472\",\"891\":\"P32473\",\"892\":\"P32474\",\"893\":\"P32476\",\"894\":\"P32477\",\"895\":\"P32478\",\"896\":\"P32479\",\"897\":\"P32480\",\"898\":\"P32481\",\"899\":\"P32485\",\"900\":\"P32486\",\"901\":\"P32487\",\"902\":\"P32492\",\"903\":\"P32493\",\"904\":\"P32494\",\"905\":\"P32495\",\"906\":\"P32496\",\"907\":\"P32497\",\"908\":\"P32499\",\"909\":\"P32500\",\"910\":\"P32501\",\"911\":\"P32502\",\"912\":\"P32504\",\"913\":\"P32505\",\"914\":\"P32521\",\"915\":\"P32522\",\"916\":\"P32523\",\"917\":\"P32524\",\"918\":\"P32525\",\"919\":\"P32527\",\"920\":\"P32528\",\"921\":\"P32529\",\"922\":\"P32558\",\"923\":\"P32559\",\"924\":\"P32561\",\"925\":\"P32562\",\"926\":\"P32563\",\"927\":\"P32564\",\"928\":\"P32565\",\"929\":\"P32566\",\"930\":\"P32568\",\"931\":\"P32569\",\"932\":\"P32570\",\"933\":\"P32571\",\"934\":\"P32580\",\"935\":\"P32582\",\"936\":\"P32583\",\"937\":\"P32585\",\"938\":\"P32588\",\"939\":\"P32589\",\"940\":\"P32590\",\"941\":\"P32591\",\"942\":\"P32597\",\"943\":\"P32598\",\"944\":\"P32599\",\"945\":\"P32600\",\"946\":\"P32601\",\"947\":\"P32602\",\"948\":\"P32604\",\"949\":\"P32605\",\"950\":\"P32606\",\"951\":\"P32607\",\"952\":\"P32608\",\"953\":\"P32609\",\"954\":\"P32610\",\"955\":\"P32611\",\"956\":\"P32614\",\"957\":\"P32617\",\"958\":\"P32618\",\"959\":\"P32621\",\"960\":\"P32623\",\"961\":\"P32626\",\"962\":\"P32628\",\"963\":\"P32629\",\"964\":\"P32634\",\"965\":\"P32639\",\"966\":\"P32642\",\"967\":\"P32643\",\"968\":\"P32644\",\"969\":\"P32656\",\"970\":\"P32657\",\"971\":\"P32660\",\"972\":\"P32767\",\"973\":\"P32769\",\"974\":\"P32770\",\"975\":\"P32771\",\"976\":\"P32776\",\"977\":\"P32783\",\"978\":\"P32784\",\"979\":\"P32785\",\"980\":\"P32787\",\"981\":\"P32788\",\"982\":\"P32789\",\"983\":\"P32790\",\"984\":\"P32791\",\"985\":\"P32792\",\"986\":\"P32793\",\"987\":\"P32794\",\"988\":\"P32795\",\"989\":\"P32797\",\"990\":\"P32798\",\"991\":\"P32799\",\"992\":\"P32801\",\"993\":\"P32802\",\"994\":\"P32803\",\"995\":\"P32805\",\"996\":\"P32806\",\"997\":\"P32829\",\"998\":\"P32831\",\"999\":\"P32832\",\"1000\":\"P32833\",\"1001\":\"P32835\",\"1002\":\"P32839\",\"1003\":\"P32842\",\"1004\":\"P32843\",\"1005\":\"P32844\",\"1006\":\"P32854\",\"1007\":\"P32855\",\"1008\":\"P32857\",\"1009\":\"P32860\",\"1010\":\"P32861\",\"1011\":\"P32863\",\"1012\":\"P32864\",\"1013\":\"P32867\",\"1014\":\"P32873\",\"1015\":\"P32874\",\"1016\":\"P32875\",\"1017\":\"P32891\",\"1018\":\"P32892\",\"1019\":\"P32893\",\"1020\":\"P32895\",\"1021\":\"P32896\",\"1022\":\"P32897\",\"1023\":\"P32898\",\"1024\":\"P32899\",\"1025\":\"P32900\",\"1026\":\"P32901\",\"1027\":\"P32902\",\"1028\":\"P32904\",\"1029\":\"P32905\",\"1030\":\"P32906\",\"1031\":\"P32908\",\"1032\":\"P32909\",\"1033\":\"P32910\",\"1034\":\"P32911\",\"1035\":\"P32912\",\"1036\":\"P32913\",\"1037\":\"P32914\",\"1038\":\"P32915\",\"1039\":\"P32916\",\"1040\":\"P32917\",\"1041\":\"P32939\",\"1042\":\"P33201\",\"1043\":\"P33202\",\"1044\":\"P33203\",\"1045\":\"P33204\",\"1046\":\"P33296\",\"1047\":\"P33297\",\"1048\":\"P33298\",\"1049\":\"P33299\",\"1050\":\"P33300\",\"1051\":\"P33301\",\"1052\":\"P33302\",\"1053\":\"P33306\",\"1054\":\"P33307\",\"1055\":\"P33308\",\"1056\":\"P33309\",\"1057\":\"P33310\",\"1058\":\"P33311\",\"1059\":\"P33313\",\"1060\":\"P33314\",\"1061\":\"P33317\",\"1062\":\"P33322\",\"1063\":\"P33324\",\"1064\":\"P33327\",\"1065\":\"P33328\",\"1066\":\"P33329\",\"1067\":\"P33330\",\"1068\":\"P33331\",\"1069\":\"P33332\",\"1070\":\"P33333\",\"1071\":\"P33334\",\"1072\":\"P33338\",\"1073\":\"P33339\",\"1074\":\"P33399\",\"1075\":\"P33401\",\"1076\":\"P33412\",\"1077\":\"P33416\",\"1078\":\"P33417\",\"1079\":\"P33418\",\"1080\":\"P33419\",\"1081\":\"P33441\",\"1082\":\"P33442\",\"1083\":\"P33734\",\"1084\":\"P33748\",\"1085\":\"P33749\",\"1086\":\"P33750\",\"1087\":\"P33751\",\"1088\":\"P33753\",\"1089\":\"P33754\",\"1090\":\"P33755\",\"1091\":\"P33759\",\"1092\":\"P33767\",\"1093\":\"P33775\",\"1094\":\"P33891\",\"1095\":\"P33892\",\"1096\":\"P33893\",\"1097\":\"P33894\",\"1098\":\"P34072\",\"1099\":\"P34077\",\"1100\":\"P34087\",\"1101\":\"P34110\",\"1102\":\"P34111\",\"1103\":\"P34160\",\"1104\":\"P34162\",\"1105\":\"P34163\",\"1106\":\"P34167\",\"1107\":\"P34216\",\"1108\":\"P34217\",\"1109\":\"P34220\",\"1110\":\"P34221\",\"1111\":\"P34222\",\"1112\":\"P34223\",\"1113\":\"P34225\",\"1114\":\"P34226\",\"1115\":\"P34227\",\"1116\":\"P34232\",\"1117\":\"P34237\",\"1118\":\"P34239\",\"1119\":\"P34240\",\"1120\":\"P34241\",\"1121\":\"P34243\",\"1122\":\"P34244\",\"1123\":\"P34247\",\"1124\":\"P34248\",\"1125\":\"P34250\",\"1126\":\"P34253\",\"1127\":\"P34730\",\"1128\":\"P34756\",\"1129\":\"P34760\",\"1130\":\"P34761\",\"1131\":\"P34909\",\"1132\":\"P35127\",\"1133\":\"P35169\",\"1134\":\"P35176\",\"1135\":\"P35177\",\"1136\":\"P35178\",\"1137\":\"P35179\",\"1138\":\"P35180\",\"1139\":\"P35181\",\"1140\":\"P35182\",\"1141\":\"P35183\",\"1142\":\"P35184\",\"1143\":\"P35189\",\"1144\":\"P35191\",\"1145\":\"P35193\",\"1146\":\"P35194\",\"1147\":\"P35196\",\"1148\":\"P35197\",\"1149\":\"P35202\",\"1150\":\"P35206\",\"1151\":\"P35207\",\"1152\":\"P35208\",\"1153\":\"P35688\",\"1154\":\"P35691\",\"1155\":\"P35718\",\"1156\":\"P35719\",\"1157\":\"P35723\",\"1158\":\"P35724\",\"1159\":\"P35725\",\"1160\":\"P35728\",\"1161\":\"P35729\",\"1162\":\"P35732\",\"1163\":\"P35735\",\"1164\":\"P35817\",\"1165\":\"P35843\",\"1166\":\"P35844\",\"1167\":\"P35845\",\"1168\":\"P35996\",\"1169\":\"P35999\",\"1170\":\"P36000\",\"1171\":\"P36004\",\"1172\":\"P36006\",\"1173\":\"P36007\",\"1174\":\"P36008\",\"1175\":\"P36009\",\"1176\":\"P36010\",\"1177\":\"P36013\",\"1178\":\"P36015\",\"1179\":\"P36016\",\"1180\":\"P36017\",\"1181\":\"P36018\",\"1182\":\"P36019\",\"1183\":\"P36023\",\"1184\":\"P36024\",\"1185\":\"P36029\",\"1186\":\"P36034\",\"1187\":\"P36036\",\"1188\":\"P36037\",\"1189\":\"P36039\",\"1190\":\"P36041\",\"1191\":\"P36044\",\"1192\":\"P36046\",\"1193\":\"P36047\",\"1194\":\"P36048\",\"1195\":\"P36049\",\"1196\":\"P36051\",\"1197\":\"P36053\",\"1198\":\"P36054\",\"1199\":\"P36056\",\"1200\":\"P36057\",\"1201\":\"P36059\",\"1202\":\"P36060\",\"1203\":\"P36062\",\"1204\":\"P36068\",\"1205\":\"P36069\",\"1206\":\"P36075\",\"1207\":\"P36076\",\"1208\":\"P36080\",\"1209\":\"P36081\",\"1210\":\"P36083\",\"1211\":\"P36084\",\"1212\":\"P36088\",\"1213\":\"P36090\",\"1214\":\"P36091\",\"1215\":\"P36094\",\"1216\":\"P36095\",\"1217\":\"P36096\",\"1218\":\"P36100\",\"1219\":\"P36101\",\"1220\":\"P36102\",\"1221\":\"P36103\",\"1222\":\"P36104\",\"1223\":\"P36107\",\"1224\":\"P36108\",\"1225\":\"P36110\",\"1226\":\"P36112\",\"1227\":\"P36114\",\"1228\":\"P36115\",\"1229\":\"P36116\",\"1230\":\"P36117\",\"1231\":\"P36119\",\"1232\":\"P36120\",\"1233\":\"P36121\",\"1234\":\"P36122\",\"1235\":\"P36123\",\"1236\":\"P36124\",\"1237\":\"P36126\",\"1238\":\"P36130\",\"1239\":\"P36131\",\"1240\":\"P36132\",\"1241\":\"P36135\",\"1242\":\"P36136\",\"1243\":\"P36139\",\"1244\":\"P36141\",\"1245\":\"P36144\",\"1246\":\"P36145\",\"1247\":\"P36146\",\"1248\":\"P36147\",\"1249\":\"P36148\",\"1250\":\"P36149\",\"1251\":\"P36151\",\"1252\":\"P36152\",\"1253\":\"P36154\",\"1254\":\"P36159\",\"1255\":\"P36160\",\"1256\":\"P36161\",\"1257\":\"P36163\",\"1258\":\"P36164\",\"1259\":\"P36165\",\"1260\":\"P36167\",\"1261\":\"P36168\",\"1262\":\"P36169\",\"1263\":\"P36421\",\"1264\":\"P36516\",\"1265\":\"P36517\",\"1266\":\"P36519\",\"1267\":\"P36520\",\"1268\":\"P36521\",\"1269\":\"P36523\",\"1270\":\"P36525\",\"1271\":\"P36527\",\"1272\":\"P36528\",\"1273\":\"P36531\",\"1274\":\"P36534\",\"1275\":\"P36775\",\"1276\":\"P37012\",\"1277\":\"P37020\",\"1278\":\"P37254\",\"1279\":\"P37262\",\"1280\":\"P37263\",\"1281\":\"P37291\",\"1282\":\"P37292\",\"1283\":\"P37293\",\"1284\":\"P37296\",\"1285\":\"P37297\",\"1286\":\"P37299\",\"1287\":\"P37302\",\"1288\":\"P37303\",\"1289\":\"P37304\",\"1290\":\"P37366\",\"1291\":\"P37370\",\"1292\":\"P37838\",\"1293\":\"P37898\",\"1294\":\"P38009\",\"1295\":\"P38011\",\"1296\":\"P38013\",\"1297\":\"P38041\",\"1298\":\"P38042\",\"1299\":\"P38061\",\"1300\":\"P38063\",\"1301\":\"P38064\",\"1302\":\"P38066\",\"1303\":\"P38068\",\"1304\":\"P38069\",\"1305\":\"P38070\",\"1306\":\"P38071\",\"1307\":\"P38072\",\"1308\":\"P38074\",\"1309\":\"P38075\",\"1310\":\"P38077\",\"1311\":\"P38080\",\"1312\":\"P38081\",\"1313\":\"P38084\",\"1314\":\"P38085\",\"1315\":\"P38086\",\"1316\":\"P38087\",\"1317\":\"P38088-2\",\"1318\":\"P38089\",\"1319\":\"P38109\",\"1320\":\"P38110\",\"1321\":\"P38111\",\"1322\":\"P38112\",\"1323\":\"P38113\",\"1324\":\"P38114\",\"1325\":\"P38115\",\"1326\":\"P38116\",\"1327\":\"P38120\",\"1328\":\"P38121\",\"1329\":\"P38122\",\"1330\":\"P38127\",\"1331\":\"P38129\",\"1332\":\"P38130\",\"1333\":\"P38131\",\"1334\":\"P38137\",\"1335\":\"P38138\",\"1336\":\"P38139\",\"1337\":\"P38143\",\"1338\":\"P38144\",\"1339\":\"P38145\",\"1340\":\"P38146\",\"1341\":\"P38149\",\"1342\":\"P38151\",\"1343\":\"P38152\",\"1344\":\"P38153\",\"1345\":\"P38163\",\"1346\":\"P38164\",\"1347\":\"P38165\",\"1348\":\"P38166\",\"1349\":\"P38167\",\"1350\":\"P38169\",\"1351\":\"P38170\",\"1352\":\"P38174\",\"1353\":\"P38175\",\"1354\":\"P38177\",\"1355\":\"P38181\",\"1356\":\"P38187\",\"1357\":\"P38196\",\"1358\":\"P38197\",\"1359\":\"P38199\",\"1360\":\"P38202\",\"1361\":\"P38203\",\"1362\":\"P38204\",\"1363\":\"P38205\",\"1364\":\"P38206\",\"1365\":\"P38210\",\"1366\":\"P38212\",\"1367\":\"P38213\",\"1368\":\"P38217\",\"1369\":\"P38219\",\"1370\":\"P38221\",\"1371\":\"P38225\",\"1372\":\"P38226\",\"1373\":\"P38227\",\"1374\":\"P38228\",\"1375\":\"P38230\",\"1376\":\"P38234\",\"1377\":\"P38235\",\"1378\":\"P38237\",\"1379\":\"P38238\",\"1380\":\"P38241\",\"1381\":\"P38242\",\"1382\":\"P38244\",\"1383\":\"P38247\",\"1384\":\"P38248\",\"1385\":\"P38249\",\"1386\":\"P38250\",\"1387\":\"P38251\",\"1388\":\"P38254\",\"1389\":\"P38255\",\"1390\":\"P38256\",\"1391\":\"P38260\",\"1392\":\"P38261\",\"1393\":\"P38262\",\"1394\":\"P38264\",\"1395\":\"P38266\",\"1396\":\"P38271\",\"1397\":\"P38272\",\"1398\":\"P38273\",\"1399\":\"P38274\",\"1400\":\"P38278\",\"1401\":\"P38281\",\"1402\":\"P38286\",\"1403\":\"P38288\",\"1404\":\"P38295\",\"1405\":\"P38297\",\"1406\":\"P38300\",\"1407\":\"P38301\",\"1408\":\"P38302\",\"1409\":\"P38304\",\"1410\":\"P38310\",\"1411\":\"P38314\",\"1412\":\"P38318\",\"1413\":\"P38321\",\"1414\":\"P38323\",\"1415\":\"P38325\",\"1416\":\"P38326\",\"1417\":\"P38328\",\"1418\":\"P38329\",\"1419\":\"P38330\",\"1420\":\"P38333\",\"1421\":\"P38334\",\"1422\":\"P38335\",\"1423\":\"P38339\",\"1424\":\"P38340\",\"1425\":\"P38341\",\"1426\":\"P38342\",\"1427\":\"P38344\",\"1428\":\"P38345\",\"1429\":\"P38348\",\"1430\":\"P38349\",\"1431\":\"P38351\",\"1432\":\"P38353\",\"1433\":\"P38355\",\"1434\":\"P38356\",\"1435\":\"P38426\",\"1436\":\"P38427\",\"1437\":\"P38428\",\"1438\":\"P38429\",\"1439\":\"P38431\",\"1440\":\"P38439\",\"1441\":\"P38523\",\"1442\":\"P38555\",\"1443\":\"P38604\",\"1444\":\"P38615\",\"1445\":\"P38616\",\"1446\":\"P38620\",\"1447\":\"P38623\",\"1448\":\"P38624\",\"1449\":\"P38625\",\"1450\":\"P38626\",\"1451\":\"P38627\",\"1452\":\"P38628\",\"1453\":\"P38629\",\"1454\":\"P38630\",\"1455\":\"P38631\",\"1456\":\"P38632\",\"1457\":\"P38635\",\"1458\":\"P38682\",\"1459\":\"P38687\",\"1460\":\"P38688\",\"1461\":\"P38689\",\"1462\":\"P38691\",\"1463\":\"P38692\",\"1464\":\"P38694\",\"1465\":\"P38697\",\"1466\":\"P38698\",\"1467\":\"P38701\",\"1468\":\"P38703\",\"1469\":\"P38705\",\"1470\":\"P38707\",\"1471\":\"P38708\",\"1472\":\"P38710\",\"1473\":\"P38711;P35997\",\"1474\":\"P38712\",\"1475\":\"P38713\",\"1476\":\"P38714\",\"1477\":\"P38715\",\"1478\":\"P38716\",\"1479\":\"P38717\",\"1480\":\"P38719\",\"1481\":\"P38720\",\"1482\":\"P38724\",\"1483\":\"P38732\",\"1484\":\"P38736\",\"1485\":\"P38737\",\"1486\":\"P38742\",\"1487\":\"P38745\",\"1488\":\"P38746\",\"1489\":\"P38747\",\"1490\":\"P38748\",\"1491\":\"P38753\",\"1492\":\"P38754;P36105\",\"1493\":\"P38755\",\"1494\":\"P38756\",\"1495\":\"P38758\",\"1496\":\"P38759\",\"1497\":\"P38764\",\"1498\":\"P38765\",\"1499\":\"P38766\",\"1500\":\"P38768\",\"1501\":\"P38771\",\"1502\":\"P38773\",\"1503\":\"P38775\",\"1504\":\"P38777\",\"1505\":\"P38778\",\"1506\":\"P38779\",\"1507\":\"P38781\",\"1508\":\"P38782\",\"1509\":\"P38784\",\"1510\":\"P38786\",\"1511\":\"P38787\",\"1512\":\"P38788\",\"1513\":\"P38789\",\"1514\":\"P38790\",\"1515\":\"P38791\",\"1516\":\"P38792\",\"1517\":\"P38793\",\"1518\":\"P38795\",\"1519\":\"P38797\",\"1520\":\"P38798\",\"1521\":\"P38799\",\"1522\":\"P38801\",\"1523\":\"P38803\",\"1524\":\"P38804\",\"1525\":\"P38805\",\"1526\":\"P38809\",\"1527\":\"P38810\",\"1528\":\"P38811\",\"1529\":\"P38812\",\"1530\":\"P38813\",\"1531\":\"P38814\",\"1532\":\"P38815\",\"1533\":\"P38816\",\"1534\":\"P38817\",\"1535\":\"P38819\",\"1536\":\"P38820\",\"1537\":\"P38821\",\"1538\":\"P38822\",\"1539\":\"P38825\",\"1540\":\"P38826\",\"1541\":\"P38828\",\"1542\":\"P38833\",\"1543\":\"P38835\",\"1544\":\"P38836\",\"1545\":\"P38837\",\"1546\":\"P38840\",\"1547\":\"P38841\",\"1548\":\"P38843\",\"1549\":\"P38845\",\"1550\":\"P38850\",\"1551\":\"P38851\",\"1552\":\"P38853\",\"1553\":\"P38854\",\"1554\":\"P38856\",\"1555\":\"P38858\",\"1556\":\"P38860\",\"1557\":\"P38861\",\"1558\":\"P38870\",\"1559\":\"P38873\",\"1560\":\"P38874\",\"1561\":\"P38875\",\"1562\":\"P38877\",\"1563\":\"P38878\",\"1564\":\"P38879\",\"1565\":\"P38881\",\"1566\":\"P38882\",\"1567\":\"P38883\",\"1568\":\"P38884\",\"1569\":\"P38885\",\"1570\":\"P38886\",\"1571\":\"P38889\",\"1572\":\"P38890\",\"1573\":\"P38891\",\"1574\":\"P38892\",\"1575\":\"P38902\",\"1576\":\"P38903\",\"1577\":\"P38904\",\"1578\":\"P38909\",\"1579\":\"P38910\",\"1580\":\"P38911\",\"1581\":\"P38912\",\"1582\":\"P38913\",\"1583\":\"P38915\",\"1584\":\"P38920\",\"1585\":\"P38922\",\"1586\":\"P38925\",\"1587\":\"P38928\",\"1588\":\"P38929\",\"1589\":\"P38930\",\"1590\":\"P38931\",\"1591\":\"P38932\",\"1592\":\"P38934\",\"1593\":\"P38954\",\"1594\":\"P38959\",\"1595\":\"P38961\",\"1596\":\"P38962\",\"1597\":\"P38966\",\"1598\":\"P38967\",\"1599\":\"P38968\",\"1600\":\"P38969\",\"1601\":\"P38970\",\"1602\":\"P38972\",\"1603\":\"P38985\",\"1604\":\"P38986\",\"1605\":\"P38987\",\"1606\":\"P38988\",\"1607\":\"P38989\",\"1608\":\"P38990\",\"1609\":\"P38992\",\"1610\":\"P38993\",\"1611\":\"P38994\",\"1612\":\"P38995\",\"1613\":\"P38996\",\"1614\":\"P38998\",\"1615\":\"P38999\",\"1616\":\"P39001\",\"1617\":\"P39002\",\"1618\":\"P39004;P39003\",\"1619\":\"P39005\",\"1620\":\"P39006\",\"1621\":\"P39007\",\"1622\":\"P39008\",\"1623\":\"P39009\",\"1624\":\"P39010\",\"1625\":\"P39011\",\"1626\":\"P39012\",\"1627\":\"P39013\",\"1628\":\"P39014\",\"1629\":\"P39015\",\"1630\":\"P39016\",\"1631\":\"P39073\",\"1632\":\"P39076\",\"1633\":\"P39077\",\"1634\":\"P39078\",\"1635\":\"P39079\",\"1636\":\"P39081\",\"1637\":\"P39083\",\"1638\":\"P39101\",\"1639\":\"P39102\",\"1640\":\"P39104\",\"1641\":\"P39105\",\"1642\":\"P39106\",\"1643\":\"P39107\",\"1644\":\"P39108\",\"1645\":\"P39109\",\"1646\":\"P39111\",\"1647\":\"P39112\",\"1648\":\"P39515\",\"1649\":\"P39516\",\"1650\":\"P39517\",\"1651\":\"P39521\",\"1652\":\"P39522\",\"1653\":\"P39523\",\"1654\":\"P39524\",\"1655\":\"P39525\",\"1656\":\"P39526\",\"1657\":\"P39531\",\"1658\":\"P39533\",\"1659\":\"P39535\",\"1660\":\"P39543\",\"1661\":\"P39547\",\"1662\":\"P39548\",\"1663\":\"P39552;P53176\",\"1664\":\"P39676\",\"1665\":\"P39677\",\"1666\":\"P39678\",\"1667\":\"P39682\",\"1668\":\"P39683\",\"1669\":\"P39685\",\"1670\":\"P39702\",\"1671\":\"P39704\",\"1672\":\"P39705\",\"1673\":\"P39707\",\"1674\":\"P39714\",\"1675\":\"P39715\",\"1676\":\"P39717\",\"1677\":\"P39718\",\"1678\":\"P39719\",\"1679\":\"P39720\",\"1680\":\"P39721\",\"1681\":\"P39722\",\"1682\":\"P39726\",\"1683\":\"P39727\",\"1684\":\"P39729\",\"1685\":\"P39730\",\"1686\":\"P39732\",\"1687\":\"P39742\",\"1688\":\"P39743\",\"1689\":\"P39744\",\"1690\":\"P39904\",\"1691\":\"P39923\",\"1692\":\"P39925\",\"1693\":\"P39926\",\"1694\":\"P39927\",\"1695\":\"P39928\",\"1696\":\"P39929\",\"1697\":\"P39931\",\"1698\":\"P39935\",\"1699\":\"P39936\",\"1700\":\"P39938\",\"1701\":\"P39940\",\"1702\":\"P39944\",\"1703\":\"P39945\",\"1704\":\"P39946\",\"1705\":\"P39952\",\"1706\":\"P39953\",\"1707\":\"P39954\",\"1708\":\"P39955\",\"1709\":\"P39956\",\"1710\":\"P39958\",\"1711\":\"P39960\",\"1712\":\"P39962\",\"1713\":\"P39965\",\"1714\":\"P39966\",\"1715\":\"P39967\",\"1716\":\"P39968\",\"1717\":\"P39969\",\"1718\":\"P39976\",\"1719\":\"P39979\",\"1720\":\"P39980\",\"1721\":\"P39984\",\"1722\":\"P39985\",\"1723\":\"P39986\",\"1724\":\"P39990\",\"1725\":\"P39993\",\"1726\":\"P39994\",\"1727\":\"P39995\",\"1728\":\"P39996\",\"1729\":\"P39998\",\"1730\":\"P40002\",\"1731\":\"P40005\",\"1732\":\"P40007\",\"1733\":\"P40008\",\"1734\":\"P40009\",\"1735\":\"P40010\",\"1736\":\"P40012\",\"1737\":\"P40013\",\"1738\":\"P40015\",\"1739\":\"P40016\",\"1740\":\"P40018\",\"1741\":\"P40022\",\"1742\":\"P40024\",\"1743\":\"P40026\",\"1744\":\"P40029\",\"1745\":\"P40030\",\"1746\":\"P40032\",\"1747\":\"P40033\",\"1748\":\"P40035\",\"1749\":\"P40037\",\"1750\":\"P40038\",\"1751\":\"P40039\",\"1752\":\"P40040\",\"1753\":\"P40046\",\"1754\":\"P40047\",\"1755\":\"P40050\",\"1756\":\"P40051\",\"1757\":\"P40053\",\"1758\":\"P40054\",\"1759\":\"P40055\",\"1760\":\"P40056\",\"1761\":\"P40059\",\"1762\":\"P40060\",\"1763\":\"P40061\",\"1764\":\"P40064\",\"1765\":\"P40066\",\"1766\":\"P40069\",\"1767\":\"P40070\",\"1768\":\"P40071\",\"1769\":\"P40073\",\"1770\":\"P40074\",\"1771\":\"P40075\",\"1772\":\"P40078\",\"1773\":\"P40079\",\"1774\":\"P40080\",\"1775\":\"P40081\",\"1776\":\"P40086\",\"1777\":\"P40087\",\"1778\":\"P40088\",\"1779\":\"P40089\",\"1780\":\"P40090\",\"1781\":\"P40091\",\"1782\":\"P40093\",\"1783\":\"P40094\",\"1784\":\"P40098\",\"1785\":\"P40099\",\"1786\":\"P40106\",\"1787\":\"P40150\",\"1788\":\"P40151\",\"1789\":\"P40152\",\"1790\":\"P40154\",\"1791\":\"P40155\",\"1792\":\"P40157\",\"1793\":\"P40159\",\"1794\":\"P40160\",\"1795\":\"P40161\",\"1796\":\"P40165\",\"1797\":\"P40185\",\"1798\":\"P40202\",\"1799\":\"P40206\",\"1800\":\"P40207\",\"1801\":\"P40208\",\"1802\":\"P40210\",\"1803\":\"P40212\",\"1804\":\"P40215\",\"1805\":\"P40217\",\"1806\":\"P40302\",\"1807\":\"P40303\",\"1808\":\"P40308\",\"1809\":\"P40309\",\"1810\":\"P40312\",\"1811\":\"P40318\",\"1812\":\"P40319\",\"1813\":\"P40325\",\"1814\":\"P40327\",\"1815\":\"P40328\",\"1816\":\"P40335\",\"1817\":\"P40339\",\"1818\":\"P40340\",\"1819\":\"P40341\",\"1820\":\"P40343\",\"1821\":\"P40345\",\"1822\":\"P40347\",\"1823\":\"P40348\",\"1824\":\"P40350\",\"1825\":\"P40352\",\"1826\":\"P40353\",\"1827\":\"P40354\",\"1828\":\"P40356\",\"1829\":\"P40357\",\"1830\":\"P40358\",\"1831\":\"P40360\",\"1832\":\"P40362\",\"1833\":\"P40363\",\"1834\":\"P40364\",\"1835\":\"P40367\",\"1836\":\"P40368\",\"1837\":\"P40395\",\"1838\":\"P40413\",\"1839\":\"P40414\",\"1840\":\"P40416\",\"1841\":\"P40422\",\"1842\":\"P40433\",\"1843\":\"P40449\",\"1844\":\"P40450\",\"1845\":\"P40452\",\"1846\":\"P40453\",\"1847\":\"P40456\",\"1848\":\"P40457\",\"1849\":\"P40459\",\"1850\":\"P40460\",\"1851\":\"P40462\",\"1852\":\"P40463\",\"1853\":\"P40466\",\"1854\":\"P40467\",\"1855\":\"P40468\",\"1856\":\"P40469\",\"1857\":\"P40470\",\"1858\":\"P40471\",\"1859\":\"P40472\",\"1860\":\"P40476\",\"1861\":\"P40477\",\"1862\":\"P40480\",\"1863\":\"P40481\",\"1864\":\"P40482\",\"1865\":\"P40483\",\"1866\":\"P40484\",\"1867\":\"P40485\",\"1868\":\"P40487\",\"1869\":\"P40491\",\"1870\":\"P40492\",\"1871\":\"P40493\",\"1872\":\"P40494\",\"1873\":\"P40495\",\"1874\":\"P40496\",\"1875\":\"P40498\",\"1876\":\"P40501\",\"1877\":\"P40504\",\"1878\":\"P40505\",\"1879\":\"P40506\",\"1880\":\"P40508\",\"1881\":\"P40509\",\"1882\":\"P40510\",\"1883\":\"P40513\",\"1884\":\"P40515\",\"1885\":\"P40517\",\"1886\":\"P40518\",\"1887\":\"P40522\",\"1888\":\"P40523\",\"1889\":\"P40527\",\"1890\":\"P40528\",\"1891\":\"P40529\",\"1892\":\"P40530\",\"1893\":\"P40531\",\"1894\":\"P40533\",\"1895\":\"P40535\",\"1896\":\"P40540\",\"1897\":\"P40541\",\"1898\":\"P40545\",\"1899\":\"P40546\",\"1900\":\"P40547\",\"1901\":\"P40548\",\"1902\":\"P40549\",\"1903\":\"P40553\",\"1904\":\"P40555\",\"1905\":\"P40557\",\"1906\":\"P40559\",\"1907\":\"P40561\",\"1908\":\"P40562\",\"1909\":\"P40563\",\"1910\":\"P40564\",\"1911\":\"P40566\",\"1912\":\"P40567\",\"1913\":\"P40578\",\"1914\":\"P40579\",\"1915\":\"P40580\",\"1916\":\"P40581\",\"1917\":\"P40582\",\"1918\":\"P40693\",\"1919\":\"P40825\",\"1920\":\"P40850\",\"1921\":\"P40851\",\"1922\":\"P40858\",\"1923\":\"P40890;P40438\",\"1924\":\"P40893\",\"1925\":\"P40897\",\"1926\":\"P40955\",\"1927\":\"P40956\",\"1928\":\"P40957\",\"1929\":\"P40959\",\"1930\":\"P40961\",\"1931\":\"P40962\",\"1932\":\"P40963\",\"1933\":\"P40969\",\"1934\":\"P40970\",\"1935\":\"P40971\",\"1936\":\"P40986\",\"1937\":\"P40988\",\"1938\":\"P40989\",\"1939\":\"P40991\",\"1940\":\"P40994\",\"1941\":\"P41056\",\"1942\":\"P41057\",\"1943\":\"P41058\",\"1944\":\"P41277\",\"1945\":\"P41318\",\"1946\":\"P41338\",\"1947\":\"P41543\",\"1948\":\"P41696\",\"1949\":\"P41697\",\"1950\":\"P41734\",\"1951\":\"P41735\",\"1952\":\"P41800\",\"1953\":\"P41805\",\"1954\":\"P41807\",\"1955\":\"P41810\",\"1956\":\"P41811\",\"1957\":\"P41812\",\"1958\":\"P41814\",\"1959\":\"P41815\",\"1960\":\"P41818\",\"1961\":\"P41819\",\"1962\":\"P41832\",\"1963\":\"P41834\",\"1964\":\"P41835\",\"1965\":\"P41895\",\"1966\":\"P41896\",\"1967\":\"P41903\",\"1968\":\"P41910\",\"1969\":\"P41911\",\"1970\":\"P41920\",\"1971\":\"P41921\",\"1972\":\"P41940\",\"1973\":\"P42073\",\"1974\":\"P42223\",\"1975\":\"P42836\",\"1976\":\"P42837\",\"1977\":\"P42838\",\"1978\":\"P42839\",\"1979\":\"P42840\",\"1980\":\"P42841\",\"1981\":\"P42842\",\"1982\":\"P42843\",\"1983\":\"P42844\",\"1984\":\"P42845\",\"1985\":\"P42846\",\"1986\":\"P42847\",\"1987\":\"P42900\",\"1988\":\"P42934\",\"1989\":\"P42935\",\"1990\":\"P42940\",\"1991\":\"P42941\",\"1992\":\"P42942\",\"1993\":\"P42943\",\"1994\":\"P42945\",\"1995\":\"P42949\",\"1996\":\"P42951\",\"1997\":\"P43122\",\"1998\":\"P43123\",\"1999\":\"P43124\",\"2000\":\"P43321\",\"2001\":\"P43497\",\"2002\":\"P43535\",\"2003\":\"P43554\",\"2004\":\"P43555\",\"2005\":\"P43556\",\"2006\":\"P43557\",\"2007\":\"P43558\",\"2008\":\"P43560\",\"2009\":\"P43561\",\"2010\":\"P43563\",\"2011\":\"P43565\",\"2012\":\"P43569\",\"2013\":\"P43571\",\"2014\":\"P43572\",\"2015\":\"P43573\",\"2016\":\"P43574\",\"2017\":\"P43579\",\"2018\":\"P43582\",\"2019\":\"P43583\",\"2020\":\"P43585\",\"2021\":\"P43586\",\"2022\":\"P43588\",\"2023\":\"P43589\",\"2024\":\"P43590\",\"2025\":\"P43592\",\"2026\":\"P43593\",\"2027\":\"P43594\",\"2028\":\"P43596\",\"2029\":\"P43597\",\"2030\":\"P43601\",\"2031\":\"P43603\",\"2032\":\"P43604\",\"2033\":\"P43606\",\"2034\":\"P43609\",\"2035\":\"P43611\",\"2036\":\"P43612\",\"2037\":\"P43613\",\"2038\":\"P43616\",\"2039\":\"P43617\",\"2040\":\"P43619\",\"2041\":\"P43620\",\"2042\":\"P43621\",\"2043\":\"P43633\",\"2044\":\"P43636\",\"2045\":\"P43637\",\"2046\":\"P43638\",\"2047\":\"P43639\",\"2048\":\"P45818\",\"2049\":\"P45976\",\"2050\":\"P45978\",\"2051\":\"P46151\",\"2052\":\"P46367\",\"2053\":\"P46654\",\"2054\":\"P46655\",\"2055\":\"P46669\",\"2056\":\"P46672\",\"2057\":\"P46673\",\"2058\":\"P46674\",\"2059\":\"P46675\",\"2060\":\"P46676\",\"2061\":\"P46677\",\"2062\":\"P46678\",\"2063\":\"P46680\",\"2064\":\"P46681\",\"2065\":\"P46682\",\"2066\":\"P46683\",\"2067\":\"P46784\",\"2068\":\"P46944\",\"2069\":\"P46946\",\"2070\":\"P46947\",\"2071\":\"P46948\",\"2072\":\"P46949\",\"2073\":\"P46951\",\"2074\":\"P46956\",\"2075\":\"P46957\",\"2076\":\"P46959\",\"2077\":\"P46962\",\"2078\":\"P46963\",\"2079\":\"P46965\",\"2080\":\"P46969\",\"2081\":\"P46970\",\"2082\":\"P46971\",\"2083\":\"P46973\",\"2084\":\"P46982\",\"2085\":\"P46985\",\"2086\":\"P46988\",\"2087\":\"P46989\",\"2088\":\"P46990\",\"2089\":\"P46992\",\"2090\":\"P46995\",\"2091\":\"P47001\",\"2092\":\"P47006\",\"2093\":\"P47008\",\"2094\":\"P47013\",\"2095\":\"P47015\",\"2096\":\"P47017\",\"2097\":\"P47018\",\"2098\":\"P47019\",\"2099\":\"P47025\",\"2100\":\"P47027\",\"2101\":\"P47029\",\"2102\":\"P47031\",\"2103\":\"P47035\",\"2104\":\"P47037\",\"2105\":\"P47039\",\"2106\":\"P47041\",\"2107\":\"P47042\",\"2108\":\"P47044\",\"2109\":\"P47045\",\"2110\":\"P47047\",\"2111\":\"P47048\",\"2112\":\"P47049\",\"2113\":\"P47050\",\"2114\":\"P47054\",\"2115\":\"P47057\",\"2116\":\"P47061\",\"2117\":\"P47068\",\"2118\":\"P47069\",\"2119\":\"P47072\",\"2120\":\"P47075\",\"2121\":\"P47076\",\"2122\":\"P47077\",\"2123\":\"P47079\",\"2124\":\"P47082\",\"2125\":\"P47083\",\"2126\":\"P47084\",\"2127\":\"P47085\",\"2128\":\"P47086\",\"2129\":\"P47089\",\"2130\":\"P47090\",\"2131\":\"P47093\",\"2132\":\"P47095\",\"2133\":\"P47096\",\"2134\":\"P47100\",\"2135\":\"P47103\",\"2136\":\"P47104\",\"2137\":\"P47108\",\"2138\":\"P47112\",\"2139\":\"P47114\",\"2140\":\"P47116\",\"2141\":\"P47117\",\"2142\":\"P47119\",\"2143\":\"P47120\",\"2144\":\"P47122\",\"2145\":\"P47124\",\"2146\":\"P47125\",\"2147\":\"P47127\",\"2148\":\"P47129\",\"2149\":\"P47130\",\"2150\":\"P47133\",\"2151\":\"P47135\",\"2152\":\"P47137\",\"2153\":\"P47140\",\"2154\":\"P47141\",\"2155\":\"P47143\",\"2156\":\"P47144\",\"2157\":\"P47147\",\"2158\":\"P47148\",\"2159\":\"P47150\",\"2160\":\"P47154\",\"2161\":\"P47155\",\"2162\":\"P47158\",\"2163\":\"P47160\",\"2164\":\"P47161\",\"2165\":\"P47166\",\"2166\":\"P47170\",\"2167\":\"P47171\",\"2168\":\"P47173\",\"2169\":\"P47175\",\"2170\":\"P47176\",\"2171\":\"P47180\",\"2172\":\"P47190\",\"2173\":\"P47771\",\"2174\":\"P47818\",\"2175\":\"P47822\",\"2176\":\"P47912\",\"2177\":\"P48015\",\"2178\":\"P48164\",\"2179\":\"P48231\",\"2180\":\"P48234\",\"2181\":\"P48236\",\"2182\":\"P48237\",\"2183\":\"P48240\",\"2184\":\"P48353\",\"2185\":\"P48360\",\"2186\":\"P48361\",\"2187\":\"P48362\",\"2188\":\"P48363\",\"2189\":\"P48365\",\"2190\":\"P48412\",\"2191\":\"P48415\",\"2192\":\"P48439\",\"2193\":\"P48445\",\"2194\":\"P48510\",\"2195\":\"P48524\",\"2196\":\"P48525\",\"2197\":\"P48526\",\"2198\":\"P48527\",\"2199\":\"P48562\",\"2200\":\"P48563\",\"2201\":\"P48566\",\"2202\":\"P48567\",\"2203\":\"P48570\",\"2204\":\"P48582\",\"2205\":\"P48589\",\"2206\":\"P48606\",\"2207\":\"P48743\",\"2208\":\"P48813\",\"2209\":\"P48836\",\"2210\":\"P48837\",\"2211\":\"P49017\",\"2212\":\"P49018\",\"2213\":\"P49089\",\"2214\":\"P49090\",\"2215\":\"P49095\",\"2216\":\"P49166\",\"2217\":\"P49167\",\"2218\":\"P49334\",\"2219\":\"P49367\",\"2220\":\"P49435\",\"2221\":\"P49573\",\"2222\":\"P49626\",\"2223\":\"P49686\",\"2224\":\"P49687\",\"2225\":\"P49723\",\"2226\":\"P49954\",\"2227\":\"P49955\",\"2228\":\"P49956\",\"2229\":\"P49957\",\"2230\":\"P50077\",\"2231\":\"P50079\",\"2232\":\"P50085\",\"2233\":\"P50086\",\"2234\":\"P50087\",\"2235\":\"P50089\",\"2236\":\"P50090\",\"2237\":\"P50094\",\"2238\":\"P50095\",\"2239\":\"P50101\",\"2240\":\"P50102\",\"2241\":\"P50104\",\"2242\":\"P50105\",\"2243\":\"P50106\",\"2244\":\"P50107\",\"2245\":\"P50108\",\"2246\":\"P50109\",\"2247\":\"P50110\",\"2248\":\"P50276\",\"2249\":\"P50278\",\"2250\":\"P50623\",\"2251\":\"P50861\",\"2252\":\"P50874\",\"2253\":\"P50875\",\"2254\":\"P50896\",\"2255\":\"P50942\",\"2256\":\"P50944\",\"2257\":\"P50945\",\"2258\":\"P50946\",\"2259\":\"P50947\",\"2260\":\"P51401\",\"2261\":\"P51402\",\"2262\":\"P51534\",\"2263\":\"P51601\",\"2264\":\"P51862\",\"2265\":\"P51996\",\"2266\":\"P51998\",\"2267\":\"P52286\",\"2268\":\"P52488\",\"2269\":\"P52489\",\"2270\":\"P52490\",\"2271\":\"P52553\",\"2272\":\"P52593\",\"2273\":\"P52867\",\"2274\":\"P52870\",\"2275\":\"P52871\",\"2276\":\"P52891\",\"2277\":\"P52892\",\"2278\":\"P52893\",\"2279\":\"P52910\",\"2280\":\"P52911\",\"2281\":\"P52917\",\"2282\":\"P52918\",\"2283\":\"P52919\",\"2284\":\"P52920\",\"2285\":\"P52924\",\"2286\":\"P53008\",\"2287\":\"P53009\",\"2288\":\"P53010\",\"2289\":\"P53011\",\"2290\":\"P53012\",\"2291\":\"P53037\",\"2292\":\"P53040\",\"2293\":\"P53043\",\"2294\":\"P53044\",\"2295\":\"P53045\",\"2296\":\"P53047\",\"2297\":\"P53049\",\"2298\":\"P53059\",\"2299\":\"P53063\",\"2300\":\"P53064\",\"2301\":\"P53065\",\"2302\":\"P53066\",\"2303\":\"P53067\",\"2304\":\"P53070\",\"2305\":\"P53072\",\"2306\":\"P53073\",\"2307\":\"P53075\",\"2308\":\"P53076\",\"2309\":\"P53078\",\"2310\":\"P53079\",\"2311\":\"P53081\",\"2312\":\"P53083\",\"2313\":\"P53086\",\"2314\":\"P53090\",\"2315\":\"P53091\",\"2316\":\"P53093\",\"2317\":\"P53094\",\"2318\":\"P53095\",\"2319\":\"P53096\",\"2320\":\"P53099\",\"2321\":\"P53100\",\"2322\":\"P53101\",\"2323\":\"P53104\",\"2324\":\"P53107\",\"2325\":\"P53108\",\"2326\":\"P53109\",\"2327\":\"P53110\",\"2328\":\"P53111\",\"2329\":\"P53112\",\"2330\":\"P53114\",\"2331\":\"P53115\",\"2332\":\"P53119\",\"2333\":\"P53120\",\"2334\":\"P53121\",\"2335\":\"P53125\",\"2336\":\"P53128\",\"2337\":\"P53129\",\"2338\":\"P53131\",\"2339\":\"P53134\",\"2340\":\"P53136\",\"2341\":\"P53137\",\"2342\":\"P53139\",\"2343\":\"P53140\",\"2344\":\"P53141\",\"2345\":\"P53145\",\"2346\":\"P53146\",\"2347\":\"P53152\",\"2348\":\"P53154\",\"2349\":\"P53155\",\"2350\":\"P53159\",\"2351\":\"P53163\",\"2352\":\"P53164\",\"2353\":\"P53165\",\"2354\":\"P53166\",\"2355\":\"P53168\",\"2356\":\"P53169\",\"2357\":\"P53170\",\"2358\":\"P53171\",\"2359\":\"P53172\",\"2360\":\"P53173\",\"2361\":\"P53174\",\"2362\":\"P53177\",\"2363\":\"P53178\",\"2364\":\"P53183\",\"2365\":\"P53184\",\"2366\":\"P53189\",\"2367\":\"P53191\",\"2368\":\"P53192\",\"2369\":\"P53193\",\"2370\":\"P53195\",\"2371\":\"P53198\",\"2372\":\"P53199\",\"2373\":\"P53200\",\"2374\":\"P53201\",\"2375\":\"P53202\",\"2376\":\"P53203\",\"2377\":\"P53204\",\"2378\":\"P53206\",\"2379\":\"P53207\",\"2380\":\"P53210\",\"2381\":\"P53212\",\"2382\":\"P53215\",\"2383\":\"P53217\",\"2384\":\"P53218\",\"2385\":\"P53219\",\"2386\":\"P53220\",\"2387\":\"P53221\",\"2388\":\"P53228\",\"2389\":\"P53235\",\"2390\":\"P53236\",\"2391\":\"P53238\",\"2392\":\"P53241\",\"2393\":\"P53246\",\"2394\":\"P53248\",\"2395\":\"P53250\",\"2396\":\"P53251\",\"2397\":\"P53252\",\"2398\":\"P53253\",\"2399\":\"P53254\",\"2400\":\"P53255\",\"2401\":\"P53256\",\"2402\":\"P53258\",\"2403\":\"P53261\",\"2404\":\"P53262\",\"2405\":\"P53265\",\"2406\":\"P53266\",\"2407\":\"P53267\",\"2408\":\"P53270\",\"2409\":\"P53271\",\"2410\":\"P53272\",\"2411\":\"P53273\",\"2412\":\"P53274\",\"2413\":\"P53276\",\"2414\":\"P53277\",\"2415\":\"P53278\",\"2416\":\"P53280\",\"2417\":\"P53281\",\"2418\":\"P53285\",\"2419\":\"P53289\",\"2420\":\"P53290\",\"2421\":\"P53292\",\"2422\":\"P53295\",\"2423\":\"P53296\",\"2424\":\"P53297\",\"2425\":\"P53299\",\"2426\":\"P53301\",\"2427\":\"P53303\",\"2428\":\"P53309\",\"2429\":\"P53311\",\"2430\":\"P53312\",\"2431\":\"P53313\",\"2432\":\"P53314\",\"2433\":\"P53316\",\"2434\":\"P53317\",\"2435\":\"P53318\",\"2436\":\"P53320\",\"2437\":\"P53322\",\"2438\":\"P53324\",\"2439\":\"P53326\",\"2440\":\"P53327\",\"2441\":\"P53330\",\"2442\":\"P53331\",\"2443\":\"P53332\",\"2444\":\"P53333\",\"2445\":\"P53334\",\"2446\":\"P53335\",\"2447\":\"P53336\",\"2448\":\"P53337\",\"2449\":\"P53344\",\"2450\":\"P53379\",\"2451\":\"P53388\",\"2452\":\"P53389\",\"2453\":\"P53394\",\"2454\":\"P53437\",\"2455\":\"P53438\",\"2456\":\"P53538\",\"2457\":\"P53549\",\"2458\":\"P53550\",\"2459\":\"P53551\",\"2460\":\"P53552\",\"2461\":\"P53598\",\"2462\":\"P53600\",\"2463\":\"P53604-2\",\"2464\":\"P53615\",\"2465\":\"P53617\",\"2466\":\"P53622\",\"2467\":\"P53628\",\"2468\":\"P53629\",\"2469\":\"P53632\",\"2470\":\"P53633\",\"2471\":\"P53685\",\"2472\":\"P53691\",\"2473\":\"P53720\",\"2474\":\"P53721\",\"2475\":\"P53723\",\"2476\":\"P53724\",\"2477\":\"P53725\",\"2478\":\"P53727\",\"2479\":\"P53728\",\"2480\":\"P53729\",\"2481\":\"P53730\",\"2482\":\"P53731\",\"2483\":\"P53734\",\"2484\":\"P53735\",\"2485\":\"P53736\",\"2486\":\"P53738\",\"2487\":\"P53739\",\"2488\":\"P53740\",\"2489\":\"P53741\",\"2490\":\"P53742\",\"2491\":\"P53743\",\"2492\":\"P53751\",\"2493\":\"P53752\",\"2494\":\"P53759\",\"2495\":\"P53769\",\"2496\":\"P53819;P0CX15;P0CX14;Q3E7X8;Q08995\",\"2497\":\"P53822;P40587\",\"2498\":\"P53829\",\"2499\":\"P53834\",\"2500\":\"P53836\",\"2501\":\"P53839\",\"2502\":\"P53840\",\"2503\":\"P53843\",\"2504\":\"P53844\",\"2505\":\"P53845\",\"2506\":\"P53847\",\"2507\":\"P53848\",\"2508\":\"P53849\",\"2509\":\"P53851\",\"2510\":\"P53852\",\"2511\":\"P53854\",\"2512\":\"P53855\",\"2513\":\"P53857\",\"2514\":\"P53858\",\"2515\":\"P53859\",\"2516\":\"P53860\",\"2517\":\"P53863\",\"2518\":\"P53865\",\"2519\":\"P53866\",\"2520\":\"P53868\",\"2521\":\"P53870\",\"2522\":\"P53872\",\"2523\":\"P53874\",\"2524\":\"P53875\",\"2525\":\"P53877\",\"2526\":\"P53878\",\"2527\":\"P53879\",\"2528\":\"P53881\",\"2529\":\"P53883\",\"2530\":\"P53885\",\"2531\":\"P53886\",\"2532\":\"P53889\",\"2533\":\"P53890\",\"2534\":\"P53892\",\"2535\":\"P53893\",\"2536\":\"P53894\",\"2537\":\"P53897\",\"2538\":\"P53898\",\"2539\":\"P53899\",\"2540\":\"P53900\",\"2541\":\"P53903\",\"2542\":\"P53905\",\"2543\":\"P53909\",\"2544\":\"P53911\",\"2545\":\"P53912\",\"2546\":\"P53914\",\"2547\":\"P53915\",\"2548\":\"P53917\",\"2549\":\"P53920\",\"2550\":\"P53924\",\"2551\":\"P53925\",\"2552\":\"P53927\",\"2553\":\"P53929\",\"2554\":\"P53930\",\"2555\":\"P53932\",\"2556\":\"P53935\",\"2557\":\"P53940\",\"2558\":\"P53941\",\"2559\":\"P53946\",\"2560\":\"P53950\",\"2561\":\"P53951\",\"2562\":\"P53952\",\"2563\":\"P53953\",\"2564\":\"P53954\",\"2565\":\"P53955\",\"2566\":\"P53958\",\"2567\":\"P53959\",\"2568\":\"P53960\",\"2569\":\"P53962\",\"2570\":\"P53968\",\"2571\":\"P53969\",\"2572\":\"P53971\",\"2573\":\"P53972\",\"2574\":\"P53973\",\"2575\":\"P53981\",\"2576\":\"P53983\",\"2577\":\"P54000\",\"2578\":\"P54003\",\"2579\":\"P54005\",\"2580\":\"P54070\",\"2581\":\"P54074\",\"2582\":\"P54113\",\"2583\":\"P54114\",\"2584\":\"P54115\",\"2585\":\"P54730\",\"2586\":\"P54780\",\"2587\":\"P54781\",\"2588\":\"P54783\",\"2589\":\"P54784\",\"2590\":\"P54785\",\"2591\":\"P54787\",\"2592\":\"P54790\",\"2593\":\"P54791\",\"2594\":\"P54837\",\"2595\":\"P54838\",\"2596\":\"P54839\",\"2597\":\"P54857\",\"2598\":\"P54858\",\"2599\":\"P54860\",\"2600\":\"P54861\",\"2601\":\"P54867\",\"2602\":\"P54885\",\"2603\":\"P54964\",\"2604\":\"P54999\",\"2605\":\"P56628\",\"2606\":\"P57743\",\"2607\":\"P57744\",\"2608\":\"P60010\",\"2609\":\"P61830\",\"2610\":\"P69771\",\"2611\":\"P69850\",\"2612\":\"P80210\",\"2613\":\"P80428\",\"2614\":\"P80667\",\"2615\":\"P80967\",\"2616\":\"P81449\",\"2617\":\"P81450\",\"2618\":\"P81451\",\"2619\":\"P87108\",\"2620\":\"P87262;P40525\",\"2621\":\"P89102\",\"2622\":\"P89105\",\"2623\":\"P89886\",\"2624\":\"Q00055\",\"2625\":\"Q00245\",\"2626\":\"Q00246\",\"2627\":\"Q00362\",\"2628\":\"Q00402\",\"2629\":\"Q00416\",\"2630\":\"Q00539\",\"2631\":\"Q00578\",\"2632\":\"Q00582\",\"2633\":\"Q00618\",\"2634\":\"Q00684\",\"2635\":\"Q00711\",\"2636\":\"Q00764\",\"2637\":\"Q00772\",\"2638\":\"Q00776\",\"2639\":\"Q00816\",\"2640\":\"Q00916\",\"2641\":\"Q00955\",\"2642\":\"Q01080\",\"2643\":\"Q01159\",\"2644\":\"Q01163\",\"2645\":\"Q01217\",\"2646\":\"Q01329\",\"2647\":\"Q01389\",\"2648\":\"Q01448\",\"2649\":\"Q01454\",\"2650\":\"Q01476\",\"2651\":\"Q01477\",\"2652\":\"Q01519\",\"2653\":\"Q01532\",\"2654\":\"Q01560\",\"2655\":\"Q01590\",\"2656\":\"Q01662\",\"2657\":\"Q01722\",\"2658\":\"Q01802\",\"2659\":\"Q01852\",\"2660\":\"Q01855\",\"2661\":\"Q01896\",\"2662\":\"Q01919\",\"2663\":\"Q01939\",\"2664\":\"Q01976\",\"2665\":\"Q02046\",\"2666\":\"Q02100\",\"2667\":\"Q02159\",\"2668\":\"Q02196\",\"2669\":\"Q02197\",\"2670\":\"Q02199\",\"2671\":\"Q02201\",\"2672\":\"Q02204\",\"2673\":\"Q02205\",\"2674\":\"Q02206\",\"2675\":\"Q02207\",\"2676\":\"Q02208\",\"2677\":\"Q02209\",\"2678\":\"Q02256\",\"2679\":\"Q02260\",\"2680\":\"Q02326\",\"2681\":\"Q02336\",\"2682\":\"Q02354\",\"2683\":\"Q02455\",\"2684\":\"Q02457\",\"2685\":\"Q02486\",\"2686\":\"Q02516\",\"2687\":\"Q02554\",\"2688\":\"Q02555\",\"2689\":\"Q02629\",\"2690\":\"Q02630\",\"2691\":\"Q02642\",\"2692\":\"Q02647\",\"2693\":\"Q02648\",\"2694\":\"Q02724\",\"2695\":\"Q02725\",\"2696\":\"Q02753\",\"2697\":\"Q02754\",\"2698\":\"Q02773\",\"2699\":\"Q02774\",\"2700\":\"Q02775\",\"2701\":\"Q02776\",\"2702\":\"Q02784\",\"2703\":\"Q02785\",\"2704\":\"Q02792\",\"2705\":\"Q02793\",\"2706\":\"Q02795\",\"2707\":\"Q02796\",\"2708\":\"Q02804\",\"2709\":\"Q02805\",\"2710\":\"Q02821\",\"2711\":\"Q02866\",\"2712\":\"Q02875\",\"2713\":\"Q02883\",\"2714\":\"Q02884\",\"2715\":\"Q02887\",\"2716\":\"Q02888\",\"2717\":\"Q02890\",\"2718\":\"Q02892\",\"2719\":\"Q02895\",\"2720\":\"Q02908\",\"2721\":\"Q02931\",\"2722\":\"Q02932\",\"2723\":\"Q02933\",\"2724\":\"Q02939\",\"2725\":\"Q02948\",\"2726\":\"Q02950\",\"2727\":\"Q02959\",\"2728\":\"Q02969\",\"2729\":\"Q02979\",\"2730\":\"Q03002\",\"2731\":\"Q03010\",\"2732\":\"Q03012\",\"2733\":\"Q03016\",\"2734\":\"Q03034\",\"2735\":\"Q03048\",\"2736\":\"Q03063\",\"2737\":\"Q03067\",\"2738\":\"Q03071\",\"2739\":\"Q03081\",\"2740\":\"Q03088\",\"2741\":\"Q03102\",\"2742\":\"Q03103\",\"2743\":\"Q03104\",\"2744\":\"Q03124\",\"2745\":\"Q03151\",\"2746\":\"Q03153\",\"2747\":\"Q03161\",\"2748\":\"Q03177\",\"2749\":\"Q03178\",\"2750\":\"Q03193\",\"2751\":\"Q03195\",\"2752\":\"Q03201\",\"2753\":\"Q03212\",\"2754\":\"Q03214\",\"2755\":\"Q03218\",\"2756\":\"Q03219\",\"2757\":\"Q03233\",\"2758\":\"Q03246\",\"2759\":\"Q03262\",\"2760\":\"Q03264\",\"2761\":\"Q03280\",\"2762\":\"Q03281\",\"2763\":\"Q03290\",\"2764\":\"Q03305\",\"2765\":\"Q03306\",\"2766\":\"Q03308\",\"2767\":\"Q03322\",\"2768\":\"Q03323\",\"2769\":\"Q03327\",\"2770\":\"Q03330\",\"2771\":\"Q03337\",\"2772\":\"Q03338\",\"2773\":\"Q03361\",\"2774\":\"Q03362\",\"2775\":\"Q03373\",\"2776\":\"Q03388\",\"2777\":\"Q03390\",\"2778\":\"Q03407\",\"2779\":\"Q03429\",\"2780\":\"Q03430\",\"2781\":\"Q03433\",\"2782\":\"Q03434\",\"2783\":\"Q03435\",\"2784\":\"Q03441\",\"2785\":\"Q03446\",\"2786\":\"Q03455\",\"2787\":\"Q03466\",\"2788\":\"Q03494\",\"2789\":\"Q03496\",\"2790\":\"Q03497\",\"2791\":\"Q03503\",\"2792\":\"Q03508\",\"2793\":\"Q03516\",\"2794\":\"Q03525\",\"2795\":\"Q03529\",\"2796\":\"Q03532\",\"2797\":\"Q03533\",\"2798\":\"Q03557\",\"2799\":\"Q03558\",\"2800\":\"Q03559\",\"2801\":\"Q03579\",\"2802\":\"Q03612\",\"2803\":\"Q03629\",\"2804\":\"Q03631\",\"2805\":\"Q03640\",\"2806\":\"Q03648\",\"2807\":\"Q03649\",\"2808\":\"Q03653\",\"2809\":\"Q03654\",\"2810\":\"Q03655\",\"2811\":\"Q03656\",\"2812\":\"Q03660\",\"2813\":\"Q03661\",\"2814\":\"Q03677\",\"2815\":\"Q03687\",\"2816\":\"Q03690\",\"2817\":\"Q03702\",\"2818\":\"Q03705\",\"2819\":\"Q03707\",\"2820\":\"Q03713\",\"2821\":\"Q03714\",\"2822\":\"Q03718\",\"2823\":\"Q03722\",\"2824\":\"Q03723\",\"2825\":\"Q03735\",\"2826\":\"Q03750\",\"2827\":\"Q03758\",\"2828\":\"Q03759\",\"2829\":\"Q03761\",\"2830\":\"Q03768\",\"2831\":\"Q03769\",\"2832\":\"Q03771\",\"2833\":\"Q03772\",\"2834\":\"Q03774\",\"2835\":\"Q03776\",\"2836\":\"Q03778\",\"2837\":\"Q03780\",\"2838\":\"Q03782\",\"2839\":\"Q03784\",\"2840\":\"Q03786\",\"2841\":\"Q03790\",\"2842\":\"Q03792\",\"2843\":\"Q03798\",\"2844\":\"Q03799\",\"2845\":\"Q03823\",\"2846\":\"Q03833\",\"2847\":\"Q03834\",\"2848\":\"Q03835\",\"2849\":\"Q03862\",\"2850\":\"Q03880\",\"2851\":\"Q03897\",\"2852\":\"Q03898\",\"2853\":\"Q03900\",\"2854\":\"Q03921\",\"2855\":\"Q03940\",\"2856\":\"Q03941\",\"2857\":\"Q03944\",\"2858\":\"Q03956\",\"2859\":\"Q03957\",\"2860\":\"Q03973\",\"2861\":\"Q03976\",\"2862\":\"Q04002\",\"2863\":\"Q04003\",\"2864\":\"Q04013\",\"2865\":\"Q04031\",\"2866\":\"Q04033\",\"2867\":\"Q04048\",\"2868\":\"Q04049\",\"2869\":\"Q04053\",\"2870\":\"Q04062\",\"2871\":\"Q04066\",\"2872\":\"Q04067\",\"2873\":\"Q04080\",\"2874\":\"Q04081\",\"2875\":\"Q04087\",\"2876\":\"Q04089\",\"2877\":\"Q04119\",\"2878\":\"Q04149\",\"2879\":\"Q04170\",\"2880\":\"Q04175\",\"2881\":\"Q04177\",\"2882\":\"Q04178\",\"2883\":\"Q04179\",\"2884\":\"Q04183\",\"2885\":\"Q04195\",\"2886\":\"Q04199\",\"2887\":\"Q04201\",\"2888\":\"Q04213\",\"2889\":\"Q04214\",\"2890\":\"Q04217\",\"2891\":\"Q04223\",\"2892\":\"Q04225\",\"2893\":\"Q04226\",\"2894\":\"Q04228\",\"2895\":\"Q04231\",\"2896\":\"Q04233\",\"2897\":\"Q04264\",\"2898\":\"Q04272\",\"2899\":\"Q04279\",\"2900\":\"Q04299\",\"2901\":\"Q04301\",\"2902\":\"Q04304\",\"2903\":\"Q04305\",\"2904\":\"Q04307\",\"2905\":\"Q04311\",\"2906\":\"Q04322\",\"2907\":\"Q04338\",\"2908\":\"Q04344\",\"2909\":\"Q04347\",\"2910\":\"Q04370\",\"2911\":\"Q04371\",\"2912\":\"Q04373\",\"2913\":\"Q04377\",\"2914\":\"Q04396\",\"2915\":\"Q04399\",\"2916\":\"Q04401\",\"2917\":\"Q04408\",\"2918\":\"Q04409\",\"2919\":\"Q04410\",\"2920\":\"Q04411\",\"2921\":\"Q04412\",\"2922\":\"Q04418\",\"2923\":\"Q04429\",\"2924\":\"Q04430\",\"2925\":\"Q04432\",\"2926\":\"Q04439\",\"2927\":\"Q04458\",\"2928\":\"Q04461\",\"2929\":\"Q04472\",\"2930\":\"Q04491\",\"2931\":\"Q04493\",\"2932\":\"Q04500\",\"2933\":\"Q04511\",\"2934\":\"Q04545\",\"2935\":\"Q04562\",\"2936\":\"Q04599\",\"2937\":\"Q04600\",\"2938\":\"Q04602\",\"2939\":\"Q04603\",\"2940\":\"Q04632\",\"2941\":\"Q04636\",\"2942\":\"Q04651\",\"2943\":\"Q04660\",\"2944\":\"Q04670\",\"2945\":\"Q04673\",\"2946\":\"Q04693\",\"2947\":\"Q04697\",\"2948\":\"Q04728\",\"2949\":\"Q04739\",\"2950\":\"Q04740\",\"2951\":\"Q04748\",\"2952\":\"Q04767\",\"2953\":\"Q04772\",\"2954\":\"Q04773\",\"2955\":\"Q04779\",\"2956\":\"Q04781\",\"2957\":\"Q04792\",\"2958\":\"Q04839\",\"2959\":\"Q04847\",\"2960\":\"Q04867\",\"2961\":\"Q04868\",\"2962\":\"Q04869\",\"2963\":\"Q04894\",\"2964\":\"Q04924\",\"2965\":\"Q04925\",\"2966\":\"Q04934\",\"2967\":\"Q04935\",\"2968\":\"Q04947\",\"2969\":\"Q04951\",\"2970\":\"Q04958\",\"2971\":\"Q04964\",\"2972\":\"Q04969\",\"2973\":\"Q04991\",\"2974\":\"Q05015\",\"2975\":\"Q05016\",\"2976\":\"Q05021\",\"2977\":\"Q05022\",\"2978\":\"Q05024\",\"2979\":\"Q05027\",\"2980\":\"Q05029\",\"2981\":\"Q05031\",\"2982\":\"Q05040\",\"2983\":\"Q05050\",\"2984\":\"Q05123\",\"2985\":\"Q05166\",\"2986\":\"Q05359\",\"2987\":\"Q05468\",\"2988\":\"Q05471\",\"2989\":\"Q05497\",\"2990\":\"Q05498\",\"2991\":\"Q05506\",\"2992\":\"Q05515\",\"2993\":\"Q05518\",\"2994\":\"Q05521\",\"2995\":\"Q05541\",\"2996\":\"Q05543\",\"2997\":\"Q05567\",\"2998\":\"Q05568\",\"2999\":\"Q05580\",\"3000\":\"Q05584\",\"3001\":\"Q05635\",\"3002\":\"Q05636\",\"3003\":\"Q05672\",\"3004\":\"Q05775\",\"3005\":\"Q05777\",\"3006\":\"Q05778\",\"3007\":\"Q05779\",\"3008\":\"Q05785\",\"3009\":\"Q05787\",\"3010\":\"Q05788\",\"3011\":\"Q05812\",\"3012\":\"Q05854\",\"3013\":\"Q05871\",\"3014\":\"Q05874\",\"3015\":\"Q05881\",\"3016\":\"Q05892\",\"3017\":\"Q05902\",\"3018\":\"Q05905\",\"3019\":\"Q05911\",\"3020\":\"Q05919\",\"3021\":\"Q05924\",\"3022\":\"Q05931\",\"3023\":\"Q05933\",\"3024\":\"Q05934\",\"3025\":\"Q05937\",\"3026\":\"Q05942\",\"3027\":\"Q05946\",\"3028\":\"Q05948\",\"3029\":\"Q05949\",\"3030\":\"Q05979\",\"3031\":\"Q06001\",\"3032\":\"Q06005\",\"3033\":\"Q06010\",\"3034\":\"Q06011\",\"3035\":\"Q06053\",\"3036\":\"Q06070\",\"3037\":\"Q06078\",\"3038\":\"Q06090\",\"3039\":\"Q06091\",\"3040\":\"Q06096\",\"3041\":\"Q06103\",\"3042\":\"Q06104\",\"3043\":\"Q06106\",\"3044\":\"Q06107\",\"3045\":\"Q06108\",\"3046\":\"Q06132\",\"3047\":\"Q06142\",\"3048\":\"Q06143\",\"3049\":\"Q06144\",\"3050\":\"Q06146\",\"3051\":\"Q06147\",\"3052\":\"Q06151\",\"3053\":\"Q06156\",\"3054\":\"Q06168\",\"3055\":\"Q06169\",\"3056\":\"Q06177\",\"3057\":\"Q06178\",\"3058\":\"Q06179\",\"3059\":\"Q06188\",\"3060\":\"Q06205\",\"3061\":\"Q06211\",\"3062\":\"Q06213\",\"3063\":\"Q06214\",\"3064\":\"Q06217\",\"3065\":\"Q06218\",\"3066\":\"Q06224\",\"3067\":\"Q06245\",\"3068\":\"Q06251\",\"3069\":\"Q06252\",\"3070\":\"Q06263\",\"3071\":\"Q06287\",\"3072\":\"Q06315\",\"3073\":\"Q06321\",\"3074\":\"Q06324\",\"3075\":\"Q06336\",\"3076\":\"Q06337\",\"3077\":\"Q06338\",\"3078\":\"Q06339\",\"3079\":\"Q06344\",\"3080\":\"Q06346\",\"3081\":\"Q06350\",\"3082\":\"Q06385\",\"3083\":\"Q06389\",\"3084\":\"Q06406\",\"3085\":\"Q06407\",\"3086\":\"Q06408\",\"3087\":\"Q06409\",\"3088\":\"Q06412\",\"3089\":\"Q06436\",\"3090\":\"Q06440\",\"3091\":\"Q06449\",\"3092\":\"Q06451\",\"3093\":\"Q06479\",\"3094\":\"Q06485\",\"3095\":\"Q06488\",\"3096\":\"Q06489\",\"3097\":\"Q06493\",\"3098\":\"Q06494\",\"3099\":\"Q06497\",\"3100\":\"Q06504\",\"3101\":\"Q06505\",\"3102\":\"Q06506\",\"3103\":\"Q06508\",\"3104\":\"Q06510\",\"3105\":\"Q06511\",\"3106\":\"Q06512\",\"3107\":\"Q06522\",\"3108\":\"Q06523\",\"3109\":\"Q06538\",\"3110\":\"Q06554\",\"3111\":\"Q06567\",\"3112\":\"Q06580\",\"3113\":\"Q06604\",\"3114\":\"Q06608\",\"3115\":\"Q06623\",\"3116\":\"Q06624\",\"3117\":\"Q06628\",\"3118\":\"Q06629\",\"3119\":\"Q06630\",\"3120\":\"Q06631\",\"3121\":\"Q06632\",\"3122\":\"Q06639\",\"3123\":\"Q06640\",\"3124\":\"Q06644\",\"3125\":\"Q06648\",\"3126\":\"Q06668\",\"3127\":\"Q06672\",\"3128\":\"Q06673\",\"3129\":\"Q06677\",\"3130\":\"Q06678\",\"3131\":\"Q06679\",\"3132\":\"Q06680\",\"3133\":\"Q06681\",\"3134\":\"Q06682\",\"3135\":\"Q06683\",\"3136\":\"Q06685\",\"3137\":\"Q06688\",\"3138\":\"Q06689\",\"3139\":\"Q06697\",\"3140\":\"Q06698\",\"3141\":\"Q06704\",\"3142\":\"Q06705\",\"3143\":\"Q06706\",\"3144\":\"Q06707\",\"3145\":\"Q06708\",\"3146\":\"Q06709\",\"3147\":\"Q06810\",\"3148\":\"Q06815\",\"3149\":\"Q06833\",\"3150\":\"Q06835\",\"3151\":\"Q06836\",\"3152\":\"Q06839\",\"3153\":\"Q06891\",\"3154\":\"Q06892\",\"3155\":\"Q06991\",\"3156\":\"Q07084\",\"3157\":\"Q07349\",\"3158\":\"Q07350\",\"3159\":\"Q07362\",\"3160\":\"Q07376\",\"3161\":\"Q07381\",\"3162\":\"Q07395\",\"3163\":\"Q07418\",\"3164\":\"Q07442\",\"3165\":\"Q07451\",\"3166\":\"Q07454\",\"3167\":\"Q07457\",\"3168\":\"Q07458\",\"3169\":\"Q07468\",\"3170\":\"Q07478\",\"3171\":\"Q07505\",\"3172\":\"Q07508\",\"3173\":\"Q07527\",\"3174\":\"Q07528\",\"3175\":\"Q07533\",\"3176\":\"Q07534\",\"3177\":\"Q07541\",\"3178\":\"Q07549\",\"3179\":\"Q07551\",\"3180\":\"Q07589\",\"3181\":\"Q07622\",\"3182\":\"Q07623\",\"3183\":\"Q07648\",\"3184\":\"Q07655\",\"3185\":\"Q07657\",\"3186\":\"Q07688\",\"3187\":\"Q07716\",\"3188\":\"Q07788\",\"3189\":\"Q07799\",\"3190\":\"Q07800\",\"3191\":\"Q07804\",\"3192\":\"Q07807\",\"3193\":\"Q07824\",\"3194\":\"Q07825\",\"3195\":\"Q07830\",\"3196\":\"Q07834\",\"3197\":\"Q07843\",\"3198\":\"Q07844\",\"3199\":\"Q07845\",\"3200\":\"Q07872\",\"3201\":\"Q07878\",\"3202\":\"Q07895\",\"3203\":\"Q07896\",\"3204\":\"Q07897\",\"3205\":\"Q07913\",\"3206\":\"Q07914\",\"3207\":\"Q07915\",\"3208\":\"Q07938\",\"3209\":\"Q07950\",\"3210\":\"Q07953\",\"3211\":\"Q07979\",\"3212\":\"Q08001\",\"3213\":\"Q08004\",\"3214\":\"Q08023\",\"3215\":\"Q08045\",\"3216\":\"Q08054\",\"3217\":\"Q08058\",\"3218\":\"Q08096\",\"3219\":\"Q08108\",\"3220\":\"Q08144\",\"3221\":\"Q08157\",\"3222\":\"Q08162\",\"3223\":\"Q08179\",\"3224\":\"Q08193\",\"3225\":\"Q08199\",\"3226\":\"Q08202\",\"3227\":\"Q08204\",\"3228\":\"Q08206\",\"3229\":\"Q08208\",\"3230\":\"Q08213\",\"3231\":\"Q08215\",\"3232\":\"Q08217\",\"3233\":\"Q08220\",\"3234\":\"Q08223\",\"3235\":\"Q08224\",\"3236\":\"Q08225\",\"3237\":\"Q08227\",\"3238\":\"Q08229\",\"3239\":\"Q08230\",\"3240\":\"Q08232\",\"3241\":\"Q08235\",\"3242\":\"Q08236\",\"3243\":\"Q08237\",\"3244\":\"Q08245\",\"3245\":\"Q08269\",\"3246\":\"Q08273\",\"3247\":\"Q08278\",\"3248\":\"Q08280\",\"3249\":\"Q08281\",\"3250\":\"Q08285\",\"3251\":\"Q08287\",\"3252\":\"Q08299\",\"3253\":\"Q08412\",\"3254\":\"Q08421\",\"3255\":\"Q08422\",\"3256\":\"Q08444\",\"3257\":\"Q08446\",\"3258\":\"Q08448\",\"3259\":\"Q08484\",\"3260\":\"Q08491\",\"3261\":\"Q08492\",\"3262\":\"Q08548\",\"3263\":\"Q08561\",\"3264\":\"Q08562\",\"3265\":\"Q08581\",\"3266\":\"Q08601\",\"3267\":\"Q08622\",\"3268\":\"Q08641\",\"3269\":\"Q08645\",\"3270\":\"Q08647\",\"3271\":\"Q08649\",\"3272\":\"Q08650\",\"3273\":\"Q08651\",\"3274\":\"Q08685\",\"3275\":\"Q08686\",\"3276\":\"Q08687\",\"3277\":\"Q08689\",\"3278\":\"Q08693\",\"3279\":\"Q08723\",\"3280\":\"Q08732\",\"3281\":\"Q08742\",\"3282\":\"Q08746\",\"3283\":\"Q08747\",\"3284\":\"Q08748\",\"3285\":\"Q08754\",\"3286\":\"Q08760\",\"3287\":\"Q08773\",\"3288\":\"Q08816\",\"3289\":\"Q08817\",\"3290\":\"Q08818\",\"3291\":\"Q08822\",\"3292\":\"Q08826\",\"3293\":\"Q08831\",\"3294\":\"Q08886\",\"3295\":\"Q08887\",\"3296\":\"Q08909\",\"3297\":\"Q08919\",\"3298\":\"Q08920\",\"3299\":\"Q08921\",\"3300\":\"Q08923\",\"3301\":\"Q08924\",\"3302\":\"Q08925\",\"3303\":\"Q08930\",\"3304\":\"Q08951\",\"3305\":\"Q08954\",\"3306\":\"Q08959\",\"3307\":\"Q08960\",\"3308\":\"Q08962\",\"3309\":\"Q08963\",\"3310\":\"Q08965\",\"3311\":\"Q08967\",\"3312\":\"Q08968\",\"3313\":\"Q08970\",\"3314\":\"Q08971\",\"3315\":\"Q08972\",\"3316\":\"Q08977\",\"3317\":\"Q08979\",\"3318\":\"Q08985\",\"3319\":\"Q08986\",\"3320\":\"Q10740\",\"3321\":\"Q12000\",\"3322\":\"Q12001\",\"3323\":\"Q12003\",\"3324\":\"Q12004\",\"3325\":\"Q12009\",\"3326\":\"Q12010\",\"3327\":\"Q12012\",\"3328\":\"Q12013\",\"3329\":\"Q12015\",\"3330\":\"Q12016\",\"3331\":\"Q12017\",\"3332\":\"Q12018\",\"3333\":\"Q12019\",\"3334\":\"Q12020\",\"3335\":\"Q12024\",\"3336\":\"Q12025\",\"3337\":\"Q12028\",\"3338\":\"Q12029\",\"3339\":\"Q12030\",\"3340\":\"Q12032\",\"3341\":\"Q12033\",\"3342\":\"Q12034\",\"3343\":\"Q12035\",\"3344\":\"Q12038\",\"3345\":\"Q12040\",\"3346\":\"Q12043\",\"3347\":\"Q12044\",\"3348\":\"Q12046\",\"3349\":\"Q12049\",\"3350\":\"Q12050\",\"3351\":\"Q12052\",\"3352\":\"Q12055\",\"3353\":\"Q12057\",\"3354\":\"Q12060\",\"3355\":\"Q12063\",\"3356\":\"Q12066\",\"3357\":\"Q12068\",\"3358\":\"Q12071\",\"3359\":\"Q12072\",\"3360\":\"Q12074\",\"3361\":\"Q12078\",\"3362\":\"Q12080\",\"3363\":\"Q12090\",\"3364\":\"Q12091\",\"3365\":\"Q12096\",\"3366\":\"Q12099\",\"3367\":\"Q12100\",\"3368\":\"Q12102\",\"3369\":\"Q12108\",\"3370\":\"Q12109\",\"3371\":\"Q12113\",\"3372\":\"Q12114\",\"3373\":\"Q12116\",\"3374\":\"Q12117\",\"3375\":\"Q12118\",\"3376\":\"Q12122\",\"3377\":\"Q12124\",\"3378\":\"Q12125\",\"3379\":\"Q12129\",\"3380\":\"Q12133\",\"3381\":\"Q12134\",\"3382\":\"Q12136\",\"3383\":\"Q12139\",\"3384\":\"Q12149\",\"3385\":\"Q12151\",\"3386\":\"Q12152\",\"3387\":\"Q12153\",\"3388\":\"Q12154\",\"3389\":\"Q12155\",\"3390\":\"Q12158\",\"3391\":\"Q12159\",\"3392\":\"Q12160\",\"3393\":\"Q12161\",\"3394\":\"Q12165\",\"3395\":\"Q12166\",\"3396\":\"Q12167\",\"3397\":\"Q12172\",\"3398\":\"Q12176\",\"3399\":\"Q12178\",\"3400\":\"Q12179\",\"3401\":\"Q12180\",\"3402\":\"Q12181\",\"3403\":\"Q12186\",\"3404\":\"Q12189\",\"3405\":\"Q12191\",\"3406\":\"Q12192\",\"3407\":\"Q12196\",\"3408\":\"Q12198\",\"3409\":\"Q12199\",\"3410\":\"Q12200\",\"3411\":\"Q12204\",\"3412\":\"Q12205\",\"3413\":\"Q12207\",\"3414\":\"Q12209\",\"3415\":\"Q12211\",\"3416\":\"Q12220\",\"3417\":\"Q12221\",\"3418\":\"Q12223\",\"3419\":\"Q12224\",\"3420\":\"Q12229\",\"3421\":\"Q12230\",\"3422\":\"Q12232\",\"3423\":\"Q12233\",\"3424\":\"Q12234\",\"3425\":\"Q12236\",\"3426\":\"Q12239\",\"3427\":\"Q12241\",\"3428\":\"Q12242\",\"3429\":\"Q12244\",\"3430\":\"Q12246\",\"3431\":\"Q12247\",\"3432\":\"Q12250\",\"3433\":\"Q12251\",\"3434\":\"Q12254\",\"3435\":\"Q12255\",\"3436\":\"Q12256\",\"3437\":\"Q12257\",\"3438\":\"Q12259\",\"3439\":\"Q12263\",\"3440\":\"Q12265\",\"3441\":\"Q12267\",\"3442\":\"Q12270\",\"3443\":\"Q12271\",\"3444\":\"Q12272\",\"3445\":\"Q12273\",\"3446\":\"Q12275\",\"3447\":\"Q12276\",\"3448\":\"Q12277\",\"3449\":\"Q12283\",\"3450\":\"Q12284\",\"3451\":\"Q12285\",\"3452\":\"Q12288\",\"3453\":\"Q12291\",\"3454\":\"Q12292\",\"3455\":\"Q12296\",\"3456\":\"Q12297\",\"3457\":\"Q12298\",\"3458\":\"Q12301\",\"3459\":\"Q12303\",\"3460\":\"Q12305\",\"3461\":\"Q12306\",\"3462\":\"Q12308\",\"3463\":\"Q12309\",\"3464\":\"Q12311\",\"3465\":\"Q12314\",\"3466\":\"Q12315\",\"3467\":\"Q12320\",\"3468\":\"Q12321\",\"3469\":\"Q12324\",\"3470\":\"Q12326\",\"3471\":\"Q12328\",\"3472\":\"Q12329\",\"3473\":\"Q12331\",\"3474\":\"Q12335\",\"3475\":\"Q12339\",\"3476\":\"Q12341\",\"3477\":\"Q12343\",\"3478\":\"Q12344\",\"3479\":\"Q12345\",\"3480\":\"Q12347\",\"3481\":\"Q12349\",\"3482\":\"Q12354\",\"3483\":\"Q12355\",\"3484\":\"Q12359\",\"3485\":\"Q12361\",\"3486\":\"Q12363\",\"3487\":\"Q12365\",\"3488\":\"Q12373\",\"3489\":\"Q12374\",\"3490\":\"Q12375\",\"3491\":\"Q12377\",\"3492\":\"Q12380\",\"3493\":\"Q12382\",\"3494\":\"Q12385\",\"3495\":\"Q12386\",\"3496\":\"Q12387\",\"3497\":\"Q12389\",\"3498\":\"Q12396\",\"3499\":\"Q12400\",\"3500\":\"Q12402\",\"3501\":\"Q12403\",\"3502\":\"Q12404\",\"3503\":\"Q12406\",\"3504\":\"Q12408\",\"3505\":\"Q12414;P0C2I5\",\"3506\":\"Q12415\",\"3507\":\"Q12417\",\"3508\":\"Q12418\",\"3509\":\"Q12425\",\"3510\":\"Q12427\",\"3511\":\"Q12428\",\"3512\":\"Q12429\",\"3513\":\"Q12432\",\"3514\":\"Q12433\",\"3515\":\"Q12434\",\"3516\":\"Q12436\",\"3517\":\"Q12438\",\"3518\":\"Q12440\",\"3519\":\"Q12445\",\"3520\":\"Q12446\",\"3521\":\"Q12447\",\"3522\":\"Q12449\",\"3523\":\"Q12450\",\"3524\":\"Q12451\",\"3525\":\"Q12452\",\"3526\":\"Q12453\",\"3527\":\"Q12454\",\"3528\":\"Q12455\",\"3529\":\"Q12457\",\"3530\":\"Q12458\",\"3531\":\"Q12460\",\"3532\":\"Q12462\",\"3533\":\"Q12463\",\"3534\":\"Q12464\",\"3535\":\"Q12465\",\"3536\":\"Q12466\",\"3537\":\"Q12467\",\"3538\":\"Q12469\",\"3539\":\"Q12472\",\"3540\":\"Q12473\",\"3541\":\"Q12476\",\"3542\":\"Q12480\",\"3543\":\"Q12481\",\"3544\":\"Q12482\",\"3545\":\"Q12486\",\"3546\":\"Q12487\",\"3547\":\"Q12494\",\"3548\":\"Q12495\",\"3549\":\"Q12496\",\"3550\":\"Q12498\",\"3551\":\"Q12499\",\"3552\":\"Q12500\",\"3553\":\"Q12501\",\"3554\":\"Q12502\",\"3555\":\"Q12504\",\"3556\":\"Q12508\",\"3557\":\"Q12509\",\"3558\":\"Q12510\",\"3559\":\"Q12511\",\"3560\":\"Q12513\",\"3561\":\"Q12514\",\"3562\":\"Q12515\",\"3563\":\"Q12517\",\"3564\":\"Q12518\",\"3565\":\"Q12522\",\"3566\":\"Q12523\",\"3567\":\"Q12527\",\"3568\":\"Q12532\",\"3569\":\"Q12672\",\"3570\":\"Q12674\",\"3571\":\"Q12675\",\"3572\":\"Q12676\",\"3573\":\"Q12680\",\"3574\":\"Q12692\",\"3575\":\"Q12697\",\"3576\":\"Q12743\",\"3577\":\"Q12745\",\"3578\":\"Q12746\",\"3579\":\"Q12749\",\"3580\":\"Q12753\",\"3581\":\"Q12754\",\"3582\":\"Q3E6R5\",\"3583\":\"Q3E705\",\"3584\":\"Q3E747\",\"3585\":\"Q3E754\",\"3586\":\"Q3E756\",\"3587\":\"Q3E757;P0C0W9\",\"3588\":\"Q3E764\",\"3589\":\"Q3E772\",\"3590\":\"Q3E784\",\"3591\":\"Q3E785\",\"3592\":\"Q3E792;P0C0T4\",\"3593\":\"Q3E795\",\"3594\":\"Q3E7B7\",\"3595\":\"Q3E7C1\",\"3596\":\"Q3E7X9\",\"3597\":\"Q3E7Y3;P0C0W1\",\"3598\":\"Q3E7Z5\",\"3599\":\"Q3E824\",\"3600\":\"Q3E830\",\"3601\":\"Q3E833\",\"3602\":\"Q6Q547\",\"3603\":\"Q6Q560\",\"3604\":\"Q6WNK7\",\"3605\":\"Q86ZR7\",\"3606\":\"Q8J0M4\",\"3607\":\"Q8TGU7\",\"3608\":\"Q92317\",\"3609\":\"Q92325\",\"3610\":\"Q92331\",\"3611\":\"Q96VH5\",\"3612\":\"Q99176\",\"3613\":\"Q99177\",\"3614\":\"Q99181\",\"3615\":\"Q99186\",\"3616\":\"Q99189\",\"3617\":\"Q99190\",\"3618\":\"Q99207\",\"3619\":\"Q99216\",\"3620\":\"Q99220\",\"3621\":\"Q99222\",\"3622\":\"Q99247\",\"3623\":\"Q99252\",\"3624\":\"Q99257\",\"3625\":\"Q99258\",\"3626\":\"Q99260\",\"3627\":\"Q99271\",\"3628\":\"Q99278\",\"3629\":\"Q99287\",\"3630\":\"Q99288\",\"3631\":\"Q99297\",\"3632\":\"Q99312\",\"3633\":\"Q99314\",\"3634\":\"Q99316\",\"3635\":\"Q99321\",\"3636\":\"Q99369\",\"3637\":\"Q99383\",\"3638\":\"Q99385\",\"3639\":\"Q99394\",\"3640\":\"Q9P305\",\"3641\":\"Q9URQ5\"},\"Gene names\":{\"0\":\"STE2\",\"1\":\"SAL1\",\"2\":\"CET1\",\"3\":\"FOB1\",\"4\":\"RPS9A\",\"5\":\"COQ4\",\"6\":\"THP2\",\"7\":\"CCW14\",\"8\":\"RPN13\",\"9\":\"O13585\",\"10\":\"RPL36B\",\"11\":\"MBF1\",\"12\":\"O43137\",\"13\":\"TIM9\",\"14\":\"SEM1\",\"15\":\"CYC1\",\"16\":\"QCR6\",\"17\":\"QCR7\",\"18\":\"ADH1\",\"19\":\"TDH2\",\"20\":\"TDH3\",\"21\":\"TDH1\",\"22\":\"COX2\",\"23\":\"COX5A\",\"24\":\"COX5B\",\"25\":\"COX6\",\"26\":\"CCP1\",\"27\":\"SOD1\",\"28\":\"SOD2\",\"29\":\"HIS1\",\"30\":\"CDC28\",\"31\":\"CDC19\",\"32\":\"PGK1\",\"33\":\"PRC1\",\"34\":\"CAR1\",\"35\":\"HIS4\",\"36\":\"IPP1\",\"37\":\"ATP2\",\"38\":\"CIT1\",\"39\":\"TRP2\",\"40\":\"ENO1\",\"41\":\"ENO2\",\"42\":\"ILV1\",\"43\":\"TRP5\",\"44\":\"TRP3\",\"45\":\"TPI1\",\"46\":\"GPM1\",\"47\":\"MES1\",\"48\":\"INH1\",\"49\":\"RAS1\",\"50\":\"RAS2\",\"51\":\"YPT1\",\"52\":\"HTB2\",\"53\":\"HHF1\\/HHF2\",\"54\":\"VAR1\",\"55\":\"RPP2B\",\"56\":\"RPL28\",\"57\":\"TUB2\",\"58\":\"HSP82\",\"59\":\"TUF1\",\"60\":\"TEF1\\/TEF2\",\"61\":\"REP1\",\"62\":\"REP2\",\"63\":\"CBP2\",\"64\":\"URA3\",\"65\":\"CPA2\",\"66\":\"COX4\",\"67\":\"ADE4\",\"68\":\"RPO21\",\"69\":\"RPO31\",\"70\":\"ARG4\",\"71\":\"PAB1\",\"72\":\"ADE8\",\"73\":\"RPL24A\",\"74\":\"RPL25\",\"75\":\"AAC1\",\"76\":\"TOP1\",\"77\":\"THS1\",\"78\":\"DPS1\",\"79\":\"MSW1\",\"80\":\"HXK1\",\"81\":\"HXK2\",\"82\":\"CDC9\",\"83\":\"CDC25\",\"84\":\"POR1\",\"85\":\"HTA2;HTA1\",\"86\":\"PMA1;PMA2\",\"87\":\"PHR1\",\"88\":\"ARG3\",\"89\":\"RPP0\",\"90\":\"RPP1A\",\"91\":\"RPP2A\",\"92\":\"HEM2\",\"93\":\"CHO2\",\"94\":\"OPI3\",\"95\":\"SUP35\",\"96\":\"ATP4\",\"97\":\"MET6\",\"98\":\"RPL7A\",\"99\":\"RPL9A\",\"100\":\"RPL6B\",\"101\":\"RPL17A\",\"102\":\"RPL33A\",\"103\":\"RPL36A\",\"104\":\"RPL15A\",\"105\":\"RPL22A\",\"106\":\"RPS3\",\"107\":\"RPS9B\",\"108\":\"RPS13\",\"109\":\"RPS31\",\"110\":\"TPK3\",\"111\":\"CDC36\",\"112\":\"CDC37\",\"113\":\"NOT3\",\"114\":\"PRT1\",\"115\":\"SCP160\",\"116\":\"MET17\",\"117\":\"CTT1\",\"118\":\"ILV5\",\"119\":\"PDC1\",\"120\":\"PIS1\",\"121\":\"LEU4\",\"122\":\"TPK1\",\"123\":\"TPK2\",\"124\":\"DED1\",\"125\":\"SIR2\",\"126\":\"SIR3\",\"127\":\"CDC31\",\"128\":\"DCD1\",\"129\":\"HIP1\",\"130\":\"PDE2\",\"131\":\"RAD1\",\"132\":\"RAD52\",\"133\":\"RAD7\",\"134\":\"RHO1\",\"135\":\"RHO2\",\"136\":\"SNF1\",\"137\":\"STE7\",\"138\":\"CDC21\",\"139\":\"TOP2\",\"140\":\"CMD1\",\"141\":\"RAD3\",\"142\":\"SPT2\",\"143\":\"SPT3\",\"144\":\"CYT1\",\"145\":\"FAS1\",\"146\":\"ADK1\",\"147\":\"HIS5\",\"148\":\"TOM70\",\"149\":\"MST1\",\"150\":\"ADE57\",\"151\":\"ADE3\",\"152\":\"ADH3\",\"153\":\"ADR1\",\"154\":\"ATP1\",\"155\":\"CBP1\",\"156\":\"CBP6\",\"157\":\"COR1\",\"158\":\"QCR2\",\"159\":\"CPA1\",\"160\":\"URA2\",\"161\":\"CDC33\",\"162\":\"GDH1\",\"163\":\"HTS1\",\"164\":\"LEU1\",\"165\":\"MRS1\",\"166\":\"PEP4\",\"167\":\"PHO2\",\"168\":\"PHO4\",\"169\":\"PIF1\",\"170\":\"DST1\",\"171\":\"PFY1\",\"172\":\"PUT2\",\"173\":\"ERG12\",\"174\":\"BCY1\",\"175\":\"RPS19B;RPS19A\",\"176\":\"SEC53\",\"177\":\"SES1\",\"178\":\"TRP4\",\"179\":\"ILV2\",\"180\":\"ARD1\",\"181\":\"SEC4\",\"182\":\"LYS2\",\"183\":\"RPC40\",\"184\":\"VAS1\",\"185\":\"MOD5\",\"186\":\"CAR2\",\"187\":\"CHS1\",\"188\":\"PBS2\",\"189\":\"RIP1\",\"190\":\"FUM1\",\"191\":\"MSF1\",\"192\":\"CHO1\",\"193\":\"NUC1\",\"194\":\"RPB2\",\"195\":\"ERG20\",\"196\":\"QCR8\",\"197\":\"GPA1\",\"198\":\"ARO1\",\"199\":\"LEU3\",\"200\":\"CYR1\",\"201\":\"CIT2\",\"202\":\"MYO1\",\"203\":\"GCD1\",\"204\":\"SUI3\",\"205\":\"PRB1\",\"206\":\"ILS1\",\"207\":\"MIS1\",\"208\":\"ATP5\",\"209\":\"SWI1\",\"210\":\"KEX1\",\"211\":\"LPD1\",\"212\":\"TUB1\",\"213\":\"TUB3\",\"214\":\"CDC16\",\"215\":\"TRL1\",\"216\":\"RNR2\",\"217\":\"HEM1\",\"218\":\"SWI6\",\"219\":\"RPS21A\",\"220\":\"RPL27A;RPL27B\",\"221\":\"RPL31A\",\"222\":\"RPL31B\",\"223\":\"TY1B-PR1\",\"224\":\"TY2B-LR1\",\"225\":\"P0C5N3\",\"226\":\"HAP1\",\"227\":\"SSC1\",\"228\":\"PBI2\",\"229\":\"RPL20B;RPL20A\",\"230\":\"RPL43B;RPL43A\",\"231\":\"RPL42B;RPL42A\",\"232\":\"RPS23B;RPS23A\",\"233\":\"RPS24B;RPS24A\",\"234\":\"RPS30B;RPS30A\",\"235\":\"RPS4B;RPS4A\",\"236\":\"RPS6B;RPS6A\",\"237\":\"RPS8B;RPS8A\",\"238\":\"RPL23B;RPL23A\",\"239\":\"RPL1B;RPL1A\",\"240\":\"RPL2B;RPL2A\",\"241\":\"RPS11B;RPS11A\",\"242\":\"RPL18B;RPL18A\",\"243\":\"RPS16B;RPS16A\",\"244\":\"RPL12B;RPL12A\",\"245\":\"RPS18B;RPS18A\",\"246\":\"TY1A-PL;TY1A-LR2;TY1A-ER1;TY1A-DR6\",\"247\":\"RPL19B;RPL19A\",\"248\":\"RPL35B;RPL35A\",\"249\":\"SBP1\",\"250\":\"TIF1\\/TIF2\",\"251\":\"ADH4\",\"252\":\"P10356\",\"253\":\"PRI1\",\"254\":\"MAS1\",\"255\":\"MRS3\",\"256\":\"SSA1\",\"257\":\"SSA2\",\"258\":\"ERG11\",\"259\":\"RPP1B\",\"260\":\"SAM1\",\"261\":\"MRP1\",\"262\":\"MRP2\",\"263\":\"RPL4A\",\"264\":\"GPA2\",\"265\":\"PET54\",\"266\":\"MTF2\",\"267\":\"HOM3\",\"268\":\"HSF1\",\"269\":\"MAK16\",\"270\":\"RPA190\",\"271\":\"SEC7\",\"272\":\"ARF1\",\"273\":\"PYC1\",\"274\":\"NAM2\",\"275\":\"HEM13\",\"276\":\"ZWF1\",\"277\":\"CDC24\",\"278\":\"SSB1\",\"279\":\"PHO8\",\"280\":\"NHP6A\",\"281\":\"NHP6B\",\"282\":\"SEC12\",\"283\":\"BIK1\",\"284\":\"FUS1\",\"285\":\"RNA1\",\"286\":\"MCM1\",\"287\":\"TAF13\",\"288\":\"SCH9\",\"289\":\"MAS2\",\"290\":\"RAP1\",\"291\":\"SST2\",\"292\":\"SIR4\",\"293\":\"INO1\",\"294\":\"PDR1\",\"295\":\"SUP45\",\"296\":\"WHI2\",\"297\":\"TCP1\",\"298\":\"BAR1\",\"299\":\"HMG1\",\"300\":\"HMG2\",\"301\":\"MRP13\",\"302\":\"MRP7\",\"303\":\"YPK1\",\"304\":\"LAT1\",\"305\":\"PGI1\",\"306\":\"RAD50\",\"307\":\"GCD2\",\"308\":\"STE6\",\"309\":\"PEP5\",\"310\":\"UNG1\",\"311\":\"SNF4\",\"312\":\"NAT1\",\"313\":\"SRS2\",\"314\":\"CAF20\",\"315\":\"KEX2\",\"316\":\"KIN1\",\"317\":\"KIN2\",\"318\":\"GLN4\",\"319\":\"PCT1\",\"320\":\"URA5\",\"321\":\"POL1\",\"322\":\"SPT15\",\"323\":\"RPO41\",\"324\":\"CAP2\",\"325\":\"STE12\",\"326\":\"PMR1\",\"327\":\"HOM2\",\"328\":\"MSI1\",\"329\":\"RSR1\",\"330\":\"INO4\",\"331\":\"DPM1\",\"332\":\"GCY1\",\"333\":\"RPL30\",\"334\":\"RPL3\",\"335\":\"RPS17B;RPS17A\",\"336\":\"ABF1\",\"337\":\"CHS2\",\"338\":\"TFS1\",\"339\":\"SNA3\",\"340\":\"FBA1\",\"341\":\"YAK1\",\"342\":\"KSS1\",\"343\":\"CDC34\",\"344\":\"SAM35\",\"345\":\"RAD4\",\"346\":\"RAD9\",\"347\":\"GCN3\",\"348\":\"GFA1\",\"349\":\"NMT1\",\"350\":\"CMP2\",\"351\":\"BPT1\",\"352\":\"CPR1\",\"353\":\"ARO3\",\"354\":\"APE1\",\"355\":\"SEC63\",\"356\":\"NSP1\",\"357\":\"MTF1\",\"358\":\"CYC8\",\"359\":\"TAL1\",\"360\":\"HSC82\",\"361\":\"MSD1\",\"362\":\"KRS1\",\"363\":\"AMD1\",\"364\":\"SEC23\",\"365\":\"MSS116\",\"366\":\"POL3\",\"367\":\"GCN2\",\"368\":\"GUK1\",\"369\":\"IDI1\",\"370\":\"TRM1\",\"371\":\"FRS1\",\"372\":\"FRS2\",\"373\":\"NOP1\",\"374\":\"URA6\",\"375\":\"BGL2\",\"376\":\"STI1\",\"377\":\"CKA1\",\"378\":\"POL30\",\"379\":\"ABP1\",\"380\":\"PRP16\",\"381\":\"HSP26\",\"382\":\"THR4\",\"383\":\"VMA2\",\"384\":\"RPB3\",\"385\":\"PDA1\",\"386\":\"PDX1\",\"387\":\"KAR2\",\"388\":\"YEF3\",\"389\":\"CDC23\",\"390\":\"OM45\",\"391\":\"APA1\",\"392\":\"NCP1\",\"393\":\"HEM15\",\"394\":\"TUP1\",\"395\":\"SEN2\",\"396\":\"ALG1\",\"397\":\"PFK1\",\"398\":\"PFK2\",\"399\":\"FUS3\",\"400\":\"STF2\",\"401\":\"FCY2\",\"402\":\"SEC2\",\"403\":\"RPL8A\",\"404\":\"CBF1\",\"405\":\"KAR3\",\"406\":\"SAC7\",\"407\":\"PHO85\",\"408\":\"VMA1\",\"409\":\"THR1\",\"410\":\"MDH1\",\"411\":\"TPM1\",\"412\":\"SRV2\",\"413\":\"PET123\",\"414\":\"HPR1\",\"415\":\"UGA1\",\"416\":\"GRX2\",\"417\":\"GLK1\",\"418\":\"SKI3\",\"419\":\"RPC31\",\"420\":\"CLC1\",\"421\":\"PDI1\",\"422\":\"PET9\",\"423\":\"MDM10\",\"424\":\"TEC1\",\"425\":\"SNF5\",\"426\":\"GLN3\",\"427\":\"ATP10\",\"428\":\"ARG8\",\"429\":\"FUR1\",\"430\":\"ART10\",\"431\":\"SEC18\",\"432\":\"STE4\",\"433\":\"STE18\",\"434\":\"SNF6\",\"435\":\"DDR48\",\"436\":\"COQ1\",\"437\":\"YPK2\",\"438\":\"DAP2\",\"439\":\"IRA1\",\"440\":\"CDC42\",\"441\":\"FAS2\",\"442\":\"GAP1\",\"443\":\"ARF2\",\"444\":\"IRA2\",\"445\":\"ANB1\",\"446\":\"KGD2\",\"447\":\"RGR1\",\"448\":\"SAM2\",\"449\":\"ACO1\",\"450\":\"CKA2\",\"451\":\"COX11\",\"452\":\"MYO2\",\"453\":\"EXO70\",\"454\":\"GAL11\",\"455\":\"PRP6\",\"456\":\"PRP9\",\"457\":\"HNM1\",\"458\":\"UBR1\",\"459\":\"YAP1\",\"460\":\"PHO13\",\"461\":\"HSP60\",\"462\":\"YMR31\",\"463\":\"MRPL44\",\"464\":\"TYR1\",\"465\":\"URA4\",\"466\":\"PRP4\",\"467\":\"FPR1\",\"468\":\"PRP2\",\"469\":\"ZRC1\",\"470\":\"SFL1\",\"471\":\"SRP54\",\"472\":\"RPB4\",\"473\":\"RPB5\",\"474\":\"RPO26\",\"475\":\"RPB8\",\"476\":\"DBP3\",\"477\":\"HCA4\",\"478\":\"DBP5\",\"479\":\"PRI2\",\"480\":\"SUI2\",\"481\":\"MAK11\",\"482\":\"CKI1\",\"483\":\"CKS1\",\"484\":\"SIT4\",\"485\":\"SAR1\",\"486\":\"NUP1\",\"487\":\"VPS33\",\"488\":\"KGD1\",\"489\":\"OLE1\",\"490\":\"SPE2\",\"491\":\"ACE2\",\"492\":\"PRE10\",\"493\":\"SCL1\",\"494\":\"ADE2\",\"495\":\"CCA1\",\"496\":\"PWP1\",\"497\":\"MSB1\",\"498\":\"PRP5\",\"499\":\"UTR1\",\"500\":\"ISY1\",\"501\":\"OSM1\",\"502\":\"RNR1\",\"503\":\"REB1\",\"504\":\"CBP3\",\"505\":\"VPS1\",\"506\":\"DAL81\",\"507\":\"SIR1\",\"508\":\"UBC1\",\"509\":\"MRPS28\",\"510\":\"SDH2\",\"511\":\"SEC62\",\"512\":\"SRM1\",\"513\":\"POL2\",\"514\":\"IDP1\",\"515\":\"OPI1\",\"516\":\"MCK1\",\"517\":\"KRE5\",\"518\":\"BAS1\",\"519\":\"SNF2\",\"520\":\"MDH2\",\"521\":\"MAG1\",\"522\":\"ATP12\",\"523\":\"AEP2\",\"524\":\"CHC1\",\"525\":\"RPA135\",\"526\":\"RPB10\",\"527\":\"EPT1\",\"528\":\"PRE1\",\"529\":\"GAS1\",\"530\":\"XRN1\",\"531\":\"MSN1\",\"532\":\"AFT1\",\"533\":\"SSA4\",\"534\":\"VMA4\",\"535\":\"DBF2\",\"536\":\"KIN3\",\"537\":\"NPR1\",\"538\":\"SLY1\",\"539\":\"SEC22\",\"540\":\"SLY41\",\"541\":\"TRX1\",\"542\":\"VPS15\",\"543\":\"SEC15\",\"544\":\"RET1\",\"545\":\"RFA1\",\"546\":\"MRPL8\",\"547\":\"MRPL20\",\"548\":\"PDE1\",\"549\":\"MSM1\",\"550\":\"UBA1\",\"551\":\"CHL1\",\"552\":\"CMK2\",\"553\":\"VPS34\",\"554\":\"SIN3\",\"555\":\"ESS1\",\"556\":\"ARG1\",\"557\":\"TRX2\",\"558\":\"BET1\",\"559\":\"AMS1\",\"560\":\"APN1\",\"561\":\"HSP12\",\"562\":\"AIM17\",\"563\":\"SPA2\",\"564\":\"URE2\",\"565\":\"RPS1B\",\"566\":\"TKL1\",\"567\":\"TAF2\",\"568\":\"CPR2\",\"569\":\"CNA1\",\"570\":\"YCK1\",\"571\":\"YCK2\",\"572\":\"SGV1\",\"573\":\"HYP2\",\"574\":\"MRPL25\",\"575\":\"PRP28\",\"576\":\"MRS4\",\"577\":\"AAT2\",\"578\":\"STE11\",\"579\":\"HXT2\",\"580\":\"PPH22\",\"581\":\"SPT6\",\"582\":\"PRE9\",\"583\":\"PRE8\",\"584\":\"MIR1\",\"585\":\"VAN1\",\"586\":\"VPS3\",\"587\":\"TOM40\",\"588\":\"PRE7\",\"589\":\"EXG1\",\"590\":\"GPI12\",\"591\":\"SCO1\",\"592\":\"FPS1\",\"593\":\"RPL24B\",\"594\":\"PEX1\",\"595\":\"SSD1\",\"596\":\"MCM3\",\"597\":\"SEC14\",\"598\":\"DBR1\",\"599\":\"PRP22\",\"600\":\"DPB2\",\"601\":\"ERG8\",\"602\":\"PKC1\",\"603\":\"MNE1\",\"604\":\"DBP2\",\"605\":\"DBP1\",\"606\":\"CAD1\",\"607\":\"GRR1\",\"608\":\"UBP1\",\"609\":\"IFM1\",\"610\":\"MEF1\",\"611\":\"TSR4\",\"612\":\"PUP1\",\"613\":\"PTP1\",\"614\":\"LCB1\",\"615\":\"ERG6\",\"616\":\"MRM1\",\"617\":\"NAP1\",\"618\":\"SIS1\",\"619\":\"CNB1\",\"620\":\"RNA14\",\"621\":\"RNA15\",\"622\":\"SWI4\",\"623\":\"SCJ1\",\"624\":\"RBK1\",\"625\":\"SAT4\",\"626\":\"CPR4\",\"627\":\"MSH3\",\"628\":\"PUF4\",\"629\":\"ERG4\",\"630\":\"CDC10\",\"631\":\"RVS161\",\"632\":\"STE50\",\"633\":\"SLM5\",\"634\":\"YCP4\",\"635\":\"P25351\",\"636\":\"NPP1\",\"637\":\"CTR86\",\"638\":\"BPH1\",\"639\":\"SNT1\",\"640\":\"ELO2\",\"641\":\"RRP43\",\"642\":\"PHO87\",\"643\":\"P25361\",\"644\":\"SED4\",\"645\":\"OCA4\",\"646\":\"RNQ1\",\"647\":\"RRP7\",\"648\":\"LSB5\",\"649\":\"ADP1\",\"650\":\"TRX3\",\"651\":\"GRX1\",\"652\":\"NFS1\",\"653\":\"PRD1\",\"654\":\"AGP1\",\"655\":\"RHB1\",\"656\":\"RSA4\",\"657\":\"TY2A-C\",\"658\":\"TY2B-C\",\"659\":\"BOS1\",\"660\":\"USO1\",\"661\":\"RPC53\",\"662\":\"RPS2\",\"663\":\"PUP3\",\"664\":\"RAD51\",\"665\":\"YDJ1\",\"666\":\"VMA3\",\"667\":\"SGF29\",\"668\":\"GBP2\",\"669\":\"BUD3\",\"670\":\"DCC1\",\"671\":\"RER1\",\"672\":\"MXR2\",\"673\":\"SRO9\",\"674\":\"ATG22\",\"675\":\"MGR1\",\"676\":\"EMC1\",\"677\":\"POF1\",\"678\":\"P25577\",\"679\":\"PBN1\",\"680\":\"SPB1\",\"681\":\"KRR1\",\"682\":\"MRC1\",\"683\":\"ILV6\",\"684\":\"RDS1\",\"685\":\"P25617\",\"686\":\"CWH43\",\"687\":\"FEN2\",\"688\":\"SYP1\",\"689\":\"IMG1\",\"690\":\"BUD23\",\"691\":\"ARE1\",\"692\":\"P25631\",\"693\":\"RSC6\",\"694\":\"PWP2\",\"695\":\"P25639\",\"696\":\"ATG15\",\"697\":\"IMG2\",\"698\":\"PAT1\",\"699\":\"SRB8\",\"700\":\"CSM1\",\"701\":\"P25654\",\"702\":\"CDC39\",\"703\":\"CDC50\",\"704\":\"CDC48\",\"705\":\"CPR3\",\"706\":\"SPB4\",\"707\":\"MSH1\",\"708\":\"MSH2\",\"709\":\"RPL5\",\"710\":\"UGA3\",\"711\":\"PPZ1\",\"712\":\"CDC60\",\"713\":\"YUR1\",\"714\":\"RFA2\",\"715\":\"RFA3\",\"716\":\"RPS5\",\"717\":\"RPL16A\",\"718\":\"RPL16B\",\"719\":\"RPS7A\",\"720\":\"RAD27\",\"721\":\"INO2\",\"722\":\"APL1\",\"723\":\"CMK1\",\"724\":\"GSY2\",\"725\":\"NSR1\",\"726\":\"PHO91\",\"727\":\"URK1\",\"728\":\"CPS1\",\"729\":\"ADE1\",\"730\":\"CDC15\",\"731\":\"BUD14\",\"732\":\"COQ3\",\"733\":\"SPT5\",\"734\":\"COQ8\",\"735\":\"MIG1\",\"736\":\"PEP3\",\"737\":\"KRE2\",\"738\":\"KTR1\",\"739\":\"CNE1\",\"740\":\"ERV1\",\"741\":\"CIN8\",\"742\":\"NAM9\",\"743\":\"RPC19\",\"744\":\"PRP45\",\"745\":\"POP5\",\"746\":\"GAR1\",\"747\":\"PPA2\",\"748\":\"IDH2\",\"749\":\"UBC8\",\"750\":\"URA1\",\"751\":\"OXP1\",\"752\":\"URA7\",\"753\":\"CWP1\",\"754\":\"YJU2\",\"755\":\"YJU3\",\"756\":\"CAP1\",\"757\":\"LAC1\",\"758\":\"YIM1\",\"759\":\"SBA1\",\"760\":\"MSP1\",\"761\":\"KIP1\",\"762\":\"KIP2\",\"763\":\"ARO2\",\"764\":\"MRP17\",\"765\":\"HEM3\",\"766\":\"SEC20\",\"767\":\"PEX3\",\"768\":\"EHD3\",\"769\":\"IDH1\",\"770\":\"CTS1\",\"771\":\"SUA7\",\"772\":\"BRF1\",\"773\":\"HRR25\",\"774\":\"BMH1\",\"775\":\"PEX4\",\"776\":\"BEM1\",\"777\":\"RPL8B\",\"778\":\"PTP2\",\"779\":\"CHS3\",\"780\":\"PAP1\",\"781\":\"MCM2\",\"782\":\"SEC65\",\"783\":\"MCM5\",\"784\":\"TRR1\",\"785\":\"RIF1\",\"786\":\"CAM1\",\"787\":\"RAM2\",\"788\":\"ERG9\",\"789\":\"PMI40\",\"790\":\"ITR1\",\"791\":\"SEC1\",\"792\":\"FAA1\",\"793\":\"PRE2\",\"794\":\"PRE4\",\"795\":\"MCM4\",\"796\":\"NAM7\",\"797\":\"MRF1\",\"798\":\"CRM1\",\"799\":\"ATP7\",\"800\":\"SNC1\",\"801\":\"HOM6\",\"802\":\"RAD16\",\"803\":\"MRPL9\",\"804\":\"CYS3\",\"805\":\"PSK1\",\"806\":\"SWC3\",\"807\":\"SYN8\",\"808\":\"FUN30\",\"809\":\"FUN26\",\"810\":\"PMT2\",\"811\":\"TPD3\",\"812\":\"CCR4\",\"813\":\"DEP1\",\"814\":\"VMA5\",\"815\":\"HSP104\",\"816\":\"TPS2\",\"817\":\"OCH1\",\"818\":\"ACB1\",\"819\":\"MSK1\",\"820\":\"SEC21\",\"821\":\"ARO7\",\"822\":\"MET22\",\"823\":\"GUT2\",\"824\":\"SIN4\",\"825\":\"PRO3\",\"826\":\"PRO1\",\"827\":\"MGM1\",\"828\":\"GLN1\",\"829\":\"ACH1\",\"830\":\"AFG1\",\"831\":\"PEP1\",\"832\":\"EFT1\\/EFT2\",\"833\":\"PYC2\",\"834\":\"DBF20\",\"835\":\"YPS1\",\"836\":\"DGR2\",\"837\":\"YMC1\",\"838\":\"OAC1\",\"839\":\"MOT1\",\"840\":\"MSB2\",\"841\":\"MSS51\",\"842\":\"NUD1\",\"843\":\"PSE1\",\"844\":\"RME1\",\"845\":\"HMX1\",\"846\":\"NDI1\",\"847\":\"VPH2\",\"848\":\"SRP21\",\"849\":\"SSH4\",\"850\":\"HEM12\",\"851\":\"RPC82\",\"852\":\"KNS1\",\"853\":\"IMP2'\",\"854\":\"ERG2\",\"855\":\"ERG3\",\"856\":\"MCM10\",\"857\":\"NTH1\",\"858\":\"IRE1\",\"859\":\"SPT14\",\"860\":\"SMY1\",\"861\":\"VMA6\",\"862\":\"TFC1\",\"863\":\"SAC1\",\"864\":\"MVD1\",\"865\":\"PUP2\",\"866\":\"SPC110\",\"867\":\"ARP2\",\"868\":\"YBT1\",\"869\":\"MRP20\",\"870\":\"MET4\",\"871\":\"MDH3\",\"872\":\"RIM1\",\"873\":\"ASF1\",\"874\":\"ARO4\",\"875\":\"BIO2\",\"876\":\"ATP11\",\"877\":\"APE2\",\"878\":\"CDC3\",\"879\":\"CDC11\",\"880\":\"DPH2\",\"881\":\"ERG24\",\"882\":\"ACP1\",\"883\":\"HYM1\",\"884\":\"HXT1\",\"885\":\"HXT3\",\"886\":\"HXT4\",\"887\":\"CDC12\",\"888\":\"DPH5\",\"889\":\"EFB1\",\"890\":\"FPR2\",\"891\":\"PDB1\",\"892\":\"EUG1\",\"893\":\"ERG1\",\"894\":\"GSH1\",\"895\":\"HSP150\",\"896\":\"HIR1\",\"897\":\"HIR2\",\"898\":\"GCD11\",\"899\":\"HOG1\",\"900\":\"KRE6\",\"901\":\"LYP1\",\"902\":\"MYO4\",\"903\":\"AEP1\",\"904\":\"NGG1\",\"905\":\"NHP2\",\"906\":\"RPN12\",\"907\":\"NIP1\",\"908\":\"NUP2\",\"909\":\"NDC1\",\"910\":\"GCD6\",\"911\":\"GCD7\",\"912\":\"CBF2\",\"913\":\"NAB2\",\"914\":\"PAN1\",\"915\":\"PET309\",\"916\":\"PRP19\",\"917\":\"PRP21\",\"918\":\"ECM25\",\"919\":\"ZUO1\",\"920\":\"DUR1,2\",\"921\":\"RPA12\",\"922\":\"SPT16\",\"923\":\"MSS1\",\"924\":\"RPD3\",\"925\":\"CDC5\",\"926\":\"VPH1\",\"927\":\"SCM4\",\"928\":\"RPN2\",\"929\":\"SMI1\",\"930\":\"SNQ2\",\"931\":\"SRB4\",\"932\":\"SRB6\",\"933\":\"DOA4\",\"934\":\"SUV3\",\"935\":\"CYS4\",\"936\":\"SRP40\",\"937\":\"SRB5\",\"938\":\"PUB1\",\"939\":\"SSE1\",\"940\":\"SSE2\",\"941\":\"SWI3\",\"942\":\"STH1\",\"943\":\"GLC7\",\"944\":\"SAC6\",\"945\":\"TOR2\",\"946\":\"DSS4\",\"947\":\"SEC17\",\"948\":\"FBP26\",\"949\":\"MUD1\",\"950\":\"PET127\",\"951\":\"RTG1\",\"952\":\"RTG2\",\"953\":\"PEP7\",\"954\":\"VMA8\",\"955\":\"RML2\",\"956\":\"FRD1\",\"957\":\"IES6\",\"958\":\"P32618\",\"959\":\"GDA1\",\"960\":\"UTR2\",\"961\":\"UTR4\",\"962\":\"RAD23\",\"963\":\"ANP1\",\"964\":\"PMD1\",\"965\":\"BRR2\",\"966\":\"GRX4\",\"967\":\"TMT1\",\"968\":\"ECM32\",\"969\":\"GCG1\",\"970\":\"CHD1\",\"971\":\"DNF1\",\"972\":\"KAP122\",\"973\":\"HBS1\",\"974\":\"NRP1\",\"975\":\"SFA1\",\"976\":\"TFB1\",\"977\":\"ABD1\",\"978\":\"SCT1\",\"979\":\"FMT1\",\"980\":\"MGM101\",\"981\":\"P32788\",\"982\":\"ALK2\",\"983\":\"SLA1\",\"984\":\"FRE1\",\"985\":\"YSC83\",\"986\":\"YSC84\",\"987\":\"AFG2\",\"988\":\"YME1\",\"989\":\"CDC13\",\"990\":\"COT1\",\"991\":\"COX13\",\"992\":\"ELM1\",\"993\":\"EMP70\",\"994\":\"EMP24\",\"995\":\"FZF1\",\"996\":\"GYP6\",\"997\":\"MRE11\",\"998\":\"NGR1\",\"999\":\"NPL6\",\"1000\":\"ORC2\",\"1001\":\"GSP1\",\"1002\":\"BCS1\",\"1003\":\"VMA11\",\"1004\":\"YME2\",\"1005\":\"SEC6\",\"1006\":\"PEP12\",\"1007\":\"SEC8\",\"1008\":\"PTM1\",\"1009\":\"NFU1\",\"1010\":\"UGP1\",\"1011\":\"RAD54\",\"1012\":\"MRS6\",\"1013\":\"SSO1\",\"1014\":\"BEM3\",\"1015\":\"HFA1\",\"1016\":\"LIP5\",\"1017\":\"DLD1\",\"1018\":\"DRS1\",\"1019\":\"TRS65\",\"1020\":\"PRS1\",\"1021\":\"PDC2\",\"1022\":\"TIM23\",\"1023\":\"CYM1\",\"1024\":\"IMP3\",\"1025\":\"SKG6\",\"1026\":\"PTR2\",\"1027\":\"MRP4\",\"1028\":\"MRPL6\",\"1029\":\"RPS0A\",\"1030\":\"MNS1\",\"1031\":\"SMC1\",\"1032\":\"SMY2\",\"1033\":\"RPC34\",\"1034\":\"SUI1\",\"1035\":\"VAM7\",\"1036\":\"VPS17\",\"1037\":\"SPT4\",\"1038\":\"SEC61\",\"1039\":\"SRP101\",\"1040\":\"STE5\",\"1041\":\"YPT7\",\"1042\":\"MRT4\",\"1043\":\"UFD4\",\"1044\":\"PRP40\",\"1045\":\"ARC19\",\"1046\":\"UBC6\",\"1047\":\"RPT5\",\"1048\":\"RPT3\",\"1049\":\"RPT1\",\"1050\":\"SUR1\",\"1051\":\"XRS2\",\"1052\":\"PDR5\",\"1053\":\"BCK2\",\"1054\":\"CSE1\",\"1055\":\"CSE2\",\"1056\":\"DOM34\",\"1057\":\"MDL1\",\"1058\":\"MDL2\",\"1059\":\"CNS1\",\"1060\":\"BUD2\",\"1061\":\"DUT1\",\"1062\":\"CBF5\",\"1063\":\"P33324\",\"1064\":\"GDH2\",\"1065\":\"SNC2\",\"1066\":\"PPZ2\",\"1067\":\"SER1\",\"1068\":\"NTF2\",\"1069\":\"SEC3\",\"1070\":\"SLC1\",\"1071\":\"PRP8\",\"1072\":\"SLA2\",\"1073\":\"TFC4\",\"1074\":\"LHP1\",\"1075\":\"PGM1\",\"1076\":\"ECT1\",\"1077\":\"HSP78\",\"1078\":\"IXR1\",\"1079\":\"LOS1\",\"1080\":\"SPC29\",\"1081\":\"MFT1\",\"1082\":\"RPS1A\",\"1083\":\"HIS7\",\"1084\":\"MSN2\",\"1085\":\"MSN4\",\"1086\":\"SOF1\",\"1087\":\"PAD1\",\"1088\":\"TRM2\",\"1089\":\"SEC66\",\"1090\":\"NPL4\",\"1091\":\"MRPS5\",\"1092\":\"WBP1\",\"1093\":\"PMT1\",\"1094\":\"TIP20\",\"1095\":\"GCN1\",\"1096\":\"PET112\",\"1097\":\"STE13\",\"1098\":\"MKS1\",\"1099\":\"NIC96\",\"1100\":\"RPB7\",\"1101\":\"VPS35\",\"1102\":\"TFC3\",\"1103\":\"STO1\",\"1104\":\"SRB2\",\"1105\":\"TGL1\",\"1106\":\"TIF3\",\"1107\":\"EDE1\",\"1108\":\"PIN4\",\"1109\":\"P34220\",\"1110\":\"PTC3\",\"1111\":\"PTH2\",\"1112\":\"SHP1\",\"1113\":\"YEL1\",\"1114\":\"SKT5\",\"1115\":\"PRX1\",\"1116\":\"MTR2\",\"1117\":\"COY1\",\"1118\":\"LST4\",\"1119\":\"ZRT3\",\"1120\":\"URB1\",\"1121\":\"HCS1\",\"1122\":\"HSL1\",\"1123\":\"UTP11\",\"1124\":\"P34248\",\"1125\":\"SEG2\",\"1126\":\"KTI12\",\"1127\":\"BMH2\",\"1128\":\"FAB1\",\"1129\":\"TSA1\",\"1130\":\"WHI3\",\"1131\":\"MOT2\",\"1132\":\"YUH1\",\"1133\":\"TOR1\",\"1134\":\"CPR5\",\"1135\":\"SPT7\",\"1136\":\"RRP1\",\"1137\":\"SSS1\",\"1138\":\"TOM20\",\"1139\":\"APS1\",\"1140\":\"PTC1\",\"1141\":\"AST1\",\"1142\":\"SQT1\",\"1143\":\"TAF14\",\"1144\":\"MDJ1\",\"1145\":\"ATG19\",\"1146\":\"UTP20\",\"1147\":\"RER2\",\"1148\":\"GCS1\",\"1149\":\"THI80\",\"1150\":\"CSG2\",\"1151\":\"SKI2\",\"1152\":\"SPT10\",\"1153\":\"LRG1\",\"1154\":\"TMA19\",\"1155\":\"RPC25\",\"1156\":\"MRP8\",\"1157\":\"YET1\",\"1158\":\"MNR2\",\"1159\":\"P35725\",\"1160\":\"MPE1\",\"1161\":\"NUP120\",\"1162\":\"DEF1\",\"1163\":\"SFK1\",\"1164\":\"BDF1\",\"1165\":\"HES1\",\"1166\":\"KES1\",\"1167\":\"SWH1\",\"1168\":\"MRPL38\",\"1169\":\"OCT1\",\"1170\":\"APL2\",\"1171\":\"KKQ8\",\"1172\":\"MYO3\",\"1173\":\"SRY1\",\"1174\":\"TEF4\",\"1175\":\"DHR2\",\"1176\":\"YNK1\",\"1177\":\"MAE1\",\"1178\":\"YKT6\",\"1179\":\"LHS1\",\"1180\":\"VPS21\",\"1181\":\"YPT52\",\"1182\":\"YPT53\",\"1183\":\"OAF3\",\"1184\":\"SIS2\",\"1185\":\"TPO5\",\"1186\":\"COS9\",\"1187\":\"YRA2\",\"1188\":\"DOA1\",\"1189\":\"EMC3\",\"1190\":\"EAP1\",\"1191\":\"MNN4\",\"1192\":\"MIA40\",\"1193\":\"SDS22\",\"1194\":\"SNU114\",\"1195\":\"EBP2\",\"1196\":\"MCD4\",\"1197\":\"ELF1\",\"1198\":\"RCN1\",\"1199\":\"RSM22\",\"1200\":\"SRP102\",\"1201\":\"NNR2\",\"1202\":\"MCR1\",\"1203\":\"AVT3\",\"1204\":\"SHE2\",\"1205\":\"PMU1\",\"1206\":\"CUE2\",\"1207\":\"CAB3\",\"1208\":\"RRP14\",\"1209\":\"PSG1\",\"1210\":\"P36083\",\"1211\":\"MUD2\",\"1212\":\"P36088\",\"1213\":\"ANR2\",\"1214\":\"DCW1\",\"1215\":\"SPC42\",\"1216\":\"VPS24\",\"1217\":\"TUL1\",\"1218\":\"TFA1\",\"1219\":\"TCD2\",\"1220\":\"PAN3\",\"1221\":\"P36103\",\"1222\":\"SWD2\",\"1223\":\"AUR1\",\"1224\":\"DID4\",\"1225\":\"PRY2\",\"1226\":\"MIC60\",\"1227\":\"P36114\",\"1228\":\"IRS4\",\"1229\":\"VPS51\",\"1230\":\"ALY1\",\"1231\":\"RQT4\",\"1232\":\"DBP7\",\"1233\":\"RPC37\",\"1234\":\"BCH2\",\"1235\":\"SAP190\",\"1236\":\"SET3\",\"1237\":\"SPO14\",\"1238\":\"CAF4\",\"1239\":\"SPC34\",\"1240\":\"KAE1\",\"1241\":\"UTH1\",\"1242\":\"SHB17\",\"1243\":\"PET10\",\"1244\":\"FMP46\",\"1245\":\"UTP30\",\"1246\":\"TFA2\",\"1247\":\"LAS1\",\"1248\":\"PAM17\",\"1249\":\"GPT2\",\"1250\":\"BET3\",\"1251\":\"P36151\",\"1252\":\"DRE2\",\"1253\":\"AIM29\",\"1254\":\"TRZ1\",\"1255\":\"RPF2\",\"1256\":\"NUP133\",\"1257\":\"OMA1\",\"1258\":\"TVP38\",\"1259\":\"TGL4\",\"1260\":\"SRL3\",\"1261\":\"ESL2\",\"1262\":\"SKG1\",\"1263\":\"TYS1\",\"1264\":\"MRPL3\",\"1265\":\"MRPL4\",\"1266\":\"MRPL7\",\"1267\":\"MRPL10\",\"1268\":\"MRPL11\",\"1269\":\"MRPL15\",\"1270\":\"MRPL24\",\"1271\":\"MRPL28\",\"1272\":\"MRPL17\",\"1273\":\"MRPL36\",\"1274\":\"MRPL40\",\"1275\":\"PIM1\",\"1276\":\"PGM2\",\"1277\":\"GEF1\",\"1278\":\"ABZ1\",\"1279\":\"SOL2\",\"1280\":\"P37263\",\"1281\":\"SHM2\",\"1282\":\"SHM1\",\"1283\":\"NAT2\",\"1284\":\"STV1\",\"1285\":\"STT4\",\"1286\":\"QCR10\",\"1287\":\"APE3\",\"1288\":\"GLY1\",\"1289\":\"PAM1\",\"1290\":\"CCL1\",\"1291\":\"VRP1\",\"1292\":\"NOP4\",\"1293\":\"AAP1\",\"1294\":\"ADE17\",\"1295\":\"ASC1\",\"1296\":\"AHP1\",\"1297\":\"BOI1\",\"1298\":\"CDC27\",\"1299\":\"RPL32\",\"1300\":\"PRS4\",\"1301\":\"MRPL16\",\"1302\":\"RIB1\",\"1303\":\"GRX7\",\"1304\":\"MNN2\",\"1305\":\"YPK3\",\"1306\":\"ETR1\",\"1307\":\"SCO2\",\"1308\":\"HMT1\",\"1309\":\"PDX3\",\"1310\":\"ATP3\",\"1311\":\"AKL1\",\"1312\":\"P38081\",\"1313\":\"BAP2\",\"1314\":\"TAT1\",\"1315\":\"RDH54\",\"1316\":\"YMC2\",\"1317\":\"GRS1\",\"1318\":\"PTC4\",\"1319\":\"ATG42\",\"1320\":\"TEL1\",\"1321\":\"MEC1\",\"1322\":\"MAK5\",\"1323\":\"ADH5\",\"1324\":\"TBS1\",\"1325\":\"ARA1\",\"1326\":\"ARL1\",\"1327\":\"MRPS9\",\"1328\":\"POL12\",\"1329\":\"ECM31\",\"1330\":\"RIM2\",\"1331\":\"TAF5\",\"1332\":\"KTR3\",\"1333\":\"KTR4\",\"1334\":\"PCS60\",\"1335\":\"ROT2\",\"1336\":\"LDH1\",\"1337\":\"GPX2\",\"1338\":\"ISW1\",\"1339\":\"RIB5\",\"1340\":\"YPT10\",\"1341\":\"DUG2\",\"1342\":\"PBP2\",\"1343\":\"CTP1\",\"1344\":\"APM3\",\"1345\":\"SRO77\",\"1346\":\"SEA4\",\"1347\":\"RTG3\",\"1348\":\"SFT2\",\"1349\":\"ECM21\",\"1350\":\"BNA4\",\"1351\":\"BRN1\",\"1352\":\"MAP2\",\"1353\":\"MRP21\",\"1354\":\"P38177\",\"1355\":\"NUP170\",\"1356\":\"UBP13\",\"1357\":\"FUI1\",\"1358\":\"P38197\",\"1359\":\"HEK2\",\"1360\":\"P38202\",\"1361\":\"LSM2\",\"1362\":\"RRN10\",\"1363\":\"NCL1\",\"1364\":\"RFT1\",\"1365\":\"LDB7\",\"1366\":\"RCR1\",\"1367\":\"DSF2\",\"1368\":\"KAP104\",\"1369\":\"OLA1\",\"1370\":\"CDS1\",\"1371\":\"FAT1\",\"1372\":\"CST26\",\"1373\":\"QDR3\",\"1374\":\"TCM62\",\"1375\":\"ZTA1\",\"1376\":\"RFS1\",\"1377\":\"P38235\",\"1378\":\"UBP14\",\"1379\":\"TRM7\",\"1380\":\"ECM2\",\"1381\":\"ALG14\",\"1382\":\"PFF1\",\"1383\":\"SLM4\",\"1384\":\"ECM33\",\"1385\":\"RPG1\",\"1386\":\"IST2\",\"1387\":\"RFC5\",\"1388\":\"PBY1\",\"1389\":\"RXT2\",\"1390\":\"P38256\",\"1391\":\"FES1\",\"1392\":\"EXO84\",\"1393\":\"SIF2\",\"1394\":\"PHO88\",\"1395\":\"AIM3\",\"1396\":\"OPY1\",\"1397\":\"SHE3\",\"1398\":\"CCZ1\",\"1399\":\"HSL7\",\"1400\":\"BMT2\",\"1401\":\"APD1\",\"1402\":\"IFA38\",\"1403\":\"TOS1\",\"1404\":\"EHT1\",\"1405\":\"FZO1\",\"1406\":\"MBA1\",\"1407\":\"GDT1\",\"1408\":\"NTC20\",\"1409\":\"MED8\",\"1410\":\"FTH1\",\"1411\":\"SDS24\",\"1412\":\"P38318\",\"1413\":\"P38321\",\"1414\":\"MCX1\",\"1415\":\"OM14\",\"1416\":\"SWC5\",\"1417\":\"ARC40\",\"1418\":\"VHC1\",\"1419\":\"P38330\",\"1420\":\"ENP1\",\"1421\":\"TRS20\",\"1422\":\"MTC4\",\"1423\":\"RGD1\",\"1424\":\"TAE1\",\"1425\":\"MIC12\",\"1426\":\"TSC10\",\"1427\":\"REI1\",\"1428\":\"SDH8\",\"1429\":\"HSM3\",\"1430\":\"UBX7\",\"1431\":\"PAF1\",\"1432\":\"SSH1\",\"1433\":\"P38355\",\"1434\":\"BSD2\",\"1435\":\"TPS3\",\"1436\":\"TSL1\",\"1437\":\"CUE1\",\"1438\":\"SAP30\",\"1439\":\"TIF5\",\"1440\":\"LEO1\",\"1441\":\"MGE1\",\"1442\":\"YPT31\",\"1443\":\"ERG7\",\"1444\":\"RIM11\",\"1445\":\"YGP1\",\"1446\":\"PRS2\",\"1447\":\"RCK2\",\"1448\":\"PRE3\",\"1449\":\"GUA1\",\"1450\":\"CBR1\",\"1451\":\"URA8\",\"1452\":\"PCM1\",\"1453\":\"RFC3\",\"1454\":\"RFC1\",\"1455\":\"FKS1\",\"1456\":\"MMS21\",\"1457\":\"HIS2\",\"1458\":\"GLO3\",\"1459\":\"SRP68\",\"1460\":\"SRP72\",\"1461\":\"PRS3\",\"1462\":\"KSP1\",\"1463\":\"KIC1\",\"1464\":\"MSC7\",\"1465\":\"IMD2\",\"1466\":\"PPX1\",\"1467\":\"RPS20\",\"1468\":\"LAG1\",\"1469\":\"DIA4\",\"1470\":\"DED81\",\"1471\":\"P38708\",\"1472\":\"INM1\",\"1473\":\"RPS27B;RPS27A\",\"1474\":\"RRP3\",\"1475\":\"OSH3\",\"1476\":\"MSR1\",\"1477\":\"GRE3\",\"1478\":\"P38716\",\"1479\":\"SIP3\",\"1480\":\"DBP8\",\"1481\":\"GND1\",\"1482\":\"ARN2\",\"1483\":\"EFM1\",\"1484\":\"GOS1\",\"1485\":\"ECM29\",\"1486\":\"NPR3\",\"1487\":\"P38745\",\"1488\":\"YLF2\",\"1489\":\"OTU2\",\"1490\":\"ETP1\",\"1491\":\"HSE1\",\"1492\":\"RPL14B;RPL14A\",\"1493\":\"OSH7\",\"1494\":\"TCD1\",\"1495\":\"TDA3\",\"1496\":\"VPS29\",\"1497\":\"RPN1\",\"1498\":\"YHI9\",\"1499\":\"RRM3\",\"1500\":\"PIH1\",\"1501\":\"RRF1\",\"1502\":\"DOG2\",\"1503\":\"P38775\",\"1504\":\"FSH1\",\"1505\":\"SMF2\",\"1506\":\"CIC1\",\"1507\":\"RSC30\",\"1508\":\"MED6\",\"1509\":\"VMA22\",\"1510\":\"RPP1\",\"1511\":\"PAN5\",\"1512\":\"SSZ1\",\"1513\":\"SSF1\",\"1514\":\"HTD2\",\"1515\":\"DYS1\",\"1516\":\"RRP4\",\"1517\":\"TRM5\",\"1518\":\"QNS1\",\"1519\":\"PTC7\",\"1520\":\"NMD2\",\"1521\":\"P38799\",\"1522\":\"LRP1\",\"1523\":\"IPI1\",\"1524\":\"RTC3\",\"1525\":\"RPF1\",\"1526\":\"P38809\",\"1527\":\"SFB3\",\"1528\":\"TRA1\",\"1529\":\"GEP4\",\"1530\":\"BIG1\",\"1531\":\"SBE22\",\"1532\":\"YPT35\",\"1533\":\"TRR2\",\"1534\":\"GGA2\",\"1535\":\"ERP5\",\"1536\":\"UBA4\",\"1537\":\"APE4\",\"1538\":\"BZZ1\",\"1539\":\"TOM71\",\"1540\":\"ORC6\",\"1541\":\"LSM12\",\"1542\":\"P38833\",\"1543\":\"P38835\",\"1544\":\"ECM14\",\"1545\":\"NSG1\",\"1546\":\"ARO9\",\"1547\":\"P38841\",\"1548\":\"CHS7\",\"1549\":\"CRP1\",\"1550\":\"RTT107\",\"1551\":\"LAM1\",\"1552\":\"KEL1\",\"1553\":\"TDA11\",\"1554\":\"YAP1801\",\"1555\":\"SOL3\",\"1556\":\"MTG2\",\"1557\":\"NMD3\",\"1558\":\"P38870\",\"1559\":\"KOG1\",\"1560\":\"IKI1\",\"1561\":\"GPI16\",\"1562\":\"CTF8\",\"1563\":\"LNP1\",\"1564\":\"EGD2\",\"1565\":\"NVJ1\",\"1566\":\"UTP9\",\"1567\":\"RIX1\",\"1568\":\"AIM18\",\"1569\":\"AIM46\",\"1570\":\"RPN10\",\"1571\":\"SKN7\",\"1572\":\"SET5\",\"1573\":\"BAT1\",\"1574\":\"CRG1\",\"1575\":\"RPB11\",\"1576\":\"RTS1\",\"1577\":\"SPP41\",\"1578\":\"CYC2\",\"1579\":\"HSP10\",\"1580\":\"FPR3\",\"1581\":\"TIF11\",\"1582\":\"FAD1\",\"1583\":\"SPT8\",\"1584\":\"MLH1\",\"1585\":\"HRB1\",\"1586\":\"SMF1\",\"1587\":\"AXL2\",\"1588\":\"PMC1\",\"1589\":\"CKB2\",\"1590\":\"SSN2\",\"1591\":\"VPS45\",\"1592\":\"BFR1\",\"1593\":\"IPT1\",\"1594\":\"VPS41\",\"1595\":\"RRP8\",\"1596\":\"TVP23\",\"1597\":\"VTC5\",\"1598\":\"TAT2\",\"1599\":\"SEC31\",\"1600\":\"PNT1\",\"1601\":\"HAL5\",\"1602\":\"ADE6\",\"1603\":\"SRP14\",\"1604\":\"ASP1\",\"1605\":\"TEM1\",\"1606\":\"GGC1\",\"1607\":\"SMC2\",\"1608\":\"SAK1\",\"1609\":\"SUR2\",\"1610\":\"FET3\",\"1611\":\"MSS4\",\"1612\":\"CCC2\",\"1613\":\"NAB3\",\"1614\":\"LYS1\",\"1615\":\"LYS9\",\"1616\":\"UME6\",\"1617\":\"FAA3\",\"1618\":\"HXT7;HXT6\",\"1619\":\"KRE9\",\"1620\":\"PSD1\",\"1621\":\"STT3\",\"1622\":\"POP2\",\"1623\":\"DUN1\",\"1624\":\"AKR1\",\"1625\":\"BEM4\",\"1626\":\"GAA1\",\"1627\":\"END3\",\"1628\":\"MET30\",\"1629\":\"STM1\",\"1630\":\"MPT5\",\"1631\":\"SSN3\",\"1632\":\"CCT2\",\"1633\":\"CCT3\",\"1634\":\"CCT4\",\"1635\":\"CCT6\",\"1636\":\"PCF11\",\"1637\":\"RGA1\",\"1638\":\"CAJ1\",\"1639\":\"XDJ1\",\"1640\":\"PIK1\",\"1641\":\"PLB1\",\"1642\":\"MNN1\",\"1643\":\"MNN9\",\"1644\":\"PEX7\",\"1645\":\"YCF1\",\"1646\":\"VMA7\",\"1647\":\"DSS1\",\"1648\":\"TIM17\",\"1649\":\"RPS14B\",\"1650\":\"DHH1\",\"1651\":\"FHL1\",\"1652\":\"ILV3\",\"1653\":\"P39523\",\"1654\":\"DRS2\",\"1655\":\"CEM1\",\"1656\":\"LAA1\",\"1657\":\"RCY1\",\"1658\":\"ACO2\",\"1659\":\"PHO90\",\"1660\":\"SOP4\",\"1661\":\"UIP3\",\"1662\":\"KTD1\",\"1663\":\"MST28;MST27\",\"1664\":\"YHB1\",\"1665\":\"MEF2\",\"1666\":\"MBP1\",\"1667\":\"PRP39\",\"1668\":\"NPT1\",\"1669\":\"POM152\",\"1670\":\"VPS8\",\"1671\":\"ERP2\",\"1672\":\"NUP60\",\"1673\":\"SEN34\",\"1674\":\"BDH1\",\"1675\":\"ECM1\",\"1676\":\"GPB2\",\"1677\":\"PEX22\",\"1678\":\"FLC2\",\"1679\":\"OAF1\",\"1680\":\"AIM2\",\"1681\":\"GEM1\",\"1682\":\"GCV3\",\"1683\":\"ERV46\",\"1684\":\"RBG1\",\"1685\":\"FUN12\",\"1686\":\"GIP4\",\"1687\":\"SEC72\",\"1688\":\"RVS167\",\"1689\":\"NOC2\",\"1690\":\"VPS52\",\"1691\":\"NPR2\",\"1692\":\"AFG3\",\"1693\":\"SSO2\",\"1694\":\"PTI1\",\"1695\":\"SLN1\",\"1696\":\"SNF7\",\"1697\":\"SSP120\",\"1698\":\"TIF4631\",\"1699\":\"TIF4632\",\"1700\":\"RPS26A\",\"1701\":\"RSP5\",\"1702\":\"UBP5\",\"1703\":\"AST2\",\"1704\":\"PAC1\",\"1705\":\"OXA1\",\"1706\":\"YEA6\",\"1707\":\"SAH1\",\"1708\":\"SAP1\",\"1709\":\"RPH1\",\"1710\":\"GDI1\",\"1711\":\"BEM2\",\"1712\":\"YCK3\",\"1713\":\"AIM10\",\"1714\":\"PTC2\",\"1715\":\"UBP9\",\"1716\":\"VAC8\",\"1717\":\"BOI2\",\"1718\":\"DLD3\",\"1719\":\"HPA3\",\"1720\":\"SIT1\",\"1721\":\"HAT2\",\"1722\":\"POL5\",\"1723\":\"SPF1\",\"1724\":\"SNU13\",\"1725\":\"GEA2\",\"1726\":\"PXP1\",\"1727\":\"EAF5\",\"1728\":\"GTT3\",\"1729\":\"EDC3\",\"1730\":\"MIT1\",\"1731\":\"GIM4\",\"1732\":\"NOP16\",\"1733\":\"FMP52\",\"1734\":\"YND1\",\"1735\":\"NUG1\",\"1736\":\"HEM14\",\"1737\":\"BIM1\",\"1738\":\"ISC1\",\"1739\":\"RPN3\",\"1740\":\"SMB1\",\"1741\":\"P40022\",\"1742\":\"ARB1\",\"1743\":\"KRE29\",\"1744\":\"MXR1\",\"1745\":\"ERG28\",\"1746\":\"TPA1\",\"1747\":\"RSM18\",\"1748\":\"PIC2\",\"1749\":\"HMF1\",\"1750\":\"PCL6\",\"1751\":\"FCY21\",\"1752\":\"THO1\",\"1753\":\"VTC1\",\"1754\":\"ALD5\",\"1755\":\"MRX1\",\"1756\":\"ICP55\",\"1757\":\"AIM9\",\"1758\":\"SER3\",\"1759\":\"UTP7\",\"1760\":\"GET2\",\"1761\":\"DOT6\",\"1762\":\"IES5\",\"1763\":\"TSC11\",\"1764\":\"NUP157\",\"1765\":\"GLE2\",\"1766\":\"KAP123\",\"1767\":\"LSM4\",\"1768\":\"TMN3\",\"1769\":\"SHO1\",\"1770\":\"AVT6\",\"1771\":\"SCS2\",\"1772\":\"NSA2\",\"1773\":\"LCP5\",\"1774\":\"VFA1\",\"1775\":\"P40081\",\"1776\":\"COX15\",\"1777\":\"DDI1\",\"1778\":\"FTR1\",\"1779\":\"LSM5\",\"1780\":\"SCC4\",\"1781\":\"PEA2\",\"1782\":\"P40093\",\"1783\":\"COG3\",\"1784\":\"FMP10\",\"1785\":\"FAU1\",\"1786\":\"GPP2\",\"1787\":\"SSB2\",\"1788\":\"MGS1\",\"1789\":\"PPN2\",\"1790\":\"IES2\",\"1791\":\"PEX17\",\"1792\":\"VID27\",\"1793\":\"P40159\",\"1794\":\"RIO2\",\"1795\":\"RTT106\",\"1796\":\"NNR1\",\"1797\":\"MMF1\",\"1798\":\"CCS1\",\"1799\":\"JLP2\",\"1800\":\"ERG29\",\"1801\":\"GID8\",\"1802\":\"SIP5\",\"1803\":\"RPL13B\",\"1804\":\"NDE1\",\"1805\":\"TIF34\",\"1806\":\"PRE5\",\"1807\":\"PRE6\",\"1808\":\"TGL3\",\"1809\":\"KHA1\",\"1810\":\"CYB5\",\"1811\":\"SSM4\",\"1812\":\"ELO3\",\"1813\":\"HUA1\",\"1814\":\"RPT2\",\"1815\":\"YTA6\",\"1816\":\"PEP8\",\"1817\":\"RFC4\",\"1818\":\"YTA7\",\"1819\":\"YTA12\",\"1820\":\"VPS27\",\"1821\":\"LRO1\",\"1822\":\"LTP1\",\"1823\":\"RFC2\",\"1824\":\"ALG5\",\"1825\":\"RAD26\",\"1826\":\"ATF1\",\"1827\":\"NTA1\",\"1828\":\"PGD1\",\"1829\":\"SEC9\",\"1830\":\"JEM1\",\"1831\":\"ARG2\",\"1832\":\"UTP18\",\"1833\":\"P40363\",\"1834\":\"MPM1\",\"1835\":\"LAS21\",\"1836\":\"NUP82\",\"1837\":\"RIC1\",\"1838\":\"CCT5\",\"1839\":\"TPM2\",\"1840\":\"ATM1\",\"1841\":\"RPC10\",\"1842\":\"PFK26\",\"1843\":\"P40449\",\"1844\":\"BNR1\",\"1845\":\"COA1\",\"1846\":\"UBP7\",\"1847\":\"ESL1\",\"1848\":\"MLP2\",\"1849\":\"PAN6\",\"1850\":\"NDC80\",\"1851\":\"TMA108\",\"1852\":\"VHS2\",\"1853\":\"FKH1\",\"1854\":\"ASG1\",\"1855\":\"TAO3\",\"1856\":\"MET18\",\"1857\":\"RRT14\",\"1858\":\"AYR1\",\"1859\":\"SIM1\",\"1860\":\"PRM5\",\"1861\":\"NUP159\",\"1862\":\"HOS4\",\"1863\":\"HPM1\",\"1864\":\"SEC24\",\"1865\":\"P40483\",\"1866\":\"MOB1\",\"1867\":\"SLM1\",\"1868\":\"DPH1\",\"1869\":\"FMC1\",\"1870\":\"FYV10\",\"1871\":\"BMT5\",\"1872\":\"PRK1\",\"1873\":\"LYS12\",\"1874\":\"RSM25\",\"1875\":\"UTP25\",\"1876\":\"AVT7\",\"1877\":\"KTR7\",\"1878\":\"SDS3\",\"1879\":\"CAB2\",\"1880\":\"P40508\",\"1881\":\"SEC28\",\"1882\":\"SER33\",\"1883\":\"MAM33\",\"1884\":\"FIS1\",\"1885\":\"YRB2\",\"1886\":\"ARC15\",\"1887\":\"VHR1\",\"1888\":\"P40523\",\"1889\":\"NEO1\",\"1890\":\"SYG1\",\"1891\":\"AGE2\",\"1892\":\"PKP1\",\"1893\":\"GVP36\",\"1894\":\"TED1\",\"1895\":\"CST6\",\"1896\":\"EMC5\",\"1897\":\"IRR1\",\"1898\":\"HIS6\",\"1899\":\"FAF1\",\"1900\":\"VID28\",\"1901\":\"SNL1\",\"1902\":\"MNT3\",\"1903\":\"DOT5\",\"1904\":\"NAS2\",\"1905\":\"EPS1\",\"1906\":\"INP51\",\"1907\":\"SGN1\",\"1908\":\"MPH1\",\"1909\":\"AIM21\",\"1910\":\"DJP1\",\"1911\":\"EGH1\",\"1912\":\"MSL1\",\"1913\":\"MGA2\",\"1914\":\"P40579\",\"1915\":\"IRC24\",\"1916\":\"HYR1\",\"1917\":\"GTT1\",\"1918\":\"RLP7\",\"1919\":\"ALA1\",\"1920\":\"MKT1\",\"1921\":\"AXL1\",\"1922\":\"MRPL49\",\"1923\":\"VTH2;VTH1\",\"1924\":\"REE1\",\"1925\":\"OPT1\",\"1926\":\"CHS6\",\"1927\":\"GTS1\",\"1928\":\"MAD1\",\"1929\":\"MVP1\",\"1930\":\"PHB1\",\"1931\":\"RTS2\",\"1932\":\"SAS2\",\"1933\":\"CEP3\",\"1934\":\"LCB2\",\"1935\":\"LYS14\",\"1936\":\"CDC1\",\"1937\":\"FET4\",\"1938\":\"GSC2\",\"1939\":\"NOP2\",\"1940\":\"ARF3\",\"1941\":\"RPL33B\",\"1942\":\"RPS29A\",\"1943\":\"RPS29B\",\"1944\":\"GPP1\",\"1945\":\"LST8\",\"1946\":\"ERG10\",\"1947\":\"OST1\",\"1948\":\"AZF1\",\"1949\":\"BUD6\",\"1950\":\"IAH1\",\"1951\":\"CAT5\",\"1952\":\"MMM1\",\"1953\":\"RPL10\",\"1954\":\"VMA13\",\"1955\":\"SEC26\",\"1956\":\"SEC27\",\"1957\":\"POP1\",\"1958\":\"GCD10\",\"1959\":\"BAP3\",\"1960\":\"GLC8\",\"1961\":\"DIM1\",\"1962\":\"BNI1\",\"1963\":\"UFE1\",\"1964\":\"THI6\",\"1965\":\"TFG1\",\"1966\":\"TFG2\",\"1967\":\"TES1\",\"1968\":\"MAF1\",\"1969\":\"GPD2\",\"1970\":\"YRB1\",\"1971\":\"GLR1\",\"1972\":\"PSA1\",\"1973\":\"REF2\",\"1974\":\"SBE2\",\"1975\":\"PFA3\",\"1976\":\"FIG4\",\"1977\":\"LEM3\",\"1978\":\"VNX1\",\"1979\":\"P42840\",\"1980\":\"PFS2\",\"1981\":\"EMW1\",\"1982\":\"SKP2\",\"1983\":\"ZIM17\",\"1984\":\"STB1\",\"1985\":\"KRI1\",\"1986\":\"MRPS18\",\"1987\":\"SLS1\",\"1988\":\"PMT6\",\"1989\":\"ELP2\",\"1990\":\"CIR1\",\"1991\":\"SER2\",\"1992\":\"P42942\",\"1993\":\"CCT7\",\"1994\":\"UTP10\",\"1995\":\"PAM16\",\"1996\":\"LSB6\",\"1997\":\"QRI7\",\"1998\":\"QRI1\",\"1999\":\"NSE4\",\"2000\":\"SMD3\",\"2001\":\"CWP2\",\"2002\":\"GCN20\",\"2003\":\"SWP82\",\"2004\":\"EMP47\",\"2005\":\"RGD2\",\"2006\":\"FMP32\",\"2007\":\"OTU1\",\"2008\":\"LAM5\",\"2009\":\"FET5\",\"2010\":\"MOB2\",\"2011\":\"RIM15\",\"2012\":\"CAF16\",\"2013\":\"BST1\",\"2014\":\"EPL1\",\"2015\":\"BUD27\",\"2016\":\"GAT1\",\"2017\":\"IES1\",\"2018\":\"WWM1\",\"2019\":\"BLM10\",\"2020\":\"VTC2\",\"2021\":\"LOC1\",\"2022\":\"RPN11\",\"2023\":\"SAD1\",\"2024\":\"P43590\",\"2025\":\"FAR7\",\"2026\":\"UBP6\",\"2027\":\"MIC19\",\"2028\":\"IOC3\",\"2029\":\"P43597\",\"2030\":\"ATG18\",\"2031\":\"LSB3\",\"2032\":\"ULI1\",\"2033\":\"PTR3\",\"2034\":\"RSC8\",\"2035\":\"OSW7\",\"2036\":\"SAP155\",\"2037\":\"ERJ5\",\"2038\":\"DUG1\",\"2039\":\"P43617\",\"2040\":\"BNA6\",\"2041\":\"RMD8\",\"2042\":\"RET2\",\"2043\":\"ALK1\",\"2044\":\"ALG2\",\"2045\":\"TOS3\",\"2046\":\"MHP1\",\"2047\":\"CKB1\",\"2048\":\"ROK1\",\"2049\":\"FIP1\",\"2050\":\"SCD6\",\"2051\":\"MET12\",\"2052\":\"ALD4\",\"2053\":\"RPS0B\",\"2054\":\"GUS1\",\"2055\":\"RPA43\",\"2056\":\"ARC1\",\"2057\":\"NUP85\",\"2058\":\"SAC3\",\"2059\":\"STU2\",\"2060\":\"SUM1\",\"2061\":\"TAF1\",\"2062\":\"BDP1\",\"2063\":\"AIP1\",\"2064\":\"DLD2\",\"2065\":\"APL6\",\"2066\":\"YAR1\",\"2067\":\"RPS10B\",\"2068\":\"TRS85\",\"2069\":\"SAE2\",\"2070\":\"BUD13\",\"2071\":\"SKI6\",\"2072\":\"FYV8\",\"2073\":\"YPP1\",\"2074\":\"PHO86\",\"2075\":\"POL31\",\"2076\":\"GCD14\",\"2077\":\"CTK2\",\"2078\":\"CTK3\",\"2079\":\"SPC1\",\"2080\":\"RPE1\",\"2081\":\"NMD5\",\"2082\":\"PMT4\",\"2083\":\"HIT1\",\"2084\":\"MNN5\",\"2085\":\"MNN11\",\"2086\":\"PFD1\",\"2087\":\"ATG27\",\"2088\":\"RPL17B\",\"2089\":\"P46992\",\"2090\":\"SET2\",\"2091\":\"CIS3\",\"2092\":\"RPA34\",\"2093\":\"SFH5\",\"2094\":\"LCB3\",\"2095\":\"AIM23\",\"2096\":\"LSM1\",\"2097\":\"MTC1\",\"2098\":\"ALB1\",\"2099\":\"MDV1\",\"2100\":\"DPB11\",\"2101\":\"ALY2\",\"2102\":\"IML2\",\"2103\":\"NET1\",\"2104\":\"SMC3\",\"2105\":\"BNA3\",\"2106\":\"BIT61\",\"2107\":\"IKS1\",\"2108\":\"P47044\",\"2109\":\"TIM54\",\"2110\":\"MTR4\",\"2111\":\"P47048\",\"2112\":\"UBX6\",\"2113\":\"RTT101\",\"2114\":\"NUP192\",\"2115\":\"SNX4\",\"2116\":\"VPS53\",\"2117\":\"BBC1\",\"2118\":\"MPS3\",\"2119\":\"P47072\",\"2120\":\"VTC4\",\"2121\":\"RPC17\",\"2122\":\"NOP9\",\"2123\":\"CCT8\",\"2124\":\"AVT1\",\"2125\":\"MPP10\",\"2126\":\"MRX12\",\"2127\":\"MHO1\",\"2128\":\"P47086\",\"2129\":\"TMA22\",\"2130\":\"P47090\",\"2131\":\"LSM8\",\"2132\":\"MDE1\",\"2133\":\"BNA1\",\"2134\":\"TY1B-JR2\",\"2135\":\"CPR7\",\"2136\":\"RAV1\",\"2137\":\"URB2\",\"2138\":\"TAH11\",\"2139\":\"KCH1\",\"2140\":\"PTK2\",\"2141\":\"ARP3\",\"2142\":\"HAM1\",\"2143\":\"LIA1\",\"2144\":\"NPA3\",\"2145\":\"HOC1\",\"2146\":\"BNA2\",\"2147\":\"AIM24\",\"2148\":\"ACF4\",\"2149\":\"CSN12\",\"2150\":\"EMC2\",\"2151\":\"JSN1\",\"2152\":\"P47137\",\"2153\":\"AIM25\",\"2154\":\"RSM26\",\"2155\":\"ADO1\",\"2156\":\"ECM27\",\"2157\":\"YMR1\",\"2158\":\"PXP2\",\"2159\":\"RSM7\",\"2160\":\"STE24\",\"2161\":\"ILM1\",\"2162\":\"IBA57\",\"2163\":\"ENT3\",\"2164\":\"VPS70\",\"2165\":\"SGM1\",\"2166\":\"IML1\",\"2167\":\"HIR3\",\"2168\":\"P47173\",\"2169\":\"HMS2\",\"2170\":\"BAT2\",\"2171\":\"PGU1\",\"2172\":\"PMT3\",\"2173\":\"ALD2\",\"2174\":\"CCC1\",\"2175\":\"SRB7\",\"2176\":\"FAA4\",\"2177\":\"GCV1\",\"2178\":\"RPS7B\",\"2179\":\"TCB2\",\"2180\":\"ENP2\",\"2181\":\"GPC1\",\"2182\":\"CCM1\",\"2183\":\"MTR3\",\"2184\":\"HLJ1\",\"2185\":\"ARH1\",\"2186\":\"ASK10\",\"2187\":\"HGH1\",\"2188\":\"PAC10\",\"2189\":\"GYP7\",\"2190\":\"UPF3\",\"2191\":\"SEC16\",\"2192\":\"OST3\",\"2193\":\"BPL1\",\"2194\":\"DSK2\",\"2195\":\"BUL1\",\"2196\":\"MSE1\",\"2197\":\"ISM1\",\"2198\":\"MSY1\",\"2199\":\"CLA4\",\"2200\":\"MON2\",\"2201\":\"MSB3\",\"2202\":\"PUS4\",\"2203\":\"LYS20\",\"2204\":\"BRO1\",\"2205\":\"RPS12\",\"2206\":\"RBL2\",\"2207\":\"RFX1\",\"2208\":\"GNP1\",\"2209\":\"VMA10\",\"2210\":\"NUP57\",\"2211\":\"COQ5\",\"2212\":\"GPI8\",\"2213\":\"ASN1\",\"2214\":\"ASN2\",\"2215\":\"GCV2\",\"2216\":\"RPL37A\",\"2217\":\"RPL38\",\"2218\":\"TOM22\",\"2219\":\"LYS4\",\"2220\":\"APT1\",\"2221\":\"CTR1\",\"2222\":\"RPL4B\",\"2223\":\"NUP42\",\"2224\":\"NUP145\",\"2225\":\"RNR4\",\"2226\":\"NIT3\",\"2227\":\"HSH155\",\"2228\":\"CTF18\",\"2229\":\"TRM9\",\"2230\":\"CCH1\",\"2231\":\"HSV2\",\"2232\":\"PHB2\",\"2233\":\"NAS6\",\"2234\":\"MIC26\",\"2235\":\"P50089\",\"2236\":\"KEL2\",\"2237\":\"IMD4\",\"2238\":\"IMD3\",\"2239\":\"UBP15\",\"2240\":\"UBP8\",\"2241\":\"STB4\",\"2242\":\"TAF4\",\"2243\":\"RPA14\",\"2244\":\"GLO1\",\"2245\":\"MNN10\",\"2246\":\"PSP2\",\"2247\":\"SAM37\",\"2248\":\"MUP1\",\"2249\":\"SOL1\",\"2250\":\"UBC9\",\"2251\":\"RIB4\",\"2252\":\"ORC5\",\"2253\":\"SPT20\",\"2254\":\"PSP1\",\"2255\":\"INP52\",\"2256\":\"AVT4\",\"2257\":\"MIC27\",\"2258\":\"OCA1\",\"2259\":\"PHO23\",\"2260\":\"RPL9B\",\"2261\":\"RPL37B\",\"2262\":\"SHE4\",\"2263\":\"FOL2\",\"2264\":\"ROM2\",\"2265\":\"YPT32\",\"2266\":\"YML6\",\"2267\":\"SKP1\",\"2268\":\"UBA2\",\"2269\":\"PYK2\",\"2270\":\"UBC13\",\"2271\":\"YKE2\",\"2272\":\"NUP188\",\"2273\":\"PMT5\",\"2274\":\"SBH1\",\"2275\":\"SBH2\",\"2276\":\"NUP84\",\"2277\":\"ALT2\",\"2278\":\"ALT1\",\"2279\":\"ACS2\",\"2280\":\"EXG2\",\"2281\":\"VPS4\",\"2282\":\"MSN5\",\"2283\":\"NBP1\",\"2284\":\"NBP35\",\"2285\":\"COS10\",\"2286\":\"CWH41\",\"2287\":\"SCY1\",\"2288\":\"PAN2\",\"2289\":\"SEH1\",\"2290\":\"SCS3\",\"2291\":\"PSD2\",\"2292\":\"TAF6\",\"2293\":\"PPT1\",\"2294\":\"UFD1\",\"2295\":\"ERG25\",\"2296\":\"RTA1\",\"2297\":\"YOR1\",\"2298\":\"MNT2\",\"2299\":\"RAI1\",\"2300\":\"RTF1\",\"2301\":\"TAD1\",\"2302\":\"P53066\",\"2303\":\"KAP114\",\"2304\":\"MTO1\",\"2305\":\"TAN1\",\"2306\":\"EMC4\",\"2307\":\"SHE10\",\"2308\":\"VID30\",\"2309\":\"SDT1\",\"2310\":\"COG1\",\"2311\":\"NIF3\",\"2312\":\"MDM34\",\"2313\":\"KIP3\",\"2314\":\"ARO8\",\"2315\":\"MCM6\",\"2316\":\"YIP4\",\"2317\":\"MDS3\",\"2318\":\"DSD1\",\"2319\":\"HOS2\",\"2320\":\"TPN1\",\"2321\":\"P53100\",\"2322\":\"STR3\",\"2323\":\"ATG1\",\"2324\":\"YRB30\",\"2325\":\"YIP5\",\"2326\":\"AIM14\",\"2327\":\"P53110\",\"2328\":\"ARI1\",\"2329\":\"PEX14\",\"2330\":\"NUT1\",\"2331\":\"INO80\",\"2332\":\"HUL5\",\"2333\":\"P53120\",\"2334\":\"FLC3\",\"2335\":\"ITC1\",\"2336\":\"MET13\",\"2337\":\"MON1\",\"2338\":\"PRP43\",\"2339\":\"P53134\",\"2340\":\"NSA1\",\"2341\":\"CUE3\",\"2342\":\"P53139\",\"2343\":\"RMD9\",\"2344\":\"MLC1\",\"2345\":\"LSG1\",\"2346\":\"USE1\",\"2347\":\"MMS2\",\"2348\":\"GUP1\",\"2349\":\"P53155\",\"2350\":\"MPS2\",\"2351\":\"MNP1\",\"2352\":\"NPY1\",\"2353\":\"SGF73\",\"2354\":\"MRH4\",\"2355\":\"DUO1\",\"2356\":\"YBP2\",\"2357\":\"PKP2\",\"2358\":\"GEP7\",\"2359\":\"SDS23\",\"2360\":\"ERV14\",\"2361\":\"PRM8\",\"2362\":\"TYW3\",\"2363\":\"ALG13\",\"2364\":\"P53183\",\"2365\":\"PNC1\",\"2366\":\"SCW11\",\"2367\":\"PIB2\",\"2368\":\"GET1\",\"2369\":\"JAC1\",\"2370\":\"COG7\",\"2371\":\"ERP6\",\"2372\":\"ERG26\",\"2373\":\"EFM5\",\"2374\":\"SWC4\",\"2375\":\"CUL3\",\"2376\":\"PEX31\",\"2377\":\"NMA2\",\"2378\":\"MCY1\",\"2379\":\"SNU71\",\"2380\":\"P53210\",\"2381\":\"P53212\",\"2382\":\"THG1\",\"2383\":\"P53217\",\"2384\":\"POP6\",\"2385\":\"IMO32\",\"2386\":\"TIM21\",\"2387\":\"RPL26B\",\"2388\":\"NQM1\",\"2389\":\"P53235\",\"2390\":\"RSC1\",\"2391\":\"PEF1\",\"2392\":\"VHT1\",\"2393\":\"ENV11\",\"2394\":\"PEX8\",\"2395\":\"TWF1\",\"2396\":\"SLX9\",\"2397\":\"PIL1\",\"2398\":\"NNF2\",\"2399\":\"UTP22\",\"2400\":\"DRN1\",\"2401\":\"RRP46\",\"2402\":\"MDR1\",\"2403\":\"NOP7\",\"2404\":\"VOA1\",\"2405\":\"P53265\",\"2406\":\"SHY1\",\"2407\":\"DAM1\",\"2408\":\"P53270\",\"2409\":\"COG2\",\"2410\":\"P53272\",\"2411\":\"P53273\",\"2412\":\"P53274\",\"2413\":\"UTP8\",\"2414\":\"SYF2\",\"2415\":\"P53278\",\"2416\":\"CAF130\",\"2417\":\"LSB1\",\"2418\":\"VPS62\",\"2419\":\"RTS3\",\"2420\":\"GTR2\",\"2421\":\"MRPS35\",\"2422\":\"RBG2\",\"2423\":\"ATF2\",\"2424\":\"PBP1\",\"2425\":\"TIM13\",\"2426\":\"CRH1\",\"2427\":\"ZPR1\",\"2428\":\"YAP1802\",\"2429\":\"MPC3\",\"2430\":\"LSC2\",\"2431\":\"SDA1\",\"2432\":\"CPD1\",\"2433\":\"P53316\",\"2434\":\"NOP19\",\"2435\":\"COQ6\",\"2436\":\"MTM1\",\"2437\":\"TNA1\",\"2438\":\"SAY1\",\"2439\":\"P53326\",\"2440\":\"SLH1\",\"2441\":\"RTT102\",\"2442\":\"RNH70\",\"2443\":\"CAB4\",\"2444\":\"CWC22\",\"2445\":\"SCW4\",\"2446\":\"PXR1\",\"2447\":\"P53336\",\"2448\":\"ERV29\",\"2449\":\"COS6\",\"2450\":\"MKC7\",\"2451\":\"DIP5\",\"2452\":\"HOL1\",\"2453\":\"P53394\",\"2454\":\"RRN9\",\"2455\":\"SOK2\",\"2456\":\"SSU72\",\"2457\":\"RPT4\",\"2458\":\"DCP2\",\"2459\":\"HHO1\",\"2460\":\"THO2\",\"2461\":\"LSC1\",\"2462\":\"RET3\",\"2463\":\"MSO1\",\"2464\":\"NCE103\",\"2465\":\"NRD1\",\"2466\":\"COP1\",\"2467\":\"SNF12\",\"2468\":\"ARE2\",\"2469\":\"PAP2\",\"2470\":\"YIP3\",\"2471\":\"HST1\",\"2472\":\"CPR6\",\"2473\":\"SMM1\",\"2474\":\"RCF2\",\"2475\":\"P53723\",\"2476\":\"MRPL50\",\"2477\":\"MPP6\",\"2478\":\"BUD17\",\"2479\":\"CPR8\",\"2480\":\"ZNG1\",\"2481\":\"ALG12\",\"2482\":\"ARC35\",\"2483\":\"DBP6\",\"2484\":\"ZRG17\",\"2485\":\"P53736\",\"2486\":\"TRM112\",\"2487\":\"FPK1\",\"2488\":\"P53740\",\"2489\":\"BRE5\",\"2490\":\"NOG2\",\"2491\":\"ESF2\",\"2492\":\"P53751\",\"2493\":\"P53752\",\"2494\":\"DUS1\",\"2495\":\"CWC24\",\"2496\":\"YRF1-6;YRF1-7;YRF1-3;Q3E7X8;Q08995\",\"2497\":\"COS1;P40587\",\"2498\":\"CAF40\",\"2499\":\"HCH1\",\"2500\":\"CAF120\",\"2501\":\"GOR1\",\"2502\":\"TOF1\",\"2503\":\"IST1\",\"2504\":\"PDR17\",\"2505\":\"YIF1\",\"2506\":\"DSL1\",\"2507\":\"FOL1\",\"2508\":\"GIS2\",\"2509\":\"TEX1\",\"2510\":\"P53852\",\"2511\":\"CWC25\",\"2512\":\"ATG2\",\"2513\":\"P53857\",\"2514\":\"BNI4\",\"2515\":\"CSL4\",\"2516\":\"PDR16\",\"2517\":\"JJJ1\",\"2518\":\"CNM67\",\"2519\":\"SQS1\",\"2520\":\"ALG9\",\"2521\":\"P53870\",\"2522\":\"P53872\",\"2523\":\"UBP10\",\"2524\":\"MRPL19\",\"2525\":\"IPI3\",\"2526\":\"P53878\",\"2527\":\"RHO5\",\"2528\":\"MRPL22\",\"2529\":\"NOP13\",\"2530\":\"MDG1\",\"2531\":\"APC1\",\"2532\":\"FMP41\",\"2533\":\"BNI5\",\"2534\":\"IBD2\",\"2535\":\"RIA1\",\"2536\":\"CBK1\",\"2537\":\"IGO1\",\"2538\":\"NSG2\",\"2539\":\"CUZ1\",\"2540\":\"GIM3\",\"2541\":\"PGA2\",\"2542\":\"LSM7\",\"2543\":\"AAH1\",\"2544\":\"EAF7\",\"2545\":\"P53912\",\"2546\":\"KRE33\",\"2547\":\"NRK1\",\"2548\":\"FAR11\",\"2549\":\"NMA111\",\"2550\":\"DMA2\",\"2551\":\"P53925\",\"2552\":\"NOP15\",\"2553\":\"P53929\",\"2554\":\"YAF9\",\"2555\":\"P53932\",\"2556\":\"NST1\",\"2557\":\"APJ1\",\"2558\":\"IMP4\",\"2559\":\"ARP5\",\"2560\":\"VAC7\",\"2561\":\"COG5\",\"2562\":\"P53952\",\"2563\":\"SFB2\",\"2564\":\"ALG11\",\"2565\":\"SLM2\",\"2566\":\"BOP3\",\"2567\":\"COG6\",\"2568\":\"P53960\",\"2569\":\"P53962\",\"2570\":\"CRZ1\",\"2571\":\"SAM50\",\"2572\":\"FAP1\",\"2573\":\"RCM1\",\"2574\":\"HDA1\",\"2575\":\"PYP1\",\"2576\":\"ASI3\",\"2577\":\"SUB1\",\"2578\":\"SUR7\",\"2579\":\"DIA1\",\"2580\":\"KTR6\",\"2581\":\"ASI1\",\"2582\":\"ADE16\",\"2583\":\"ALD3\",\"2584\":\"ALD6\",\"2585\":\"UBX4\",\"2586\":\"RPL15B\",\"2587\":\"ERG5\",\"2588\":\"ALO1\",\"2589\":\"ORC1\",\"2590\":\"MOT3\",\"2591\":\"VPS9\",\"2592\":\"ORC3\",\"2593\":\"ORC4\",\"2594\":\"ERV25\",\"2595\":\"DAK1\",\"2596\":\"ERG13\",\"2597\":\"TGL2\",\"2598\":\"DOS2\",\"2599\":\"UFD2\",\"2600\":\"DNM1\",\"2601\":\"SLG1\",\"2602\":\"PRO2\",\"2603\":\"REX2\",\"2604\":\"SMX3\",\"2605\":\"RPL22B\",\"2606\":\"LSM3\",\"2607\":\"TIM8\",\"2608\":\"ACT1\",\"2609\":\"HHT1\\/HHT2\",\"2610\":\"DID2\",\"2611\":\"DAD3\",\"2612\":\"ADE12\",\"2613\":\"ARP4\",\"2614\":\"PEX13\",\"2615\":\"TOM5\",\"2616\":\"TIM11\",\"2617\":\"ATP18\",\"2618\":\"ATP19\",\"2619\":\"TIM10\",\"2620\":\"RPL34A;RPL34B\",\"2621\":\"SEC5\",\"2622\":\"CTR9\",\"2623\":\"TMA20\",\"2624\":\"GPD1\",\"2625\":\"RHO3\",\"2626\":\"RHO4\",\"2627\":\"CDC55\",\"2628\":\"NUM1\",\"2629\":\"SEN1\",\"2630\":\"NAM8\",\"2631\":\"SSL2\",\"2632\":\"GTR1\",\"2633\":\"BET4\",\"2634\":\"CDC14\",\"2635\":\"SDH1\",\"2636\":\"TPS1\",\"2637\":\"SLT2\",\"2638\":\"APM1\",\"2639\":\"REG1\",\"2640\":\"SNP1\",\"2641\":\"ACC1\",\"2642\":\"RPA49\",\"2643\":\"CEG1\",\"2644\":\"RSM23\",\"2645\":\"ARG5,6\",\"2646\":\"PTA1\",\"2647\":\"BCK1\",\"2648\":\"HPC2\",\"2649\":\"CTF4\",\"2650\":\"UBP2\",\"2651\":\"UBP3\",\"2652\":\"COX12\",\"2653\":\"LAP3\",\"2654\":\"NPL3\",\"2655\":\"SED5\",\"2656\":\"MAP1\",\"2657\":\"GCR2\",\"2658\":\"AAT1\",\"2659\":\"TIM44\",\"2660\":\"RPS15\",\"2661\":\"ENA2\",\"2662\":\"KIN4\",\"2663\":\"RPT6\",\"2664\":\"YSA1\",\"2665\":\"MTD1\",\"2666\":\"SKO1\",\"2667\":\"UBC7\",\"2668\":\"MET14\",\"2669\":\"MAK10\",\"2670\":\"NUP49\",\"2671\":\"OSH6\",\"2672\":\"MRPL13\",\"2673\":\"MEH1\",\"2674\":\"RSC4\",\"2675\":\"FOX2\",\"2676\":\"TOF2\",\"2677\":\"Q02209\",\"2678\":\"YVH1\",\"2679\":\"SMD1\",\"2680\":\"RPL6A\",\"2681\":\"ADA2\",\"2682\":\"UTP6\",\"2683\":\"MLP1\",\"2684\":\"TBF1\",\"2685\":\"ABF2\",\"2686\":\"HAP5\",\"2687\":\"CUS1\",\"2688\":\"RNT1\",\"2689\":\"NUP100\",\"2690\":\"NUP116\",\"2691\":\"EGD1\",\"2692\":\"DYN2\",\"2693\":\"TRM44\",\"2694\":\"ULP1\",\"2695\":\"VTC3\",\"2696\":\"RPL21A\",\"2697\":\"Q02754\",\"2698\":\"RPM2\",\"2699\":\"SHR3\",\"2700\":\"SLU7\",\"2701\":\"TIM50\",\"2702\":\"GRX5\",\"2703\":\"PDR12\",\"2704\":\"RAT1\",\"2705\":\"SKI8\",\"2706\":\"SWP1\",\"2707\":\"LGE1\",\"2708\":\"ARL3\",\"2709\":\"ROD1\",\"2710\":\"SRP1\",\"2711\":\"MUK1\",\"2712\":\"SYH1\",\"2713\":\"FMP30\",\"2714\":\"ELP4\",\"2715\":\"ATG21\",\"2716\":\"INA17\",\"2717\":\"PNG1\",\"2718\":\"NOG1\",\"2719\":\"AAD16\",\"2720\":\"ELP3\",\"2721\":\"NAN1\",\"2722\":\"KAP120\",\"2723\":\"RNY1\",\"2724\":\"TFB2\",\"2725\":\"VPS30\",\"2726\":\"MRP51\",\"2727\":\"HOS3\",\"2728\":\"PEX25\",\"2729\":\"GDE1\",\"2730\":\"FRK1\",\"2731\":\"UME1\",\"2732\":\"SPP1\",\"2733\":\"GIP3\",\"2734\":\"FDC1\",\"2735\":\"COF1\",\"2736\":\"DIG1\",\"2737\":\"SGF11\",\"2738\":\"ELC1\",\"2739\":\"MET31\",\"2740\":\"SVL3\",\"2741\":\"Q03102\",\"2742\":\"ERO1\",\"2743\":\"MSC1\",\"2744\":\"RSC9\",\"2745\":\"MTG1\",\"2746\":\"ATP25\",\"2747\":\"Q03161\",\"2748\":\"Q03177\",\"2749\":\"PIR1\",\"2750\":\"Q03193\",\"2751\":\"RLI1\",\"2752\":\"RSM10\",\"2753\":\"EAR1\",\"2754\":\"ECM5\",\"2755\":\"MMT1\",\"2756\":\"Q03219\",\"2757\":\"ADD37\",\"2758\":\"MRPS17\",\"2759\":\"PRM15\",\"2760\":\"NGL2\",\"2761\":\"TOM1\",\"2762\":\"HEH2\",\"2763\":\"TFB3\",\"2764\":\"RMT2\",\"2765\":\"PKH3\",\"2766\":\"VPS16\",\"2767\":\"TLG1\",\"2768\":\"SDC1\",\"2769\":\"UGO1\",\"2770\":\"GCN5\",\"2771\":\"TRS31\",\"2772\":\"PRP3\",\"2773\":\"JIP4\",\"2774\":\"Q03362\",\"2775\":\"DIG2\",\"2776\":\"VPS72\",\"2777\":\"VPS60\",\"2778\":\"PKH1\",\"2779\":\"MZM1\",\"2780\":\"RSM28\",\"2781\":\"VPS71\",\"2782\":\"TY1B-ML2\",\"2783\":\"NHP10\",\"2784\":\"RMD1\",\"2785\":\"RCR2\",\"2786\":\"MSC2\",\"2787\":\"EBS1\",\"2788\":\"TY2B-DR2\",\"2789\":\"TRM732\",\"2790\":\"STE20\",\"2791\":\"MAK3\",\"2792\":\"Q03508\",\"2793\":\"RSN1\",\"2794\":\"TMA23\",\"2795\":\"SCS7\",\"2796\":\"HAS1\",\"2797\":\"TDA1\",\"2798\":\"HER2\",\"2799\":\"OYE2\",\"2800\":\"Q03559\",\"2801\":\"LIP1\",\"2802\":\"TY1B-ER1\",\"2803\":\"Q03629\",\"2804\":\"WAR1\",\"2805\":\"TCB3\",\"2806\":\"Q03648\",\"2807\":\"MGL2\",\"2808\":\"EFR3\",\"2809\":\"CEF1\",\"2810\":\"GAS3\",\"2811\":\"SKY1\",\"2812\":\"TRS130\",\"2813\":\"ESC1\",\"2814\":\"ADI1\",\"2815\":\"ANY1\",\"2816\":\"CLU1\",\"2817\":\"CCE1\",\"2818\":\"CGI121\",\"2819\":\"SRC1\",\"2820\":\"RCF1\",\"2821\":\"USA1\",\"2822\":\"NSE5\",\"2823\":\"Q03722\",\"2824\":\"OST6\",\"2825\":\"NAB6\",\"2826\":\"TAF8\",\"2827\":\"BUL2\",\"2828\":\"Q03759\",\"2829\":\"TAF12\",\"2830\":\"GIR2\",\"2831\":\"ENT5\",\"2832\":\"ACL4\",\"2833\":\"CWC15\",\"2834\":\"TRM82\",\"2835\":\"PRP42\",\"2836\":\"FMN1\",\"2837\":\"Q03780\",\"2838\":\"SNU56\",\"2839\":\"TRS23\",\"2840\":\"Q03786\",\"2841\":\"NUP53\",\"2842\":\"RIM13\",\"2843\":\"AIM36\",\"2844\":\"MRPS8\",\"2845\":\"Q03823\",\"2846\":\"GIS1\",\"2847\":\"MSH6\",\"2848\":\"GRX3\",\"2849\":\"ARX1\",\"2850\":\"PKR1\",\"2851\":\"MTC5\",\"2852\":\"FIN1\",\"2853\":\"Q03900\",\"2854\":\"DOP1\",\"2855\":\"RVB1\",\"2856\":\"CAB5\",\"2857\":\"VPS64\",\"2858\":\"RAV2\",\"2859\":\"CTK1\",\"2860\":\"HMO1\",\"2861\":\"RSM24\",\"2862\":\"SCC2\",\"2863\":\"SAS4\",\"2864\":\"YHM2\",\"2865\":\"RRP17\",\"2866\":\"Q04033\",\"2867\":\"SYF1\",\"2868\":\"RAD30\",\"2869\":\"SNX41\",\"2870\":\"RPN9\",\"2871\":\"BNA7\",\"2872\":\"TIF35\",\"2873\":\"GPI17\",\"2874\":\"PPM1\",\"2875\":\"LRS4\",\"2876\":\"DOT1\",\"2877\":\"PPN1\",\"2878\":\"MUS81\",\"2879\":\"Q04170\",\"2880\":\"SXM1\",\"2881\":\"UTP5\",\"2882\":\"HPT1\",\"2883\":\"URH1\",\"2884\":\"TRS120\",\"2885\":\"SIZ1\",\"2886\":\"CAC2\",\"2887\":\"CUE4\",\"2888\":\"IOC4\",\"2889\":\"TY1B-MR1\",\"2890\":\"ECM16\",\"2891\":\"Q04223\",\"2892\":\"RRB1\",\"2893\":\"TAF11\",\"2894\":\"UBX2\",\"2895\":\"RAD33\",\"2896\":\"GIS4\",\"2897\":\"PDS5\",\"2898\":\"VPS20\",\"2899\":\"SEG1\",\"2900\":\"Q04299\",\"2901\":\"VBA1\",\"2902\":\"Q04304\",\"2903\":\"UTP15\",\"2904\":\"RPC11\",\"2905\":\"VMS1\",\"2906\":\"GYL1\",\"2907\":\"VTI1\",\"2908\":\"HNT1\",\"2909\":\"BUD22\",\"2910\":\"PEX12\",\"2911\":\"Q04371\",\"2912\":\"PUF6\",\"2913\":\"LCD1\",\"2914\":\"LPP1\",\"2915\":\"GMC1\",\"2916\":\"SDH7\",\"2917\":\"Q04408\",\"2918\":\"EMI2\",\"2919\":\"GRH1\",\"2920\":\"URC2\",\"2921\":\"AGE1\",\"2922\":\"RBA50\",\"2923\":\"HLR1\",\"2924\":\"CAB1\",\"2925\":\"HSP31\",\"2926\":\"MYO5\",\"2927\":\"HFD1\",\"2928\":\"EUC1\",\"2929\":\"MGR3\",\"2930\":\"SEC13\",\"2931\":\"GIM5\",\"2932\":\"UTP14\",\"2933\":\"UFO1\",\"2934\":\"TDA9\",\"2935\":\"TMN2\",\"2936\":\"MRPL1\",\"2937\":\"TMA64\",\"2938\":\"VBA4\",\"2939\":\"DPB4\",\"2940\":\"COG8\",\"2941\":\"POB3\",\"2942\":\"ERV41\",\"2943\":\"ERB1\",\"2944\":\"TY1B-MR2\",\"2945\":\"SSL1\",\"2946\":\"RSE1\",\"2947\":\"GSF2\",\"2948\":\"ARG7\",\"2949\":\"GAL83\",\"2950\":\"RNH1\",\"2951\":\"SOV1\",\"2952\":\"TVP18\",\"2953\":\"IRC21\",\"2954\":\"Q04773\",\"2955\":\"RCO1\",\"2956\":\"RKR1\",\"2957\":\"GAD1\",\"2958\":\"GFD1\",\"2959\":\"ROY1\",\"2960\":\"Q04867\",\"2961\":\"ELP6\",\"2962\":\"Q04869\",\"2963\":\"ADH6\",\"2964\":\"GTB1\",\"2965\":\"Q04925\",\"2966\":\"IVY1\",\"2967\":\"COX20\",\"2968\":\"RTN1\",\"2969\":\"SCW10\",\"2970\":\"NTE1\",\"2971\":\"SML1\",\"2972\":\"SPC2\",\"2973\":\"FMP42\",\"2974\":\"FSH2\",\"2975\":\"Q05016\",\"2976\":\"TAF7\",\"2977\":\"RRP5\",\"2978\":\"TRI1\",\"2979\":\"TAF9\",\"2980\":\"BCH1\",\"2981\":\"DFG5\",\"2982\":\"FAR8\",\"2983\":\"EIS1\",\"2984\":\"ARP9\",\"2985\":\"ASM4\",\"2986\":\"ERP1\",\"2987\":\"RQC1\",\"2988\":\"SWR1\",\"2989\":\"Q05497\",\"2990\":\"FCF1\",\"2991\":\"Q05506\",\"2992\":\"SVF1\",\"2993\":\"PAL1\",\"2994\":\"DPP1\",\"2995\":\"NSE3\",\"2996\":\"RTT103\",\"2997\":\"DPL1\",\"2998\":\"PEX10\",\"2999\":\"HEL2\",\"3000\":\"GLO2\",\"3001\":\"RNH202\",\"3002\":\"RRP45\",\"3003\":\"RBS1\",\"3004\":\"HCR1\",\"3005\":\"NCW2\",\"3006\":\"PBA1\",\"3007\":\"COQ9\",\"3008\":\"ENT2\",\"3009\":\"HRD3\",\"3010\":\"PNP1\",\"3011\":\"MSC3\",\"3012\":\"Q05854\",\"3013\":\"ECI1\",\"3014\":\"NNT1\",\"3015\":\"Q05881\",\"3016\":\"COQ11\",\"3017\":\"ECM38\",\"3018\":\"HRI1\",\"3019\":\"ADE13\",\"3020\":\"VPS38\",\"3021\":\"DCR2\",\"3022\":\"SSQ1\",\"3023\":\"ARC18\",\"3024\":\"VID22\",\"3025\":\"STP3\",\"3026\":\"RSA3\",\"3027\":\"UTP13\",\"3028\":\"Q05948\",\"3029\":\"BUR2\",\"3030\":\"BNA5\",\"3031\":\"FAR10\",\"3032\":\"LIP2\",\"3033\":\"STE23\",\"3034\":\"ECM19\",\"3035\":\"DUS3\",\"3036\":\"Q06070\",\"3037\":\"UTP21\",\"3038\":\"MRPL51\",\"3039\":\"SNT309\",\"3040\":\"COG4\",\"3041\":\"RPN7\",\"3042\":\"GLD1\",\"3043\":\"MRD1\",\"3044\":\"Q06107\",\"3045\":\"RGC1\",\"3046\":\"SGD1\",\"3047\":\"KAP95\",\"3048\":\"DIC1\",\"3049\":\"ORM2\",\"3050\":\"Q06146\",\"3051\":\"LCB5\",\"3052\":\"DCS1\",\"3053\":\"YCS4\",\"3054\":\"SFH1\",\"3055\":\"PEX30\",\"3056\":\"TMA10\",\"3057\":\"NMA1\",\"3058\":\"FMP27\",\"3059\":\"Q06188\",\"3060\":\"FPR4\",\"3061\":\"MMS1\",\"3062\":\"NUT2\",\"3063\":\"JIP5\",\"3064\":\"SMD2\",\"3065\":\"DBP9\",\"3066\":\"YSH1\",\"3067\":\"SEC10\",\"3068\":\"Q06251\",\"3069\":\"Q06252\",\"3070\":\"VTA1\",\"3071\":\"EMG1\",\"3072\":\"SKG3\",\"3073\":\"ATG26\",\"3074\":\"MMR1\",\"3075\":\"GGA1\",\"3076\":\"EAF1\",\"3077\":\"BCP1\",\"3078\":\"TFC6\",\"3079\":\"ESF1\",\"3080\":\"KEI1\",\"3081\":\"CTS2\",\"3082\":\"VPS74\",\"3083\":\"FRQ1\",\"3084\":\"LSM6\",\"3085\":\"RGA2\",\"3086\":\"ARO10\",\"3087\":\"DCK1\",\"3088\":\"TUS1\",\"3089\":\"MAG2\",\"3090\":\"CRN1\",\"3091\":\"PIN3\",\"3092\":\"TPO3\",\"3093\":\"Q06479\",\"3094\":\"ATG33\",\"3095\":\"RSC2\",\"3096\":\"MRI1\",\"3097\":\"YLH47\",\"3098\":\"Q06494\",\"3099\":\"ANT1\",\"3100\":\"NAT3\",\"3101\":\"SPN1\",\"3102\":\"RRP9\",\"3103\":\"LOA1\",\"3104\":\"TAZ1\",\"3105\":\"RRP15\",\"3106\":\"NOC4\",\"3107\":\"Q06522\",\"3108\":\"Q06523\",\"3109\":\"CSC1\",\"3110\":\"IRC20\",\"3111\":\"MCP2\",\"3112\":\"MLC2\",\"3113\":\"BSP1\",\"3114\":\"Q06608\",\"3115\":\"HDA3\",\"3116\":\"AOS1\",\"3117\":\"ATG13\",\"3118\":\"HDA2\",\"3119\":\"MHR1\",\"3120\":\"BFR2\",\"3121\":\"CFT1\",\"3122\":\"RSC3\",\"3123\":\"Q06640\",\"3124\":\"PMT7\",\"3125\":\"GIC2\",\"3126\":\"OMS1\",\"3127\":\"TSR2\",\"3128\":\"ECM30\",\"3129\":\"SWA2\",\"3130\":\"MRPL35\",\"3131\":\"UTP4\",\"3132\":\"YCG1\",\"3133\":\"YSP2\",\"3134\":\"UBX5\",\"3135\":\"IRC3\",\"3136\":\"VIP1\",\"3137\":\"BER1\",\"3138\":\"Q06689\",\"3139\":\"CDC73\",\"3140\":\"Q06698\",\"3141\":\"IMH1\",\"3142\":\"CSR1\",\"3143\":\"IKI3\",\"3144\":\"SWC7\",\"3145\":\"VAC14\",\"3146\":\"REH1\",\"3147\":\"OPY2\",\"3148\":\"MRL1\",\"3149\":\"NVJ2\",\"3150\":\"RDS3\",\"3151\":\"SYT1\",\"3152\":\"Q06839\",\"3153\":\"RAF1\",\"3154\":\"POS5\",\"3155\":\"PUN1\",\"3156\":\"SSK1\",\"3157\":\"MRX9\",\"3158\":\"PRP11\",\"3159\":\"PBP4\",\"3160\":\"MCH1\",\"3161\":\"TSR1\",\"3162\":\"SYO1\",\"3163\":\"PEX19\",\"3164\":\"BDF2\",\"3165\":\"YET3\",\"3166\":\"Q07454\",\"3167\":\"BRE1\",\"3168\":\"RXT3\",\"3169\":\"VAM6\",\"3170\":\"SUB2\",\"3171\":\"Q07505\",\"3172\":\"LUC7\",\"3173\":\"TRM3\",\"3174\":\"ATG20\",\"3175\":\"CYK3\",\"3176\":\"HEM25\",\"3177\":\"EXP1\",\"3178\":\"SNA4\",\"3179\":\"Q07551\",\"3180\":\"Q07589\",\"3181\":\"ACK1\",\"3182\":\"NOP6\",\"3183\":\"DTD1\",\"3184\":\"WHI4\",\"3185\":\"SHS1\",\"3186\":\"YPD1\",\"3187\":\"AIM6\",\"3188\":\"COS7\",\"3189\":\"LMO1\",\"3190\":\"PSR1\",\"3191\":\"YEH1\",\"3192\":\"PUF3\",\"3193\":\"TPO1\",\"3194\":\"FRA1\",\"3195\":\"GPI13\",\"3196\":\"Q07834\",\"3197\":\"IRC19\",\"3198\":\"RIX7\",\"3199\":\"GRC3\",\"3200\":\"ENT4\",\"3201\":\"VPS13\",\"3202\":\"Q07895\",\"3203\":\"NOC3\",\"3204\":\"CMS1\",\"3205\":\"NSE1\",\"3206\":\"PAM18\",\"3207\":\"RLP24\",\"3208\":\"MEU1\",\"3209\":\"YEH2\",\"3210\":\"SDO1\",\"3211\":\"RSC58\",\"3212\":\"LAM6\",\"3213\":\"BUD20\",\"3214\":\"FMP25\",\"3215\":\"LCL2\",\"3216\":\"CSI2\",\"3217\":\"COQ10\",\"3218\":\"RCL1\",\"3219\":\"PLB3\",\"3220\":\"TLG2\",\"3221\":\"Q08157\",\"3222\":\"DIS3\",\"3223\":\"MDM38\",\"3224\":\"GAS5\",\"3225\":\"SIL1\",\"3226\":\"OPI10\",\"3227\":\"SMC5\",\"3228\":\"Q08206\",\"3229\":\"NOP12\",\"3230\":\"NGL1\",\"3231\":\"PEX15\",\"3232\":\"PSK2\",\"3233\":\"GSH2\",\"3234\":\"AIM39\",\"3235\":\"THI20\",\"3236\":\"Q08225\",\"3237\":\"INP54\",\"3238\":\"NBA1\",\"3239\":\"SDH5\",\"3240\":\"DSC2\",\"3241\":\"BRX1\",\"3242\":\"AVO1\",\"3243\":\"REX4\",\"3244\":\"ZEO1\",\"3245\":\"ALR1\",\"3246\":\"HRT1\",\"3247\":\"MED7\",\"3248\":\"BSC6\",\"3249\":\"RTC1\",\"3250\":\"RRP40\",\"3251\":\"NOP8\",\"3252\":\"ENB1\",\"3253\":\"CUE5\",\"3254\":\"ETT1\",\"3255\":\"TMC1\",\"3256\":\"NOB1\",\"3257\":\"SGT1\",\"3258\":\"LPL1\",\"3259\":\"GYP1\",\"3260\":\"SKI7\",\"3261\":\"BUD21\",\"3262\":\"ALE1\",\"3263\":\"IES4\",\"3264\":\"ULS1\",\"3265\":\"SLK19\",\"3266\":\"MCA1\",\"3267\":\"GEP3\",\"3268\":\"ABP140\",\"3269\":\"MET7\",\"3270\":\"PUS7\",\"3271\":\"ESA1\",\"3272\":\"DGA1\",\"3273\":\"ENV9\",\"3274\":\"CLP1\",\"3275\":\"TUM1\",\"3276\":\"TMA16\",\"3277\":\"NAT5\",\"3278\":\"TRE2\",\"3279\":\"RPN8\",\"3280\":\"HRK1\",\"3281\":\"RDL2\",\"3282\":\"RRS1\",\"3283\":\"UAF30\",\"3284\":\"Q08748\",\"3285\":\"BUD7\",\"3286\":\"RAX1\",\"3287\":\"ISW2\",\"3288\":\"Q08816\",\"3289\":\"SOG2\",\"3290\":\"MSC6\",\"3291\":\"CIR2\",\"3292\":\"SNX3\",\"3293\":\"VTS1\",\"3294\":\"GPB1\",\"3295\":\"NDD1\",\"3296\":\"Q08909\",\"3297\":\"TRE1\",\"3298\":\"CBC2\",\"3299\":\"TCO89\",\"3300\":\"CTI6\",\"3301\":\"RTT10\",\"3302\":\"MRN1\",\"3303\":\"Q08930\",\"3304\":\"APL5\",\"3305\":\"Q08954\",\"3306\":\"PGC1\",\"3307\":\"TYW1\",\"3308\":\"NIP7\",\"3309\":\"LEA1\",\"3310\":\"BMS1\",\"3311\":\"FLC1\",\"3312\":\"FMP40\",\"3313\":\"MMT2\",\"3314\":\"Q08971\",\"3315\":\"NEW1\",\"3316\":\"CUB1\",\"3317\":\"KEL3\",\"3318\":\"SAM4\",\"3319\":\"SAM3\",\"3320\":\"LAP2\",\"3321\":\"TMA46\",\"3322\":\"ALG6\",\"3323\":\"ENV7\",\"3324\":\"TFB4\",\"3325\":\"TRM8\",\"3326\":\"YPQ1\",\"3327\":\"Q12012\",\"3328\":\"AKR2\",\"3329\":\"DSC3\",\"3330\":\"VPS68\",\"3331\":\"PLP2\",\"3332\":\"CDC53\",\"3333\":\"MDN1\",\"3334\":\"SRL2\",\"3335\":\"YTM1\",\"3336\":\"EMC10\",\"3337\":\"APL4\",\"3338\":\"FSF1\",\"3339\":\"TAF10\",\"3340\":\"AIM41\",\"3341\":\"RIM20\",\"3342\":\"SLF1\",\"3343\":\"FCF2\",\"3344\":\"SRO7\",\"3345\":\"Q12040\",\"3346\":\"TGL5\",\"3347\":\"RCN2\",\"3348\":\"CWC2\",\"3349\":\"THP3\",\"3350\":\"ELG1\",\"3351\":\"TGS1\",\"3352\":\"FAP7\",\"3353\":\"PIN2\",\"3354\":\"HFI1\",\"3355\":\"NUS1\",\"3356\":\"NUR1\",\"3357\":\"GRE2\",\"3358\":\"VPS54\",\"3359\":\"IOC2\",\"3360\":\"SPE3\",\"3361\":\"SMF3\",\"3362\":\"NOP53\",\"3363\":\"REX3\",\"3364\":\"DAP1\",\"3365\":\"GNT1\",\"3366\":\"FAL1\",\"3367\":\"RTK1\",\"3368\":\"CFT2\",\"3369\":\"RTC5\",\"3370\":\"WRS1\",\"3371\":\"TY2B-OR1\",\"3372\":\"CHS5\",\"3373\":\"TMS1\",\"3374\":\"MRH1\",\"3375\":\"SGT2\",\"3376\":\"LYS21\",\"3377\":\"MED2\",\"3378\":\"GET4\",\"3379\":\"NMD4\",\"3380\":\"SPC3\",\"3381\":\"HUA2\",\"3382\":\"SAS10\",\"3383\":\"Q12139\",\"3384\":\"RRP6\",\"3385\":\"UPC2\",\"3386\":\"Q12152\",\"3387\":\"SSF2\",\"3388\":\"GET3\",\"3389\":\"Q12155\",\"3390\":\"MCD1\",\"3391\":\"YRA1\",\"3392\":\"Q12160\",\"3393\":\"PSH1\",\"3394\":\"ATP16\",\"3395\":\"LEU9\",\"3396\":\"RRG1\",\"3397\":\"YRR1\",\"3398\":\"MAK21\",\"3399\":\"FCY1\",\"3400\":\"Q12179\",\"3401\":\"HAL9\",\"3402\":\"TAH18\",\"3403\":\"MSL5\",\"3404\":\"RKI1\",\"3405\":\"BUG1\",\"3406\":\"RFM1\",\"3407\":\"RIO1\",\"3408\":\"HSU1\",\"3409\":\"TIP41\",\"3410\":\"NCR1\",\"3411\":\"Q12204\",\"3412\":\"MNL2\",\"3413\":\"NCE102\",\"3414\":\"FRE8\",\"3415\":\"PUS1\",\"3416\":\"DIP2\",\"3417\":\"PUF2\",\"3418\":\"RAD59\",\"3419\":\"RLM1\",\"3420\":\"UBX3\",\"3421\":\"LSP1\",\"3422\":\"SLP1\",\"3423\":\"ATP20\",\"3424\":\"RUD3\",\"3425\":\"PKH2\",\"3426\":\"Q12239\",\"3427\":\"VAM3\",\"3428\":\"RUP1\",\"3429\":\"Q12244\",\"3430\":\"LCB4\",\"3431\":\"FYV7\",\"3432\":\"RPN5\",\"3433\":\"Q12251\",\"3434\":\"SVS1\",\"3435\":\"NYV1\",\"3436\":\"TPO4\",\"3437\":\"Q12257\",\"3438\":\"Q12259\",\"3439\":\"GIN4\",\"3440\":\"PRS5\",\"3441\":\"SMC4\",\"3442\":\"RBD2\",\"3443\":\"INP53\",\"3444\":\"TPT1\",\"3445\":\"TY1B-OL\",\"3446\":\"Q12275\",\"3447\":\"HER1\",\"3448\":\"RRP42\",\"3449\":\"MCT1\",\"3450\":\"ERV2\",\"3451\":\"MDY2\",\"3452\":\"Q12288\",\"3453\":\"BMT6\",\"3454\":\"ATG34\",\"3455\":\"MAM3\",\"3456\":\"TAF3\",\"3457\":\"Q12298\",\"3458\":\"Q12301\",\"3459\":\"YPS3\",\"3460\":\"RDL1\",\"3461\":\"SMT3\",\"3462\":\"TFC8\",\"3463\":\"CLF1\",\"3464\":\"NTO1\",\"3465\":\"SFM1\",\"3466\":\"GLE1\",\"3467\":\"GLO4\",\"3468\":\"MED1\",\"3469\":\"YVC1\",\"3470\":\"GPM3\",\"3471\":\"TIM22\",\"3472\":\"HSP42\",\"3473\":\"Q12331\",\"3474\":\"PST2\",\"3475\":\"UTP23\",\"3476\":\"HAT1\",\"3477\":\"MED4\",\"3478\":\"GYP5\",\"3479\":\"IES3\",\"3480\":\"HRT3\",\"3481\":\"ATP14\",\"3482\":\"Q12354\",\"3483\":\"PST1\",\"3484\":\"ATO3\",\"3485\":\"GPR1\",\"3486\":\"WTM1\",\"3487\":\"BBP1\",\"3488\":\"HIF1\",\"3489\":\"NCA2\",\"3490\":\"ORT1\",\"3491\":\"RPN6\",\"3492\":\"ATG5\",\"3493\":\"DGK1\",\"3494\":\"ICT1\",\"3495\":\"ARP8\",\"3496\":\"MDM20\",\"3497\":\"DBP10\",\"3498\":\"EMP46\",\"3499\":\"TRM10\",\"3500\":\"YOP1\",\"3501\":\"ERP3\",\"3502\":\"MPD1\",\"3503\":\"ARP7\",\"3504\":\"NPC2\",\"3505\":\"TY1B-PL;TY1B-LR2\",\"3506\":\"TFC7\",\"3507\":\"PRP46\",\"3508\":\"GIS3\",\"3509\":\"ISA2\",\"3510\":\"STB3\",\"3511\":\"PDH1\",\"3512\":\"DPH6\",\"3513\":\"EAF3\",\"3514\":\"AHC1\",\"3515\":\"RDI1\",\"3516\":\"ZRT2\",\"3517\":\"GRX6\",\"3518\":\"APC2\",\"3519\":\"POM34\",\"3520\":\"LAS17\",\"3521\":\"PAA1\",\"3522\":\"AHA1\",\"3523\":\"ERP4\",\"3524\":\"OSH2\",\"3525\":\"ERG27\",\"3526\":\"CEX1\",\"3527\":\"OCA6\",\"3528\":\"SPE4\",\"3529\":\"NSI1\",\"3530\":\"YPR1\",\"3531\":\"NOP56\",\"3532\":\"PEX11\",\"3533\":\"TRM11\",\"3534\":\"RVB2\",\"3535\":\"RAX2\",\"3536\":\"TCB1\",\"3537\":\"MRX4\",\"3538\":\"SKM1\",\"3539\":\"TY2B-DR1\",\"3540\":\"FRE6\",\"3541\":\"AIR2\",\"3542\":\"AIM45\",\"3543\":\"RRP36\",\"3544\":\"AGC1\",\"3545\":\"Q12486\",\"3546\":\"MRPL23\",\"3547\":\"KCS1\",\"3548\":\"RLF2\",\"3549\":\"Q12496\",\"3550\":\"PRM4\",\"3551\":\"NOP58\",\"3552\":\"AVL9\",\"3553\":\"TY2B-OR2\",\"3554\":\"LDB19\",\"3555\":\"RKM4\",\"3556\":\"RMD5\",\"3557\":\"ARP6\",\"3558\":\"CMR1\",\"3559\":\"PTC5\",\"3560\":\"TMA17\",\"3561\":\"NOT5\",\"3562\":\"PAR32\",\"3563\":\"DCP1\",\"3564\":\"ENT1\",\"3565\":\"TIF6\",\"3566\":\"Q12523\",\"3567\":\"ATG11\",\"3568\":\"RQC2\",\"3569\":\"RPL21B\",\"3570\":\"DNF3\",\"3571\":\"DNF2\",\"3572\":\"FOL3\",\"3573\":\"GLT1\",\"3574\":\"HTZ1\",\"3575\":\"YPK9\",\"3576\":\"DFM1\",\"3577\":\"SEC39\",\"3578\":\"PGA3\",\"3579\":\"SMC6\",\"3580\":\"HAA1\",\"3581\":\"RRP12\",\"3582\":\"Q3E6R5\",\"3583\":\"EFG1\",\"3584\":\"Q3E747\",\"3585\":\"RPS21B\",\"3586\":\"Q3E756\",\"3587\":\"RPL11B;RPL11A\",\"3588\":\"TMA7\",\"3589\":\"LSO2\",\"3590\":\"SLO1\",\"3591\":\"SDH6\",\"3592\":\"RPS25A;RPS25B\",\"3593\":\"Q3E795\",\"3594\":\"Q3E7B7\",\"3595\":\"TFB5\",\"3596\":\"RPS28A\",\"3597\":\"RPS22B;RPS22A\",\"3598\":\"Q3E7Z5\",\"3599\":\"Q3E824\",\"3600\":\"EGO2\",\"3601\":\"PCC1\",\"3602\":\"NOP10\",\"3603\":\"ISD11\",\"3604\":\"SUS1\",\"3605\":\"Q86ZR7\",\"3606\":\"Q8J0M4\",\"3607\":\"Q8TGU7\",\"3608\":\"NCB2\",\"3609\":\"LAG2\",\"3610\":\"VPS5\",\"3611\":\"MIC10\",\"3612\":\"SRN2\",\"3613\":\"BRR1\",\"3614\":\"HSH49\",\"3615\":\"APM4\",\"3616\":\"MTR10\",\"3617\":\"TSC13\",\"3618\":\"NOP14\",\"3619\":\"PNO1\",\"3620\":\"YOS9\",\"3621\":\"AFI1\",\"3622\":\"DUF1\",\"3623\":\"ECM3\",\"3624\":\"MEX67\",\"3625\":\"RIB3\",\"3626\":\"YPT6\",\"3627\":\"NHA1\",\"3628\":\"MED11\",\"3629\":\"SEY1\",\"3630\":\"DET1\",\"3631\":\"ODC2\",\"3632\":\"ISN1\",\"3633\":\"SAS5\",\"3634\":\"MPD2\",\"3635\":\"DDP1\",\"3636\":\"FSH3\",\"3637\":\"HRP1\",\"3638\":\"VCX1\",\"3639\":\"TRS33\",\"3640\":\"IGO2\",\"3641\":\"HTL1\"},\"Compartment\":{\"0\":\"PM\",\"1\":\"mitochondria\",\"2\":\"nucleus\",\"3\":\"nucleus\",\"4\":\"ribosome\",\"5\":\"undefined\",\"6\":\"nucleus\",\"7\":\"undefined\",\"8\":\"proteasome\",\"9\":\"undefined\",\"10\":\"ribosome\",\"11\":\"undefined\",\"12\":\"cytosol\",\"13\":\"mitochondria\",\"14\":\"undefined\",\"15\":\"mitochondria\",\"16\":\"mitochondria\",\"17\":\"mitochondria\",\"18\":\"cytosol\",\"19\":\"cytosol\",\"20\":\"cytosol\",\"21\":\"undefined\",\"22\":\"mitochondria\",\"23\":\"mitochondria\",\"24\":\"undefined\",\"25\":\"mitochondria\",\"26\":\"mitochondria\",\"27\":\"cytosol\",\"28\":\"mitochondria\",\"29\":\"cytosol\",\"30\":\"undefined\",\"31\":\"cytosol\",\"32\":\"cytosol\",\"33\":\"vacuole\",\"34\":\"cytosol\",\"35\":\"cytosol\",\"36\":\"cytosol\",\"37\":\"mitochondria\",\"38\":\"mitochondria\",\"39\":\"cytosol\",\"40\":\"cytosol\",\"41\":\"cytosol\",\"42\":\"mitochondria\",\"43\":\"cytosol\",\"44\":\"cytosol\",\"45\":\"cytosol\",\"46\":\"cytosol\",\"47\":\"cytosol\",\"48\":\"undefined\",\"49\":\"PM\",\"50\":\"PM\",\"51\":\"undefined\",\"52\":\"nucleus\",\"53\":\"nucleus\",\"54\":\"mitochondria\",\"55\":\"ribosome\",\"56\":\"ribosome\",\"57\":\"cytosol\",\"58\":\"cytosol\",\"59\":\"mitochondria\",\"60\":\"cytosol\",\"61\":\"nucleus\",\"62\":\"nucleus\",\"63\":\"mitochondria\",\"64\":\"cytosol\",\"65\":\"cytosol\",\"66\":\"mitochondria\",\"67\":\"cytosol\",\"68\":\"nucleus\",\"69\":\"nucleus\",\"70\":\"cytosol\",\"71\":\"undefined\",\"72\":\"cytosol\",\"73\":\"ribosome\",\"74\":\"ribosome\",\"75\":\"mitochondria\",\"76\":\"nucleus\",\"77\":\"cytosol\",\"78\":\"cytosol\",\"79\":\"mitochondria\",\"80\":\"cytosol\",\"81\":\"cytosol\",\"82\":\"undefined\",\"83\":\"undefined\",\"84\":\"mitochondria\",\"85\":\"nucleus\",\"86\":\"PM\",\"87\":\"undefined\",\"88\":\"cytosol\",\"89\":\"ribosome\",\"90\":\"ribosome\",\"91\":\"ribosome\",\"92\":\"cytosol\",\"93\":\"ER\",\"94\":\"ER\",\"95\":\"undefined\",\"96\":\"mitochondria\",\"97\":\"cytosol\",\"98\":\"undefined\",\"99\":\"ribosome\",\"100\":\"ribosome\",\"101\":\"ribosome\",\"102\":\"ribosome\",\"103\":\"undefined\",\"104\":\"ribosome\",\"105\":\"ribosome\",\"106\":\"ribosome\",\"107\":\"ribosome\",\"108\":\"ribosome\",\"109\":\"undefined\",\"110\":\"nucleus\",\"111\":\"undefined\",\"112\":\"cytosol\",\"113\":\"undefined\",\"114\":\"undefined\",\"115\":\"undefined\",\"116\":\"cytosol\",\"117\":\"undefined\",\"118\":\"mitochondria\",\"119\":\"cytosol\",\"120\":\"ER\",\"121\":\"undefined\",\"122\":\"undefined\",\"123\":\"undefined\",\"124\":\"undefined\",\"125\":\"nucleus\",\"126\":\"nucleus\",\"127\":\"undefined\",\"128\":\"undefined\",\"129\":\"PM\",\"130\":\"nucleus\",\"131\":\"undefined\",\"132\":\"undefined\",\"133\":\"undefined\",\"134\":\"undefined\",\"135\":\"PM\",\"136\":\"undefined\",\"137\":\"undefined\",\"138\":\"undefined\",\"139\":\"nucleus\",\"140\":\"undefined\",\"141\":\"nucleus\",\"142\":\"undefined\",\"143\":\"undefined\",\"144\":\"mitochondria\",\"145\":\"cytosol\",\"146\":\"cytosol\",\"147\":\"cytosol\",\"148\":\"mitochondria\",\"149\":\"mitochondria\",\"150\":\"cytosol\",\"151\":\"undefined\",\"152\":\"mitochondria\",\"153\":\"undefined\",\"154\":\"mitochondria\",\"155\":\"undefined\",\"156\":\"mitochondria\",\"157\":\"mitochondria\",\"158\":\"mitochondria\",\"159\":\"cytosol\",\"160\":\"cytosol\",\"161\":\"cytosol\",\"162\":\"cytosol\",\"163\":\"undefined\",\"164\":\"cytosol\",\"165\":\"mitochondria\",\"166\":\"vacuole\",\"167\":\"nucleus\",\"168\":\"undefined\",\"169\":\"undefined\",\"170\":\"nucleus\",\"171\":\"cytosol\",\"172\":\"mitochondria\",\"173\":\"cytosol\",\"174\":\"undefined\",\"175\":\"ribosome\",\"176\":\"undefined\",\"177\":\"cytosol\",\"178\":\"cytosol\",\"179\":\"mitochondria\",\"180\":\"undefined\",\"181\":\"undefined\",\"182\":\"cytosol\",\"183\":\"nucleus\",\"184\":\"undefined\",\"185\":\"undefined\",\"186\":\"undefined\",\"187\":\"PM\",\"188\":\"undefined\",\"189\":\"mitochondria\",\"190\":\"mitochondria\",\"191\":\"mitochondria\",\"192\":\"ER\",\"193\":\"mitochondria\",\"194\":\"nucleus\",\"195\":\"cytosol\",\"196\":\"undefined\",\"197\":\"PM\",\"198\":\"cytosol\",\"199\":\"undefined\",\"200\":\"undefined\",\"201\":\"undefined\",\"202\":\"undefined\",\"203\":\"cytosol\",\"204\":\"undefined\",\"205\":\"vacuole\",\"206\":\"cytosol\",\"207\":\"mitochondria\",\"208\":\"mitochondria\",\"209\":\"nucleus\",\"210\":\"Golgi\",\"211\":\"mitochondria\",\"212\":\"cytosol\",\"213\":\"cytosol\",\"214\":\"undefined\",\"215\":\"cytosol\",\"216\":\"cytosol\",\"217\":\"mitochondria\",\"218\":\"nucleus\",\"219\":\"undefined\",\"220\":\"ribosome\",\"221\":\"ribosome\",\"222\":\"ribosome\",\"223\":\"undefined\",\"224\":\"undefined\",\"225\":\"mitochondria\",\"226\":\"undefined\",\"227\":\"mitochondria\",\"228\":\"cytosol\",\"229\":\"ribosome\",\"230\":\"ribosome\",\"231\":\"ribosome\",\"232\":\"ribosome\",\"233\":\"ribosome\",\"234\":\"ribosome\",\"235\":\"ribosome\",\"236\":\"ribosome\",\"237\":\"ribosome\",\"238\":\"ribosome\",\"239\":\"ribosome\",\"240\":\"ribosome\",\"241\":\"ribosome\",\"242\":\"ribosome\",\"243\":\"ribosome\",\"244\":\"ribosome\",\"245\":\"ribosome\",\"246\":\"undefined\",\"247\":\"ribosome\",\"248\":\"ribosome\",\"249\":\"undefined\",\"250\":\"cytosol\",\"251\":\"mitochondria\",\"252\":\"undefined\",\"253\":\"nucleus\",\"254\":\"mitochondria\",\"255\":\"mitochondria\",\"256\":\"undefined\",\"257\":\"cytosol\",\"258\":\"ER\",\"259\":\"ribosome\",\"260\":\"cytosol\",\"261\":\"mitochondria\",\"262\":\"undefined\",\"263\":\"ribosome\",\"264\":\"PM\",\"265\":\"mitochondria\",\"266\":\"mitochondria\",\"267\":\"cytosol\",\"268\":\"nucleus\",\"269\":\"nucleus\",\"270\":\"nucleus\",\"271\":\"undefined\",\"272\":\"Golgi\",\"273\":\"cytosol\",\"274\":\"mitochondria\",\"275\":\"undefined\",\"276\":\"cytosol\",\"277\":\"undefined\",\"278\":\"cytosol\",\"279\":\"vacuole\",\"280\":\"nucleus\",\"281\":\"undefined\",\"282\":\"ER\",\"283\":\"undefined\",\"284\":\"undefined\",\"285\":\"cytosol\",\"286\":\"undefined\",\"287\":\"undefined\",\"288\":\"cytosol\",\"289\":\"mitochondria\",\"290\":\"nucleus\",\"291\":\"cytosol\",\"292\":\"nucleus\",\"293\":\"undefined\",\"294\":\"nucleus\",\"295\":\"undefined\",\"296\":\"PM\",\"297\":\"cytosol\",\"298\":\"undefined\",\"299\":\"ER\",\"300\":\"undefined\",\"301\":\"mitochondria\",\"302\":\"mitochondria\",\"303\":\"undefined\",\"304\":\"mitochondria\",\"305\":\"cytosol\",\"306\":\"undefined\",\"307\":\"cytosol\",\"308\":\"undefined\",\"309\":\"vacuole\",\"310\":\"undefined\",\"311\":\"cytosol\",\"312\":\"undefined\",\"313\":\"undefined\",\"314\":\"cytosol\",\"315\":\"Golgi\",\"316\":\"undefined\",\"317\":\"undefined\",\"318\":\"cytosol\",\"319\":\"undefined\",\"320\":\"cytosol\",\"321\":\"undefined\",\"322\":\"nucleus\",\"323\":\"mitochondria\",\"324\":\"undefined\",\"325\":\"nucleus\",\"326\":\"Golgi\",\"327\":\"cytosol\",\"328\":\"undefined\",\"329\":\"undefined\",\"330\":\"undefined\",\"331\":\"ER\",\"332\":\"undefined\",\"333\":\"ribosome\",\"334\":\"ribosome\",\"335\":\"ribosome\",\"336\":\"nucleus\",\"337\":\"undefined\",\"338\":\"undefined\",\"339\":\"vacuole\",\"340\":\"cytosol\",\"341\":\"undefined\",\"342\":\"undefined\",\"343\":\"undefined\",\"344\":\"mitochondria\",\"345\":\"undefined\",\"346\":\"undefined\",\"347\":\"undefined\",\"348\":\"cytosol\",\"349\":\"cytosol\",\"350\":\"undefined\",\"351\":\"vacuole\",\"352\":\"cytosol\",\"353\":\"undefined\",\"354\":\"vacuole\",\"355\":\"ER\",\"356\":\"NE\",\"357\":\"mitochondria\",\"358\":\"nucleus\",\"359\":\"cytosol\",\"360\":\"cytosol\",\"361\":\"mitochondria\",\"362\":\"cytosol\",\"363\":\"undefined\",\"364\":\"undefined\",\"365\":\"mitochondria\",\"366\":\"nucleus\",\"367\":\"undefined\",\"368\":\"cytosol\",\"369\":\"cytosol\",\"370\":\"undefined\",\"371\":\"cytosol\",\"372\":\"cytosol\",\"373\":\"nucleus\",\"374\":\"cytosol\",\"375\":\"undefined\",\"376\":\"cytosol\",\"377\":\"nucleus\",\"378\":\"undefined\",\"379\":\"undefined\",\"380\":\"undefined\",\"381\":\"undefined\",\"382\":\"cytosol\",\"383\":\"vacuole\",\"384\":\"nucleus\",\"385\":\"mitochondria\",\"386\":\"mitochondria\",\"387\":\"ER\",\"388\":\"cytosol\",\"389\":\"undefined\",\"390\":\"mitochondria\",\"391\":\"cytosol\",\"392\":\"ER\",\"393\":\"mitochondria\",\"394\":\"nucleus\",\"395\":\"undefined\",\"396\":\"ER\",\"397\":\"cytosol\",\"398\":\"cytosol\",\"399\":\"nucleus\",\"400\":\"undefined\",\"401\":\"undefined\",\"402\":\"undefined\",\"403\":\"ribosome\",\"404\":\"nucleus\",\"405\":\"nucleus\",\"406\":\"undefined\",\"407\":\"undefined\",\"408\":\"vacuole\",\"409\":\"cytosol\",\"410\":\"mitochondria\",\"411\":\"undefined\",\"412\":\"undefined\",\"413\":\"mitochondria\",\"414\":\"nucleus\",\"415\":\"cytosol\",\"416\":\"undefined\",\"417\":\"cytosol\",\"418\":\"cytosol\",\"419\":\"nucleus\",\"420\":\"undefined\",\"421\":\"ER\",\"422\":\"mitochondria\",\"423\":\"mitochondria\",\"424\":\"undefined\",\"425\":\"nucleus\",\"426\":\"undefined\",\"427\":\"mitochondria\",\"428\":\"mitochondria\",\"429\":\"cytosol\",\"430\":\"undefined\",\"431\":\"undefined\",\"432\":\"undefined\",\"433\":\"PM\",\"434\":\"nucleus\",\"435\":\"undefined\",\"436\":\"mitochondria\",\"437\":\"undefined\",\"438\":\"vacuole\",\"439\":\"undefined\",\"440\":\"undefined\",\"441\":\"cytosol\",\"442\":\"undefined\",\"443\":\"undefined\",\"444\":\"undefined\",\"445\":\"undefined\",\"446\":\"mitochondria\",\"447\":\"nucleus\",\"448\":\"cytosol\",\"449\":\"mitochondria\",\"450\":\"undefined\",\"451\":\"undefined\",\"452\":\"undefined\",\"453\":\"PM\",\"454\":\"nucleus\",\"455\":\"undefined\",\"456\":\"nucleus\",\"457\":\"PM\",\"458\":\"undefined\",\"459\":\"undefined\",\"460\":\"cytosol\",\"461\":\"mitochondria\",\"462\":\"mitochondria\",\"463\":\"mitochondria\",\"464\":\"cytosol\",\"465\":\"cytosol\",\"466\":\"undefined\",\"467\":\"cytosol\",\"468\":\"undefined\",\"469\":\"vacuole\",\"470\":\"undefined\",\"471\":\"undefined\",\"472\":\"nucleus\",\"473\":\"nucleus\",\"474\":\"nucleus\",\"475\":\"nucleus\",\"476\":\"nucleus\",\"477\":\"nucleus\",\"478\":\"nucleus\",\"479\":\"undefined\",\"480\":\"undefined\",\"481\":\"nucleus\",\"482\":\"cytosol\",\"483\":\"undefined\",\"484\":\"cytosol\",\"485\":\"undefined\",\"486\":\"NE\",\"487\":\"vacuole\",\"488\":\"mitochondria\",\"489\":\"ER\",\"490\":\"cytosol\",\"491\":\"undefined\",\"492\":\"proteasome\",\"493\":\"proteasome\",\"494\":\"cytosol\",\"495\":\"undefined\",\"496\":\"nucleus\",\"497\":\"undefined\",\"498\":\"undefined\",\"499\":\"undefined\",\"500\":\"undefined\",\"501\":\"undefined\",\"502\":\"undefined\",\"503\":\"nucleus\",\"504\":\"mitochondria\",\"505\":\"undefined\",\"506\":\"nucleus\",\"507\":\"undefined\",\"508\":\"undefined\",\"509\":\"mitochondria\",\"510\":\"mitochondria\",\"511\":\"ER\",\"512\":\"nucleus\",\"513\":\"undefined\",\"514\":\"mitochondria\",\"515\":\"undefined\",\"516\":\"undefined\",\"517\":\"ER\",\"518\":\"undefined\",\"519\":\"nucleus\",\"520\":\"undefined\",\"521\":\"undefined\",\"522\":\"mitochondria\",\"523\":\"mitochondria\",\"524\":\"undefined\",\"525\":\"nucleus\",\"526\":\"undefined\",\"527\":\"undefined\",\"528\":\"proteasome\",\"529\":\"PM\",\"530\":\"undefined\",\"531\":\"nucleus\",\"532\":\"undefined\",\"533\":\"undefined\",\"534\":\"vacuole\",\"535\":\"undefined\",\"536\":\"undefined\",\"537\":\"undefined\",\"538\":\"undefined\",\"539\":\"undefined\",\"540\":\"undefined\",\"541\":\"cytosol\",\"542\":\"vacuole\",\"543\":\"PM\",\"544\":\"nucleus\",\"545\":\"nucleus\",\"546\":\"mitochondria\",\"547\":\"mitochondria\",\"548\":\"undefined\",\"549\":\"mitochondria\",\"550\":\"undefined\",\"551\":\"undefined\",\"552\":\"undefined\",\"553\":\"vacuole\",\"554\":\"nucleus\",\"555\":\"undefined\",\"556\":\"cytosol\",\"557\":\"cytosol\",\"558\":\"undefined\",\"559\":\"undefined\",\"560\":\"undefined\",\"561\":\"undefined\",\"562\":\"mitochondria\",\"563\":\"undefined\",\"564\":\"undefined\",\"565\":\"ribosome\",\"566\":\"cytosol\",\"567\":\"nucleus\",\"568\":\"undefined\",\"569\":\"undefined\",\"570\":\"PM\",\"571\":\"undefined\",\"572\":\"nucleus\",\"573\":\"cytosol\",\"574\":\"mitochondria\",\"575\":\"undefined\",\"576\":\"mitochondria\",\"577\":\"cytosol\",\"578\":\"undefined\",\"579\":\"PM\",\"580\":\"undefined\",\"581\":\"nucleus\",\"582\":\"proteasome\",\"583\":\"proteasome\",\"584\":\"mitochondria\",\"585\":\"Golgi\",\"586\":\"vacuole\",\"587\":\"mitochondria\",\"588\":\"proteasome\",\"589\":\"undefined\",\"590\":\"undefined\",\"591\":\"undefined\",\"592\":\"PM\",\"593\":\"ribosome\",\"594\":\"undefined\",\"595\":\"undefined\",\"596\":\"nucleus\",\"597\":\"undefined\",\"598\":\"undefined\",\"599\":\"undefined\",\"600\":\"undefined\",\"601\":\"cytosol\",\"602\":\"undefined\",\"603\":\"undefined\",\"604\":\"undefined\",\"605\":\"undefined\",\"606\":\"undefined\",\"607\":\"undefined\",\"608\":\"undefined\",\"609\":\"mitochondria\",\"610\":\"mitochondria\",\"611\":\"cytosol\",\"612\":\"proteasome\",\"613\":\"undefined\",\"614\":\"ER\",\"615\":\"LD\",\"616\":\"mitochondria\",\"617\":\"undefined\",\"618\":\"undefined\",\"619\":\"undefined\",\"620\":\"undefined\",\"621\":\"undefined\",\"622\":\"undefined\",\"623\":\"ER\",\"624\":\"undefined\",\"625\":\"undefined\",\"626\":\"undefined\",\"627\":\"undefined\",\"628\":\"undefined\",\"629\":\"ER\",\"630\":\"PM\",\"631\":\"undefined\",\"632\":\"undefined\",\"633\":\"mitochondria\",\"634\":\"undefined\",\"635\":\"vacuole\",\"636\":\"undefined\",\"637\":\"undefined\",\"638\":\"undefined\",\"639\":\"nucleus\",\"640\":\"ER\",\"641\":\"nucleus\",\"642\":\"PM\",\"643\":\"Golgi\",\"644\":\"ER\",\"645\":\"undefined\",\"646\":\"undefined\",\"647\":\"nucleus\",\"648\":\"undefined\",\"649\":\"undefined\",\"650\":\"mitochondria\",\"651\":\"cytosol\",\"652\":\"mitochondria\",\"653\":\"undefined\",\"654\":\"undefined\",\"655\":\"undefined\",\"656\":\"nucleus\",\"657\":\"undefined\",\"658\":\"undefined\",\"659\":\"undefined\",\"660\":\"Golgi\",\"661\":\"nucleus\",\"662\":\"ribosome\",\"663\":\"proteasome\",\"664\":\"undefined\",\"665\":\"undefined\",\"666\":\"vacuole\",\"667\":\"nucleus\",\"668\":\"nucleus\",\"669\":\"PM\",\"670\":\"undefined\",\"671\":\"undefined\",\"672\":\"undefined\",\"673\":\"undefined\",\"674\":\"undefined\",\"675\":\"mitochondria\",\"676\":\"ER\",\"677\":\"undefined\",\"678\":\"undefined\",\"679\":\"ER\",\"680\":\"nucleus\",\"681\":\"nucleus\",\"682\":\"nucleus\",\"683\":\"mitochondria\",\"684\":\"undefined\",\"685\":\"nucleus\",\"686\":\"ER\",\"687\":\"undefined\",\"688\":\"undefined\",\"689\":\"mitochondria\",\"690\":\"undefined\",\"691\":\"ER\",\"692\":\"undefined\",\"693\":\"nucleus\",\"694\":\"nucleus\",\"695\":\"undefined\",\"696\":\"undefined\",\"697\":\"mitochondria\",\"698\":\"undefined\",\"699\":\"undefined\",\"700\":\"undefined\",\"701\":\"undefined\",\"702\":\"undefined\",\"703\":\"undefined\",\"704\":\"undefined\",\"705\":\"mitochondria\",\"706\":\"nucleus\",\"707\":\"mitochondria\",\"708\":\"nucleus\",\"709\":\"ribosome\",\"710\":\"undefined\",\"711\":\"PM\",\"712\":\"cytosol\",\"713\":\"Golgi\",\"714\":\"nucleus\",\"715\":\"nucleus\",\"716\":\"ribosome\",\"717\":\"ribosome\",\"718\":\"ribosome\",\"719\":\"ribosome\",\"720\":\"nucleus\",\"721\":\"undefined\",\"722\":\"undefined\",\"723\":\"undefined\",\"724\":\"undefined\",\"725\":\"nucleus\",\"726\":\"vacuole\",\"727\":\"undefined\",\"728\":\"vacuole\",\"729\":\"cytosol\",\"730\":\"undefined\",\"731\":\"undefined\",\"732\":\"mitochondria\",\"733\":\"nucleus\",\"734\":\"mitochondria\",\"735\":\"undefined\",\"736\":\"vacuole\",\"737\":\"Golgi\",\"738\":\"Golgi\",\"739\":\"ER\",\"740\":\"mitochondria\",\"741\":\"undefined\",\"742\":\"undefined\",\"743\":\"nucleus\",\"744\":\"undefined\",\"745\":\"undefined\",\"746\":\"nucleus\",\"747\":\"mitochondria\",\"748\":\"mitochondria\",\"749\":\"undefined\",\"750\":\"cytosol\",\"751\":\"cytosol\",\"752\":\"undefined\",\"753\":\"undefined\",\"754\":\"undefined\",\"755\":\"undefined\",\"756\":\"undefined\",\"757\":\"ER\",\"758\":\"undefined\",\"759\":\"cytosol\",\"760\":\"mitochondria\",\"761\":\"undefined\",\"762\":\"undefined\",\"763\":\"undefined\",\"764\":\"mitochondria\",\"765\":\"cytosol\",\"766\":\"ER\",\"767\":\"undefined\",\"768\":\"mitochondria\",\"769\":\"mitochondria\",\"770\":\"undefined\",\"771\":\"nucleus\",\"772\":\"nucleus\",\"773\":\"undefined\",\"774\":\"cytosol\",\"775\":\"undefined\",\"776\":\"PM\",\"777\":\"ribosome\",\"778\":\"undefined\",\"779\":\"undefined\",\"780\":\"nucleus\",\"781\":\"nucleus\",\"782\":\"undefined\",\"783\":\"nucleus\",\"784\":\"cytosol\",\"785\":\"nucleus\",\"786\":\"cytosol\",\"787\":\"undefined\",\"788\":\"ER\",\"789\":\"cytosol\",\"790\":\"undefined\",\"791\":\"undefined\",\"792\":\"undefined\",\"793\":\"undefined\",\"794\":\"proteasome\",\"795\":\"nucleus\",\"796\":\"undefined\",\"797\":\"mitochondria\",\"798\":\"undefined\",\"799\":\"mitochondria\",\"800\":\"undefined\",\"801\":\"cytosol\",\"802\":\"undefined\",\"803\":\"mitochondria\",\"804\":\"cytosol\",\"805\":\"undefined\",\"806\":\"nucleus\",\"807\":\"undefined\",\"808\":\"nucleus\",\"809\":\"vacuole\",\"810\":\"ER\",\"811\":\"undefined\",\"812\":\"undefined\",\"813\":\"nucleus\",\"814\":\"vacuole\",\"815\":\"cytosol\",\"816\":\"undefined\",\"817\":\"Golgi\",\"818\":\"cytosol\",\"819\":\"mitochondria\",\"820\":\"undefined\",\"821\":\"cytosol\",\"822\":\"cytosol\",\"823\":\"mitochondria\",\"824\":\"nucleus\",\"825\":\"cytosol\",\"826\":\"cytosol\",\"827\":\"mitochondria\",\"828\":\"cytosol\",\"829\":\"mitochondria\",\"830\":\"mitochondria\",\"831\":\"undefined\",\"832\":\"undefined\",\"833\":\"cytosol\",\"834\":\"undefined\",\"835\":\"undefined\",\"836\":\"undefined\",\"837\":\"mitochondria\",\"838\":\"mitochondria\",\"839\":\"nucleus\",\"840\":\"undefined\",\"841\":\"mitochondria\",\"842\":\"NE\",\"843\":\"undefined\",\"844\":\"undefined\",\"845\":\"undefined\",\"846\":\"mitochondria\",\"847\":\"ER\",\"848\":\"undefined\",\"849\":\"undefined\",\"850\":\"cytosol\",\"851\":\"nucleus\",\"852\":\"undefined\",\"853\":\"undefined\",\"854\":\"undefined\",\"855\":\"ER\",\"856\":\"nucleus\",\"857\":\"cytosol\",\"858\":\"undefined\",\"859\":\"undefined\",\"860\":\"undefined\",\"861\":\"vacuole\",\"862\":\"nucleus\",\"863\":\"ER\",\"864\":\"cytosol\",\"865\":\"proteasome\",\"866\":\"undefined\",\"867\":\"undefined\",\"868\":\"vacuole\",\"869\":\"mitochondria\",\"870\":\"undefined\",\"871\":\"peroxisome\",\"872\":\"mitochondria\",\"873\":\"undefined\",\"874\":\"cytosol\",\"875\":\"mitochondria\",\"876\":\"mitochondria\",\"877\":\"undefined\",\"878\":\"PM\",\"879\":\"PM\",\"880\":\"cytosol\",\"881\":\"ER\",\"882\":\"undefined\",\"883\":\"undefined\",\"884\":\"PM\",\"885\":\"PM\",\"886\":\"PM\",\"887\":\"PM\",\"888\":\"cytosol\",\"889\":\"cytosol\",\"890\":\"undefined\",\"891\":\"mitochondria\",\"892\":\"ER\",\"893\":\"ER\",\"894\":\"undefined\",\"895\":\"undefined\",\"896\":\"nucleus\",\"897\":\"nucleus\",\"898\":\"undefined\",\"899\":\"undefined\",\"900\":\"PM\",\"901\":\"PM\",\"902\":\"undefined\",\"903\":\"undefined\",\"904\":\"nucleus\",\"905\":\"nucleus\",\"906\":\"proteasome\",\"907\":\"undefined\",\"908\":\"NE\",\"909\":\"NE\",\"910\":\"undefined\",\"911\":\"cytosol\",\"912\":\"undefined\",\"913\":\"nucleus\",\"914\":\"undefined\",\"915\":\"undefined\",\"916\":\"nucleus\",\"917\":\"undefined\",\"918\":\"undefined\",\"919\":\"undefined\",\"920\":\"cytosol\",\"921\":\"nucleus\",\"922\":\"nucleus\",\"923\":\"undefined\",\"924\":\"nucleus\",\"925\":\"undefined\",\"926\":\"vacuole\",\"927\":\"mitochondria\",\"928\":\"proteasome\",\"929\":\"undefined\",\"930\":\"PM\",\"931\":\"nucleus\",\"932\":\"undefined\",\"933\":\"undefined\",\"934\":\"mitochondria\",\"935\":\"cytosol\",\"936\":\"nucleus\",\"937\":\"undefined\",\"938\":\"undefined\",\"939\":\"cytosol\",\"940\":\"undefined\",\"941\":\"nucleus\",\"942\":\"nucleus\",\"943\":\"undefined\",\"944\":\"undefined\",\"945\":\"undefined\",\"946\":\"undefined\",\"947\":\"undefined\",\"948\":\"undefined\",\"949\":\"undefined\",\"950\":\"mitochondria\",\"951\":\"undefined\",\"952\":\"cytosol\",\"953\":\"undefined\",\"954\":\"vacuole\",\"955\":\"mitochondria\",\"956\":\"cytosol\",\"957\":\"undefined\",\"958\":\"ER\",\"959\":\"Golgi\",\"960\":\"PM\",\"961\":\"cytosol\",\"962\":\"undefined\",\"963\":\"Golgi\",\"964\":\"undefined\",\"965\":\"nucleus\",\"966\":\"undefined\",\"967\":\"undefined\",\"968\":\"undefined\",\"969\":\"undefined\",\"970\":\"nucleus\",\"971\":\"undefined\",\"972\":\"undefined\",\"973\":\"undefined\",\"974\":\"undefined\",\"975\":\"cytosol\",\"976\":\"nucleus\",\"977\":\"undefined\",\"978\":\"ER\",\"979\":\"undefined\",\"980\":\"mitochondria\",\"981\":\"undefined\",\"982\":\"undefined\",\"983\":\"undefined\",\"984\":\"PM\",\"985\":\"undefined\",\"986\":\"undefined\",\"987\":\"undefined\",\"988\":\"mitochondria\",\"989\":\"undefined\",\"990\":\"vacuole\",\"991\":\"mitochondria\",\"992\":\"undefined\",\"993\":\"undefined\",\"994\":\"undefined\",\"995\":\"undefined\",\"996\":\"undefined\",\"997\":\"undefined\",\"998\":\"undefined\",\"999\":\"nucleus\",\"1000\":\"nucleus\",\"1001\":\"undefined\",\"1002\":\"mitochondria\",\"1003\":\"undefined\",\"1004\":\"mitochondria\",\"1005\":\"PM\",\"1006\":\"vacuole\",\"1007\":\"PM\",\"1008\":\"undefined\",\"1009\":\"mitochondria\",\"1010\":\"undefined\",\"1011\":\"undefined\",\"1012\":\"cytosol\",\"1013\":\"undefined\",\"1014\":\"undefined\",\"1015\":\"undefined\",\"1016\":\"mitochondria\",\"1017\":\"mitochondria\",\"1018\":\"undefined\",\"1019\":\"Golgi\",\"1020\":\"cytosol\",\"1021\":\"nucleus\",\"1022\":\"mitochondria\",\"1023\":\"mitochondria\",\"1024\":\"nucleus\",\"1025\":\"PM\",\"1026\":\"PM\",\"1027\":\"mitochondria\",\"1028\":\"mitochondria\",\"1029\":\"undefined\",\"1030\":\"ER\",\"1031\":\"nucleus\",\"1032\":\"undefined\",\"1033\":\"nucleus\",\"1034\":\"undefined\",\"1035\":\"vacuole\",\"1036\":\"vacuole\",\"1037\":\"nucleus\",\"1038\":\"ER\",\"1039\":\"ER\",\"1040\":\"undefined\",\"1041\":\"undefined\",\"1042\":\"nucleus\",\"1043\":\"undefined\",\"1044\":\"nucleus\",\"1045\":\"undefined\",\"1046\":\"ER\",\"1047\":\"proteasome\",\"1048\":\"proteasome\",\"1049\":\"proteasome\",\"1050\":\"undefined\",\"1051\":\"undefined\",\"1052\":\"PM\",\"1053\":\"undefined\",\"1054\":\"undefined\",\"1055\":\"nucleus\",\"1056\":\"undefined\",\"1057\":\"mitochondria\",\"1058\":\"mitochondria\",\"1059\":\"cytosol\",\"1060\":\"undefined\",\"1061\":\"cytosol\",\"1062\":\"nucleus\",\"1063\":\"undefined\",\"1064\":\"undefined\",\"1065\":\"undefined\",\"1066\":\"undefined\",\"1067\":\"cytosol\",\"1068\":\"undefined\",\"1069\":\"PM\",\"1070\":\"ER\",\"1071\":\"nucleus\",\"1072\":\"undefined\",\"1073\":\"nucleus\",\"1074\":\"undefined\",\"1075\":\"cytosol\",\"1076\":\"undefined\",\"1077\":\"mitochondria\",\"1078\":\"nucleus\",\"1079\":\"undefined\",\"1080\":\"undefined\",\"1081\":\"nucleus\",\"1082\":\"ribosome\",\"1083\":\"cytosol\",\"1084\":\"undefined\",\"1085\":\"undefined\",\"1086\":\"nucleus\",\"1087\":\"mitochondria\",\"1088\":\"undefined\",\"1089\":\"ER\",\"1090\":\"undefined\",\"1091\":\"mitochondria\",\"1092\":\"ER\",\"1093\":\"ER\",\"1094\":\"ER\",\"1095\":\"undefined\",\"1096\":\"undefined\",\"1097\":\"Golgi\",\"1098\":\"undefined\",\"1099\":\"NE\",\"1100\":\"nucleus\",\"1101\":\"vacuole\",\"1102\":\"nucleus\",\"1103\":\"nucleus\",\"1104\":\"undefined\",\"1105\":\"LD\",\"1106\":\"undefined\",\"1107\":\"undefined\",\"1108\":\"undefined\",\"1109\":\"undefined\",\"1110\":\"undefined\",\"1111\":\"mitochondria\",\"1112\":\"undefined\",\"1113\":\"undefined\",\"1114\":\"undefined\",\"1115\":\"mitochondria\",\"1116\":\"undefined\",\"1117\":\"Golgi\",\"1118\":\"undefined\",\"1119\":\"vacuole\",\"1120\":\"nucleus\",\"1121\":\"undefined\",\"1122\":\"undefined\",\"1123\":\"nucleus\",\"1124\":\"NE\",\"1125\":\"undefined\",\"1126\":\"cytosol\",\"1127\":\"cytosol\",\"1128\":\"vacuole\",\"1129\":\"cytosol\",\"1130\":\"undefined\",\"1131\":\"undefined\",\"1132\":\"undefined\",\"1133\":\"undefined\",\"1134\":\"ER\",\"1135\":\"nucleus\",\"1136\":\"nucleus\",\"1137\":\"ER\",\"1138\":\"mitochondria\",\"1139\":\"undefined\",\"1140\":\"undefined\",\"1141\":\"undefined\",\"1142\":\"undefined\",\"1143\":\"nucleus\",\"1144\":\"undefined\",\"1145\":\"undefined\",\"1146\":\"nucleus\",\"1147\":\"ER\",\"1148\":\"undefined\",\"1149\":\"undefined\",\"1150\":\"undefined\",\"1151\":\"cytosol\",\"1152\":\"undefined\",\"1153\":\"undefined\",\"1154\":\"cytosol\",\"1155\":\"nucleus\",\"1156\":\"cytosol\",\"1157\":\"ER\",\"1158\":\"vacuole\",\"1159\":\"undefined\",\"1160\":\"nucleus\",\"1161\":\"NE\",\"1162\":\"cytosol\",\"1163\":\"PM\",\"1164\":\"nucleus\",\"1165\":\"undefined\",\"1166\":\"undefined\",\"1167\":\"undefined\",\"1168\":\"mitochondria\",\"1169\":\"mitochondria\",\"1170\":\"undefined\",\"1171\":\"undefined\",\"1172\":\"undefined\",\"1173\":\"undefined\",\"1174\":\"cytosol\",\"1175\":\"nucleus\",\"1176\":\"cytosol\",\"1177\":\"mitochondria\",\"1178\":\"undefined\",\"1179\":\"ER\",\"1180\":\"undefined\",\"1181\":\"undefined\",\"1182\":\"undefined\",\"1183\":\"undefined\",\"1184\":\"undefined\",\"1185\":\"undefined\",\"1186\":\"undefined\",\"1187\":\"nucleus\",\"1188\":\"undefined\",\"1189\":\"ER\",\"1190\":\"cytosol\",\"1191\":\"undefined\",\"1192\":\"mitochondria\",\"1193\":\"cytosol\",\"1194\":\"nucleus\",\"1195\":\"nucleus\",\"1196\":\"ER\",\"1197\":\"undefined\",\"1198\":\"undefined\",\"1199\":\"mitochondria\",\"1200\":\"ER\",\"1201\":\"cytosol\",\"1202\":\"mitochondria\",\"1203\":\"vacuole\",\"1204\":\"undefined\",\"1205\":\"cytosol\",\"1206\":\"undefined\",\"1207\":\"undefined\",\"1208\":\"nucleus\",\"1209\":\"Golgi\",\"1210\":\"undefined\",\"1211\":\"nucleus\",\"1212\":\"undefined\",\"1213\":\"undefined\",\"1214\":\"undefined\",\"1215\":\"NE\",\"1216\":\"vacuole\",\"1217\":\"undefined\",\"1218\":\"nucleus\",\"1219\":\"mitochondria\",\"1220\":\"undefined\",\"1221\":\"undefined\",\"1222\":\"nucleus\",\"1223\":\"Golgi\",\"1224\":\"undefined\",\"1225\":\"undefined\",\"1226\":\"mitochondria\",\"1227\":\"undefined\",\"1228\":\"undefined\",\"1229\":\"undefined\",\"1230\":\"undefined\",\"1231\":\"undefined\",\"1232\":\"nucleus\",\"1233\":\"nucleus\",\"1234\":\"undefined\",\"1235\":\"undefined\",\"1236\":\"nucleus\",\"1237\":\"undefined\",\"1238\":\"mitochondria\",\"1239\":\"undefined\",\"1240\":\"undefined\",\"1241\":\"undefined\",\"1242\":\"cytosol\",\"1243\":\"LD\",\"1244\":\"undefined\",\"1245\":\"nucleus\",\"1246\":\"undefined\",\"1247\":\"undefined\",\"1248\":\"undefined\",\"1249\":\"ER\",\"1250\":\"undefined\",\"1251\":\"undefined\",\"1252\":\"cytosol\",\"1253\":\"undefined\",\"1254\":\"undefined\",\"1255\":\"nucleus\",\"1256\":\"NE\",\"1257\":\"mitochondria\",\"1258\":\"undefined\",\"1259\":\"LD\",\"1260\":\"undefined\",\"1261\":\"undefined\",\"1262\":\"PM\",\"1263\":\"cytosol\",\"1264\":\"mitochondria\",\"1265\":\"mitochondria\",\"1266\":\"mitochondria\",\"1267\":\"mitochondria\",\"1268\":\"mitochondria\",\"1269\":\"mitochondria\",\"1270\":\"mitochondria\",\"1271\":\"undefined\",\"1272\":\"mitochondria\",\"1273\":\"undefined\",\"1274\":\"mitochondria\",\"1275\":\"mitochondria\",\"1276\":\"undefined\",\"1277\":\"undefined\",\"1278\":\"undefined\",\"1279\":\"cytosol\",\"1280\":\"undefined\",\"1281\":\"cytosol\",\"1282\":\"mitochondria\",\"1283\":\"mitochondria\",\"1284\":\"undefined\",\"1285\":\"undefined\",\"1286\":\"mitochondria\",\"1287\":\"vacuole\",\"1288\":\"cytosol\",\"1289\":\"undefined\",\"1290\":\"nucleus\",\"1291\":\"undefined\",\"1292\":\"nucleus\",\"1293\":\"cytosol\",\"1294\":\"cytosol\",\"1295\":\"ribosome\",\"1296\":\"cytosol\",\"1297\":\"PM\",\"1298\":\"undefined\",\"1299\":\"ribosome\",\"1300\":\"cytosol\",\"1301\":\"mitochondria\",\"1302\":\"undefined\",\"1303\":\"Golgi\",\"1304\":\"Golgi\",\"1305\":\"undefined\",\"1306\":\"mitochondria\",\"1307\":\"undefined\",\"1308\":\"undefined\",\"1309\":\"undefined\",\"1310\":\"mitochondria\",\"1311\":\"undefined\",\"1312\":\"undefined\",\"1313\":\"PM\",\"1314\":\"PM\",\"1315\":\"nucleus\",\"1316\":\"mitochondria\",\"1317\":\"undefined\",\"1318\":\"undefined\",\"1319\":\"vacuole\",\"1320\":\"undefined\",\"1321\":\"undefined\",\"1322\":\"nucleus\",\"1323\":\"undefined\",\"1324\":\"undefined\",\"1325\":\"cytosol\",\"1326\":\"Golgi\",\"1327\":\"mitochondria\",\"1328\":\"undefined\",\"1329\":\"mitochondria\",\"1330\":\"mitochondria\",\"1331\":\"nucleus\",\"1332\":\"Golgi\",\"1333\":\"Golgi\",\"1334\":\"peroxisome\",\"1335\":\"ER\",\"1336\":\"LD\",\"1337\":\"undefined\",\"1338\":\"nucleus\",\"1339\":\"cytosol\",\"1340\":\"undefined\",\"1341\":\"cytosol\",\"1342\":\"undefined\",\"1343\":\"mitochondria\",\"1344\":\"Golgi\",\"1345\":\"PM\",\"1346\":\"vacuole\",\"1347\":\"undefined\",\"1348\":\"Golgi\",\"1349\":\"undefined\",\"1350\":\"mitochondria\",\"1351\":\"nucleus\",\"1352\":\"undefined\",\"1353\":\"mitochondria\",\"1354\":\"undefined\",\"1355\":\"NE\",\"1356\":\"undefined\",\"1357\":\"PM\",\"1358\":\"cytosol\",\"1359\":\"undefined\",\"1360\":\"nucleus\",\"1361\":\"undefined\",\"1362\":\"undefined\",\"1363\":\"undefined\",\"1364\":\"undefined\",\"1365\":\"nucleus\",\"1366\":\"undefined\",\"1367\":\"undefined\",\"1368\":\"undefined\",\"1369\":\"cytosol\",\"1370\":\"ER\",\"1371\":\"undefined\",\"1372\":\"undefined\",\"1373\":\"undefined\",\"1374\":\"mitochondria\",\"1375\":\"cytosol\",\"1376\":\"PM\",\"1377\":\"undefined\",\"1378\":\"undefined\",\"1379\":\"undefined\",\"1380\":\"undefined\",\"1381\":\"undefined\",\"1382\":\"vacuole\",\"1383\":\"vacuole\",\"1384\":\"PM\",\"1385\":\"undefined\",\"1386\":\"ER\",\"1387\":\"nucleus\",\"1388\":\"undefined\",\"1389\":\"nucleus\",\"1390\":\"ER\",\"1391\":\"undefined\",\"1392\":\"PM\",\"1393\":\"nucleus\",\"1394\":\"ER\",\"1395\":\"undefined\",\"1396\":\"undefined\",\"1397\":\"undefined\",\"1398\":\"undefined\",\"1399\":\"undefined\",\"1400\":\"undefined\",\"1401\":\"undefined\",\"1402\":\"ER\",\"1403\":\"undefined\",\"1404\":\"undefined\",\"1405\":\"mitochondria\",\"1406\":\"mitochondria\",\"1407\":\"Golgi\",\"1408\":\"undefined\",\"1409\":\"nucleus\",\"1410\":\"vacuole\",\"1411\":\"undefined\",\"1412\":\"undefined\",\"1413\":\"undefined\",\"1414\":\"mitochondria\",\"1415\":\"mitochondria\",\"1416\":\"undefined\",\"1417\":\"undefined\",\"1418\":\"vacuole\",\"1419\":\"undefined\",\"1420\":\"nucleus\",\"1421\":\"undefined\",\"1422\":\"undefined\",\"1423\":\"undefined\",\"1424\":\"undefined\",\"1425\":\"undefined\",\"1426\":\"undefined\",\"1427\":\"undefined\",\"1428\":\"mitochondria\",\"1429\":\"undefined\",\"1430\":\"undefined\",\"1431\":\"nucleus\",\"1432\":\"ER\",\"1433\":\"undefined\",\"1434\":\"undefined\",\"1435\":\"cytosol\",\"1436\":\"cytosol\",\"1437\":\"ER\",\"1438\":\"undefined\",\"1439\":\"undefined\",\"1440\":\"nucleus\",\"1441\":\"mitochondria\",\"1442\":\"undefined\",\"1443\":\"LD\",\"1444\":\"undefined\",\"1445\":\"undefined\",\"1446\":\"cytosol\",\"1447\":\"undefined\",\"1448\":\"proteasome\",\"1449\":\"cytosol\",\"1450\":\"ER\",\"1451\":\"undefined\",\"1452\":\"cytosol\",\"1453\":\"nucleus\",\"1454\":\"nucleus\",\"1455\":\"undefined\",\"1456\":\"undefined\",\"1457\":\"undefined\",\"1458\":\"undefined\",\"1459\":\"undefined\",\"1460\":\"undefined\",\"1461\":\"undefined\",\"1462\":\"undefined\",\"1463\":\"undefined\",\"1464\":\"ER\",\"1465\":\"undefined\",\"1466\":\"cytosol\",\"1467\":\"ribosome\",\"1468\":\"ER\",\"1469\":\"mitochondria\",\"1470\":\"cytosol\",\"1471\":\"cytosol\",\"1472\":\"undefined\",\"1473\":\"ribosome\",\"1474\":\"nucleus\",\"1475\":\"undefined\",\"1476\":\"mitochondria\",\"1477\":\"cytosol\",\"1478\":\"undefined\",\"1479\":\"undefined\",\"1480\":\"nucleus\",\"1481\":\"cytosol\",\"1482\":\"undefined\",\"1483\":\"cytosol\",\"1484\":\"Golgi\",\"1485\":\"undefined\",\"1486\":\"vacuole\",\"1487\":\"undefined\",\"1488\":\"undefined\",\"1489\":\"undefined\",\"1490\":\"undefined\",\"1491\":\"vacuole\",\"1492\":\"ribosome\",\"1493\":\"undefined\",\"1494\":\"mitochondria\",\"1495\":\"undefined\",\"1496\":\"undefined\",\"1497\":\"proteasome\",\"1498\":\"undefined\",\"1499\":\"undefined\",\"1500\":\"undefined\",\"1501\":\"undefined\",\"1502\":\"undefined\",\"1503\":\"ER\",\"1504\":\"cytosol\",\"1505\":\"undefined\",\"1506\":\"nucleus\",\"1507\":\"nucleus\",\"1508\":\"nucleus\",\"1509\":\"ER\",\"1510\":\"nucleus\",\"1511\":\"undefined\",\"1512\":\"undefined\",\"1513\":\"nucleus\",\"1514\":\"undefined\",\"1515\":\"cytosol\",\"1516\":\"nucleus\",\"1517\":\"undefined\",\"1518\":\"cytosol\",\"1519\":\"undefined\",\"1520\":\"undefined\",\"1521\":\"undefined\",\"1522\":\"undefined\",\"1523\":\"undefined\",\"1524\":\"undefined\",\"1525\":\"nucleus\",\"1526\":\"undefined\",\"1527\":\"undefined\",\"1528\":\"nucleus\",\"1529\":\"mitochondria\",\"1530\":\"ER\",\"1531\":\"undefined\",\"1532\":\"undefined\",\"1533\":\"undefined\",\"1534\":\"undefined\",\"1535\":\"ER\",\"1536\":\"undefined\",\"1537\":\"vacuole\",\"1538\":\"undefined\",\"1539\":\"mitochondria\",\"1540\":\"undefined\",\"1541\":\"undefined\",\"1542\":\"nucleus\",\"1543\":\"undefined\",\"1544\":\"vacuole\",\"1545\":\"undefined\",\"1546\":\"undefined\",\"1547\":\"undefined\",\"1548\":\"undefined\",\"1549\":\"undefined\",\"1550\":\"nucleus\",\"1551\":\"undefined\",\"1552\":\"undefined\",\"1553\":\"undefined\",\"1554\":\"undefined\",\"1555\":\"cytosol\",\"1556\":\"undefined\",\"1557\":\"undefined\",\"1558\":\"undefined\",\"1559\":\"vacuole\",\"1560\":\"cytosol\",\"1561\":\"ER\",\"1562\":\"undefined\",\"1563\":\"ER\",\"1564\":\"undefined\",\"1565\":\"NE\",\"1566\":\"nucleus\",\"1567\":\"nucleus\",\"1568\":\"mitochondria\",\"1569\":\"mitochondria\",\"1570\":\"proteasome\",\"1571\":\"nucleus\",\"1572\":\"undefined\",\"1573\":\"mitochondria\",\"1574\":\"undefined\",\"1575\":\"nucleus\",\"1576\":\"undefined\",\"1577\":\"undefined\",\"1578\":\"undefined\",\"1579\":\"mitochondria\",\"1580\":\"nucleus\",\"1581\":\"undefined\",\"1582\":\"undefined\",\"1583\":\"nucleus\",\"1584\":\"undefined\",\"1585\":\"nucleus\",\"1586\":\"undefined\",\"1587\":\"PM\",\"1588\":\"vacuole\",\"1589\":\"nucleus\",\"1590\":\"undefined\",\"1591\":\"undefined\",\"1592\":\"undefined\",\"1593\":\"undefined\",\"1594\":\"vacuole\",\"1595\":\"nucleus\",\"1596\":\"Golgi\",\"1597\":\"vacuole\",\"1598\":\"undefined\",\"1599\":\"undefined\",\"1600\":\"mitochondria\",\"1601\":\"undefined\",\"1602\":\"cytosol\",\"1603\":\"undefined\",\"1604\":\"cytosol\",\"1605\":\"NE\",\"1606\":\"mitochondria\",\"1607\":\"nucleus\",\"1608\":\"undefined\",\"1609\":\"ER\",\"1610\":\"PM\",\"1611\":\"PM\",\"1612\":\"undefined\",\"1613\":\"undefined\",\"1614\":\"undefined\",\"1615\":\"cytosol\",\"1616\":\"undefined\",\"1617\":\"PM\",\"1618\":\"PM\",\"1619\":\"undefined\",\"1620\":\"mitochondria\",\"1621\":\"ER\",\"1622\":\"undefined\",\"1623\":\"nucleus\",\"1624\":\"Golgi\",\"1625\":\"undefined\",\"1626\":\"ER\",\"1627\":\"undefined\",\"1628\":\"undefined\",\"1629\":\"undefined\",\"1630\":\"undefined\",\"1631\":\"nucleus\",\"1632\":\"cytosol\",\"1633\":\"cytosol\",\"1634\":\"cytosol\",\"1635\":\"cytosol\",\"1636\":\"undefined\",\"1637\":\"undefined\",\"1638\":\"undefined\",\"1639\":\"undefined\",\"1640\":\"undefined\",\"1641\":\"undefined\",\"1642\":\"Golgi\",\"1643\":\"Golgi\",\"1644\":\"undefined\",\"1645\":\"vacuole\",\"1646\":\"vacuole\",\"1647\":\"undefined\",\"1648\":\"undefined\",\"1649\":\"undefined\",\"1650\":\"undefined\",\"1651\":\"nucleus\",\"1652\":\"mitochondria\",\"1653\":\"PM\",\"1654\":\"Golgi\",\"1655\":\"undefined\",\"1656\":\"undefined\",\"1657\":\"undefined\",\"1658\":\"mitochondria\",\"1659\":\"undefined\",\"1660\":\"undefined\",\"1661\":\"undefined\",\"1662\":\"undefined\",\"1663\":\"undefined\",\"1664\":\"undefined\",\"1665\":\"mitochondria\",\"1666\":\"undefined\",\"1667\":\"nucleus\",\"1668\":\"undefined\",\"1669\":\"NE\",\"1670\":\"undefined\",\"1671\":\"undefined\",\"1672\":\"NE\",\"1673\":\"undefined\",\"1674\":\"cytosol\",\"1675\":\"nucleus\",\"1676\":\"undefined\",\"1677\":\"undefined\",\"1678\":\"undefined\",\"1679\":\"undefined\",\"1680\":\"cytosol\",\"1681\":\"mitochondria\",\"1682\":\"mitochondria\",\"1683\":\"undefined\",\"1684\":\"undefined\",\"1685\":\"undefined\",\"1686\":\"undefined\",\"1687\":\"ER\",\"1688\":\"undefined\",\"1689\":\"nucleus\",\"1690\":\"undefined\",\"1691\":\"undefined\",\"1692\":\"mitochondria\",\"1693\":\"PM\",\"1694\":\"undefined\",\"1695\":\"PM\",\"1696\":\"vacuole\",\"1697\":\"Golgi\",\"1698\":\"undefined\",\"1699\":\"undefined\",\"1700\":\"ribosome\",\"1701\":\"undefined\",\"1702\":\"undefined\",\"1703\":\"undefined\",\"1704\":\"undefined\",\"1705\":\"mitochondria\",\"1706\":\"mitochondria\",\"1707\":\"cytosol\",\"1708\":\"undefined\",\"1709\":\"undefined\",\"1710\":\"undefined\",\"1711\":\"undefined\",\"1712\":\"vacuole\",\"1713\":\"mitochondria\",\"1714\":\"cytosol\",\"1715\":\"undefined\",\"1716\":\"vacuole\",\"1717\":\"PM\",\"1718\":\"cytosol\",\"1719\":\"cytosol\",\"1720\":\"undefined\",\"1721\":\"nucleus\",\"1722\":\"nucleus\",\"1723\":\"ER\",\"1724\":\"nucleus\",\"1725\":\"Golgi\",\"1726\":\"undefined\",\"1727\":\"nucleus\",\"1728\":\"undefined\",\"1729\":\"undefined\",\"1730\":\"nucleus\",\"1731\":\"cytosol\",\"1732\":\"nucleus\",\"1733\":\"undefined\",\"1734\":\"Golgi\",\"1735\":\"nucleus\",\"1736\":\"mitochondria\",\"1737\":\"nucleus\",\"1738\":\"undefined\",\"1739\":\"proteasome\",\"1740\":\"nucleus\",\"1741\":\"undefined\",\"1742\":\"undefined\",\"1743\":\"undefined\",\"1744\":\"cytosol\",\"1745\":\"ER\",\"1746\":\"nucleus\",\"1747\":\"undefined\",\"1748\":\"undefined\",\"1749\":\"undefined\",\"1750\":\"undefined\",\"1751\":\"undefined\",\"1752\":\"undefined\",\"1753\":\"undefined\",\"1754\":\"mitochondria\",\"1755\":\"mitochondria\",\"1756\":\"mitochondria\",\"1757\":\"mitochondria\",\"1758\":\"cytosol\",\"1759\":\"nucleus\",\"1760\":\"ER\",\"1761\":\"undefined\",\"1762\":\"undefined\",\"1763\":\"undefined\",\"1764\":\"NE\",\"1765\":\"NE\",\"1766\":\"cytosol\",\"1767\":\"undefined\",\"1768\":\"undefined\",\"1769\":\"undefined\",\"1770\":\"undefined\",\"1771\":\"ER\",\"1772\":\"undefined\",\"1773\":\"nucleus\",\"1774\":\"undefined\",\"1775\":\"undefined\",\"1776\":\"mitochondria\",\"1777\":\"undefined\",\"1778\":\"PM\",\"1779\":\"undefined\",\"1780\":\"nucleus\",\"1781\":\"undefined\",\"1782\":\"undefined\",\"1783\":\"Golgi\",\"1784\":\"mitochondria\",\"1785\":\"undefined\",\"1786\":\"undefined\",\"1787\":\"cytosol\",\"1788\":\"undefined\",\"1789\":\"vacuole\",\"1790\":\"nucleus\",\"1791\":\"undefined\",\"1792\":\"undefined\",\"1793\":\"undefined\",\"1794\":\"undefined\",\"1795\":\"undefined\",\"1796\":\"undefined\",\"1797\":\"mitochondria\",\"1798\":\"cytosol\",\"1799\":\"undefined\",\"1800\":\"ER\",\"1801\":\"undefined\",\"1802\":\"undefined\",\"1803\":\"ribosome\",\"1804\":\"mitochondria\",\"1805\":\"undefined\",\"1806\":\"proteasome\",\"1807\":\"proteasome\",\"1808\":\"LD\",\"1809\":\"undefined\",\"1810\":\"ER\",\"1811\":\"ER\",\"1812\":\"ER\",\"1813\":\"undefined\",\"1814\":\"proteasome\",\"1815\":\"undefined\",\"1816\":\"vacuole\",\"1817\":\"nucleus\",\"1818\":\"undefined\",\"1819\":\"mitochondria\",\"1820\":\"vacuole\",\"1821\":\"ER\",\"1822\":\"cytosol\",\"1823\":\"nucleus\",\"1824\":\"ER\",\"1825\":\"undefined\",\"1826\":\"undefined\",\"1827\":\"undefined\",\"1828\":\"nucleus\",\"1829\":\"undefined\",\"1830\":\"ER\",\"1831\":\"mitochondria\",\"1832\":\"nucleus\",\"1833\":\"undefined\",\"1834\":\"mitochondria\",\"1835\":\"ER\",\"1836\":\"NE\",\"1837\":\"Golgi\",\"1838\":\"cytosol\",\"1839\":\"cytosol\",\"1840\":\"mitochondria\",\"1841\":\"nucleus\",\"1842\":\"undefined\",\"1843\":\"undefined\",\"1844\":\"undefined\",\"1845\":\"undefined\",\"1846\":\"undefined\",\"1847\":\"undefined\",\"1848\":\"NE\",\"1849\":\"cytosol\",\"1850\":\"undefined\",\"1851\":\"undefined\",\"1852\":\"undefined\",\"1853\":\"nucleus\",\"1854\":\"nucleus\",\"1855\":\"undefined\",\"1856\":\"cytosol\",\"1857\":\"nucleus\",\"1858\":\"undefined\",\"1859\":\"undefined\",\"1860\":\"undefined\",\"1861\":\"NE\",\"1862\":\"undefined\",\"1863\":\"cytosol\",\"1864\":\"undefined\",\"1865\":\"undefined\",\"1866\":\"undefined\",\"1867\":\"PM\",\"1868\":\"cytosol\",\"1869\":\"mitochondria\",\"1870\":\"undefined\",\"1871\":\"undefined\",\"1872\":\"undefined\",\"1873\":\"mitochondria\",\"1874\":\"mitochondria\",\"1875\":\"nucleus\",\"1876\":\"vacuole\",\"1877\":\"Golgi\",\"1878\":\"nucleus\",\"1879\":\"cytosol\",\"1880\":\"undefined\",\"1881\":\"undefined\",\"1882\":\"cytosol\",\"1883\":\"mitochondria\",\"1884\":\"undefined\",\"1885\":\"undefined\",\"1886\":\"undefined\",\"1887\":\"undefined\",\"1888\":\"undefined\",\"1889\":\"undefined\",\"1890\":\"undefined\",\"1891\":\"undefined\",\"1892\":\"undefined\",\"1893\":\"undefined\",\"1894\":\"ER\",\"1895\":\"nucleus\",\"1896\":\"ER\",\"1897\":\"nucleus\",\"1898\":\"cytosol\",\"1899\":\"undefined\",\"1900\":\"undefined\",\"1901\":\"ER\",\"1902\":\"Golgi\",\"1903\":\"undefined\",\"1904\":\"undefined\",\"1905\":\"undefined\",\"1906\":\"undefined\",\"1907\":\"undefined\",\"1908\":\"undefined\",\"1909\":\"undefined\",\"1910\":\"ER\",\"1911\":\"undefined\",\"1912\":\"undefined\",\"1913\":\"undefined\",\"1914\":\"undefined\",\"1915\":\"undefined\",\"1916\":\"undefined\",\"1917\":\"undefined\",\"1918\":\"nucleus\",\"1919\":\"undefined\",\"1920\":\"undefined\",\"1921\":\"undefined\",\"1922\":\"undefined\",\"1923\":\"undefined\",\"1924\":\"undefined\",\"1925\":\"PM\",\"1926\":\"undefined\",\"1927\":\"undefined\",\"1928\":\"undefined\",\"1929\":\"vacuole\",\"1930\":\"mitochondria\",\"1931\":\"undefined\",\"1932\":\"undefined\",\"1933\":\"nucleus\",\"1934\":\"ER\",\"1935\":\"undefined\",\"1936\":\"undefined\",\"1937\":\"undefined\",\"1938\":\"PM\",\"1939\":\"nucleus\",\"1940\":\"PM\",\"1941\":\"ribosome\",\"1942\":\"undefined\",\"1943\":\"ribosome\",\"1944\":\"cytosol\",\"1945\":\"undefined\",\"1946\":\"cytosol\",\"1947\":\"ER\",\"1948\":\"undefined\",\"1949\":\"undefined\",\"1950\":\"undefined\",\"1951\":\"undefined\",\"1952\":\"undefined\",\"1953\":\"ribosome\",\"1954\":\"vacuole\",\"1955\":\"undefined\",\"1956\":\"undefined\",\"1957\":\"undefined\",\"1958\":\"nucleus\",\"1959\":\"undefined\",\"1960\":\"cytosol\",\"1961\":\"nucleus\",\"1962\":\"undefined\",\"1963\":\"ER\",\"1964\":\"undefined\",\"1965\":\"nucleus\",\"1966\":\"undefined\",\"1967\":\"peroxisome\",\"1968\":\"undefined\",\"1969\":\"undefined\",\"1970\":\"undefined\",\"1971\":\"undefined\",\"1972\":\"cytosol\",\"1973\":\"nucleus\",\"1974\":\"undefined\",\"1975\":\"undefined\",\"1976\":\"undefined\",\"1977\":\"undefined\",\"1978\":\"undefined\",\"1979\":\"undefined\",\"1980\":\"nucleus\",\"1981\":\"cytosol\",\"1982\":\"undefined\",\"1983\":\"mitochondria\",\"1984\":\"undefined\",\"1985\":\"nucleus\",\"1986\":\"mitochondria\",\"1987\":\"mitochondria\",\"1988\":\"ER\",\"1989\":\"cytosol\",\"1990\":\"mitochondria\",\"1991\":\"cytosol\",\"1992\":\"cytosol\",\"1993\":\"cytosol\",\"1994\":\"nucleus\",\"1995\":\"mitochondria\",\"1996\":\"undefined\",\"1997\":\"undefined\",\"1998\":\"cytosol\",\"1999\":\"undefined\",\"2000\":\"nucleus\",\"2001\":\"undefined\",\"2002\":\"undefined\",\"2003\":\"nucleus\",\"2004\":\"undefined\",\"2005\":\"undefined\",\"2006\":\"undefined\",\"2007\":\"undefined\",\"2008\":\"undefined\",\"2009\":\"vacuole\",\"2010\":\"undefined\",\"2011\":\"undefined\",\"2012\":\"cytosol\",\"2013\":\"undefined\",\"2014\":\"undefined\",\"2015\":\"undefined\",\"2016\":\"undefined\",\"2017\":\"nucleus\",\"2018\":\"undefined\",\"2019\":\"undefined\",\"2020\":\"vacuole\",\"2021\":\"nucleus\",\"2022\":\"proteasome\",\"2023\":\"undefined\",\"2024\":\"undefined\",\"2025\":\"ER\",\"2026\":\"proteasome\",\"2027\":\"mitochondria\",\"2028\":\"nucleus\",\"2029\":\"undefined\",\"2030\":\"undefined\",\"2031\":\"undefined\",\"2032\":\"undefined\",\"2033\":\"undefined\",\"2034\":\"nucleus\",\"2035\":\"undefined\",\"2036\":\"undefined\",\"2037\":\"ER\",\"2038\":\"undefined\",\"2039\":\"mitochondria\",\"2040\":\"undefined\",\"2041\":\"undefined\",\"2042\":\"undefined\",\"2043\":\"undefined\",\"2044\":\"ER\",\"2045\":\"undefined\",\"2046\":\"undefined\",\"2047\":\"nucleus\",\"2048\":\"undefined\",\"2049\":\"undefined\",\"2050\":\"undefined\",\"2051\":\"undefined\",\"2052\":\"mitochondria\",\"2053\":\"ribosome\",\"2054\":\"cytosol\",\"2055\":\"nucleus\",\"2056\":\"cytosol\",\"2057\":\"NE\",\"2058\":\"undefined\",\"2059\":\"undefined\",\"2060\":\"nucleus\",\"2061\":\"nucleus\",\"2062\":\"nucleus\",\"2063\":\"undefined\",\"2064\":\"mitochondria\",\"2065\":\"undefined\",\"2066\":\"cytosol\",\"2067\":\"undefined\",\"2068\":\"undefined\",\"2069\":\"undefined\",\"2070\":\"undefined\",\"2071\":\"nucleus\",\"2072\":\"undefined\",\"2073\":\"undefined\",\"2074\":\"ER\",\"2075\":\"undefined\",\"2076\":\"nucleus\",\"2077\":\"undefined\",\"2078\":\"undefined\",\"2079\":\"ER\",\"2080\":\"cytosol\",\"2081\":\"undefined\",\"2082\":\"ER\",\"2083\":\"nucleus\",\"2084\":\"Golgi\",\"2085\":\"Golgi\",\"2086\":\"cytosol\",\"2087\":\"undefined\",\"2088\":\"ribosome\",\"2089\":\"PM\",\"2090\":\"undefined\",\"2091\":\"undefined\",\"2092\":\"nucleus\",\"2093\":\"undefined\",\"2094\":\"ER\",\"2095\":\"undefined\",\"2096\":\"undefined\",\"2097\":\"undefined\",\"2098\":\"undefined\",\"2099\":\"mitochondria\",\"2100\":\"undefined\",\"2101\":\"undefined\",\"2102\":\"undefined\",\"2103\":\"nucleus\",\"2104\":\"nucleus\",\"2105\":\"undefined\",\"2106\":\"undefined\",\"2107\":\"undefined\",\"2108\":\"cytosol\",\"2109\":\"mitochondria\",\"2110\":\"undefined\",\"2111\":\"undefined\",\"2112\":\"undefined\",\"2113\":\"undefined\",\"2114\":\"NE\",\"2115\":\"vacuole\",\"2116\":\"undefined\",\"2117\":\"undefined\",\"2118\":\"NE\",\"2119\":\"undefined\",\"2120\":\"vacuole\",\"2121\":\"nucleus\",\"2122\":\"nucleus\",\"2123\":\"cytosol\",\"2124\":\"vacuole\",\"2125\":\"nucleus\",\"2126\":\"mitochondria\",\"2127\":\"undefined\",\"2128\":\"undefined\",\"2129\":\"undefined\",\"2130\":\"undefined\",\"2131\":\"undefined\",\"2132\":\"undefined\",\"2133\":\"cytosol\",\"2134\":\"undefined\",\"2135\":\"undefined\",\"2136\":\"undefined\",\"2137\":\"nucleus\",\"2138\":\"undefined\",\"2139\":\"undefined\",\"2140\":\"cytosol\",\"2141\":\"undefined\",\"2142\":\"cytosol\",\"2143\":\"cytosol\",\"2144\":\"cytosol\",\"2145\":\"Golgi\",\"2146\":\"undefined\",\"2147\":\"mitochondria\",\"2148\":\"undefined\",\"2149\":\"undefined\",\"2150\":\"ER\",\"2151\":\"undefined\",\"2152\":\"undefined\",\"2153\":\"mitochondria\",\"2154\":\"mitochondria\",\"2155\":\"cytosol\",\"2156\":\"undefined\",\"2157\":\"undefined\",\"2158\":\"peroxisome\",\"2159\":\"mitochondria\",\"2160\":\"ER\",\"2161\":\"undefined\",\"2162\":\"mitochondria\",\"2163\":\"undefined\",\"2164\":\"undefined\",\"2165\":\"undefined\",\"2166\":\"vacuole\",\"2167\":\"nucleus\",\"2168\":\"undefined\",\"2169\":\"undefined\",\"2170\":\"undefined\",\"2171\":\"undefined\",\"2172\":\"ER\",\"2173\":\"undefined\",\"2174\":\"vacuole\",\"2175\":\"nucleus\",\"2176\":\"undefined\",\"2177\":\"mitochondria\",\"2178\":\"ribosome\",\"2179\":\"ER\",\"2180\":\"nucleus\",\"2181\":\"undefined\",\"2182\":\"mitochondria\",\"2183\":\"undefined\",\"2184\":\"ER\",\"2185\":\"mitochondria\",\"2186\":\"undefined\",\"2187\":\"cytosol\",\"2188\":\"undefined\",\"2189\":\"undefined\",\"2190\":\"undefined\",\"2191\":\"undefined\",\"2192\":\"ER\",\"2193\":\"cytosol\",\"2194\":\"undefined\",\"2195\":\"undefined\",\"2196\":\"mitochondria\",\"2197\":\"mitochondria\",\"2198\":\"mitochondria\",\"2199\":\"undefined\",\"2200\":\"vacuole\",\"2201\":\"undefined\",\"2202\":\"undefined\",\"2203\":\"undefined\",\"2204\":\"vacuole\",\"2205\":\"ribosome\",\"2206\":\"cytosol\",\"2207\":\"undefined\",\"2208\":\"undefined\",\"2209\":\"vacuole\",\"2210\":\"NE\",\"2211\":\"mitochondria\",\"2212\":\"ER\",\"2213\":\"cytosol\",\"2214\":\"cytosol\",\"2215\":\"mitochondria\",\"2216\":\"ribosome\",\"2217\":\"ribosome\",\"2218\":\"mitochondria\",\"2219\":\"mitochondria\",\"2220\":\"cytosol\",\"2221\":\"PM\",\"2222\":\"ribosome\",\"2223\":\"NE\",\"2224\":\"NE\",\"2225\":\"undefined\",\"2226\":\"undefined\",\"2227\":\"nucleus\",\"2228\":\"undefined\",\"2229\":\"undefined\",\"2230\":\"PM\",\"2231\":\"undefined\",\"2232\":\"mitochondria\",\"2233\":\"undefined\",\"2234\":\"mitochondria\",\"2235\":\"undefined\",\"2236\":\"undefined\",\"2237\":\"undefined\",\"2238\":\"undefined\",\"2239\":\"undefined\",\"2240\":\"nucleus\",\"2241\":\"undefined\",\"2242\":\"nucleus\",\"2243\":\"nucleus\",\"2244\":\"cytosol\",\"2245\":\"Golgi\",\"2246\":\"undefined\",\"2247\":\"mitochondria\",\"2248\":\"undefined\",\"2249\":\"undefined\",\"2250\":\"undefined\",\"2251\":\"cytosol\",\"2252\":\"nucleus\",\"2253\":\"nucleus\",\"2254\":\"undefined\",\"2255\":\"undefined\",\"2256\":\"undefined\",\"2257\":\"mitochondria\",\"2258\":\"undefined\",\"2259\":\"undefined\",\"2260\":\"ribosome\",\"2261\":\"ribosome\",\"2262\":\"undefined\",\"2263\":\"undefined\",\"2264\":\"undefined\",\"2265\":\"undefined\",\"2266\":\"mitochondria\",\"2267\":\"undefined\",\"2268\":\"undefined\",\"2269\":\"undefined\",\"2270\":\"undefined\",\"2271\":\"cytosol\",\"2272\":\"NE\",\"2273\":\"undefined\",\"2274\":\"ER\",\"2275\":\"ER\",\"2276\":\"NE\",\"2277\":\"cytosol\",\"2278\":\"mitochondria\",\"2279\":\"undefined\",\"2280\":\"PM\",\"2281\":\"vacuole\",\"2282\":\"undefined\",\"2283\":\"undefined\",\"2284\":\"undefined\",\"2285\":\"undefined\",\"2286\":\"ER\",\"2287\":\"undefined\",\"2288\":\"cytosol\",\"2289\":\"undefined\",\"2290\":\"undefined\",\"2291\":\"undefined\",\"2292\":\"nucleus\",\"2293\":\"cytosol\",\"2294\":\"undefined\",\"2295\":\"ER\",\"2296\":\"undefined\",\"2297\":\"PM\",\"2298\":\"Golgi\",\"2299\":\"undefined\",\"2300\":\"nucleus\",\"2301\":\"undefined\",\"2302\":\"undefined\",\"2303\":\"undefined\",\"2304\":\"mitochondria\",\"2305\":\"undefined\",\"2306\":\"ER\",\"2307\":\"undefined\",\"2308\":\"undefined\",\"2309\":\"undefined\",\"2310\":\"Golgi\",\"2311\":\"mitochondria\",\"2312\":\"undefined\",\"2313\":\"nucleus\",\"2314\":\"cytosol\",\"2315\":\"nucleus\",\"2316\":\"Golgi\",\"2317\":\"undefined\",\"2318\":\"undefined\",\"2319\":\"undefined\",\"2320\":\"undefined\",\"2321\":\"undefined\",\"2322\":\"peroxisome\",\"2323\":\"undefined\",\"2324\":\"undefined\",\"2325\":\"Golgi\",\"2326\":\"undefined\",\"2327\":\"undefined\",\"2328\":\"cytosol\",\"2329\":\"peroxisome\",\"2330\":\"nucleus\",\"2331\":\"nucleus\",\"2332\":\"undefined\",\"2333\":\"ER\",\"2334\":\"PM\",\"2335\":\"nucleus\",\"2336\":\"undefined\",\"2337\":\"undefined\",\"2338\":\"nucleus\",\"2339\":\"undefined\",\"2340\":\"nucleus\",\"2341\":\"undefined\",\"2342\":\"undefined\",\"2343\":\"mitochondria\",\"2344\":\"undefined\",\"2345\":\"undefined\",\"2346\":\"ER\",\"2347\":\"cytosol\",\"2348\":\"ER\",\"2349\":\"undefined\",\"2350\":\"undefined\",\"2351\":\"mitochondria\",\"2352\":\"undefined\",\"2353\":\"nucleus\",\"2354\":\"mitochondria\",\"2355\":\"undefined\",\"2356\":\"undefined\",\"2357\":\"undefined\",\"2358\":\"undefined\",\"2359\":\"undefined\",\"2360\":\"undefined\",\"2361\":\"undefined\",\"2362\":\"undefined\",\"2363\":\"ER\",\"2364\":\"undefined\",\"2365\":\"undefined\",\"2366\":\"undefined\",\"2367\":\"vacuole\",\"2368\":\"ER\",\"2369\":\"mitochondria\",\"2370\":\"Golgi\",\"2371\":\"undefined\",\"2372\":\"ER\",\"2373\":\"cytosol\",\"2374\":\"nucleus\",\"2375\":\"undefined\",\"2376\":\"undefined\",\"2377\":\"undefined\",\"2378\":\"mitochondria\",\"2379\":\"nucleus\",\"2380\":\"undefined\",\"2381\":\"undefined\",\"2382\":\"undefined\",\"2383\":\"undefined\",\"2384\":\"undefined\",\"2385\":\"mitochondria\",\"2386\":\"mitochondria\",\"2387\":\"ribosome\",\"2388\":\"undefined\",\"2389\":\"undefined\",\"2390\":\"nucleus\",\"2391\":\"undefined\",\"2392\":\"PM\",\"2393\":\"undefined\",\"2394\":\"undefined\",\"2395\":\"undefined\",\"2396\":\"nucleus\",\"2397\":\"PM\",\"2398\":\"ER\",\"2399\":\"nucleus\",\"2400\":\"undefined\",\"2401\":\"nucleus\",\"2402\":\"undefined\",\"2403\":\"nucleus\",\"2404\":\"undefined\",\"2405\":\"undefined\",\"2406\":\"mitochondria\",\"2407\":\"undefined\",\"2408\":\"undefined\",\"2409\":\"Golgi\",\"2410\":\"undefined\",\"2411\":\"vacuole\",\"2412\":\"undefined\",\"2413\":\"nucleus\",\"2414\":\"undefined\",\"2415\":\"PM\",\"2416\":\"undefined\",\"2417\":\"undefined\",\"2418\":\"undefined\",\"2419\":\"undefined\",\"2420\":\"vacuole\",\"2421\":\"mitochondria\",\"2422\":\"undefined\",\"2423\":\"undefined\",\"2424\":\"undefined\",\"2425\":\"mitochondria\",\"2426\":\"undefined\",\"2427\":\"cytosol\",\"2428\":\"PM\",\"2429\":\"undefined\",\"2430\":\"mitochondria\",\"2431\":\"nucleus\",\"2432\":\"undefined\",\"2433\":\"undefined\",\"2434\":\"undefined\",\"2435\":\"mitochondria\",\"2436\":\"undefined\",\"2437\":\"PM\",\"2438\":\"undefined\",\"2439\":\"PM\",\"2440\":\"undefined\",\"2441\":\"nucleus\",\"2442\":\"undefined\",\"2443\":\"undefined\",\"2444\":\"undefined\",\"2445\":\"undefined\",\"2446\":\"nucleus\",\"2447\":\"nucleus\",\"2448\":\"undefined\",\"2449\":\"undefined\",\"2450\":\"PM\",\"2451\":\"PM\",\"2452\":\"PM\",\"2453\":\"undefined\",\"2454\":\"nucleus\",\"2455\":\"undefined\",\"2456\":\"nucleus\",\"2457\":\"proteasome\",\"2458\":\"undefined\",\"2459\":\"nucleus\",\"2460\":\"nucleus\",\"2461\":\"mitochondria\",\"2462\":\"undefined\",\"2463\":\"undefined\",\"2464\":\"cytosol\",\"2465\":\"nucleus\",\"2466\":\"undefined\",\"2467\":\"nucleus\",\"2468\":\"ER\",\"2469\":\"nucleus\",\"2470\":\"undefined\",\"2471\":\"nucleus\",\"2472\":\"cytosol\",\"2473\":\"undefined\",\"2474\":\"mitochondria\",\"2475\":\"ER\",\"2476\":\"mitochondria\",\"2477\":\"undefined\",\"2478\":\"undefined\",\"2479\":\"undefined\",\"2480\":\"undefined\",\"2481\":\"ER\",\"2482\":\"undefined\",\"2483\":\"nucleus\",\"2484\":\"undefined\",\"2485\":\"mitochondria\",\"2486\":\"cytosol\",\"2487\":\"undefined\",\"2488\":\"undefined\",\"2489\":\"undefined\",\"2490\":\"nucleus\",\"2491\":\"nucleus\",\"2492\":\"undefined\",\"2493\":\"undefined\",\"2494\":\"undefined\",\"2495\":\"undefined\",\"2496\":\"undefined\",\"2497\":\"undefined\",\"2498\":\"undefined\",\"2499\":\"cytosol\",\"2500\":\"undefined\",\"2501\":\"undefined\",\"2502\":\"nucleus\",\"2503\":\"vacuole\",\"2504\":\"undefined\",\"2505\":\"undefined\",\"2506\":\"ER\",\"2507\":\"undefined\",\"2508\":\"undefined\",\"2509\":\"nucleus\",\"2510\":\"undefined\",\"2511\":\"undefined\",\"2512\":\"undefined\",\"2513\":\"undefined\",\"2514\":\"undefined\",\"2515\":\"nucleus\",\"2516\":\"undefined\",\"2517\":\"undefined\",\"2518\":\"undefined\",\"2519\":\"undefined\",\"2520\":\"ER\",\"2521\":\"undefined\",\"2522\":\"undefined\",\"2523\":\"nucleus\",\"2524\":\"mitochondria\",\"2525\":\"nucleus\",\"2526\":\"ER\",\"2527\":\"undefined\",\"2528\":\"mitochondria\",\"2529\":\"nucleus\",\"2530\":\"PM\",\"2531\":\"undefined\",\"2532\":\"undefined\",\"2533\":\"undefined\",\"2534\":\"undefined\",\"2535\":\"cytosol\",\"2536\":\"undefined\",\"2537\":\"cytosol\",\"2538\":\"undefined\",\"2539\":\"undefined\",\"2540\":\"cytosol\",\"2541\":\"ER\",\"2542\":\"undefined\",\"2543\":\"cytosol\",\"2544\":\"undefined\",\"2545\":\"cytosol\",\"2546\":\"nucleus\",\"2547\":\"undefined\",\"2548\":\"undefined\",\"2549\":\"undefined\",\"2550\":\"undefined\",\"2551\":\"undefined\",\"2552\":\"nucleus\",\"2553\":\"cytosol\",\"2554\":\"nucleus\",\"2555\":\"undefined\",\"2556\":\"undefined\",\"2557\":\"nucleus\",\"2558\":\"nucleus\",\"2559\":\"nucleus\",\"2560\":\"undefined\",\"2561\":\"Golgi\",\"2562\":\"undefined\",\"2563\":\"undefined\",\"2564\":\"ER\",\"2565\":\"PM\",\"2566\":\"undefined\",\"2567\":\"Golgi\",\"2568\":\"undefined\",\"2569\":\"undefined\",\"2570\":\"undefined\",\"2571\":\"mitochondria\",\"2572\":\"undefined\",\"2573\":\"nucleus\",\"2574\":\"nucleus\",\"2575\":\"cytosol\",\"2576\":\"NE\",\"2577\":\"nucleus\",\"2578\":\"PM\",\"2579\":\"undefined\",\"2580\":\"undefined\",\"2581\":\"NE\",\"2582\":\"cytosol\",\"2583\":\"undefined\",\"2584\":\"cytosol\",\"2585\":\"undefined\",\"2586\":\"undefined\",\"2587\":\"ER\",\"2588\":\"mitochondria\",\"2589\":\"nucleus\",\"2590\":\"nucleus\",\"2591\":\"undefined\",\"2592\":\"nucleus\",\"2593\":\"nucleus\",\"2594\":\"undefined\",\"2595\":\"cytosol\",\"2596\":\"undefined\",\"2597\":\"undefined\",\"2598\":\"undefined\",\"2599\":\"undefined\",\"2600\":\"undefined\",\"2601\":\"undefined\",\"2602\":\"cytosol\",\"2603\":\"mitochondria\",\"2604\":\"nucleus\",\"2605\":\"ribosome\",\"2606\":\"undefined\",\"2607\":\"mitochondria\",\"2608\":\"undefined\",\"2609\":\"nucleus\",\"2610\":\"vacuole\",\"2611\":\"undefined\",\"2612\":\"cytosol\",\"2613\":\"undefined\",\"2614\":\"peroxisome\",\"2615\":\"undefined\",\"2616\":\"mitochondria\",\"2617\":\"undefined\",\"2618\":\"undefined\",\"2619\":\"mitochondria\",\"2620\":\"ribosome\",\"2621\":\"PM\",\"2622\":\"nucleus\",\"2623\":\"undefined\",\"2624\":\"undefined\",\"2625\":\"undefined\",\"2626\":\"PM\",\"2627\":\"cytosol\",\"2628\":\"undefined\",\"2629\":\"nucleus\",\"2630\":\"undefined\",\"2631\":\"nucleus\",\"2632\":\"vacuole\",\"2633\":\"undefined\",\"2634\":\"nucleus\",\"2635\":\"mitochondria\",\"2636\":\"cytosol\",\"2637\":\"undefined\",\"2638\":\"Golgi\",\"2639\":\"undefined\",\"2640\":\"undefined\",\"2641\":\"cytosol\",\"2642\":\"nucleus\",\"2643\":\"nucleus\",\"2644\":\"mitochondria\",\"2645\":\"mitochondria\",\"2646\":\"nucleus\",\"2647\":\"undefined\",\"2648\":\"nucleus\",\"2649\":\"undefined\",\"2650\":\"undefined\",\"2651\":\"undefined\",\"2652\":\"mitochondria\",\"2653\":\"undefined\",\"2654\":\"nucleus\",\"2655\":\"Golgi\",\"2656\":\"undefined\",\"2657\":\"undefined\",\"2658\":\"mitochondria\",\"2659\":\"mitochondria\",\"2660\":\"ribosome\",\"2661\":\"PM\",\"2662\":\"undefined\",\"2663\":\"proteasome\",\"2664\":\"undefined\",\"2665\":\"cytosol\",\"2666\":\"nucleus\",\"2667\":\"ER\",\"2668\":\"undefined\",\"2669\":\"undefined\",\"2670\":\"NE\",\"2671\":\"ER\",\"2672\":\"mitochondria\",\"2673\":\"vacuole\",\"2674\":\"nucleus\",\"2675\":\"undefined\",\"2676\":\"undefined\",\"2677\":\"undefined\",\"2678\":\"undefined\",\"2679\":\"undefined\",\"2680\":\"ribosome\",\"2681\":\"nucleus\",\"2682\":\"nucleus\",\"2683\":\"NE\",\"2684\":\"nucleus\",\"2685\":\"mitochondria\",\"2686\":\"undefined\",\"2687\":\"undefined\",\"2688\":\"undefined\",\"2689\":\"NE\",\"2690\":\"NE\",\"2691\":\"undefined\",\"2692\":\"undefined\",\"2693\":\"undefined\",\"2694\":\"NE\",\"2695\":\"vacuole\",\"2696\":\"ribosome\",\"2697\":\"undefined\",\"2698\":\"mitochondria\",\"2699\":\"ER\",\"2700\":\"undefined\",\"2701\":\"mitochondria\",\"2702\":\"mitochondria\",\"2703\":\"PM\",\"2704\":\"undefined\",\"2705\":\"cytosol\",\"2706\":\"ER\",\"2707\":\"undefined\",\"2708\":\"undefined\",\"2709\":\"undefined\",\"2710\":\"undefined\",\"2711\":\"undefined\",\"2712\":\"cytosol\",\"2713\":\"undefined\",\"2714\":\"undefined\",\"2715\":\"vacuole\",\"2716\":\"undefined\",\"2717\":\"undefined\",\"2718\":\"nucleus\",\"2719\":\"undefined\",\"2720\":\"cytosol\",\"2721\":\"nucleus\",\"2722\":\"undefined\",\"2723\":\"undefined\",\"2724\":\"nucleus\",\"2725\":\"vacuole\",\"2726\":\"mitochondria\",\"2727\":\"undefined\",\"2728\":\"peroxisome\",\"2729\":\"undefined\",\"2730\":\"undefined\",\"2731\":\"nucleus\",\"2732\":\"undefined\",\"2733\":\"undefined\",\"2734\":\"undefined\",\"2735\":\"undefined\",\"2736\":\"nucleus\",\"2737\":\"undefined\",\"2738\":\"undefined\",\"2739\":\"undefined\",\"2740\":\"undefined\",\"2741\":\"undefined\",\"2742\":\"ER\",\"2743\":\"ER\",\"2744\":\"nucleus\",\"2745\":\"undefined\",\"2746\":\"mitochondria\",\"2747\":\"cytosol\",\"2748\":\"undefined\",\"2749\":\"undefined\",\"2750\":\"undefined\",\"2751\":\"undefined\",\"2752\":\"mitochondria\",\"2753\":\"vacuole\",\"2754\":\"undefined\",\"2755\":\"mitochondria\",\"2756\":\"cytosol\",\"2757\":\"undefined\",\"2758\":\"mitochondria\",\"2759\":\"undefined\",\"2760\":\"undefined\",\"2761\":\"nucleus\",\"2762\":\"NE\",\"2763\":\"nucleus\",\"2764\":\"cytosol\",\"2765\":\"undefined\",\"2766\":\"vacuole\",\"2767\":\"undefined\",\"2768\":\"undefined\",\"2769\":\"mitochondria\",\"2770\":\"nucleus\",\"2771\":\"undefined\",\"2772\":\"undefined\",\"2773\":\"undefined\",\"2774\":\"ER\",\"2775\":\"undefined\",\"2776\":\"undefined\",\"2777\":\"undefined\",\"2778\":\"undefined\",\"2779\":\"mitochondria\",\"2780\":\"mitochondria\",\"2781\":\"undefined\",\"2782\":\"undefined\",\"2783\":\"nucleus\",\"2784\":\"undefined\",\"2785\":\"undefined\",\"2786\":\"undefined\",\"2787\":\"undefined\",\"2788\":\"undefined\",\"2789\":\"undefined\",\"2790\":\"cytosol\",\"2791\":\"cytosol\",\"2792\":\"undefined\",\"2793\":\"PM\",\"2794\":\"nucleus\",\"2795\":\"ER\",\"2796\":\"nucleus\",\"2797\":\"undefined\",\"2798\":\"mitochondria\",\"2799\":\"cytosol\",\"2800\":\"PM\",\"2801\":\"undefined\",\"2802\":\"undefined\",\"2803\":\"undefined\",\"2804\":\"undefined\",\"2805\":\"ER\",\"2806\":\"undefined\",\"2807\":\"undefined\",\"2808\":\"PM\",\"2809\":\"undefined\",\"2810\":\"PM\",\"2811\":\"undefined\",\"2812\":\"Golgi\",\"2813\":\"undefined\",\"2814\":\"undefined\",\"2815\":\"Golgi\",\"2816\":\"cytosol\",\"2817\":\"undefined\",\"2818\":\"undefined\",\"2819\":\"NE\",\"2820\":\"mitochondria\",\"2821\":\"ER\",\"2822\":\"undefined\",\"2823\":\"undefined\",\"2824\":\"ER\",\"2825\":\"undefined\",\"2826\":\"nucleus\",\"2827\":\"undefined\",\"2828\":\"undefined\",\"2829\":\"nucleus\",\"2830\":\"undefined\",\"2831\":\"undefined\",\"2832\":\"undefined\",\"2833\":\"undefined\",\"2834\":\"undefined\",\"2835\":\"undefined\",\"2836\":\"undefined\",\"2837\":\"undefined\",\"2838\":\"nucleus\",\"2839\":\"undefined\",\"2840\":\"undefined\",\"2841\":\"NE\",\"2842\":\"undefined\",\"2843\":\"undefined\",\"2844\":\"mitochondria\",\"2845\":\"undefined\",\"2846\":\"undefined\",\"2847\":\"nucleus\",\"2848\":\"undefined\",\"2849\":\"nucleus\",\"2850\":\"ER\",\"2851\":\"undefined\",\"2852\":\"undefined\",\"2853\":\"undefined\",\"2854\":\"undefined\",\"2855\":\"nucleus\",\"2856\":\"undefined\",\"2857\":\"undefined\",\"2858\":\"undefined\",\"2859\":\"undefined\",\"2860\":\"nucleus\",\"2861\":\"mitochondria\",\"2862\":\"nucleus\",\"2863\":\"undefined\",\"2864\":\"mitochondria\",\"2865\":\"nucleus\",\"2866\":\"undefined\",\"2867\":\"undefined\",\"2868\":\"undefined\",\"2869\":\"undefined\",\"2870\":\"proteasome\",\"2871\":\"undefined\",\"2872\":\"undefined\",\"2873\":\"ER\",\"2874\":\"undefined\",\"2875\":\"undefined\",\"2876\":\"undefined\",\"2877\":\"vacuole\",\"2878\":\"undefined\",\"2879\":\"undefined\",\"2880\":\"undefined\",\"2881\":\"nucleus\",\"2882\":\"cytosol\",\"2883\":\"undefined\",\"2884\":\"undefined\",\"2885\":\"undefined\",\"2886\":\"nucleus\",\"2887\":\"ER\",\"2888\":\"undefined\",\"2889\":\"undefined\",\"2890\":\"nucleus\",\"2891\":\"undefined\",\"2892\":\"nucleus\",\"2893\":\"nucleus\",\"2894\":\"ER\",\"2895\":\"undefined\",\"2896\":\"PM\",\"2897\":\"nucleus\",\"2898\":\"undefined\",\"2899\":\"PM\",\"2900\":\"undefined\",\"2901\":\"undefined\",\"2902\":\"undefined\",\"2903\":\"nucleus\",\"2904\":\"nucleus\",\"2905\":\"undefined\",\"2906\":\"undefined\",\"2907\":\"undefined\",\"2908\":\"cytosol\",\"2909\":\"nucleus\",\"2910\":\"undefined\",\"2911\":\"cytosol\",\"2912\":\"nucleus\",\"2913\":\"undefined\",\"2914\":\"undefined\",\"2915\":\"undefined\",\"2916\":\"mitochondria\",\"2917\":\"undefined\",\"2918\":\"undefined\",\"2919\":\"Golgi\",\"2920\":\"undefined\",\"2921\":\"undefined\",\"2922\":\"cytosol\",\"2923\":\"undefined\",\"2924\":\"undefined\",\"2925\":\"undefined\",\"2926\":\"undefined\",\"2927\":\"undefined\",\"2928\":\"undefined\",\"2929\":\"mitochondria\",\"2930\":\"undefined\",\"2931\":\"cytosol\",\"2932\":\"nucleus\",\"2933\":\"undefined\",\"2934\":\"undefined\",\"2935\":\"undefined\",\"2936\":\"mitochondria\",\"2937\":\"undefined\",\"2938\":\"vacuole\",\"2939\":\"undefined\",\"2940\":\"Golgi\",\"2941\":\"nucleus\",\"2942\":\"undefined\",\"2943\":\"undefined\",\"2944\":\"undefined\",\"2945\":\"nucleus\",\"2946\":\"nucleus\",\"2947\":\"ER\",\"2948\":\"mitochondria\",\"2949\":\"undefined\",\"2950\":\"undefined\",\"2951\":\"undefined\",\"2952\":\"Golgi\",\"2953\":\"undefined\",\"2954\":\"cytosol\",\"2955\":\"nucleus\",\"2956\":\"undefined\",\"2957\":\"undefined\",\"2958\":\"undefined\",\"2959\":\"undefined\",\"2960\":\"nucleus\",\"2961\":\"undefined\",\"2962\":\"cytosol\",\"2963\":\"cytosol\",\"2964\":\"ER\",\"2965\":\"undefined\",\"2966\":\"vacuole\",\"2967\":\"mitochondria\",\"2968\":\"ER\",\"2969\":\"undefined\",\"2970\":\"ER\",\"2971\":\"undefined\",\"2972\":\"ER\",\"2973\":\"vacuole\",\"2974\":\"undefined\",\"2975\":\"cytosol\",\"2976\":\"nucleus\",\"2977\":\"nucleus\",\"2978\":\"undefined\",\"2979\":\"nucleus\",\"2980\":\"Golgi\",\"2981\":\"PM\",\"2982\":\"ER\",\"2983\":\"PM\",\"2984\":\"nucleus\",\"2985\":\"NE\",\"2986\":\"undefined\",\"2987\":\"undefined\",\"2988\":\"nucleus\",\"2989\":\"undefined\",\"2990\":\"nucleus\",\"2991\":\"cytosol\",\"2992\":\"undefined\",\"2993\":\"undefined\",\"2994\":\"vacuole\",\"2995\":\"undefined\",\"2996\":\"undefined\",\"2997\":\"ER\",\"2998\":\"undefined\",\"2999\":\"undefined\",\"3000\":\"cytosol\",\"3001\":\"undefined\",\"3002\":\"nucleus\",\"3003\":\"undefined\",\"3004\":\"undefined\",\"3005\":\"undefined\",\"3006\":\"cytosol\",\"3007\":\"mitochondria\",\"3008\":\"undefined\",\"3009\":\"ER\",\"3010\":\"cytosol\",\"3011\":\"undefined\",\"3012\":\"nucleus\",\"3013\":\"undefined\",\"3014\":\"undefined\",\"3015\":\"cytosol\",\"3016\":\"mitochondria\",\"3017\":\"vacuole\",\"3018\":\"cytosol\",\"3019\":\"undefined\",\"3020\":\"vacuole\",\"3021\":\"undefined\",\"3022\":\"mitochondria\",\"3023\":\"undefined\",\"3024\":\"nucleus\",\"3025\":\"undefined\",\"3026\":\"nucleus\",\"3027\":\"nucleus\",\"3028\":\"undefined\",\"3029\":\"nucleus\",\"3030\":\"undefined\",\"3031\":\"undefined\",\"3032\":\"mitochondria\",\"3033\":\"undefined\",\"3034\":\"undefined\",\"3035\":\"nucleus\",\"3036\":\"undefined\",\"3037\":\"nucleus\",\"3038\":\"undefined\",\"3039\":\"undefined\",\"3040\":\"Golgi\",\"3041\":\"proteasome\",\"3042\":\"undefined\",\"3043\":\"nucleus\",\"3044\":\"ER\",\"3045\":\"undefined\",\"3046\":\"undefined\",\"3047\":\"undefined\",\"3048\":\"mitochondria\",\"3049\":\"undefined\",\"3050\":\"cytosol\",\"3051\":\"undefined\",\"3052\":\"cytosol\",\"3053\":\"nucleus\",\"3054\":\"nucleus\",\"3055\":\"ER\",\"3056\":\"undefined\",\"3057\":\"undefined\",\"3058\":\"undefined\",\"3059\":\"nucleus\",\"3060\":\"nucleus\",\"3061\":\"undefined\",\"3062\":\"undefined\",\"3063\":\"nucleus\",\"3064\":\"nucleus\",\"3065\":\"nucleus\",\"3066\":\"nucleus\",\"3067\":\"PM\",\"3068\":\"undefined\",\"3069\":\"cytosol\",\"3070\":\"undefined\",\"3071\":\"nucleus\",\"3072\":\"PM\",\"3073\":\"undefined\",\"3074\":\"undefined\",\"3075\":\"undefined\",\"3076\":\"undefined\",\"3077\":\"undefined\",\"3078\":\"undefined\",\"3079\":\"nucleus\",\"3080\":\"undefined\",\"3081\":\"undefined\",\"3082\":\"Golgi\",\"3083\":\"undefined\",\"3084\":\"undefined\",\"3085\":\"undefined\",\"3086\":\"undefined\",\"3087\":\"undefined\",\"3088\":\"undefined\",\"3089\":\"cytosol\",\"3090\":\"undefined\",\"3091\":\"undefined\",\"3092\":\"PM\",\"3093\":\"undefined\",\"3094\":\"undefined\",\"3095\":\"nucleus\",\"3096\":\"cytosol\",\"3097\":\"mitochondria\",\"3098\":\"undefined\",\"3099\":\"peroxisome\",\"3100\":\"undefined\",\"3101\":\"nucleus\",\"3102\":\"nucleus\",\"3103\":\"ER\",\"3104\":\"mitochondria\",\"3105\":\"nucleus\",\"3106\":\"nucleus\",\"3107\":\"undefined\",\"3108\":\"cytosol\",\"3109\":\"undefined\",\"3110\":\"undefined\",\"3111\":\"mitochondria\",\"3112\":\"undefined\",\"3113\":\"undefined\",\"3114\":\"undefined\",\"3115\":\"nucleus\",\"3116\":\"undefined\",\"3117\":\"undefined\",\"3118\":\"nucleus\",\"3119\":\"mitochondria\",\"3120\":\"nucleus\",\"3121\":\"nucleus\",\"3122\":\"nucleus\",\"3123\":\"undefined\",\"3124\":\"ER\",\"3125\":\"undefined\",\"3126\":\"mitochondria\",\"3127\":\"undefined\",\"3128\":\"undefined\",\"3129\":\"undefined\",\"3130\":\"mitochondria\",\"3131\":\"nucleus\",\"3132\":\"undefined\",\"3133\":\"undefined\",\"3134\":\"undefined\",\"3135\":\"undefined\",\"3136\":\"undefined\",\"3137\":\"undefined\",\"3138\":\"PM\",\"3139\":\"nucleus\",\"3140\":\"undefined\",\"3141\":\"undefined\",\"3142\":\"undefined\",\"3143\":\"cytosol\",\"3144\":\"undefined\",\"3145\":\"vacuole\",\"3146\":\"undefined\",\"3147\":\"undefined\",\"3148\":\"undefined\",\"3149\":\"undefined\",\"3150\":\"undefined\",\"3151\":\"undefined\",\"3152\":\"undefined\",\"3153\":\"undefined\",\"3154\":\"mitochondria\",\"3155\":\"PM\",\"3156\":\"undefined\",\"3157\":\"undefined\",\"3158\":\"undefined\",\"3159\":\"undefined\",\"3160\":\"undefined\",\"3161\":\"undefined\",\"3162\":\"undefined\",\"3163\":\"undefined\",\"3164\":\"undefined\",\"3165\":\"ER\",\"3166\":\"undefined\",\"3167\":\"nucleus\",\"3168\":\"nucleus\",\"3169\":\"vacuole\",\"3170\":\"undefined\",\"3171\":\"cytosol\",\"3172\":\"nucleus\",\"3173\":\"undefined\",\"3174\":\"vacuole\",\"3175\":\"undefined\",\"3176\":\"undefined\",\"3177\":\"ER\",\"3178\":\"undefined\",\"3179\":\"cytosol\",\"3180\":\"undefined\",\"3181\":\"undefined\",\"3182\":\"nucleus\",\"3183\":\"cytosol\",\"3184\":\"undefined\",\"3185\":\"PM\",\"3186\":\"undefined\",\"3187\":\"undefined\",\"3188\":\"undefined\",\"3189\":\"undefined\",\"3190\":\"undefined\",\"3191\":\"LD\",\"3192\":\"undefined\",\"3193\":\"PM\",\"3194\":\"undefined\",\"3195\":\"ER\",\"3196\":\"undefined\",\"3197\":\"undefined\",\"3198\":\"nucleus\",\"3199\":\"undefined\",\"3200\":\"undefined\",\"3201\":\"undefined\",\"3202\":\"vacuole\",\"3203\":\"nucleus\",\"3204\":\"nucleus\",\"3205\":\"undefined\",\"3206\":\"undefined\",\"3207\":\"nucleus\",\"3208\":\"undefined\",\"3209\":\"PM\",\"3210\":\"undefined\",\"3211\":\"nucleus\",\"3212\":\"undefined\",\"3213\":\"nucleus\",\"3214\":\"mitochondria\",\"3215\":\"undefined\",\"3216\":\"undefined\",\"3217\":\"undefined\",\"3218\":\"nucleus\",\"3219\":\"undefined\",\"3220\":\"Golgi\",\"3221\":\"PM\",\"3222\":\"nucleus\",\"3223\":\"mitochondria\",\"3224\":\"PM\",\"3225\":\"ER\",\"3226\":\"undefined\",\"3227\":\"undefined\",\"3228\":\"undefined\",\"3229\":\"nucleus\",\"3230\":\"mitochondria\",\"3231\":\"undefined\",\"3232\":\"undefined\",\"3233\":\"cytosol\",\"3234\":\"undefined\",\"3235\":\"undefined\",\"3236\":\"cytosol\",\"3237\":\"undefined\",\"3238\":\"undefined\",\"3239\":\"undefined\",\"3240\":\"undefined\",\"3241\":\"nucleus\",\"3242\":\"undefined\",\"3243\":\"nucleus\",\"3244\":\"PM\",\"3245\":\"PM\",\"3246\":\"undefined\",\"3247\":\"undefined\",\"3248\":\"undefined\",\"3249\":\"vacuole\",\"3250\":\"nucleus\",\"3251\":\"nucleus\",\"3252\":\"undefined\",\"3253\":\"undefined\",\"3254\":\"undefined\",\"3255\":\"undefined\",\"3256\":\"undefined\",\"3257\":\"undefined\",\"3258\":\"undefined\",\"3259\":\"undefined\",\"3260\":\"undefined\",\"3261\":\"nucleus\",\"3262\":\"ER\",\"3263\":\"nucleus\",\"3264\":\"nucleus\",\"3265\":\"nucleus\",\"3266\":\"undefined\",\"3267\":\"mitochondria\",\"3268\":\"undefined\",\"3269\":\"undefined\",\"3270\":\"undefined\",\"3271\":\"undefined\",\"3272\":\"undefined\",\"3273\":\"undefined\",\"3274\":\"nucleus\",\"3275\":\"undefined\",\"3276\":\"nucleus\",\"3277\":\"undefined\",\"3278\":\"undefined\",\"3279\":\"proteasome\",\"3280\":\"cytosol\",\"3281\":\"mitochondria\",\"3282\":\"nucleus\",\"3283\":\"undefined\",\"3284\":\"undefined\",\"3285\":\"undefined\",\"3286\":\"PM\",\"3287\":\"nucleus\",\"3288\":\"undefined\",\"3289\":\"undefined\",\"3290\":\"mitochondria\",\"3291\":\"mitochondria\",\"3292\":\"vacuole\",\"3293\":\"undefined\",\"3294\":\"undefined\",\"3295\":\"undefined\",\"3296\":\"undefined\",\"3297\":\"undefined\",\"3298\":\"nucleus\",\"3299\":\"vacuole\",\"3300\":\"nucleus\",\"3301\":\"cytosol\",\"3302\":\"undefined\",\"3303\":\"undefined\",\"3304\":\"undefined\",\"3305\":\"undefined\",\"3306\":\"undefined\",\"3307\":\"ER\",\"3308\":\"nucleus\",\"3309\":\"nucleus\",\"3310\":\"nucleus\",\"3311\":\"undefined\",\"3312\":\"undefined\",\"3313\":\"mitochondria\",\"3314\":\"cytosol\",\"3315\":\"cytosol\",\"3316\":\"cytosol\",\"3317\":\"undefined\",\"3318\":\"cytosol\",\"3319\":\"PM\",\"3320\":\"undefined\",\"3321\":\"undefined\",\"3322\":\"undefined\",\"3323\":\"vacuole\",\"3324\":\"nucleus\",\"3325\":\"undefined\",\"3326\":\"vacuole\",\"3327\":\"undefined\",\"3328\":\"undefined\",\"3329\":\"undefined\",\"3330\":\"undefined\",\"3331\":\"cytosol\",\"3332\":\"nucleus\",\"3333\":\"nucleus\",\"3334\":\"undefined\",\"3335\":\"nucleus\",\"3336\":\"ER\",\"3337\":\"undefined\",\"3338\":\"mitochondria\",\"3339\":\"nucleus\",\"3340\":\"mitochondria\",\"3341\":\"undefined\",\"3342\":\"undefined\",\"3343\":\"nucleus\",\"3344\":\"undefined\",\"3345\":\"cytosol\",\"3346\":\"LD\",\"3347\":\"undefined\",\"3348\":\"nucleus\",\"3349\":\"nucleus\",\"3350\":\"nucleus\",\"3351\":\"undefined\",\"3352\":\"undefined\",\"3353\":\"undefined\",\"3354\":\"nucleus\",\"3355\":\"ER\",\"3356\":\"NE\",\"3357\":\"undefined\",\"3358\":\"undefined\",\"3359\":\"nucleus\",\"3360\":\"cytosol\",\"3361\":\"vacuole\",\"3362\":\"undefined\",\"3363\":\"undefined\",\"3364\":\"ER\",\"3365\":\"Golgi\",\"3366\":\"nucleus\",\"3367\":\"PM\",\"3368\":\"undefined\",\"3369\":\"undefined\",\"3370\":\"cytosol\",\"3371\":\"undefined\",\"3372\":\"undefined\",\"3373\":\"undefined\",\"3374\":\"PM\",\"3375\":\"cytosol\",\"3376\":\"undefined\",\"3377\":\"nucleus\",\"3378\":\"undefined\",\"3379\":\"undefined\",\"3380\":\"ER\",\"3381\":\"undefined\",\"3382\":\"nucleus\",\"3383\":\"undefined\",\"3384\":\"undefined\",\"3385\":\"undefined\",\"3386\":\"undefined\",\"3387\":\"nucleus\",\"3388\":\"undefined\",\"3389\":\"ER\",\"3390\":\"nucleus\",\"3391\":\"nucleus\",\"3392\":\"ER\",\"3393\":\"undefined\",\"3394\":\"mitochondria\",\"3395\":\"mitochondria\",\"3396\":\"undefined\",\"3397\":\"undefined\",\"3398\":\"nucleus\",\"3399\":\"cytosol\",\"3400\":\"undefined\",\"3401\":\"undefined\",\"3402\":\"undefined\",\"3403\":\"undefined\",\"3404\":\"cytosol\",\"3405\":\"Golgi\",\"3406\":\"undefined\",\"3407\":\"undefined\",\"3408\":\"undefined\",\"3409\":\"undefined\",\"3410\":\"vacuole\",\"3411\":\"mitochondria\",\"3412\":\"undefined\",\"3413\":\"undefined\",\"3414\":\"undefined\",\"3415\":\"undefined\",\"3416\":\"nucleus\",\"3417\":\"undefined\",\"3418\":\"undefined\",\"3419\":\"undefined\",\"3420\":\"undefined\",\"3421\":\"PM\",\"3422\":\"undefined\",\"3423\":\"mitochondria\",\"3424\":\"undefined\",\"3425\":\"undefined\",\"3426\":\"undefined\",\"3427\":\"vacuole\",\"3428\":\"undefined\",\"3429\":\"undefined\",\"3430\":\"undefined\",\"3431\":\"undefined\",\"3432\":\"proteasome\",\"3433\":\"undefined\",\"3434\":\"undefined\",\"3435\":\"vacuole\",\"3436\":\"undefined\",\"3437\":\"undefined\",\"3438\":\"undefined\",\"3439\":\"undefined\",\"3440\":\"cytosol\",\"3441\":\"undefined\",\"3442\":\"Golgi\",\"3443\":\"undefined\",\"3444\":\"undefined\",\"3445\":\"undefined\",\"3446\":\"undefined\",\"3447\":\"undefined\",\"3448\":\"undefined\",\"3449\":\"mitochondria\",\"3450\":\"undefined\",\"3451\":\"undefined\",\"3452\":\"undefined\",\"3453\":\"undefined\",\"3454\":\"undefined\",\"3455\":\"vacuole\",\"3456\":\"nucleus\",\"3457\":\"mitochondria\",\"3458\":\"undefined\",\"3459\":\"undefined\",\"3460\":\"mitochondria\",\"3461\":\"undefined\",\"3462\":\"undefined\",\"3463\":\"undefined\",\"3464\":\"undefined\",\"3465\":\"undefined\",\"3466\":\"undefined\",\"3467\":\"undefined\",\"3468\":\"nucleus\",\"3469\":\"vacuole\",\"3470\":\"undefined\",\"3471\":\"undefined\",\"3472\":\"undefined\",\"3473\":\"vacuole\",\"3474\":\"PM\",\"3475\":\"undefined\",\"3476\":\"nucleus\",\"3477\":\"nucleus\",\"3478\":\"undefined\",\"3479\":\"nucleus\",\"3480\":\"undefined\",\"3481\":\"mitochondria\",\"3482\":\"undefined\",\"3483\":\"undefined\",\"3484\":\"PM\",\"3485\":\"undefined\",\"3486\":\"nucleus\",\"3487\":\"undefined\",\"3488\":\"undefined\",\"3489\":\"mitochondria\",\"3490\":\"mitochondria\",\"3491\":\"proteasome\",\"3492\":\"undefined\",\"3493\":\"ER\",\"3494\":\"undefined\",\"3495\":\"nucleus\",\"3496\":\"undefined\",\"3497\":\"nucleus\",\"3498\":\"undefined\",\"3499\":\"undefined\",\"3500\":\"ER\",\"3501\":\"ER\",\"3502\":\"ER\",\"3503\":\"nucleus\",\"3504\":\"undefined\",\"3505\":\"undefined\",\"3506\":\"nucleus\",\"3507\":\"undefined\",\"3508\":\"undefined\",\"3509\":\"undefined\",\"3510\":\"undefined\",\"3511\":\"undefined\",\"3512\":\"undefined\",\"3513\":\"nucleus\",\"3514\":\"undefined\",\"3515\":\"undefined\",\"3516\":\"PM\",\"3517\":\"undefined\",\"3518\":\"undefined\",\"3519\":\"NE\",\"3520\":\"undefined\",\"3521\":\"cytosol\",\"3522\":\"cytosol\",\"3523\":\"ER\",\"3524\":\"undefined\",\"3525\":\"undefined\",\"3526\":\"undefined\",\"3527\":\"undefined\",\"3528\":\"undefined\",\"3529\":\"undefined\",\"3530\":\"cytosol\",\"3531\":\"nucleus\",\"3532\":\"peroxisome\",\"3533\":\"cytosol\",\"3534\":\"nucleus\",\"3535\":\"undefined\",\"3536\":\"ER\",\"3537\":\"undefined\",\"3538\":\"undefined\",\"3539\":\"undefined\",\"3540\":\"vacuole\",\"3541\":\"undefined\",\"3542\":\"mitochondria\",\"3543\":\"nucleus\",\"3544\":\"undefined\",\"3545\":\"undefined\",\"3546\":\"undefined\",\"3547\":\"undefined\",\"3548\":\"nucleus\",\"3549\":\"cytosol\",\"3550\":\"undefined\",\"3551\":\"nucleus\",\"3552\":\"undefined\",\"3553\":\"undefined\",\"3554\":\"undefined\",\"3555\":\"undefined\",\"3556\":\"undefined\",\"3557\":\"undefined\",\"3558\":\"nucleus\",\"3559\":\"mitochondria\",\"3560\":\"undefined\",\"3561\":\"undefined\",\"3562\":\"undefined\",\"3563\":\"undefined\",\"3564\":\"undefined\",\"3565\":\"nucleus\",\"3566\":\"undefined\",\"3567\":\"undefined\",\"3568\":\"undefined\",\"3569\":\"ribosome\",\"3570\":\"Golgi\",\"3571\":\"PM\",\"3572\":\"undefined\",\"3573\":\"cytosol\",\"3574\":\"nucleus\",\"3575\":\"vacuole\",\"3576\":\"undefined\",\"3577\":\"ER\",\"3578\":\"ER\",\"3579\":\"undefined\",\"3580\":\"undefined\",\"3581\":\"nucleus\",\"3582\":\"mitochondria\",\"3583\":\"nucleus\",\"3584\":\"undefined\",\"3585\":\"ribosome\",\"3586\":\"undefined\",\"3587\":\"undefined\",\"3588\":\"undefined\",\"3589\":\"undefined\",\"3590\":\"undefined\",\"3591\":\"undefined\",\"3592\":\"ribosome\",\"3593\":\"undefined\",\"3594\":\"undefined\",\"3595\":\"undefined\",\"3596\":\"undefined\",\"3597\":\"ribosome\",\"3598\":\"mitochondria\",\"3599\":\"undefined\",\"3600\":\"undefined\",\"3601\":\"undefined\",\"3602\":\"nucleus\",\"3603\":\"undefined\",\"3604\":\"undefined\",\"3605\":\"undefined\",\"3606\":\"undefined\",\"3607\":\"ER\",\"3608\":\"nucleus\",\"3609\":\"undefined\",\"3610\":\"vacuole\",\"3611\":\"undefined\",\"3612\":\"undefined\",\"3613\":\"undefined\",\"3614\":\"undefined\",\"3615\":\"undefined\",\"3616\":\"cytosol\",\"3617\":\"ER\",\"3618\":\"nucleus\",\"3619\":\"nucleus\",\"3620\":\"ER\",\"3621\":\"undefined\",\"3622\":\"undefined\",\"3623\":\"undefined\",\"3624\":\"undefined\",\"3625\":\"cytosol\",\"3626\":\"undefined\",\"3627\":\"PM\",\"3628\":\"undefined\",\"3629\":\"ER\",\"3630\":\"cytosol\",\"3631\":\"mitochondria\",\"3632\":\"undefined\",\"3633\":\"nucleus\",\"3634\":\"ER\",\"3635\":\"undefined\",\"3636\":\"undefined\",\"3637\":\"nucleus\",\"3638\":\"vacuole\",\"3639\":\"undefined\",\"3640\":\"undefined\",\"3641\":\"undefined\"},\"normalized profile?DTT_map1?01k\":{\"0\":0.1717945837,\"1\":0.3526773226,\"2\":0.1736231948,\"3\":0.0422097825,\"4\":null,\"5\":0.2257412174,\"6\":0.0610344367,\"7\":0.3026154031,\"8\":0.2605566326,\"9\":0.139056222,\"10\":0.0771042736,\"11\":0.083353578,\"12\":0.2214066449,\"13\":0.3766476463,\"14\":0.2420804243,\"15\":0.1304349371,\"16\":0.4995909506,\"17\":0.293731829,\"18\":0.2519339984,\"19\":0.2963623383,\"20\":0.2237480377,\"21\":0.2009905182,\"22\":0.3247716854,\"23\":null,\"24\":0.3739500652,\"25\":0.3599734851,\"26\":0.4375782008,\"27\":0.2368001006,\"28\":0.3991962694,\"29\":0.2216817856,\"30\":0.1070943962,\"31\":0.2278721244,\"32\":0.1621621622,\"33\":0.3792249485,\"34\":0.2319607823,\"35\":0.231407201,\"36\":0.2285130674,\"37\":0.3598738386,\"38\":0.3516948111,\"39\":0.2234447845,\"40\":0.2234391191,\"41\":0.2311218753,\"42\":0.389913372,\"43\":0.2339033764,\"44\":0.2360223686,\"45\":0.2352572025,\"46\":0.2095842297,\"47\":0.2462440064,\"48\":null,\"49\":0.2313051222,\"50\":0.2109419498,\"51\":0.156223975,\"52\":0.1141710471,\"53\":0.0785574183,\"54\":0.3228603135,\"55\":0.0775753397,\"56\":0.0851638363,\"57\":0.2207573979,\"58\":0.2714460344,\"59\":0.3198565992,\"60\":0.1025328356,\"61\":0.0463281757,\"62\":0.0344315362,\"63\":0.3131017276,\"64\":0.2451907806,\"65\":0.2188626192,\"66\":0.3489506173,\"67\":0.2395118558,\"68\":0.2506937918,\"69\":0.1025890622,\"70\":0.2506848933,\"71\":0.1214203128,\"72\":0.2411436308,\"73\":0.0751562298,\"74\":0.0888195708,\"75\":0.3273315316,\"76\":0.0194200181,\"77\":0.2512430347,\"78\":0.2402404922,\"79\":0.3673212816,\"80\":0.195573766,\"81\":0.2250141989,\"82\":0.2114092835,\"83\":0.0172573922,\"84\":0.316702571,\"85\":0.1132762455,\"86\":0.2427399639,\"87\":0.0,\"88\":0.2475450489,\"89\":0.0947526299,\"90\":0.1130713253,\"91\":0.1077682285,\"92\":0.2396728498,\"93\":0.3842860568,\"94\":0.3082832742,\"95\":0.0918414137,\"96\":0.3711259923,\"97\":0.2160018951,\"98\":0.0776837149,\"99\":0.0906659767,\"100\":0.0849170209,\"101\":0.0981407897,\"102\":0.0818535044,\"103\":null,\"104\":0.0899724517,\"105\":0.0930470947,\"106\":0.0870356315,\"107\":0.090164752,\"108\":0.0950992776,\"109\":0.1699087825,\"110\":0.1229515283,\"111\":0.0731911061,\"112\":0.2263014579,\"113\":0.0753727185,\"114\":0.1267933867,\"115\":0.0583286293,\"116\":0.232803655,\"117\":null,\"118\":0.3696025271,\"119\":0.2474835043,\"120\":0.2987000917,\"121\":0.3525789699,\"122\":0.1327532505,\"123\":0.0937452558,\"124\":0.0793903188,\"125\":0.0746188443,\"126\":0.0451705226,\"127\":0.26715139,\"128\":0.0276848949,\"129\":0.1808150881,\"130\":0.1175339043,\"131\":0.0343402024,\"132\":0.0324816862,\"133\":null,\"134\":0.149469019,\"135\":0.1714149273,\"136\":0.2113763883,\"137\":0.2609803223,\"138\":0.2567508298,\"139\":0.0272403632,\"140\":0.1561336245,\"141\":0.0356158082,\"142\":0.0,\"143\":0.0,\"144\":0.3621487478,\"145\":0.2096518604,\"146\":0.2322396345,\"147\":0.2085608511,\"148\":0.3904684797,\"149\":0.3851693428,\"150\":0.2290118598,\"151\":0.0689687958,\"152\":0.3789117204,\"153\":0.0172884609,\"154\":0.3136225205,\"155\":0.1343431363,\"156\":0.3008277582,\"157\":0.366277269,\"158\":0.3443954468,\"159\":0.2160933373,\"160\":0.2214681288,\"161\":0.1095808728,\"162\":0.2199662299,\"163\":0.1996559132,\"164\":0.229977424,\"165\":0.2994056428,\"166\":0.3287184984,\"167\":0.0,\"168\":0.0,\"169\":0.0,\"170\":0.0773908873,\"171\":0.2070790809,\"172\":0.3500540677,\"173\":0.2370353762,\"174\":0.1026219358,\"175\":0.0886468199,\"176\":0.2212258143,\"177\":0.2456028715,\"178\":0.1914654413,\"179\":0.3722273175,\"180\":0.0831333078,\"181\":0.1937319081,\"182\":0.2269170924,\"183\":0.0669360078,\"184\":0.2421083762,\"185\":0.2423411065,\"186\":0.2141212899,\"187\":0.1335624786,\"188\":0.1096007544,\"189\":0.3792334813,\"190\":0.3213199649,\"191\":0.2799432951,\"192\":0.2627649447,\"193\":0.3428509065,\"194\":0.2247248562,\"195\":0.2352488613,\"196\":0.3574912508,\"197\":0.1469197249,\"198\":0.160075099,\"199\":0.0,\"200\":0.0536464573,\"201\":0.1510253216,\"202\":0.1271706069,\"203\":0.2180901355,\"204\":0.1129508212,\"205\":0.2824501928,\"206\":0.2381741881,\"207\":0.3267458224,\"208\":0.3695037391,\"209\":0.0308597777,\"210\":0.1302044619,\"211\":0.3587100299,\"212\":0.2064851196,\"213\":0.1897648849,\"214\":0.0365491433,\"215\":0.2715041052,\"216\":0.2988072785,\"217\":0.4605588818,\"218\":0.0454073137,\"219\":0.1012106249,\"220\":0.0938666911,\"221\":0.0775994052,\"222\":0.118005703,\"223\":0.0526964642,\"224\":0.0439146035,\"225\":0.3343445287,\"226\":0.0381199128,\"227\":0.3380394586,\"228\":0.2279040325,\"229\":0.0814409776,\"230\":0.05632153,\"231\":0.0926409213,\"232\":0.122085707,\"233\":0.091709116,\"234\":0.0716216262,\"235\":0.0990182722,\"236\":0.0945778669,\"237\":0.0846816981,\"238\":0.0666092407,\"239\":0.0831600897,\"240\":0.0842251768,\"241\":0.0812668783,\"242\":0.0548514542,\"243\":0.0963976085,\"244\":0.0851667671,\"245\":0.0906223765,\"246\":null,\"247\":0.095111106,\"248\":0.0808020643,\"249\":0.0963203742,\"250\":0.2012741786,\"251\":0.3788416229,\"252\":0.2410071628,\"253\":0.0840163214,\"254\":0.3369536572,\"255\":0.4006261248,\"256\":0.2765617779,\"257\":0.2814701066,\"258\":0.3597580668,\"259\":0.0749766501,\"260\":0.2226774112,\"261\":0.2776925279,\"262\":null,\"263\":0.0834549818,\"264\":0.2556406809,\"265\":0.3884566384,\"266\":0.3484564958,\"267\":0.2103123707,\"268\":0.0388659339,\"269\":0.1218425635,\"270\":0.0501161189,\"271\":0.1925898386,\"272\":0.1883023542,\"273\":0.2895512,\"274\":0.3277100437,\"275\":0.2994469075,\"276\":0.1453308182,\"277\":0.0650880115,\"278\":0.1450342998,\"279\":0.1832761267,\"280\":0.0748092226,\"281\":0.0747136807,\"282\":0.3414548512,\"283\":0.1111139388,\"284\":0.1499617847,\"285\":0.2214652783,\"286\":null,\"287\":0.0528171618,\"288\":0.158307297,\"289\":0.3578827301,\"290\":0.1086254883,\"291\":0.0371608884,\"292\":0.0411155977,\"293\":0.2399460921,\"294\":0.0046339442,\"295\":0.0934711081,\"296\":0.2057354487,\"297\":0.1710276894,\"298\":0.3909444777,\"299\":0.4171324361,\"300\":0.353021409,\"301\":0.4322553382,\"302\":0.3582078416,\"303\":0.079608264,\"304\":0.325465882,\"305\":0.2466516178,\"306\":0.0265049769,\"307\":0.1957941064,\"308\":0.0898974138,\"309\":0.0426715424,\"310\":0.0881732377,\"311\":0.241559769,\"312\":0.0759142786,\"313\":0.0,\"314\":0.1726963339,\"315\":0.5971473946,\"316\":0.0234536625,\"317\":0.0549598808,\"318\":0.2345676164,\"319\":0.0392328476,\"320\":0.2045119935,\"321\":0.038935015,\"322\":0.1018668204,\"323\":0.0548285805,\"324\":0.2803425819,\"325\":0.1013934561,\"326\":0.0708400073,\"327\":0.2243129924,\"328\":0.0087577206,\"329\":0.155418633,\"330\":0.0,\"331\":0.2822899837,\"332\":0.2178676118,\"333\":0.090780411,\"334\":0.0890741846,\"335\":0.0836337393,\"336\":0.1085211039,\"337\":0.2355281198,\"338\":0.2548953497,\"339\":0.1253700909,\"340\":0.2345355424,\"341\":0.057630702,\"342\":0.0966515245,\"343\":null,\"344\":0.3342611796,\"345\":null,\"346\":0.0390134979,\"347\":0.2315161331,\"348\":0.2274082222,\"349\":0.1264548163,\"350\":0.2731174279,\"351\":0.1080538453,\"352\":0.2356219773,\"353\":0.1955468228,\"354\":0.1711871858,\"355\":0.3544509162,\"356\":0.2643873615,\"357\":0.3366748629,\"358\":0.3553221186,\"359\":0.2566443416,\"360\":0.2515302939,\"361\":0.3478186665,\"362\":0.2383423044,\"363\":0.0826472227,\"364\":0.0499467302,\"365\":0.2816816307,\"366\":0.0306999744,\"367\":0.0877209731,\"368\":0.2101981203,\"369\":0.2339833006,\"370\":0.1119528801,\"371\":0.2407677085,\"372\":0.2395707143,\"373\":0.088472928,\"374\":0.2232237724,\"375\":0.3849680372,\"376\":0.2959100459,\"377\":0.1036480704,\"378\":0.2568249394,\"379\":0.2656862511,\"380\":0.0,\"381\":0.1699595158,\"382\":0.2393101249,\"383\":0.1669496786,\"384\":0.2262716012,\"385\":0.3490774712,\"386\":0.4275436764,\"387\":0.3899075285,\"388\":0.1161978872,\"389\":0.0,\"390\":0.3325524699,\"391\":0.2292667582,\"392\":0.3614510673,\"393\":0.3577507587,\"394\":0.3357732615,\"395\":0.2819083614,\"396\":0.4552439963,\"397\":0.1682828437,\"398\":0.1614775312,\"399\":0.0929024484,\"400\":0.165112148,\"401\":0.1423997883,\"402\":0.2275445638,\"403\":0.0979693807,\"404\":0.1020604057,\"405\":0.0934934067,\"406\":0.0664589322,\"407\":0.1633784499,\"408\":0.1505910717,\"409\":0.207969945,\"410\":0.3316184379,\"411\":0.2502565624,\"412\":0.2721068865,\"413\":0.4160059128,\"414\":0.069959518,\"415\":0.2026883596,\"416\":0.2983589086,\"417\":0.245184196,\"418\":0.0717948433,\"419\":0.1161453102,\"420\":0.2906253659,\"421\":0.414509223,\"422\":0.3277762809,\"423\":0.3173132946,\"424\":0.0,\"425\":0.0912021223,\"426\":0.0633118067,\"427\":0.3471704089,\"428\":0.3400445742,\"429\":0.2202561754,\"430\":0.0,\"431\":0.1878762131,\"432\":0.1580256797,\"433\":0.119133626,\"434\":0.0404625804,\"435\":0.2259589161,\"436\":0.3982906216,\"437\":0.0556476799,\"438\":0.2076733799,\"439\":0.0488309122,\"440\":0.1793841028,\"441\":0.2107909468,\"442\":0.1488609796,\"443\":0.1939063039,\"444\":0.0212915718,\"445\":0.1238976104,\"446\":0.3753451483,\"447\":0.0806472026,\"448\":0.2267618229,\"449\":0.3413797101,\"450\":0.0846219044,\"451\":0.2546114676,\"452\":0.1069343314,\"453\":0.0827456957,\"454\":0.0672305098,\"455\":0.0475720859,\"456\":0.0415813568,\"457\":0.1701220449,\"458\":0.233400816,\"459\":0.0323593756,\"460\":0.2424852871,\"461\":0.3307410919,\"462\":0.3423896312,\"463\":0.3958901933,\"464\":0.2736670212,\"465\":0.2339562266,\"466\":0.1452655075,\"467\":0.2072020703,\"468\":0.0087926982,\"469\":0.0885694595,\"470\":0.0,\"471\":0.1586888557,\"472\":0.2584484284,\"473\":0.0982449709,\"474\":0.1132024588,\"475\":0.1007173296,\"476\":0.0638004815,\"477\":0.0587876079,\"478\":0.1435957625,\"479\":0.0146255122,\"480\":0.1162359285,\"481\":0.0751579869,\"482\":0.2115750653,\"483\":0.161564434,\"484\":0.2801211002,\"485\":0.1200196617,\"486\":0.5326192139,\"487\":0.0688112862,\"488\":0.362344488,\"489\":0.3467404427,\"490\":0.2486616867,\"491\":0.1444557748,\"492\":0.2351624538,\"493\":0.2691873589,\"494\":0.2429745652,\"495\":0.2825635278,\"496\":0.113828014,\"497\":0.0365358161,\"498\":0.0,\"499\":0.0,\"500\":0.0,\"501\":0.3565422687,\"502\":0.2490705048,\"503\":0.1472425512,\"504\":0.2981288643,\"505\":0.054991414,\"506\":0.049209286,\"507\":0.0367465109,\"508\":0.216848807,\"509\":0.3662263211,\"510\":0.3427118596,\"511\":0.331797259,\"512\":0.0537890291,\"513\":0.0084774165,\"514\":0.3987163516,\"515\":0.1658457106,\"516\":0.0740163694,\"517\":0.4550816918,\"518\":0.0,\"519\":0.0520793405,\"520\":0.1722399809,\"521\":0.0667795034,\"522\":0.3472037911,\"523\":0.4158082454,\"524\":0.2615518411,\"525\":0.0532380479,\"526\":0.0919358981,\"527\":0.3040745024,\"528\":0.2842052191,\"529\":0.3231855616,\"530\":0.0511749512,\"531\":0.0552505196,\"532\":0.0286253315,\"533\":0.2456038738,\"534\":0.1621619323,\"535\":0.0888552266,\"536\":0.0345261753,\"537\":0.0478677801,\"538\":0.279562767,\"539\":0.1011460225,\"540\":null,\"541\":0.2385291406,\"542\":0.0854124089,\"543\":0.1328804283,\"544\":0.0900734539,\"545\":0.1288653998,\"546\":0.3217488056,\"547\":0.2929931489,\"548\":0.2045301211,\"549\":0.3627971866,\"550\":0.2002765528,\"551\":0.0,\"552\":0.2345052881,\"553\":0.055964363,\"554\":0.0620867508,\"555\":0.081690289,\"556\":0.2317322753,\"557\":0.2068867978,\"558\":0.1739350432,\"559\":0.0996448685,\"560\":0.124034072,\"561\":0.2308763248,\"562\":0.3745875841,\"563\":0.1795326533,\"564\":0.2123702494,\"565\":0.0846588687,\"566\":0.2297819372,\"567\":0.025594978,\"568\":0.2855466424,\"569\":0.2332795988,\"570\":0.1473669155,\"571\":0.1196231635,\"572\":0.0997443278,\"573\":0.0968481681,\"574\":0.3594736656,\"575\":0.0479168787,\"576\":0.3404389267,\"577\":0.1967125693,\"578\":0.0789814439,\"579\":0.2063964538,\"580\":0.1543456045,\"581\":0.2098227334,\"582\":0.2869663891,\"583\":0.2651751281,\"584\":0.3337111411,\"585\":0.2796930358,\"586\":0.0061478839,\"587\":0.2959538881,\"588\":0.2899139502,\"589\":0.3648075049,\"590\":0.4222491913,\"591\":0.1458974296,\"592\":0.2709654033,\"593\":0.0830333947,\"594\":null,\"595\":0.0531578208,\"596\":0.2063854092,\"597\":0.1963148801,\"598\":0.0608614939,\"599\":0.0229158525,\"600\":0.0359517071,\"601\":0.2374228936,\"602\":0.037560256,\"603\":0.3118308635,\"604\":0.0936981045,\"605\":0.1062452736,\"606\":0.2017744747,\"607\":null,\"608\":0.2514157104,\"609\":0.3561978119,\"610\":0.3270582364,\"611\":0.1949231734,\"612\":0.2771510624,\"613\":0.1080622927,\"614\":0.3515325307,\"615\":0.2549462378,\"616\":0.3751078024,\"617\":0.1577275891,\"618\":0.1056088905,\"619\":0.2197569449,\"620\":0.0530757448,\"621\":0.0727926938,\"622\":0.0393941626,\"623\":0.3634400008,\"624\":0.3319940517,\"625\":0.0160764914,\"626\":0.3639052206,\"627\":0.03450073,\"628\":0.1025493665,\"629\":0.3865188499,\"630\":0.2104084916,\"631\":0.0602584247,\"632\":0.1098518656,\"633\":0.3384508,\"634\":0.3039902108,\"635\":0.1654104096,\"636\":0.1475895261,\"637\":null,\"638\":0.0390470236,\"639\":0.0395492847,\"640\":0.4282001723,\"641\":0.1175760456,\"642\":0.2646121574,\"643\":0.2124665552,\"644\":0.344837125,\"645\":0.0474510865,\"646\":0.0881273677,\"647\":0.0673244407,\"648\":0.1921730208,\"649\":0.1823511983,\"650\":0.300746086,\"651\":0.2297354791,\"652\":0.3682204108,\"653\":0.286096608,\"654\":0.1036434892,\"655\":0.0825149172,\"656\":0.0971421329,\"657\":0.0472147087,\"658\":0.0588581475,\"659\":0.2017446925,\"660\":0.4608452062,\"661\":0.1216786661,\"662\":0.0915141663,\"663\":0.278417551,\"664\":null,\"665\":0.1112568502,\"666\":0.1498675156,\"667\":0.0264475041,\"668\":0.1194751788,\"669\":0.0332692853,\"670\":0.0318797582,\"671\":0.1920799321,\"672\":0.2108091209,\"673\":0.1041834527,\"674\":null,\"675\":0.3379694519,\"676\":0.3718279595,\"677\":0.1886631327,\"678\":0.384522977,\"679\":0.4526937124,\"680\":0.0636501357,\"681\":0.0748731438,\"682\":null,\"683\":0.3613908646,\"684\":0.0,\"685\":0.0713121609,\"686\":0.4070150574,\"687\":null,\"688\":0.0512660612,\"689\":0.3455188286,\"690\":0.0875015193,\"691\":0.4393800477,\"692\":0.2645295094,\"693\":0.0426104144,\"694\":0.0622674688,\"695\":0.0698595213,\"696\":0.33888391,\"697\":0.4031467487,\"698\":0.1014095536,\"699\":0.0068031615,\"700\":0.0572399528,\"701\":0.1536844673,\"702\":0.0679371863,\"703\":0.1367447367,\"704\":0.2897509701,\"705\":0.3797161672,\"706\":0.060549669,\"707\":0.2368061023,\"708\":0.0617486793,\"709\":0.1013900597,\"710\":0.0100410078,\"711\":0.1454008361,\"712\":0.2344105403,\"713\":0.4075144328,\"714\":0.1416386012,\"715\":0.1540698802,\"716\":0.0867520681,\"717\":0.0780514566,\"718\":0.0799964304,\"719\":0.0864878129,\"720\":0.098380737,\"721\":0.0,\"722\":0.0437991386,\"723\":0.5226750959,\"724\":0.1917343688,\"725\":0.103001184,\"726\":0.1305205801,\"727\":null,\"728\":0.244259336,\"729\":0.2282740068,\"730\":0.030800173,\"731\":null,\"732\":0.3399779128,\"733\":0.129173929,\"734\":0.3658147334,\"735\":0.0407457663,\"736\":0.0603632645,\"737\":0.344163378,\"738\":0.3807104354,\"739\":0.3761184387,\"740\":0.2739280429,\"741\":0.0,\"742\":0.2701723879,\"743\":0.0686505849,\"744\":0.045891642,\"745\":0.0989355134,\"746\":0.0569294191,\"747\":0.4846915405,\"748\":0.4187259934,\"749\":0.2166665998,\"750\":0.259965082,\"751\":0.2815262026,\"752\":0.2055562048,\"753\":0.2783874674,\"754\":0.0,\"755\":0.2205303166,\"756\":0.3009150621,\"757\":0.3720107719,\"758\":0.1936685687,\"759\":0.2364904257,\"760\":0.2644980207,\"761\":0.1628252172,\"762\":0.0080592066,\"763\":0.057044125,\"764\":0.3574195113,\"765\":0.2546877393,\"766\":0.3701661991,\"767\":0.1481296485,\"768\":0.4026123603,\"769\":0.3755141806,\"770\":0.4776516197,\"771\":0.0777467611,\"772\":0.0574898489,\"773\":0.0790975188,\"774\":0.236231867,\"775\":0.2115004623,\"776\":0.0691338828,\"777\":0.0836029736,\"778\":0.053104964,\"779\":0.2458227321,\"780\":0.0991704105,\"781\":0.1217706554,\"782\":0.1562258605,\"783\":0.2129604753,\"784\":0.2234133145,\"785\":0.0073751737,\"786\":0.200853337,\"787\":0.2602966259,\"788\":0.3393035646,\"789\":0.2361057286,\"790\":0.1052286948,\"791\":0.0548263094,\"792\":0.1803495582,\"793\":0.293440329,\"794\":0.317378019,\"795\":0.1286428448,\"796\":0.079890324,\"797\":0.3021047367,\"798\":0.2679533121,\"799\":0.3956877968,\"800\":0.2061177994,\"801\":0.2366895231,\"802\":0.0,\"803\":0.3663790415,\"804\":0.2433186129,\"805\":0.0810201765,\"806\":0.0,\"807\":0.0774353851,\"808\":0.082116841,\"809\":0.1174136058,\"810\":0.3896553068,\"811\":0.209014526,\"812\":0.0720467193,\"813\":0.0416972414,\"814\":0.1889399117,\"815\":0.2141784677,\"816\":0.1316029864,\"817\":0.3524618194,\"818\":0.2316736082,\"819\":0.3338516239,\"820\":0.1638823421,\"821\":0.2114000539,\"822\":0.2322608349,\"823\":0.4333372612,\"824\":0.0805534981,\"825\":0.2436218083,\"826\":0.2029630787,\"827\":0.3049373198,\"828\":0.2290181948,\"829\":0.3676596685,\"830\":0.3809192806,\"831\":0.3002841301,\"832\":0.1035862791,\"833\":0.253604858,\"834\":0.0797544054,\"835\":0.3315474681,\"836\":0.0356990396,\"837\":0.3778629286,\"838\":0.2869288121,\"839\":0.026550369,\"840\":0.1734408224,\"841\":0.3172917084,\"842\":0.1189808326,\"843\":0.2488671847,\"844\":0.3639859947,\"845\":0.3610025495,\"846\":0.3981284296,\"847\":0.3503891396,\"848\":0.1758296399,\"849\":0.0947869266,\"850\":0.2033980067,\"851\":0.1149858966,\"852\":0.0,\"853\":0.0992949363,\"854\":0.3742089291,\"855\":0.3416849071,\"856\":0.0,\"857\":0.0730990087,\"858\":0.2285447406,\"859\":0.314606517,\"860\":0.0225786463,\"861\":0.1345978924,\"862\":0.0478643337,\"863\":0.3340355342,\"864\":0.2305797505,\"865\":0.2887603804,\"866\":0.1059322034,\"867\":0.1504255798,\"868\":0.1658496798,\"869\":null,\"870\":0.0834659084,\"871\":0.1750570039,\"872\":0.3829717368,\"873\":0.2339092999,\"874\":0.2097746714,\"875\":0.3509232409,\"876\":0.3656365094,\"877\":0.2709137056,\"878\":0.1929402607,\"879\":0.2011624353,\"880\":0.1873501389,\"881\":0.2636398484,\"882\":0.344125504,\"883\":0.0803918123,\"884\":0.1821174865,\"885\":0.2099882648,\"886\":0.311461207,\"887\":0.1875477537,\"888\":0.2592761999,\"889\":0.2219401086,\"890\":0.3623275353,\"891\":0.3758651296,\"892\":0.406691825,\"893\":0.3382873569,\"894\":0.4211293675,\"895\":null,\"896\":0.0036792726,\"897\":0.0,\"898\":0.1076064869,\"899\":0.2231021985,\"900\":0.2731924323,\"901\":0.12949801,\"902\":0.0695701357,\"903\":0.3345637114,\"904\":0.0072716704,\"905\":0.0540278865,\"906\":0.315192382,\"907\":0.1656848837,\"908\":0.4318335028,\"909\":0.3102097055,\"910\":0.2063003878,\"911\":0.2003914417,\"912\":0.0024926495,\"913\":0.1507745986,\"914\":0.1414699775,\"915\":0.1689554852,\"916\":0.069289906,\"917\":0.0549497474,\"918\":0.0808307484,\"919\":0.073659817,\"920\":0.4258481289,\"921\":0.0516154556,\"922\":0.0676507781,\"923\":0.3658766797,\"924\":0.068728335,\"925\":0.0,\"926\":0.1200366697,\"927\":0.2847853834,\"928\":0.2767808078,\"929\":0.1382226529,\"930\":0.2701341604,\"931\":0.0861626927,\"932\":0.1256380174,\"933\":0.0063656354,\"934\":0.4241087106,\"935\":0.2418939935,\"936\":0.0681932797,\"937\":0.0908645485,\"938\":0.1922310724,\"939\":0.2488206217,\"940\":0.1771930632,\"941\":0.0789654046,\"942\":0.0388863329,\"943\":0.1088230434,\"944\":0.2777253619,\"945\":0.0664309341,\"946\":0.174384735,\"947\":0.1053824112,\"948\":0.1620085178,\"949\":0.0668774388,\"950\":null,\"951\":0.03101684,\"952\":0.1824731569,\"953\":0.0463004222,\"954\":0.1636819903,\"955\":0.3168548756,\"956\":0.2485835603,\"957\":0.0529763093,\"958\":0.4581672139,\"959\":0.2837816013,\"960\":0.1956950933,\"961\":0.2162237345,\"962\":0.2218433113,\"963\":0.2260133057,\"964\":0.0,\"965\":0.0553401733,\"966\":0.1835394091,\"967\":0.3419499898,\"968\":0.0485059712,\"969\":0.2360123834,\"970\":0.0287336743,\"971\":0.164247862,\"972\":0.233469744,\"973\":0.1513273838,\"974\":0.1509498565,\"975\":0.2291585376,\"976\":0.0151010489,\"977\":0.0873173568,\"978\":0.3313148572,\"979\":0.2962309782,\"980\":0.3645298659,\"981\":0.077850778,\"982\":0.0638233166,\"983\":0.1012295069,\"984\":0.3018810118,\"985\":0.3429166818,\"986\":0.0509425393,\"987\":0.0772883825,\"988\":0.2872444513,\"989\":0.0,\"990\":0.1019831929,\"991\":null,\"992\":0.0061488428,\"993\":0.1941615408,\"994\":0.2659122029,\"995\":0.0484048405,\"996\":0.0098673956,\"997\":0.0146510883,\"998\":0.1362360812,\"999\":0.0418987242,\"1000\":0.0164465954,\"1001\":0.1762500605,\"1002\":0.3531511865,\"1003\":0.1602046114,\"1004\":0.3643699506,\"1005\":0.0698465275,\"1006\":0.0988166777,\"1007\":0.0802917229,\"1008\":0.1819743258,\"1009\":0.3442654291,\"1010\":0.0594567637,\"1011\":null,\"1012\":0.2976006371,\"1013\":0.1365085322,\"1014\":0.0463665091,\"1015\":null,\"1016\":0.380597205,\"1017\":0.3528039222,\"1018\":0.0759853778,\"1019\":0.0122658674,\"1020\":0.1511364812,\"1021\":0.039505051,\"1022\":0.3483225749,\"1023\":0.2130661201,\"1024\":0.0826225092,\"1025\":0.1540341894,\"1026\":0.138561637,\"1027\":0.3788650833,\"1028\":0.3789583151,\"1029\":0.0970594891,\"1030\":0.3436823999,\"1031\":0.0791272169,\"1032\":0.0588545038,\"1033\":0.1005477308,\"1034\":0.1374107937,\"1035\":0.0778695677,\"1036\":0.0540506168,\"1037\":0.2105556591,\"1038\":0.3636455858,\"1039\":0.4284331093,\"1040\":null,\"1041\":0.1565646327,\"1042\":0.0723818982,\"1043\":0.3146917549,\"1044\":0.0702959365,\"1045\":0.1327184655,\"1046\":0.3214168011,\"1047\":0.2903451355,\"1048\":0.2773047354,\"1049\":0.2859867731,\"1050\":0.4395057557,\"1051\":0.1326353844,\"1052\":0.2543974633,\"1053\":null,\"1054\":0.2418422971,\"1055\":0.0898499331,\"1056\":0.0817433264,\"1057\":0.3570858915,\"1058\":0.3500156501,\"1059\":0.1471910633,\"1060\":0.0119143049,\"1061\":0.263862509,\"1062\":0.0623644164,\"1063\":0.0690508498,\"1064\":0.288707674,\"1065\":0.1464659549,\"1066\":0.08449647,\"1067\":0.2454193737,\"1068\":0.2371298366,\"1069\":0.0869233752,\"1070\":0.3502945109,\"1071\":0.0880730612,\"1072\":0.1602168049,\"1073\":0.0313870444,\"1074\":0.112032731,\"1075\":0.2215391936,\"1076\":0.2408858827,\"1077\":0.3688357261,\"1078\":0.0693018978,\"1079\":0.2959831029,\"1080\":0.1102669609,\"1081\":0.0932745032,\"1082\":0.0948994736,\"1083\":0.2028134701,\"1084\":0.1291182201,\"1085\":null,\"1086\":0.0663519475,\"1087\":0.3384893296,\"1088\":0.356934469,\"1089\":0.3683287242,\"1090\":0.3018924694,\"1091\":0.3639670193,\"1092\":0.4171401024,\"1093\":0.429758001,\"1094\":0.4478381155,\"1095\":0.0730134825,\"1096\":0.4519474952,\"1097\":0.3136288539,\"1098\":null,\"1099\":0.2666549172,\"1100\":0.2557745918,\"1101\":0.0707563001,\"1102\":0.0477470269,\"1103\":0.1679593582,\"1104\":0.1105726424,\"1105\":0.1949408592,\"1106\":0.1125746428,\"1107\":0.1883864364,\"1108\":0.3277802458,\"1109\":0.3058530698,\"1110\":0.2983932474,\"1111\":0.290932369,\"1112\":0.2392216067,\"1113\":0.0480366093,\"1114\":0.0430765729,\"1115\":0.3521789733,\"1116\":0.156731608,\"1117\":0.0948124338,\"1118\":0.0,\"1119\":0.1157517913,\"1120\":0.0496617044,\"1121\":0.0376368266,\"1122\":0.0703298897,\"1123\":0.0777830816,\"1124\":0.3687834629,\"1125\":null,\"1126\":0.190991527,\"1127\":0.2387262266,\"1128\":0.0536552389,\"1129\":0.2419924741,\"1130\":0.1368701136,\"1131\":0.0620418354,\"1132\":0.2502409473,\"1133\":0.0790995229,\"1134\":0.3549519605,\"1135\":0.01241727,\"1136\":0.0742596769,\"1137\":0.389054935,\"1138\":0.3795022622,\"1139\":0.0620501522,\"1140\":0.3561806938,\"1141\":0.0907412315,\"1142\":0.2269752141,\"1143\":0.0937435337,\"1144\":0.2199393073,\"1145\":0.1466392474,\"1146\":0.056678488,\"1147\":0.3770205824,\"1148\":0.1049712848,\"1149\":0.2857584093,\"1150\":0.3154320243,\"1151\":0.0744980683,\"1152\":0.0,\"1153\":0.0131675338,\"1154\":0.1244653665,\"1155\":0.1475859367,\"1156\":0.2435597667,\"1157\":0.4207990366,\"1158\":0.1405375829,\"1159\":0.1056154222,\"1160\":0.0486007559,\"1161\":0.3821263269,\"1162\":0.101360722,\"1163\":null,\"1164\":0.0258779842,\"1165\":null,\"1166\":0.0494532656,\"1167\":0.2624621279,\"1168\":0.2796735747,\"1169\":0.3513488558,\"1170\":0.0699811253,\"1171\":0.1907678303,\"1172\":0.1347584432,\"1173\":0.0798929339,\"1174\":0.2193262731,\"1175\":0.0370754252,\"1176\":0.2331751769,\"1177\":0.2576787387,\"1178\":0.197214422,\"1179\":0.3987470382,\"1180\":0.1593588345,\"1181\":0.1895351364,\"1182\":0.1957835532,\"1183\":0.0482764596,\"1184\":0.3246745491,\"1185\":0.2124260757,\"1186\":0.3651001931,\"1187\":0.0761015111,\"1188\":0.3008149041,\"1189\":0.4205928575,\"1190\":0.0828900247,\"1191\":0.478557131,\"1192\":0.3140731195,\"1193\":0.1892380138,\"1194\":0.0739914814,\"1195\":0.0688707916,\"1196\":0.3913462142,\"1197\":0.1152083566,\"1198\":0.1805112244,\"1199\":0.3549748799,\"1200\":0.3852972614,\"1201\":0.1069864371,\"1202\":0.3653765612,\"1203\":0.1144949895,\"1204\":0.0753630263,\"1205\":0.2176648103,\"1206\":0.0,\"1207\":0.3507261789,\"1208\":0.0697265488,\"1209\":0.2638155861,\"1210\":0.0,\"1211\":0.1028180722,\"1212\":0.2278591644,\"1213\":0.2229410317,\"1214\":0.2116782224,\"1215\":0.1544558092,\"1216\":0.0821570713,\"1217\":0.3010615674,\"1218\":0.0769922679,\"1219\":0.3581309889,\"1220\":0.1503380191,\"1221\":0.0478949175,\"1222\":0.0784154923,\"1223\":0.0719054771,\"1224\":0.083479213,\"1225\":0.3452594955,\"1226\":0.3630832868,\"1227\":0.2608910979,\"1228\":0.0673412214,\"1229\":0.0594166795,\"1230\":0.0,\"1231\":0.0162490879,\"1232\":0.0604063004,\"1233\":0.1025029624,\"1234\":0.06290205,\"1235\":0.3079869054,\"1236\":0.022751232,\"1237\":0.144459964,\"1238\":0.3661341923,\"1239\":0.1158780763,\"1240\":0.1961260849,\"1241\":0.3363814114,\"1242\":0.2342853482,\"1243\":0.2069553865,\"1244\":0.3551223117,\"1245\":0.0421160068,\"1246\":0.0577759501,\"1247\":0.0775242585,\"1248\":0.320895455,\"1249\":0.3080896587,\"1250\":0.0636782295,\"1251\":0.3953918305,\"1252\":0.1751716406,\"1253\":0.2091406048,\"1254\":0.3511954334,\"1255\":0.114649312,\"1256\":0.391989594,\"1257\":0.3299419484,\"1258\":null,\"1259\":0.158894294,\"1260\":0.1047438226,\"1261\":0.1099386047,\"1262\":0.2525915913,\"1263\":0.2502297563,\"1264\":0.3814971796,\"1265\":0.3732064232,\"1266\":0.300619597,\"1267\":0.3675037462,\"1268\":0.3351282244,\"1269\":0.2178579438,\"1270\":0.3377626448,\"1271\":0.3248081841,\"1272\":0.4024360591,\"1273\":0.252653504,\"1274\":0.3129322927,\"1275\":0.2805204232,\"1276\":0.2087522146,\"1277\":0.1889914271,\"1278\":0.3190469753,\"1279\":0.1417274716,\"1280\":0.0856782249,\"1281\":0.1425744357,\"1282\":0.3449339518,\"1283\":0.3398097091,\"1284\":0.0760203983,\"1285\":0.1913625284,\"1286\":0.3639628833,\"1287\":0.2828638643,\"1288\":0.2388191362,\"1289\":0.0681854115,\"1290\":0.0931618654,\"1291\":0.0797729214,\"1292\":0.0583165127,\"1293\":0.2545372506,\"1294\":0.2168424624,\"1295\":0.0995718516,\"1296\":0.2363355061,\"1297\":0.0320256872,\"1298\":0.0572028348,\"1299\":0.0849814486,\"1300\":0.1072828081,\"1301\":0.3243742184,\"1302\":0.236670455,\"1303\":0.1337808763,\"1304\":0.3381177415,\"1305\":0.0518966706,\"1306\":0.3126659053,\"1307\":0.3251785443,\"1308\":0.2593220624,\"1309\":0.2207150606,\"1310\":0.3395451781,\"1311\":0.1189151725,\"1312\":0.1736306119,\"1313\":0.0997791279,\"1314\":0.2004947074,\"1315\":0.0474508668,\"1316\":0.2975635782,\"1317\":0.2582073388,\"1318\":0.1276773018,\"1319\":0.3403512511,\"1320\":0.0,\"1321\":0.0026225892,\"1322\":0.0618294736,\"1323\":0.236000339,\"1324\":0.0,\"1325\":0.2820900348,\"1326\":0.2025496857,\"1327\":0.3427618199,\"1328\":0.059404256,\"1329\":0.3465501629,\"1330\":0.3000666846,\"1331\":0.0519004359,\"1332\":0.2684886119,\"1333\":0.3180810551,\"1334\":0.1495080108,\"1335\":0.3368946761,\"1336\":0.1895790607,\"1337\":0.092199461,\"1338\":0.0341629656,\"1339\":0.2304370865,\"1340\":0.1828533445,\"1341\":0.251014896,\"1342\":0.0877888698,\"1343\":0.4054660698,\"1344\":0.0979669728,\"1345\":null,\"1346\":0.0059285846,\"1347\":0.0107352411,\"1348\":0.0880221646,\"1349\":0.0363653788,\"1350\":0.2855764897,\"1351\":0.0292048278,\"1352\":0.0575751301,\"1353\":0.3396998066,\"1354\":0.4081337026,\"1355\":0.3236655159,\"1356\":0.0683332245,\"1357\":0.1506176508,\"1358\":0.2435272982,\"1359\":0.0821739959,\"1360\":null,\"1361\":0.1011528973,\"1362\":0.1433390445,\"1363\":0.2248344141,\"1364\":0.3632536794,\"1365\":0.0622445524,\"1366\":0.0927002408,\"1367\":0.0078706994,\"1368\":0.1962166413,\"1369\":0.1762821331,\"1370\":0.126984716,\"1371\":0.2383746135,\"1372\":0.3916013169,\"1373\":0.2427614428,\"1374\":0.3663256155,\"1375\":0.1383190067,\"1376\":0.3396944826,\"1377\":0.187092759,\"1378\":0.2088317274,\"1379\":0.2330656425,\"1380\":0.0825251661,\"1381\":null,\"1382\":0.1466351627,\"1383\":0.1125540394,\"1384\":0.2825409117,\"1385\":0.1463909936,\"1386\":0.4313851919,\"1387\":0.0713405331,\"1388\":0.0756718684,\"1389\":0.061148309,\"1390\":0.3503265207,\"1391\":0.2768404131,\"1392\":0.1122593299,\"1393\":0.046263935,\"1394\":0.3594485869,\"1395\":0.024462295,\"1396\":0.1261344678,\"1397\":0.09099621,\"1398\":null,\"1399\":0.0720296183,\"1400\":0.0,\"1401\":0.0587239458,\"1402\":0.438658759,\"1403\":0.4017855857,\"1404\":0.2650576215,\"1405\":0.3603891668,\"1406\":0.4408428057,\"1407\":0.1165450344,\"1408\":null,\"1409\":0.0785128835,\"1410\":0.1805523158,\"1411\":0.1252326468,\"1412\":0.0873755069,\"1413\":0.0539345806,\"1414\":0.4517402758,\"1415\":0.3738799698,\"1416\":0.0,\"1417\":0.1530837858,\"1418\":0.0650119802,\"1419\":0.1379920138,\"1420\":0.104925169,\"1421\":0.0333219296,\"1422\":0.5234779803,\"1423\":0.0525788546,\"1424\":0.2646781096,\"1425\":0.3629035888,\"1426\":0.2910196661,\"1427\":0.0828211898,\"1428\":0.3619147656,\"1429\":0.2991738587,\"1430\":0.1933098538,\"1431\":0.1453902136,\"1432\":0.3616036194,\"1433\":0.0808920082,\"1434\":0.1718811924,\"1435\":0.1935463664,\"1436\":0.1393763327,\"1437\":0.3329269478,\"1438\":0.0534300587,\"1439\":0.1421832098,\"1440\":0.1358328314,\"1441\":0.3807271244,\"1442\":0.1939761481,\"1443\":0.2701247282,\"1444\":0.0678974622,\"1445\":0.1805261632,\"1446\":0.1487872013,\"1447\":0.1801643486,\"1448\":0.2632402127,\"1449\":0.227125401,\"1450\":0.3523161256,\"1451\":0.29424554,\"1452\":0.2356453612,\"1453\":0.0701106109,\"1454\":0.0550223059,\"1455\":0.1700945998,\"1456\":0.059087729,\"1457\":0.3803122491,\"1458\":0.1004199612,\"1459\":0.1677571289,\"1460\":0.1684793922,\"1461\":0.0869370708,\"1462\":0.0412444278,\"1463\":0.1010524524,\"1464\":0.3561183084,\"1465\":0.0383530616,\"1466\":0.1375754859,\"1467\":0.0850428398,\"1468\":0.5000493106,\"1469\":null,\"1470\":0.2382986349,\"1471\":0.219837981,\"1472\":0.2455959398,\"1473\":0.0873229359,\"1474\":0.0690993144,\"1475\":0.0763176364,\"1476\":0.3539564093,\"1477\":0.2281461603,\"1478\":0.2245442774,\"1479\":0.4820946711,\"1480\":0.1052961754,\"1481\":0.0726409348,\"1482\":0.2851638452,\"1483\":0.0852328184,\"1484\":0.1540327275,\"1485\":0.2785966441,\"1486\":0.0071274781,\"1487\":0.1754001589,\"1488\":0.4200904835,\"1489\":0.1877289644,\"1490\":0.0,\"1491\":0.1319678092,\"1492\":0.0910755816,\"1493\":0.4067696321,\"1494\":0.3696272061,\"1495\":0.1729293416,\"1496\":0.0620791477,\"1497\":0.2909471168,\"1498\":0.233534208,\"1499\":0.0,\"1500\":0.1514173507,\"1501\":0.3772212045,\"1502\":0.2332961781,\"1503\":0.3825667856,\"1504\":0.1647022963,\"1505\":0.1033560537,\"1506\":0.0752743247,\"1507\":0.033122736,\"1508\":0.0819609951,\"1509\":0.3778292885,\"1510\":0.0866123353,\"1511\":0.3296652812,\"1512\":0.0814947561,\"1513\":0.0666296181,\"1514\":0.3294749857,\"1515\":0.2098123584,\"1516\":0.0800176228,\"1517\":0.3250085867,\"1518\":0.2602613137,\"1519\":0.438872097,\"1520\":0.0358062098,\"1521\":0.1425946011,\"1522\":0.093362984,\"1523\":0.0812987932,\"1524\":0.3248170472,\"1525\":0.0628898258,\"1526\":0.0919039186,\"1527\":0.0636048269,\"1528\":0.0324746207,\"1529\":0.3256306102,\"1530\":null,\"1531\":0.0,\"1532\":0.0906151581,\"1533\":0.4850448584,\"1534\":0.0963597672,\"1535\":0.2769035415,\"1536\":0.2854839933,\"1537\":0.2026728261,\"1538\":0.0256133507,\"1539\":0.3570494478,\"1540\":0.0158125377,\"1541\":0.0746579894,\"1542\":0.1336576313,\"1543\":0.0,\"1544\":0.3336097723,\"1545\":0.4341743326,\"1546\":0.2412424056,\"1547\":0.2605633176,\"1548\":null,\"1549\":0.050150159,\"1550\":0.0601145083,\"1551\":0.4078645205,\"1552\":0.1547344522,\"1553\":0.0101914796,\"1554\":0.0671553604,\"1555\":0.2247345485,\"1556\":0.2269135484,\"1557\":0.1129253629,\"1558\":0.0,\"1559\":0.0641789717,\"1560\":0.1065337147,\"1561\":0.3284236098,\"1562\":0.0686199687,\"1563\":0.5196166361,\"1564\":0.0693196376,\"1565\":0.3656797452,\"1566\":0.0496473701,\"1567\":0.0860113784,\"1568\":0.24174734,\"1569\":0.3958525007,\"1570\":0.2881381863,\"1571\":0.0219717479,\"1572\":0.1194328162,\"1573\":0.3865197562,\"1574\":null,\"1575\":0.2362217294,\"1576\":0.1332572708,\"1577\":0.0,\"1578\":0.3130480605,\"1579\":0.3642976285,\"1580\":0.1191007923,\"1581\":0.1455582582,\"1582\":0.2861743145,\"1583\":0.0619947332,\"1584\":0.0183087407,\"1585\":0.1029015421,\"1586\":0.2382154931,\"1587\":0.2429446904,\"1588\":0.1139718054,\"1589\":0.1108647652,\"1590\":0.04642372,\"1591\":0.0705529962,\"1592\":0.0848256589,\"1593\":0.0623947409,\"1594\":0.0577248492,\"1595\":0.0805247025,\"1596\":0.0752387986,\"1597\":0.0827867841,\"1598\":0.1387147308,\"1599\":0.1750146852,\"1600\":0.3167328109,\"1601\":0.0908346055,\"1602\":0.2324132739,\"1603\":0.1561556227,\"1604\":0.2346239951,\"1605\":null,\"1606\":0.3860623528,\"1607\":0.0511357766,\"1608\":0.0594363635,\"1609\":0.3808711274,\"1610\":0.2561364099,\"1611\":0.2109235146,\"1612\":0.0148793522,\"1613\":0.1215034863,\"1614\":0.1844918022,\"1615\":0.2545971423,\"1616\":null,\"1617\":0.0529289611,\"1618\":0.2756044947,\"1619\":0.3325429645,\"1620\":0.3924154626,\"1621\":0.4140674783,\"1622\":0.1070363671,\"1623\":0.0952546776,\"1624\":0.0549094347,\"1625\":0.2045141957,\"1626\":0.3983294113,\"1627\":0.1406770081,\"1628\":null,\"1629\":0.0868420487,\"1630\":0.0362314691,\"1631\":0.004524763,\"1632\":0.1781611569,\"1633\":0.2008064757,\"1634\":0.167077378,\"1635\":0.2033691168,\"1636\":0.0669593458,\"1637\":0.0057651509,\"1638\":0.0667560727,\"1639\":0.309818448,\"1640\":0.0787115061,\"1641\":0.370478986,\"1642\":0.3839971888,\"1643\":0.264317298,\"1644\":0.1677794645,\"1645\":0.0897429114,\"1646\":0.1854418699,\"1647\":null,\"1648\":0.3422764846,\"1649\":0.0769601713,\"1650\":0.0978862857,\"1651\":0.0163751511,\"1652\":0.3591728294,\"1653\":0.244314821,\"1654\":0.2217533844,\"1655\":0.3741416438,\"1656\":0.0327660936,\"1657\":0.0605023292,\"1658\":0.3604474808,\"1659\":0.1052899121,\"1660\":0.4531937413,\"1661\":0.1998514153,\"1662\":0.1972500437,\"1663\":0.5297504188,\"1664\":0.3041089839,\"1665\":0.3151200842,\"1666\":0.0,\"1667\":0.0369722721,\"1668\":0.234699375,\"1669\":0.3202993293,\"1670\":0.0044527325,\"1671\":0.3354835313,\"1672\":0.4176947035,\"1673\":0.4082357579,\"1674\":0.1995425544,\"1675\":0.1144134493,\"1676\":0.3057256105,\"1677\":0.1613554328,\"1678\":0.3536946354,\"1679\":0.0,\"1680\":0.2442098427,\"1681\":0.3752415331,\"1682\":0.4894277348,\"1683\":0.2723398156,\"1684\":0.0925604088,\"1685\":0.0862203729,\"1686\":0.1065930312,\"1687\":0.3641386079,\"1688\":0.0650334022,\"1689\":0.0676797915,\"1690\":0.0324968049,\"1691\":0.030957968,\"1692\":0.3611181684,\"1693\":0.2064903839,\"1694\":0.0959268214,\"1695\":0.5055157975,\"1696\":0.117696379,\"1697\":0.2120126071,\"1698\":0.0915113597,\"1699\":0.0856956835,\"1700\":0.0897820683,\"1701\":0.0836403894,\"1702\":0.0882502296,\"1703\":0.068565794,\"1704\":0.037328034,\"1705\":0.391943734,\"1706\":0.3910938443,\"1707\":0.2428657759,\"1708\":0.0567815417,\"1709\":0.0,\"1710\":0.1801889866,\"1711\":0.0461644302,\"1712\":0.0848817541,\"1713\":0.3514345309,\"1714\":0.2460180973,\"1715\":0.0,\"1716\":0.1054285482,\"1717\":0.0181572935,\"1718\":0.2340752111,\"1719\":0.1447042131,\"1720\":0.137864529,\"1721\":0.1582855684,\"1722\":0.0710687848,\"1723\":0.351264333,\"1724\":0.0876652836,\"1725\":0.0790080033,\"1726\":null,\"1727\":0.0644661282,\"1728\":0.3361513454,\"1729\":0.112594031,\"1730\":0.0792582059,\"1731\":0.3462177071,\"1732\":0.0962606116,\"1733\":0.2095797624,\"1734\":0.1845745419,\"1735\":0.0763944039,\"1736\":0.2794802766,\"1737\":0.0954243775,\"1738\":0.3030330916,\"1739\":0.3025217564,\"1740\":0.0831650962,\"1741\":0.0,\"1742\":0.0858239085,\"1743\":0.0,\"1744\":0.256426394,\"1745\":0.3335933075,\"1746\":0.1123743287,\"1747\":0.3516987573,\"1748\":0.2949127483,\"1749\":0.2154791392,\"1750\":0.0958642003,\"1751\":0.097340029,\"1752\":0.0725386067,\"1753\":0.0797883516,\"1754\":0.3674288476,\"1755\":0.4095833164,\"1756\":0.4397286589,\"1757\":0.3227219294,\"1758\":0.2225429482,\"1759\":0.0768176811,\"1760\":0.3887738764,\"1761\":null,\"1762\":0.0557357969,\"1763\":0.0,\"1764\":0.3002968812,\"1765\":0.2434664044,\"1766\":0.2373052928,\"1767\":0.1019327821,\"1768\":0.3927372194,\"1769\":0.1787506854,\"1770\":null,\"1771\":0.3717715954,\"1772\":0.082931051,\"1773\":0.0839477266,\"1774\":0.1851804327,\"1775\":0.2558061485,\"1776\":0.3703219224,\"1777\":0.2018936285,\"1778\":0.199153468,\"1779\":0.1205660828,\"1780\":0.0159905498,\"1781\":0.1460806143,\"1782\":0.2649301218,\"1783\":0.0634964165,\"1784\":0.3092074517,\"1785\":0.4176490185,\"1786\":0.2151046694,\"1787\":0.1905371095,\"1788\":0.036279717,\"1789\":0.3705787847,\"1790\":0.0546587399,\"1791\":0.1171107528,\"1792\":0.2618417867,\"1793\":0.1717944802,\"1794\":0.176127562,\"1795\":0.2799045231,\"1796\":0.1358908568,\"1797\":0.3729699693,\"1798\":0.2345104875,\"1799\":0.0459601445,\"1800\":0.3648794456,\"1801\":0.093845803,\"1802\":0.0411636051,\"1803\":0.0799426444,\"1804\":0.3808974581,\"1805\":0.1402463384,\"1806\":0.2582490882,\"1807\":0.2471818378,\"1808\":0.2183944299,\"1809\":0.3516598943,\"1810\":0.4214990419,\"1811\":0.3947269095,\"1812\":0.4565133525,\"1813\":null,\"1814\":0.2992505314,\"1815\":0.0955507486,\"1816\":0.0632762233,\"1817\":0.0619385287,\"1818\":0.0171977961,\"1819\":0.3409805908,\"1820\":0.11517741,\"1821\":0.4280840746,\"1822\":0.2285000322,\"1823\":0.0742051824,\"1824\":0.3510430207,\"1825\":0.0717820662,\"1826\":0.3050935701,\"1827\":0.3818260257,\"1828\":0.0961729903,\"1829\":0.0565759252,\"1830\":0.4089275334,\"1831\":0.3550877345,\"1832\":0.0555675027,\"1833\":0.301118841,\"1834\":0.4422108125,\"1835\":0.4243397236,\"1836\":0.3022974366,\"1837\":0.2625328334,\"1838\":0.2130044843,\"1839\":0.2381719708,\"1840\":0.3663009912,\"1841\":0.0843417444,\"1842\":0.012108202,\"1843\":0.0,\"1844\":0.0690224192,\"1845\":0.3563923959,\"1846\":0.0459906204,\"1847\":0.0366723765,\"1848\":0.3036173773,\"1849\":0.2101978138,\"1850\":0.1026476032,\"1851\":0.0638062705,\"1852\":0.0705435213,\"1853\":0.0730046601,\"1854\":0.002638344,\"1855\":0.0852196365,\"1856\":0.3869740771,\"1857\":0.1079240994,\"1858\":0.2804043361,\"1859\":0.3676025183,\"1860\":0.1284147379,\"1861\":0.3180396161,\"1862\":0.0418099798,\"1863\":0.1431475155,\"1864\":0.048499313,\"1865\":0.0944850518,\"1866\":0.0911096768,\"1867\":0.0788042375,\"1868\":0.1505260841,\"1869\":0.4074696555,\"1870\":0.0915258944,\"1871\":0.0,\"1872\":0.0643117985,\"1873\":0.419710814,\"1874\":0.3577242135,\"1875\":0.06410245,\"1876\":0.1065446768,\"1877\":0.484879341,\"1878\":0.0312809944,\"1879\":0.225736023,\"1880\":null,\"1881\":0.1775798483,\"1882\":0.2104849151,\"1883\":0.3314174485,\"1884\":0.3254799127,\"1885\":0.122058305,\"1886\":0.151169094,\"1887\":0.100459577,\"1888\":0.1111836284,\"1889\":0.0993005071,\"1890\":0.1219957065,\"1891\":0.0942669232,\"1892\":0.5395615412,\"1893\":0.1115555995,\"1894\":0.4346044701,\"1895\":0.1062627434,\"1896\":0.4135708929,\"1897\":0.1301333412,\"1898\":0.2935028567,\"1899\":0.0580299613,\"1900\":null,\"1901\":0.4186586989,\"1902\":0.4174080328,\"1903\":0.0799515546,\"1904\":0.3191028234,\"1905\":0.3270308913,\"1906\":0.0198654289,\"1907\":0.092511411,\"1908\":0.0208759227,\"1909\":0.2967460832,\"1910\":0.3099899881,\"1911\":0.0775990931,\"1912\":null,\"1913\":0.2719443431,\"1914\":0.2404828488,\"1915\":0.186097281,\"1916\":0.1823915205,\"1917\":0.2128464689,\"1918\":0.0621131532,\"1919\":0.2401090973,\"1920\":0.0734834397,\"1921\":0.1448221154,\"1922\":0.4382951562,\"1923\":0.3370142931,\"1924\":0.2736046029,\"1925\":0.0403132988,\"1926\":0.0009295375,\"1927\":0.1280066923,\"1928\":0.7105575251,\"1929\":0.0865129092,\"1930\":0.3883587231,\"1931\":null,\"1932\":0.0,\"1933\":0.0272129773,\"1934\":0.3339607826,\"1935\":0.046200778,\"1936\":0.287809631,\"1937\":0.1824980901,\"1938\":0.2296924184,\"1939\":0.0672012423,\"1940\":0.1678236258,\"1941\":0.0751838597,\"1942\":0.1007215012,\"1943\":0.0939457297,\"1944\":0.226058834,\"1945\":0.0803737393,\"1946\":0.2334507337,\"1947\":0.4174320289,\"1948\":0.0433737788,\"1949\":0.1538078966,\"1950\":0.1993179417,\"1951\":0.3982534578,\"1952\":0.3391966558,\"1953\":0.0824069002,\"1954\":0.1733694749,\"1955\":0.1703209181,\"1956\":0.1811154233,\"1957\":0.0586751528,\"1958\":0.1376266275,\"1959\":0.1096609249,\"1960\":0.1968152759,\"1961\":0.0934874765,\"1962\":0.0462045449,\"1963\":0.3577228076,\"1964\":0.2261002033,\"1965\":0.25736688,\"1966\":0.2032257403,\"1967\":0.222957397,\"1968\":0.1822012775,\"1969\":0.2360861516,\"1970\":0.1982560299,\"1971\":0.1439637613,\"1972\":0.2463206685,\"1973\":0.0586541236,\"1974\":0.0496921637,\"1975\":0.0482594631,\"1976\":0.072827591,\"1977\":0.2473056848,\"1978\":0.1228741157,\"1979\":0.2985071171,\"1980\":0.0327057016,\"1981\":0.2039407347,\"1982\":0.0,\"1983\":0.3856689306,\"1984\":0.0688756461,\"1985\":0.1114697177,\"1986\":0.2951964753,\"1987\":0.35878919,\"1988\":0.4025334272,\"1989\":0.127396064,\"1990\":0.3511434638,\"1991\":0.2291568386,\"1992\":0.1428551059,\"1993\":0.2217979785,\"1994\":0.0437732895,\"1995\":0.3402127276,\"1996\":0.023982613,\"1997\":0.4324698971,\"1998\":0.1785851464,\"1999\":0.05347788,\"2000\":0.1194879026,\"2001\":0.3403192619,\"2002\":0.0716862009,\"2003\":0.0,\"2004\":0.2496194825,\"2005\":0.0196340778,\"2006\":0.4428055987,\"2007\":0.295793079,\"2008\":0.4364400876,\"2009\":0.2190734526,\"2010\":0.0912811611,\"2011\":null,\"2012\":0.2595751294,\"2013\":0.51252055,\"2014\":0.0,\"2015\":null,\"2016\":0.0498854107,\"2017\":0.0651441689,\"2018\":0.1306324242,\"2019\":0.1669464684,\"2020\":0.1309960494,\"2021\":0.0665275126,\"2022\":0.290134482,\"2023\":0.1065651174,\"2024\":0.2555601705,\"2025\":0.5067507757,\"2026\":0.2845387099,\"2027\":0.3288173513,\"2028\":0.0297752514,\"2029\":0.6547992307,\"2030\":0.1490350455,\"2031\":0.0610926087,\"2032\":0.3451617281,\"2033\":0.1382630779,\"2034\":0.0415019201,\"2035\":0.3930753278,\"2036\":0.3689869665,\"2037\":0.385636434,\"2038\":0.2650876758,\"2039\":0.3539175761,\"2040\":0.3778033511,\"2041\":0.164552267,\"2042\":0.1846992618,\"2043\":0.0405634176,\"2044\":0.3512079593,\"2045\":null,\"2046\":0.0469003855,\"2047\":0.0843095665,\"2048\":0.0708753506,\"2049\":0.0772962476,\"2050\":0.1377623585,\"2051\":0.32551486,\"2052\":0.3762009484,\"2053\":0.108561829,\"2054\":0.2472875488,\"2055\":0.0502819512,\"2056\":0.2502426841,\"2057\":0.3500563332,\"2058\":0.3166058993,\"2059\":0.1025153519,\"2060\":0.0671124265,\"2061\":0.0415124378,\"2062\":0.1870019602,\"2063\":0.2544560749,\"2064\":0.3803689352,\"2065\":0.1126341461,\"2066\":0.2148156808,\"2067\":0.1044596963,\"2068\":0.0128389159,\"2069\":null,\"2070\":0.0,\"2071\":0.0893062316,\"2072\":0.0441655632,\"2073\":0.1947105586,\"2074\":0.3438497261,\"2075\":0.0606338972,\"2076\":0.141020711,\"2077\":0.0574914366,\"2078\":0.1191894905,\"2079\":0.3907251801,\"2080\":0.2259465324,\"2081\":0.3568398284,\"2082\":0.425195609,\"2083\":0.0886479832,\"2084\":0.3258781231,\"2085\":0.2481311687,\"2086\":0.2222665508,\"2087\":0.1703760765,\"2088\":0.0846203964,\"2089\":0.3274578164,\"2090\":0.0076232515,\"2091\":0.3211046355,\"2092\":0.045340894,\"2093\":0.1600928313,\"2094\":0.3229953246,\"2095\":0.3092825505,\"2096\":0.1307680898,\"2097\":0.2453093807,\"2098\":0.1319694347,\"2099\":0.2820470768,\"2100\":0.0,\"2101\":0.0084776352,\"2102\":0.0927547283,\"2103\":0.0759359748,\"2104\":0.0830203055,\"2105\":0.3458269671,\"2106\":0.0,\"2107\":0.4336840636,\"2108\":0.2455931124,\"2109\":0.2739959634,\"2110\":0.0721678486,\"2111\":0.1665130478,\"2112\":0.0,\"2113\":0.0270499428,\"2114\":0.2783120468,\"2115\":0.095778066,\"2116\":0.0212715027,\"2117\":0.1167362554,\"2118\":0.2699802284,\"2119\":0.3454745512,\"2120\":0.0963054836,\"2121\":0.0967475147,\"2122\":0.0692285854,\"2123\":0.1975423634,\"2124\":0.1013691908,\"2125\":0.0889838983,\"2126\":0.3690837081,\"2127\":0.0726348318,\"2128\":0.0424967779,\"2129\":0.1084253185,\"2130\":0.4054654277,\"2131\":0.1328372876,\"2132\":0.272305944,\"2133\":0.1949049425,\"2134\":0.0497257408,\"2135\":0.2705974602,\"2136\":0.1214700833,\"2137\":0.0466953739,\"2138\":0.1094693663,\"2139\":0.3178007929,\"2140\":0.0632162383,\"2141\":0.1689197118,\"2142\":0.2485950427,\"2143\":0.2310203076,\"2144\":0.2740812026,\"2145\":0.3097818535,\"2146\":0.1975892585,\"2147\":0.310434767,\"2148\":0.0309618134,\"2149\":0.0568766909,\"2150\":0.3871546413,\"2151\":0.1285763372,\"2152\":0.1708827777,\"2153\":0.3569027307,\"2154\":0.3742428233,\"2155\":0.23330425,\"2156\":0.0830145006,\"2157\":0.0,\"2158\":0.1690533953,\"2159\":0.3797099609,\"2160\":0.3671008156,\"2161\":null,\"2162\":0.4301189626,\"2163\":0.1425040974,\"2164\":0.4155783287,\"2165\":null,\"2166\":0.0033191716,\"2167\":0.0170170928,\"2168\":0.2032930628,\"2169\":null,\"2170\":0.2695967113,\"2171\":null,\"2172\":0.3870279136,\"2173\":0.2711016161,\"2174\":0.0955116052,\"2175\":0.1327720581,\"2176\":0.2240431989,\"2177\":0.3811207864,\"2178\":0.0902704722,\"2179\":0.3651209533,\"2180\":0.0759883066,\"2181\":0.3824569521,\"2182\":0.4001297107,\"2183\":0.0893213084,\"2184\":0.3950035908,\"2185\":0.3576399791,\"2186\":0.0315103117,\"2187\":0.2000084681,\"2188\":0.1879526182,\"2189\":0.1547837215,\"2190\":0.0687976152,\"2191\":0.0987113749,\"2192\":0.3180152344,\"2193\":0.1969014626,\"2194\":0.2392490197,\"2195\":0.0175724288,\"2196\":0.2604686993,\"2197\":0.2920036024,\"2198\":0.3653508522,\"2199\":0.0554681291,\"2200\":0.0572015409,\"2201\":0.0418595172,\"2202\":0.3609120186,\"2203\":0.2058934984,\"2204\":0.2348980817,\"2205\":0.1022705672,\"2206\":0.1526819063,\"2207\":0.0,\"2208\":0.1217838765,\"2209\":0.1708372865,\"2210\":0.2873776399,\"2211\":0.3984544674,\"2212\":0.4708942828,\"2213\":0.2367732051,\"2214\":0.2361170024,\"2215\":0.43182017,\"2216\":0.0729513083,\"2217\":0.0764455749,\"2218\":0.3611182483,\"2219\":0.4011597608,\"2220\":0.2314638602,\"2221\":0.2731450418,\"2222\":0.0749129662,\"2223\":0.2087692881,\"2224\":0.3597419868,\"2225\":0.2937968268,\"2226\":0.2913223884,\"2227\":0.0442192792,\"2228\":0.0185357083,\"2229\":0.2614411638,\"2230\":null,\"2231\":0.0768549032,\"2232\":0.3392522675,\"2233\":0.3100889069,\"2234\":0.335864021,\"2235\":0.0790757338,\"2236\":null,\"2237\":0.0353088318,\"2238\":0.0339487625,\"2239\":0.0780365176,\"2240\":0.0241691279,\"2241\":0.0197793108,\"2242\":0.0441120798,\"2243\":0.0716954518,\"2244\":0.2118297857,\"2245\":0.2985454463,\"2246\":0.1107631745,\"2247\":0.3446144173,\"2248\":0.098661393,\"2249\":0.1120358365,\"2250\":0.1054646356,\"2251\":0.2623157715,\"2252\":0.0129349775,\"2253\":0.0291009407,\"2254\":0.122039661,\"2255\":0.0164257687,\"2256\":0.075960045,\"2257\":0.3326459964,\"2258\":null,\"2259\":0.0,\"2260\":0.0963057896,\"2261\":0.0746814694,\"2262\":0.0958172487,\"2263\":0.1504547004,\"2264\":0.0185357127,\"2265\":0.1706225161,\"2266\":0.1145906443,\"2267\":0.1279930909,\"2268\":0.2425755028,\"2269\":0.1641174828,\"2270\":0.1737862335,\"2271\":0.2471302212,\"2272\":0.3574731974,\"2273\":0.3742395177,\"2274\":0.3051411567,\"2275\":null,\"2276\":0.4198316631,\"2277\":0.1940322071,\"2278\":0.3265419601,\"2279\":0.1489366479,\"2280\":0.3248504403,\"2281\":0.126926629,\"2282\":0.2991890611,\"2283\":0.164420359,\"2284\":0.1947070201,\"2285\":0.2746778309,\"2286\":0.3781796135,\"2287\":0.0591159695,\"2288\":0.0932403361,\"2289\":0.1377105913,\"2290\":0.3749247398,\"2291\":0.0,\"2292\":0.0587357544,\"2293\":0.2914934101,\"2294\":0.315630943,\"2295\":null,\"2296\":null,\"2297\":0.2186233961,\"2298\":0.4209465624,\"2299\":0.0658562616,\"2300\":0.1299067018,\"2301\":null,\"2302\":0.1773449775,\"2303\":0.2558146469,\"2304\":0.3742332215,\"2305\":0.2218822988,\"2306\":0.3739813754,\"2307\":0.3939131179,\"2308\":0.2171433915,\"2309\":0.3152358149,\"2310\":0.0304375572,\"2311\":0.2910351447,\"2312\":0.3957847991,\"2313\":0.0612040437,\"2314\":0.2319230994,\"2315\":0.2382187612,\"2316\":0.0777613714,\"2317\":0.0095972524,\"2318\":0.1070006065,\"2319\":0.0,\"2320\":0.1655556679,\"2321\":0.045322631,\"2322\":null,\"2323\":0.0685728351,\"2324\":0.3565369836,\"2325\":0.0763592381,\"2326\":0.1559288625,\"2327\":0.0923045758,\"2328\":0.2085597451,\"2329\":0.164633966,\"2330\":0.0823557289,\"2331\":0.0583409957,\"2332\":0.1478381858,\"2333\":0.3169411469,\"2334\":0.309183908,\"2335\":0.0359981727,\"2336\":0.2385658956,\"2337\":0.013719731,\"2338\":0.0539835377,\"2339\":0.1083476391,\"2340\":0.07763784,\"2341\":0.0292401192,\"2342\":0.1969259558,\"2343\":0.420302714,\"2344\":0.1238094004,\"2345\":0.0921359448,\"2346\":0.3865891221,\"2347\":0.1854621814,\"2348\":0.3758280756,\"2349\":0.1298914852,\"2350\":0.2392058229,\"2351\":0.3544895555,\"2352\":0.2652887734,\"2353\":0.0323325956,\"2354\":0.3515665518,\"2355\":null,\"2356\":0.2135909157,\"2357\":0.3953943888,\"2358\":0.3352212067,\"2359\":0.2176468185,\"2360\":0.2019101428,\"2361\":0.3137720532,\"2362\":0.2368975384,\"2363\":0.3207281533,\"2364\":0.2575611255,\"2365\":0.1802050966,\"2366\":null,\"2367\":0.0754082283,\"2368\":0.3572671303,\"2369\":0.3449192628,\"2370\":0.0328971328,\"2371\":null,\"2372\":0.3308662679,\"2373\":0.2174525965,\"2374\":0.0479411921,\"2375\":0.0870659499,\"2376\":0.3102815218,\"2377\":0.2199904576,\"2378\":0.3693619209,\"2379\":0.0670237401,\"2380\":0.2216730097,\"2381\":0.4568862906,\"2382\":0.0238271125,\"2383\":0.4387681849,\"2384\":0.0553578539,\"2385\":0.3691812095,\"2386\":0.3700772223,\"2387\":0.0829092457,\"2388\":0.1355044025,\"2389\":0.0769518445,\"2390\":0.0183295504,\"2391\":0.0793250778,\"2392\":0.1641759879,\"2393\":0.0232890083,\"2394\":null,\"2395\":0.2587967411,\"2396\":0.0535877368,\"2397\":0.2847231897,\"2398\":0.4525941953,\"2399\":0.0610366497,\"2400\":0.0549416789,\"2401\":0.1057695141,\"2402\":0.1020341664,\"2403\":0.0834663563,\"2404\":0.1788999741,\"2405\":0.3640782369,\"2406\":0.3220616638,\"2407\":0.0812586031,\"2408\":0.2523649948,\"2409\":0.0779683884,\"2410\":0.0365087451,\"2411\":0.1298879932,\"2412\":0.020572454,\"2413\":0.0482023893,\"2414\":null,\"2415\":0.2314182164,\"2416\":0.0338948841,\"2417\":0.1815423308,\"2418\":0.2728371244,\"2419\":0.0486867367,\"2420\":0.1623221584,\"2421\":0.3622257492,\"2422\":0.0805977701,\"2423\":0.2846482892,\"2424\":0.0758438815,\"2425\":0.5104746233,\"2426\":0.3162548459,\"2427\":0.2187535145,\"2428\":0.0939423351,\"2429\":0.3112059385,\"2430\":0.3622142394,\"2431\":0.1046306568,\"2432\":0.0,\"2433\":0.0562521835,\"2434\":0.0507820922,\"2435\":0.3552904981,\"2436\":0.3138827541,\"2437\":0.1636343453,\"2438\":0.2409100652,\"2439\":0.2057056251,\"2440\":0.0228430597,\"2441\":0.0461386158,\"2442\":0.0554630957,\"2443\":0.2083624914,\"2444\":0.0419123598,\"2445\":0.3402460982,\"2446\":0.0445344912,\"2447\":0.079885817,\"2448\":0.1632363427,\"2449\":0.1629691456,\"2450\":0.3446766312,\"2451\":0.1076972002,\"2452\":0.2644699605,\"2453\":0.2313882229,\"2454\":0.0573029942,\"2455\":0.0723909064,\"2456\":0.065262083,\"2457\":0.31719422,\"2458\":0.1408198207,\"2459\":0.0906985672,\"2460\":0.0838655868,\"2461\":0.3783992976,\"2462\":0.1625519812,\"2463\":0.0581133021,\"2464\":0.2156775719,\"2465\":0.1334160214,\"2466\":0.1653712505,\"2467\":0.0713282566,\"2468\":0.365234515,\"2469\":0.0593505452,\"2470\":0.1923499352,\"2471\":0.0,\"2472\":0.2075774663,\"2473\":0.4521836508,\"2474\":0.2566033889,\"2475\":0.3690924698,\"2476\":0.3305853338,\"2477\":0.0688479022,\"2478\":0.2684040387,\"2479\":0.1535757202,\"2480\":null,\"2481\":0.3688878207,\"2482\":0.1577009576,\"2483\":0.0409273139,\"2484\":0.2963089183,\"2485\":0.3219862499,\"2486\":0.1857843559,\"2487\":0.0544766609,\"2488\":0.1951113823,\"2489\":0.0801880483,\"2490\":0.0885545574,\"2491\":0.037988989,\"2492\":0.4534348076,\"2493\":0.3788893157,\"2494\":0.4005150376,\"2495\":null,\"2496\":0.0611007637,\"2497\":0.2172297784,\"2498\":0.0736183686,\"2499\":0.2248764817,\"2500\":0.0190565871,\"2501\":0.2967103834,\"2502\":0.0,\"2503\":0.0567632516,\"2504\":0.0705861277,\"2505\":0.22953756,\"2506\":0.3432155283,\"2507\":0.269929535,\"2508\":0.2293522716,\"2509\":0.045048169,\"2510\":0.2696471784,\"2511\":0.0944120696,\"2512\":0.0579119396,\"2513\":0.0441644886,\"2514\":0.0589099509,\"2515\":0.0919272844,\"2516\":0.0968153451,\"2517\":0.0778532202,\"2518\":0.0988382236,\"2519\":0.0428675041,\"2520\":0.3765501525,\"2521\":0.0846930318,\"2522\":null,\"2523\":0.0662948181,\"2524\":0.3565122862,\"2525\":0.0811480221,\"2526\":0.3856933972,\"2527\":0.1667996388,\"2528\":0.3539998803,\"2529\":0.0661494228,\"2530\":0.0834260074,\"2531\":0.0,\"2532\":0.358774724,\"2533\":0.2162668793,\"2534\":0.0713731509,\"2535\":0.2190295057,\"2536\":0.0655334406,\"2537\":0.1368686869,\"2538\":0.2043726556,\"2539\":0.0895565157,\"2540\":0.2177803649,\"2541\":0.3928371596,\"2542\":0.0984415884,\"2543\":0.2272073793,\"2544\":0.0989112861,\"2545\":0.2227547865,\"2546\":0.0621648995,\"2547\":0.2295999626,\"2548\":0.4654442401,\"2549\":0.271622738,\"2550\":0.085648469,\"2551\":0.2625974536,\"2552\":0.0848191021,\"2553\":0.2156513545,\"2554\":0.0669326056,\"2555\":null,\"2556\":0.0712833788,\"2557\":0.0580172733,\"2558\":0.0941349299,\"2559\":0.0828138187,\"2560\":0.2912956286,\"2561\":0.0600860761,\"2562\":0.0574992917,\"2563\":0.0495474169,\"2564\":0.3734931163,\"2565\":0.0167636221,\"2566\":0.0668795104,\"2567\":0.0380178672,\"2568\":0.415995455,\"2569\":0.081978581,\"2570\":0.0120379632,\"2571\":0.3278889197,\"2572\":0.015135214,\"2573\":0.0460504991,\"2574\":0.1022107015,\"2575\":0.2282448873,\"2576\":0.3249809772,\"2577\":0.0733408474,\"2578\":0.0905477262,\"2579\":0.0387998963,\"2580\":0.4090944197,\"2581\":0.3371637263,\"2582\":0.2275043092,\"2583\":0.1788291522,\"2584\":0.2356468682,\"2585\":0.0929387596,\"2586\":0.0461679823,\"2587\":0.3573707768,\"2588\":0.3500520475,\"2589\":0.0032982967,\"2590\":0.0614862051,\"2591\":0.3080757205,\"2592\":0.0029811268,\"2593\":0.0279087352,\"2594\":0.287160003,\"2595\":0.2247523097,\"2596\":0.2422848372,\"2597\":null,\"2598\":0.1665052529,\"2599\":0.2936540955,\"2600\":0.4714845474,\"2601\":0.220467259,\"2602\":0.2314619762,\"2603\":0.3351775262,\"2604\":null,\"2605\":0.0867958296,\"2606\":0.0950899279,\"2607\":0.4091047986,\"2608\":0.2688009194,\"2609\":0.1044834572,\"2610\":0.0938355581,\"2611\":0.0920720909,\"2612\":0.1514070579,\"2613\":0.060626164,\"2614\":0.1678533507,\"2615\":null,\"2616\":null,\"2617\":null,\"2618\":0.4394516437,\"2619\":0.4213862224,\"2620\":0.0840844341,\"2621\":0.1020380721,\"2622\":0.1301105511,\"2623\":0.1059290836,\"2624\":0.1971443437,\"2625\":0.1849523156,\"2626\":0.1441981708,\"2627\":0.1068091069,\"2628\":0.4379929261,\"2629\":0.0411933802,\"2630\":0.055704129,\"2631\":0.0323677046,\"2632\":0.1118199581,\"2633\":0.1749970665,\"2634\":0.0545468481,\"2635\":0.3931657487,\"2636\":0.2067035221,\"2637\":0.1940678859,\"2638\":0.0696840035,\"2639\":0.1650617465,\"2640\":0.0626383469,\"2641\":0.0788067584,\"2642\":0.0448521673,\"2643\":0.1872033055,\"2644\":0.3587354067,\"2645\":0.3597716102,\"2646\":0.0713671114,\"2647\":0.0,\"2648\":0.0115195587,\"2649\":0.6226616606,\"2650\":0.2088691185,\"2651\":0.0707301606,\"2652\":0.4522685533,\"2653\":0.2595076007,\"2654\":0.1146350182,\"2655\":0.1987859764,\"2656\":0.0734951633,\"2657\":0.2068200314,\"2658\":0.361573647,\"2659\":0.3260594777,\"2660\":0.1022472622,\"2661\":0.1692769546,\"2662\":0.0628781126,\"2663\":0.2718290005,\"2664\":0.2645215341,\"2665\":0.2718754758,\"2666\":0.0354021007,\"2667\":0.3631395919,\"2668\":null,\"2669\":0.0518542271,\"2670\":0.2744040732,\"2671\":0.2887485668,\"2672\":0.2766686136,\"2673\":0.1075566827,\"2674\":0.0493189569,\"2675\":0.1190743346,\"2676\":0.0,\"2677\":0.0,\"2678\":0.1262518634,\"2679\":0.0669772264,\"2680\":0.0826883727,\"2681\":0.0635859067,\"2682\":0.0572196204,\"2683\":0.4510326138,\"2684\":0.0549494088,\"2685\":0.3408653629,\"2686\":0.0,\"2687\":0.0451694911,\"2688\":0.0317844383,\"2689\":0.3269836219,\"2690\":0.2330938904,\"2691\":0.0729361834,\"2692\":0.2804219192,\"2693\":0.2096794506,\"2694\":0.3795446256,\"2695\":0.122128409,\"2696\":0.0872978044,\"2697\":0.2226006895,\"2698\":0.3277871459,\"2699\":null,\"2700\":0.0278081873,\"2701\":0.3663298448,\"2702\":0.3870579203,\"2703\":0.3555194001,\"2704\":0.0605892904,\"2705\":0.0568552564,\"2706\":0.4356015725,\"2707\":0.0594495743,\"2708\":0.0917991229,\"2709\":0.0268420182,\"2710\":0.2858862857,\"2711\":0.0154397834,\"2712\":0.0938047093,\"2713\":0.1676430953,\"2714\":0.0678184033,\"2715\":0.0261447917,\"2716\":0.3932774864,\"2717\":0.1852174839,\"2718\":0.0818326161,\"2719\":0.089713466,\"2720\":0.1244640514,\"2721\":0.0476806087,\"2722\":0.2928440252,\"2723\":0.3860884544,\"2724\":0.0114906896,\"2725\":0.0859466148,\"2726\":0.3373507789,\"2727\":0.0456414769,\"2728\":0.1689937555,\"2729\":0.1368054633,\"2730\":0.0336721036,\"2731\":0.0521146187,\"2732\":0.1098027847,\"2733\":0.0282254992,\"2734\":0.1650662637,\"2735\":0.252384188,\"2736\":0.0778250024,\"2737\":null,\"2738\":0.0,\"2739\":0.094773336,\"2740\":0.1374007482,\"2741\":0.1397962952,\"2742\":0.3848384008,\"2743\":0.4318077532,\"2744\":0.0395547921,\"2745\":0.3135164165,\"2746\":0.3306658207,\"2747\":0.2523697504,\"2748\":0.0326652177,\"2749\":0.2606944515,\"2750\":0.1173407712,\"2751\":0.1192013042,\"2752\":0.368934534,\"2753\":0.0779598607,\"2754\":0.0827153094,\"2755\":0.3945927117,\"2756\":0.2646944082,\"2757\":0.0473803757,\"2758\":0.3827226258,\"2759\":0.2378285618,\"2760\":0.1892969286,\"2761\":0.1295421887,\"2762\":0.381368173,\"2763\":0.0450354779,\"2764\":0.354492738,\"2765\":0.0532533129,\"2766\":0.0490819748,\"2767\":0.0777972919,\"2768\":null,\"2769\":0.3694918373,\"2770\":0.0206320189,\"2771\":0.0599788349,\"2772\":0.141892625,\"2773\":0.0402856873,\"2774\":0.391717272,\"2775\":0.0206878787,\"2776\":0.0119669943,\"2777\":0.1375258696,\"2778\":0.0,\"2779\":0.4267448889,\"2780\":0.3795724022,\"2781\":0.0,\"2782\":0.0373787494,\"2783\":0.0712407227,\"2784\":0.1232526381,\"2785\":0.0966639889,\"2786\":0.3516757628,\"2787\":0.0808532446,\"2788\":0.0509066529,\"2789\":null,\"2790\":0.0811592633,\"2791\":0.0570317893,\"2792\":0.026028345,\"2793\":0.2352791921,\"2794\":0.0432382759,\"2795\":0.3544649547,\"2796\":0.0777464413,\"2797\":0.1814891544,\"2798\":0.3441508104,\"2799\":0.2479990443,\"2800\":0.2285181538,\"2801\":0.4415706159,\"2802\":0.0533737569,\"2803\":0.3192254296,\"2804\":0.0,\"2805\":0.3632382798,\"2806\":0.360914715,\"2807\":0.0674858714,\"2808\":0.1414273268,\"2809\":0.1731452138,\"2810\":0.3796801088,\"2811\":0.1210155649,\"2812\":0.0181743829,\"2813\":0.4486786052,\"2814\":null,\"2815\":0.171014017,\"2816\":0.0624493639,\"2817\":0.3774395703,\"2818\":0.2312521565,\"2819\":0.2773709094,\"2820\":0.4050632911,\"2821\":0.2945935486,\"2822\":null,\"2823\":0.1283369074,\"2824\":0.4353933048,\"2825\":0.1299302212,\"2826\":0.0102044797,\"2827\":0.0104479416,\"2828\":0.1551782283,\"2829\":0.07113828,\"2830\":0.0759777166,\"2831\":0.0737015562,\"2832\":0.1243723799,\"2833\":0.1135972949,\"2834\":0.2429660004,\"2835\":0.0482525968,\"2836\":0.4156042236,\"2837\":0.0404392754,\"2838\":0.0,\"2839\":0.0496453377,\"2840\":0.1973701275,\"2841\":0.3170040684,\"2842\":0.0,\"2843\":0.3969716088,\"2844\":0.316374078,\"2845\":0.0840800348,\"2846\":0.0,\"2847\":0.0387722681,\"2848\":0.2815735545,\"2849\":0.0871392374,\"2850\":null,\"2851\":0.0106087678,\"2852\":0.0574367624,\"2853\":0.0,\"2854\":0.0541269759,\"2855\":0.0837204946,\"2856\":0.2203098227,\"2857\":0.3509712336,\"2858\":null,\"2859\":0.0881444427,\"2860\":0.0318026143,\"2861\":0.2613658938,\"2862\":0.0,\"2863\":0.0,\"2864\":0.3367012822,\"2865\":0.1318345193,\"2866\":0.2809944301,\"2867\":0.0,\"2868\":null,\"2869\":0.2434648863,\"2870\":0.298034817,\"2871\":0.078006752,\"2872\":0.1431018701,\"2873\":0.413880771,\"2874\":0.0796124384,\"2875\":0.0667386221,\"2876\":null,\"2877\":0.299174679,\"2878\":0.0193057712,\"2879\":0.2294904881,\"2880\":0.2593980753,\"2881\":0.0493344357,\"2882\":0.2152842616,\"2883\":0.2284603614,\"2884\":0.0362018309,\"2885\":0.0,\"2886\":0.0240325274,\"2887\":0.3913344331,\"2888\":0.0320643731,\"2889\":0.0411225008,\"2890\":0.0413956955,\"2891\":0.3261081737,\"2892\":0.1472467508,\"2893\":0.0474851337,\"2894\":0.3222111181,\"2895\":null,\"2896\":0.1593480966,\"2897\":0.0991586196,\"2898\":0.1077712492,\"2899\":0.2091705663,\"2900\":0.2389223711,\"2901\":0.0732090318,\"2902\":0.2671148603,\"2903\":0.0456929843,\"2904\":0.0991946042,\"2905\":0.0924702627,\"2906\":0.1220709279,\"2907\":0.1278232812,\"2908\":0.2546240692,\"2909\":0.072978197,\"2910\":0.176403341,\"2911\":0.2013525997,\"2912\":0.0653008646,\"2913\":0.0,\"2914\":0.0304446876,\"2915\":null,\"2916\":0.3740531497,\"2917\":0.0,\"2918\":0.1728943379,\"2919\":0.1017930202,\"2920\":0.0,\"2921\":0.0772443237,\"2922\":null,\"2923\":null,\"2924\":0.2464239799,\"2925\":0.2228539447,\"2926\":0.1957070387,\"2927\":0.3440279331,\"2928\":0.0,\"2929\":0.3476500433,\"2930\":0.1560099995,\"2931\":0.2084762134,\"2932\":0.0712784126,\"2933\":0.1374962326,\"2934\":0.0,\"2935\":0.2752397726,\"2936\":0.2720937933,\"2937\":0.1266403315,\"2938\":0.1048516063,\"2939\":0.0703658823,\"2940\":0.0479461327,\"2941\":0.0687230837,\"2942\":0.2880070824,\"2943\":0.0825631744,\"2944\":0.1472806871,\"2945\":0.046627635,\"2946\":0.0375888705,\"2947\":0.3601869859,\"2948\":0.3631239415,\"2949\":0.2874870396,\"2950\":0.1043952582,\"2951\":0.401758862,\"2952\":0.086191795,\"2953\":0.1002074203,\"2954\":0.1949275083,\"2955\":0.0143746323,\"2956\":0.1003628857,\"2957\":0.1560522794,\"2958\":0.0468812359,\"2959\":0.3500575511,\"2960\":0.0628049567,\"2961\":0.0779810571,\"2962\":0.2036316995,\"2963\":0.2423212984,\"2964\":0.4416548033,\"2965\":0.0,\"2966\":0.0345073465,\"2967\":0.3241819845,\"2968\":0.2602864447,\"2969\":0.3593869897,\"2970\":0.3977351081,\"2971\":null,\"2972\":0.4068511055,\"2973\":0.0959103953,\"2974\":0.2687709745,\"2975\":0.2287172866,\"2976\":0.012001307,\"2977\":0.0566872641,\"2978\":0.0,\"2979\":0.0518829316,\"2980\":0.1805692707,\"2981\":0.2844179396,\"2982\":0.373138193,\"2983\":0.213079397,\"2984\":0.048598751,\"2985\":0.284532608,\"2986\":0.2828382504,\"2987\":0.1095868898,\"2988\":0.0077396902,\"2989\":0.1023266414,\"2990\":0.0627878616,\"2991\":0.2311137919,\"2992\":0.224450773,\"2993\":0.0923091478,\"2994\":0.106140795,\"2995\":0.0755516765,\"2996\":0.1185532433,\"2997\":0.3387870686,\"2998\":null,\"2999\":0.0653575694,\"3000\":0.1988945029,\"3001\":0.0,\"3002\":0.132825076,\"3003\":0.1097380861,\"3004\":0.1707936363,\"3005\":0.3813327894,\"3006\":0.2332034184,\"3007\":0.3573086885,\"3008\":0.228630282,\"3009\":0.4151035932,\"3010\":0.2735465262,\"3011\":0.2686989951,\"3012\":0.0,\"3013\":null,\"3014\":null,\"3015\":0.2791845378,\"3016\":0.3852046244,\"3017\":0.3776545678,\"3018\":0.2257220018,\"3019\":0.2358654451,\"3020\":0.0537861453,\"3021\":0.4147285333,\"3022\":0.4266558338,\"3023\":0.149611834,\"3024\":0.0845303758,\"3025\":0.0336919668,\"3026\":0.0511262811,\"3027\":0.0510967437,\"3028\":0.0344890914,\"3029\":0.0649955226,\"3030\":0.3361842999,\"3031\":0.2824652472,\"3032\":null,\"3033\":0.1984733323,\"3034\":null,\"3035\":0.2560245537,\"3036\":0.047805404,\"3037\":0.0523490301,\"3038\":0.3680991495,\"3039\":0.0,\"3040\":0.0262262078,\"3041\":0.2813394015,\"3042\":0.0796945001,\"3043\":0.1193993457,\"3044\":0.3211586856,\"3045\":0.0,\"3046\":0.0519039848,\"3047\":0.3177613448,\"3048\":0.3598660373,\"3049\":0.3494306652,\"3050\":0.196143962,\"3051\":0.3834530747,\"3052\":0.2314742271,\"3053\":0.0,\"3054\":0.0415431204,\"3055\":0.2971410237,\"3056\":0.1313788679,\"3057\":0.2045125362,\"3058\":0.5626757942,\"3059\":0.0664455193,\"3060\":0.1116216494,\"3061\":0.0465303494,\"3062\":0.1183405029,\"3063\":0.0595657644,\"3064\":0.079232455,\"3065\":0.0668200921,\"3066\":0.0315061996,\"3067\":0.1254243172,\"3068\":0.0063450026,\"3069\":0.2372356046,\"3070\":0.3205508156,\"3071\":0.0701988616,\"3072\":0.0328044584,\"3073\":0.0,\"3074\":0.4271556543,\"3075\":0.1478284231,\"3076\":0.0,\"3077\":0.200731159,\"3078\":0.0281438517,\"3079\":0.1054354387,\"3080\":0.1450055909,\"3081\":0.0815346598,\"3082\":0.2310138094,\"3083\":0.1208281783,\"3084\":0.1144079943,\"3085\":0.0399442149,\"3086\":0.2801889198,\"3087\":0.0155325679,\"3088\":0.0301130378,\"3089\":0.0476654169,\"3090\":0.3978228866,\"3091\":0.1491185656,\"3092\":0.2640438304,\"3093\":0.0,\"3094\":0.3981337342,\"3095\":0.028312084,\"3096\":0.2336824129,\"3097\":0.3295938307,\"3098\":0.2148460641,\"3099\":0.141171987,\"3100\":0.0734129219,\"3101\":0.1754121424,\"3102\":0.0765487679,\"3103\":0.3322769065,\"3104\":0.3361606969,\"3105\":0.0688310222,\"3106\":0.079410602,\"3107\":0.2673259974,\"3108\":0.2079125793,\"3109\":0.1030590334,\"3110\":0.0236919173,\"3111\":0.2982161412,\"3112\":null,\"3113\":0.0353242274,\"3114\":0.2828251616,\"3115\":0.0978573658,\"3116\":0.1975282142,\"3117\":0.0771591781,\"3118\":0.1092908372,\"3119\":0.3742378844,\"3120\":0.082396684,\"3121\":0.0312386125,\"3122\":0.0387947965,\"3123\":0.0,\"3124\":0.3954200211,\"3125\":0.0113986013,\"3126\":0.3316406878,\"3127\":0.0,\"3128\":0.0140372254,\"3129\":0.1146467484,\"3130\":0.3284734238,\"3131\":0.0439453256,\"3132\":0.0232452828,\"3133\":0.6562274938,\"3134\":null,\"3135\":null,\"3136\":0.0742237737,\"3137\":0.2171272819,\"3138\":0.2894344424,\"3139\":0.1343826358,\"3140\":0.0422868839,\"3141\":0.0359672698,\"3142\":0.0737697437,\"3143\":0.1281524359,\"3144\":0.0,\"3145\":0.106959292,\"3146\":0.1337300564,\"3147\":0.2330340946,\"3148\":0.1467585353,\"3149\":0.3380685545,\"3150\":0.0720716177,\"3151\":0.0,\"3152\":0.1264803226,\"3153\":0.0288817807,\"3154\":0.4101956893,\"3155\":0.128306998,\"3156\":null,\"3157\":0.3155971909,\"3158\":0.1027172998,\"3159\":0.0769472318,\"3160\":0.0868000202,\"3161\":0.0712478563,\"3162\":0.1675879845,\"3163\":0.2092483742,\"3164\":0.0315439283,\"3165\":0.3808637262,\"3166\":0.1087203511,\"3167\":0.1295213096,\"3168\":0.0564877053,\"3169\":0.0621634436,\"3170\":0.2323053314,\"3171\":0.2522687584,\"3172\":0.0682341551,\"3173\":0.330615049,\"3174\":0.0637959281,\"3175\":0.0273886163,\"3176\":null,\"3177\":0.1921830984,\"3178\":null,\"3179\":0.2202398439,\"3180\":0.1581205786,\"3181\":0.0171766808,\"3182\":0.0771823875,\"3183\":0.1099414706,\"3184\":0.2295036014,\"3185\":0.2033120821,\"3186\":0.2321626261,\"3187\":0.3493794139,\"3188\":0.2524574972,\"3189\":0.052781835,\"3190\":0.2008080286,\"3191\":0.2588596648,\"3192\":0.0972192873,\"3193\":0.2960131329,\"3194\":0.0878151018,\"3195\":0.4622171986,\"3196\":0.0303178109,\"3197\":0.2337815473,\"3198\":0.0577242584,\"3199\":0.015895412,\"3200\":0.1129467974,\"3201\":0.1206600478,\"3202\":0.2684309926,\"3203\":0.0735053149,\"3204\":0.0617710465,\"3205\":null,\"3206\":0.350112178,\"3207\":0.0859089509,\"3208\":0.2421480688,\"3209\":0.1874654691,\"3210\":0.0874415811,\"3211\":0.0374405406,\"3212\":0.3446913242,\"3213\":null,\"3214\":0.1968164762,\"3215\":0.3517288069,\"3216\":0.1497400353,\"3217\":0.2623435657,\"3218\":0.0838729045,\"3219\":0.4007093019,\"3220\":0.0593488542,\"3221\":0.1264619743,\"3222\":0.0918695573,\"3223\":0.3283325703,\"3224\":0.3399154095,\"3225\":0.3846359786,\"3226\":0.3023540634,\"3227\":0.0370489737,\"3228\":null,\"3229\":0.0715221162,\"3230\":0.4343439724,\"3231\":null,\"3232\":0.216615318,\"3233\":0.2612398161,\"3234\":0.329473752,\"3235\":0.1992184186,\"3236\":0.233289547,\"3237\":0.3051188685,\"3238\":0.2174565907,\"3239\":0.4234514361,\"3240\":null,\"3241\":0.0808346814,\"3242\":0.008717595,\"3243\":0.0369638213,\"3244\":0.1611035261,\"3245\":0.2124216007,\"3246\":0.0824671584,\"3247\":0.1016833799,\"3248\":0.0726664732,\"3249\":0.0,\"3250\":0.114927865,\"3251\":0.0647771085,\"3252\":0.2723318376,\"3253\":0.1793683315,\"3254\":0.2060154933,\"3255\":0.0459941166,\"3256\":0.0489481536,\"3257\":0.1329995062,\"3258\":0.2445967615,\"3259\":0.0910610032,\"3260\":0.2025938682,\"3261\":0.0608267368,\"3262\":0.3436383493,\"3263\":0.0920386287,\"3264\":0.0,\"3265\":0.1896461146,\"3266\":0.1449979008,\"3267\":0.3851979168,\"3268\":0.2598667898,\"3269\":0.4146974437,\"3270\":0.2177506794,\"3271\":0.0137247858,\"3272\":0.4682530844,\"3273\":0.2346658633,\"3274\":0.098656409,\"3275\":0.2715417788,\"3276\":0.0778574836,\"3277\":0.0809661219,\"3278\":0.2835313573,\"3279\":0.303999692,\"3280\":0.0801992775,\"3281\":0.354785937,\"3282\":0.1136576664,\"3283\":0.0417400873,\"3284\":0.0083385899,\"3285\":0.1229413517,\"3286\":0.2623322292,\"3287\":0.0425273444,\"3288\":0.1863412528,\"3289\":null,\"3290\":0.3467895914,\"3291\":0.3628990665,\"3292\":0.0874583307,\"3293\":0.0638534103,\"3294\":0.0113230742,\"3295\":0.1185579883,\"3296\":0.1014499605,\"3297\":0.2112279407,\"3298\":0.219164561,\"3299\":0.065410289,\"3300\":0.0366766423,\"3301\":0.2682372541,\"3302\":0.1157696291,\"3303\":0.0,\"3304\":0.0976183798,\"3305\":0.2274395531,\"3306\":0.2471013215,\"3307\":0.4105932423,\"3308\":0.0652981379,\"3309\":0.066269363,\"3310\":0.0713919834,\"3311\":0.3653670959,\"3312\":null,\"3313\":0.4070717713,\"3314\":0.0883063891,\"3315\":0.1066911393,\"3316\":0.2174489576,\"3317\":0.0954915662,\"3318\":0.2157931558,\"3319\":0.1616922997,\"3320\":0.2908849358,\"3321\":0.0906257055,\"3322\":0.3662368765,\"3323\":0.04721805,\"3324\":0.0,\"3325\":0.2588535512,\"3326\":0.1140750497,\"3327\":0.2026094869,\"3328\":0.0438379909,\"3329\":0.1559400686,\"3330\":0.0855122166,\"3331\":0.198135471,\"3332\":0.1089544096,\"3333\":0.1851442288,\"3334\":0.0,\"3335\":0.0820616055,\"3336\":0.3695849512,\"3337\":0.0795459621,\"3338\":0.3534343581,\"3339\":0.0451727743,\"3340\":0.3886276836,\"3341\":0.0379148002,\"3342\":0.0758841844,\"3343\":0.047267854,\"3344\":0.0435015756,\"3345\":0.14515768,\"3346\":0.1489573756,\"3347\":0.1992231129,\"3348\":0.044899703,\"3349\":0.0598476803,\"3350\":null,\"3351\":null,\"3352\":0.1783144973,\"3353\":0.1549130683,\"3354\":0.045465723,\"3355\":0.2720192573,\"3356\":0.4053593233,\"3357\":0.2405929363,\"3358\":0.0135966417,\"3359\":0.0308433714,\"3360\":0.2309593097,\"3361\":0.1183484333,\"3362\":0.0809695159,\"3363\":0.0800110397,\"3364\":0.2418242875,\"3365\":0.3910871188,\"3366\":0.047621696,\"3367\":0.0511892606,\"3368\":0.0161754159,\"3369\":0.0598994797,\"3370\":0.2124687428,\"3371\":0.0623401573,\"3372\":0.0923313547,\"3373\":0.0888587528,\"3374\":0.2531755281,\"3375\":0.1752021563,\"3376\":0.2099279249,\"3377\":0.1065292096,\"3378\":0.0916040124,\"3379\":0.1146595663,\"3380\":0.4507014307,\"3381\":0.0381087151,\"3382\":0.0836611598,\"3383\":null,\"3384\":0.0785183926,\"3385\":null,\"3386\":0.0211689826,\"3387\":0.0777352995,\"3388\":0.2914205283,\"3389\":0.3420436058,\"3390\":0.1318177842,\"3391\":0.1377587495,\"3392\":0.3086872602,\"3393\":0.0,\"3394\":0.538827608,\"3395\":0.3750181604,\"3396\":null,\"3397\":0.0875401841,\"3398\":0.0738522184,\"3399\":0.2088727339,\"3400\":0.1290269277,\"3401\":0.0162974356,\"3402\":0.1099826118,\"3403\":0.0808711029,\"3404\":0.2374544435,\"3405\":0.0874552006,\"3406\":null,\"3407\":0.1048927966,\"3408\":0.1934032531,\"3409\":0.2145105309,\"3410\":0.2264150943,\"3411\":0.3802831595,\"3412\":0.3503489597,\"3413\":0.185809802,\"3414\":0.0995542297,\"3415\":0.253346313,\"3416\":0.0527855688,\"3417\":0.0577907034,\"3418\":0.0,\"3419\":0.0,\"3420\":0.1535428583,\"3421\":0.32146181,\"3422\":0.131877437,\"3423\":0.3599566083,\"3424\":0.0600538879,\"3425\":0.0427568767,\"3426\":0.1240098778,\"3427\":0.0928027874,\"3428\":0.3010068562,\"3429\":0.066775822,\"3430\":0.0873208882,\"3431\":null,\"3432\":0.2979793062,\"3433\":0.2884861725,\"3434\":0.2043061893,\"3435\":0.1346036688,\"3436\":0.1896085997,\"3437\":null,\"3438\":0.0,\"3439\":0.1651197003,\"3440\":0.1524567827,\"3441\":0.0599795639,\"3442\":0.0820229518,\"3443\":0.0648599027,\"3444\":0.1046644715,\"3445\":null,\"3446\":0.0041113831,\"3447\":0.0656364837,\"3448\":0.1231415209,\"3449\":0.3219974433,\"3450\":0.3496912952,\"3451\":0.0739461948,\"3452\":0.2336520231,\"3453\":0.0806450786,\"3454\":0.0665813503,\"3455\":0.1030823916,\"3456\":0.0279687317,\"3457\":0.3623610552,\"3458\":0.1246361196,\"3459\":0.4471445818,\"3460\":0.3114860677,\"3461\":0.195741839,\"3462\":0.0386134378,\"3463\":0.0,\"3464\":0.0,\"3465\":0.1893877091,\"3466\":0.1676862035,\"3467\":0.3859458917,\"3468\":0.0883970343,\"3469\":0.1045953346,\"3470\":0.234987718,\"3471\":0.4083369058,\"3472\":0.1926387864,\"3473\":0.320518821,\"3474\":0.3147884051,\"3475\":0.0608239136,\"3476\":0.173066854,\"3477\":0.1180863,\"3478\":0.144589439,\"3479\":0.0647144911,\"3480\":0.0,\"3481\":0.3730392058,\"3482\":0.3455675353,\"3483\":0.4097822312,\"3484\":0.1739460551,\"3485\":null,\"3486\":0.334916852,\"3487\":null,\"3488\":null,\"3489\":0.3649857593,\"3490\":0.3893862804,\"3491\":0.2832148361,\"3492\":0.0507350323,\"3493\":0.4569657063,\"3494\":0.1322442646,\"3495\":0.0612789991,\"3496\":0.0923346715,\"3497\":0.0749698857,\"3498\":0.4406840996,\"3499\":null,\"3500\":0.2863076292,\"3501\":0.3453008718,\"3502\":0.3076455797,\"3503\":0.052682353,\"3504\":0.273137168,\"3505\":null,\"3506\":0.0595886517,\"3507\":0.0,\"3508\":0.1065465611,\"3509\":null,\"3510\":0.0746246626,\"3511\":0.3181669304,\"3512\":0.2905914361,\"3513\":0.0316608131,\"3514\":0.0,\"3515\":0.1362500337,\"3516\":0.1468594449,\"3517\":0.1457827004,\"3518\":0.0,\"3519\":0.3057945302,\"3520\":0.0396179217,\"3521\":0.2542256602,\"3522\":0.2131455637,\"3523\":0.2629695111,\"3524\":0.137253674,\"3525\":0.2915362631,\"3526\":0.1788573984,\"3527\":0.0322429809,\"3528\":null,\"3529\":0.0118003023,\"3530\":0.2300084985,\"3531\":0.0850462159,\"3532\":0.1698077761,\"3533\":0.2345202164,\"3534\":0.0829027561,\"3535\":0.4694180635,\"3536\":0.3501772141,\"3537\":0.3055490316,\"3538\":0.0,\"3539\":0.0561401679,\"3540\":0.112747061,\"3541\":0.0566090133,\"3542\":0.3241609206,\"3543\":0.0511522961,\"3544\":0.3364855415,\"3545\":0.2922913785,\"3546\":null,\"3547\":0.0810561149,\"3548\":0.0487819755,\"3549\":0.2504831482,\"3550\":0.1926903665,\"3551\":0.0887060405,\"3552\":0.2527543359,\"3553\":0.0460545991,\"3554\":0.0138225926,\"3555\":0.2089341264,\"3556\":null,\"3557\":0.0362387828,\"3558\":0.0,\"3559\":0.2770545533,\"3560\":0.1923809524,\"3561\":0.0644706675,\"3562\":0.0813204777,\"3563\":0.1184019258,\"3564\":0.155597203,\"3565\":0.1375868193,\"3566\":0.0287764271,\"3567\":0.0549694865,\"3568\":0.0724622426,\"3569\":0.0749275328,\"3570\":0.1360685666,\"3571\":0.259764644,\"3572\":0.3243886904,\"3573\":0.1958474814,\"3574\":0.0739754658,\"3575\":0.0866556995,\"3576\":0.2852537085,\"3577\":0.5009394235,\"3578\":0.3605061114,\"3579\":0.0061846032,\"3580\":0.0199547877,\"3581\":0.070298662,\"3582\":null,\"3583\":0.0508213449,\"3584\":0.0959291756,\"3585\":0.2070998589,\"3586\":0.1944660733,\"3587\":0.0853842446,\"3588\":0.0672124443,\"3589\":0.0810767057,\"3590\":0.07728383,\"3591\":null,\"3592\":0.0941397174,\"3593\":0.2133777017,\"3594\":null,\"3595\":null,\"3596\":0.142221276,\"3597\":0.1233151265,\"3598\":0.3315028528,\"3599\":0.3364082964,\"3600\":0.1363388805,\"3601\":0.2306389985,\"3602\":0.059454039,\"3603\":0.3633160456,\"3604\":0.160844064,\"3605\":0.2490037563,\"3606\":0.0983060751,\"3607\":null,\"3608\":0.1180457359,\"3609\":null,\"3610\":0.0600188215,\"3611\":0.3660846017,\"3612\":0.2167475269,\"3613\":0.0054480162,\"3614\":0.0968813538,\"3615\":0.0456841483,\"3616\":0.280705369,\"3617\":0.3397556862,\"3618\":0.0766915419,\"3619\":0.0870621238,\"3620\":0.3961124669,\"3621\":0.0,\"3622\":0.0328557741,\"3623\":0.3634277102,\"3624\":0.2382422587,\"3625\":0.2271932418,\"3626\":0.1884268532,\"3627\":0.2805556752,\"3628\":0.1316035488,\"3629\":0.3597583008,\"3630\":0.1291053735,\"3631\":0.3277287731,\"3632\":0.4135972253,\"3633\":0.0,\"3634\":0.4239565659,\"3635\":0.1510596811,\"3636\":0.2045624007,\"3637\":0.1225800572,\"3638\":0.0885775714,\"3639\":0.0711002959,\"3640\":0.1310683786,\"3641\":0.0469262747},\"normalized profile?DTT_map1?03k\":{\"0\":0.1594636101,\"1\":0.4950080546,\"2\":0.1408906167,\"3\":0.0,\"4\":null,\"5\":0.6065113481,\"6\":0.0387209915,\"7\":0.3423314781,\"8\":0.2443716529,\"9\":0.0730856087,\"10\":0.0748061693,\"11\":0.0743583002,\"12\":0.2278927457,\"13\":0.3259504538,\"14\":0.1811043901,\"15\":0.3537360806,\"16\":0.3231333186,\"17\":0.5450503127,\"18\":0.2366517076,\"19\":0.2208517538,\"20\":0.2274581593,\"21\":0.1998531054,\"22\":0.4873230517,\"23\":null,\"24\":0.4668888926,\"25\":0.483094643,\"26\":0.3095226809,\"27\":0.2342183778,\"28\":0.4526623323,\"29\":0.2207627119,\"30\":0.1041780586,\"31\":0.2345169322,\"32\":0.1636572743,\"33\":0.327796723,\"34\":0.2079607278,\"35\":0.224094023,\"36\":0.2047465508,\"37\":0.4496675117,\"38\":0.4774334869,\"39\":0.2364756488,\"40\":0.2330865437,\"41\":0.2322957727,\"42\":0.4598585791,\"43\":0.1976055903,\"44\":0.220308953,\"45\":0.245265102,\"46\":0.2351058463,\"47\":0.2361547682,\"48\":null,\"49\":0.2219824997,\"50\":0.2628160417,\"51\":0.1436301925,\"52\":0.0461431648,\"53\":0.0326947313,\"54\":0.4959772507,\"55\":0.0686149351,\"56\":0.0693766417,\"57\":0.1755482795,\"58\":0.2235285188,\"59\":0.4352383562,\"60\":0.097536292,\"61\":0.0251623137,\"62\":0.0191948535,\"63\":0.478308428,\"64\":0.2405423204,\"65\":0.2184775343,\"66\":0.4676234568,\"67\":0.2300996648,\"68\":0.1511648216,\"69\":0.0738025203,\"70\":0.2216732757,\"71\":0.090701637,\"72\":0.2612609316,\"73\":0.0624796456,\"74\":0.0789187981,\"75\":0.4605550887,\"76\":0.013261389,\"77\":0.2352457192,\"78\":0.2360303256,\"79\":0.4698976558,\"80\":0.1959189977,\"81\":0.2269245994,\"82\":0.2325564005,\"83\":0.0043306567,\"84\":0.4783341055,\"85\":0.0419574865,\"86\":0.2275321589,\"87\":0.0,\"88\":0.2476843651,\"89\":0.07841162,\"90\":0.0758674545,\"91\":0.0744336303,\"92\":0.2154403447,\"93\":0.3319398689,\"94\":0.319141897,\"95\":0.0767774592,\"96\":0.5014087411,\"97\":0.232166223,\"98\":0.0642588789,\"99\":0.0745983487,\"100\":0.0688308997,\"101\":0.0806331149,\"102\":0.0675702981,\"103\":null,\"104\":0.0739108888,\"105\":0.0744246089,\"106\":0.0669754604,\"107\":0.0717468967,\"108\":0.0677306173,\"109\":0.1677800352,\"110\":0.08344762,\"111\":0.0502189674,\"112\":0.1913091164,\"113\":0.0612801015,\"114\":0.1033274399,\"115\":0.0515412684,\"116\":0.2349172018,\"117\":null,\"118\":0.4707766929,\"119\":0.2376422803,\"120\":0.3879728556,\"121\":0.4937993068,\"122\":0.0355929098,\"123\":0.07123648,\"124\":0.0670956429,\"125\":0.0433283843,\"126\":0.0252212525,\"127\":0.1639160403,\"128\":0.0263407411,\"129\":0.2817591786,\"130\":0.0912495183,\"131\":0.0,\"132\":0.0092956544,\"133\":null,\"134\":0.2178119892,\"135\":0.2251908736,\"136\":0.1613059641,\"137\":0.029743973,\"138\":0.2201854553,\"139\":0.0122399634,\"140\":0.1411919684,\"141\":0.0160409842,\"142\":0.0453245451,\"143\":0.0343239366,\"144\":0.4620327926,\"145\":0.1790016655,\"146\":0.2310240384,\"147\":0.2077022934,\"148\":0.4163201009,\"149\":0.4901669201,\"150\":0.2215411091,\"151\":0.0619224918,\"152\":0.4552639826,\"153\":0.0101647968,\"154\":0.4848045911,\"155\":0.2922393621,\"156\":0.4894167895,\"157\":0.4758262225,\"158\":0.4643975605,\"159\":0.233289874,\"160\":0.1893369165,\"161\":0.0869481073,\"162\":0.2122423158,\"163\":0.2170271589,\"164\":0.2264095472,\"165\":0.6207201763,\"166\":0.328371607,\"167\":0.01543198,\"168\":0.0,\"169\":0.2026946753,\"170\":0.0911494804,\"171\":0.2498123523,\"172\":0.469590163,\"173\":0.2362659949,\"174\":0.0819742311,\"175\":0.0759762171,\"176\":0.2445609505,\"177\":0.2337567262,\"178\":0.2148711642,\"179\":0.4696038135,\"180\":0.0760154296,\"181\":0.2073630378,\"182\":0.2449136868,\"183\":0.0481464187,\"184\":0.2648075515,\"185\":0.2338289568,\"186\":0.2502393612,\"187\":0.1391275819,\"188\":0.0847874319,\"189\":0.4186759403,\"190\":0.3890919162,\"191\":0.5345602896,\"192\":0.3181190001,\"193\":0.4992428686,\"194\":0.1443355835,\"195\":0.2349798221,\"196\":0.3877814214,\"197\":0.1879926144,\"198\":0.1434921024,\"199\":0.0,\"200\":0.0332617504,\"201\":0.0929557051,\"202\":0.1827755607,\"203\":0.1640349066,\"204\":0.1059967638,\"205\":0.2745695821,\"206\":0.2298934239,\"207\":0.4552266538,\"208\":0.4373219213,\"209\":0.007309822,\"210\":0.1271370094,\"211\":0.4604575108,\"212\":0.1817017837,\"213\":0.1623304206,\"214\":0.0235982559,\"215\":0.315071143,\"216\":0.2296666224,\"217\":0.4717848388,\"218\":0.0170553727,\"219\":0.0763713994,\"220\":0.0961331054,\"221\":0.065801987,\"222\":0.0882769459,\"223\":0.0409273585,\"224\":0.0424100652,\"225\":0.4801011195,\"226\":0.0176267243,\"227\":0.5040021304,\"228\":0.2202733871,\"229\":0.0674066267,\"230\":0.0801062337,\"231\":0.0902813735,\"232\":0.0812530991,\"233\":0.0911929102,\"234\":0.0643560534,\"235\":0.0812267182,\"236\":0.085200641,\"237\":0.0708977825,\"238\":0.0606736205,\"239\":0.0732536097,\"240\":0.1076632637,\"241\":0.0810096109,\"242\":0.0547108621,\"243\":0.0853403599,\"244\":0.0726095151,\"245\":0.0743631511,\"246\":null,\"247\":0.0763544103,\"248\":0.0858034381,\"249\":0.0663560784,\"250\":0.1634336846,\"251\":0.5052429899,\"252\":0.3531850775,\"253\":0.0826928489,\"254\":0.5027643435,\"255\":0.448288705,\"256\":0.2007646095,\"257\":0.2109472432,\"258\":0.3619367543,\"259\":0.064972499,\"260\":0.1783209395,\"261\":0.5608021405,\"262\":null,\"263\":0.0851704316,\"264\":0.2801685925,\"265\":0.4751292531,\"266\":0.4690074637,\"267\":0.2125528982,\"268\":0.0225900241,\"269\":0.0834482791,\"270\":0.0373710178,\"271\":0.1719574078,\"272\":0.1368200782,\"273\":0.2635038676,\"274\":0.5078777293,\"275\":0.2184364163,\"276\":0.1415358957,\"277\":0.0649506263,\"278\":0.1313200563,\"279\":0.2843671588,\"280\":0.0633580444,\"281\":0.0507592888,\"282\":0.3731153144,\"283\":0.0709856738,\"284\":0.198444697,\"285\":0.2222163263,\"286\":null,\"287\":0.0,\"288\":0.1215593709,\"289\":0.4805012639,\"290\":0.0704484429,\"291\":0.0362851399,\"292\":0.0492644522,\"293\":0.2178016063,\"294\":0.0104143974,\"295\":0.0751628126,\"296\":0.2046661882,\"297\":0.1426426782,\"298\":0.3485220442,\"299\":0.4154363928,\"300\":0.3367954171,\"301\":0.4018494121,\"302\":0.4792394643,\"303\":0.0988999195,\"304\":0.498130703,\"305\":0.230855837,\"306\":0.0045453908,\"307\":0.1509741439,\"308\":0.1455955841,\"309\":0.0834939439,\"310\":0.0743772169,\"311\":0.1590637297,\"312\":0.0732091992,\"313\":0.0,\"314\":0.0968287491,\"315\":0.287812365,\"316\":0.0746219903,\"317\":0.0599808457,\"318\":0.2413734764,\"319\":0.0379869867,\"320\":0.2106842737,\"321\":0.0396630088,\"322\":0.0462695796,\"323\":0.225440901,\"324\":0.2467760962,\"325\":0.0,\"326\":0.0715995971,\"327\":0.2400482351,\"328\":0.0366250059,\"329\":0.1994386683,\"330\":0.0,\"331\":0.2093648254,\"332\":0.2165552037,\"333\":0.0661584651,\"334\":0.0808341818,\"335\":0.0734576197,\"336\":0.0429663596,\"337\":0.2560072866,\"338\":0.3233729092,\"339\":0.141256474,\"340\":0.2471935997,\"341\":0.0794156273,\"342\":0.0983185031,\"343\":null,\"344\":0.4698722847,\"345\":null,\"346\":0.0423275284,\"347\":0.2132288194,\"348\":0.2087933383,\"349\":0.1153326713,\"350\":0.2031944435,\"351\":0.1860249456,\"352\":0.2296004123,\"353\":0.1849794018,\"354\":0.1502297805,\"355\":0.3799354531,\"356\":0.3502394539,\"357\":0.5058966001,\"358\":0.2021964299,\"359\":0.2280926335,\"360\":0.2168182273,\"361\":0.4929397178,\"362\":0.236040349,\"363\":0.0777191395,\"364\":0.0483319734,\"365\":0.5207607333,\"366\":0.0310336535,\"367\":0.0,\"368\":0.2287740572,\"369\":0.231117245,\"370\":0.1084567167,\"371\":0.2424386692,\"372\":0.2182568397,\"373\":0.0521811262,\"374\":0.2268641898,\"375\":0.3434269638,\"376\":0.2126527054,\"377\":0.0783452103,\"378\":0.2204310671,\"379\":0.2238547988,\"380\":0.0,\"381\":0.1387648846,\"382\":0.2292090336,\"383\":0.2232964505,\"384\":0.1660098976,\"385\":0.506191112,\"386\":0.4049344122,\"387\":0.35318078,\"388\":0.1093770378,\"389\":0.0,\"390\":0.4979246516,\"391\":0.213597594,\"392\":0.3590750819,\"393\":0.4560215903,\"394\":0.2349489198,\"395\":0.5098203661,\"396\":0.3185977989,\"397\":0.1501896776,\"398\":0.1448513842,\"399\":0.0933643499,\"400\":0.1109134632,\"401\":0.1839645767,\"402\":0.2507938692,\"403\":0.0724266747,\"404\":0.065459075,\"405\":0.0295214614,\"406\":0.1079851917,\"407\":0.1398337154,\"408\":0.1947664997,\"409\":0.2426010014,\"410\":0.4938423592,\"411\":0.2456829304,\"412\":0.1809764028,\"413\":0.4693995446,\"414\":0.0469489102,\"415\":0.2783260479,\"416\":0.3629903673,\"417\":0.2252999299,\"418\":0.06649344,\"419\":0.075096304,\"420\":0.2195155268,\"421\":0.3225854564,\"422\":0.4592768141,\"423\":0.491229493,\"424\":0.0,\"425\":0.0,\"426\":0.0429144464,\"427\":0.4691372574,\"428\":0.5070092713,\"429\":0.226117051,\"430\":0.0378828282,\"431\":0.1597506313,\"432\":0.1965829763,\"433\":0.1512479078,\"434\":0.0,\"435\":0.2381194725,\"436\":0.4365468372,\"437\":0.0883194479,\"438\":0.2300557657,\"439\":0.0279270484,\"440\":0.2568055926,\"441\":0.1795003401,\"442\":0.1744278597,\"443\":0.1446806622,\"444\":0.0139021901,\"445\":0.0824258004,\"446\":0.4569784468,\"447\":0.0479804126,\"448\":0.1913916596,\"449\":0.4952488981,\"450\":0.0887386842,\"451\":0.527938255,\"452\":0.0814789611,\"453\":0.0762067937,\"454\":0.0816112598,\"455\":0.0205211221,\"456\":0.0250674582,\"457\":0.2037133302,\"458\":0.170956082,\"459\":0.027346089,\"460\":0.2316400053,\"461\":0.5078966653,\"462\":0.5012930238,\"463\":0.4269030172,\"464\":0.2500149804,\"465\":0.2284580298,\"466\":0.1607847744,\"467\":0.1610487302,\"468\":0.0,\"469\":0.2422641719,\"470\":0.0,\"471\":0.1462609472,\"472\":0.1615838027,\"473\":0.0591424949,\"474\":0.0654217775,\"475\":0.0563200164,\"476\":0.0632948173,\"477\":0.0510382546,\"478\":0.1257727682,\"479\":0.0069131996,\"480\":0.109393879,\"481\":0.0528604405,\"482\":0.2338270894,\"483\":0.0809897176,\"484\":0.1853987069,\"485\":0.1117561953,\"486\":0.410894303,\"487\":0.0898480858,\"488\":0.4690866389,\"489\":0.3373535647,\"490\":0.2559962589,\"491\":0.0351548597,\"492\":0.230319617,\"493\":0.229026987,\"494\":0.2397248777,\"495\":0.3114288896,\"496\":0.0980219888,\"497\":0.040489805,\"498\":0.0,\"499\":0.0632248089,\"500\":0.0,\"501\":0.39592673,\"502\":0.0822688807,\"503\":0.0506100601,\"504\":0.4675561341,\"505\":0.0621397032,\"506\":0.0288990718,\"507\":0.0,\"508\":0.1751104921,\"509\":0.4852663006,\"510\":0.4844853984,\"511\":0.3833486919,\"512\":0.0608156705,\"513\":0.0073497141,\"514\":0.4475026621,\"515\":0.2295112218,\"516\":0.069065083,\"517\":0.4121206494,\"518\":0.0,\"519\":0.0058168378,\"520\":0.1162831441,\"521\":0.0454212059,\"522\":0.50802571,\"523\":0.5143784361,\"524\":0.2231933839,\"525\":0.0365353319,\"526\":0.0683684825,\"527\":0.2997596889,\"528\":0.220800026,\"529\":0.2796717949,\"530\":0.0482944638,\"531\":0.0,\"532\":0.024913907,\"533\":0.225417254,\"534\":0.2028448626,\"535\":0.0828832544,\"536\":0.0548854994,\"537\":0.0872413708,\"538\":0.2268065778,\"539\":0.09280188,\"540\":null,\"541\":0.2016203386,\"542\":0.2434066083,\"543\":0.0915621246,\"544\":0.0699843756,\"545\":0.1157681677,\"546\":0.5064935065,\"547\":0.4431723658,\"548\":0.146876265,\"549\":0.5322838015,\"550\":0.203485206,\"551\":0.0,\"552\":0.1706398791,\"553\":0.2282294602,\"554\":0.0432016529,\"555\":0.0970735893,\"556\":0.2435843491,\"557\":0.1934601822,\"558\":0.158865256,\"559\":0.1036661047,\"560\":0.1360639032,\"561\":0.2217757711,\"562\":0.4485675199,\"563\":0.1300188742,\"564\":0.1701086323,\"565\":0.071376399,\"566\":0.2264714353,\"567\":0.0041281847,\"568\":0.2698536419,\"569\":0.1514884471,\"570\":0.1578829074,\"571\":0.1546276197,\"572\":0.0629668699,\"573\":0.0893627554,\"574\":0.4668924401,\"575\":0.0439960641,\"576\":0.4834489619,\"577\":0.1520133379,\"578\":0.0657956404,\"579\":0.1783210884,\"580\":0.1976521024,\"581\":0.1732682823,\"582\":0.2379891372,\"583\":0.237598394,\"584\":0.4728269179,\"585\":0.264485619,\"586\":0.0065995137,\"587\":0.498592979,\"588\":0.2403094614,\"589\":0.3777891555,\"590\":0.4190524012,\"591\":0.2289048002,\"592\":0.2757699074,\"593\":0.0826035615,\"594\":null,\"595\":0.0506282497,\"596\":0.1080388771,\"597\":0.1544749173,\"598\":0.100434208,\"599\":0.0087015741,\"600\":0.0201191016,\"601\":0.2409389675,\"602\":0.0191013154,\"603\":0.6398524659,\"604\":0.063586836,\"605\":0.0,\"606\":0.1986975858,\"607\":null,\"608\":0.2648100968,\"609\":0.5250233232,\"610\":0.5198025978,\"611\":0.1858121816,\"612\":0.2170958781,\"613\":0.1022791935,\"614\":0.3463228758,\"615\":0.1891212018,\"616\":0.4718706194,\"617\":0.1314709155,\"618\":0.0952301518,\"619\":0.1877284292,\"620\":0.0434740805,\"621\":0.0589759254,\"622\":0.0,\"623\":0.3336330679,\"624\":0.314046768,\"625\":0.1166371956,\"626\":0.3589874304,\"627\":0.0843947805,\"628\":0.0935426226,\"629\":0.3553837904,\"630\":0.1776832147,\"631\":0.0649298907,\"632\":0.0783669849,\"633\":0.3325605496,\"634\":0.258594228,\"635\":0.2718019201,\"636\":0.1566889913,\"637\":null,\"638\":0.0868126219,\"639\":0.0461521199,\"640\":0.2933658141,\"641\":0.0948728745,\"642\":0.2664118112,\"643\":0.1892973803,\"644\":0.3381750534,\"645\":0.0574622327,\"646\":0.0628746273,\"647\":0.0508619107,\"648\":0.1623524309,\"649\":0.2548085988,\"650\":0.5128230697,\"651\":0.213911842,\"652\":0.4709246138,\"653\":0.3365303403,\"654\":0.1014837937,\"655\":0.1015725972,\"656\":0.0794908082,\"657\":0.0399228781,\"658\":0.0377597617,\"659\":0.1596007788,\"660\":0.2416071675,\"661\":0.050368626,\"662\":0.076183577,\"663\":0.233887473,\"664\":null,\"665\":0.1064534483,\"666\":0.1955665276,\"667\":0.0094353127,\"668\":0.0727131916,\"669\":0.0575094065,\"670\":0.0344466607,\"671\":0.1584052479,\"672\":0.4357255906,\"673\":0.0872879999,\"674\":null,\"675\":0.4702066487,\"676\":0.386858629,\"677\":0.2188267003,\"678\":0.3369000476,\"679\":0.3291372126,\"680\":0.0421029668,\"681\":0.0512482094,\"682\":null,\"683\":0.4803608748,\"684\":0.0,\"685\":0.0454233388,\"686\":0.3514910419,\"687\":null,\"688\":0.0575306821,\"689\":0.4727160535,\"690\":0.0692756722,\"691\":0.4586499135,\"692\":0.2010726621,\"693\":0.0362206217,\"694\":0.0400928035,\"695\":0.0964645896,\"696\":0.3897013271,\"697\":0.4010444904,\"698\":0.0696750196,\"699\":0.0,\"700\":0.0523722585,\"701\":0.1440709775,\"702\":0.0548526562,\"703\":0.1659553045,\"704\":0.2626434688,\"705\":0.4590782501,\"706\":0.0545713283,\"707\":0.3914976072,\"708\":0.0665823618,\"709\":0.0654876391,\"710\":0.0,\"711\":0.1642422294,\"712\":0.2329942921,\"713\":0.4172780665,\"714\":0.1113077065,\"715\":0.1388781169,\"716\":0.0764630197,\"717\":0.0599780556,\"718\":0.0651604391,\"719\":0.0837477507,\"720\":0.1081677179,\"721\":0.0,\"722\":0.0334312052,\"723\":0.1712068257,\"724\":0.1260851033,\"725\":0.0676955841,\"726\":0.2600213677,\"727\":null,\"728\":0.2595009929,\"729\":0.2125016393,\"730\":0.0161008248,\"731\":null,\"732\":0.5112092766,\"733\":0.0707847904,\"734\":0.4923326009,\"735\":0.0447998091,\"736\":0.0944796779,\"737\":0.3491863649,\"738\":0.3322013063,\"739\":0.4208194163,\"740\":0.2517688418,\"741\":0.0,\"742\":0.5914139466,\"743\":0.0606831654,\"744\":0.0,\"745\":0.1359386203,\"746\":0.0372918867,\"747\":0.4470130108,\"748\":0.4234847547,\"749\":0.1677130261,\"750\":0.230929126,\"751\":0.2458084491,\"752\":0.1601550953,\"753\":0.3010615598,\"754\":0.0,\"755\":0.2026598809,\"756\":0.1977927232,\"757\":0.3745936704,\"758\":0.1704314748,\"759\":0.2384791283,\"760\":0.2300215446,\"761\":0.0,\"762\":0.016120829,\"763\":0.0480425608,\"764\":0.5891408023,\"765\":0.2544673308,\"766\":0.3852931043,\"767\":0.0885666783,\"768\":0.4407507264,\"769\":0.4721843964,\"770\":0.3372861441,\"771\":0.0793697823,\"772\":0.0,\"773\":0.0775922967,\"774\":0.2129367105,\"775\":0.1225685695,\"776\":0.0860318128,\"777\":0.0690413884,\"778\":0.0418468488,\"779\":0.2483468827,\"780\":0.0825541172,\"781\":0.0772430423,\"782\":0.1349737174,\"783\":0.0668323482,\"784\":0.2348340903,\"785\":0.0,\"786\":0.1741980558,\"787\":0.192893445,\"788\":0.3431074502,\"789\":0.2425274507,\"790\":0.176533413,\"791\":0.0733183256,\"792\":0.1968624201,\"793\":0.2935568625,\"794\":0.259414719,\"795\":0.0594410472,\"796\":0.0523606802,\"797\":0.6470781961,\"798\":0.2249860185,\"799\":0.5151127044,\"800\":0.1513887678,\"801\":0.2324062031,\"802\":0.0,\"803\":0.4822273611,\"804\":0.2206164478,\"805\":0.0622376004,\"806\":0.0,\"807\":0.0680798491,\"808\":0.0390161934,\"809\":0.0968797701,\"810\":0.3757147439,\"811\":0.1906883919,\"812\":0.0615851155,\"813\":0.0148552974,\"814\":0.2070340685,\"815\":0.1667250932,\"816\":0.1174967062,\"817\":0.3197418746,\"818\":0.2274086026,\"819\":0.5879698594,\"820\":0.121040102,\"821\":0.2131697559,\"822\":0.2447627519,\"823\":0.3200389024,\"824\":0.0480109079,\"825\":0.2300654001,\"826\":0.1843299224,\"827\":0.436759459,\"828\":0.2159086018,\"829\":0.4971791153,\"830\":0.4098097141,\"831\":0.2961101982,\"832\":0.0849361593,\"833\":0.2295488525,\"834\":0.0946854946,\"835\":0.3535625722,\"836\":0.0130737467,\"837\":0.4609314992,\"838\":0.5179556887,\"839\":0.0066375407,\"840\":0.2311269523,\"841\":0.4866392018,\"842\":0.1496682148,\"843\":0.242575071,\"844\":0.3637447618,\"845\":0.346869609,\"846\":0.3669337119,\"847\":0.3399949547,\"848\":0.1564313699,\"849\":0.1203542294,\"850\":0.2734423687,\"851\":0.0765956708,\"852\":0.1338492957,\"853\":0.0767380727,\"854\":0.3708876827,\"855\":0.3736022231,\"856\":0.0545355694,\"857\":0.0748508822,\"858\":0.3110107133,\"859\":0.4236023189,\"860\":0.0254440245,\"861\":0.2386568398,\"862\":0.0085999235,\"863\":0.3086882848,\"864\":0.2089147324,\"865\":0.2387288623,\"866\":0.1531682193,\"867\":0.1336951137,\"868\":0.3486040687,\"869\":null,\"870\":0.074601205,\"871\":0.0862330621,\"872\":0.4538933336,\"873\":0.1990534358,\"874\":0.2106196537,\"875\":0.4654310408,\"876\":0.4865364342,\"877\":0.3305247474,\"878\":0.1447027005,\"879\":0.1645293099,\"880\":0.1894177636,\"881\":0.2873489785,\"882\":0.4832140956,\"883\":0.0852036888,\"884\":0.1883156581,\"885\":0.1926767055,\"886\":0.2047376941,\"887\":0.1521441826,\"888\":0.2166197795,\"889\":0.2005352533,\"890\":0.3190983452,\"891\":0.4642996232,\"892\":0.3523242452,\"893\":0.334568612,\"894\":0.2660933451,\"895\":null,\"896\":0.0,\"897\":0.0014999891,\"898\":0.0956754197,\"899\":0.2211339796,\"900\":0.2609410935,\"901\":0.156317055,\"902\":0.0297152632,\"903\":0.5071167953,\"904\":0.0042698253,\"905\":0.0373368924,\"906\":0.2430344457,\"907\":0.129928951,\"908\":0.4178490872,\"909\":0.416662595,\"910\":0.1993125205,\"911\":0.1702289341,\"912\":0.0,\"913\":0.1267639855,\"914\":0.1027365876,\"915\":0.3283231127,\"916\":0.0472091479,\"917\":0.0665712486,\"918\":0.0272440527,\"919\":0.0729194224,\"920\":0.2793474371,\"921\":0.0360949554,\"922\":0.0540043338,\"923\":0.5340992947,\"924\":0.0477296758,\"925\":0.2063501805,\"926\":0.2578470618,\"927\":0.4198649766,\"928\":0.2374038329,\"929\":0.1354356544,\"930\":0.2898710595,\"931\":0.0432823883,\"932\":0.0919492951,\"933\":0.0282517176,\"934\":0.5508571792,\"935\":0.2340835739,\"936\":0.0337644611,\"937\":0.0464188288,\"938\":0.1152398745,\"939\":0.2069535215,\"940\":0.1335503013,\"941\":0.0483274225,\"942\":0.0318908053,\"943\":0.1103236579,\"944\":0.1834502207,\"945\":0.1028257793,\"946\":0.2286868587,\"947\":0.1238715824,\"948\":0.2160696631,\"949\":0.0,\"950\":null,\"951\":0.0078366864,\"952\":0.1622476275,\"953\":0.0383853687,\"954\":0.2305291467,\"955\":0.4970260277,\"956\":0.2369131208,\"957\":0.0250431152,\"958\":0.3389519291,\"959\":0.2667446263,\"960\":0.3061745575,\"961\":0.2300651222,\"962\":0.2154288911,\"963\":0.227796703,\"964\":0.0,\"965\":0.0221900059,\"966\":0.2710454769,\"967\":0.2251413777,\"968\":0.0577064677,\"969\":0.2510934987,\"970\":0.0333884332,\"971\":0.1763717152,\"972\":0.2616368669,\"973\":0.1153747895,\"974\":0.0310661597,\"975\":0.2345715684,\"976\":0.0085603058,\"977\":0.0726554782,\"978\":0.3636774793,\"979\":0.5179744763,\"980\":0.4651723294,\"981\":0.0597372576,\"982\":0.0476992349,\"983\":0.0876750529,\"984\":0.3163868066,\"985\":0.4465767698,\"986\":0.0389063195,\"987\":0.050106339,\"988\":0.5379074618,\"989\":0.0,\"990\":0.2163567304,\"991\":null,\"992\":0.0580519424,\"993\":0.1801136937,\"994\":0.3133563662,\"995\":0.0368885305,\"996\":0.0250170423,\"997\":0.0,\"998\":0.0956322244,\"999\":0.0389118685,\"1000\":0.0,\"1001\":0.1906251512,\"1002\":0.5366056099,\"1003\":0.2308072623,\"1004\":0.4573649347,\"1005\":0.0523520754,\"1006\":0.0839988337,\"1007\":0.0740783156,\"1008\":0.1650223449,\"1009\":0.4886481997,\"1010\":0.054384282,\"1011\":null,\"1012\":0.1888845042,\"1013\":0.1345311675,\"1014\":0.0548295114,\"1015\":null,\"1016\":0.5382900558,\"1017\":0.4536294806,\"1018\":0.051255355,\"1019\":0.0099472811,\"1020\":0.1315292718,\"1021\":0.0250687218,\"1022\":0.4518690272,\"1023\":0.6503420958,\"1024\":0.043861461,\"1025\":0.2277920004,\"1026\":0.1407602397,\"1027\":0.4708357812,\"1028\":0.4667607069,\"1029\":0.095739465,\"1030\":0.2797985141,\"1031\":0.0207269241,\"1032\":0.0594682069,\"1033\":0.0584821566,\"1034\":0.1224445188,\"1035\":0.1345167452,\"1036\":0.0695663233,\"1037\":0.1172134406,\"1038\":0.3469968955,\"1039\":0.2985661034,\"1040\":null,\"1041\":0.2418741986,\"1042\":0.0670192774,\"1043\":0.0797648525,\"1044\":0.0343303953,\"1045\":0.1171976622,\"1046\":0.4052745444,\"1047\":0.2423585601,\"1048\":0.2421935474,\"1049\":0.2344975247,\"1050\":0.3343732139,\"1051\":0.0700491563,\"1052\":0.2431544387,\"1053\":null,\"1054\":0.2164355728,\"1055\":0.0215574686,\"1056\":0.0845986985,\"1057\":0.4777011203,\"1058\":0.4651883636,\"1059\":0.1048754674,\"1060\":0.0491498677,\"1061\":0.230162828,\"1062\":0.0389677171,\"1063\":0.1098312166,\"1064\":0.182402957,\"1065\":0.1628119126,\"1066\":0.146242798,\"1067\":0.2253714604,\"1068\":0.2191609918,\"1069\":0.0835238057,\"1070\":0.3466099084,\"1071\":0.0,\"1072\":0.1316865777,\"1073\":0.0100423036,\"1074\":0.1042129118,\"1075\":0.2146014643,\"1076\":0.2660168148,\"1077\":0.4700770844,\"1078\":0.032815324,\"1079\":0.3317002984,\"1080\":0.133873066,\"1081\":0.0271920385,\"1082\":0.0807025443,\"1083\":0.2361007532,\"1084\":0.1250927032,\"1085\":null,\"1086\":0.0526446727,\"1087\":0.5396582381,\"1088\":0.3116005292,\"1089\":0.3794687834,\"1090\":0.2679169094,\"1091\":0.4616126614,\"1092\":0.3705091301,\"1093\":0.323073159,\"1094\":0.3144175222,\"1095\":0.0540793889,\"1096\":0.2749615177,\"1097\":0.2755313489,\"1098\":null,\"1099\":0.3058019034,\"1100\":0.1527703106,\"1101\":0.0934759452,\"1102\":0.0502466414,\"1103\":0.1099944671,\"1104\":0.0710731202,\"1105\":0.1062434555,\"1106\":0.0834429629,\"1107\":0.171097945,\"1108\":0.3396508715,\"1109\":0.2925624607,\"1110\":0.2519188843,\"1111\":0.4653863005,\"1112\":0.2508027402,\"1113\":0.0316881474,\"1114\":0.1000596425,\"1115\":0.4653878696,\"1116\":0.2849781913,\"1117\":0.0884859867,\"1118\":0.0,\"1119\":0.2486032791,\"1120\":0.0321271114,\"1121\":0.0453197439,\"1122\":0.068949534,\"1123\":0.0250260438,\"1124\":0.4624443164,\"1125\":null,\"1126\":0.1432597449,\"1127\":0.2108027928,\"1128\":0.2613726667,\"1129\":0.236914955,\"1130\":0.0906101739,\"1131\":0.0548069402,\"1132\":0.2847414186,\"1133\":0.2442370765,\"1134\":0.3408091528,\"1135\":0.0013940176,\"1136\":0.0591712747,\"1137\":0.3524037419,\"1138\":0.4228984209,\"1139\":0.0614967254,\"1140\":0.3556001801,\"1141\":0.1104709312,\"1142\":0.1894093796,\"1143\":0.0578132625,\"1144\":0.3418917522,\"1145\":0.0601499555,\"1146\":0.035523526,\"1147\":0.2640537234,\"1148\":0.1054451703,\"1149\":0.3943149462,\"1150\":0.3565807598,\"1151\":0.061868447,\"1152\":0.0,\"1153\":0.0452564259,\"1154\":0.1306612867,\"1155\":0.0525413769,\"1156\":0.218172673,\"1157\":0.3221522156,\"1158\":0.2426145043,\"1159\":0.1157503511,\"1160\":0.0220110156,\"1161\":0.337920235,\"1162\":0.0994194497,\"1163\":null,\"1164\":0.0231215854,\"1165\":null,\"1166\":0.1001685504,\"1167\":0.2625581804,\"1168\":0.3873880231,\"1169\":0.4827975357,\"1170\":0.0613657361,\"1171\":0.1040794979,\"1172\":0.0992789569,\"1173\":0.057305514,\"1174\":0.1944004627,\"1175\":0.0217004807,\"1176\":0.2211621361,\"1177\":0.5724422475,\"1178\":0.1632881762,\"1179\":0.3702448383,\"1180\":0.1766181494,\"1181\":0.1723922151,\"1182\":0.2576147251,\"1183\":0.0456756904,\"1184\":0.2130259963,\"1185\":0.1663138371,\"1186\":0.3420482876,\"1187\":0.0727246808,\"1188\":0.2557295766,\"1189\":0.3820408606,\"1190\":0.0837314419,\"1191\":0.3326490333,\"1192\":0.5056037095,\"1193\":0.1959370526,\"1194\":0.0637030168,\"1195\":0.0491204989,\"1196\":0.3685916899,\"1197\":0.2284689915,\"1198\":0.187957395,\"1199\":0.537084971,\"1200\":0.3802845454,\"1201\":0.1088457498,\"1202\":0.3576495645,\"1203\":0.292449451,\"1204\":0.0542624453,\"1205\":0.1798330122,\"1206\":0.0740009012,\"1207\":0.2040809177,\"1208\":0.0514953777,\"1209\":0.2628077787,\"1210\":0.0,\"1211\":0.0560031555,\"1212\":0.3011572184,\"1213\":0.2274477966,\"1214\":0.3373922878,\"1215\":0.1472649186,\"1216\":0.1158678298,\"1217\":0.3025222769,\"1218\":0.0515424882,\"1219\":0.4521617421,\"1220\":0.0640938215,\"1221\":0.0329837564,\"1222\":0.0848337751,\"1223\":0.0440485541,\"1224\":0.1430874174,\"1225\":0.3605392867,\"1226\":0.475060763,\"1227\":0.2097254895,\"1228\":0.0381434322,\"1229\":0.0,\"1230\":0.0199558949,\"1231\":0.0166988572,\"1232\":0.0463459273,\"1233\":0.0668025848,\"1234\":0.049097237,\"1235\":0.2921776371,\"1236\":0.1099839954,\"1237\":0.1104629401,\"1238\":0.5612656463,\"1239\":0.100399479,\"1240\":0.3270391911,\"1241\":0.3332570832,\"1242\":0.2245368049,\"1243\":0.1050863156,\"1244\":0.4546887056,\"1245\":0.0447744995,\"1246\":0.0457479703,\"1247\":0.0,\"1248\":0.4525587654,\"1249\":0.3829552233,\"1250\":0.0583722353,\"1251\":0.4590882899,\"1252\":0.169557202,\"1253\":0.2355982767,\"1254\":0.4553787607,\"1255\":0.0814354022,\"1256\":0.3876412898,\"1257\":0.4718913144,\"1258\":null,\"1259\":0.0409383824,\"1260\":0.0,\"1261\":0.0,\"1262\":0.2483002212,\"1263\":0.2269589659,\"1264\":0.4861319141,\"1265\":0.4546102046,\"1266\":0.5591336261,\"1267\":0.4773867831,\"1268\":0.4697600963,\"1269\":0.4488464342,\"1270\":0.5119333575,\"1271\":0.4878516624,\"1272\":0.4785261503,\"1273\":0.5851507919,\"1274\":0.4964147471,\"1275\":0.6084108245,\"1276\":0.2110909394,\"1277\":0.1992067112,\"1278\":0.2175895988,\"1279\":0.146153385,\"1280\":0.0984226001,\"1281\":0.1384555186,\"1282\":0.4811942608,\"1283\":0.461965827,\"1284\":0.088812803,\"1285\":0.1477536197,\"1286\":0.4800352967,\"1287\":0.3013888686,\"1288\":0.2228402708,\"1289\":0.0778214472,\"1290\":0.0363863197,\"1291\":0.1202370228,\"1292\":0.041926654,\"1293\":0.2568936128,\"1294\":0.2554017766,\"1295\":0.074603444,\"1296\":0.2152839425,\"1297\":0.0469746044,\"1298\":0.0,\"1299\":0.0696133785,\"1300\":0.0957061864,\"1301\":0.4769041428,\"1302\":0.1728618492,\"1303\":0.1302095886,\"1304\":0.3471477163,\"1305\":0.0590018021,\"1306\":0.4044263586,\"1307\":0.4972441326,\"1308\":0.218650088,\"1309\":0.2379789119,\"1310\":0.4544201002,\"1311\":0.0983813447,\"1312\":0.1963045561,\"1313\":0.1350600807,\"1314\":0.2121119358,\"1315\":0.0225787382,\"1316\":0.4948603948,\"1317\":0.2467647547,\"1318\":0.1350870956,\"1319\":0.3188213028,\"1320\":0.0,\"1321\":0.0019694197,\"1322\":0.0483178432,\"1323\":0.2063567403,\"1324\":0.0,\"1325\":0.2234743284,\"1326\":0.1573542618,\"1327\":0.5189345101,\"1328\":0.040468069,\"1329\":0.4634232073,\"1330\":0.528638924,\"1331\":0.0387886729,\"1332\":0.25865569,\"1333\":0.3516923322,\"1334\":0.0749582627,\"1335\":0.4022295063,\"1336\":0.2184340219,\"1337\":0.1447925708,\"1338\":0.0269478266,\"1339\":0.2261072762,\"1340\":0.2263664141,\"1341\":0.223739471,\"1342\":0.0672821738,\"1343\":0.4490397723,\"1344\":0.0901523484,\"1345\":null,\"1346\":0.034612062,\"1347\":0.0,\"1348\":0.0725462508,\"1349\":0.0483268297,\"1350\":0.3559691442,\"1351\":0.0072313994,\"1352\":0.0606365357,\"1353\":0.4617564471,\"1354\":0.4084973867,\"1355\":0.4395301711,\"1356\":0.0946900847,\"1357\":0.1575617812,\"1358\":0.2405491349,\"1359\":0.042099433,\"1360\":null,\"1361\":0.068639131,\"1362\":0.0645199169,\"1363\":0.2208764613,\"1364\":0.3371736034,\"1365\":0.0420800512,\"1366\":0.1073756036,\"1367\":0.013600069,\"1368\":0.2319853719,\"1369\":0.1466571363,\"1370\":0.0747973003,\"1371\":0.1692918316,\"1372\":0.349802672,\"1373\":0.2634260634,\"1374\":0.5412436257,\"1375\":0.11330468,\"1376\":0.2493147161,\"1377\":0.2718986071,\"1378\":0.2142843525,\"1379\":0.2319218359,\"1380\":0.0354220716,\"1381\":null,\"1382\":0.2918233011,\"1383\":0.2770750086,\"1384\":0.3256656492,\"1385\":0.1182586225,\"1386\":0.3302008642,\"1387\":0.0568704425,\"1388\":0.0361691863,\"1389\":0.0491401746,\"1390\":0.3204531855,\"1391\":0.2244433916,\"1392\":0.1090009064,\"1393\":0.0375966534,\"1394\":0.3591944851,\"1395\":0.034889897,\"1396\":0.218640586,\"1397\":0.052698159,\"1398\":null,\"1399\":0.0637473982,\"1400\":0.0,\"1401\":0.0543239844,\"1402\":0.300268922,\"1403\":0.3559800021,\"1404\":0.260347915,\"1405\":0.4643375182,\"1406\":0.4048511038,\"1407\":0.1616343712,\"1408\":null,\"1409\":0.0549986896,\"1410\":0.3373770173,\"1411\":0.1250511952,\"1412\":0.2029919421,\"1413\":0.034777226,\"1414\":0.4626028229,\"1415\":0.4271922519,\"1416\":0.0,\"1417\":0.1335303968,\"1418\":0.2466371715,\"1419\":0.0487380942,\"1420\":0.0789914061,\"1421\":0.0347998113,\"1422\":0.3526504275,\"1423\":0.0476409847,\"1424\":0.2821061934,\"1425\":0.4305471795,\"1426\":0.3132191215,\"1427\":0.0764795006,\"1428\":0.4789769425,\"1429\":0.2727291363,\"1430\":0.2214022836,\"1431\":0.1234366148,\"1432\":0.3228571787,\"1433\":0.1298095414,\"1434\":0.2048294009,\"1435\":0.1788394027,\"1436\":0.1209969286,\"1437\":0.3731366727,\"1438\":0.0,\"1439\":0.1242682605,\"1440\":0.1544657578,\"1441\":0.468781,\"1442\":0.2168154853,\"1443\":0.1985871595,\"1444\":0.1075301776,\"1445\":0.1821864675,\"1446\":0.0961554863,\"1447\":0.192251742,\"1448\":0.227547984,\"1449\":0.2296881936,\"1450\":0.3518286229,\"1451\":0.1731735743,\"1452\":0.237686664,\"1453\":0.0643372234,\"1454\":0.0518310463,\"1455\":0.1718903308,\"1456\":0.0574250499,\"1457\":0.248839536,\"1458\":0.0895762736,\"1459\":0.1524657943,\"1460\":0.1540816681,\"1461\":0.0691089618,\"1462\":0.0330162997,\"1463\":0.1077643187,\"1464\":0.3815808653,\"1465\":0.0313681635,\"1466\":0.1540043775,\"1467\":0.0681281979,\"1468\":0.379006986,\"1469\":null,\"1470\":0.2329021853,\"1471\":0.2195097489,\"1472\":0.1644728225,\"1473\":0.0691138872,\"1474\":0.0560711127,\"1475\":0.0744353809,\"1476\":0.5804211304,\"1477\":0.2526726371,\"1478\":0.2072904955,\"1479\":0.4618699159,\"1480\":0.0780761435,\"1481\":0.0620777495,\"1482\":0.2525452925,\"1483\":0.0785384915,\"1484\":0.1601879999,\"1485\":0.2811412995,\"1486\":0.0194969019,\"1487\":0.1701308048,\"1488\":0.3543058551,\"1489\":0.1593446531,\"1490\":0.0,\"1491\":0.164236733,\"1492\":0.0743310752,\"1493\":0.2614386978,\"1494\":0.465226918,\"1495\":0.1346665864,\"1496\":0.1126761968,\"1497\":0.2319556485,\"1498\":0.2334295858,\"1499\":0.0,\"1500\":0.0747648491,\"1501\":0.4751370252,\"1502\":0.2460122228,\"1503\":0.3778089854,\"1504\":0.1999650026,\"1505\":0.0973432015,\"1506\":0.0598635386,\"1507\":0.0286516059,\"1508\":0.0309250219,\"1509\":0.3499859751,\"1510\":0.0816349215,\"1511\":0.3725563512,\"1512\":0.0663842786,\"1513\":0.0590098542,\"1514\":0.5129870442,\"1515\":0.1943566356,\"1516\":0.0617014669,\"1517\":0.3637859093,\"1518\":0.2289207739,\"1519\":0.3605097415,\"1520\":0.0420673151,\"1521\":0.2157673536,\"1522\":0.0307894095,\"1523\":0.0512231063,\"1524\":0.1850688591,\"1525\":0.033419878,\"1526\":0.1107154209,\"1527\":0.0588971418,\"1528\":0.0086490807,\"1529\":0.4636262925,\"1530\":null,\"1531\":0.0,\"1532\":0.2790246765,\"1533\":0.3519741907,\"1534\":0.0910489831,\"1535\":0.3399794949,\"1536\":0.1239430212,\"1537\":0.1804477595,\"1538\":0.0448554449,\"1539\":0.4910595212,\"1540\":0.010758191,\"1541\":0.0584024611,\"1542\":0.080613674,\"1543\":0.0,\"1544\":0.3311657268,\"1545\":0.3609194625,\"1546\":0.3087588762,\"1547\":0.2530172077,\"1548\":null,\"1549\":0.1275703686,\"1550\":0.0,\"1551\":0.451727573,\"1552\":0.0784070945,\"1553\":0.0090509126,\"1554\":0.0534851428,\"1555\":0.2189585999,\"1556\":0.5576583607,\"1557\":0.1038655592,\"1558\":0.2255779062,\"1559\":0.1946379228,\"1560\":0.0888509278,\"1561\":0.4310388232,\"1562\":0.0589165234,\"1563\":0.328212776,\"1564\":0.0692760158,\"1565\":0.3613725206,\"1566\":0.0348659557,\"1567\":0.0614859796,\"1568\":0.2864648584,\"1569\":0.4193134709,\"1570\":0.2406169031,\"1571\":0.0201216886,\"1572\":0.0745568588,\"1573\":0.4583737489,\"1574\":null,\"1575\":0.1614382576,\"1576\":0.1341763594,\"1577\":0.0,\"1578\":0.5177396646,\"1579\":0.4708581126,\"1580\":0.089565151,\"1581\":0.1610865962,\"1582\":0.3160141301,\"1583\":0.0212844811,\"1584\":0.0642039273,\"1585\":0.0650609639,\"1586\":0.2935155183,\"1587\":0.2102772732,\"1588\":0.2169685252,\"1589\":0.0980365322,\"1590\":0.0,\"1591\":0.0652327677,\"1592\":0.0746550921,\"1593\":0.0595573984,\"1594\":0.1088801374,\"1595\":0.0409204578,\"1596\":0.0535653669,\"1597\":0.2433488239,\"1598\":0.1837466777,\"1599\":0.1352666464,\"1600\":0.6217027237,\"1601\":0.0851106937,\"1602\":0.2406739211,\"1603\":0.1393041139,\"1604\":0.2322805121,\"1605\":null,\"1606\":0.4233284866,\"1607\":0.0096231447,\"1608\":0.1094016542,\"1609\":0.3286816578,\"1610\":0.2231225031,\"1611\":0.1860116517,\"1612\":0.0280989818,\"1613\":0.0625909414,\"1614\":0.0993699073,\"1615\":0.2385998312,\"1616\":null,\"1617\":0.0705936735,\"1618\":0.2366765672,\"1619\":0.3086375878,\"1620\":0.4258251087,\"1621\":0.4043034535,\"1622\":0.0815502368,\"1623\":0.0730113316,\"1624\":0.0455249239,\"1625\":0.2345181171,\"1626\":0.3729929908,\"1627\":0.1062090477,\"1628\":null,\"1629\":0.0787410178,\"1630\":0.0431367009,\"1631\":0.0,\"1632\":0.1537365696,\"1633\":0.1599344053,\"1634\":0.1519246784,\"1635\":0.1657419573,\"1636\":0.0499432641,\"1637\":0.1314545992,\"1638\":0.0914968932,\"1639\":0.505185246,\"1640\":0.0553713943,\"1641\":0.3436845755,\"1642\":0.3800069112,\"1643\":0.2720419796,\"1644\":0.1784730712,\"1645\":0.2082023586,\"1646\"
[truncated: 1,973,253 more chars]
