# Supplementary material for: Dynamic Organellar Mapping in yeast reveals extensive protein localization changes during ER stress
Source: Nat Commun. 2025 Dec 2;16:10842. doi: 10.1038/s41467-025-66946-8 (PMC12672650; doi:10.1038/s41467-025-66946-8)
Supplement: Supplementary file 17 — Supplementary Data 14 [file 41467_2025_66946_MOESM17_ESM.zip › Supplementary Data 14/ER Stress Maps/AnalysedDatasets_ER_stress_Control.json]

{
    "ER stress Control maps": {
        "0/1 normalized data": "{\"Original Protein IDs\":{\"0\":\"D6VTK4\",\"1\":\"D6W196\",\"2\":\"O13297\",\"3\":\"O13329\",\"4\":\"O13516\",\"5\":\"O13539\",\"6\":\"O13547\",\"7\":\"O13563;O13563-2\",\"8\":\"O13585\",\"9\":\"O14455\",\"10\":\"O14467\",\"11\":\"O43137\",\"12\":\"O60200\",\"13\":\"O74700\",\"14\":\"O94742\",\"15\":\"P00044\",\"16\":\"P00127\",\"17\":\"P00128\",\"18\":\"P00175\",\"19\":\"P00330\",\"20\":\"P00358\",\"21\":\"P00359\",\"22\":\"P00360\",\"23\":\"P00401\",\"24\":\"P00410\",\"25\":\"P00424\",\"26\":\"P00425\",\"27\":\"P00427\",\"28\":\"P00431\",\"29\":\"P00445\",\"30\":\"P00447\",\"31\":\"P00498\",\"32\":\"P00546\",\"33\":\"P00549\",\"34\":\"P00560\",\"35\":\"P00724-2;P00724\",\"36\":\"P00729\",\"37\":\"P00812\",\"38\":\"P00815\",\"39\":\"P00817\",\"40\":\"P00830\",\"41\":\"P00890\",\"42\":\"P00899\",\"43\":\"P00924\",\"44\":\"P00925\",\"45\":\"P00927\",\"46\":\"P00931\",\"47\":\"P00937\",\"48\":\"P00942\",\"49\":\"P00950\",\"50\":\"P00958\",\"51\":\"P01119\",\"52\":\"P01120\",\"53\":\"P01123\",\"54\":\"P02294\",\"55\":\"P02309\",\"56\":\"P02381\",\"57\":\"P02400\",\"58\":\"P02406\",\"59\":\"P02557\",\"60\":\"P02829\",\"61\":\"P02992\",\"62\":\"P02994\",\"63\":\"P03871\",\"64\":\"P03872\",\"65\":\"P03874\",\"66\":\"P03875\",\"67\":\"P03876\",\"68\":\"P03962\",\"69\":\"P03965\",\"70\":\"P04037\",\"71\":\"P04046\",\"72\":\"P04050\",\"73\":\"P04051\",\"74\":\"P04076\",\"75\":\"P04147\",\"76\":\"P04161\",\"77\":\"P04449\",\"78\":\"P04456\",\"79\":\"P04710\",\"80\":\"P04786\",\"81\":\"P04801\",\"82\":\"P04802\",\"83\":\"P04803\",\"84\":\"P04806\",\"85\":\"P04807\",\"86\":\"P04819-2;P04819\",\"87\":\"P04821\",\"88\":\"P04840\",\"89\":\"P04912;P04911\",\"90\":\"P05030;P19657\",\"91\":\"P05150\",\"92\":\"P05317\",\"93\":\"P05318\",\"94\":\"P05319\",\"95\":\"P05373\",\"96\":\"P05374\",\"97\":\"P05375\",\"98\":\"P05453\",\"99\":\"P05626\",\"100\":\"P05694\",\"101\":\"P05737\",\"102\":\"P05738\",\"103\":\"P05739\",\"104\":\"P05740\",\"105\":\"P05744\",\"106\":\"P05745\",\"107\":\"P05747\",\"108\":\"P05748\",\"109\":\"P05749\",\"110\":\"P05750\",\"111\":\"P05755\",\"112\":\"P05756\",\"113\":\"P05759\",\"114\":\"P05986\",\"115\":\"P06100\",\"116\":\"P06101\",\"117\":\"P06102\",\"118\":\"P06103\",\"119\":\"P06105\",\"120\":\"P06106\",\"121\":\"P06115\",\"122\":\"P06168\",\"123\":\"P06169\",\"124\":\"P06182\",\"125\":\"P06197\",\"126\":\"P06208;P06208-2\",\"127\":\"P06245\",\"128\":\"P06634\",\"129\":\"P06700\",\"130\":\"P06701\",\"131\":\"P06704\",\"132\":\"P06773\",\"133\":\"P06775\",\"134\":\"P06776\",\"135\":\"P06777\",\"136\":\"P06778;P06778-3;P06778-2\",\"137\":\"P06780\",\"138\":\"P06781\",\"139\":\"P06782\",\"140\":\"P06785\",\"141\":\"P06786\",\"142\":\"P06787\",\"143\":\"P06839\",\"144\":\"P06844\",\"145\":\"P07143\",\"146\":\"P07149\",\"147\":\"P07170\",\"148\":\"P07172\",\"149\":\"P07213\",\"150\":\"P07236\",\"151\":\"P07244\",\"152\":\"P07245\",\"153\":\"P07246\",\"154\":\"P07248\",\"155\":\"P07251\",\"156\":\"P07253\",\"157\":\"P07256\",\"158\":\"P07257\",\"159\":\"P07258\",\"160\":\"P07259\",\"161\":\"P07260\",\"162\":\"P07262\",\"163\":\"P07263-2;P07263\",\"164\":\"P07264\",\"165\":\"P07266\",\"166\":\"P07267\",\"167\":\"P07269\",\"168\":\"P07270\",\"169\":\"P07273\",\"170\":\"P07274\",\"171\":\"P07275\",\"172\":\"P07277\",\"173\":\"P07278\",\"174\":\"P07281;P07280\",\"175\":\"P07283\",\"176\":\"P07284\",\"177\":\"P07285\",\"178\":\"P07342\",\"179\":\"P07347\",\"180\":\"P07560\",\"181\":\"P07702\",\"182\":\"P07703\",\"183\":\"P07806-2;P07806\",\"184\":\"P07834\",\"185\":\"P07866\",\"186\":\"P07884-2;P07884\",\"187\":\"P07991\",\"188\":\"P08004\",\"189\":\"P08018\",\"190\":\"P08067\",\"191\":\"P08417\",\"192\":\"P08425\",\"193\":\"P08456\",\"194\":\"P08466\",\"195\":\"P08518\",\"196\":\"P08524\",\"197\":\"P08525\",\"198\":\"P08539\",\"199\":\"P08566\",\"200\":\"P08593\",\"201\":\"P08638\",\"202\":\"P08678\",\"203\":\"P08679\",\"204\":\"P08964\",\"205\":\"P09032\",\"206\":\"P09064\",\"207\":\"P09232\",\"208\":\"P09368\",\"209\":\"P09436\",\"210\":\"P09440\",\"211\":\"P09457\",\"212\":\"P09547\",\"213\":\"P09620\",\"214\":\"P09624\",\"215\":\"P09733\",\"216\":\"P09734\",\"217\":\"P09798\",\"218\":\"P09880\",\"219\":\"P09938\",\"220\":\"P09950\",\"221\":\"P09959\",\"222\":\"P0C0V8\",\"223\":\"P0C2H6;P0C2H7\",\"224\":\"P0C2H8\",\"225\":\"P0C2H9\",\"226\":\"P0C2I4;P0CX69;P0CX68;P0CX67;P0CX66;P0CX65;Q12217;P0CX60;P0CX59\",\"227\":\"P0C2I9\",\"228\":\"P0C2J3\",\"229\":\"P0C5N3\",\"230\":\"P0CE41\",\"231\":\"P0CS90\",\"232\":\"P0CT04\",\"233\":\"P0CX24;P0CX23\",\"234\":\"P0CX26;P0CX25\",\"235\":\"P0CX28;P0CX27\",\"236\":\"P0CX30;P0CX29\",\"237\":\"P0CX32;P0CX31\",\"238\":\"P0CX34;P0CX33\",\"239\":\"P0CX36;P0CX35\",\"240\":\"P0CX38;P0CX37\",\"241\":\"P0CX40;P0CX39\",\"242\":\"P0CX42;P0CX41\",\"243\":\"P0CX44;P0CX43\",\"244\":\"P0CX46;P0CX45\",\"245\":\"P0CX48;P0CX47\",\"246\":\"P0CX50;P0CX49\",\"247\":\"P0CX52;P0CX51\",\"248\":\"P0CX54;P0CX53\",\"249\":\"P0CX56;P0CX55\",\"250\":\"P0CX73;P0CX72;P0CX71;P0CX70\",\"251\":\"P0CX83;P0CX82\",\"252\":\"P0CX85;P0CX84\",\"253\":\"P10080\",\"254\":\"P10081\",\"255\":\"P10127\",\"256\":\"P10363\",\"257\":\"P10507\",\"258\":\"P10566\",\"259\":\"P10591\",\"260\":\"P10592\",\"261\":\"P10614\",\"262\":\"P10622\",\"263\":\"P10659\",\"264\":\"P10662\",\"265\":\"P10663\",\"266\":\"P10664\",\"267\":\"P10823\",\"268\":\"P10834\",\"269\":\"P10849\",\"270\":\"P10869\",\"271\":\"P10961\",\"272\":\"P10962\",\"273\":\"P10964\",\"274\":\"P11075\",\"275\":\"P11076\",\"276\":\"P11154\",\"277\":\"P11325\",\"278\":\"P11353\",\"279\":\"P11412\",\"280\":\"P11433\",\"281\":\"P11484\",\"282\":\"P11491\",\"283\":\"P11632\",\"284\":\"P11633\",\"285\":\"P11655\",\"286\":\"P11709\",\"287\":\"P11745\",\"288\":\"P11747\",\"289\":\"P11792\",\"290\":\"P11914\",\"291\":\"P11938\",\"292\":\"P11972\",\"293\":\"P11978\",\"294\":\"P12383\",\"295\":\"P12385\",\"296\":\"P12611\",\"297\":\"P12612\",\"298\":\"P12630\",\"299\":\"P12683\",\"300\":\"P12684\",\"301\":\"P12686\",\"302\":\"P12687\",\"303\":\"P12688\",\"304\":\"P12695\",\"305\":\"P12709\",\"306\":\"P12753\",\"307\":\"P12754\",\"308\":\"P12866\",\"309\":\"P12868\",\"310\":\"P12887\",\"311\":\"P12904\",\"312\":\"P12945\",\"313\":\"P12954\",\"314\":\"P12962\",\"315\":\"P13134\",\"316\":\"P13185\",\"317\":\"P13186\",\"318\":\"P13188\",\"319\":\"P13259\",\"320\":\"P13298\",\"321\":\"P13382\",\"322\":\"P13393\",\"323\":\"P13433\",\"324\":\"P13517\",\"325\":\"P13574\",\"326\":\"P13586\",\"327\":\"P13587\",\"328\":\"P13663\",\"329\":\"P13712\",\"330\":\"P13856\",\"331\":\"P13902\",\"332\":\"P14020\",\"333\":\"P14065\",\"334\":\"P14120\",\"335\":\"P14126\",\"336\":\"P14127;P02407\",\"337\":\"P14164\",\"338\":\"P14180\",\"339\":\"P14359\",\"340\":\"P14540\",\"341\":\"P14680\",\"342\":\"P14681\",\"343\":\"P14693\",\"344\":\"P14737\",\"345\":\"P14741\",\"346\":\"P14742\",\"347\":\"P14743\",\"348\":\"P14747\",\"349\":\"P14772\",\"350\":\"P14832\",\"351\":\"P14843\",\"352\":\"P14904\",\"353\":\"P14906\",\"354\":\"P14907\",\"355\":\"P14908\",\"356\":\"P14922\",\"357\":\"P15019\",\"358\":\"P15108\",\"359\":\"P15179\",\"360\":\"P15180\",\"361\":\"P15274\",\"362\":\"P15303\",\"363\":\"P15367\",\"364\":\"P15380\",\"365\":\"P15424\",\"366\":\"P15436\",\"367\":\"P15442\",\"368\":\"P15454\",\"369\":\"P15496\",\"370\":\"P15565-2;P15565\",\"371\":\"P15624\",\"372\":\"P15625\",\"373\":\"P15646\",\"374\":\"P15700\",\"375\":\"P15703\",\"376\":\"P15705\",\"377\":\"P15731\",\"378\":\"P15790\",\"379\":\"P15801\",\"380\":\"P15873\",\"381\":\"P15891\",\"382\":\"P15938\",\"383\":\"P16120\",\"384\":\"P16140\",\"385\":\"P16370\",\"386\":\"P16387\",\"387\":\"P16451\",\"388\":\"P16474\",\"389\":\"P16521\",\"390\":\"P16547\",\"391\":\"P16550\",\"392\":\"P16603\",\"393\":\"P16622\",\"394\":\"P16649\",\"395\":\"P16658\",\"396\":\"P16661\",\"397\":\"P16664\",\"398\":\"P16861\",\"399\":\"P16862\",\"400\":\"P16892\",\"401\":\"P16965\",\"402\":\"P17064\",\"403\":\"P17065\",\"404\":\"P17076\",\"405\":\"P17106\",\"406\":\"P17119\",\"407\":\"P17121\",\"408\":\"P17157\",\"409\":\"P17255\",\"410\":\"P17423\",\"411\":\"P17505\",\"412\":\"P17536\",\"413\":\"P17555\",\"414\":\"P17558\",\"415\":\"P17629\",\"416\":\"P17649\",\"417\":\"P17695-2;P17695\",\"418\":\"P17709\",\"419\":\"P17883\",\"420\":\"P17890\",\"421\":\"P17891\",\"422\":\"P17898\",\"423\":\"P17967\",\"424\":\"P18239\",\"425\":\"P18409\",\"426\":\"P18480\",\"427\":\"P18496\",\"428\":\"P18544\",\"429\":\"P18562\",\"430\":\"P18634\",\"431\":\"P18759\",\"432\":\"P18851\",\"433\":\"P18852\",\"434\":\"P18888\",\"435\":\"P18899\",\"436\":\"P18900\",\"437\":\"P18961\",\"438\":\"P18962\",\"439\":\"P18963\",\"440\":\"P19073\",\"441\":\"P19097\",\"442\":\"P19145\",\"443\":\"P19158\",\"444\":\"P19262\",\"445\":\"P19263\",\"446\":\"P19358\",\"447\":\"P19414\",\"448\":\"P19454\",\"449\":\"P19516\",\"450\":\"P19524\",\"451\":\"P19658\",\"452\":\"P19659\",\"453\":\"P19735\",\"454\":\"P19736\",\"455\":\"P19807\",\"456\":\"P19812\",\"457\":\"P19880\",\"458\":\"P19881\",\"459\":\"P19882\",\"460\":\"P19955\",\"461\":\"P19956\",\"462\":\"P20049\",\"463\":\"P20051\",\"464\":\"P20081\",\"465\":\"P20084\",\"466\":\"P20095\",\"467\":\"P20107\",\"468\":\"P20134\",\"469\":\"P20424\",\"470\":\"P20433\",\"471\":\"P20434\",\"472\":\"P20435\",\"473\":\"P20436\",\"474\":\"P20447\",\"475\":\"P20448\",\"476\":\"P20449\",\"477\":\"P20457\",\"478\":\"P20459\",\"479\":\"P20484\",\"480\":\"P20485\",\"481\":\"P20486\",\"482\":\"P20604\",\"483\":\"P20606\",\"484\":\"P20676\",\"485\":\"P20795\",\"486\":\"P20967\",\"487\":\"P21147\",\"488\":\"P21182\",\"489\":\"P21192\",\"490\":\"P21242\",\"491\":\"P21243\",\"492\":\"P21264\",\"493\":\"P21269-3\",\"494\":\"P21304\",\"495\":\"P21306\",\"496\":\"P21339\",\"497\":\"P21373\",\"498\":\"P21374\",\"499\":\"P21375\",\"500\":\"P21524\",\"501\":\"P21538\",\"502\":\"P21560\",\"503\":\"P21576\",\"504\":\"P21592\",\"505\":\"P21657\",\"506\":\"P21734\",\"507\":\"P21771\",\"508\":\"P21801\",\"509\":\"P21825\",\"510\":\"P21827\",\"511\":\"P21951\",\"512\":\"P21954\",\"513\":\"P21957\",\"514\":\"P21965\",\"515\":\"P22023\",\"516\":\"P22035\",\"517\":\"P22082\",\"518\":\"P22133\",\"519\":\"P22135\",\"520\":\"P22136\",\"521\":\"P22137\",\"522\":\"P22138\",\"523\":\"P22139\",\"524\":\"P22140\",\"525\":\"P22141\",\"526\":\"P22146\",\"527\":\"P22147\",\"528\":\"P22148\",\"529\":\"P22202\",\"530\":\"P22203\",\"531\":\"P22204\",\"532\":\"P22209\",\"533\":\"P22211\",\"534\":\"P22213\",\"535\":\"P22214\",\"536\":\"P22215\",\"537\":\"P22217\",\"538\":\"P22219\",\"539\":\"P22224\",\"540\":\"P22276\",\"541\":\"P22336\",\"542\":\"P22353\",\"543\":\"P22354\",\"544\":\"P22438\",\"545\":\"P22515\",\"546\":\"P22517\",\"547\":\"P22543\",\"548\":\"P22579\",\"549\":\"P22696\",\"550\":\"P22768\",\"551\":\"P22803\",\"552\":\"P22804\",\"553\":\"P22936\",\"554\":\"P22943\",\"555\":\"P23180\",\"556\":\"P23201\",\"557\":\"P23202\",\"558\":\"P23248\",\"559\":\"P23254\",\"560\":\"P23255\",\"561\":\"P23285\",\"562\":\"P23291\",\"563\":\"P23292\",\"564\":\"P23293\",\"565\":\"P23301\",\"566\":\"P23369\",\"567\":\"P23394\",\"568\":\"P23500\",\"569\":\"P23503\",\"570\":\"P23542\",\"571\":\"P23561\",\"572\":\"P23585\",\"573\":\"P23595\",\"574\":\"P23615\",\"575\":\"P23638\",\"576\":\"P23639\",\"577\":\"P23641\",\"578\":\"P23642\",\"579\":\"P23643\",\"580\":\"P23644\",\"581\":\"P23724\",\"582\":\"P23776\",\"583\":\"P23797\",\"584\":\"P23833\",\"585\":\"P23900\",\"586\":\"P24000\",\"587\":\"P24276\",\"588\":\"P24279\",\"589\":\"P24280\",\"590\":\"P24309\",\"591\":\"P24384\",\"592\":\"P24482\",\"593\":\"P24521\",\"594\":\"P24583\",\"595\":\"P24720\",\"596\":\"P24783\",\"597\":\"P25037\",\"598\":\"P25038\",\"599\":\"P25039\",\"600\":\"P25040\",\"601\":\"P25043\",\"602\":\"P25044\",\"603\":\"P25045\",\"604\":\"P25087\",\"605\":\"P25270\",\"606\":\"P25293\",\"607\":\"P25294\",\"608\":\"P25296\",\"609\":\"P25298\",\"610\":\"P25299\",\"611\":\"P25302\",\"612\":\"P25303\",\"613\":\"P25333\",\"614\":\"P25334\",\"615\":\"P25336\",\"616\":\"P25339\",\"617\":\"P25340\",\"618\":\"P25342\",\"619\":\"P25343\",\"620\":\"P25344\",\"621\":\"P25345\",\"622\":\"P25349\",\"623\":\"P25351\",\"624\":\"P25353\",\"625\":\"P25356\",\"626\":\"P25357\",\"627\":\"P25358\",\"628\":\"P25359\",\"629\":\"P25360\",\"630\":\"P25361\",\"631\":\"P25365\",\"632\":\"P25366\",\"633\":\"P25367\",\"634\":\"P25368\",\"635\":\"P25369\",\"636\":\"P25370\",\"637\":\"P25371\",\"638\":\"P25372\",\"639\":\"P25373\",\"640\":\"P25374\",\"641\":\"P25375\",\"642\":\"P25376\",\"643\":\"P25382\",\"644\":\"P25383\",\"645\":\"P25384\",\"646\":\"P25385\",\"647\":\"P25386\",\"648\":\"P25441\",\"649\":\"P25443\",\"650\":\"P25451\",\"651\":\"P25454\",\"652\":\"P25491\",\"653\":\"P25515\",\"654\":\"P25554\",\"655\":\"P25555\",\"656\":\"P25558\",\"657\":\"P25559\",\"658\":\"P25560\",\"659\":\"P25567\",\"660\":\"P25573\",\"661\":\"P25574\",\"662\":\"P25576\",\"663\":\"P25580\",\"664\":\"P25582\",\"665\":\"P25586\",\"666\":\"P25588\",\"667\":\"P25605\",\"668\":\"P25617\",\"669\":\"P25618\",\"670\":\"P25623\",\"671\":\"P25626\",\"672\":\"P25627\",\"673\":\"P25628\",\"674\":\"P25631\",\"675\":\"P25632\",\"676\":\"P25635\",\"677\":\"P25639\",\"678\":\"P25641\",\"679\":\"P25642\",\"680\":\"P25644\",\"681\":\"P25648\",\"682\":\"P25651\",\"683\":\"P25654\",\"684\":\"P25655\",\"685\":\"P25656\",\"686\":\"P25694\",\"687\":\"P25719\",\"688\":\"P25808\",\"689\":\"P25846\",\"690\":\"P25847\",\"691\":\"P26321\",\"692\":\"P26370\",\"693\":\"P26448\",\"694\":\"P26570\",\"695\":\"P26637\",\"696\":\"P26725\",\"697\":\"P26754\",\"698\":\"P26755\",\"699\":\"P26783\",\"700\":\"P26784\",\"701\":\"P26785\",\"702\":\"P26786\",\"703\":\"P26793\",\"704\":\"P26798\",\"705\":\"P27344\",\"706\":\"P27351\",\"707\":\"P27476\",\"708\":\"P27514\",\"709\":\"P27515\",\"710\":\"P27614\",\"711\":\"P27616\",\"712\":\"P27636\",\"713\":\"P27637\",\"714\":\"P27680\",\"715\":\"P27692\",\"716\":\"P27697\",\"717\":\"P27705\",\"718\":\"P27801\",\"719\":\"P27809\",\"720\":\"P27810\",\"721\":\"P27825\",\"722\":\"P27882\",\"723\":\"P27929\",\"724\":\"P27999\",\"725\":\"P28000\",\"726\":\"P28004\",\"727\":\"P28005\",\"728\":\"P28007\",\"729\":\"P28239\",\"730\":\"P28241\",\"731\":\"P28272\",\"732\":\"P28273\",\"733\":\"P28274\",\"734\":\"P28319\",\"735\":\"P28321\",\"736\":\"P28495\",\"737\":\"P28496\",\"738\":\"P28625\",\"739\":\"P28707\",\"740\":\"P28708\",\"741\":\"P28737\",\"742\":\"P28743\",\"743\":\"P28777\",\"744\":\"P28778\",\"745\":\"P28789\",\"746\":\"P28791\",\"747\":\"P28795\",\"748\":\"P28817\",\"749\":\"P28834\",\"750\":\"P29029\",\"751\":\"P29055\",\"752\":\"P29056\",\"753\":\"P29295\",\"754\":\"P29311\",\"755\":\"P29340\",\"756\":\"P29366\",\"757\":\"P29453\",\"758\":\"P29465\",\"759\":\"P29468\",\"760\":\"P29469\",\"761\":\"P29478\",\"762\":\"P29496\",\"763\":\"P29509\",\"764\":\"P29539\",\"765\":\"P29547\",\"766\":\"P29704\",\"767\":\"P29952\",\"768\":\"P30605\",\"769\":\"P30619\",\"770\":\"P30624\",\"771\":\"P30656\",\"772\":\"P30657\",\"773\":\"P30665\",\"774\":\"P30771\",\"775\":\"P30775\",\"776\":\"P30777\",\"777\":\"P30822\",\"778\":\"P30902\",\"779\":\"P31109\",\"780\":\"P31115\",\"781\":\"P31116\",\"782\":\"P31244\",\"783\":\"P31334\",\"784\":\"P31373\",\"785\":\"P31374\",\"786\":\"P31376\",\"787\":\"P31380\",\"788\":\"P31381\",\"789\":\"P31382\",\"790\":\"P31383\",\"791\":\"P31384\",\"792\":\"P31385\",\"793\":\"P31412\",\"794\":\"P31539\",\"795\":\"P31688\",\"796\":\"P31755\",\"797\":\"P31787\",\"798\":\"P32048\",\"799\":\"P32074\",\"800\":\"P32178\",\"801\":\"P32179\",\"802\":\"P32191\",\"803\":\"P32259\",\"804\":\"P32263\",\"805\":\"P32264\",\"806\":\"P32266\",\"807\":\"P32288\",\"808\":\"P32316\",\"809\":\"P32317\",\"810\":\"P32319\",\"811\":\"P32324\",\"812\":\"P32327\",\"813\":\"P32328\",\"814\":\"P32329\",\"815\":\"P32330\",\"816\":\"P32331\",\"817\":\"P32332\",\"818\":\"P32333\",\"819\":\"P32335\",\"820\":\"P32336\",\"821\":\"P32337\",\"822\":\"P32338\",\"823\":\"P32339\",\"824\":\"P32340\",\"825\":\"P32341\",\"826\":\"P32342\",\"827\":\"P32347\",\"828\":\"P32349\",\"829\":\"P32351\",\"830\":\"P32352\",\"831\":\"P32353\",\"832\":\"P32356\",\"833\":\"P32361\",\"834\":\"P32363\",\"835\":\"P32364\",\"836\":\"P32366\",\"837\":\"P32367\",\"838\":\"P32368\",\"839\":\"P32377\",\"840\":\"P32379\",\"841\":\"P32380\",\"842\":\"P32381\",\"843\":\"P32386\",\"844\":\"P32387\",\"845\":\"P32388\",\"846\":\"P32389\",\"847\":\"P32419\",\"848\":\"P32445\",\"849\":\"P32447\",\"850\":\"P32449\",\"851\":\"P32451\",\"852\":\"P32453\",\"853\":\"P32454\",\"854\":\"P32457\",\"855\":\"P32458\",\"856\":\"P32461\",\"857\":\"P32462\",\"858\":\"P32463\",\"859\":\"P32464\",\"860\":\"P32465\",\"861\":\"P32466\",\"862\":\"P32467\",\"863\":\"P32468\",\"864\":\"P32469\",\"865\":\"P32471\",\"866\":\"P32472\",\"867\":\"P32473\",\"868\":\"P32474\",\"869\":\"P32476\",\"870\":\"P32479\",\"871\":\"P32480\",\"872\":\"P32481\",\"873\":\"P32485\",\"874\":\"P32486\",\"875\":\"P32487\",\"876\":\"P32492\",\"877\":\"P32493\",\"878\":\"P32494\",\"879\":\"P32495\",\"880\":\"P32496\",\"881\":\"P32497\",\"882\":\"P32499\",\"883\":\"P32500\",\"884\":\"P32501\",\"885\":\"P32502\",\"886\":\"P32504\",\"887\":\"P32505\",\"888\":\"P32521\",\"889\":\"P32522\",\"890\":\"P32523\",\"891\":\"P32524\",\"892\":\"P32525\",\"893\":\"P32527\",\"894\":\"P32528\",\"895\":\"P32529\",\"896\":\"P32558\",\"897\":\"P32561\",\"898\":\"P32562\",\"899\":\"P32563\",\"900\":\"P32564\",\"901\":\"P32565\",\"902\":\"P32566\",\"903\":\"P32568\",\"904\":\"P32569\",\"905\":\"P32570\",\"906\":\"P32578\",\"907\":\"P32579\",\"908\":\"P32580\",\"909\":\"P32582\",\"910\":\"P32583\",\"911\":\"P32584\",\"912\":\"P32585\",\"913\":\"P32588\",\"914\":\"P32589\",\"915\":\"P32590\",\"916\":\"P32591\",\"917\":\"P32597\",\"918\":\"P32598\",\"919\":\"P32599\",\"920\":\"P32600\",\"921\":\"P32602\",\"922\":\"P32605\",\"923\":\"P32606\",\"924\":\"P32607\",\"925\":\"P32608\",\"926\":\"P32610\",\"927\":\"P32611\",\"928\":\"P32614\",\"929\":\"P32617\",\"930\":\"P32618\",\"931\":\"P32621\",\"932\":\"P32623\",\"933\":\"P32626\",\"934\":\"P32628\",\"935\":\"P32629\",\"936\":\"P32634\",\"937\":\"P32639\",\"938\":\"P32642\",\"939\":\"P32644\",\"940\":\"P32657\",\"941\":\"P32660\",\"942\":\"P32767\",\"943\":\"P32769\",\"944\":\"P32770\",\"945\":\"P32771\",\"946\":\"P32774\",\"947\":\"P32776\",\"948\":\"P32783\",\"949\":\"P32784\",\"950\":\"P32787\",\"951\":\"P32790\",\"952\":\"P32791\",\"953\":\"P32792\",\"954\":\"P32794\",\"955\":\"P32795\",\"956\":\"P32798\",\"957\":\"P32799\",\"958\":\"P32801\",\"959\":\"P32802\",\"960\":\"P32803\",\"961\":\"P32804\",\"962\":\"P32805\",\"963\":\"P32806\",\"964\":\"P32829\",\"965\":\"P32830\",\"966\":\"P32831-2;P32831\",\"967\":\"P32832\",\"968\":\"P32833\",\"969\":\"P32835\",\"970\":\"P32839\",\"971\":\"P32843\",\"972\":\"P32844\",\"973\":\"P32849\",\"974\":\"P32854\",\"975\":\"P32855\",\"976\":\"P32857\",\"977\":\"P32860\",\"978\":\"P32861\",\"979\":\"P32864\",\"980\":\"P32867\",\"981\":\"P32873\",\"982\":\"P32874\",\"983\":\"P32875\",\"984\":\"P32891\",\"985\":\"P32892\",\"986\":\"P32893\",\"987\":\"P32895\",\"988\":\"P32896\",\"989\":\"P32897\",\"990\":\"P32898\",\"991\":\"P32899\",\"992\":\"P32900\",\"993\":\"P32901\",\"994\":\"P32902\",\"995\":\"P32904\",\"996\":\"P32905\",\"997\":\"P32906\",\"998\":\"P32908\",\"999\":\"P32909\",\"1000\":\"P32910\",\"1001\":\"P32911\",\"1002\":\"P32912\",\"1003\":\"P32913\",\"1004\":\"P32914\",\"1005\":\"P32915\",\"1006\":\"P32916\",\"1007\":\"P32939\",\"1008\":\"P33201\",\"1009\":\"P33203\",\"1010\":\"P33204\",\"1011\":\"P33296\",\"1012\":\"P33297\",\"1013\":\"P33298\",\"1014\":\"P33299\",\"1015\":\"P33300\",\"1016\":\"P33302\",\"1017\":\"P33307\",\"1018\":\"P33308\",\"1019\":\"P33309\",\"1020\":\"P33310\",\"1021\":\"P33311\",\"1022\":\"P33313\",\"1023\":\"P33314\",\"1024\":\"P33315\",\"1025\":\"P33317\",\"1026\":\"P33322\",\"1027\":\"P33324\",\"1028\":\"P33328\",\"1029\":\"P33329\",\"1030\":\"P33330\",\"1031\":\"P33331\",\"1032\":\"P33332\",\"1033\":\"P33333\",\"1034\":\"P33334\",\"1035\":\"P33336\",\"1036\":\"P33338\",\"1037\":\"P33339\",\"1038\":\"P33399\",\"1039\":\"P33401\",\"1040\":\"P33416\",\"1041\":\"P33417\",\"1042\":\"P33418\",\"1043\":\"P33419\",\"1044\":\"P33441\",\"1045\":\"P33442\",\"1046\":\"P33448\",\"1047\":\"P33734\",\"1048\":\"P33750\",\"1049\":\"P33751\",\"1050\":\"P33753\",\"1051\":\"P33754\",\"1052\":\"P33755\",\"1053\":\"P33759\",\"1054\":\"P33767\",\"1055\":\"P33775\",\"1056\":\"P33891\",\"1057\":\"P33892\",\"1058\":\"P33893\",\"1059\":\"P33894\",\"1060\":\"P33895\",\"1061\":\"P34077\",\"1062\":\"P34078\",\"1063\":\"P34087\",\"1064\":\"P34110\",\"1065\":\"P34111\",\"1066\":\"P34160\",\"1067\":\"P34162\",\"1068\":\"P34163\",\"1069\":\"P34167\",\"1070\":\"P34216\",\"1071\":\"P34219\",\"1072\":\"P34220\",\"1073\":\"P34221\",\"1074\":\"P34222\",\"1075\":\"P34223\",\"1076\":\"P34225\",\"1077\":\"P34226\",\"1078\":\"P34227\",\"1079\":\"P34232\",\"1080\":\"P34237\",\"1081\":\"P34239\",\"1082\":\"P34240\",\"1083\":\"P34241\",\"1084\":\"P34243\",\"1085\":\"P34244\",\"1086\":\"P34247\",\"1087\":\"P34248\",\"1088\":\"P34253\",\"1089\":\"P34730\",\"1090\":\"P34756\",\"1091\":\"P34760\",\"1092\":\"P34761\",\"1093\":\"P34909\",\"1094\":\"P35056\",\"1095\":\"P35169\",\"1096\":\"P35176\",\"1097\":\"P35177\",\"1098\":\"P35178\",\"1099\":\"P35179\",\"1100\":\"P35180\",\"1101\":\"P35181\",\"1102\":\"P35183\",\"1103\":\"P35184\",\"1104\":\"P35189\",\"1105\":\"P35191\",\"1106\":\"P35194\",\"1107\":\"P35196\",\"1108\":\"P35197\",\"1109\":\"P35202\",\"1110\":\"P35206\",\"1111\":\"P35207\",\"1112\":\"P35208\",\"1113\":\"P35210\",\"1114\":\"P35688\",\"1115\":\"P35691\",\"1116\":\"P35718\",\"1117\":\"P35719\",\"1118\":\"P35723\",\"1119\":\"P35724\",\"1120\":\"P35725\",\"1121\":\"P35728\",\"1122\":\"P35729\",\"1123\":\"P35732\",\"1124\":\"P35735\",\"1125\":\"P35817\",\"1126\":\"P35844\",\"1127\":\"P35845\",\"1128\":\"P35996\",\"1129\":\"P35999\",\"1130\":\"P36000\",\"1131\":\"P36006\",\"1132\":\"P36007\",\"1133\":\"P36008\",\"1134\":\"P36009\",\"1135\":\"P36010\",\"1136\":\"P36013\",\"1137\":\"P36015\",\"1138\":\"P36016\",\"1139\":\"P36017\",\"1140\":\"P36018\",\"1141\":\"P36024\",\"1142\":\"P36029\",\"1143\":\"P36034\",\"1144\":\"P36036\",\"1145\":\"P36037\",\"1146\":\"P36039\",\"1147\":\"P36041\",\"1148\":\"P36046\",\"1149\":\"P36047\",\"1150\":\"P36048\",\"1151\":\"P36049\",\"1152\":\"P36051\",\"1153\":\"P36053\",\"1154\":\"P36056\",\"1155\":\"P36057\",\"1156\":\"P36059\",\"1157\":\"P36060\",\"1158\":\"P36062\",\"1159\":\"P36064\",\"1160\":\"P36068\",\"1161\":\"P36069\",\"1162\":\"P36075\",\"1163\":\"P36076\",\"1164\":\"P36080\",\"1165\":\"P36081\",\"1166\":\"P36083\",\"1167\":\"P36084\",\"1168\":\"P36088\",\"1169\":\"P36090\",\"1170\":\"P36094\",\"1171\":\"P36095\",\"1172\":\"P36096\",\"1173\":\"P36100\",\"1174\":\"P36101\",\"1175\":\"P36102\",\"1176\":\"P36103\",\"1177\":\"P36104\",\"1178\":\"P36107\",\"1179\":\"P36108\",\"1180\":\"P36112\",\"1181\":\"P36114\",\"1182\":\"P36116\",\"1183\":\"P36117\",\"1184\":\"P36119\",\"1185\":\"P36120\",\"1186\":\"P36121\",\"1187\":\"P36122\",\"1188\":\"P36123\",\"1189\":\"P36124\",\"1190\":\"P36126\",\"1191\":\"P36130\",\"1192\":\"P36131\",\"1193\":\"P36135\",\"1194\":\"P36136\",\"1195\":\"P36139\",\"1196\":\"P36144\",\"1197\":\"P36145\",\"1198\":\"P36146\",\"1199\":\"P36147\",\"1200\":\"P36148\",\"1201\":\"P36149\",\"1202\":\"P36151\",\"1203\":\"P36152\",\"1204\":\"P36159\",\"1205\":\"P36160\",\"1206\":\"P36161\",\"1207\":\"P36163\",\"1208\":\"P36165\",\"1209\":\"P36166\",\"1210\":\"P36169\",\"1211\":\"P36421\",\"1212\":\"P36516\",\"1213\":\"P36517\",\"1214\":\"P36519\",\"1215\":\"P36520\",\"1216\":\"P36521\",\"1217\":\"P36523\",\"1218\":\"P36525\",\"1219\":\"P36526\",\"1220\":\"P36527\",\"1221\":\"P36528\",\"1222\":\"P36531\",\"1223\":\"P36534\",\"1224\":\"P36775\",\"1225\":\"P37012\",\"1226\":\"P37020\",\"1227\":\"P37254\",\"1228\":\"P37262\",\"1229\":\"P37263\",\"1230\":\"P37291\",\"1231\":\"P37292\",\"1232\":\"P37293\",\"1233\":\"P37296\",\"1234\":\"P37297\",\"1235\":\"P37298\",\"1236\":\"P37299\",\"1237\":\"P37302\",\"1238\":\"P37303\",\"1239\":\"P37304\",\"1240\":\"P37366\",\"1241\":\"P37370\",\"1242\":\"P37838\",\"1243\":\"P37898\",\"1244\":\"P38009\",\"1245\":\"P38011\",\"1246\":\"P38013\",\"1247\":\"P38041\",\"1248\":\"P38042\",\"1249\":\"P38061\",\"1250\":\"P38063\",\"1251\":\"P38064\",\"1252\":\"P38066\",\"1253\":\"P38068\",\"1254\":\"P38069\",\"1255\":\"P38070\",\"1256\":\"P38071\",\"1257\":\"P38074\",\"1258\":\"P38075\",\"1259\":\"P38077\",\"1260\":\"P38080\",\"1261\":\"P38081\",\"1262\":\"P38084\",\"1263\":\"P38085\",\"1264\":\"P38086\",\"1265\":\"P38087\",\"1266\":\"P38088-2\",\"1267\":\"P38089\",\"1268\":\"P38109\",\"1269\":\"P38111\",\"1270\":\"P38112\",\"1271\":\"P38113\",\"1272\":\"P38115\",\"1273\":\"P38116\",\"1274\":\"P38120\",\"1275\":\"P38121\",\"1276\":\"P38122\",\"1277\":\"P38127\",\"1278\":\"P38129\",\"1279\":\"P38130\",\"1280\":\"P38131\",\"1281\":\"P38132\",\"1282\":\"P38137\",\"1283\":\"P38138\",\"1284\":\"P38139\",\"1285\":\"P38143\",\"1286\":\"P38144\",\"1287\":\"P38145\",\"1288\":\"P38146\",\"1289\":\"P38149\",\"1290\":\"P38151\",\"1291\":\"P38152\",\"1292\":\"P38153\",\"1293\":\"P38162\",\"1294\":\"P38163\",\"1295\":\"P38164\",\"1296\":\"P38165\",\"1297\":\"P38166\",\"1298\":\"P38167\",\"1299\":\"P38169\",\"1300\":\"P38170\",\"1301\":\"P38174\",\"1302\":\"P38175\",\"1303\":\"P38177\",\"1304\":\"P38181\",\"1305\":\"P38187\",\"1306\":\"P38196\",\"1307\":\"P38197\",\"1308\":\"P38199\",\"1309\":\"P38202\",\"1310\":\"P38203\",\"1311\":\"P38204\",\"1312\":\"P38205\",\"1313\":\"P38206\",\"1314\":\"P38210\",\"1315\":\"P38213\",\"1316\":\"P38217\",\"1317\":\"P38219\",\"1318\":\"P38221\",\"1319\":\"P38225\",\"1320\":\"P38226\",\"1321\":\"P38228\",\"1322\":\"P38230\",\"1323\":\"P38234\",\"1324\":\"P38237\",\"1325\":\"P38241\",\"1326\":\"P38242\",\"1327\":\"P38244\",\"1328\":\"P38247\",\"1329\":\"P38248\",\"1330\":\"P38249\",\"1331\":\"P38250\",\"1332\":\"P38251\",\"1333\":\"P38254\",\"1334\":\"P38255\",\"1335\":\"P38256\",\"1336\":\"P38260\",\"1337\":\"P38261\",\"1338\":\"P38262\",\"1339\":\"P38264\",\"1340\":\"P38266\",\"1341\":\"P38271\",\"1342\":\"P38272\",\"1343\":\"P38274\",\"1344\":\"P38281\",\"1345\":\"P38286\",\"1346\":\"P38288\",\"1347\":\"P38289\",\"1348\":\"P38295\",\"1349\":\"P38297\",\"1350\":\"P38300\",\"1351\":\"P38301\",\"1352\":\"P38304\",\"1353\":\"P38310\",\"1354\":\"P38314\",\"1355\":\"P38318\",\"1356\":\"P38321\",\"1357\":\"P38323\",\"1358\":\"P38325\",\"1359\":\"P38328\",\"1360\":\"P38329\",\"1361\":\"P38330\",\"1362\":\"P38331\",\"1363\":\"P38333\",\"1364\":\"P38334\",\"1365\":\"P38339\",\"1366\":\"P38340\",\"1367\":\"P38341\",\"1368\":\"P38342\",\"1369\":\"P38344\",\"1370\":\"P38345\",\"1371\":\"P38349\",\"1372\":\"P38351\",\"1373\":\"P38353\",\"1374\":\"P38355\",\"1375\":\"P38356\",\"1376\":\"P38426\",\"1377\":\"P38427\",\"1378\":\"P38428\",\"1379\":\"P38429\",\"1380\":\"P38431;P38431-2\",\"1381\":\"P38439\",\"1382\":\"P38523\",\"1383\":\"P38555\",\"1384\":\"P38604\",\"1385\":\"P38616\",\"1386\":\"P38620\",\"1387\":\"P38623\",\"1388\":\"P38624\",\"1389\":\"P38625\",\"1390\":\"P38626\",\"1391\":\"P38627\",\"1392\":\"P38628\",\"1393\":\"P38629\",\"1394\":\"P38630\",\"1395\":\"P38631\",\"1396\":\"P38632\",\"1397\":\"P38682\",\"1398\":\"P38687\",\"1399\":\"P38688\",\"1400\":\"P38689\",\"1401\":\"P38691\",\"1402\":\"P38694\",\"1403\":\"P38695\",\"1404\":\"P38697\",\"1405\":\"P38698\",\"1406\":\"P38701\",\"1407\":\"P38703\",\"1408\":\"P38705\",\"1409\":\"P38707\",\"1410\":\"P38708\",\"1411\":\"P38710\",\"1412\":\"P38711;P35997\",\"1413\":\"P38712\",\"1414\":\"P38713\",\"1415\":\"P38714\",\"1416\":\"P38715\",\"1417\":\"P38717\",\"1418\":\"P38719\",\"1419\":\"P38720\",\"1420\":\"P38732\",\"1421\":\"P38736\",\"1422\":\"P38737\",\"1423\":\"P38742\",\"1424\":\"P38745\",\"1425\":\"P38746\",\"1426\":\"P38747\",\"1427\":\"P38750\",\"1428\":\"P38753\",\"1429\":\"P38754;P36105\",\"1430\":\"P38755\",\"1431\":\"P38756\",\"1432\":\"P38758\",\"1433\":\"P38759\",\"1434\":\"P38764\",\"1435\":\"P38765\",\"1436\":\"P38768\",\"1437\":\"P38770\",\"1438\":\"P38771\",\"1439\":\"P38773\",\"1440\":\"P38775\",\"1441\":\"P38777\",\"1442\":\"P38778\",\"1443\":\"P38779\",\"1444\":\"P38781\",\"1445\":\"P38782\",\"1446\":\"P38784-2;P38784\",\"1447\":\"P38786\",\"1448\":\"P38787\",\"1449\":\"P38788\",\"1450\":\"P38789\",\"1451\":\"P38790\",\"1452\":\"P38791\",\"1453\":\"P38792\",\"1454\":\"P38793\",\"1455\":\"P38795\",\"1456\":\"P38797\",\"1457\":\"P38798\",\"1458\":\"P38799\",\"1459\":\"P38801\",\"1460\":\"P38803\",\"1461\":\"P38804\",\"1462\":\"P38805\",\"1463\":\"P38809\",\"1464\":\"P38810\",\"1465\":\"P38811\",\"1466\":\"P38812\",\"1467\":\"P38813\",\"1468\":\"P38814\",\"1469\":\"P38815\",\"1470\":\"P38817\",\"1471\":\"P38819\",\"1472\":\"P38820\",\"1473\":\"P38821\",\"1474\":\"P38822\",\"1475\":\"P38823\",\"1476\":\"P38825\",\"1477\":\"P38826\",\"1478\":\"P38828\",\"1479\":\"P38833\",\"1480\":\"P38836\",\"1481\":\"P38837\",\"1482\":\"P38845\",\"1483\":\"P38850\",\"1484\":\"P38851\",\"1485\":\"P38853\",\"1486\":\"P38854\",\"1487\":\"P38856\",\"1488\":\"P38858\",\"1489\":\"P38860\",\"1490\":\"P38861\",\"1491\":\"P38863\",\"1492\":\"P38870\",\"1493\":\"P38873\",\"1494\":\"P38874\",\"1495\":\"P38875\",\"1496\":\"P38877\",\"1497\":\"P38878\",\"1498\":\"P38879\",\"1499\":\"P38881\",\"1500\":\"P38882\",\"1501\":\"P38883\",\"1502\":\"P38884\",\"1503\":\"P38885\",\"1504\":\"P38886\",\"1505\":\"P38888\",\"1506\":\"P38889\",\"1507\":\"P38890\",\"1508\":\"P38891\",\"1509\":\"P38902\",\"1510\":\"P38903\",\"1511\":\"P38904\",\"1512\":\"P38909\",\"1513\":\"P38910\",\"1514\":\"P38911\",\"1515\":\"P38912\",\"1516\":\"P38913\",\"1517\":\"P38915\",\"1518\":\"P38922\",\"1519\":\"P38928\",\"1520\":\"P38929\",\"1521\":\"P38930\",\"1522\":\"P38931\",\"1523\":\"P38932\",\"1524\":\"P38934\",\"1525\":\"P38954\",\"1526\":\"P38958\",\"1527\":\"P38959\",\"1528\":\"P38961\",\"1529\":\"P38962\",\"1530\":\"P38966\",\"1531\":\"P38967\",\"1532\":\"P38968\",\"1533\":\"P38969\",\"1534\":\"P38970\",\"1535\":\"P38972\",\"1536\":\"P38985\",\"1537\":\"P38986\",\"1538\":\"P38987\",\"1539\":\"P38988\",\"1540\":\"P38989\",\"1541\":\"P38992\",\"1542\":\"P38993\",\"1543\":\"P38994\",\"1544\":\"P38995\",\"1545\":\"P38996\",\"1546\":\"P38998\",\"1547\":\"P38999\",\"1548\":\"P39001\",\"1549\":\"P39002\",\"1550\":\"P39004;P39003\",\"1551\":\"P39005\",\"1552\":\"P39006\",\"1553\":\"P39007\",\"1554\":\"P39008\",\"1555\":\"P39009\",\"1556\":\"P39010\",\"1557\":\"P39012\",\"1558\":\"P39013\",\"1559\":\"P39014\",\"1560\":\"P39015\",\"1561\":\"P39016\",\"1562\":\"P39073\",\"1563\":\"P39076\",\"1564\":\"P39077\",\"1565\":\"P39078\",\"1566\":\"P39079\",\"1567\":\"P39081\",\"1568\":\"P39083\",\"1569\":\"P39101\",\"1570\":\"P39102\",\"1571\":\"P39104\",\"1572\":\"P39106\",\"1573\":\"P39107\",\"1574\":\"P39109\",\"1575\":\"P39111\",\"1576\":\"P39112\",\"1577\":\"P39515\",\"1578\":\"P39516\",\"1579\":\"P39517\",\"1580\":\"P39521\",\"1581\":\"P39522\",\"1582\":\"P39523\",\"1583\":\"P39524\",\"1584\":\"P39525\",\"1585\":\"P39526\",\"1586\":\"P39531\",\"1587\":\"P39533\",\"1588\":\"P39535\",\"1589\":\"P39542\",\"1590\":\"P39543\",\"1591\":\"P39547\",\"1592\":\"P39548\",\"1593\":\"P39552;P53176\",\"1594\":\"P39676\",\"1595\":\"P39677\",\"1596\":\"P39678\",\"1597\":\"P39682\",\"1598\":\"P39683\",\"1599\":\"P39685\",\"1600\":\"P39702\",\"1601\":\"P39704\",\"1602\":\"P39705\",\"1603\":\"P39707\",\"1604\":\"P39713\",\"1605\":\"P39714\",\"1606\":\"P39715\",\"1607\":\"P39717\",\"1608\":\"P39718\",\"1609\":\"P39719\",\"1610\":\"P39720\",\"1611\":\"P39721\",\"1612\":\"P39722\",\"1613\":\"P39723\",\"1614\":\"P39726\",\"1615\":\"P39727\",\"1616\":\"P39729\",\"1617\":\"P39730\",\"1618\":\"P39732\",\"1619\":\"P39742\",\"1620\":\"P39743\",\"1621\":\"P39744\",\"1622\":\"P39904\",\"1623\":\"P39923\",\"1624\":\"P39925\",\"1625\":\"P39926\",\"1626\":\"P39927\",\"1627\":\"P39928\",\"1628\":\"P39929\",\"1629\":\"P39931\",\"1630\":\"P39932\",\"1631\":\"P39935\",\"1632\":\"P39936\",\"1633\":\"P39938\",\"1634\":\"P39940\",\"1635\":\"P39945\",\"1636\":\"P39952\",\"1637\":\"P39953\",\"1638\":\"P39954\",\"1639\":\"P39955\",\"1640\":\"P39956\",\"1641\":\"P39958\",\"1642\":\"P39960\",\"1643\":\"P39962\",\"1644\":\"P39965\",\"1645\":\"P39966\",\"1646\":\"P39968\",\"1647\":\"P39969\",\"1648\":\"P39976\",\"1649\":\"P39979\",\"1650\":\"P39984\",\"1651\":\"P39985\",\"1652\":\"P39986\",\"1653\":\"P39990\",\"1654\":\"P39993\",\"1655\":\"P39994\",\"1656\":\"P39995\",\"1657\":\"P39996\",\"1658\":\"P39998\",\"1659\":\"P40002\",\"1660\":\"P40005\",\"1661\":\"P40006\",\"1662\":\"P40007\",\"1663\":\"P40008\",\"1664\":\"P40009\",\"1665\":\"P40010\",\"1666\":\"P40012\",\"1667\":\"P40013\",\"1668\":\"P40015\",\"1669\":\"P40016\",\"1670\":\"P40018\",\"1671\":\"P40024\",\"1672\":\"P40026\",\"1673\":\"P40029\",\"1674\":\"P40030\",\"1675\":\"P40032\",\"1676\":\"P40033\",\"1677\":\"P40035\",\"1678\":\"P40037\",\"1679\":\"P40038\",\"1680\":\"P40040\",\"1681\":\"P40043\",\"1682\":\"P40046\",\"1683\":\"P40047\",\"1684\":\"P40048\",\"1685\":\"P40050\",\"1686\":\"P40051\",\"1687\":\"P40053\",\"1688\":\"P40054\",\"1689\":\"P40055\",\"1690\":\"P40056\",\"1691\":\"P40059\",\"1692\":\"P40060\",\"1693\":\"P40064\",\"1694\":\"P40066\",\"1695\":\"P40069\",\"1696\":\"P40070\",\"1697\":\"P40071\",\"1698\":\"P40073\",\"1699\":\"P40075\",\"1700\":\"P40078\",\"1701\":\"P40079\",\"1702\":\"P40081\",\"1703\":\"P40086\",\"1704\":\"P40087\",\"1705\":\"P40088\",\"1706\":\"P40089\",\"1707\":\"P40090\",\"1708\":\"P40091\",\"1709\":\"P40093\",\"1710\":\"P40094\",\"1711\":\"P40098\",\"1712\":\"P40106\",\"1713\":\"P40150\",\"1714\":\"P40151\",\"1715\":\"P40152\",\"1716\":\"P40154\",\"1717\":\"P40155\",\"1718\":\"P40157\",\"1719\":\"P40159\",\"1720\":\"P40160\",\"1721\":\"P40161\",\"1722\":\"P40165\",\"1723\":\"P40169\",\"1724\":\"P40185\",\"1725\":\"P40202\",\"1726\":\"P40206\",\"1727\":\"P40207\",\"1728\":\"P40210\",\"1729\":\"P40212\",\"1730\":\"P40215\",\"1731\":\"P40217\",\"1732\":\"P40302\",\"1733\":\"P40303\",\"1734\":\"P40308\",\"1735\":\"P40309\",\"1736\":\"P40312\",\"1737\":\"P40318\",\"1738\":\"P40319\",\"1739\":\"P40327\",\"1740\":\"P40328\",\"1741\":\"P40335\",\"1742\":\"P40339\",\"1743\":\"P40340\",\"1744\":\"P40341\",\"1745\":\"P40343\",\"1746\":\"P40345\",\"1747\":\"P40347\",\"1748\":\"P40348\",\"1749\":\"P40350\",\"1750\":\"P40353\",\"1751\":\"P40354\",\"1752\":\"P40356\",\"1753\":\"P40357\",\"1754\":\"P40358\",\"1755\":\"P40360\",\"1756\":\"P40362\",\"1757\":\"P40363\",\"1758\":\"P40364\",\"1759\":\"P40366\",\"1760\":\"P40367\",\"1761\":\"P40368\",\"1762\":\"P40395\",\"1763\":\"P40413\",\"1764\":\"P40414\",\"1765\":\"P40416\",\"1766\":\"P40422\",\"1767\":\"P40449\",\"1768\":\"P40450\",\"1769\":\"P40453\",\"1770\":\"P40457\",\"1771\":\"P40459\",\"1772\":\"P40460\",\"1773\":\"P40462\",\"1774\":\"P40463\",\"1775\":\"P40466\",\"1776\":\"P40467\",\"1777\":\"P40468\",\"1778\":\"P40469\",\"1779\":\"P40470\",\"1780\":\"P40471\",\"1781\":\"P40472\",\"1782\":\"P40476\",\"1783\":\"P40477\",\"1784\":\"P40478\",\"1785\":\"P40480\",\"1786\":\"P40481\",\"1787\":\"P40482\",\"1788\":\"P40483\",\"1789\":\"P40484\",\"1790\":\"P40485\",\"1791\":\"P40487\",\"1792\":\"P40491\",\"1793\":\"P40494\",\"1794\":\"P40495\",\"1795\":\"P40496\",\"1796\":\"P40498\",\"1797\":\"P40499\",\"1798\":\"P40501\",\"1799\":\"P40504\",\"1800\":\"P40505\",\"1801\":\"P40506\",\"1802\":\"P40507\",\"1803\":\"P40509\",\"1804\":\"P40510\",\"1805\":\"P40513\",\"1806\":\"P40515\",\"1807\":\"P40516\",\"1808\":\"P40517\",\"1809\":\"P40518\",\"1810\":\"P40526\",\"1811\":\"P40527\",\"1812\":\"P40528\",\"1813\":\"P40529\",\"1814\":\"P40531\",\"1815\":\"P40533\",\"1816\":\"P40535\",\"1817\":\"P40540\",\"1818\":\"P40541\",\"1819\":\"P40545\",\"1820\":\"P40546\",\"1821\":\"P40548\",\"1822\":\"P40549\",\"1823\":\"P40553\",\"1824\":\"P40557\",\"1825\":\"P40561\",\"1826\":\"P40563\",\"1827\":\"P40564\",\"1828\":\"P40566\",\"1829\":\"P40578\",\"1830\":\"P40579\",\"1831\":\"P40580\",\"1832\":\"P40581\",\"1833\":\"P40582\",\"1834\":\"P40693\",\"1835\":\"P40825-2;P40825\",\"1836\":\"P40850\",\"1837\":\"P40851\",\"1838\":\"P40856\",\"1839\":\"P40858\",\"1840\":\"P40890;P40438\",\"1841\":\"P40893\",\"1842\":\"P40897\",\"1843\":\"P40955\",\"1844\":\"P40956\",\"1845\":\"P40959\",\"1846\":\"P40961\",\"1847\":\"P40969\",\"1848\":\"P40970\",\"1849\":\"P40971\",\"1850\":\"P40986\",\"1851\":\"P40988\",\"1852\":\"P40989\",\"1853\":\"P40990\",\"1854\":\"P40991\",\"1855\":\"P40994\",\"1856\":\"P41056\",\"1857\":\"P41057\",\"1858\":\"P41058\",\"1859\":\"P41277\",\"1860\":\"P41318\",\"1861\":\"P41338\",\"1862\":\"P41543\",\"1863\":\"P41697\",\"1864\":\"P41734\",\"1865\":\"P41735\",\"1866\":\"P41800\",\"1867\":\"P41805\",\"1868\":\"P41807\",\"1869\":\"P41810\",\"1870\":\"P41811\",\"1871\":\"P41812\",\"1872\":\"P41813\",\"1873\":\"P41814\",\"1874\":\"P41815\",\"1875\":\"P41818\",\"1876\":\"P41819\",\"1877\":\"P41832\",\"1878\":\"P41834\",\"1879\":\"P41895\",\"1880\":\"P41896\",\"1881\":\"P41903\",\"1882\":\"P41910\",\"1883\":\"P41911\",\"1884\":\"P41920\",\"1885\":\"P41921-2;P41921\",\"1886\":\"P41940\",\"1887\":\"P42073\",\"1888\":\"P42838\",\"1889\":\"P42839\",\"1890\":\"P42840\",\"1891\":\"P42841\",\"1892\":\"P42842\",\"1893\":\"P42844\",\"1894\":\"P42846\",\"1895\":\"P42847\",\"1896\":\"P42900\",\"1897\":\"P42934\",\"1898\":\"P42935\",\"1899\":\"P42940\",\"1900\":\"P42941\",\"1901\":\"P42942\",\"1902\":\"P42943\",\"1903\":\"P42945\",\"1904\":\"P42949\",\"1905\":\"P42951\",\"1906\":\"P43122\",\"1907\":\"P43123\",\"1908\":\"P43124\",\"1909\":\"P43321\",\"1910\":\"P43535\",\"1911\":\"P43554\",\"1912\":\"P43555\",\"1913\":\"P43556\",\"1914\":\"P43560\",\"1915\":\"P43561\",\"1916\":\"P43563\",\"1917\":\"P43569\",\"1918\":\"P43571\",\"1919\":\"P43572\",\"1920\":\"P43573\",\"1921\":\"P43574\",\"1922\":\"P43577\",\"1923\":\"P43579\",\"1924\":\"P43582\",\"1925\":\"P43583\",\"1926\":\"P43585\",\"1927\":\"P43586\",\"1928\":\"P43588\",\"1929\":\"P43589\",\"1930\":\"P43590\",\"1931\":\"P43592\",\"1932\":\"P43593\",\"1933\":\"P43594\",\"1934\":\"P43596\",\"1935\":\"P43599\",\"1936\":\"P43601\",\"1937\":\"P43603\",\"1938\":\"P43609\",\"1939\":\"P43610\",\"1940\":\"P43611\",\"1941\":\"P43613\",\"1942\":\"P43616\",\"1943\":\"P43617\",\"1944\":\"P43620\",\"1945\":\"P43621\",\"1946\":\"P43633\",\"1947\":\"P43636\",\"1948\":\"P43638\",\"1949\":\"P43639\",\"1950\":\"P45818\",\"1951\":\"P45976\",\"1952\":\"P45978\",\"1953\":\"P46151\",\"1954\":\"P46367\",\"1955\":\"P46654\",\"1956\":\"P46655\",\"1957\":\"P46669\",\"1958\":\"P46671\",\"1959\":\"P46672\",\"1960\":\"P46673\",\"1961\":\"P46674\",\"1962\":\"P46675\",\"1963\":\"P46676\",\"1964\":\"P46677\",\"1965\":\"P46678\",\"1966\":\"P46680\",\"1967\":\"P46681\",\"1968\":\"P46682\",\"1969\":\"P46683\",\"1970\":\"P46784\",\"1971\":\"P46944\",\"1972\":\"P46948\",\"1973\":\"P46949\",\"1974\":\"P46951\",\"1975\":\"P46956\",\"1976\":\"P46957\",\"1977\":\"P46959\",\"1978\":\"P46962\",\"1979\":\"P46963\",\"1980\":\"P46965\",\"1981\":\"P46969\",\"1982\":\"P46970\",\"1983\":\"P46971\",\"1984\":\"P46973\",\"1985\":\"P46982\",\"1986\":\"P46985\",\"1987\":\"P46988\",\"1988\":\"P46989\",\"1989\":\"P46990\",\"1990\":\"P46992\",\"1991\":\"P46995\",\"1992\":\"P47006\",\"1993\":\"P47008\",\"1994\":\"P47013\",\"1995\":\"P47015\",\"1996\":\"P47017\",\"1997\":\"P47018\",\"1998\":\"P47019\",\"1999\":\"P47025\",\"2000\":\"P47029\",\"2001\":\"P47031\",\"2002\":\"P47035\",\"2003\":\"P47037\",\"2004\":\"P47039\",\"2005\":\"P47044\",\"2006\":\"P47045\",\"2007\":\"P47047\",\"2008\":\"P47048\",\"2009\":\"P47049\",\"2010\":\"P47050\",\"2011\":\"P47054\",\"2012\":\"P47057\",\"2013\":\"P47061\",\"2014\":\"P47068\",\"2015\":\"P47069\",\"2016\":\"P47075\",\"2017\":\"P47076\",\"2018\":\"P47077\",\"2019\":\"P47079\",\"2020\":\"P47082\",\"2021\":\"P47083\",\"2022\":\"P47084\",\"2023\":\"P47086\",\"2024\":\"P47089\",\"2025\":\"P47090\",\"2026\":\"P47095\",\"2027\":\"P47096\",\"2028\":\"P47100\",\"2029\":\"P47103\",\"2030\":\"P47104\",\"2031\":\"P47108\",\"2032\":\"P47110\",\"2033\":\"P47112\",\"2034\":\"P47113\",\"2035\":\"P47116\",\"2036\":\"P47117\",\"2037\":\"P47119\",\"2038\":\"P47120\",\"2039\":\"P47122\",\"2040\":\"P47124\",\"2041\":\"P47127\",\"2042\":\"P47129\",\"2043\":\"P47130\",\"2044\":\"P47133\",\"2045\":\"P47135\",\"2046\":\"P47140\",\"2047\":\"P47141\",\"2048\":\"P47143\",\"2049\":\"P47147\",\"2050\":\"P47148\",\"2051\":\"P47150\",\"2052\":\"P47154\",\"2053\":\"P47155\",\"2054\":\"P47158\",\"2055\":\"P47160\",\"2056\":\"P47166\",\"2057\":\"P47170\",\"2058\":\"P47171\",\"2059\":\"P47175\",\"2060\":\"P47176\",\"2061\":\"P47190\",\"2062\":\"P47818\",\"2063\":\"P47822\",\"2064\":\"P47912\",\"2065\":\"P48015\",\"2066\":\"P48164\",\"2067\":\"P48231\",\"2068\":\"P48234\",\"2069\":\"P48236\",\"2070\":\"P48237\",\"2071\":\"P48240\",\"2072\":\"P48353\",\"2073\":\"P48360\",\"2074\":\"P48361\",\"2075\":\"P48362\",\"2076\":\"P48363\",\"2077\":\"P48412\",\"2078\":\"P48415\",\"2079\":\"P48439\",\"2080\":\"P48445\",\"2081\":\"P48510\",\"2082\":\"P48524\",\"2083\":\"P48525\",\"2084\":\"P48526\",\"2085\":\"P48527\",\"2086\":\"P48562\",\"2087\":\"P48563\",\"2088\":\"P48564\",\"2089\":\"P48567\",\"2090\":\"P48570\",\"2091\":\"P48582\",\"2092\":\"P48589\",\"2093\":\"P48606\",\"2094\":\"P48813\",\"2095\":\"P48836\",\"2096\":\"P48837\",\"2097\":\"P49017\",\"2098\":\"P49018\",\"2099\":\"P49089\",\"2100\":\"P49090\",\"2101\":\"P49095\",\"2102\":\"P49166\",\"2103\":\"P49167\",\"2104\":\"P49334\",\"2105\":\"P49367\",\"2106\":\"P49435\",\"2107\":\"P49573\",\"2108\":\"P49626\",\"2109\":\"P49686\",\"2110\":\"P49687\",\"2111\":\"P49723\",\"2112\":\"P49775\",\"2113\":\"P49954\",\"2114\":\"P49955\",\"2115\":\"P49956\",\"2116\":\"P49957\",\"2117\":\"P50076\",\"2118\":\"P50077\",\"2119\":\"P50079\",\"2120\":\"P50085\",\"2121\":\"P50086\",\"2122\":\"P50087\",\"2123\":\"P50089\",\"2124\":\"P50094\",\"2125\":\"P50095\",\"2126\":\"P50101\",\"2127\":\"P50102\",\"2128\":\"P50105\",\"2129\":\"P50106\",\"2130\":\"P50107\",\"2131\":\"P50108\",\"2132\":\"P50109\",\"2133\":\"P50110\",\"2134\":\"P50276\",\"2135\":\"P50623\",\"2136\":\"P50861\",\"2137\":\"P50874\",\"2138\":\"P50875\",\"2139\":\"P50896\",\"2140\":\"P50942\",\"2141\":\"P50944\",\"2142\":\"P50945\",\"2143\":\"P50946\",\"2144\":\"P50947\",\"2145\":\"P51401\",\"2146\":\"P51402\",\"2147\":\"P51534\",\"2148\":\"P51601\",\"2149\":\"P51862\",\"2150\":\"P51996\",\"2151\":\"P51998\",\"2152\":\"P52286\",\"2153\":\"P52488\",\"2154\":\"P52490\",\"2155\":\"P52553\",\"2156\":\"P52593\",\"2157\":\"P52867\",\"2158\":\"P52870\",\"2159\":\"P52871\",\"2160\":\"P52891\",\"2161\":\"P52892\",\"2162\":\"P52893\",\"2163\":\"P52910\",\"2164\":\"P52911\",\"2165\":\"P52917\",\"2166\":\"P52918\",\"2167\":\"P52920\",\"2168\":\"P53008\",\"2169\":\"P53009\",\"2170\":\"P53010\",\"2171\":\"P53011\",\"2172\":\"P53037\",\"2173\":\"P53040\",\"2174\":\"P53043\",\"2175\":\"P53044\",\"2176\":\"P53045\",\"2177\":\"P53049\",\"2178\":\"P53059\",\"2179\":\"P53062\",\"2180\":\"P53063\",\"2181\":\"P53064\",\"2182\":\"P53066\",\"2183\":\"P53067\",\"2184\":\"P53070\",\"2185\":\"P53072\",\"2186\":\"P53073\",\"2187\":\"P53075\",\"2188\":\"P53079\",\"2189\":\"P53081\",\"2190\":\"P53082\",\"2191\":\"P53086\",\"2192\":\"P53088\",\"2193\":\"P53090\",\"2194\":\"P53091\",\"2195\":\"P53093\",\"2196\":\"P53094\",\"2197\":\"P53095\",\"2198\":\"P53099\",\"2199\":\"P53100\",\"2200\":\"P53101\",\"2201\":\"P53108\",\"2202\":\"P53109\",\"2203\":\"P53111\",\"2204\":\"P53112\",\"2205\":\"P53114\",\"2206\":\"P53115\",\"2207\":\"P53119\",\"2208\":\"P53120\",\"2209\":\"P53121\",\"2210\":\"P53125\",\"2211\":\"P53128\",\"2212\":\"P53131\",\"2213\":\"P53134\",\"2214\":\"P53136\",\"2215\":\"P53137\",\"2216\":\"P53140\",\"2217\":\"P53141\",\"2218\":\"P53145\",\"2219\":\"P53146\",\"2220\":\"P53152\",\"2221\":\"P53154\",\"2222\":\"P53155\",\"2223\":\"P53159\",\"2224\":\"P53163\",\"2225\":\"P53164\",\"2226\":\"P53165\",\"2227\":\"P53166\",\"2228\":\"P53168\",\"2229\":\"P53170\",\"2230\":\"P53171\",\"2231\":\"P53172\",\"2232\":\"P53173\",\"2233\":\"P53174\",\"2234\":\"P53178\",\"2235\":\"P53184\",\"2236\":\"P53191\",\"2237\":\"P53192\",\"2238\":\"P53193\",\"2239\":\"P53195\",\"2240\":\"P53198\",\"2241\":\"P53199\",\"2242\":\"P53200\",\"2243\":\"P53201\",\"2244\":\"P53202\",\"2245\":\"P53203\",\"2246\":\"P53206\",\"2247\":\"P53207\",\"2248\":\"P53212\",\"2249\":\"P53215\",\"2250\":\"P53217\",\"2251\":\"P53218\",\"2252\":\"P53219\",\"2253\":\"P53220\",\"2254\":\"P53221\",\"2255\":\"P53224\",\"2256\":\"P53230\",\"2257\":\"P53235\",\"2258\":\"P53236\",\"2259\":\"P53238\",\"2260\":\"P53241\",\"2261\":\"P53244\",\"2262\":\"P53246\",\"2263\":\"P53248\",\"2264\":\"P53250\",\"2265\":\"P53251\",\"2266\":\"P53252\",\"2267\":\"P53253\",\"2268\":\"P53254\",\"2269\":\"P53255\",\"2270\":\"P53256\",\"2271\":\"P53258\",\"2272\":\"P53261\",\"2273\":\"P53262\",\"2274\":\"P53266\",\"2275\":\"P53270\",\"2276\":\"P53271\",\"2277\":\"P53272\",\"2278\":\"P53273\",\"2279\":\"P53276\",\"2280\":\"P53278\",\"2281\":\"P53280\",\"2282\":\"P53281\",\"2283\":\"P53285\",\"2284\":\"P53290\",\"2285\":\"P53292\",\"2286\":\"P53295\",\"2287\":\"P53296\",\"2288\":\"P53297\",\"2289\":\"P53299\",\"2290\":\"P53301\",\"2291\":\"P53303\",\"2292\":\"P53304\",\"2293\":\"P53305\",\"2294\":\"P53309\",\"2295\":\"P53311\",\"2296\":\"P53312\",\"2297\":\"P53313\",\"2298\":\"P53314\",\"2299\":\"P53316\",\"2300\":\"P53317\",\"2301\":\"P53318\",\"2302\":\"P53322\",\"2303\":\"P53324\",\"2304\":\"P53326\",\"2305\":\"P53327\",\"2306\":\"P53330\",\"2307\":\"P53331\",\"2308\":\"P53332\",\"2309\":\"P53333\",\"2310\":\"P53334\",\"2311\":\"P53335\",\"2312\":\"P53336\",\"2313\":\"P53337\",\"2314\":\"P53344\",\"2315\":\"P53378\",\"2316\":\"P53379\",\"2317\":\"P53388\",\"2318\":\"P53389\",\"2319\":\"P53394\",\"2320\":\"P53438\",\"2321\":\"P53538\",\"2322\":\"P53549\",\"2323\":\"P53550\",\"2324\":\"P53551\",\"2325\":\"P53552\",\"2326\":\"P53598\",\"2327\":\"P53600\",\"2328\":\"P53604-2\",\"2329\":\"P53615\",\"2330\":\"P53616\",\"2331\":\"P53617\",\"2332\":\"P53622\",\"2333\":\"P53628\",\"2334\":\"P53629\",\"2335\":\"P53632\",\"2336\":\"P53633\",\"2337\":\"P53685\",\"2338\":\"P53691\",\"2339\":\"P53720\",\"2340\":\"P53721\",\"2341\":\"P53722\",\"2342\":\"P53723\",\"2343\":\"P53724\",\"2344\":\"P53725\",\"2345\":\"P53728\",\"2346\":\"P53730\",\"2347\":\"P53731\",\"2348\":\"P53733\",\"2349\":\"P53734\",\"2350\":\"P53735\",\"2351\":\"P53736\",\"2352\":\"P53738\",\"2353\":\"P53739\",\"2354\":\"P53740\",\"2355\":\"P53741\",\"2356\":\"P53742\",\"2357\":\"P53743\",\"2358\":\"P53751\",\"2359\":\"P53752\",\"2360\":\"P53759\",\"2361\":\"P53819;P0CX15;P0CX14;Q3E7X8;Q08995\",\"2362\":\"P53829\",\"2363\":\"P53834\",\"2364\":\"P53836\",\"2365\":\"P53840\",\"2366\":\"P53843\",\"2367\":\"P53844\",\"2368\":\"P53845\",\"2369\":\"P53847\",\"2370\":\"P53848\",\"2371\":\"P53849\",\"2372\":\"P53851\",\"2373\":\"P53852\",\"2374\":\"P53855\",\"2375\":\"P53857\",\"2376\":\"P53858\",\"2377\":\"P53859\",\"2378\":\"P53860\",\"2379\":\"P53863\",\"2380\":\"P53865\",\"2381\":\"P53868\",\"2382\":\"P53874\",\"2383\":\"P53875\",\"2384\":\"P53877\",\"2385\":\"P53878\",\"2386\":\"P53879\",\"2387\":\"P53881\",\"2388\":\"P53883\",\"2389\":\"P53885\",\"2390\":\"P53889\",\"2391\":\"P53890\",\"2392\":\"P53893\",\"2393\":\"P53894\",\"2394\":\"P53895\",\"2395\":\"P53896\",\"2396\":\"P53897\",\"2397\":\"P53898\",\"2398\":\"P53899\",\"2399\":\"P53900\",\"2400\":\"P53903\",\"2401\":\"P53909\",\"2402\":\"P53911\",\"2403\":\"P53912\",\"2404\":\"P53914\",\"2405\":\"P53915\",\"2406\":\"P53917\",\"2407\":\"P53919\",\"2408\":\"P53920\",\"2409\":\"P53923\",\"2410\":\"P53924\",\"2411\":\"P53925\",\"2412\":\"P53927\",\"2413\":\"P53929\",\"2414\":\"P53930\",\"2415\":\"P53932\",\"2416\":\"P53935\",\"2417\":\"P53938\",\"2418\":\"P53940\",\"2419\":\"P53941\",\"2420\":\"P53942\",\"2421\":\"P53943\",\"2422\":\"P53946\",\"2423\":\"P53947\",\"2424\":\"P53950\",\"2425\":\"P53951\",\"2426\":\"P53952\",\"2427\":\"P53953\",\"2428\":\"P53954\",\"2429\":\"P53955\",\"2430\":\"P53959\",\"2431\":\"P53960\",\"2432\":\"P53962\",\"2433\":\"P53966\",\"2434\":\"P53968\",\"2435\":\"P53969\",\"2436\":\"P53971\",\"2437\":\"P53972\",\"2438\":\"P53973\",\"2439\":\"P53981\",\"2440\":\"P53983\",\"2441\":\"P54000\",\"2442\":\"P54003\",\"2443\":\"P54005\",\"2444\":\"P54070\",\"2445\":\"P54074\",\"2446\":\"P54113\",\"2447\":\"P54114\",\"2448\":\"P54115\",\"2449\":\"P54730\",\"2450\":\"P54780\",\"2451\":\"P54781\",\"2452\":\"P54783\",\"2453\":\"P54784\",\"2454\":\"P54785\",\"2455\":\"P54787\",\"2456\":\"P54790\",\"2457\":\"P54791\",\"2458\":\"P54837\",\"2459\":\"P54838\",\"2460\":\"P54839\",\"2461\":\"P54858\",\"2462\":\"P54860\",\"2463\":\"P54861\",\"2464\":\"P54867\",\"2465\":\"P54885\",\"2466\":\"P54964\",\"2467\":\"P54999\",\"2468\":\"P56628\",\"2469\":\"P57743\",\"2470\":\"P57744\",\"2471\":\"P60010\",\"2472\":\"P61830\",\"2473\":\"P69771\",\"2474\":\"P69850\",\"2475\":\"P80210\",\"2476\":\"P80428\",\"2477\":\"P80667\",\"2478\":\"P80967\",\"2479\":\"P81449\",\"2480\":\"P81451\",\"2481\":\"P87108\",\"2482\":\"P87262;P40525\",\"2483\":\"P89102\",\"2484\":\"P89105\",\"2485\":\"P89886\",\"2486\":\"Q00055\",\"2487\":\"Q00245\",\"2488\":\"Q00246\",\"2489\":\"Q00362\",\"2490\":\"Q00402\",\"2491\":\"Q00416\",\"2492\":\"Q00539\",\"2493\":\"Q00578\",\"2494\":\"Q00582\",\"2495\":\"Q00684\",\"2496\":\"Q00711\",\"2497\":\"Q00764\",\"2498\":\"Q00772\",\"2499\":\"Q00776\",\"2500\":\"Q00816\",\"2501\":\"Q00873\",\"2502\":\"Q00916\",\"2503\":\"Q00955\",\"2504\":\"Q01080\",\"2505\":\"Q01159\",\"2506\":\"Q01163\",\"2507\":\"Q01217\",\"2508\":\"Q01329\",\"2509\":\"Q01448\",\"2510\":\"Q01454\",\"2511\":\"Q01476\",\"2512\":\"Q01477\",\"2513\":\"Q01519\",\"2514\":\"Q01532-2;Q01532\",\"2515\":\"Q01560\",\"2516\":\"Q01590\",\"2517\":\"Q01662\",\"2518\":\"Q01722\",\"2519\":\"Q01802\",\"2520\":\"Q01846\",\"2521\":\"Q01852\",\"2522\":\"Q01855\",\"2523\":\"Q01896\",\"2524\":\"Q01919\",\"2525\":\"Q01939\",\"2526\":\"Q01976-2;Q01976\",\"2527\":\"Q02046\",\"2528\":\"Q02100\",\"2529\":\"Q02197\",\"2530\":\"Q02199\",\"2531\":\"Q02201\",\"2532\":\"Q02204\",\"2533\":\"Q02205\",\"2534\":\"Q02206\",\"2535\":\"Q02207\",\"2536\":\"Q02208\",\"2537\":\"Q02256\",\"2538\":\"Q02260\",\"2539\":\"Q02326\",\"2540\":\"Q02336\",\"2541\":\"Q02354\",\"2542\":\"Q02455\",\"2543\":\"Q02457\",\"2544\":\"Q02486\",\"2545\":\"Q02516\",\"2546\":\"Q02554\",\"2547\":\"Q02555\",\"2548\":\"Q02608\",\"2549\":\"Q02629\",\"2550\":\"Q02630\",\"2551\":\"Q02642\",\"2552\":\"Q02647\",\"2553\":\"Q02648\",\"2554\":\"Q02724\",\"2555\":\"Q02725\",\"2556\":\"Q02753\",\"2557\":\"Q02767\",\"2558\":\"Q02771\",\"2559\":\"Q02772\",\"2560\":\"Q02773\",\"2561\":\"Q02774\",\"2562\":\"Q02775\",\"2563\":\"Q02776\",\"2564\":\"Q02784\",\"2565\":\"Q02785\",\"2566\":\"Q02792\",\"2567\":\"Q02793\",\"2568\":\"Q02795\",\"2569\":\"Q02796\",\"2570\":\"Q02804\",\"2571\":\"Q02805\",\"2572\":\"Q02821\",\"2573\":\"Q02825\",\"2574\":\"Q02863\",\"2575\":\"Q02866\",\"2576\":\"Q02873\",\"2577\":\"Q02875\",\"2578\":\"Q02883\",\"2579\":\"Q02884\",\"2580\":\"Q02887\",\"2581\":\"Q02892\",\"2582\":\"Q02908\",\"2583\":\"Q02931\",\"2584\":\"Q02932\",\"2585\":\"Q02933\",\"2586\":\"Q02939\",\"2587\":\"Q02948\",\"2588\":\"Q02950\",\"2589\":\"Q02959\",\"2590\":\"Q02969\",\"2591\":\"Q02979\",\"2592\":\"Q03002\",\"2593\":\"Q03010\",\"2594\":\"Q03016\",\"2595\":\"Q03020\",\"2596\":\"Q03028\",\"2597\":\"Q03034\",\"2598\":\"Q03048\",\"2599\":\"Q03063\",\"2600\":\"Q03088\",\"2601\":\"Q03102\",\"2602\":\"Q03103\",\"2603\":\"Q03104\",\"2604\":\"Q03124\",\"2605\":\"Q03151\",\"2606\":\"Q03153\",\"2607\":\"Q03161\",\"2608\":\"Q03177\",\"2609\":\"Q03178\",\"2610\":\"Q03195\",\"2611\":\"Q03201\",\"2612\":\"Q03208\",\"2613\":\"Q03212\",\"2614\":\"Q03218\",\"2615\":\"Q03219\",\"2616\":\"Q03233\",\"2617\":\"Q03246\",\"2618\":\"Q03262\",\"2619\":\"Q03264\",\"2620\":\"Q03280\",\"2621\":\"Q03281\",\"2622\":\"Q03290\",\"2623\":\"Q03305\",\"2624\":\"Q03306\",\"2625\":\"Q03308\",\"2626\":\"Q03322\",\"2627\":\"Q03327\",\"2628\":\"Q03330\",\"2629\":\"Q03337\",\"2630\":\"Q03362\",\"2631\":\"Q03370\",\"2632\":\"Q03388\",\"2633\":\"Q03390\",\"2634\":\"Q03407\",\"2635\":\"Q03419\",\"2636\":\"Q03429\",\"2637\":\"Q03430\",\"2638\":\"Q03433\",\"2639\":\"Q03434\",\"2640\":\"Q03435\",\"2641\":\"Q03441\",\"2642\":\"Q03455\",\"2643\":\"Q03466\",\"2644\":\"Q03496\",\"2645\":\"Q03497\",\"2646\":\"Q03503\",\"2647\":\"Q03508\",\"2648\":\"Q03516\",\"2649\":\"Q03525\",\"2650\":\"Q03529\",\"2651\":\"Q03532\",\"2652\":\"Q03533\",\"2653\":\"Q03557\",\"2654\":\"Q03558\",\"2655\":\"Q03559\",\"2656\":\"Q03579\",\"2657\":\"Q03612\",\"2658\":\"Q03631\",\"2659\":\"Q03640\",\"2660\":\"Q03648\",\"2661\":\"Q03649\",\"2662\":\"Q03653\",\"2663\":\"Q03654\",\"2664\":\"Q03655\",\"2665\":\"Q03656\",\"2666\":\"Q03660\",\"2667\":\"Q03661\",\"2668\":\"Q03667\",\"2669\":\"Q03687\",\"2670\":\"Q03690\",\"2671\":\"Q03702\",\"2672\":\"Q03705\",\"2673\":\"Q03707\",\"2674\":\"Q03713\",\"2675\":\"Q03714\",\"2676\":\"Q03718\",\"2677\":\"Q03722\",\"2678\":\"Q03723\",\"2679\":\"Q03730\",\"2680\":\"Q03735\",\"2681\":\"Q03750\",\"2682\":\"Q03758\",\"2683\":\"Q03761\",\"2684\":\"Q03768\",\"2685\":\"Q03769\",\"2686\":\"Q03771\",\"2687\":\"Q03772\",\"2688\":\"Q03774\",\"2689\":\"Q03776\",\"2690\":\"Q03778\",\"2691\":\"Q03780\",\"2692\":\"Q03782\",\"2693\":\"Q03784\",\"2694\":\"Q03786\",\"2695\":\"Q03790\",\"2696\":\"Q03792\",\"2697\":\"Q03798\",\"2698\":\"Q03799\",\"2699\":\"Q03823\",\"2700\":\"Q03834\",\"2701\":\"Q03835\",\"2702\":\"Q03862\",\"2703\":\"Q03880\",\"2704\":\"Q03897\",\"2705\":\"Q03900\",\"2706\":\"Q03921\",\"2707\":\"Q03940\",\"2708\":\"Q03941\",\"2709\":\"Q03944\",\"2710\":\"Q03957\",\"2711\":\"Q03973\",\"2712\":\"Q03976\",\"2713\":\"Q04002\",\"2714\":\"Q04003\",\"2715\":\"Q04013\",\"2716\":\"Q04031\",\"2717\":\"Q04033\",\"2718\":\"Q04048\",\"2719\":\"Q04053\",\"2720\":\"Q04062\",\"2721\":\"Q04067\",\"2722\":\"Q04080\",\"2723\":\"Q04087\",\"2724\":\"Q04089\",\"2725\":\"Q04119\",\"2726\":\"Q04172\",\"2727\":\"Q04175\",\"2728\":\"Q04177\",\"2729\":\"Q04178\",\"2730\":\"Q04183\",\"2731\":\"Q04199\",\"2732\":\"Q04201\",\"2733\":\"Q04213\",\"2734\":\"Q04214\",\"2735\":\"Q04217\",\"2736\":\"Q04225\",\"2737\":\"Q04226\",\"2738\":\"Q04228\",\"2739\":\"Q04233\",\"2740\":\"Q04264\",\"2741\":\"Q04272\",\"2742\":\"Q04279\",\"2743\":\"Q04299\",\"2744\":\"Q04301\",\"2745\":\"Q04305\",\"2746\":\"Q04307\",\"2747\":\"Q04311\",\"2748\":\"Q04322\",\"2749\":\"Q04338\",\"2750\":\"Q04344\",\"2751\":\"Q04347\",\"2752\":\"Q04370\",\"2753\":\"Q04371\",\"2754\":\"Q04373\",\"2755\":\"Q04401\",\"2756\":\"Q04408\",\"2757\":\"Q04409\",\"2758\":\"Q04410\",\"2759\":\"Q04412\",\"2760\":\"Q04418\",\"2761\":\"Q04430\",\"2762\":\"Q04439\",\"2763\":\"Q04458\",\"2764\":\"Q04472\",\"2765\":\"Q04491\",\"2766\":\"Q04493\",\"2767\":\"Q04500\",\"2768\":\"Q04511\",\"2769\":\"Q04545\",\"2770\":\"Q04562\",\"2771\":\"Q04599\",\"2772\":\"Q04600\",\"2773\":\"Q04602\",\"2774\":\"Q04603\",\"2775\":\"Q04632\",\"2776\":\"Q04636\",\"2777\":\"Q04651\",\"2778\":\"Q04660\",\"2779\":\"Q04670\",\"2780\":\"Q04673\",\"2781\":\"Q04693\",\"2782\":\"Q04697\",\"2783\":\"Q04728\",\"2784\":\"Q04739\",\"2785\":\"Q04740\",\"2786\":\"Q04748\",\"2787\":\"Q04767\",\"2788\":\"Q04772\",\"2789\":\"Q04773\",\"2790\":\"Q04779\",\"2791\":\"Q04781\",\"2792\":\"Q04839\",\"2793\":\"Q04847\",\"2794\":\"Q04867\",\"2795\":\"Q04868\",\"2796\":\"Q04869\",\"2797\":\"Q04894\",\"2798\":\"Q04924\",\"2799\":\"Q04925\",\"2800\":\"Q04934\",\"2801\":\"Q04935\",\"2802\":\"Q04947\",\"2803\":\"Q04951\",\"2804\":\"Q04958\",\"2805\":\"Q04969\",\"2806\":\"Q04991\",\"2807\":\"Q05015\",\"2808\":\"Q05016\",\"2809\":\"Q05021\",\"2810\":\"Q05022\",\"2811\":\"Q05024\",\"2812\":\"Q05027\",\"2813\":\"Q05029\",\"2814\":\"Q05031\",\"2815\":\"Q05040\",\"2816\":\"Q05050\",\"2817\":\"Q05080\",\"2818\":\"Q05123\",\"2819\":\"Q05166\",\"2820\":\"Q05359\",\"2821\":\"Q05468\",\"2822\":\"Q05471\",\"2823\":\"Q05497\",\"2824\":\"Q05498\",\"2825\":\"Q05506\",\"2826\":\"Q05515\",\"2827\":\"Q05518\",\"2828\":\"Q05521\",\"2829\":\"Q05530\",\"2830\":\"Q05541\",\"2831\":\"Q05543\",\"2832\":\"Q05567\",\"2833\":\"Q05568\",\"2834\":\"Q05580\",\"2835\":\"Q05584\",\"2836\":\"Q05635\",\"2837\":\"Q05636\",\"2838\":\"Q05672\",\"2839\":\"Q05775\",\"2840\":\"Q05778\",\"2841\":\"Q05779\",\"2842\":\"Q05785\",\"2843\":\"Q05787\",\"2844\":\"Q05812\",\"2845\":\"Q05854\",\"2846\":\"Q05871\",\"2847\":\"Q05881\",\"2848\":\"Q05892\",\"2849\":\"Q05902\",\"2850\":\"Q05905\",\"2851\":\"Q05911\",\"2852\":\"Q05919\",\"2853\":\"Q05924\",\"2854\":\"Q05931\",\"2855\":\"Q05933\",\"2856\":\"Q05934\",\"2857\":\"Q05937\",\"2858\":\"Q05942\",\"2859\":\"Q05946\",\"2860\":\"Q05948\",\"2861\":\"Q05949\",\"2862\":\"Q06001\",\"2863\":\"Q06005\",\"2864\":\"Q06010\",\"2865\":\"Q06053\",\"2866\":\"Q06070\",\"2867\":\"Q06078\",\"2868\":\"Q06096\",\"2869\":\"Q06103\",\"2870\":\"Q06106\",\"2871\":\"Q06107\",\"2872\":\"Q06108\",\"2873\":\"Q06132\",\"2874\":\"Q06142\",\"2875\":\"Q06143\",\"2876\":\"Q06144\",\"2877\":\"Q06146\",\"2878\":\"Q06147\",\"2879\":\"Q06151\",\"2880\":\"Q06156\",\"2881\":\"Q06168\",\"2882\":\"Q06169\",\"2883\":\"Q06177\",\"2884\":\"Q06178\",\"2885\":\"Q06179\",\"2886\":\"Q06188\",\"2887\":\"Q06205\",\"2888\":\"Q06211\",\"2889\":\"Q06213\",\"2890\":\"Q06214\",\"2891\":\"Q06217\",\"2892\":\"Q06218\",\"2893\":\"Q06224\",\"2894\":\"Q06245\",\"2895\":\"Q06247\",\"2896\":\"Q06251\",\"2897\":\"Q06252\",\"2898\":\"Q06263\",\"2899\":\"Q06287\",\"2900\":\"Q06315\",\"2901\":\"Q06321\",\"2902\":\"Q06324\",\"2903\":\"Q06336\",\"2904\":\"Q06337\",\"2905\":\"Q06338\",\"2906\":\"Q06339\",\"2907\":\"Q06344\",\"2908\":\"Q06346\",\"2909\":\"Q06350\",\"2910\":\"Q06385\",\"2911\":\"Q06389\",\"2912\":\"Q06406\",\"2913\":\"Q06407\",\"2914\":\"Q06409\",\"2915\":\"Q06412\",\"2916\":\"Q06436\",\"2917\":\"Q06440\",\"2918\":\"Q06449\",\"2919\":\"Q06451\",\"2920\":\"Q06479\",\"2921\":\"Q06485\",\"2922\":\"Q06488\",\"2923\":\"Q06489\",\"2924\":\"Q06493\",\"2925\":\"Q06497\",\"2926\":\"Q06504\",\"2927\":\"Q06505\",\"2928\":\"Q06506\",\"2929\":\"Q06508\",\"2930\":\"Q06510\",\"2931\":\"Q06511\",\"2932\":\"Q06512\",\"2933\":\"Q06522\",\"2934\":\"Q06523\",\"2935\":\"Q06538\",\"2936\":\"Q06543\",\"2937\":\"Q06554\",\"2938\":\"Q06567\",\"2939\":\"Q06580\",\"2940\":\"Q06604\",\"2941\":\"Q06608\",\"2942\":\"Q06616\",\"2943\":\"Q06623\",\"2944\":\"Q06629\",\"2945\":\"Q06630\",\"2946\":\"Q06631\",\"2947\":\"Q06632\",\"2948\":\"Q06636\",\"2949\":\"Q06639\",\"2950\":\"Q06644\",\"2951\":\"Q06668\",\"2952\":\"Q06672\",\"2953\":\"Q06673\",\"2954\":\"Q06677\",\"2955\":\"Q06678\",\"2956\":\"Q06679\",\"2957\":\"Q06680\",\"2958\":\"Q06681\",\"2959\":\"Q06685\",\"2960\":\"Q06688\",\"2961\":\"Q06689\",\"2962\":\"Q06697\",\"2963\":\"Q06698\",\"2964\":\"Q06704\",\"2965\":\"Q06705\",\"2966\":\"Q06706\",\"2967\":\"Q06708\",\"2968\":\"Q06709\",\"2969\":\"Q06810\",\"2970\":\"Q06815\",\"2971\":\"Q06833\",\"2972\":\"Q06835\",\"2973\":\"Q06839\",\"2974\":\"Q06891\",\"2975\":\"Q06892\",\"2976\":\"Q06991\",\"2977\":\"Q07349\",\"2978\":\"Q07350\",\"2979\":\"Q07362\",\"2980\":\"Q07381\",\"2981\":\"Q07395\",\"2982\":\"Q07418\",\"2983\":\"Q07442\",\"2984\":\"Q07451\",\"2985\":\"Q07457\",\"2986\":\"Q07458\",\"2987\":\"Q07468\",\"2988\":\"Q07478\",\"2989\":\"Q07505\",\"2990\":\"Q07508\",\"2991\":\"Q07527\",\"2992\":\"Q07528\",\"2993\":\"Q07533\",\"2994\":\"Q07534\",\"2995\":\"Q07541\",\"2996\":\"Q07551\",\"2997\":\"Q07589\",\"2998\":\"Q07622\",\"2999\":\"Q07623\",\"3000\":\"Q07648\",\"3001\":\"Q07651\",\"3002\":\"Q07655\",\"3003\":\"Q07657\",\"3004\":\"Q07688\",\"3005\":\"Q07716\",\"3006\":\"Q07799\",\"3007\":\"Q07800\",\"3008\":\"Q07804\",\"3009\":\"Q07807\",\"3010\":\"Q07824\",\"3011\":\"Q07825\",\"3012\":\"Q07830\",\"3013\":\"Q07834\",\"3014\":\"Q07844\",\"3015\":\"Q07845\",\"3016\":\"Q07872\",\"3017\":\"Q07878\",\"3018\":\"Q07895\",\"3019\":\"Q07896\",\"3020\":\"Q07897\",\"3021\":\"Q07913\",\"3022\":\"Q07914\",\"3023\":\"Q07915\",\"3024\":\"Q07938\",\"3025\":\"Q07950\",\"3026\":\"Q07953\",\"3027\":\"Q07979\",\"3028\":\"Q08001\",\"3029\":\"Q08004\",\"3030\":\"Q08023\",\"3031\":\"Q08045\",\"3032\":\"Q08058\",\"3033\":\"Q08096\",\"3034\":\"Q08109\",\"3035\":\"Q08144\",\"3036\":\"Q08157\",\"3037\":\"Q08162\",\"3038\":\"Q08179\",\"3039\":\"Q08193\",\"3040\":\"Q08199\",\"3041\":\"Q08204\",\"3042\":\"Q08208\",\"3043\":\"Q08213\",\"3044\":\"Q08215\",\"3045\":\"Q08220\",\"3046\":\"Q08223\",\"3047\":\"Q08225\",\"3048\":\"Q08227\",\"3049\":\"Q08229\",\"3050\":\"Q08235\",\"3051\":\"Q08237\",\"3052\":\"Q08245\",\"3053\":\"Q08268\",\"3054\":\"Q08269\",\"3055\":\"Q08273\",\"3056\":\"Q08280\",\"3057\":\"Q08281\",\"3058\":\"Q08285\",\"3059\":\"Q08287\",\"3060\":\"Q08299\",\"3061\":\"Q08412\",\"3062\":\"Q08421\",\"3063\":\"Q08422\",\"3064\":\"Q08444\",\"3065\":\"Q08446\",\"3066\":\"Q08484\",\"3067\":\"Q08491\",\"3068\":\"Q08492\",\"3069\":\"Q08548\",\"3070\":\"Q08561\",\"3071\":\"Q08562\",\"3072\":\"Q08581\",\"3073\":\"Q08601\",\"3074\":\"Q08622\",\"3075\":\"Q08641\",\"3076\":\"Q08645\",\"3077\":\"Q08647\",\"3078\":\"Q08649\",\"3079\":\"Q08650\",\"3080\":\"Q08651\",\"3081\":\"Q08685\",\"3082\":\"Q08686\",\"3083\":\"Q08687\",\"3084\":\"Q08689\",\"3085\":\"Q08693\",\"3086\":\"Q08723\",\"3087\":\"Q08732\",\"3088\":\"Q08742\",\"3089\":\"Q08746\",\"3090\":\"Q08748\",\"3091\":\"Q08760\",\"3092\":\"Q08773\",\"3093\":\"Q08774\",\"3094\":\"Q08817\",\"3095\":\"Q08818\",\"3096\":\"Q08822\",\"3097\":\"Q08826\",\"3098\":\"Q08831\",\"3099\":\"Q08886\",\"3100\":\"Q08909\",\"3101\":\"Q08919\",\"3102\":\"Q08920\",\"3103\":\"Q08921\",\"3104\":\"Q08923\",\"3105\":\"Q08924\",\"3106\":\"Q08925\",\"3107\":\"Q08951\",\"3108\":\"Q08954\",\"3109\":\"Q08959\",\"3110\":\"Q08960\",\"3111\":\"Q08962\",\"3112\":\"Q08963\",\"3113\":\"Q08965\",\"3114\":\"Q08967\",\"3115\":\"Q08968\",\"3116\":\"Q08970\",\"3117\":\"Q08971\",\"3118\":\"Q08972\",\"3119\":\"Q08977\",\"3120\":\"Q08979\",\"3121\":\"Q08985\",\"3122\":\"Q08986\",\"3123\":\"Q08991;Q08913\",\"3124\":\"Q10740\",\"3125\":\"Q12000\",\"3126\":\"Q12001\",\"3127\":\"Q12003\",\"3128\":\"Q12004\",\"3129\":\"Q12009\",\"3130\":\"Q12010\",\"3131\":\"Q12013\",\"3132\":\"Q12015\",\"3133\":\"Q12016\",\"3134\":\"Q12017\",\"3135\":\"Q12018\",\"3136\":\"Q12019\",\"3137\":\"Q12020\",\"3138\":\"Q12024\",\"3139\":\"Q12025\",\"3140\":\"Q12028\",\"3141\":\"Q12029\",\"3142\":\"Q12030\",\"3143\":\"Q12032\",\"3144\":\"Q12033\",\"3145\":\"Q12034\",\"3146\":\"Q12035\",\"3147\":\"Q12038\",\"3148\":\"Q12039\",\"3149\":\"Q12040\",\"3150\":\"Q12043\",\"3151\":\"Q12044\",\"3152\":\"Q12046\",\"3153\":\"Q12049\",\"3154\":\"Q12052\",\"3155\":\"Q12055\",\"3156\":\"Q12056\",\"3157\":\"Q12057\",\"3158\":\"Q12060\",\"3159\":\"Q12063\",\"3160\":\"Q12066\",\"3161\":\"Q12068\",\"3162\":\"Q12071\",\"3163\":\"Q12072\",\"3164\":\"Q12074\",\"3165\":\"Q12078\",\"3166\":\"Q12080\",\"3167\":\"Q12091\",\"3168\":\"Q12093\",\"3169\":\"Q12094\",\"3170\":\"Q12096\",\"3171\":\"Q12099\",\"3172\":\"Q12100\",\"3173\":\"Q12102\",\"3174\":\"Q12108\",\"3175\":\"Q12109\",\"3176\":\"Q12114\",\"3177\":\"Q12117\",\"3178\":\"Q12118\",\"3179\":\"Q12122\",\"3180\":\"Q12124\",\"3181\":\"Q12125\",\"3182\":\"Q12129\",\"3183\":\"Q12133\",\"3184\":\"Q12134\",\"3185\":\"Q12136\",\"3186\":\"Q12149\",\"3187\":\"Q12150\",\"3188\":\"Q12152\",\"3189\":\"Q12153\",\"3190\":\"Q12154\",\"3191\":\"Q12155\",\"3192\":\"Q12156\",\"3193\":\"Q12158\",\"3194\":\"Q12159\",\"3195\":\"Q12160\",\"3196\":\"Q12165\",\"3197\":\"Q12166\",\"3198\":\"Q12176\",\"3199\":\"Q12178\",\"3200\":\"Q12179\",\"3201\":\"Q12180\",\"3202\":\"Q12181\",\"3203\":\"Q12186\",\"3204\":\"Q12189\",\"3205\":\"Q12191\",\"3206\":\"Q12196\",\"3207\":\"Q12200\",\"3208\":\"Q12204\",\"3209\":\"Q12205\",\"3210\":\"Q12207\",\"3211\":\"Q12211\",\"3212\":\"Q12220\",\"3213\":\"Q12221\",\"3214\":\"Q12229\",\"3215\":\"Q12230\",\"3216\":\"Q12232\",\"3217\":\"Q12233\",\"3218\":\"Q12234\",\"3219\":\"Q12236\",\"3220\":\"Q12239\",\"3221\":\"Q12241\",\"3222\":\"Q12242\",\"3223\":\"Q12244\",\"3224\":\"Q12246\",\"3225\":\"Q12247\",\"3226\":\"Q12250\",\"3227\":\"Q12251\",\"3228\":\"Q12255\",\"3229\":\"Q12256\",\"3230\":\"Q12259\",\"3231\":\"Q12263\",\"3232\":\"Q12265\",\"3233\":\"Q12267\",\"3234\":\"Q12270\",\"3235\":\"Q12271\",\"3236\":\"Q12272\",\"3237\":\"Q12273\",\"3238\":\"Q12275\",\"3239\":\"Q12276\",\"3240\":\"Q12277\",\"3241\":\"Q12283\",\"3242\":\"Q12284\",\"3243\":\"Q12285\",\"3244\":\"Q12287\",\"3245\":\"Q12291\",\"3246\":\"Q12296\",\"3247\":\"Q12297\",\"3248\":\"Q12298\",\"3249\":\"Q12301\",\"3250\":\"Q12305\",\"3251\":\"Q12306\",\"3252\":\"Q12309\",\"3253\":\"Q12311\",\"3254\":\"Q12314\",\"3255\":\"Q12315\",\"3256\":\"Q12321\",\"3257\":\"Q12324\",\"3258\":\"Q12328\",\"3259\":\"Q12329\",\"3260\":\"Q12331\",\"3261\":\"Q12335\",\"3262\":\"Q12339\",\"3263\":\"Q12341\",\"3264\":\"Q12343\",\"3265\":\"Q12344\",\"3266\":\"Q12345\",\"3267\":\"Q12349\",\"3268\":\"Q12354\",\"3269\":\"Q12355\",\"3270\":\"Q12359\",\"3271\":\"Q12363\",\"3272\":\"Q12365\",\"3273\":\"Q12372\",\"3274\":\"Q12373\",\"3275\":\"Q12374\",\"3276\":\"Q12375\",\"3277\":\"Q12377\",\"3278\":\"Q12382\",\"3279\":\"Q12386\",\"3280\":\"Q12387\",\"3281\":\"Q12389\",\"3282\":\"Q12396\",\"3283\":\"Q12400\",\"3284\":\"Q12402\",\"3285\":\"Q12403\",\"3286\":\"Q12404\",\"3287\":\"Q12406\",\"3288\":\"Q12408\",\"3289\":\"Q12412\",\"3290\":\"Q12415\",\"3291\":\"Q12417\",\"3292\":\"Q12427\",\"3293\":\"Q12428\",\"3294\":\"Q12429\",\"3295\":\"Q12432\",\"3296\":\"Q12433\",\"3297\":\"Q12434\",\"3298\":\"Q12436\",\"3299\":\"Q12438\",\"3300\":\"Q12443\",\"3301\":\"Q12445\",\"3302\":\"Q12446\",\"3303\":\"Q12447\",\"3304\":\"Q12449\",\"3305\":\"Q12450\",\"3306\":\"Q12451\",\"3307\":\"Q12452\",\"3308\":\"Q12453\",\"3309\":\"Q12457\",\"3310\":\"Q12458\",\"3311\":\"Q12460\",\"3312\":\"Q12462\",\"3313\":\"Q12463\",\"3314\":\"Q12464\",\"3315\":\"Q12465\",\"3316\":\"Q12466\",\"3317\":\"Q12467\",\"3318\":\"Q12472\",\"3319\":\"Q12473\",\"3320\":\"Q12476\",\"3321\":\"Q12480\",\"3322\":\"Q12481\",\"3323\":\"Q12482\",\"3324\":\"Q12486\",\"3325\":\"Q12487\",\"3326\":\"Q12494\",\"3327\":\"Q12495\",\"3328\":\"Q12496\",\"3329\":\"Q12499\",\"3330\":\"Q12500\",\"3331\":\"Q12502\",\"3332\":\"Q12504\",\"3333\":\"Q12509\",\"3334\":\"Q12510\",\"3335\":\"Q12511\",\"3336\":\"Q12513\",\"3337\":\"Q12514\",\"3338\":\"Q12515\",\"3339\":\"Q12517\",\"3340\":\"Q12518\",\"3341\":\"Q12522\",\"3342\":\"Q12523\",\"3343\":\"Q12527\",\"3344\":\"Q12532\",\"3345\":\"Q12672\",\"3346\":\"Q12674\",\"3347\":\"Q12675\",\"3348\":\"Q12676\",\"3349\":\"Q12680\",\"3350\":\"Q12692\",\"3351\":\"Q12697\",\"3352\":\"Q12743\",\"3353\":\"Q12745\",\"3354\":\"Q12746\",\"3355\":\"Q12749\",\"3356\":\"Q12753\",\"3357\":\"Q12754\",\"3358\":\"Q3E6R5\",\"3359\":\"Q3E705\",\"3360\":\"Q3E747\",\"3361\":\"Q3E754\",\"3362\":\"Q3E756\",\"3363\":\"Q3E757;P0C0W9\",\"3364\":\"Q3E764\",\"3365\":\"Q3E772\",\"3366\":\"Q3E792;P0C0T4\",\"3367\":\"Q3E793\",\"3368\":\"Q3E795\",\"3369\":\"Q3E7A4\",\"3370\":\"Q3E7C1\",\"3371\":\"Q3E7X9\",\"3372\":\"Q3E7Y3;P0C0W1\",\"3373\":\"Q3E7Z5\",\"3374\":\"Q3E830\",\"3375\":\"Q3E846\",\"3376\":\"Q6Q547\",\"3377\":\"Q6Q560\",\"3378\":\"Q6WNK7\",\"3379\":\"Q86ZR7\",\"3380\":\"Q8J0M4\",\"3381\":\"Q8TGU7\",\"3382\":\"Q92316\",\"3383\":\"Q92317\",\"3384\":\"Q92331\",\"3385\":\"Q96VH5\",\"3386\":\"Q99176\",\"3387\":\"Q99177\",\"3388\":\"Q99181\",\"3389\":\"Q99186\",\"3390\":\"Q99189\",\"3391\":\"Q99190\",\"3392\":\"Q99207\",\"3393\":\"Q99216\",\"3394\":\"Q99220\",\"3395\":\"Q99222\",\"3396\":\"Q99247\",\"3397\":\"Q99252\",\"3398\":\"Q99257\",\"3399\":\"Q99258\",\"3400\":\"Q99260\",\"3401\":\"Q99271\",\"3402\":\"Q99278\",\"3403\":\"Q99287\",\"3404\":\"Q99288\",\"3405\":\"Q99297\",\"3406\":\"Q99314\",\"3407\":\"Q99316\",\"3408\":\"Q99321\",\"3409\":\"Q99369\",\"3410\":\"Q99383\",\"3411\":\"Q99385\",\"3412\":\"Q99394\",\"3413\":\"Q9P305\",\"3414\":\"Q9URQ5\"},\"Protein IDs\":{\"0\":\"D6VTK4\",\"1\":\"D6W196\",\"2\":\"O13297\",\"3\":\"O13329\",\"4\":\"O13516\",\"5\":\"O13539\",\"6\":\"O13547\",\"7\":\"O13563\",\"8\":\"O13585\",\"9\":\"O14455\",\"10\":\"O14467\",\"11\":\"O43137\",\"12\":\"O60200\",\"13\":\"O74700\",\"14\":\"O94742\",\"15\":\"P00044\",\"16\":\"P00127\",\"17\":\"P00128\",\"18\":\"P00175\",\"19\":\"P00330\",\"20\":\"P00358\",\"21\":\"P00359\",\"22\":\"P00360\",\"23\":\"P00401\",\"24\":\"P00410\",\"25\":\"P00424\",\"26\":\"P00425\",\"27\":\"P00427\",\"28\":\"P00431\",\"29\":\"P00445\",\"30\":\"P00447\",\"31\":\"P00498\",\"32\":\"P00546\",\"33\":\"P00549\",\"34\":\"P00560\",\"35\":\"P00724\",\"36\":\"P00729\",\"37\":\"P00812\",\"38\":\"P00815\",\"39\":\"P00817\",\"40\":\"P00830\",\"41\":\"P00890\",\"42\":\"P00899\",\"43\":\"P00924\",\"44\":\"P00925\",\"45\":\"P00927\",\"46\":\"P00931\",\"47\":\"P00937\",\"48\":\"P00942\",\"49\":\"P00950\",\"50\":\"P00958\",\"51\":\"P01119\",\"52\":\"P01120\",\"53\":\"P01123\",\"54\":\"P02294\",\"55\":\"P02309\",\"56\":\"P02381\",\"57\":\"P02400\",\"58\":\"P02406\",\"59\":\"P02557\",\"60\":\"P02829\",\"61\":\"P02992\",\"62\":\"P02994\",\"63\":\"P03871\",\"64\":\"P03872\",\"65\":\"P03874\",\"66\":\"P03875\",\"67\":\"P03876\",\"68\":\"P03962\",\"69\":\"P03965\",\"70\":\"P04037\",\"71\":\"P04046\",\"72\":\"P04050\",\"73\":\"P04051\",\"74\":\"P04076\",\"75\":\"P04147\",\"76\":\"P04161\",\"77\":\"P04449\",\"78\":\"P04456\",\"79\":\"P04710\",\"80\":\"P04786\",\"81\":\"P04801\",\"82\":\"P04802\",\"83\":\"P04803\",\"84\":\"P04806\",\"85\":\"P04807\",\"86\":\"P04819\",\"87\":\"P04821\",\"88\":\"P04840\",\"89\":\"P04912;P04911\",\"90\":\"P05030;P19657\",\"91\":\"P05150\",\"92\":\"P05317\",\"93\":\"P05318\",\"94\":\"P05319\",\"95\":\"P05373\",\"96\":\"P05374\",\"97\":\"P05375\",\"98\":\"P05453\",\"99\":\"P05626\",\"100\":\"P05694\",\"101\":\"P05737\",\"102\":\"P05738\",\"103\":\"P05739\",\"104\":\"P05740\",\"105\":\"P05744\",\"106\":\"P05745\",\"107\":\"P05747\",\"108\":\"P05748\",\"109\":\"P05749\",\"110\":\"P05750\",\"111\":\"P05755\",\"112\":\"P05756\",\"113\":\"P05759\",\"114\":\"P05986\",\"115\":\"P06100\",\"116\":\"P06101\",\"117\":\"P06102\",\"118\":\"P06103\",\"119\":\"P06105\",\"120\":\"P06106\",\"121\":\"P06115\",\"122\":\"P06168\",\"123\":\"P06169\",\"124\":\"P06182\",\"125\":\"P06197\",\"126\":\"P06208\",\"127\":\"P06245\",\"128\":\"P06634\",\"129\":\"P06700\",\"130\":\"P06701\",\"131\":\"P06704\",\"132\":\"P06773\",\"133\":\"P06775\",\"134\":\"P06776\",\"135\":\"P06777\",\"136\":\"P06778\",\"137\":\"P06780\",\"138\":\"P06781\",\"139\":\"P06782\",\"140\":\"P06785\",\"141\":\"P06786\",\"142\":\"P06787\",\"143\":\"P06839\",\"144\":\"P06844\",\"145\":\"P07143\",\"146\":\"P07149\",\"147\":\"P07170\",\"148\":\"P07172\",\"149\":\"P07213\",\"150\":\"P07236\",\"151\":\"P07244\",\"152\":\"P07245\",\"153\":\"P07246\",\"154\":\"P07248\",\"155\":\"P07251\",\"156\":\"P07253\",\"157\":\"P07256\",\"158\":\"P07257\",\"159\":\"P07258\",\"160\":\"P07259\",\"161\":\"P07260\",\"162\":\"P07262\",\"163\":\"P07263\",\"164\":\"P07264\",\"165\":\"P07266\",\"166\":\"P07267\",\"167\":\"P07269\",\"168\":\"P07270\",\"169\":\"P07273\",\"170\":\"P07274\",\"171\":\"P07275\",\"172\":\"P07277\",\"173\":\"P07278\",\"174\":\"P07281;P07280\",\"175\":\"P07283\",\"176\":\"P07284\",\"177\":\"P07285\",\"178\":\"P07342\",\"179\":\"P07347\",\"180\":\"P07560\",\"181\":\"P07702\",\"182\":\"P07703\",\"183\":\"P07806\",\"184\":\"P07834\",\"185\":\"P07866\",\"186\":\"P07884\",\"187\":\"P07991\",\"188\":\"P08004\",\"189\":\"P08018\",\"190\":\"P08067\",\"191\":\"P08417\",\"192\":\"P08425\",\"193\":\"P08456\",\"194\":\"P08466\",\"195\":\"P08518\",\"196\":\"P08524\",\"197\":\"P08525\",\"198\":\"P08539\",\"199\":\"P08566\",\"200\":\"P08593\",\"201\":\"P08638\",\"202\":\"P08678\",\"203\":\"P08679\",\"204\":\"P08964\",\"205\":\"P09032\",\"206\":\"P09064\",\"207\":\"P09232\",\"208\":\"P09368\",\"209\":\"P09436\",\"210\":\"P09440\",\"211\":\"P09457\",\"212\":\"P09547\",\"213\":\"P09620\",\"214\":\"P09624\",\"215\":\"P09733\",\"216\":\"P09734\",\"217\":\"P09798\",\"218\":\"P09880\",\"219\":\"P09938\",\"220\":\"P09950\",\"221\":\"P09959\",\"222\":\"P0C0V8\",\"223\":\"P0C2H6;P0C2H7\",\"224\":\"P0C2H8\",\"225\":\"P0C2H9\",\"226\":\"P0C2I4;P0CX69;P0CX68;P0CX67;P0CX66;P0CX65;Q12217;P0CX60;P0CX59\",\"227\":\"P0C2I9\",\"228\":\"P0C2J3\",\"229\":\"P0C5N3\",\"230\":\"P0CE41\",\"231\":\"P0CS90\",\"232\":\"P0CT04\",\"233\":\"P0CX24;P0CX23\",\"234\":\"P0CX26;P0CX25\",\"235\":\"P0CX28;P0CX27\",\"236\":\"P0CX30;P0CX29\",\"237\":\"P0CX32;P0CX31\",\"238\":\"P0CX34;P0CX33\",\"239\":\"P0CX36;P0CX35\",\"240\":\"P0CX38;P0CX37\",\"241\":\"P0CX40;P0CX39\",\"242\":\"P0CX42;P0CX41\",\"243\":\"P0CX44;P0CX43\",\"244\":\"P0CX46;P0CX45\",\"245\":\"P0CX48;P0CX47\",\"246\":\"P0CX50;P0CX49\",\"247\":\"P0CX52;P0CX51\",\"248\":\"P0CX54;P0CX53\",\"249\":\"P0CX56;P0CX55\",\"250\":\"P0CX73;P0CX72;P0CX71;P0CX70\",\"251\":\"P0CX83;P0CX82\",\"252\":\"P0CX85;P0CX84\",\"253\":\"P10080\",\"254\":\"P10081\",\"255\":\"P10127\",\"256\":\"P10363\",\"257\":\"P10507\",\"258\":\"P10566\",\"259\":\"P10591\",\"260\":\"P10592\",\"261\":\"P10614\",\"262\":\"P10622\",\"263\":\"P10659\",\"264\":\"P10662\",\"265\":\"P10663\",\"266\":\"P10664\",\"267\":\"P10823\",\"268\":\"P10834\",\"269\":\"P10849\",\"270\":\"P10869\",\"271\":\"P10961\",\"272\":\"P10962\",\"273\":\"P10964\",\"274\":\"P11075\",\"275\":\"P11076\",\"276\":\"P11154\",\"277\":\"P11325\",\"278\":\"P11353\",\"279\":\"P11412\",\"280\":\"P11433\",\"281\":\"P11484\",\"282\":\"P11491\",\"283\":\"P11632\",\"284\":\"P11633\",\"285\":\"P11655\",\"286\":\"P11709\",\"287\":\"P11745\",\"288\":\"P11747\",\"289\":\"P11792\",\"290\":\"P11914\",\"291\":\"P11938\",\"292\":\"P11972\",\"293\":\"P11978\",\"294\":\"P12383\",\"295\":\"P12385\",\"296\":\"P12611\",\"297\":\"P12612\",\"298\":\"P12630\",\"299\":\"P12683\",\"300\":\"P12684\",\"301\":\"P12686\",\"302\":\"P12687\",\"303\":\"P12688\",\"304\":\"P12695\",\"305\":\"P12709\",\"306\":\"P12753\",\"307\":\"P12754\",\"308\":\"P12866\",\"309\":\"P12868\",\"310\":\"P12887\",\"311\":\"P12904\",\"312\":\"P12945\",\"313\":\"P12954\",\"314\":\"P12962\",\"315\":\"P13134\",\"316\":\"P13185\",\"317\":\"P13186\",\"318\":\"P13188\",\"319\":\"P13259\",\"320\":\"P13298\",\"321\":\"P13382\",\"322\":\"P13393\",\"323\":\"P13433\",\"324\":\"P13517\",\"325\":\"P13574\",\"326\":\"P13586\",\"327\":\"P13587\",\"328\":\"P13663\",\"329\":\"P13712\",\"330\":\"P13856\",\"331\":\"P13902\",\"332\":\"P14020\",\"333\":\"P14065\",\"334\":\"P14120\",\"335\":\"P14126\",\"336\":\"P14127;P02407\",\"337\":\"P14164\",\"338\":\"P14180\",\"339\":\"P14359\",\"340\":\"P14540\",\"341\":\"P14680\",\"342\":\"P14681\",\"343\":\"P14693\",\"344\":\"P14737\",\"345\":\"P14741\",\"346\":\"P14742\",\"347\":\"P14743\",\"348\":\"P14747\",\"349\":\"P14772\",\"350\":\"P14832\",\"351\":\"P14843\",\"352\":\"P14904\",\"353\":\"P14906\",\"354\":\"P14907\",\"355\":\"P14908\",\"356\":\"P14922\",\"357\":\"P15019\",\"358\":\"P15108\",\"359\":\"P15179\",\"360\":\"P15180\",\"361\":\"P15274\",\"362\":\"P15303\",\"363\":\"P15367\",\"364\":\"P15380\",\"365\":\"P15424\",\"366\":\"P15436\",\"367\":\"P15442\",\"368\":\"P15454\",\"369\":\"P15496\",\"370\":\"P15565\",\"371\":\"P15624\",\"372\":\"P15625\",\"373\":\"P15646\",\"374\":\"P15700\",\"375\":\"P15703\",\"376\":\"P15705\",\"377\":\"P15731\",\"378\":\"P15790\",\"379\":\"P15801\",\"380\":\"P15873\",\"381\":\"P15891\",\"382\":\"P15938\",\"383\":\"P16120\",\"384\":\"P16140\",\"385\":\"P16370\",\"386\":\"P16387\",\"387\":\"P16451\",\"388\":\"P16474\",\"389\":\"P16521\",\"390\":\"P16547\",\"391\":\"P16550\",\"392\":\"P16603\",\"393\":\"P16622\",\"394\":\"P16649\",\"395\":\"P16658\",\"396\":\"P16661\",\"397\":\"P16664\",\"398\":\"P16861\",\"399\":\"P16862\",\"400\":\"P16892\",\"401\":\"P16965\",\"402\":\"P17064\",\"403\":\"P17065\",\"404\":\"P17076\",\"405\":\"P17106\",\"406\":\"P17119\",\"407\":\"P17121\",\"408\":\"P17157\",\"409\":\"P17255\",\"410\":\"P17423\",\"411\":\"P17505\",\"412\":\"P17536\",\"413\":\"P17555\",\"414\":\"P17558\",\"415\":\"P17629\",\"416\":\"P17649\",\"417\":\"P17695\",\"418\":\"P17709\",\"419\":\"P17883\",\"420\":\"P17890\",\"421\":\"P17891\",\"422\":\"P17898\",\"423\":\"P17967\",\"424\":\"P18239\",\"425\":\"P18409\",\"426\":\"P18480\",\"427\":\"P18496\",\"428\":\"P18544\",\"429\":\"P18562\",\"430\":\"P18634\",\"431\":\"P18759\",\"432\":\"P18851\",\"433\":\"P18852\",\"434\":\"P18888\",\"435\":\"P18899\",\"436\":\"P18900\",\"437\":\"P18961\",\"438\":\"P18962\",\"439\":\"P18963\",\"440\":\"P19073\",\"441\":\"P19097\",\"442\":\"P19145\",\"443\":\"P19158\",\"444\":\"P19262\",\"445\":\"P19263\",\"446\":\"P19358\",\"447\":\"P19414\",\"448\":\"P19454\",\"449\":\"P19516\",\"450\":\"P19524\",\"451\":\"P19658\",\"452\":\"P19659\",\"453\":\"P19735\",\"454\":\"P19736\",\"455\":\"P19807\",\"456\":\"P19812\",\"457\":\"P19880\",\"458\":\"P19881\",\"459\":\"P19882\",\"460\":\"P19955\",\"461\":\"P19956\",\"462\":\"P20049\",\"463\":\"P20051\",\"464\":\"P20081\",\"465\":\"P20084\",\"466\":\"P20095\",\"467\":\"P20107\",\"468\":\"P20134\",\"469\":\"P20424\",\"470\":\"P20433\",\"471\":\"P20434\",\"472\":\"P20435\",\"473\":\"P20436\",\"474\":\"P20447\",\"475\":\"P20448\",\"476\":\"P20449\",\"477\":\"P20457\",\"478\":\"P20459\",\"479\":\"P20484\",\"480\":\"P20485\",\"481\":\"P20486\",\"482\":\"P20604\",\"483\":\"P20606\",\"484\":\"P20676\",\"485\":\"P20795\",\"486\":\"P20967\",\"487\":\"P21147\",\"488\":\"P21182\",\"489\":\"P21192\",\"490\":\"P21242\",\"491\":\"P21243\",\"492\":\"P21264\",\"493\":\"P21269-3\",\"494\":\"P21304\",\"495\":\"P21306\",\"496\":\"P21339\",\"497\":\"P21373\",\"498\":\"P21374\",\"499\":\"P21375\",\"500\":\"P21524\",\"501\":\"P21538\",\"502\":\"P21560\",\"503\":\"P21576\",\"504\":\"P21592\",\"505\":\"P21657\",\"506\":\"P21734\",\"507\":\"P21771\",\"508\":\"P21801\",\"509\":\"P21825\",\"510\":\"P21827\",\"511\":\"P21951\",\"512\":\"P21954\",\"513\":\"P21957\",\"514\":\"P21965\",\"515\":\"P22023\",\"516\":\"P22035\",\"517\":\"P22082\",\"518\":\"P22133\",\"519\":\"P22135\",\"520\":\"P22136\",\"521\":\"P22137\",\"522\":\"P22138\",\"523\":\"P22139\",\"524\":\"P22140\",\"525\":\"P22141\",\"526\":\"P22146\",\"527\":\"P22147\",\"528\":\"P22148\",\"529\":\"P22202\",\"530\":\"P22203\",\"531\":\"P22204\",\"532\":\"P22209\",\"533\":\"P22211\",\"534\":\"P22213\",\"535\":\"P22214\",\"536\":\"P22215\",\"537\":\"P22217\",\"538\":\"P22219\",\"539\":\"P22224\",\"540\":\"P22276\",\"541\":\"P22336\",\"542\":\"P22353\",\"543\":\"P22354\",\"544\":\"P22438\",\"545\":\"P22515\",\"546\":\"P22517\",\"547\":\"P22543\",\"548\":\"P22579\",\"549\":\"P22696\",\"550\":\"P22768\",\"551\":\"P22803\",\"552\":\"P22804\",\"553\":\"P22936\",\"554\":\"P22943\",\"555\":\"P23180\",\"556\":\"P23201\",\"557\":\"P23202\",\"558\":\"P23248\",\"559\":\"P23254\",\"560\":\"P23255\",\"561\":\"P23285\",\"562\":\"P23291\",\"563\":\"P23292\",\"564\":\"P23293\",\"565\":\"P23301\",\"566\":\"P23369\",\"567\":\"P23394\",\"568\":\"P23500\",\"569\":\"P23503\",\"570\":\"P23542\",\"571\":\"P23561\",\"572\":\"P23585\",\"573\":\"P23595\",\"574\":\"P23615\",\"575\":\"P23638\",\"576\":\"P23639\",\"577\":\"P23641\",\"578\":\"P23642\",\"579\":\"P23643\",\"580\":\"P23644\",\"581\":\"P23724\",\"582\":\"P23776\",\"583\":\"P23797\",\"584\":\"P23833\",\"585\":\"P23900\",\"586\":\"P24000\",\"587\":\"P24276\",\"588\":\"P24279\",\"589\":\"P24280\",\"590\":\"P24309\",\"591\":\"P24384\",\"592\":\"P24482\",\"593\":\"P24521\",\"594\":\"P24583\",\"595\":\"P24720\",\"596\":\"P24783\",\"597\":\"P25037\",\"598\":\"P25038\",\"599\":\"P25039\",\"600\":\"P25040\",\"601\":\"P25043\",\"602\":\"P25044\",\"603\":\"P25045\",\"604\":\"P25087\",\"605\":\"P25270\",\"606\":\"P25293\",\"607\":\"P25294\",\"608\":\"P25296\",\"609\":\"P25298\",\"610\":\"P25299\",\"611\":\"P25302\",\"612\":\"P25303\",\"613\":\"P25333\",\"614\":\"P25334\",\"615\":\"P25336\",\"616\":\"P25339\",\"617\":\"P25340\",\"618\":\"P25342\",\"619\":\"P25343\",\"620\":\"P25344\",\"621\":\"P25345\",\"622\":\"P25349\",\"623\":\"P25351\",\"624\":\"P25353\",\"625\":\"P25356\",\"626\":\"P25357\",\"627\":\"P25358\",\"628\":\"P25359\",\"629\":\"P25360\",\"630\":\"P25361\",\"631\":\"P25365\",\"632\":\"P25366\",\"633\":\"P25367\",\"634\":\"P25368\",\"635\":\"P25369\",\"636\":\"P25370\",\"637\":\"P25371\",\"638\":\"P25372\",\"639\":\"P25373\",\"640\":\"P25374\",\"641\":\"P25375\",\"642\":\"P25376\",\"643\":\"P25382\",\"644\":\"P25383\",\"645\":\"P25384\",\"646\":\"P25385\",\"647\":\"P25386\",\"648\":\"P25441\",\"649\":\"P25443\",\"650\":\"P25451\",\"651\":\"P25454\",\"652\":\"P25491\",\"653\":\"P25515\",\"654\":\"P25554\",\"655\":\"P25555\",\"656\":\"P25558\",\"657\":\"P25559\",\"658\":\"P25560\",\"659\":\"P25567\",\"660\":\"P25573\",\"661\":\"P25574\",\"662\":\"P25576\",\"663\":\"P25580\",\"664\":\"P25582\",\"665\":\"P25586\",\"666\":\"P25588\",\"667\":\"P25605\",\"668\":\"P25617\",\"669\":\"P25618\",\"670\":\"P25623\",\"671\":\"P25626\",\"672\":\"P25627\",\"673\":\"P25628\",\"674\":\"P25631\",\"675\":\"P25632\",\"676\":\"P25635\",\"677\":\"P25639\",\"678\":\"P25641\",\"679\":\"P25642\",\"680\":\"P25644\",\"681\":\"P25648\",\"682\":\"P25651\",\"683\":\"P25654\",\"684\":\"P25655\",\"685\":\"P25656\",\"686\":\"P25694\",\"687\":\"P25719\",\"688\":\"P25808\",\"689\":\"P25846\",\"690\":\"P25847\",\"691\":\"P26321\",\"692\":\"P26370\",\"693\":\"P26448\",\"694\":\"P26570\",\"695\":\"P26637\",\"696\":\"P26725\",\"697\":\"P26754\",\"698\":\"P26755\",\"699\":\"P26783\",\"700\":\"P26784\",\"701\":\"P26785\",\"702\":\"P26786\",\"703\":\"P26793\",\"704\":\"P26798\",\"705\":\"P27344\",\"706\":\"P27351\",\"707\":\"P27476\",\"708\":\"P27514\",\"709\":\"P27515\",\"710\":\"P27614\",\"711\":\"P27616\",\"712\":\"P27636\",\"713\":\"P27637\",\"714\":\"P27680\",\"715\":\"P27692\",\"716\":\"P27697\",\"717\":\"P27705\",\"718\":\"P27801\",\"719\":\"P27809\",\"720\":\"P27810\",\"721\":\"P27825\",\"722\":\"P27882\",\"723\":\"P27929\",\"724\":\"P27999\",\"725\":\"P28000\",\"726\":\"P28004\",\"727\":\"P28005\",\"728\":\"P28007\",\"729\":\"P28239\",\"730\":\"P28241\",\"731\":\"P28272\",\"732\":\"P28273\",\"733\":\"P28274\",\"734\":\"P28319\",\"735\":\"P28321\",\"736\":\"P28495\",\"737\":\"P28496\",\"738\":\"P28625\",\"739\":\"P28707\",\"740\":\"P28708\",\"741\":\"P28737\",\"742\":\"P28743\",\"743\":\"P28777\",\"744\":\"P28778\",\"745\":\"P28789\",\"746\":\"P28791\",\"747\":\"P28795\",\"748\":\"P28817\",\"749\":\"P28834\",\"750\":\"P29029\",\"751\":\"P29055\",\"752\":\"P29056\",\"753\":\"P29295\",\"754\":\"P29311\",\"755\":\"P29340\",\"756\":\"P29366\",\"757\":\"P29453\",\"758\":\"P29465\",\"759\":\"P29468\",\"760\":\"P29469\",\"761\":\"P29478\",\"762\":\"P29496\",\"763\":\"P29509\",\"764\":\"P29539\",\"765\":\"P29547\",\"766\":\"P29704\",\"767\":\"P29952\",\"768\":\"P30605\",\"769\":\"P30619\",\"770\":\"P30624\",\"771\":\"P30656\",\"772\":\"P30657\",\"773\":\"P30665\",\"774\":\"P30771\",\"775\":\"P30775\",\"776\":\"P30777\",\"777\":\"P30822\",\"778\":\"P30902\",\"779\":\"P31109\",\"780\":\"P31115\",\"781\":\"P31116\",\"782\":\"P31244\",\"783\":\"P31334\",\"784\":\"P31373\",\"785\":\"P31374\",\"786\":\"P31376\",\"787\":\"P31380\",\"788\":\"P31381\",\"789\":\"P31382\",\"790\":\"P31383\",\"791\":\"P31384\",\"792\":\"P31385\",\"793\":\"P31412\",\"794\":\"P31539\",\"795\":\"P31688\",\"796\":\"P31755\",\"797\":\"P31787\",\"798\":\"P32048\",\"799\":\"P32074\",\"800\":\"P32178\",\"801\":\"P32179\",\"802\":\"P32191\",\"803\":\"P32259\",\"804\":\"P32263\",\"805\":\"P32264\",\"806\":\"P32266\",\"807\":\"P32288\",\"808\":\"P32316\",\"809\":\"P32317\",\"810\":\"P32319\",\"811\":\"P32324\",\"812\":\"P32327\",\"813\":\"P32328\",\"814\":\"P32329\",\"815\":\"P32330\",\"816\":\"P32331\",\"817\":\"P32332\",\"818\":\"P32333\",\"819\":\"P32335\",\"820\":\"P32336\",\"821\":\"P32337\",\"822\":\"P32338\",\"823\":\"P32339\",\"824\":\"P32340\",\"825\":\"P32341\",\"826\":\"P32342\",\"827\":\"P32347\",\"828\":\"P32349\",\"829\":\"P32351\",\"830\":\"P32352\",\"831\":\"P32353\",\"832\":\"P32356\",\"833\":\"P32361\",\"834\":\"P32363\",\"835\":\"P32364\",\"836\":\"P32366\",\"837\":\"P32367\",\"838\":\"P32368\",\"839\":\"P32377\",\"840\":\"P32379\",\"841\":\"P32380\",\"842\":\"P32381\",\"843\":\"P32386\",\"844\":\"P32387\",\"845\":\"P32388\",\"846\":\"P32389\",\"847\":\"P32419\",\"848\":\"P32445\",\"849\":\"P32447\",\"850\":\"P32449\",\"851\":\"P32451\",\"852\":\"P32453\",\"853\":\"P32454\",\"854\":\"P32457\",\"855\":\"P32458\",\"856\":\"P32461\",\"857\":\"P32462\",\"858\":\"P32463\",\"859\":\"P32464\",\"860\":\"P32465\",\"861\":\"P32466\",\"862\":\"P32467\",\"863\":\"P32468\",\"864\":\"P32469\",\"865\":\"P32471\",\"866\":\"P32472\",\"867\":\"P32473\",\"868\":\"P32474\",\"869\":\"P32476\",\"870\":\"P32479\",\"871\":\"P32480\",\"872\":\"P32481\",\"873\":\"P32485\",\"874\":\"P32486\",\"875\":\"P32487\",\"876\":\"P32492\",\"877\":\"P32493\",\"878\":\"P32494\",\"879\":\"P32495\",\"880\":\"P32496\",\"881\":\"P32497\",\"882\":\"P32499\",\"883\":\"P32500\",\"884\":\"P32501\",\"885\":\"P32502\",\"886\":\"P32504\",\"887\":\"P32505\",\"888\":\"P32521\",\"889\":\"P32522\",\"890\":\"P32523\",\"891\":\"P32524\",\"892\":\"P32525\",\"893\":\"P32527\",\"894\":\"P32528\",\"895\":\"P32529\",\"896\":\"P32558\",\"897\":\"P32561\",\"898\":\"P32562\",\"899\":\"P32563\",\"900\":\"P32564\",\"901\":\"P32565\",\"902\":\"P32566\",\"903\":\"P32568\",\"904\":\"P32569\",\"905\":\"P32570\",\"906\":\"P32578\",\"907\":\"P32579\",\"908\":\"P32580\",\"909\":\"P32582\",\"910\":\"P32583\",\"911\":\"P32584\",\"912\":\"P32585\",\"913\":\"P32588\",\"914\":\"P32589\",\"915\":\"P32590\",\"916\":\"P32591\",\"917\":\"P32597\",\"918\":\"P32598\",\"919\":\"P32599\",\"920\":\"P32600\",\"921\":\"P32602\",\"922\":\"P32605\",\"923\":\"P32606\",\"924\":\"P32607\",\"925\":\"P32608\",\"926\":\"P32610\",\"927\":\"P32611\",\"928\":\"P32614\",\"929\":\"P32617\",\"930\":\"P32618\",\"931\":\"P32621\",\"932\":\"P32623\",\"933\":\"P32626\",\"934\":\"P32628\",\"935\":\"P32629\",\"936\":\"P32634\",\"937\":\"P32639\",\"938\":\"P32642\",\"939\":\"P32644\",\"940\":\"P32657\",\"941\":\"P32660\",\"942\":\"P32767\",\"943\":\"P32769\",\"944\":\"P32770\",\"945\":\"P32771\",\"946\":\"P32774\",\"947\":\"P32776\",\"948\":\"P32783\",\"949\":\"P32784\",\"950\":\"P32787\",\"951\":\"P32790\",\"952\":\"P32791\",\"953\":\"P32792\",\"954\":\"P32794\",\"955\":\"P32795\",\"956\":\"P32798\",\"957\":\"P32799\",\"958\":\"P32801\",\"959\":\"P32802\",\"960\":\"P32803\",\"961\":\"P32804\",\"962\":\"P32805\",\"963\":\"P32806\",\"964\":\"P32829\",\"965\":\"P32830\",\"966\":\"P32831\",\"967\":\"P32832\",\"968\":\"P32833\",\"969\":\"P32835\",\"970\":\"P32839\",\"971\":\"P32843\",\"972\":\"P32844\",\"973\":\"P32849\",\"974\":\"P32854\",\"975\":\"P32855\",\"976\":\"P32857\",\"977\":\"P32860\",\"978\":\"P32861\",\"979\":\"P32864\",\"980\":\"P32867\",\"981\":\"P32873\",\"982\":\"P32874\",\"983\":\"P32875\",\"984\":\"P32891\",\"985\":\"P32892\",\"986\":\"P32893\",\"987\":\"P32895\",\"988\":\"P32896\",\"989\":\"P32897\",\"990\":\"P32898\",\"991\":\"P32899\",\"992\":\"P32900\",\"993\":\"P32901\",\"994\":\"P32902\",\"995\":\"P32904\",\"996\":\"P32905\",\"997\":\"P32906\",\"998\":\"P32908\",\"999\":\"P32909\",\"1000\":\"P32910\",\"1001\":\"P32911\",\"1002\":\"P32912\",\"1003\":\"P32913\",\"1004\":\"P32914\",\"1005\":\"P32915\",\"1006\":\"P32916\",\"1007\":\"P32939\",\"1008\":\"P33201\",\"1009\":\"P33203\",\"1010\":\"P33204\",\"1011\":\"P33296\",\"1012\":\"P33297\",\"1013\":\"P33298\",\"1014\":\"P33299\",\"1015\":\"P33300\",\"1016\":\"P33302\",\"1017\":\"P33307\",\"1018\":\"P33308\",\"1019\":\"P33309\",\"1020\":\"P33310\",\"1021\":\"P33311\",\"1022\":\"P33313\",\"1023\":\"P33314\",\"1024\":\"P33315\",\"1025\":\"P33317\",\"1026\":\"P33322\",\"1027\":\"P33324\",\"1028\":\"P33328\",\"1029\":\"P33329\",\"1030\":\"P33330\",\"1031\":\"P33331\",\"1032\":\"P33332\",\"1033\":\"P33333\",\"1034\":\"P33334\",\"1035\":\"P33336\",\"1036\":\"P33338\",\"1037\":\"P33339\",\"1038\":\"P33399\",\"1039\":\"P33401\",\"1040\":\"P33416\",\"1041\":\"P33417\",\"1042\":\"P33418\",\"1043\":\"P33419\",\"1044\":\"P33441\",\"1045\":\"P33442\",\"1046\":\"P33448\",\"1047\":\"P33734\",\"1048\":\"P33750\",\"1049\":\"P33751\",\"1050\":\"P33753\",\"1051\":\"P33754\",\"1052\":\"P33755\",\"1053\":\"P33759\",\"1054\":\"P33767\",\"1055\":\"P33775\",\"1056\":\"P33891\",\"1057\":\"P33892\",\"1058\":\"P33893\",\"1059\":\"P33894\",\"1060\":\"P33895\",\"1061\":\"P34077\",\"1062\":\"P34078\",\"1063\":\"P34087\",\"1064\":\"P34110\",\"1065\":\"P34111\",\"1066\":\"P34160\",\"1067\":\"P34162\",\"1068\":\"P34163\",\"1069\":\"P34167\",\"1070\":\"P34216\",\"1071\":\"P34219\",\"1072\":\"P34220\",\"1073\":\"P34221\",\"1074\":\"P34222\",\"1075\":\"P34223\",\"1076\":\"P34225\",\"1077\":\"P34226\",\"1078\":\"P34227\",\"1079\":\"P34232\",\"1080\":\"P34237\",\"1081\":\"P34239\",\"1082\":\"P34240\",\"1083\":\"P34241\",\"1084\":\"P34243\",\"1085\":\"P34244\",\"1086\":\"P34247\",\"1087\":\"P34248\",\"1088\":\"P34253\",\"1089\":\"P34730\",\"1090\":\"P34756\",\"1091\":\"P34760\",\"1092\":\"P34761\",\"1093\":\"P34909\",\"1094\":\"P35056\",\"1095\":\"P35169\",\"1096\":\"P35176\",\"1097\":\"P35177\",\"1098\":\"P35178\",\"1099\":\"P35179\",\"1100\":\"P35180\",\"1101\":\"P35181\",\"1102\":\"P35183\",\"1103\":\"P35184\",\"1104\":\"P35189\",\"1105\":\"P35191\",\"1106\":\"P35194\",\"1107\":\"P35196\",\"1108\":\"P35197\",\"1109\":\"P35202\",\"1110\":\"P35206\",\"1111\":\"P35207\",\"1112\":\"P35208\",\"1113\":\"P35210\",\"1114\":\"P35688\",\"1115\":\"P35691\",\"1116\":\"P35718\",\"1117\":\"P35719\",\"1118\":\"P35723\",\"1119\":\"P35724\",\"1120\":\"P35725\",\"1121\":\"P35728\",\"1122\":\"P35729\",\"1123\":\"P35732\",\"1124\":\"P35735\",\"1125\":\"P35817\",\"1126\":\"P35844\",\"1127\":\"P35845\",\"1128\":\"P35996\",\"1129\":\"P35999\",\"1130\":\"P36000\",\"1131\":\"P36006\",\"1132\":\"P36007\",\"1133\":\"P36008\",\"1134\":\"P36009\",\"1135\":\"P36010\",\"1136\":\"P36013\",\"1137\":\"P36015\",\"1138\":\"P36016\",\"1139\":\"P36017\",\"1140\":\"P36018\",\"1141\":\"P36024\",\"1142\":\"P36029\",\"1143\":\"P36034\",\"1144\":\"P36036\",\"1145\":\"P36037\",\"1146\":\"P36039\",\"1147\":\"P36041\",\"1148\":\"P36046\",\"1149\":\"P36047\",\"1150\":\"P36048\",\"1151\":\"P36049\",\"1152\":\"P36051\",\"1153\":\"P36053\",\"1154\":\"P36056\",\"1155\":\"P36057\",\"1156\":\"P36059\",\"1157\":\"P36060\",\"1158\":\"P36062\",\"1159\":\"P36064\",\"1160\":\"P36068\",\"1161\":\"P36069\",\"1162\":\"P36075\",\"1163\":\"P36076\",\"1164\":\"P36080\",\"1165\":\"P36081\",\"1166\":\"P36083\",\"1167\":\"P36084\",\"1168\":\"P36088\",\"1169\":\"P36090\",\"1170\":\"P36094\",\"1171\":\"P36095\",\"1172\":\"P36096\",\"1173\":\"P36100\",\"1174\":\"P36101\",\"1175\":\"P36102\",\"1176\":\"P36103\",\"1177\":\"P36104\",\"1178\":\"P36107\",\"1179\":\"P36108\",\"1180\":\"P36112\",\"1181\":\"P36114\",\"1182\":\"P36116\",\"1183\":\"P36117\",\"1184\":\"P36119\",\"1185\":\"P36120\",\"1186\":\"P36121\",\"1187\":\"P36122\",\"1188\":\"P36123\",\"1189\":\"P36124\",\"1190\":\"P36126\",\"1191\":\"P36130\",\"1192\":\"P36131\",\"1193\":\"P36135\",\"1194\":\"P36136\",\"1195\":\"P36139\",\"1196\":\"P36144\",\"1197\":\"P36145\",\"1198\":\"P36146\",\"1199\":\"P36147\",\"1200\":\"P36148\",\"1201\":\"P36149\",\"1202\":\"P36151\",\"1203\":\"P36152\",\"1204\":\"P36159\",\"1205\":\"P36160\",\"1206\":\"P36161\",\"1207\":\"P36163\",\"1208\":\"P36165\",\"1209\":\"P36166\",\"1210\":\"P36169\",\"1211\":\"P36421\",\"1212\":\"P36516\",\"1213\":\"P36517\",\"1214\":\"P36519\",\"1215\":\"P36520\",\"1216\":\"P36521\",\"1217\":\"P36523\",\"1218\":\"P36525\",\"1219\":\"P36526\",\"1220\":\"P36527\",\"1221\":\"P36528\",\"1222\":\"P36531\",\"1223\":\"P36534\",\"1224\":\"P36775\",\"1225\":\"P37012\",\"1226\":\"P37020\",\"1227\":\"P37254\",\"1228\":\"P37262\",\"1229\":\"P37263\",\"1230\":\"P37291\",\"1231\":\"P37292\",\"1232\":\"P37293\",\"1233\":\"P37296\",\"1234\":\"P37297\",\"1235\":\"P37298\",\"1236\":\"P37299\",\"1237\":\"P37302\",\"1238\":\"P37303\",\"1239\":\"P37304\",\"1240\":\"P37366\",\"1241\":\"P37370\",\"1242\":\"P37838\",\"1243\":\"P37898\",\"1244\":\"P38009\",\"1245\":\"P38011\",\"1246\":\"P38013\",\"1247\":\"P38041\",\"1248\":\"P38042\",\"1249\":\"P38061\",\"1250\":\"P38063\",\"1251\":\"P38064\",\"1252\":\"P38066\",\"1253\":\"P38068\",\"1254\":\"P38069\",\"1255\":\"P38070\",\"1256\":\"P38071\",\"1257\":\"P38074\",\"1258\":\"P38075\",\"1259\":\"P38077\",\"1260\":\"P38080\",\"1261\":\"P38081\",\"1262\":\"P38084\",\"1263\":\"P38085\",\"1264\":\"P38086\",\"1265\":\"P38087\",\"1266\":\"P38088-2\",\"1267\":\"P38089\",\"1268\":\"P38109\",\"1269\":\"P38111\",\"1270\":\"P38112\",\"1271\":\"P38113\",\"1272\":\"P38115\",\"1273\":\"P38116\",\"1274\":\"P38120\",\"1275\":\"P38121\",\"1276\":\"P38122\",\"1277\":\"P38127\",\"1278\":\"P38129\",\"1279\":\"P38130\",\"1280\":\"P38131\",\"1281\":\"P38132\",\"1282\":\"P38137\",\"1283\":\"P38138\",\"1284\":\"P38139\",\"1285\":\"P38143\",\"1286\":\"P38144\",\"1287\":\"P38145\",\"1288\":\"P38146\",\"1289\":\"P38149\",\"1290\":\"P38151\",\"1291\":\"P38152\",\"1292\":\"P38153\",\"1293\":\"P38162\",\"1294\":\"P38163\",\"1295\":\"P38164\",\"1296\":\"P38165\",\"1297\":\"P38166\",\"1298\":\"P38167\",\"1299\":\"P38169\",\"1300\":\"P38170\",\"1301\":\"P38174\",\"1302\":\"P38175\",\"1303\":\"P38177\",\"1304\":\"P38181\",\"1305\":\"P38187\",\"1306\":\"P38196\",\"1307\":\"P38197\",\"1308\":\"P38199\",\"1309\":\"P38202\",\"1310\":\"P38203\",\"1311\":\"P38204\",\"1312\":\"P38205\",\"1313\":\"P38206\",\"1314\":\"P38210\",\"1315\":\"P38213\",\"1316\":\"P38217\",\"1317\":\"P38219\",\"1318\":\"P38221\",\"1319\":\"P38225\",\"1320\":\"P38226\",\"1321\":\"P38228\",\"1322\":\"P38230\",\"1323\":\"P38234\",\"1324\":\"P38237\",\"1325\":\"P38241\",\"1326\":\"P38242\",\"1327\":\"P38244\",\"1328\":\"P38247\",\"1329\":\"P38248\",\"1330\":\"P38249\",\"1331\":\"P38250\",\"1332\":\"P38251\",\"1333\":\"P38254\",\"1334\":\"P38255\",\"1335\":\"P38256\",\"1336\":\"P38260\",\"1337\":\"P38261\",\"1338\":\"P38262\",\"1339\":\"P38264\",\"1340\":\"P38266\",\"1341\":\"P38271\",\"1342\":\"P38272\",\"1343\":\"P38274\",\"1344\":\"P38281\",\"1345\":\"P38286\",\"1346\":\"P38288\",\"1347\":\"P38289\",\"1348\":\"P38295\",\"1349\":\"P38297\",\"1350\":\"P38300\",\"1351\":\"P38301\",\"1352\":\"P38304\",\"1353\":\"P38310\",\"1354\":\"P38314\",\"1355\":\"P38318\",\"1356\":\"P38321\",\"1357\":\"P38323\",\"1358\":\"P38325\",\"1359\":\"P38328\",\"1360\":\"P38329\",\"1361\":\"P38330\",\"1362\":\"P38331\",\"1363\":\"P38333\",\"1364\":\"P38334\",\"1365\":\"P38339\",\"1366\":\"P38340\",\"1367\":\"P38341\",\"1368\":\"P38342\",\"1369\":\"P38344\",\"1370\":\"P38345\",\"1371\":\"P38349\",\"1372\":\"P38351\",\"1373\":\"P38353\",\"1374\":\"P38355\",\"1375\":\"P38356\",\"1376\":\"P38426\",\"1377\":\"P38427\",\"1378\":\"P38428\",\"1379\":\"P38429\",\"1380\":\"P38431\",\"1381\":\"P38439\",\"1382\":\"P38523\",\"1383\":\"P38555\",\"1384\":\"P38604\",\"1385\":\"P38616\",\"1386\":\"P38620\",\"1387\":\"P38623\",\"1388\":\"P38624\",\"1389\":\"P38625\",\"1390\":\"P38626\",\"1391\":\"P38627\",\"1392\":\"P38628\",\"1393\":\"P38629\",\"1394\":\"P38630\",\"1395\":\"P38631\",\"1396\":\"P38632\",\"1397\":\"P38682\",\"1398\":\"P38687\",\"1399\":\"P38688\",\"1400\":\"P38689\",\"1401\":\"P38691\",\"1402\":\"P38694\",\"1403\":\"P38695\",\"1404\":\"P38697\",\"1405\":\"P38698\",\"1406\":\"P38701\",\"1407\":\"P38703\",\"1408\":\"P38705\",\"1409\":\"P38707\",\"1410\":\"P38708\",\"1411\":\"P38710\",\"1412\":\"P38711;P35997\",\"1413\":\"P38712\",\"1414\":\"P38713\",\"1415\":\"P38714\",\"1416\":\"P38715\",\"1417\":\"P38717\",\"1418\":\"P38719\",\"1419\":\"P38720\",\"1420\":\"P38732\",\"1421\":\"P38736\",\"1422\":\"P38737\",\"1423\":\"P38742\",\"1424\":\"P38745\",\"1425\":\"P38746\",\"1426\":\"P38747\",\"1427\":\"P38750\",\"1428\":\"P38753\",\"1429\":\"P38754;P36105\",\"1430\":\"P38755\",\"1431\":\"P38756\",\"1432\":\"P38758\",\"1433\":\"P38759\",\"1434\":\"P38764\",\"1435\":\"P38765\",\"1436\":\"P38768\",\"1437\":\"P38770\",\"1438\":\"P38771\",\"1439\":\"P38773\",\"1440\":\"P38775\",\"1441\":\"P38777\",\"1442\":\"P38778\",\"1443\":\"P38779\",\"1444\":\"P38781\",\"1445\":\"P38782\",\"1446\":\"P38784\",\"1447\":\"P38786\",\"1448\":\"P38787\",\"1449\":\"P38788\",\"1450\":\"P38789\",\"1451\":\"P38790\",\"1452\":\"P38791\",\"1453\":\"P38792\",\"1454\":\"P38793\",\"1455\":\"P38795\",\"1456\":\"P38797\",\"1457\":\"P38798\",\"1458\":\"P38799\",\"1459\":\"P38801\",\"1460\":\"P38803\",\"1461\":\"P38804\",\"1462\":\"P38805\",\"1463\":\"P38809\",\"1464\":\"P38810\",\"1465\":\"P38811\",\"1466\":\"P38812\",\"1467\":\"P38813\",\"1468\":\"P38814\",\"1469\":\"P38815\",\"1470\":\"P38817\",\"1471\":\"P38819\",\"1472\":\"P38820\",\"1473\":\"P38821\",\"1474\":\"P38822\",\"1475\":\"P38823\",\"1476\":\"P38825\",\"1477\":\"P38826\",\"1478\":\"P38828\",\"1479\":\"P38833\",\"1480\":\"P38836\",\"1481\":\"P38837\",\"1482\":\"P38845\",\"1483\":\"P38850\",\"1484\":\"P38851\",\"1485\":\"P38853\",\"1486\":\"P38854\",\"1487\":\"P38856\",\"1488\":\"P38858\",\"1489\":\"P38860\",\"1490\":\"P38861\",\"1491\":\"P38863\",\"1492\":\"P38870\",\"1493\":\"P38873\",\"1494\":\"P38874\",\"1495\":\"P38875\",\"1496\":\"P38877\",\"1497\":\"P38878\",\"1498\":\"P38879\",\"1499\":\"P38881\",\"1500\":\"P38882\",\"1501\":\"P38883\",\"1502\":\"P38884\",\"1503\":\"P38885\",\"1504\":\"P38886\",\"1505\":\"P38888\",\"1506\":\"P38889\",\"1507\":\"P38890\",\"1508\":\"P38891\",\"1509\":\"P38902\",\"1510\":\"P38903\",\"1511\":\"P38904\",\"1512\":\"P38909\",\"1513\":\"P38910\",\"1514\":\"P38911\",\"1515\":\"P38912\",\"1516\":\"P38913\",\"1517\":\"P38915\",\"1518\":\"P38922\",\"1519\":\"P38928\",\"1520\":\"P38929\",\"1521\":\"P38930\",\"1522\":\"P38931\",\"1523\":\"P38932\",\"1524\":\"P38934\",\"1525\":\"P38954\",\"1526\":\"P38958\",\"1527\":\"P38959\",\"1528\":\"P38961\",\"1529\":\"P38962\",\"1530\":\"P38966\",\"1531\":\"P38967\",\"1532\":\"P38968\",\"1533\":\"P38969\",\"1534\":\"P38970\",\"1535\":\"P38972\",\"1536\":\"P38985\",\"1537\":\"P38986\",\"1538\":\"P38987\",\"1539\":\"P38988\",\"1540\":\"P38989\",\"1541\":\"P38992\",\"1542\":\"P38993\",\"1543\":\"P38994\",\"1544\":\"P38995\",\"1545\":\"P38996\",\"1546\":\"P38998\",\"1547\":\"P38999\",\"1548\":\"P39001\",\"1549\":\"P39002\",\"1550\":\"P39004;P39003\",\"1551\":\"P39005\",\"1552\":\"P39006\",\"1553\":\"P39007\",\"1554\":\"P39008\",\"1555\":\"P39009\",\"1556\":\"P39010\",\"1557\":\"P39012\",\"1558\":\"P39013\",\"1559\":\"P39014\",\"1560\":\"P39015\",\"1561\":\"P39016\",\"1562\":\"P39073\",\"1563\":\"P39076\",\"1564\":\"P39077\",\"1565\":\"P39078\",\"1566\":\"P39079\",\"1567\":\"P39081\",\"1568\":\"P39083\",\"1569\":\"P39101\",\"1570\":\"P39102\",\"1571\":\"P39104\",\"1572\":\"P39106\",\"1573\":\"P39107\",\"1574\":\"P39109\",\"1575\":\"P39111\",\"1576\":\"P39112\",\"1577\":\"P39515\",\"1578\":\"P39516\",\"1579\":\"P39517\",\"1580\":\"P39521\",\"1581\":\"P39522\",\"1582\":\"P39523\",\"1583\":\"P39524\",\"1584\":\"P39525\",\"1585\":\"P39526\",\"1586\":\"P39531\",\"1587\":\"P39533\",\"1588\":\"P39535\",\"1589\":\"P39542\",\"1590\":\"P39543\",\"1591\":\"P39547\",\"1592\":\"P39548\",\"1593\":\"P39552;P53176\",\"1594\":\"P39676\",\"1595\":\"P39677\",\"1596\":\"P39678\",\"1597\":\"P39682\",\"1598\":\"P39683\",\"1599\":\"P39685\",\"1600\":\"P39702\",\"1601\":\"P39704\",\"1602\":\"P39705\",\"1603\":\"P39707\",\"1604\":\"P39713\",\"1605\":\"P39714\",\"1606\":\"P39715\",\"1607\":\"P39717\",\"1608\":\"P39718\",\"1609\":\"P39719\",\"1610\":\"P39720\",\"1611\":\"P39721\",\"1612\":\"P39722\",\"1613\":\"P39723\",\"1614\":\"P39726\",\"1615\":\"P39727\",\"1616\":\"P39729\",\"1617\":\"P39730\",\"1618\":\"P39732\",\"1619\":\"P39742\",\"1620\":\"P39743\",\"1621\":\"P39744\",\"1622\":\"P39904\",\"1623\":\"P39923\",\"1624\":\"P39925\",\"1625\":\"P39926\",\"1626\":\"P39927\",\"1627\":\"P39928\",\"1628\":\"P39929\",\"1629\":\"P39931\",\"1630\":\"P39932\",\"1631\":\"P39935\",\"1632\":\"P39936\",\"1633\":\"P39938\",\"1634\":\"P39940\",\"1635\":\"P39945\",\"1636\":\"P39952\",\"1637\":\"P39953\",\"1638\":\"P39954\",\"1639\":\"P39955\",\"1640\":\"P39956\",\"1641\":\"P39958\",\"1642\":\"P39960\",\"1643\":\"P39962\",\"1644\":\"P39965\",\"1645\":\"P39966\",\"1646\":\"P39968\",\"1647\":\"P39969\",\"1648\":\"P39976\",\"1649\":\"P39979\",\"1650\":\"P39984\",\"1651\":\"P39985\",\"1652\":\"P39986\",\"1653\":\"P39990\",\"1654\":\"P39993\",\"1655\":\"P39994\",\"1656\":\"P39995\",\"1657\":\"P39996\",\"1658\":\"P39998\",\"1659\":\"P40002\",\"1660\":\"P40005\",\"1661\":\"P40006\",\"1662\":\"P40007\",\"1663\":\"P40008\",\"1664\":\"P40009\",\"1665\":\"P40010\",\"1666\":\"P40012\",\"1667\":\"P40013\",\"1668\":\"P40015\",\"1669\":\"P40016\",\"1670\":\"P40018\",\"1671\":\"P40024\",\"1672\":\"P40026\",\"1673\":\"P40029\",\"1674\":\"P40030\",\"1675\":\"P40032\",\"1676\":\"P40033\",\"1677\":\"P40035\",\"1678\":\"P40037\",\"1679\":\"P40038\",\"1680\":\"P40040\",\"1681\":\"P40043\",\"1682\":\"P40046\",\"1683\":\"P40047\",\"1684\":\"P40048\",\"1685\":\"P40050\",\"1686\":\"P40051\",\"1687\":\"P40053\",\"1688\":\"P40054\",\"1689\":\"P40055\",\"1690\":\"P40056\",\"1691\":\"P40059\",\"1692\":\"P40060\",\"1693\":\"P40064\",\"1694\":\"P40066\",\"1695\":\"P40069\",\"1696\":\"P40070\",\"1697\":\"P40071\",\"1698\":\"P40073\",\"1699\":\"P40075\",\"1700\":\"P40078\",\"1701\":\"P40079\",\"1702\":\"P40081\",\"1703\":\"P40086\",\"1704\":\"P40087\",\"1705\":\"P40088\",\"1706\":\"P40089\",\"1707\":\"P40090\",\"1708\":\"P40091\",\"1709\":\"P40093\",\"1710\":\"P40094\",\"1711\":\"P40098\",\"1712\":\"P40106\",\"1713\":\"P40150\",\"1714\":\"P40151\",\"1715\":\"P40152\",\"1716\":\"P40154\",\"1717\":\"P40155\",\"1718\":\"P40157\",\"1719\":\"P40159\",\"1720\":\"P40160\",\"1721\":\"P40161\",\"1722\":\"P40165\",\"1723\":\"P40169\",\"1724\":\"P40185\",\"1725\":\"P40202\",\"1726\":\"P40206\",\"1727\":\"P40207\",\"1728\":\"P40210\",\"1729\":\"P40212\",\"1730\":\"P40215\",\"1731\":\"P40217\",\"1732\":\"P40302\",\"1733\":\"P40303\",\"1734\":\"P40308\",\"1735\":\"P40309\",\"1736\":\"P40312\",\"1737\":\"P40318\",\"1738\":\"P40319\",\"1739\":\"P40327\",\"1740\":\"P40328\",\"1741\":\"P40335\",\"1742\":\"P40339\",\"1743\":\"P40340\",\"1744\":\"P40341\",\"1745\":\"P40343\",\"1746\":\"P40345\",\"1747\":\"P40347\",\"1748\":\"P40348\",\"1749\":\"P40350\",\"1750\":\"P40353\",\"1751\":\"P40354\",\"1752\":\"P40356\",\"1753\":\"P40357\",\"1754\":\"P40358\",\"1755\":\"P40360\",\"1756\":\"P40362\",\"1757\":\"P40363\",\"1758\":\"P40364\",\"1759\":\"P40366\",\"1760\":\"P40367\",\"1761\":\"P40368\",\"1762\":\"P40395\",\"1763\":\"P40413\",\"1764\":\"P40414\",\"1765\":\"P40416\",\"1766\":\"P40422\",\"1767\":\"P40449\",\"1768\":\"P40450\",\"1769\":\"P40453\",\"1770\":\"P40457\",\"1771\":\"P40459\",\"1772\":\"P40460\",\"1773\":\"P40462\",\"1774\":\"P40463\",\"1775\":\"P40466\",\"1776\":\"P40467\",\"1777\":\"P40468\",\"1778\":\"P40469\",\"1779\":\"P40470\",\"1780\":\"P40471\",\"1781\":\"P40472\",\"1782\":\"P40476\",\"1783\":\"P40477\",\"1784\":\"P40478\",\"1785\":\"P40480\",\"1786\":\"P40481\",\"1787\":\"P40482\",\"1788\":\"P40483\",\"1789\":\"P40484\",\"1790\":\"P40485\",\"1791\":\"P40487\",\"1792\":\"P40491\",\"1793\":\"P40494\",\"1794\":\"P40495\",\"1795\":\"P40496\",\"1796\":\"P40498\",\"1797\":\"P40499\",\"1798\":\"P40501\",\"1799\":\"P40504\",\"1800\":\"P40505\",\"1801\":\"P40506\",\"1802\":\"P40507\",\"1803\":\"P40509\",\"1804\":\"P40510\",\"1805\":\"P40513\",\"1806\":\"P40515\",\"1807\":\"P40516\",\"1808\":\"P40517\",\"1809\":\"P40518\",\"1810\":\"P40526\",\"1811\":\"P40527\",\"1812\":\"P40528\",\"1813\":\"P40529\",\"1814\":\"P40531\",\"1815\":\"P40533\",\"1816\":\"P40535\",\"1817\":\"P40540\",\"1818\":\"P40541\",\"1819\":\"P40545\",\"1820\":\"P40546\",\"1821\":\"P40548\",\"1822\":\"P40549\",\"1823\":\"P40553\",\"1824\":\"P40557\",\"1825\":\"P40561\",\"1826\":\"P40563\",\"1827\":\"P40564\",\"1828\":\"P40566\",\"1829\":\"P40578\",\"1830\":\"P40579\",\"1831\":\"P40580\",\"1832\":\"P40581\",\"1833\":\"P40582\",\"1834\":\"P40693\",\"1835\":\"P40825\",\"1836\":\"P40850\",\"1837\":\"P40851\",\"1838\":\"P40856\",\"1839\":\"P40858\",\"1840\":\"P40890;P40438\",\"1841\":\"P40893\",\"1842\":\"P40897\",\"1843\":\"P40955\",\"1844\":\"P40956\",\"1845\":\"P40959\",\"1846\":\"P40961\",\"1847\":\"P40969\",\"1848\":\"P40970\",\"1849\":\"P40971\",\"1850\":\"P40986\",\"1851\":\"P40988\",\"1852\":\"P40989\",\"1853\":\"P40990\",\"1854\":\"P40991\",\"1855\":\"P40994\",\"1856\":\"P41056\",\"1857\":\"P41057\",\"1858\":\"P41058\",\"1859\":\"P41277\",\"1860\":\"P41318\",\"1861\":\"P41338\",\"1862\":\"P41543\",\"1863\":\"P41697\",\"1864\":\"P41734\",\"1865\":\"P41735\",\"1866\":\"P41800\",\"1867\":\"P41805\",\"1868\":\"P41807\",\"1869\":\"P41810\",\"1870\":\"P41811\",\"1871\":\"P41812\",\"1872\":\"P41813\",\"1873\":\"P41814\",\"1874\":\"P41815\",\"1875\":\"P41818\",\"1876\":\"P41819\",\"1877\":\"P41832\",\"1878\":\"P41834\",\"1879\":\"P41895\",\"1880\":\"P41896\",\"1881\":\"P41903\",\"1882\":\"P41910\",\"1883\":\"P41911\",\"1884\":\"P41920\",\"1885\":\"P41921\",\"1886\":\"P41940\",\"1887\":\"P42073\",\"1888\":\"P42838\",\"1889\":\"P42839\",\"1890\":\"P42840\",\"1891\":\"P42841\",\"1892\":\"P42842\",\"1893\":\"P42844\",\"1894\":\"P42846\",\"1895\":\"P42847\",\"1896\":\"P42900\",\"1897\":\"P42934\",\"1898\":\"P42935\",\"1899\":\"P42940\",\"1900\":\"P42941\",\"1901\":\"P42942\",\"1902\":\"P42943\",\"1903\":\"P42945\",\"1904\":\"P42949\",\"1905\":\"P42951\",\"1906\":\"P43122\",\"1907\":\"P43123\",\"1908\":\"P43124\",\"1909\":\"P43321\",\"1910\":\"P43535\",\"1911\":\"P43554\",\"1912\":\"P43555\",\"1913\":\"P43556\",\"1914\":\"P43560\",\"1915\":\"P43561\",\"1916\":\"P43563\",\"1917\":\"P43569\",\"1918\":\"P43571\",\"1919\":\"P43572\",\"1920\":\"P43573\",\"1921\":\"P43574\",\"1922\":\"P43577\",\"1923\":\"P43579\",\"1924\":\"P43582\",\"1925\":\"P43583\",\"1926\":\"P43585\",\"1927\":\"P43586\",\"1928\":\"P43588\",\"1929\":\"P43589\",\"1930\":\"P43590\",\"1931\":\"P43592\",\"1932\":\"P43593\",\"1933\":\"P43594\",\"1934\":\"P43596\",\"1935\":\"P43599\",\"1936\":\"P43601\",\"1937\":\"P43603\",\"1938\":\"P43609\",\"1939\":\"P43610\",\"1940\":\"P43611\",\"1941\":\"P43613\",\"1942\":\"P43616\",\"1943\":\"P43617\",\"1944\":\"P43620\",\"1945\":\"P43621\",\"1946\":\"P43633\",\"1947\":\"P43636\",\"1948\":\"P43638\",\"1949\":\"P43639\",\"1950\":\"P45818\",\"1951\":\"P45976\",\"1952\":\"P45978\",\"1953\":\"P46151\",\"1954\":\"P46367\",\"1955\":\"P46654\",\"1956\":\"P46655\",\"1957\":\"P46669\",\"1958\":\"P46671\",\"1959\":\"P46672\",\"1960\":\"P46673\",\"1961\":\"P46674\",\"1962\":\"P46675\",\"1963\":\"P46676\",\"1964\":\"P46677\",\"1965\":\"P46678\",\"1966\":\"P46680\",\"1967\":\"P46681\",\"1968\":\"P46682\",\"1969\":\"P46683\",\"1970\":\"P46784\",\"1971\":\"P46944\",\"1972\":\"P46948\",\"1973\":\"P46949\",\"1974\":\"P46951\",\"1975\":\"P46956\",\"1976\":\"P46957\",\"1977\":\"P46959\",\"1978\":\"P46962\",\"1979\":\"P46963\",\"1980\":\"P46965\",\"1981\":\"P46969\",\"1982\":\"P46970\",\"1983\":\"P46971\",\"1984\":\"P46973\",\"1985\":\"P46982\",\"1986\":\"P46985\",\"1987\":\"P46988\",\"1988\":\"P46989\",\"1989\":\"P46990\",\"1990\":\"P46992\",\"1991\":\"P46995\",\"1992\":\"P47006\",\"1993\":\"P47008\",\"1994\":\"P47013\",\"1995\":\"P47015\",\"1996\":\"P47017\",\"1997\":\"P47018\",\"1998\":\"P47019\",\"1999\":\"P47025\",\"2000\":\"P47029\",\"2001\":\"P47031\",\"2002\":\"P47035\",\"2003\":\"P47037\",\"2004\":\"P47039\",\"2005\":\"P47044\",\"2006\":\"P47045\",\"2007\":\"P47047\",\"2008\":\"P47048\",\"2009\":\"P47049\",\"2010\":\"P47050\",\"2011\":\"P47054\",\"2012\":\"P47057\",\"2013\":\"P47061\",\"2014\":\"P47068\",\"2015\":\"P47069\",\"2016\":\"P47075\",\"2017\":\"P47076\",\"2018\":\"P47077\",\"2019\":\"P47079\",\"2020\":\"P47082\",\"2021\":\"P47083\",\"2022\":\"P47084\",\"2023\":\"P47086\",\"2024\":\"P47089\",\"2025\":\"P47090\",\"2026\":\"P47095\",\"2027\":\"P47096\",\"2028\":\"P47100\",\"2029\":\"P47103\",\"2030\":\"P47104\",\"2031\":\"P47108\",\"2032\":\"P47110\",\"2033\":\"P47112\",\"2034\":\"P47113\",\"2035\":\"P47116\",\"2036\":\"P47117\",\"2037\":\"P47119\",\"2038\":\"P47120\",\"2039\":\"P47122\",\"2040\":\"P47124\",\"2041\":\"P47127\",\"2042\":\"P47129\",\"2043\":\"P47130\",\"2044\":\"P47133\",\"2045\":\"P47135\",\"2046\":\"P47140\",\"2047\":\"P47141\",\"2048\":\"P47143\",\"2049\":\"P47147\",\"2050\":\"P47148\",\"2051\":\"P47150\",\"2052\":\"P47154\",\"2053\":\"P47155\",\"2054\":\"P47158\",\"2055\":\"P47160\",\"2056\":\"P47166\",\"2057\":\"P47170\",\"2058\":\"P47171\",\"2059\":\"P47175\",\"2060\":\"P47176\",\"2061\":\"P47190\",\"2062\":\"P47818\",\"2063\":\"P47822\",\"2064\":\"P47912\",\"2065\":\"P48015\",\"2066\":\"P48164\",\"2067\":\"P48231\",\"2068\":\"P48234\",\"2069\":\"P48236\",\"2070\":\"P48237\",\"2071\":\"P48240\",\"2072\":\"P48353\",\"2073\":\"P48360\",\"2074\":\"P48361\",\"2075\":\"P48362\",\"2076\":\"P48363\",\"2077\":\"P48412\",\"2078\":\"P48415\",\"2079\":\"P48439\",\"2080\":\"P48445\",\"2081\":\"P48510\",\"2082\":\"P48524\",\"2083\":\"P48525\",\"2084\":\"P48526\",\"2085\":\"P48527\",\"2086\":\"P48562\",\"2087\":\"P48563\",\"2088\":\"P48564\",\"2089\":\"P48567\",\"2090\":\"P48570\",\"2091\":\"P48582\",\"2092\":\"P48589\",\"2093\":\"P48606\",\"2094\":\"P48813\",\"2095\":\"P48836\",\"2096\":\"P48837\",\"2097\":\"P49017\",\"2098\":\"P49018\",\"2099\":\"P49089\",\"2100\":\"P49090\",\"2101\":\"P49095\",\"2102\":\"P49166\",\"2103\":\"P49167\",\"2104\":\"P49334\",\"2105\":\"P49367\",\"2106\":\"P49435\",\"2107\":\"P49573\",\"2108\":\"P49626\",\"2109\":\"P49686\",\"2110\":\"P49687\",\"2111\":\"P49723\",\"2112\":\"P49775\",\"2113\":\"P49954\",\"2114\":\"P49955\",\"2115\":\"P49956\",\"2116\":\"P49957\",\"2117\":\"P50076\",\"2118\":\"P50077\",\"2119\":\"P50079\",\"2120\":\"P50085\",\"2121\":\"P50086\",\"2122\":\"P50087\",\"2123\":\"P50089\",\"2124\":\"P50094\",\"2125\":\"P50095\",\"2126\":\"P50101\",\"2127\":\"P50102\",\"2128\":\"P50105\",\"2129\":\"P50106\",\"2130\":\"P50107\",\"2131\":\"P50108\",\"2132\":\"P50109\",\"2133\":\"P50110\",\"2134\":\"P50276\",\"2135\":\"P50623\",\"2136\":\"P50861\",\"2137\":\"P50874\",\"2138\":\"P50875\",\"2139\":\"P50896\",\"2140\":\"P50942\",\"2141\":\"P50944\",\"2142\":\"P50945\",\"2143\":\"P50946\",\"2144\":\"P50947\",\"2145\":\"P51401\",\"2146\":\"P51402\",\"2147\":\"P51534\",\"2148\":\"P51601\",\"2149\":\"P51862\",\"2150\":\"P51996\",\"2151\":\"P51998\",\"2152\":\"P52286\",\"2153\":\"P52488\",\"2154\":\"P52490\",\"2155\":\"P52553\",\"2156\":\"P52593\",\"2157\":\"P52867\",\"2158\":\"P52870\",\"2159\":\"P52871\",\"2160\":\"P52891\",\"2161\":\"P52892\",\"2162\":\"P52893\",\"2163\":\"P52910\",\"2164\":\"P52911\",\"2165\":\"P52917\",\"2166\":\"P52918\",\"2167\":\"P52920\",\"2168\":\"P53008\",\"2169\":\"P53009\",\"2170\":\"P53010\",\"2171\":\"P53011\",\"2172\":\"P53037\",\"2173\":\"P53040\",\"2174\":\"P53043\",\"2175\":\"P53044\",\"2176\":\"P53045\",\"2177\":\"P53049\",\"2178\":\"P53059\",\"2179\":\"P53062\",\"2180\":\"P53063\",\"2181\":\"P53064\",\"2182\":\"P53066\",\"2183\":\"P53067\",\"2184\":\"P53070\",\"2185\":\"P53072\",\"2186\":\"P53073\",\"2187\":\"P53075\",\"2188\":\"P53079\",\"2189\":\"P53081\",\"2190\":\"P53082\",\"2191\":\"P53086\",\"2192\":\"P53088\",\"2193\":\"P53090\",\"2194\":\"P53091\",\"2195\":\"P53093\",\"2196\":\"P53094\",\"2197\":\"P53095\",\"2198\":\"P53099\",\"2199\":\"P53100\",\"2200\":\"P53101\",\"2201\":\"P53108\",\"2202\":\"P53109\",\"2203\":\"P53111\",\"2204\":\"P53112\",\"2205\":\"P53114\",\"2206\":\"P53115\",\"2207\":\"P53119\",\"2208\":\"P53120\",\"2209\":\"P53121\",\"2210\":\"P53125\",\"2211\":\"P53128\",\"2212\":\"P53131\",\"2213\":\"P53134\",\"2214\":\"P53136\",\"2215\":\"P53137\",\"2216\":\"P53140\",\"2217\":\"P53141\",\"2218\":\"P53145\",\"2219\":\"P53146\",\"2220\":\"P53152\",\"2221\":\"P53154\",\"2222\":\"P53155\",\"2223\":\"P53159\",\"2224\":\"P53163\",\"2225\":\"P53164\",\"2226\":\"P53165\",\"2227\":\"P53166\",\"2228\":\"P53168\",\"2229\":\"P53170\",\"2230\":\"P53171\",\"2231\":\"P53172\",\"2232\":\"P53173\",\"2233\":\"P53174\",\"2234\":\"P53178\",\"2235\":\"P53184\",\"2236\":\"P53191\",\"2237\":\"P53192\",\"2238\":\"P53193\",\"2239\":\"P53195\",\"2240\":\"P53198\",\"2241\":\"P53199\",\"2242\":\"P53200\",\"2243\":\"P53201\",\"2244\":\"P53202\",\"2245\":\"P53203\",\"2246\":\"P53206\",\"2247\":\"P53207\",\"2248\":\"P53212\",\"2249\":\"P53215\",\"2250\":\"P53217\",\"2251\":\"P53218\",\"2252\":\"P53219\",\"2253\":\"P53220\",\"2254\":\"P53221\",\"2255\":\"P53224\",\"2256\":\"P53230\",\"2257\":\"P53235\",\"2258\":\"P53236\",\"2259\":\"P53238\",\"2260\":\"P53241\",\"2261\":\"P53244\",\"2262\":\"P53246\",\"2263\":\"P53248\",\"2264\":\"P53250\",\"2265\":\"P53251\",\"2266\":\"P53252\",\"2267\":\"P53253\",\"2268\":\"P53254\",\"2269\":\"P53255\",\"2270\":\"P53256\",\"2271\":\"P53258\",\"2272\":\"P53261\",\"2273\":\"P53262\",\"2274\":\"P53266\",\"2275\":\"P53270\",\"2276\":\"P53271\",\"2277\":\"P53272\",\"2278\":\"P53273\",\"2279\":\"P53276\",\"2280\":\"P53278\",\"2281\":\"P53280\",\"2282\":\"P53281\",\"2283\":\"P53285\",\"2284\":\"P53290\",\"2285\":\"P53292\",\"2286\":\"P53295\",\"2287\":\"P53296\",\"2288\":\"P53297\",\"2289\":\"P53299\",\"2290\":\"P53301\",\"2291\":\"P53303\",\"2292\":\"P53304\",\"2293\":\"P53305\",\"2294\":\"P53309\",\"2295\":\"P53311\",\"2296\":\"P53312\",\"2297\":\"P53313\",\"2298\":\"P53314\",\"2299\":\"P53316\",\"2300\":\"P53317\",\"2301\":\"P53318\",\"2302\":\"P53322\",\"2303\":\"P53324\",\"2304\":\"P53326\",\"2305\":\"P53327\",\"2306\":\"P53330\",\"2307\":\"P53331\",\"2308\":\"P53332\",\"2309\":\"P53333\",\"2310\":\"P53334\",\"2311\":\"P53335\",\"2312\":\"P53336\",\"2313\":\"P53337\",\"2314\":\"P53344\",\"2315\":\"P53378\",\"2316\":\"P53379\",\"2317\":\"P53388\",\"2318\":\"P53389\",\"2319\":\"P53394\",\"2320\":\"P53438\",\"2321\":\"P53538\",\"2322\":\"P53549\",\"2323\":\"P53550\",\"2324\":\"P53551\",\"2325\":\"P53552\",\"2326\":\"P53598\",\"2327\":\"P53600\",\"2328\":\"P53604-2\",\"2329\":\"P53615\",\"2330\":\"P53616\",\"2331\":\"P53617\",\"2332\":\"P53622\",\"2333\":\"P53628\",\"2334\":\"P53629\",\"2335\":\"P53632\",\"2336\":\"P53633\",\"2337\":\"P53685\",\"2338\":\"P53691\",\"2339\":\"P53720\",\"2340\":\"P53721\",\"2341\":\"P53722\",\"2342\":\"P53723\",\"2343\":\"P53724\",\"2344\":\"P53725\",\"2345\":\"P53728\",\"2346\":\"P53730\",\"2347\":\"P53731\",\"2348\":\"P53733\",\"2349\":\"P53734\",\"2350\":\"P53735\",\"2351\":\"P53736\",\"2352\":\"P53738\",\"2353\":\"P53739\",\"2354\":\"P53740\",\"2355\":\"P53741\",\"2356\":\"P53742\",\"2357\":\"P53743\",\"2358\":\"P53751\",\"2359\":\"P53752\",\"2360\":\"P53759\",\"2361\":\"P53819;P0CX15;P0CX14;Q3E7X8;Q08995\",\"2362\":\"P53829\",\"2363\":\"P53834\",\"2364\":\"P53836\",\"2365\":\"P53840\",\"2366\":\"P53843\",\"2367\":\"P53844\",\"2368\":\"P53845\",\"2369\":\"P53847\",\"2370\":\"P53848\",\"2371\":\"P53849\",\"2372\":\"P53851\",\"2373\":\"P53852\",\"2374\":\"P53855\",\"2375\":\"P53857\",\"2376\":\"P53858\",\"2377\":\"P53859\",\"2378\":\"P53860\",\"2379\":\"P53863\",\"2380\":\"P53865\",\"2381\":\"P53868\",\"2382\":\"P53874\",\"2383\":\"P53875\",\"2384\":\"P53877\",\"2385\":\"P53878\",\"2386\":\"P53879\",\"2387\":\"P53881\",\"2388\":\"P53883\",\"2389\":\"P53885\",\"2390\":\"P53889\",\"2391\":\"P53890\",\"2392\":\"P53893\",\"2393\":\"P53894\",\"2394\":\"P53895\",\"2395\":\"P53896\",\"2396\":\"P53897\",\"2397\":\"P53898\",\"2398\":\"P53899\",\"2399\":\"P53900\",\"2400\":\"P53903\",\"2401\":\"P53909\",\"2402\":\"P53911\",\"2403\":\"P53912\",\"2404\":\"P53914\",\"2405\":\"P53915\",\"2406\":\"P53917\",\"2407\":\"P53919\",\"2408\":\"P53920\",\"2409\":\"P53923\",\"2410\":\"P53924\",\"2411\":\"P53925\",\"2412\":\"P53927\",\"2413\":\"P53929\",\"2414\":\"P53930\",\"2415\":\"P53932\",\"2416\":\"P53935\",\"2417\":\"P53938\",\"2418\":\"P53940\",\"2419\":\"P53941\",\"2420\":\"P53942\",\"2421\":\"P53943\",\"2422\":\"P53946\",\"2423\":\"P53947\",\"2424\":\"P53950\",\"2425\":\"P53951\",\"2426\":\"P53952\",\"2427\":\"P53953\",\"2428\":\"P53954\",\"2429\":\"P53955\",\"2430\":\"P53959\",\"2431\":\"P53960\",\"2432\":\"P53962\",\"2433\":\"P53966\",\"2434\":\"P53968\",\"2435\":\"P53969\",\"2436\":\"P53971\",\"2437\":\"P53972\",\"2438\":\"P53973\",\"2439\":\"P53981\",\"2440\":\"P53983\",\"2441\":\"P54000\",\"2442\":\"P54003\",\"2443\":\"P54005\",\"2444\":\"P54070\",\"2445\":\"P54074\",\"2446\":\"P54113\",\"2447\":\"P54114\",\"2448\":\"P54115\",\"2449\":\"P54730\",\"2450\":\"P54780\",\"2451\":\"P54781\",\"2452\":\"P54783\",\"2453\":\"P54784\",\"2454\":\"P54785\",\"2455\":\"P54787\",\"2456\":\"P54790\",\"2457\":\"P54791\",\"2458\":\"P54837\",\"2459\":\"P54838\",\"2460\":\"P54839\",\"2461\":\"P54858\",\"2462\":\"P54860\",\"2463\":\"P54861\",\"2464\":\"P54867\",\"2465\":\"P54885\",\"2466\":\"P54964\",\"2467\":\"P54999\",\"2468\":\"P56628\",\"2469\":\"P57743\",\"2470\":\"P57744\",\"2471\":\"P60010\",\"2472\":\"P61830\",\"2473\":\"P69771\",\"2474\":\"P69850\",\"2475\":\"P80210\",\"2476\":\"P80428\",\"2477\":\"P80667\",\"2478\":\"P80967\",\"2479\":\"P81449\",\"2480\":\"P81451\",\"2481\":\"P87108\",\"2482\":\"P87262;P40525\",\"2483\":\"P89102\",\"2484\":\"P89105\",\"2485\":\"P89886\",\"2486\":\"Q00055\",\"2487\":\"Q00245\",\"2488\":\"Q00246\",\"2489\":\"Q00362\",\"2490\":\"Q00402\",\"2491\":\"Q00416\",\"2492\":\"Q00539\",\"2493\":\"Q00578\",\"2494\":\"Q00582\",\"2495\":\"Q00684\",\"2496\":\"Q00711\",\"2497\":\"Q00764\",\"2498\":\"Q00772\",\"2499\":\"Q00776\",\"2500\":\"Q00816\",\"2501\":\"Q00873\",\"2502\":\"Q00916\",\"2503\":\"Q00955\",\"2504\":\"Q01080\",\"2505\":\"Q01159\",\"2506\":\"Q01163\",\"2507\":\"Q01217\",\"2508\":\"Q01329\",\"2509\":\"Q01448\",\"2510\":\"Q01454\",\"2511\":\"Q01476\",\"2512\":\"Q01477\",\"2513\":\"Q01519\",\"2514\":\"Q01532\",\"2515\":\"Q01560\",\"2516\":\"Q01590\",\"2517\":\"Q01662\",\"2518\":\"Q01722\",\"2519\":\"Q01802\",\"2520\":\"Q01846\",\"2521\":\"Q01852\",\"2522\":\"Q01855\",\"2523\":\"Q01896\",\"2524\":\"Q01919\",\"2525\":\"Q01939\",\"2526\":\"Q01976\",\"2527\":\"Q02046\",\"2528\":\"Q02100\",\"2529\":\"Q02197\",\"2530\":\"Q02199\",\"2531\":\"Q02201\",\"2532\":\"Q02204\",\"2533\":\"Q02205\",\"2534\":\"Q02206\",\"2535\":\"Q02207\",\"2536\":\"Q02208\",\"2537\":\"Q02256\",\"2538\":\"Q02260\",\"2539\":\"Q02326\",\"2540\":\"Q02336\",\"2541\":\"Q02354\",\"2542\":\"Q02455\",\"2543\":\"Q02457\",\"2544\":\"Q02486\",\"2545\":\"Q02516\",\"2546\":\"Q02554\",\"2547\":\"Q02555\",\"2548\":\"Q02608\",\"2549\":\"Q02629\",\"2550\":\"Q02630\",\"2551\":\"Q02642\",\"2552\":\"Q02647\",\"2553\":\"Q02648\",\"2554\":\"Q02724\",\"2555\":\"Q02725\",\"2556\":\"Q02753\",\"2557\":\"Q02767\",\"2558\":\"Q02771\",\"2559\":\"Q02772\",\"2560\":\"Q02773\",\"2561\":\"Q02774\",\"2562\":\"Q02775\",\"2563\":\"Q02776\",\"2564\":\"Q02784\",\"2565\":\"Q02785\",\"2566\":\"Q02792\",\"2567\":\"Q02793\",\"2568\":\"Q02795\",\"2569\":\"Q02796\",\"2570\":\"Q02804\",\"2571\":\"Q02805\",\"2572\":\"Q02821\",\"2573\":\"Q02825\",\"2574\":\"Q02863\",\"2575\":\"Q02866\",\"2576\":\"Q02873\",\"2577\":\"Q02875\",\"2578\":\"Q02883\",\"2579\":\"Q02884\",\"2580\":\"Q02887\",\"2581\":\"Q02892\",\"2582\":\"Q02908\",\"2583\":\"Q02931\",\"2584\":\"Q02932\",\"2585\":\"Q02933\",\"2586\":\"Q02939\",\"2587\":\"Q02948\",\"2588\":\"Q02950\",\"2589\":\"Q02959\",\"2590\":\"Q02969\",\"2591\":\"Q02979\",\"2592\":\"Q03002\",\"2593\":\"Q03010\",\"2594\":\"Q03016\",\"2595\":\"Q03020\",\"2596\":\"Q03028\",\"2597\":\"Q03034\",\"2598\":\"Q03048\",\"2599\":\"Q03063\",\"2600\":\"Q03088\",\"2601\":\"Q03102\",\"2602\":\"Q03103\",\"2603\":\"Q03104\",\"2604\":\"Q03124\",\"2605\":\"Q03151\",\"2606\":\"Q03153\",\"2607\":\"Q03161\",\"2608\":\"Q03177\",\"2609\":\"Q03178\",\"2610\":\"Q03195\",\"2611\":\"Q03201\",\"2612\":\"Q03208\",\"2613\":\"Q03212\",\"2614\":\"Q03218\",\"2615\":\"Q03219\",\"2616\":\"Q03233\",\"2617\":\"Q03246\",\"2618\":\"Q03262\",\"2619\":\"Q03264\",\"2620\":\"Q03280\",\"2621\":\"Q03281\",\"2622\":\"Q03290\",\"2623\":\"Q03305\",\"2624\":\"Q03306\",\"2625\":\"Q03308\",\"2626\":\"Q03322\",\"2627\":\"Q03327\",\"2628\":\"Q03330\",\"2629\":\"Q03337\",\"2630\":\"Q03362\",\"2631\":\"Q03370\",\"2632\":\"Q03388\",\"2633\":\"Q03390\",\"2634\":\"Q03407\",\"2635\":\"Q03419\",\"2636\":\"Q03429\",\"2637\":\"Q03430\",\"2638\":\"Q03433\",\"2639\":\"Q03434\",\"2640\":\"Q03435\",\"2641\":\"Q03441\",\"2642\":\"Q03455\",\"2643\":\"Q03466\",\"2644\":\"Q03496\",\"2645\":\"Q03497\",\"2646\":\"Q03503\",\"2647\":\"Q03508\",\"2648\":\"Q03516\",\"2649\":\"Q03525\",\"2650\":\"Q03529\",\"2651\":\"Q03532\",\"2652\":\"Q03533\",\"2653\":\"Q03557\",\"2654\":\"Q03558\",\"2655\":\"Q03559\",\"2656\":\"Q03579\",\"2657\":\"Q03612\",\"2658\":\"Q03631\",\"2659\":\"Q03640\",\"2660\":\"Q03648\",\"2661\":\"Q03649\",\"2662\":\"Q03653\",\"2663\":\"Q03654\",\"2664\":\"Q03655\",\"2665\":\"Q03656\",\"2666\":\"Q03660\",\"2667\":\"Q03661\",\"2668\":\"Q03667\",\"2669\":\"Q03687\",\"2670\":\"Q03690\",\"2671\":\"Q03702\",\"2672\":\"Q03705\",\"2673\":\"Q03707\",\"2674\":\"Q03713\",\"2675\":\"Q03714\",\"2676\":\"Q03718\",\"2677\":\"Q03722\",\"2678\":\"Q03723\",\"2679\":\"Q03730\",\"2680\":\"Q03735\",\"2681\":\"Q03750\",\"2682\":\"Q03758\",\"2683\":\"Q03761\",\"2684\":\"Q03768\",\"2685\":\"Q03769\",\"2686\":\"Q03771\",\"2687\":\"Q03772\",\"2688\":\"Q03774\",\"2689\":\"Q03776\",\"2690\":\"Q03778\",\"2691\":\"Q03780\",\"2692\":\"Q03782\",\"2693\":\"Q03784\",\"2694\":\"Q03786\",\"2695\":\"Q03790\",\"2696\":\"Q03792\",\"2697\":\"Q03798\",\"2698\":\"Q03799\",\"2699\":\"Q03823\",\"2700\":\"Q03834\",\"2701\":\"Q03835\",\"2702\":\"Q03862\",\"2703\":\"Q03880\",\"2704\":\"Q03897\",\"2705\":\"Q03900\",\"2706\":\"Q03921\",\"2707\":\"Q03940\",\"2708\":\"Q03941\",\"2709\":\"Q03944\",\"2710\":\"Q03957\",\"2711\":\"Q03973\",\"2712\":\"Q03976\",\"2713\":\"Q04002\",\"2714\":\"Q04003\",\"2715\":\"Q04013\",\"2716\":\"Q04031\",\"2717\":\"Q04033\",\"2718\":\"Q04048\",\"2719\":\"Q04053\",\"2720\":\"Q04062\",\"2721\":\"Q04067\",\"2722\":\"Q04080\",\"2723\":\"Q04087\",\"2724\":\"Q04089\",\"2725\":\"Q04119\",\"2726\":\"Q04172\",\"2727\":\"Q04175\",\"2728\":\"Q04177\",\"2729\":\"Q04178\",\"2730\":\"Q04183\",\"2731\":\"Q04199\",\"2732\":\"Q04201\",\"2733\":\"Q04213\",\"2734\":\"Q04214\",\"2735\":\"Q04217\",\"2736\":\"Q04225\",\"2737\":\"Q04226\",\"2738\":\"Q04228\",\"2739\":\"Q04233\",\"2740\":\"Q04264\",\"2741\":\"Q04272\",\"2742\":\"Q04279\",\"2743\":\"Q04299\",\"2744\":\"Q04301\",\"2745\":\"Q04305\",\"2746\":\"Q04307\",\"2747\":\"Q04311\",\"2748\":\"Q04322\",\"2749\":\"Q04338\",\"2750\":\"Q04344\",\"2751\":\"Q04347\",\"2752\":\"Q04370\",\"2753\":\"Q04371\",\"2754\":\"Q04373\",\"2755\":\"Q04401\",\"2756\":\"Q04408\",\"2757\":\"Q04409\",\"2758\":\"Q04410\",\"2759\":\"Q04412\",\"2760\":\"Q04418\",\"2761\":\"Q04430\",\"2762\":\"Q04439\",\"2763\":\"Q04458\",\"2764\":\"Q04472\",\"2765\":\"Q04491\",\"2766\":\"Q04493\",\"2767\":\"Q04500\",\"2768\":\"Q04511\",\"2769\":\"Q04545\",\"2770\":\"Q04562\",\"2771\":\"Q04599\",\"2772\":\"Q04600\",\"2773\":\"Q04602\",\"2774\":\"Q04603\",\"2775\":\"Q04632\",\"2776\":\"Q04636\",\"2777\":\"Q04651\",\"2778\":\"Q04660\",\"2779\":\"Q04670\",\"2780\":\"Q04673\",\"2781\":\"Q04693\",\"2782\":\"Q04697\",\"2783\":\"Q04728\",\"2784\":\"Q04739\",\"2785\":\"Q04740\",\"2786\":\"Q04748\",\"2787\":\"Q04767\",\"2788\":\"Q04772\",\"2789\":\"Q04773\",\"2790\":\"Q04779\",\"2791\":\"Q04781\",\"2792\":\"Q04839\",\"2793\":\"Q04847\",\"2794\":\"Q04867\",\"2795\":\"Q04868\",\"2796\":\"Q04869\",\"2797\":\"Q04894\",\"2798\":\"Q04924\",\"2799\":\"Q04925\",\"2800\":\"Q04934\",\"2801\":\"Q04935\",\"2802\":\"Q04947\",\"2803\":\"Q04951\",\"2804\":\"Q04958\",\"2805\":\"Q04969\",\"2806\":\"Q04991\",\"2807\":\"Q05015\",\"2808\":\"Q05016\",\"2809\":\"Q05021\",\"2810\":\"Q05022\",\"2811\":\"Q05024\",\"2812\":\"Q05027\",\"2813\":\"Q05029\",\"2814\":\"Q05031\",\"2815\":\"Q05040\",\"2816\":\"Q05050\",\"2817\":\"Q05080\",\"2818\":\"Q05123\",\"2819\":\"Q05166\",\"2820\":\"Q05359\",\"2821\":\"Q05468\",\"2822\":\"Q05471\",\"2823\":\"Q05497\",\"2824\":\"Q05498\",\"2825\":\"Q05506\",\"2826\":\"Q05515\",\"2827\":\"Q05518\",\"2828\":\"Q05521\",\"2829\":\"Q05530\",\"2830\":\"Q05541\",\"2831\":\"Q05543\",\"2832\":\"Q05567\",\"2833\":\"Q05568\",\"2834\":\"Q05580\",\"2835\":\"Q05584\",\"2836\":\"Q05635\",\"2837\":\"Q05636\",\"2838\":\"Q05672\",\"2839\":\"Q05775\",\"2840\":\"Q05778\",\"2841\":\"Q05779\",\"2842\":\"Q05785\",\"2843\":\"Q05787\",\"2844\":\"Q05812\",\"2845\":\"Q05854\",\"2846\":\"Q05871\",\"2847\":\"Q05881\",\"2848\":\"Q05892\",\"2849\":\"Q05902\",\"2850\":\"Q05905\",\"2851\":\"Q05911\",\"2852\":\"Q05919\",\"2853\":\"Q05924\",\"2854\":\"Q05931\",\"2855\":\"Q05933\",\"2856\":\"Q05934\",\"2857\":\"Q05937\",\"2858\":\"Q05942\",\"2859\":\"Q05946\",\"2860\":\"Q05948\",\"2861\":\"Q05949\",\"2862\":\"Q06001\",\"2863\":\"Q06005\",\"2864\":\"Q06010\",\"2865\":\"Q06053\",\"2866\":\"Q06070\",\"2867\":\"Q06078\",\"2868\":\"Q06096\",\"2869\":\"Q06103\",\"2870\":\"Q06106\",\"2871\":\"Q06107\",\"2872\":\"Q06108\",\"2873\":\"Q06132\",\"2874\":\"Q06142\",\"2875\":\"Q06143\",\"2876\":\"Q06144\",\"2877\":\"Q06146\",\"2878\":\"Q06147\",\"2879\":\"Q06151\",\"2880\":\"Q06156\",\"2881\":\"Q06168\",\"2882\":\"Q06169\",\"2883\":\"Q06177\",\"2884\":\"Q06178\",\"2885\":\"Q06179\",\"2886\":\"Q06188\",\"2887\":\"Q06205\",\"2888\":\"Q06211\",\"2889\":\"Q06213\",\"2890\":\"Q06214\",\"2891\":\"Q06217\",\"2892\":\"Q06218\",\"2893\":\"Q06224\",\"2894\":\"Q06245\",\"2895\":\"Q06247\",\"2896\":\"Q06251\",\"2897\":\"Q06252\",\"2898\":\"Q06263\",\"2899\":\"Q06287\",\"2900\":\"Q06315\",\"2901\":\"Q06321\",\"2902\":\"Q06324\",\"2903\":\"Q06336\",\"2904\":\"Q06337\",\"2905\":\"Q06338\",\"2906\":\"Q06339\",\"2907\":\"Q06344\",\"2908\":\"Q06346\",\"2909\":\"Q06350\",\"2910\":\"Q06385\",\"2911\":\"Q06389\",\"2912\":\"Q06406\",\"2913\":\"Q06407\",\"2914\":\"Q06409\",\"2915\":\"Q06412\",\"2916\":\"Q06436\",\"2917\":\"Q06440\",\"2918\":\"Q06449\",\"2919\":\"Q06451\",\"2920\":\"Q06479\",\"2921\":\"Q06485\",\"2922\":\"Q06488\",\"2923\":\"Q06489\",\"2924\":\"Q06493\",\"2925\":\"Q06497\",\"2926\":\"Q06504\",\"2927\":\"Q06505\",\"2928\":\"Q06506\",\"2929\":\"Q06508\",\"2930\":\"Q06510\",\"2931\":\"Q06511\",\"2932\":\"Q06512\",\"2933\":\"Q06522\",\"2934\":\"Q06523\",\"2935\":\"Q06538\",\"2936\":\"Q06543\",\"2937\":\"Q06554\",\"2938\":\"Q06567\",\"2939\":\"Q06580\",\"2940\":\"Q06604\",\"2941\":\"Q06608\",\"2942\":\"Q06616\",\"2943\":\"Q06623\",\"2944\":\"Q06629\",\"2945\":\"Q06630\",\"2946\":\"Q06631\",\"2947\":\"Q06632\",\"2948\":\"Q06636\",\"2949\":\"Q06639\",\"2950\":\"Q06644\",\"2951\":\"Q06668\",\"2952\":\"Q06672\",\"2953\":\"Q06673\",\"2954\":\"Q06677\",\"2955\":\"Q06678\",\"2956\":\"Q06679\",\"2957\":\"Q06680\",\"2958\":\"Q06681\",\"2959\":\"Q06685\",\"2960\":\"Q06688\",\"2961\":\"Q06689\",\"2962\":\"Q06697\",\"2963\":\"Q06698\",\"2964\":\"Q06704\",\"2965\":\"Q06705\",\"2966\":\"Q06706\",\"2967\":\"Q06708\",\"2968\":\"Q06709\",\"2969\":\"Q06810\",\"2970\":\"Q06815\",\"2971\":\"Q06833\",\"2972\":\"Q06835\",\"2973\":\"Q06839\",\"2974\":\"Q06891\",\"2975\":\"Q06892\",\"2976\":\"Q06991\",\"2977\":\"Q07349\",\"2978\":\"Q07350\",\"2979\":\"Q07362\",\"2980\":\"Q07381\",\"2981\":\"Q07395\",\"2982\":\"Q07418\",\"2983\":\"Q07442\",\"2984\":\"Q07451\",\"2985\":\"Q07457\",\"2986\":\"Q07458\",\"2987\":\"Q07468\",\"2988\":\"Q07478\",\"2989\":\"Q07505\",\"2990\":\"Q07508\",\"2991\":\"Q07527\",\"2992\":\"Q07528\",\"2993\":\"Q07533\",\"2994\":\"Q07534\",\"2995\":\"Q07541\",\"2996\":\"Q07551\",\"2997\":\"Q07589\",\"2998\":\"Q07622\",\"2999\":\"Q07623\",\"3000\":\"Q07648\",\"3001\":\"Q07651\",\"3002\":\"Q07655\",\"3003\":\"Q07657\",\"3004\":\"Q07688\",\"3005\":\"Q07716\",\"3006\":\"Q07799\",\"3007\":\"Q07800\",\"3008\":\"Q07804\",\"3009\":\"Q07807\",\"3010\":\"Q07824\",\"3011\":\"Q07825\",\"3012\":\"Q07830\",\"3013\":\"Q07834\",\"3014\":\"Q07844\",\"3015\":\"Q07845\",\"3016\":\"Q07872\",\"3017\":\"Q07878\",\"3018\":\"Q07895\",\"3019\":\"Q07896\",\"3020\":\"Q07897\",\"3021\":\"Q07913\",\"3022\":\"Q07914\",\"3023\":\"Q07915\",\"3024\":\"Q07938\",\"3025\":\"Q07950\",\"3026\":\"Q07953\",\"3027\":\"Q07979\",\"3028\":\"Q08001\",\"3029\":\"Q08004\",\"3030\":\"Q08023\",\"3031\":\"Q08045\",\"3032\":\"Q08058\",\"3033\":\"Q08096\",\"3034\":\"Q08109\",\"3035\":\"Q08144\",\"3036\":\"Q08157\",\"3037\":\"Q08162\",\"3038\":\"Q08179\",\"3039\":\"Q08193\",\"3040\":\"Q08199\",\"3041\":\"Q08204\",\"3042\":\"Q08208\",\"3043\":\"Q08213\",\"3044\":\"Q08215\",\"3045\":\"Q08220\",\"3046\":\"Q08223\",\"3047\":\"Q08225\",\"3048\":\"Q08227\",\"3049\":\"Q08229\",\"3050\":\"Q08235\",\"3051\":\"Q08237\",\"3052\":\"Q08245\",\"3053\":\"Q08268\",\"3054\":\"Q08269\",\"3055\":\"Q08273\",\"3056\":\"Q08280\",\"3057\":\"Q08281\",\"3058\":\"Q08285\",\"3059\":\"Q08287\",\"3060\":\"Q08299\",\"3061\":\"Q08412\",\"3062\":\"Q08421\",\"3063\":\"Q08422\",\"3064\":\"Q08444\",\"3065\":\"Q08446\",\"3066\":\"Q08484\",\"3067\":\"Q08491\",\"3068\":\"Q08492\",\"3069\":\"Q08548\",\"3070\":\"Q08561\",\"3071\":\"Q08562\",\"3072\":\"Q08581\",\"3073\":\"Q08601\",\"3074\":\"Q08622\",\"3075\":\"Q08641\",\"3076\":\"Q08645\",\"3077\":\"Q08647\",\"3078\":\"Q08649\",\"3079\":\"Q08650\",\"3080\":\"Q08651\",\"3081\":\"Q08685\",\"3082\":\"Q08686\",\"3083\":\"Q08687\",\"3084\":\"Q08689\",\"3085\":\"Q08693\",\"3086\":\"Q08723\",\"3087\":\"Q08732\",\"3088\":\"Q08742\",\"3089\":\"Q08746\",\"3090\":\"Q08748\",\"3091\":\"Q08760\",\"3092\":\"Q08773\",\"3093\":\"Q08774\",\"3094\":\"Q08817\",\"3095\":\"Q08818\",\"3096\":\"Q08822\",\"3097\":\"Q08826\",\"3098\":\"Q08831\",\"3099\":\"Q08886\",\"3100\":\"Q08909\",\"3101\":\"Q08919\",\"3102\":\"Q08920\",\"3103\":\"Q08921\",\"3104\":\"Q08923\",\"3105\":\"Q08924\",\"3106\":\"Q08925\",\"3107\":\"Q08951\",\"3108\":\"Q08954\",\"3109\":\"Q08959\",\"3110\":\"Q08960\",\"3111\":\"Q08962\",\"3112\":\"Q08963\",\"3113\":\"Q08965\",\"3114\":\"Q08967\",\"3115\":\"Q08968\",\"3116\":\"Q08970\",\"3117\":\"Q08971\",\"3118\":\"Q08972\",\"3119\":\"Q08977\",\"3120\":\"Q08979\",\"3121\":\"Q08985\",\"3122\":\"Q08986\",\"3123\":\"Q08991;Q08913\",\"3124\":\"Q10740\",\"3125\":\"Q12000\",\"3126\":\"Q12001\",\"3127\":\"Q12003\",\"3128\":\"Q12004\",\"3129\":\"Q12009\",\"3130\":\"Q12010\",\"3131\":\"Q12013\",\"3132\":\"Q12015\",\"3133\":\"Q12016\",\"3134\":\"Q12017\",\"3135\":\"Q12018\",\"3136\":\"Q12019\",\"3137\":\"Q12020\",\"3138\":\"Q12024\",\"3139\":\"Q12025\",\"3140\":\"Q12028\",\"3141\":\"Q12029\",\"3142\":\"Q12030\",\"3143\":\"Q12032\",\"3144\":\"Q12033\",\"3145\":\"Q12034\",\"3146\":\"Q12035\",\"3147\":\"Q12038\",\"3148\":\"Q12039\",\"3149\":\"Q12040\",\"3150\":\"Q12043\",\"3151\":\"Q12044\",\"3152\":\"Q12046\",\"3153\":\"Q12049\",\"3154\":\"Q12052\",\"3155\":\"Q12055\",\"3156\":\"Q12056\",\"3157\":\"Q12057\",\"3158\":\"Q12060\",\"3159\":\"Q12063\",\"3160\":\"Q12066\",\"3161\":\"Q12068\",\"3162\":\"Q12071\",\"3163\":\"Q12072\",\"3164\":\"Q12074\",\"3165\":\"Q12078\",\"3166\":\"Q12080\",\"3167\":\"Q12091\",\"3168\":\"Q12093\",\"3169\":\"Q12094\",\"3170\":\"Q12096\",\"3171\":\"Q12099\",\"3172\":\"Q12100\",\"3173\":\"Q12102\",\"3174\":\"Q12108\",\"3175\":\"Q12109\",\"3176\":\"Q12114\",\"3177\":\"Q12117\",\"3178\":\"Q12118\",\"3179\":\"Q12122\",\"3180\":\"Q12124\",\"3181\":\"Q12125\",\"3182\":\"Q12129\",\"3183\":\"Q12133\",\"3184\":\"Q12134\",\"3185\":\"Q12136\",\"3186\":\"Q12149\",\"3187\":\"Q12150\",\"3188\":\"Q12152\",\"3189\":\"Q12153\",\"3190\":\"Q12154\",\"3191\":\"Q12155\",\"3192\":\"Q12156\",\"3193\":\"Q12158\",\"3194\":\"Q12159\",\"3195\":\"Q12160\",\"3196\":\"Q12165\",\"3197\":\"Q12166\",\"3198\":\"Q12176\",\"3199\":\"Q12178\",\"3200\":\"Q12179\",\"3201\":\"Q12180\",\"3202\":\"Q12181\",\"3203\":\"Q12186\",\"3204\":\"Q12189\",\"3205\":\"Q12191\",\"3206\":\"Q12196\",\"3207\":\"Q12200\",\"3208\":\"Q12204\",\"3209\":\"Q12205\",\"3210\":\"Q12207\",\"3211\":\"Q12211\",\"3212\":\"Q12220\",\"3213\":\"Q12221\",\"3214\":\"Q12229\",\"3215\":\"Q12230\",\"3216\":\"Q12232\",\"3217\":\"Q12233\",\"3218\":\"Q12234\",\"3219\":\"Q12236\",\"3220\":\"Q12239\",\"3221\":\"Q12241\",\"3222\":\"Q12242\",\"3223\":\"Q12244\",\"3224\":\"Q12246\",\"3225\":\"Q12247\",\"3226\":\"Q12250\",\"3227\":\"Q12251\",\"3228\":\"Q12255\",\"3229\":\"Q12256\",\"3230\":\"Q12259\",\"3231\":\"Q12263\",\"3232\":\"Q12265\",\"3233\":\"Q12267\",\"3234\":\"Q12270\",\"3235\":\"Q12271\",\"3236\":\"Q12272\",\"3237\":\"Q12273\",\"3238\":\"Q12275\",\"3239\":\"Q12276\",\"3240\":\"Q12277\",\"3241\":\"Q12283\",\"3242\":\"Q12284\",\"3243\":\"Q12285\",\"3244\":\"Q12287\",\"3245\":\"Q12291\",\"3246\":\"Q12296\",\"3247\":\"Q12297\",\"3248\":\"Q12298\",\"3249\":\"Q12301\",\"3250\":\"Q12305\",\"3251\":\"Q12306\",\"3252\":\"Q12309\",\"3253\":\"Q12311\",\"3254\":\"Q12314\",\"3255\":\"Q12315\",\"3256\":\"Q12321\",\"3257\":\"Q12324\",\"3258\":\"Q12328\",\"3259\":\"Q12329\",\"3260\":\"Q12331\",\"3261\":\"Q12335\",\"3262\":\"Q12339\",\"3263\":\"Q12341\",\"3264\":\"Q12343\",\"3265\":\"Q12344\",\"3266\":\"Q12345\",\"3267\":\"Q12349\",\"3268\":\"Q12354\",\"3269\":\"Q12355\",\"3270\":\"Q12359\",\"3271\":\"Q12363\",\"3272\":\"Q12365\",\"3273\":\"Q12372\",\"3274\":\"Q12373\",\"3275\":\"Q12374\",\"3276\":\"Q12375\",\"3277\":\"Q12377\",\"3278\":\"Q12382\",\"3279\":\"Q12386\",\"3280\":\"Q12387\",\"3281\":\"Q12389\",\"3282\":\"Q12396\",\"3283\":\"Q12400\",\"3284\":\"Q12402\",\"3285\":\"Q12403\",\"3286\":\"Q12404\",\"3287\":\"Q12406\",\"3288\":\"Q12408\",\"3289\":\"Q12412\",\"3290\":\"Q12415\",\"3291\":\"Q12417\",\"3292\":\"Q12427\",\"3293\":\"Q12428\",\"3294\":\"Q12429\",\"3295\":\"Q12432\",\"3296\":\"Q12433\",\"3297\":\"Q12434\",\"3298\":\"Q12436\",\"3299\":\"Q12438\",\"3300\":\"Q12443\",\"3301\":\"Q12445\",\"3302\":\"Q12446\",\"3303\":\"Q12447\",\"3304\":\"Q12449\",\"3305\":\"Q12450\",\"3306\":\"Q12451\",\"3307\":\"Q12452\",\"3308\":\"Q12453\",\"3309\":\"Q12457\",\"3310\":\"Q12458\",\"3311\":\"Q12460\",\"3312\":\"Q12462\",\"3313\":\"Q12463\",\"3314\":\"Q12464\",\"3315\":\"Q12465\",\"3316\":\"Q12466\",\"3317\":\"Q12467\",\"3318\":\"Q12472\",\"3319\":\"Q12473\",\"3320\":\"Q12476\",\"3321\":\"Q12480\",\"3322\":\"Q12481\",\"3323\":\"Q12482\",\"3324\":\"Q12486\",\"3325\":\"Q12487\",\"3326\":\"Q12494\",\"3327\":\"Q12495\",\"3328\":\"Q12496\",\"3329\":\"Q12499\",\"3330\":\"Q12500\",\"3331\":\"Q12502\",\"3332\":\"Q12504\",\"3333\":\"Q12509\",\"3334\":\"Q12510\",\"3335\":\"Q12511\",\"3336\":\"Q12513\",\"3337\":\"Q12514\",\"3338\":\"Q12515\",\"3339\":\"Q12517\",\"3340\":\"Q12518\",\"3341\":\"Q12522\",\"3342\":\"Q12523\",\"3343\":\"Q12527\",\"3344\":\"Q12532\",\"3345\":\"Q12672\",\"3346\":\"Q12674\",\"3347\":\"Q12675\",\"3348\":\"Q12676\",\"3349\":\"Q12680\",\"3350\":\"Q12692\",\"3351\":\"Q12697\",\"3352\":\"Q12743\",\"3353\":\"Q12745\",\"3354\":\"Q12746\",\"3355\":\"Q12749\",\"3356\":\"Q12753\",\"3357\":\"Q12754\",\"3358\":\"Q3E6R5\",\"3359\":\"Q3E705\",\"3360\":\"Q3E747\",\"3361\":\"Q3E754\",\"3362\":\"Q3E756\",\"3363\":\"Q3E757;P0C0W9\",\"3364\":\"Q3E764\",\"3365\":\"Q3E772\",\"3366\":\"Q3E792;P0C0T4\",\"3367\":\"Q3E793\",\"3368\":\"Q3E795\",\"3369\":\"Q3E7A4\",\"3370\":\"Q3E7C1\",\"3371\":\"Q3E7X9\",\"3372\":\"Q3E7Y3;P0C0W1\",\"3373\":\"Q3E7Z5\",\"3374\":\"Q3E830\",\"3375\":\"Q3E846\",\"3376\":\"Q6Q547\",\"3377\":\"Q6Q560\",\"3378\":\"Q6WNK7\",\"3379\":\"Q86ZR7\",\"3380\":\"Q8J0M4\",\"3381\":\"Q8TGU7\",\"3382\":\"Q92316\",\"3383\":\"Q92317\",\"3384\":\"Q92331\",\"3385\":\"Q96VH5\",\"3386\":\"Q99176\",\"3387\":\"Q99177\",\"3388\":\"Q99181\",\"3389\":\"Q99186\",\"3390\":\"Q99189\",\"3391\":\"Q99190\",\"3392\":\"Q99207\",\"3393\":\"Q99216\",\"3394\":\"Q99220\",\"3395\":\"Q99222\",\"3396\":\"Q99247\",\"3397\":\"Q99252\",\"3398\":\"Q99257\",\"3399\":\"Q99258\",\"3400\":\"Q99260\",\"3401\":\"Q99271\",\"3402\":\"Q99278\",\"3403\":\"Q99287\",\"3404\":\"Q99288\",\"3405\":\"Q99297\",\"3406\":\"Q99314\",\"3407\":\"Q99316\",\"3408\":\"Q99321\",\"3409\":\"Q99369\",\"3410\":\"Q99383\",\"3411\":\"Q99385\",\"3412\":\"Q99394\",\"3413\":\"Q9P305\",\"3414\":\"Q9URQ5\"},\"Gene names\":{\"0\":\"STE2\",\"1\":\"SAL1\",\"2\":\"CET1\",\"3\":\"FOB1\",\"4\":\"RPS9A\",\"5\":\"THP2\",\"6\":\"CCW14\",\"7\":\"RPN13\",\"8\":\"O13585\",\"9\":\"RPL36B\",\"10\":\"MBF1\",\"11\":\"O43137\",\"12\":\"MDM35\",\"13\":\"TIM9\",\"14\":\"SEM1\",\"15\":\"CYC1\",\"16\":\"QCR6\",\"17\":\"QCR7\",\"18\":\"CYB2\",\"19\":\"ADH1\",\"20\":\"TDH2\",\"21\":\"TDH3\",\"22\":\"TDH1\",\"23\":\"COX1\",\"24\":\"COX2\",\"25\":\"COX5A\",\"26\":\"COX5B\",\"27\":\"COX6\",\"28\":\"CCP1\",\"29\":\"SOD1\",\"30\":\"SOD2\",\"31\":\"HIS1\",\"32\":\"CDC28\",\"33\":\"CDC19\",\"34\":\"PGK1\",\"35\":\"SUC2\",\"36\":\"PRC1\",\"37\":\"CAR1\",\"38\":\"HIS4\",\"39\":\"IPP1\",\"40\":\"ATP2\",\"41\":\"CIT1\",\"42\":\"TRP2\",\"43\":\"ENO1\",\"44\":\"ENO2\",\"45\":\"ILV1\",\"46\":\"TRP5\",\"47\":\"TRP3\",\"48\":\"TPI1\",\"49\":\"GPM1\",\"50\":\"MES1\",\"51\":\"RAS1\",\"52\":\"RAS2\",\"53\":\"YPT1\",\"54\":\"HTB2\",\"55\":\"HHF1\\/HHF2\",\"56\":\"VAR1\",\"57\":\"RPP2B\",\"58\":\"RPL28\",\"59\":\"TUB2\",\"60\":\"HSP82\",\"61\":\"TUF1\",\"62\":\"TEF1\\/TEF2\",\"63\":\"REP1\",\"64\":\"REP2\",\"65\":\"CBP2\",\"66\":\"AI1\",\"67\":\"AI2\",\"68\":\"URA3\",\"69\":\"CPA2\",\"70\":\"COX4\",\"71\":\"ADE4\",\"72\":\"RPO21\",\"73\":\"RPO31\",\"74\":\"ARG4\",\"75\":\"PAB1\",\"76\":\"ADE8\",\"77\":\"RPL24A\",\"78\":\"RPL25\",\"79\":\"AAC1\",\"80\":\"TOP1\",\"81\":\"THS1\",\"82\":\"DPS1\",\"83\":\"MSW1\",\"84\":\"HXK1\",\"85\":\"HXK2\",\"86\":\"CDC9\",\"87\":\"CDC25\",\"88\":\"POR1\",\"89\":\"HTA2;HTA1\",\"90\":\"PMA1;PMA2\",\"91\":\"ARG3\",\"92\":\"RPP0\",\"93\":\"RPP1A\",\"94\":\"RPP2A\",\"95\":\"HEM2\",\"96\":\"CHO2\",\"97\":\"OPI3\",\"98\":\"SUP35\",\"99\":\"ATP4\",\"100\":\"MET6\",\"101\":\"RPL7A\",\"102\":\"RPL9A\",\"103\":\"RPL6B\",\"104\":\"RPL17A\",\"105\":\"RPL33A\",\"106\":\"RPL36A\",\"107\":\"RPL29\",\"108\":\"RPL15A\",\"109\":\"RPL22A\",\"110\":\"RPS3\",\"111\":\"RPS9B\",\"112\":\"RPS13\",\"113\":\"RPS31\",\"114\":\"TPK3\",\"115\":\"CDC36\",\"116\":\"CDC37\",\"117\":\"NOT3\",\"118\":\"PRT1\",\"119\":\"SCP160\",\"120\":\"MET17\",\"121\":\"CTT1\",\"122\":\"ILV5\",\"123\":\"PDC1\",\"124\":\"CYC3\",\"125\":\"PIS1\",\"126\":\"LEU4\",\"127\":\"TPK2\",\"128\":\"DED1\",\"129\":\"SIR2\",\"130\":\"SIR3\",\"131\":\"CDC31\",\"132\":\"DCD1\",\"133\":\"HIP1\",\"134\":\"PDE2\",\"135\":\"RAD1\",\"136\":\"RAD52\",\"137\":\"RHO1\",\"138\":\"RHO2\",\"139\":\"SNF1\",\"140\":\"CDC21\",\"141\":\"TOP2\",\"142\":\"CMD1\",\"143\":\"RAD3\",\"144\":\"SPT3\",\"145\":\"CYT1\",\"146\":\"FAS1\",\"147\":\"ADK1\",\"148\":\"HIS5\",\"149\":\"TOM70\",\"150\":\"MST1\",\"151\":\"ADE57\",\"152\":\"ADE3\",\"153\":\"ADH3\",\"154\":\"ADR1\",\"155\":\"ATP1\",\"156\":\"CBP6\",\"157\":\"COR1\",\"158\":\"QCR2\",\"159\":\"CPA1\",\"160\":\"URA2\",\"161\":\"CDC33\",\"162\":\"GDH1\",\"163\":\"HTS1\",\"164\":\"LEU1\",\"165\":\"MRS1\",\"166\":\"PEP4\",\"167\":\"PHO2\",\"168\":\"PHO4\",\"169\":\"DST1\",\"170\":\"PFY1\",\"171\":\"PUT2\",\"172\":\"ERG12\",\"173\":\"BCY1\",\"174\":\"RPS19B;RPS19A\",\"175\":\"SEC53\",\"176\":\"SES1\",\"177\":\"TRP4\",\"178\":\"ILV2\",\"179\":\"ARD1\",\"180\":\"SEC4\",\"181\":\"LYS2\",\"182\":\"RPC40\",\"183\":\"VAS1\",\"184\":\"CDC4\",\"185\":\"LTE1\",\"186\":\"MOD5\",\"187\":\"CAR2\",\"188\":\"CHS1\",\"189\":\"PBS2\",\"190\":\"RIP1\",\"191\":\"FUM1\",\"192\":\"MSF1\",\"193\":\"CHO1\",\"194\":\"NUC1\",\"195\":\"RPB2\",\"196\":\"ERG20\",\"197\":\"QCR8\",\"198\":\"GPA1\",\"199\":\"ARO1\",\"200\":\"MSS18\",\"201\":\"LEU3\",\"202\":\"CYR1\",\"203\":\"CIT2\",\"204\":\"MYO1\",\"205\":\"GCD1\",\"206\":\"SUI3\",\"207\":\"PRB1\",\"208\":\"PUT1\",\"209\":\"ILS1\",\"210\":\"MIS1\",\"211\":\"ATP5\",\"212\":\"SWI1\",\"213\":\"KEX1\",\"214\":\"LPD1\",\"215\":\"TUB1\",\"216\":\"TUB3\",\"217\":\"CDC16\",\"218\":\"TRL1\",\"219\":\"RNR2\",\"220\":\"HEM1\",\"221\":\"SWI6\",\"222\":\"RPS21A\",\"223\":\"RPL27A;RPL27B\",\"224\":\"RPL31A\",\"225\":\"RPL31B\",\"226\":\"TY1A-H;TY1A-MR2;TY1A-LR1;TY1A-GR3;TY1A-ER2;TY1A-DR5;TY1A-BR;TY1A-PR2;TY1A-OR\",\"227\":\"TY1B-PR1\",\"228\":\"TY2B-LR1\",\"229\":\"P0C5N3\",\"230\":\"HAP1\",\"231\":\"SSC1\",\"232\":\"PBI2\",\"233\":\"RPL20B;RPL20A\",\"234\":\"RPL43B;RPL43A\",\"235\":\"RPL42B;RPL42A\",\"236\":\"RPS23B;RPS23A\",\"237\":\"RPS24B;RPS24A\",\"238\":\"RPS30B;RPS30A\",\"239\":\"RPS4B;RPS4A\",\"240\":\"RPS6B;RPS6A\",\"241\":\"RPS8B;RPS8A\",\"242\":\"RPL23B;RPL23A\",\"243\":\"RPL1B;RPL1A\",\"244\":\"RPL2B;RPL2A\",\"245\":\"RPS11B;RPS11A\",\"246\":\"RPL18B;RPL18A\",\"247\":\"RPS16B;RPS16A\",\"248\":\"RPL12B;RPL12A\",\"249\":\"RPS18B;RPS18A\",\"250\":\"TY1A-PL;TY1A-LR2;TY1A-ER1;TY1A-DR6\",\"251\":\"RPL19B;RPL19A\",\"252\":\"RPL35B;RPL35A\",\"253\":\"SBP1\",\"254\":\"TIF1\\/TIF2\",\"255\":\"ADH4\",\"256\":\"PRI1\",\"257\":\"MAS1\",\"258\":\"MRS3\",\"259\":\"SSA1\",\"260\":\"SSA2\",\"261\":\"ERG11\",\"262\":\"RPP1B\",\"263\":\"SAM1\",\"264\":\"MRP1\",\"265\":\"MRP2\",\"266\":\"RPL4A\",\"267\":\"GPA2\",\"268\":\"PET54\",\"269\":\"MTF2\",\"270\":\"HOM3\",\"271\":\"HSF1\",\"272\":\"MAK16\",\"273\":\"RPA190\",\"274\":\"SEC7\",\"275\":\"ARF1\",\"276\":\"PYC1\",\"277\":\"NAM2\",\"278\":\"HEM13\",\"279\":\"ZWF1\",\"280\":\"CDC24\",\"281\":\"SSB1\",\"282\":\"PHO8\",\"283\":\"NHP6A\",\"284\":\"NHP6B\",\"285\":\"SEC12\",\"286\":\"BIK1\",\"287\":\"RNA1\",\"288\":\"TAF13\",\"289\":\"SCH9\",\"290\":\"MAS2\",\"291\":\"RAP1\",\"292\":\"SST2\",\"293\":\"SIR4\",\"294\":\"PDR1\",\"295\":\"SUP45\",\"296\":\"WHI2\",\"297\":\"TCP1\",\"298\":\"BAR1\",\"299\":\"HMG1\",\"300\":\"HMG2\",\"301\":\"MRP13\",\"302\":\"MRP7\",\"303\":\"YPK1\",\"304\":\"LAT1\",\"305\":\"PGI1\",\"306\":\"RAD50\",\"307\":\"GCD2\",\"308\":\"STE6\",\"309\":\"PEP5\",\"310\":\"UNG1\",\"311\":\"SNF4\",\"312\":\"NAT1\",\"313\":\"SRS2\",\"314\":\"CAF20\",\"315\":\"KEX2\",\"316\":\"KIN1\",\"317\":\"KIN2\",\"318\":\"GLN4\",\"319\":\"PCT1\",\"320\":\"URA5\",\"321\":\"POL1\",\"322\":\"SPT15\",\"323\":\"RPO41\",\"324\":\"CAP2\",\"325\":\"STE12\",\"326\":\"PMR1\",\"327\":\"ENA1\",\"328\":\"HOM2\",\"329\":\"MSI1\",\"330\":\"RSR1\",\"331\":\"INO4\",\"332\":\"DPM1\",\"333\":\"GCY1\",\"334\":\"RPL30\",\"335\":\"RPL3\",\"336\":\"RPS17B;RPS17A\",\"337\":\"ABF1\",\"338\":\"CHS2\",\"339\":\"SNA3\",\"340\":\"FBA1\",\"341\":\"YAK1\",\"342\":\"KSS1\",\"343\":\"SAM35\",\"344\":\"RAD9\",\"345\":\"GCN3\",\"346\":\"GFA1\",\"347\":\"NMT1\",\"348\":\"CMP2\",\"349\":\"BPT1\",\"350\":\"CPR1\",\"351\":\"ARO3\",\"352\":\"APE1\",\"353\":\"SEC63\",\"354\":\"NSP1\",\"355\":\"MTF1\",\"356\":\"CYC8\",\"357\":\"TAL1\",\"358\":\"HSC82\",\"359\":\"MSD1\",\"360\":\"KRS1\",\"361\":\"AMD1\",\"362\":\"SEC23\",\"363\":\"SEC11\",\"364\":\"PUT4\",\"365\":\"MSS116\",\"366\":\"POL3\",\"367\":\"GCN2\",\"368\":\"GUK1\",\"369\":\"IDI1\",\"370\":\"TRM1\",\"371\":\"FRS1\",\"372\":\"FRS2\",\"373\":\"NOP1\",\"374\":\"URA6\",\"375\":\"BGL2\",\"376\":\"STI1\",\"377\":\"UBC4\",\"378\":\"CKA1\",\"379\":\"MIP1\",\"380\":\"POL30\",\"381\":\"ABP1\",\"382\":\"PRP16\",\"383\":\"THR4\",\"384\":\"VMA2\",\"385\":\"RPB3\",\"386\":\"PDA1\",\"387\":\"PDX1\",\"388\":\"KAR2\",\"389\":\"YEF3\",\"390\":\"OM45\",\"391\":\"APA1\",\"392\":\"NCP1\",\"393\":\"HEM15\",\"394\":\"TUP1\",\"395\":\"SEN2\",\"396\":\"ALG1\",\"397\":\"RGP1\",\"398\":\"PFK1\",\"399\":\"PFK2\",\"400\":\"FUS3\",\"401\":\"STF2\",\"402\":\"FCY2\",\"403\":\"SEC2\",\"404\":\"RPL8A\",\"405\":\"CBF1\",\"406\":\"KAR3\",\"407\":\"SAC7\",\"408\":\"PHO85\",\"409\":\"VMA1\",\"410\":\"THR1\",\"411\":\"MDH1\",\"412\":\"TPM1\",\"413\":\"SRV2\",\"414\":\"PET123\",\"415\":\"HPR1\",\"416\":\"UGA1\",\"417\":\"GRX2\",\"418\":\"GLK1\",\"419\":\"SKI3\",\"420\":\"RPC31\",\"421\":\"CLC1\",\"422\":\"CPT1\",\"423\":\"PDI1\",\"424\":\"PET9\",\"425\":\"MDM10\",\"426\":\"SNF5\",\"427\":\"ATP10\",\"428\":\"ARG8\",\"429\":\"FUR1\",\"430\":\"ART10\",\"431\":\"SEC18\",\"432\":\"STE4\",\"433\":\"STE18\",\"434\":\"SNF6\",\"435\":\"DDR48\",\"436\":\"COQ1\",\"437\":\"YPK2\",\"438\":\"DAP2\",\"439\":\"IRA1\",\"440\":\"CDC42\",\"441\":\"FAS2\",\"442\":\"GAP1\",\"443\":\"IRA2\",\"444\":\"KGD2\",\"445\":\"RGR1\",\"446\":\"SAM2\",\"447\":\"ACO1\",\"448\":\"CKA2\",\"449\":\"COX11\",\"450\":\"MYO2\",\"451\":\"EXO70\",\"452\":\"GAL11\",\"453\":\"PRP6\",\"454\":\"PRP9\",\"455\":\"HNM1\",\"456\":\"UBR1\",\"457\":\"YAP1\",\"458\":\"PHO13\",\"459\":\"HSP60\",\"460\":\"YMR31\",\"461\":\"MRPL44\",\"462\":\"TYR1\",\"463\":\"URA4\",\"464\":\"FPR1\",\"465\":\"MRPL33\",\"466\":\"PRP2\",\"467\":\"ZRC1\",\"468\":\"SFL1\",\"469\":\"SRP54\",\"470\":\"RPB4\",\"471\":\"RPB5\",\"472\":\"RPO26\",\"473\":\"RPB8\",\"474\":\"DBP3\",\"475\":\"HCA4\",\"476\":\"DBP5\",\"477\":\"PRI2\",\"478\":\"SUI2\",\"479\":\"MAK11\",\"480\":\"CKI1\",\"481\":\"CKS1\",\"482\":\"SIT4\",\"483\":\"SAR1\",\"484\":\"NUP1\",\"485\":\"VPS33\",\"486\":\"KGD1\",\"487\":\"OLE1\",\"488\":\"SPE2\",\"489\":\"ACE2\",\"490\":\"PRE10\",\"491\":\"SCL1\",\"492\":\"ADE2\",\"493\":\"CCA1\",\"494\":\"PWP1\",\"495\":\"ATP15\",\"496\":\"MSB1\",\"497\":\"UTR1\",\"498\":\"ISY1\",\"499\":\"OSM1\",\"500\":\"RNR1\",\"501\":\"REB1\",\"502\":\"CBP3\",\"503\":\"VPS1\",\"504\":\"COX10\",\"505\":\"DAL81\",\"506\":\"UBC1\",\"507\":\"MRPS28\",\"508\":\"SDH2\",\"509\":\"SEC62\",\"510\":\"SRM1\",\"511\":\"POL2\",\"512\":\"IDP1\",\"513\":\"OPI1\",\"514\":\"MCK1\",\"515\":\"KRE5\",\"516\":\"BAS1\",\"517\":\"SNF2\",\"518\":\"MDH2\",\"519\":\"ATP12\",\"520\":\"AEP2\",\"521\":\"CHC1\",\"522\":\"RPA135\",\"523\":\"RPB10\",\"524\":\"EPT1\",\"525\":\"PRE1\",\"526\":\"GAS1\",\"527\":\"XRN1\",\"528\":\"MSN1\",\"529\":\"SSA4\",\"530\":\"VMA4\",\"531\":\"DBF2\",\"532\":\"KIN3\",\"533\":\"NPR1\",\"534\":\"SLY1\",\"535\":\"SEC22\",\"536\":\"SLY41\",\"537\":\"TRX1\",\"538\":\"VPS15\",\"539\":\"SEC15\",\"540\":\"RET1\",\"541\":\"RFA1\",\"542\":\"MRPL8\",\"543\":\"MRPL20\",\"544\":\"MSM1\",\"545\":\"UBA1\",\"546\":\"CMK2\",\"547\":\"VPS34\",\"548\":\"SIN3\",\"549\":\"ESS1\",\"550\":\"ARG1\",\"551\":\"TRX2\",\"552\":\"BET1\",\"553\":\"APN1\",\"554\":\"HSP12\",\"555\":\"AIM17\",\"556\":\"SPA2\",\"557\":\"URE2\",\"558\":\"RPS1B\",\"559\":\"TKL1\",\"560\":\"TAF2\",\"561\":\"CPR2\",\"562\":\"YCK1\",\"563\":\"YCK2\",\"564\":\"SGV1\",\"565\":\"HYP2\",\"566\":\"MRPL25\",\"567\":\"PRP28\",\"568\":\"MRS4\",\"569\":\"NAR1\",\"570\":\"AAT2\",\"571\":\"STE11\",\"572\":\"HXT2\",\"573\":\"PPH22\",\"574\":\"SPT6\",\"575\":\"PRE9\",\"576\":\"PRE8\",\"577\":\"MIR1\",\"578\":\"VAN1\",\"579\":\"VPS3\",\"580\":\"TOM40\",\"581\":\"PRE7\",\"582\":\"EXG1\",\"583\":\"GPI12\",\"584\":\"SCO1\",\"585\":\"FPS1\",\"586\":\"RPL24B\",\"587\":\"SSD1\",\"588\":\"MCM3\",\"589\":\"SEC14\",\"590\":\"DBR1\",\"591\":\"PRP22\",\"592\":\"DPB2\",\"593\":\"ERG8\",\"594\":\"PKC1\",\"595\":\"MNE1\",\"596\":\"DBP2\",\"597\":\"UBP1\",\"598\":\"IFM1\",\"599\":\"MEF1\",\"600\":\"TSR4\",\"601\":\"PUP1\",\"602\":\"PTP1\",\"603\":\"LCB1\",\"604\":\"ERG6\",\"605\":\"MRM1\",\"606\":\"NAP1\",\"607\":\"SIS1\",\"608\":\"CNB1\",\"609\":\"RNA14\",\"610\":\"RNA15\",\"611\":\"SWI4\",\"612\":\"SCJ1\",\"613\":\"SAT4\",\"614\":\"CPR4\",\"615\":\"MSH3\",\"616\":\"PUF4\",\"617\":\"ERG4\",\"618\":\"CDC10\",\"619\":\"RVS161\",\"620\":\"STE50\",\"621\":\"SLM5\",\"622\":\"YCP4\",\"623\":\"P25351\",\"624\":\"NPP1\",\"625\":\"BPH1\",\"626\":\"SNT1\",\"627\":\"ELO2\",\"628\":\"RRP43\",\"629\":\"PHO87\",\"630\":\"P25361\",\"631\":\"SED4\",\"632\":\"OCA4\",\"633\":\"RNQ1\",\"634\":\"RRP7\",\"635\":\"LSB5\",\"636\":\"GFD2\",\"637\":\"ADP1\",\"638\":\"TRX3\",\"639\":\"GRX1\",\"640\":\"NFS1\",\"641\":\"PRD1\",\"642\":\"AGP1\",\"643\":\"RSA4\",\"644\":\"TY2A-C\",\"645\":\"TY2B-C\",\"646\":\"BOS1\",\"647\":\"USO1\",\"648\":\"RPC53\",\"649\":\"RPS2\",\"650\":\"PUP3\",\"651\":\"RAD51\",\"652\":\"YDJ1\",\"653\":\"VMA3\",\"654\":\"SGF29\",\"655\":\"GBP2\",\"656\":\"BUD3\",\"657\":\"DCC1\",\"658\":\"RER1\",\"659\":\"SRO9\",\"660\":\"MGR1\",\"661\":\"EMC1\",\"662\":\"POF1\",\"663\":\"PBN1\",\"664\":\"SPB1\",\"665\":\"KRR1\",\"666\":\"MRC1\",\"667\":\"ILV6\",\"668\":\"P25617\",\"669\":\"CWH43\",\"670\":\"SYP1\",\"671\":\"IMG1\",\"672\":\"BUD23\",\"673\":\"ARE1\",\"674\":\"P25631\",\"675\":\"RSC6\",\"676\":\"PWP2\",\"677\":\"P25639\",\"678\":\"ATG15\",\"679\":\"IMG2\",\"680\":\"PAT1\",\"681\":\"SRB8\",\"682\":\"CSM1\",\"683\":\"P25654\",\"684\":\"CDC39\",\"685\":\"CDC50\",\"686\":\"CDC48\",\"687\":\"CPR3\",\"688\":\"SPB4\",\"689\":\"MSH1\",\"690\":\"MSH2\",\"691\":\"RPL5\",\"692\":\"UGA3\",\"693\":\"BUB2\",\"694\":\"PPZ1\",\"695\":\"CDC60\",\"696\":\"YUR1\",\"697\":\"RFA2\",\"698\":\"RFA3\",\"699\":\"RPS5\",\"700\":\"RPL16A\",\"701\":\"RPL16B\",\"702\":\"RPS7A\",\"703\":\"RAD27\",\"704\":\"INO2\",\"705\":\"DPB3\",\"706\":\"APL1\",\"707\":\"NSR1\",\"708\":\"PHO91\",\"709\":\"URK1\",\"710\":\"CPS1\",\"711\":\"ADE1\",\"712\":\"CDC15\",\"713\":\"BUD14\",\"714\":\"COQ3\",\"715\":\"SPT5\",\"716\":\"COQ8\",\"717\":\"MIG1\",\"718\":\"PEP3\",\"719\":\"KRE2\",\"720\":\"KTR1\",\"721\":\"CNE1\",\"722\":\"ERV1\",\"723\":\"NAM9\",\"724\":\"RPB9\",\"725\":\"RPC19\",\"726\":\"PRP45\",\"727\":\"POP5\",\"728\":\"GAR1\",\"729\":\"PPA2\",\"730\":\"IDH2\",\"731\":\"URA1\",\"732\":\"OXP1\",\"733\":\"URA7\",\"734\":\"CWP1\",\"735\":\"YJU3\",\"736\":\"CAP1\",\"737\":\"LAC1\",\"738\":\"YIM1\",\"739\":\"SBA1\",\"740\":\"PRR1\",\"741\":\"MSP1\",\"742\":\"KIP2\",\"743\":\"ARO2\",\"744\":\"MRP17\",\"745\":\"HEM3\",\"746\":\"SEC20\",\"747\":\"PEX3\",\"748\":\"EHD3\",\"749\":\"IDH1\",\"750\":\"CTS1\",\"751\":\"SUA7\",\"752\":\"BRF1\",\"753\":\"HRR25\",\"754\":\"BMH1\",\"755\":\"PEX4\",\"756\":\"BEM1\",\"757\":\"RPL8B\",\"758\":\"CHS3\",\"759\":\"PAP1\",\"760\":\"MCM2\",\"761\":\"SEC65\",\"762\":\"MCM5\",\"763\":\"TRR1\",\"764\":\"RIF1\",\"765\":\"CAM1\",\"766\":\"ERG9\",\"767\":\"PMI40\",\"768\":\"ITR1\",\"769\":\"SEC1\",\"770\":\"FAA1\",\"771\":\"PRE2\",\"772\":\"PRE4\",\"773\":\"MCM4\",\"774\":\"NAM7\",\"775\":\"MRF1\",\"776\":\"GPI10\",\"777\":\"CRM1\",\"778\":\"ATP7\",\"779\":\"SNC1\",\"780\":\"DEG1\",\"781\":\"HOM6\",\"782\":\"RAD16\",\"783\":\"MRPL9\",\"784\":\"CYS3\",\"785\":\"PSK1\",\"786\":\"SWC3\",\"787\":\"FUN30\",\"788\":\"FUN26\",\"789\":\"PMT2\",\"790\":\"TPD3\",\"791\":\"CCR4\",\"792\":\"DEP1\",\"793\":\"VMA5\",\"794\":\"HSP104\",\"795\":\"TPS2\",\"796\":\"OCH1\",\"797\":\"ACB1\",\"798\":\"MSK1\",\"799\":\"SEC21\",\"800\":\"ARO7\",\"801\":\"MET22\",\"802\":\"GUT2\",\"803\":\"SIN4\",\"804\":\"PRO3\",\"805\":\"PRO1\",\"806\":\"MGM1\",\"807\":\"GLN1\",\"808\":\"ACH1\",\"809\":\"AFG1\",\"810\":\"PEP1\",\"811\":\"EFT1\\/EFT2\",\"812\":\"PYC2\",\"813\":\"DBF20\",\"814\":\"YPS1\",\"815\":\"DGR2\",\"816\":\"YMC1\",\"817\":\"OAC1\",\"818\":\"MOT1\",\"819\":\"MSS51\",\"820\":\"NUD1\",\"821\":\"PSE1\",\"822\":\"RME1\",\"823\":\"HMX1\",\"824\":\"NDI1\",\"825\":\"VPH2\",\"826\":\"SRP21\",\"827\":\"HEM12\",\"828\":\"RPC82\",\"829\":\"IMP2'\",\"830\":\"ERG2\",\"831\":\"ERG3\",\"832\":\"NTH1\",\"833\":\"IRE1\",\"834\":\"SPT14\",\"835\":\"SMY1\",\"836\":\"VMA6\",\"837\":\"TFC1\",\"838\":\"SAC1\",\"839\":\"MVD1\",\"840\":\"PUP2\",\"841\":\"SPC110\",\"842\":\"ARP2\",\"843\":\"YBT1\",\"844\":\"MRP20\",\"845\":\"MRP49\",\"846\":\"MET4\",\"847\":\"MDH3\",\"848\":\"RIM1\",\"849\":\"ASF1\",\"850\":\"ARO4\",\"851\":\"BIO2\",\"852\":\"ATP11\",\"853\":\"APE2\",\"854\":\"CDC3\",\"855\":\"CDC11\",\"856\":\"DPH2\",\"857\":\"ERG24\",\"858\":\"ACP1\",\"859\":\"HYM1\",\"860\":\"HXT1\",\"861\":\"HXT3\",\"862\":\"HXT4\",\"863\":\"CDC12\",\"864\":\"DPH5\",\"865\":\"EFB1\",\"866\":\"FPR2\",\"867\":\"PDB1\",\"868\":\"EUG1\",\"869\":\"ERG1\",\"870\":\"HIR1\",\"871\":\"HIR2\",\"872\":\"GCD11\",\"873\":\"HOG1\",\"874\":\"KRE6\",\"875\":\"LYP1\",\"876\":\"MYO4\",\"877\":\"AEP1\",\"878\":\"NGG1\",\"879\":\"NHP2\",\"880\":\"RPN12\",\"881\":\"NIP1\",\"882\":\"NUP2\",\"883\":\"NDC1\",\"884\":\"GCD6\",\"885\":\"GCD7\",\"886\":\"CBF2\",\"887\":\"NAB2\",\"888\":\"PAN1\",\"889\":\"PET309\",\"890\":\"PRP19\",\"891\":\"PRP21\",\"892\":\"ECM25\",\"893\":\"ZUO1\",\"894\":\"DUR1,2\",\"895\":\"RPA12\",\"896\":\"SPT16\",\"897\":\"RPD3\",\"898\":\"CDC5\",\"899\":\"VPH1\",\"900\":\"SCM4\",\"901\":\"RPN2\",\"902\":\"SMI1\",\"903\":\"SNQ2\",\"904\":\"SRB4\",\"905\":\"SRB6\",\"906\":\"SIP1\",\"907\":\"SUA5\",\"908\":\"SUV3\",\"909\":\"CYS4\",\"910\":\"SRP40\",\"911\":\"STE14\",\"912\":\"SRB5\",\"913\":\"PUB1\",\"914\":\"SSE1\",\"915\":\"SSE2\",\"916\":\"SWI3\",\"917\":\"STH1\",\"918\":\"GLC7\",\"919\":\"SAC6\",\"920\":\"TOR2\",\"921\":\"SEC17\",\"922\":\"MUD1\",\"923\":\"PET127\",\"924\":\"RTG1\",\"925\":\"RTG2\",\"926\":\"VMA8\",\"927\":\"RML2\",\"928\":\"FRD1\",\"929\":\"IES6\",\"930\":\"P32618\",\"931\":\"GDA1\",\"932\":\"UTR2\",\"933\":\"UTR4\",\"934\":\"RAD23\",\"935\":\"ANP1\",\"936\":\"PMD1\",\"937\":\"BRR2\",\"938\":\"GRX4\",\"939\":\"ECM32\",\"940\":\"CHD1\",\"941\":\"DNF1\",\"942\":\"KAP122\",\"943\":\"HBS1\",\"944\":\"NRP1\",\"945\":\"SFA1\",\"946\":\"TOA2\",\"947\":\"TFB1\",\"948\":\"ABD1\",\"949\":\"SCT1\",\"950\":\"MGM101\",\"951\":\"SLA1\",\"952\":\"FRE1\",\"953\":\"YSC83\",\"954\":\"AFG2\",\"955\":\"YME1\",\"956\":\"COT1\",\"957\":\"COX13\",\"958\":\"ELM1\",\"959\":\"EMP70\",\"960\":\"EMP24\",\"961\":\"ZRT1\",\"962\":\"FZF1\",\"963\":\"GYP6\",\"964\":\"MRE11\",\"965\":\"TIM12\",\"966\":\"NGR1\",\"967\":\"NPL6\",\"968\":\"ORC2\",\"969\":\"GSP1\",\"970\":\"BCS1\",\"971\":\"YME2\",\"972\":\"SEC6\",\"973\":\"RAD5\",\"974\":\"PEP12\",\"975\":\"SEC8\",\"976\":\"PTM1\",\"977\":\"NFU1\",\"978\":\"UGP1\",\"979\":\"MRS6\",\"980\":\"SSO1\",\"981\":\"BEM3\",\"982\":\"HFA1\",\"983\":\"LIP5\",\"984\":\"DLD1\",\"985\":\"DRS1\",\"986\":\"TRS65\",\"987\":\"PRS1\",\"988\":\"PDC2\",\"989\":\"TIM23\",\"990\":\"CYM1\",\"991\":\"IMP3\",\"992\":\"SKG6\",\"993\":\"PTR2\",\"994\":\"MRP4\",\"995\":\"MRPL6\",\"996\":\"RPS0A\",\"997\":\"MNS1\",\"998\":\"SMC1\",\"999\":\"SMY2\",\"1000\":\"RPC34\",\"1001\":\"SUI1\",\"1002\":\"VAM7\",\"1003\":\"VPS17\",\"1004\":\"SPT4\",\"1005\":\"SEC61\",\"1006\":\"SRP101\",\"1007\":\"YPT7\",\"1008\":\"MRT4\",\"1009\":\"PRP40\",\"1010\":\"ARC19\",\"1011\":\"UBC6\",\"1012\":\"RPT5\",\"1013\":\"RPT3\",\"1014\":\"RPT1\",\"1015\":\"SUR1\",\"1016\":\"PDR5\",\"1017\":\"CSE1\",\"1018\":\"CSE2\",\"1019\":\"DOM34\",\"1020\":\"MDL1\",\"1021\":\"MDL2\",\"1022\":\"CNS1\",\"1023\":\"BUD2\",\"1024\":\"TKL2\",\"1025\":\"DUT1\",\"1026\":\"CBF5\",\"1027\":\"P33324\",\"1028\":\"SNC2\",\"1029\":\"PPZ2\",\"1030\":\"SER1\",\"1031\":\"NTF2\",\"1032\":\"SEC3\",\"1033\":\"SLC1\",\"1034\":\"PRP8\",\"1035\":\"SKN1\",\"1036\":\"SLA2\",\"1037\":\"TFC4\",\"1038\":\"LHP1\",\"1039\":\"PGM1\",\"1040\":\"HSP78\",\"1041\":\"IXR1\",\"1042\":\"LOS1\",\"1043\":\"SPC29\",\"1044\":\"MFT1\",\"1045\":\"RPS1A\",\"1046\":\"TOM6\",\"1047\":\"HIS7\",\"1048\":\"SOF1\",\"1049\":\"PAD1\",\"1050\":\"TRM2\",\"1051\":\"SEC66\",\"1052\":\"NPL4\",\"1053\":\"MRPS5\",\"1054\":\"WBP1\",\"1055\":\"PMT1\",\"1056\":\"TIP20\",\"1057\":\"GCN1\",\"1058\":\"PET112\",\"1059\":\"STE13\",\"1060\":\"NUF2\",\"1061\":\"NIC96\",\"1062\":\"LTV1\",\"1063\":\"RPB7\",\"1064\":\"VPS35\",\"1065\":\"TFC3\",\"1066\":\"STO1\",\"1067\":\"SRB2\",\"1068\":\"TGL1\",\"1069\":\"TIF3\",\"1070\":\"EDE1\",\"1071\":\"TOD6\",\"1072\":\"P34220\",\"1073\":\"PTC3\",\"1074\":\"PTH2\",\"1075\":\"SHP1\",\"1076\":\"YEL1\",\"1077\":\"SKT5\",\"1078\":\"PRX1\",\"1079\":\"MTR2\",\"1080\":\"COY1\",\"1081\":\"LST4\",\"1082\":\"ZRT3\",\"1083\":\"URB1\",\"1084\":\"HCS1\",\"1085\":\"HSL1\",\"1086\":\"UTP11\",\"1087\":\"P34248\",\"1088\":\"KTI12\",\"1089\":\"BMH2\",\"1090\":\"FAB1\",\"1091\":\"TSA1\",\"1092\":\"WHI3\",\"1093\":\"MOT2\",\"1094\":\"PEX5\",\"1095\":\"TOR1\",\"1096\":\"CPR5\",\"1097\":\"SPT7\",\"1098\":\"RRP1\",\"1099\":\"SSS1\",\"1100\":\"TOM20\",\"1101\":\"APS1\",\"1102\":\"AST1\",\"1103\":\"SQT1\",\"1104\":\"TAF14\",\"1105\":\"MDJ1\",\"1106\":\"UTP20\",\"1107\":\"RER2\",\"1108\":\"GCS1\",\"1109\":\"THI80\",\"1110\":\"CSG2\",\"1111\":\"SKI2\",\"1112\":\"SPT10\",\"1113\":\"SPT23\",\"1114\":\"LRG1\",\"1115\":\"TMA19\",\"1116\":\"RPC25\",\"1117\":\"MRP8\",\"1118\":\"YET1\",\"1119\":\"MNR2\",\"1120\":\"P35725\",\"1121\":\"MPE1\",\"1122\":\"NUP120\",\"1123\":\"DEF1\",\"1124\":\"SFK1\",\"1125\":\"BDF1\",\"1126\":\"KES1\",\"1127\":\"SWH1\",\"1128\":\"MRPL38\",\"1129\":\"OCT1\",\"1130\":\"APL2\",\"1131\":\"MYO3\",\"1132\":\"SRY1\",\"1133\":\"TEF4\",\"1134\":\"DHR2\",\"1135\":\"YNK1\",\"1136\":\"MAE1\",\"1137\":\"YKT6\",\"1138\":\"LHS1\",\"1139\":\"VPS21\",\"1140\":\"YPT52\",\"1141\":\"SIS2\",\"1142\":\"TPO5\",\"1143\":\"COS9\",\"1144\":\"YRA2\",\"1145\":\"DOA1\",\"1146\":\"EMC3\",\"1147\":\"EAP1\",\"1148\":\"MIA40\",\"1149\":\"SDS22\",\"1150\":\"SNU114\",\"1151\":\"EBP2\",\"1152\":\"MCD4\",\"1153\":\"ELF1\",\"1154\":\"RSM22\",\"1155\":\"SRP102\",\"1156\":\"NNR2\",\"1157\":\"MCR1\",\"1158\":\"AVT3\",\"1159\":\"CMC1\",\"1160\":\"SHE2\",\"1161\":\"PMU1\",\"1162\":\"CUE2\",\"1163\":\"CAB3\",\"1164\":\"RRP14\",\"1165\":\"PSG1\",\"1166\":\"P36083\",\"1167\":\"MUD2\",\"1168\":\"P36088\",\"1169\":\"ANR2\",\"1170\":\"SPC42\",\"1171\":\"VPS24\",\"1172\":\"TUL1\",\"1173\":\"TFA1\",\"1174\":\"TCD2\",\"1175\":\"PAN3\",\"1176\":\"P36103\",\"1177\":\"SWD2\",\"1178\":\"AUR1\",\"1179\":\"DID4\",\"1180\":\"MIC60\",\"1181\":\"P36114\",\"1182\":\"VPS51\",\"1183\":\"ALY1\",\"1184\":\"RQT4\",\"1185\":\"DBP7\",\"1186\":\"RPC37\",\"1187\":\"BCH2\",\"1188\":\"SAP190\",\"1189\":\"SET3\",\"1190\":\"SPO14\",\"1191\":\"CAF4\",\"1192\":\"SPC34\",\"1193\":\"UTH1\",\"1194\":\"SHB17\",\"1195\":\"PET10\",\"1196\":\"UTP30\",\"1197\":\"TFA2\",\"1198\":\"LAS1\",\"1199\":\"PAM17\",\"1200\":\"GPT2\",\"1201\":\"BET3\",\"1202\":\"P36151\",\"1203\":\"DRE2\",\"1204\":\"TRZ1\",\"1205\":\"RPF2\",\"1206\":\"NUP133\",\"1207\":\"OMA1\",\"1208\":\"TGL4\",\"1209\":\"PXL1\",\"1210\":\"SKG1\",\"1211\":\"TYS1\",\"1212\":\"MRPL3\",\"1213\":\"MRPL4\",\"1214\":\"MRPL7\",\"1215\":\"MRPL10\",\"1216\":\"MRPL11\",\"1217\":\"MRPL15\",\"1218\":\"MRPL24\",\"1219\":\"MRPL27\",\"1220\":\"MRPL28\",\"1221\":\"MRPL17\",\"1222\":\"MRPL36\",\"1223\":\"MRPL40\",\"1224\":\"PIM1\",\"1225\":\"PGM2\",\"1226\":\"GEF1\",\"1227\":\"ABZ1\",\"1228\":\"SOL2\",\"1229\":\"P37263\",\"1230\":\"SHM2\",\"1231\":\"SHM1\",\"1232\":\"NAT2\",\"1233\":\"STV1\",\"1234\":\"STT4\",\"1235\":\"SDH4\",\"1236\":\"QCR10\",\"1237\":\"APE3\",\"1238\":\"GLY1\",\"1239\":\"PAM1\",\"1240\":\"CCL1\",\"1241\":\"VRP1\",\"1242\":\"NOP4\",\"1243\":\"AAP1\",\"1244\":\"ADE17\",\"1245\":\"ASC1\",\"1246\":\"AHP1\",\"1247\":\"BOI1\",\"1248\":\"CDC27\",\"1249\":\"RPL32\",\"1250\":\"PRS4\",\"1251\":\"MRPL16\",\"1252\":\"RIB1\",\"1253\":\"GRX7\",\"1254\":\"MNN2\",\"1255\":\"YPK3\",\"1256\":\"ETR1\",\"1257\":\"HMT1\",\"1258\":\"PDX3\",\"1259\":\"ATP3\",\"1260\":\"AKL1\",\"1261\":\"P38081\",\"1262\":\"BAP2\",\"1263\":\"TAT1\",\"1264\":\"RDH54\",\"1265\":\"YMC2\",\"1266\":\"GRS1\",\"1267\":\"PTC4\",\"1268\":\"ATG42\",\"1269\":\"MEC1\",\"1270\":\"MAK5\",\"1271\":\"ADH5\",\"1272\":\"ARA1\",\"1273\":\"ARL1\",\"1274\":\"MRPS9\",\"1275\":\"POL12\",\"1276\":\"ECM31\",\"1277\":\"RIM2\",\"1278\":\"TAF5\",\"1279\":\"KTR3\",\"1280\":\"KTR4\",\"1281\":\"MCM7\",\"1282\":\"PCS60\",\"1283\":\"ROT2\",\"1284\":\"LDH1\",\"1285\":\"GPX2\",\"1286\":\"ISW1\",\"1287\":\"RIB5\",\"1288\":\"YPT10\",\"1289\":\"DUG2\",\"1290\":\"PBP2\",\"1291\":\"CTP1\",\"1292\":\"APM3\",\"1293\":\"MIX23\",\"1294\":\"SRO77\",\"1295\":\"SEA4\",\"1296\":\"RTG3\",\"1297\":\"SFT2\",\"1298\":\"ECM21\",\"1299\":\"BNA4\",\"1300\":\"BRN1\",\"1301\":\"MAP2\",\"1302\":\"MRP21\",\"1303\":\"P38177\",\"1304\":\"NUP170\",\"1305\":\"UBP13\",\"1306\":\"FUI1\",\"1307\":\"P38197\",\"1308\":\"HEK2\",\"1309\":\"P38202\",\"1310\":\"LSM2\",\"1311\":\"RRN10\",\"1312\":\"NCL1\",\"1313\":\"RFT1\",\"1314\":\"LDB7\",\"1315\":\"DSF2\",\"1316\":\"KAP104\",\"1317\":\"OLA1\",\"1318\":\"CDS1\",\"1319\":\"FAT1\",\"1320\":\"CST26\",\"1321\":\"TCM62\",\"1322\":\"ZTA1\",\"1323\":\"RFS1\",\"1324\":\"UBP14\",\"1325\":\"ECM2\",\"1326\":\"ALG14\",\"1327\":\"PFF1\",\"1328\":\"SLM4\",\"1329\":\"ECM33\",\"1330\":\"RPG1\",\"1331\":\"IST2\",\"1332\":\"RFC5\",\"1333\":\"PBY1\",\"1334\":\"RXT2\",\"1335\":\"P38256\",\"1336\":\"FES1\",\"1337\":\"EXO84\",\"1338\":\"SIF2\",\"1339\":\"PHO88\",\"1340\":\"AIM3\",\"1341\":\"OPY1\",\"1342\":\"SHE3\",\"1343\":\"HSL7\",\"1344\":\"APD1\",\"1345\":\"IFA38\",\"1346\":\"TOS1\",\"1347\":\"EXO5\",\"1348\":\"EHT1\",\"1349\":\"FZO1\",\"1350\":\"MBA1\",\"1351\":\"GDT1\",\"1352\":\"MED8\",\"1353\":\"FTH1\",\"1354\":\"SDS24\",\"1355\":\"P38318\",\"1356\":\"P38321\",\"1357\":\"MCX1\",\"1358\":\"OM14\",\"1359\":\"ARC40\",\"1360\":\"VHC1\",\"1361\":\"P38330\",\"1362\":\"P38331\",\"1363\":\"ENP1\",\"1364\":\"TRS20\",\"1365\":\"RGD1\",\"1366\":\"TAE1\",\"1367\":\"MIC12\",\"1368\":\"TSC10\",\"1369\":\"REI1\",\"1370\":\"SDH8\",\"1371\":\"UBX7\",\"1372\":\"PAF1\",\"1373\":\"SSH1\",\"1374\":\"P38355\",\"1375\":\"BSD2\",\"1376\":\"TPS3\",\"1377\":\"TSL1\",\"1378\":\"CUE1\",\"1379\":\"SAP30\",\"1380\":\"TIF5\",\"1381\":\"LEO1\",\"1382\":\"MGE1\",\"1383\":\"YPT31\",\"1384\":\"ERG7\",\"1385\":\"YGP1\",\"1386\":\"PRS2\",\"1387\":\"RCK2\",\"1388\":\"PRE3\",\"1389\":\"GUA1\",\"1390\":\"CBR1\",\"1391\":\"URA8\",\"1392\":\"PCM1\",\"1393\":\"RFC3\",\"1394\":\"RFC1\",\"1395\":\"FKS1\",\"1396\":\"MMS21\",\"1397\":\"GLO3\",\"1398\":\"SRP68\",\"1399\":\"SRP72\",\"1400\":\"PRS3\",\"1401\":\"KSP1\",\"1402\":\"MSC7\",\"1403\":\"HXT5\",\"1404\":\"IMD2\",\"1405\":\"PPX1\",\"1406\":\"RPS20\",\"1407\":\"LAG1\",\"1408\":\"DIA4\",\"1409\":\"DED81\",\"1410\":\"P38708\",\"1411\":\"INM1\",\"1412\":\"RPS27B;RPS27A\",\"1413\":\"RRP3\",\"1414\":\"OSH3\",\"1415\":\"MSR1\",\"1416\":\"GRE3\",\"1417\":\"SIP3\",\"1418\":\"DBP8\",\"1419\":\"GND1\",\"1420\":\"EFM1\",\"1421\":\"GOS1\",\"1422\":\"ECM29\",\"1423\":\"NPR3\",\"1424\":\"P38745\",\"1425\":\"YLF2\",\"1426\":\"OTU2\",\"1427\":\"P38750\",\"1428\":\"HSE1\",\"1429\":\"RPL14B;RPL14A\",\"1430\":\"OSH7\",\"1431\":\"TCD1\",\"1432\":\"TDA3\",\"1433\":\"VPS29\",\"1434\":\"RPN1\",\"1435\":\"YHI9\",\"1436\":\"PIH1\",\"1437\":\"BRL1\",\"1438\":\"RRF1\",\"1439\":\"DOG2\",\"1440\":\"P38775\",\"1441\":\"FSH1\",\"1442\":\"SMF2\",\"1443\":\"CIC1\",\"1444\":\"RSC30\",\"1445\":\"MED6\",\"1446\":\"VMA22\",\"1447\":\"RPP1\",\"1448\":\"PAN5\",\"1449\":\"SSZ1\",\"1450\":\"SSF1\",\"1451\":\"HTD2\",\"1452\":\"DYS1\",\"1453\":\"RRP4\",\"1454\":\"TRM5\",\"1455\":\"QNS1\",\"1456\":\"PTC7\",\"1457\":\"NMD2\",\"1458\":\"P38799\",\"1459\":\"LRP1\",\"1460\":\"IPI1\",\"1461\":\"RTC3\",\"1462\":\"RPF1\",\"1463\":\"P38809\",\"1464\":\"SFB3\",\"1465\":\"TRA1\",\"1466\":\"GEP4\",\"1467\":\"BIG1\",\"1468\":\"SBE22\",\"1469\":\"YPT35\",\"1470\":\"GGA2\",\"1471\":\"ERP5\",\"1472\":\"UBA4\",\"1473\":\"APE4\",\"1474\":\"BZZ1\",\"1475\":\"DMA1\",\"1476\":\"TOM71\",\"1477\":\"ORC6\",\"1478\":\"LSM12\",\"1479\":\"P38833\",\"1480\":\"ECM14\",\"1481\":\"NSG1\",\"1482\":\"CRP1\",\"1483\":\"RTT107\",\"1484\":\"LAM1\",\"1485\":\"KEL1\",\"1486\":\"TDA11\",\"1487\":\"YAP1801\",\"1488\":\"SOL3\",\"1489\":\"MTG2\",\"1490\":\"NMD3\",\"1491\":\"SPC97\",\"1492\":\"P38870\",\"1493\":\"KOG1\",\"1494\":\"IKI1\",\"1495\":\"GPI16\",\"1496\":\"CTF8\",\"1497\":\"LNP1\",\"1498\":\"EGD2\",\"1499\":\"NVJ1\",\"1500\":\"UTP9\",\"1501\":\"RIX1\",\"1502\":\"AIM18\",\"1503\":\"AIM46\",\"1504\":\"RPN10\",\"1505\":\"MNL1\",\"1506\":\"SKN7\",\"1507\":\"SET5\",\"1508\":\"BAT1\",\"1509\":\"RPB11\",\"1510\":\"RTS1\",\"1511\":\"SPP41\",\"1512\":\"CYC2\",\"1513\":\"HSP10\",\"1514\":\"FPR3\",\"1515\":\"TIF11\",\"1516\":\"FAD1\",\"1517\":\"SPT8\",\"1518\":\"HRB1\",\"1519\":\"AXL2\",\"1520\":\"PMC1\",\"1521\":\"CKB2\",\"1522\":\"SSN2\",\"1523\":\"VPS45\",\"1524\":\"BFR1\",\"1525\":\"IPT1\",\"1526\":\"PET100\",\"1527\":\"VPS41\",\"1528\":\"RRP8\",\"1529\":\"TVP23\",\"1530\":\"VTC5\",\"1531\":\"TAT2\",\"1532\":\"SEC31\",\"1533\":\"PNT1\",\"1534\":\"HAL5\",\"1535\":\"ADE6\",\"1536\":\"SRP14\",\"1537\":\"ASP1\",\"1538\":\"TEM1\",\"1539\":\"GGC1\",\"1540\":\"SMC2\",\"1541\":\"SUR2\",\"1542\":\"FET3\",\"1543\":\"MSS4\",\"1544\":\"CCC2\",\"1545\":\"NAB3\",\"1546\":\"LYS1\",\"1547\":\"LYS9\",\"1548\":\"UME6\",\"1549\":\"FAA3\",\"1550\":\"HXT7;HXT6\",\"1551\":\"KRE9\",\"1552\":\"PSD1\",\"1553\":\"STT3\",\"1554\":\"POP2\",\"1555\":\"DUN1\",\"1556\":\"AKR1\",\"1557\":\"GAA1\",\"1558\":\"END3\",\"1559\":\"MET30\",\"1560\":\"STM1\",\"1561\":\"MPT5\",\"1562\":\"SSN3\",\"1563\":\"CCT2\",\"1564\":\"CCT3\",\"1565\":\"CCT4\",\"1566\":\"CCT6\",\"1567\":\"PCF11\",\"1568\":\"RGA1\",\"1569\":\"CAJ1\",\"1570\":\"XDJ1\",\"1571\":\"PIK1\",\"1572\":\"MNN1\",\"1573\":\"MNN9\",\"1574\":\"YCF1\",\"1575\":\"VMA7\",\"1576\":\"DSS1\",\"1577\":\"TIM17\",\"1578\":\"RPS14B\",\"1579\":\"DHH1\",\"1580\":\"FHL1\",\"1581\":\"ILV3\",\"1582\":\"P39523\",\"1583\":\"DRS2\",\"1584\":\"CEM1\",\"1585\":\"LAA1\",\"1586\":\"RCY1\",\"1587\":\"ACO2\",\"1588\":\"PHO90\",\"1589\":\"P39542\",\"1590\":\"SOP4\",\"1591\":\"UIP3\",\"1592\":\"KTD1\",\"1593\":\"MST28;MST27\",\"1594\":\"YHB1\",\"1595\":\"MEF2\",\"1596\":\"MBP1\",\"1597\":\"PRP39\",\"1598\":\"NPT1\",\"1599\":\"POM152\",\"1600\":\"VPS8\",\"1601\":\"ERP2\",\"1602\":\"NUP60\",\"1603\":\"SEN34\",\"1604\":\"BDH2\",\"1605\":\"BDH1\",\"1606\":\"ECM1\",\"1607\":\"GPB2\",\"1608\":\"PEX22\",\"1609\":\"FLC2\",\"1610\":\"OAF1\",\"1611\":\"AIM2\",\"1612\":\"GEM1\",\"1613\":\"SPC72\",\"1614\":\"GCV3\",\"1615\":\"ERV46\",\"1616\":\"RBG1\",\"1617\":\"FUN12\",\"1618\":\"GIP4\",\"1619\":\"SEC72\",\"1620\":\"RVS167\",\"1621\":\"NOC2\",\"1622\":\"VPS52\",\"1623\":\"NPR2\",\"1624\":\"AFG3\",\"1625\":\"SSO2\",\"1626\":\"PTI1\",\"1627\":\"SLN1\",\"1628\":\"SNF7\",\"1629\":\"SSP120\",\"1630\":\"STL1\",\"1631\":\"TIF4631\",\"1632\":\"TIF4632\",\"1633\":\"RPS26A\",\"1634\":\"RSP5\",\"1635\":\"AST2\",\"1636\":\"OXA1\",\"1637\":\"YEA6\",\"1638\":\"SAH1\",\"1639\":\"SAP1\",\"1640\":\"RPH1\",\"1641\":\"GDI1\",\"1642\":\"BEM2\",\"1643\":\"YCK3\",\"1644\":\"AIM10\",\"1645\":\"PTC2\",\"1646\":\"VAC8\",\"1647\":\"BOI2\",\"1648\":\"DLD3\",\"1649\":\"HPA3\",\"1650\":\"HAT2\",\"1651\":\"POL5\",\"1652\":\"SPF1\",\"1653\":\"SNU13\",\"1654\":\"GEA2\",\"1655\":\"PXP1\",\"1656\":\"EAF5\",\"1657\":\"GTT3\",\"1658\":\"EDC3\",\"1659\":\"MIT1\",\"1660\":\"GIM4\",\"1661\":\"IRC22\",\"1662\":\"NOP16\",\"1663\":\"FMP52\",\"1664\":\"YND1\",\"1665\":\"NUG1\",\"1666\":\"HEM14\",\"1667\":\"BIM1\",\"1668\":\"ISC1\",\"1669\":\"RPN3\",\"1670\":\"SMB1\",\"1671\":\"ARB1\",\"1672\":\"KRE29\",\"1673\":\"MXR1\",\"1674\":\"ERG28\",\"1675\":\"TPA1\",\"1676\":\"RSM18\",\"1677\":\"PIC2\",\"1678\":\"HMF1\",\"1679\":\"PCL6\",\"1680\":\"THO1\",\"1681\":\"RGI1\",\"1682\":\"VTC1\",\"1683\":\"ALD5\",\"1684\":\"PTP3\",\"1685\":\"MRX1\",\"1686\":\"ICP55\",\"1687\":\"AIM9\",\"1688\":\"SER3\",\"1689\":\"UTP7\",\"1690\":\"GET2\",\"1691\":\"DOT6\",\"1692\":\"IES5\",\"1693\":\"NUP157\",\"1694\":\"GLE2\",\"1695\":\"KAP123\",\"1696\":\"LSM4\",\"1697\":\"TMN3\",\"1698\":\"SHO1\",\"1699\":\"SCS2\",\"1700\":\"NSA2\",\"1701\":\"LCP5\",\"1702\":\"P40081\",\"1703\":\"COX15\",\"1704\":\"DDI1\",\"1705\":\"FTR1\",\"1706\":\"LSM5\",\"1707\":\"SCC4\",\"1708\":\"PEA2\",\"1709\":\"P40093\",\"1710\":\"COG3\",\"1711\":\"FMP10\",\"1712\":\"GPP2\",\"1713\":\"SSB2\",\"1714\":\"MGS1\",\"1715\":\"PPN2\",\"1716\":\"IES2\",\"1717\":\"PEX17\",\"1718\":\"VID27\",\"1719\":\"P40159\",\"1720\":\"RIO2\",\"1721\":\"RTT106\",\"1722\":\"NNR1\",\"1723\":\"P40169\",\"1724\":\"MMF1\",\"1725\":\"CCS1\",\"1726\":\"JLP2\",\"1727\":\"ERG29\",\"1728\":\"SIP5\",\"1729\":\"RPL13B\",\"1730\":\"NDE1\",\"1731\":\"TIF34\",\"1732\":\"PRE5\",\"1733\":\"PRE6\",\"1734\":\"TGL3\",\"1735\":\"KHA1\",\"1736\":\"CYB5\",\"1737\":\"SSM4\",\"1738\":\"ELO3\",\"1739\":\"RPT2\",\"1740\":\"YTA6\",\"1741\":\"PEP8\",\"1742\":\"RFC4\",\"1743\":\"YTA7\",\"1744\":\"YTA12\",\"1745\":\"VPS27\",\"1746\":\"LRO1\",\"1747\":\"LTP1\",\"1748\":\"RFC2\",\"1749\":\"ALG5\",\"1750\":\"ATF1\",\"1751\":\"NTA1\",\"1752\":\"PGD1\",\"1753\":\"SEC9\",\"1754\":\"JEM1\",\"1755\":\"ARG2\",\"1756\":\"UTP18\",\"1757\":\"P40363\",\"1758\":\"MPM1\",\"1759\":\"DLS1\",\"1760\":\"LAS21\",\"1761\":\"NUP82\",\"1762\":\"RIC1\",\"1763\":\"CCT5\",\"1764\":\"TPM2\",\"1765\":\"ATM1\",\"1766\":\"RPC10\",\"1767\":\"P40449\",\"1768\":\"BNR1\",\"1769\":\"UBP7\",\"1770\":\"MLP2\",\"1771\":\"PAN6\",\"1772\":\"NDC80\",\"1773\":\"TMA108\",\"1774\":\"VHS2\",\"1775\":\"FKH1\",\"1776\":\"ASG1\",\"1777\":\"TAO3\",\"1778\":\"MET18\",\"1779\":\"RRT14\",\"1780\":\"AYR1\",\"1781\":\"SIM1\",\"1782\":\"PRM5\",\"1783\":\"NUP159\",\"1784\":\"POR2\",\"1785\":\"HOS4\",\"1786\":\"HPM1\",\"1787\":\"SEC24\",\"1788\":\"P40483\",\"1789\":\"MOB1\",\"1790\":\"SLM1\",\"1791\":\"DPH1\",\"1792\":\"FMC1\",\"1793\":\"PRK1\",\"1794\":\"LYS12\",\"1795\":\"RSM25\",\"1796\":\"UTP25\",\"1797\":\"ICE2\",\"1798\":\"AVT7\",\"1799\":\"KTR7\",\"1800\":\"SDS3\",\"1801\":\"CAB2\",\"1802\":\"AIR1\",\"1803\":\"SEC28\",\"1804\":\"SER33\",\"1805\":\"MAM33\",\"1806\":\"FIS1\",\"1807\":\"EFM4\",\"1808\":\"YRB2\",\"1809\":\"ARC15\",\"1810\":\"DFG10\",\"1811\":\"NEO1\",\"1812\":\"SYG1\",\"1813\":\"AGE2\",\"1814\":\"GVP36\",\"1815\":\"TED1\",\"1816\":\"CST6\",\"1817\":\"EMC5\",\"1818\":\"IRR1\",\"1819\":\"HIS6\",\"1820\":\"FAF1\",\"1821\":\"SNL1\",\"1822\":\"MNT3\",\"1823\":\"DOT5\",\"1824\":\"EPS1\",\"1825\":\"SGN1\",\"1826\":\"AIM21\",\"1827\":\"DJP1\",\"1828\":\"EGH1\",\"1829\":\"MGA2\",\"1830\":\"P40579\",\"1831\":\"IRC24\",\"1832\":\"HYR1\",\"1833\":\"GTT1\",\"1834\":\"RLP7\",\"1835\":\"ALA1\",\"1836\":\"MKT1\",\"1837\":\"AXL1\",\"1838\":\"SAP185\",\"1839\":\"MRPL49\",\"1840\":\"VTH2;VTH1\",\"1841\":\"REE1\",\"1842\":\"OPT1\",\"1843\":\"CHS6\",\"1844\":\"GTS1\",\"1845\":\"MVP1\",\"1846\":\"PHB1\",\"1847\":\"CEP3\",\"1848\":\"LCB2\",\"1849\":\"LYS14\",\"1850\":\"CDC1\",\"1851\":\"FET4\",\"1852\":\"GSC2\",\"1853\":\"MSS2\",\"1854\":\"NOP2\",\"1855\":\"ARF3\",\"1856\":\"RPL33B\",\"1857\":\"RPS29A\",\"1858\":\"RPS29B\",\"1859\":\"GPP1\",\"1860\":\"LST8\",\"1861\":\"ERG10\",\"1862\":\"OST1\",\"1863\":\"BUD6\",\"1864\":\"IAH1\",\"1865\":\"CAT5\",\"1866\":\"MMM1\",\"1867\":\"RPL10\",\"1868\":\"VMA13\",\"1869\":\"SEC26\",\"1870\":\"SEC27\",\"1871\":\"POP1\",\"1872\":\"FKH2\",\"1873\":\"GCD10\",\"1874\":\"BAP3\",\"1875\":\"GLC8\",\"1876\":\"DIM1\",\"1877\":\"BNI1\",\"1878\":\"UFE1\",\"1879\":\"TFG1\",\"1880\":\"TFG2\",\"1881\":\"TES1\",\"1882\":\"MAF1\",\"1883\":\"GPD2\",\"1884\":\"YRB1\",\"1885\":\"GLR1\",\"1886\":\"PSA1\",\"1887\":\"REF2\",\"1888\":\"LEM3\",\"1889\":\"VNX1\",\"1890\":\"P42840\",\"1891\":\"PFS2\",\"1892\":\"EMW1\",\"1893\":\"ZIM17\",\"1894\":\"KRI1\",\"1895\":\"MRPS18\",\"1896\":\"SLS1\",\"1897\":\"PMT6\",\"1898\":\"ELP2\",\"1899\":\"CIR1\",\"1900\":\"SER2\",\"1901\":\"P42942\",\"1902\":\"CCT7\",\"1903\":\"UTP10\",\"1904\":\"PAM16\",\"1905\":\"LSB6\",\"1906\":\"QRI7\",\"1907\":\"QRI1\",\"1908\":\"NSE4\",\"1909\":\"SMD3\",\"1910\":\"GCN20\",\"1911\":\"SWP82\",\"1912\":\"EMP47\",\"1913\":\"RGD2\",\"1914\":\"LAM5\",\"1915\":\"FET5\",\"1916\":\"MOB2\",\"1917\":\"CAF16\",\"1918\":\"BST1\",\"1919\":\"EPL1\",\"1920\":\"BUD27\",\"1921\":\"GAT1\",\"1922\":\"GNA1\",\"1923\":\"IES1\",\"1924\":\"WWM1\",\"1925\":\"BLM10\",\"1926\":\"VTC2\",\"1927\":\"LOC1\",\"1928\":\"RPN11\",\"1929\":\"SAD1\",\"1930\":\"P43590\",\"1931\":\"FAR7\",\"1932\":\"UBP6\",\"1933\":\"MIC19\",\"1934\":\"IOC3\",\"1935\":\"P43599\",\"1936\":\"ATG18\",\"1937\":\"LSB3\",\"1938\":\"RSC8\",\"1939\":\"IRC5\",\"1940\":\"OSW7\",\"1941\":\"ERJ5\",\"1942\":\"DUG1\",\"1943\":\"P43617\",\"1944\":\"RMD8\",\"1945\":\"RET2\",\"1946\":\"ALK1\",\"1947\":\"ALG2\",\"1948\":\"MHP1\",\"1949\":\"CKB1\",\"1950\":\"ROK1\",\"1951\":\"FIP1\",\"1952\":\"SCD6\",\"1953\":\"MET12\",\"1954\":\"ALD4\",\"1955\":\"RPS0B\",\"1956\":\"GUS1\",\"1957\":\"RPA43\",\"1958\":\"FAR3\",\"1959\":\"ARC1\",\"1960\":\"NUP85\",\"1961\":\"SAC3\",\"1962\":\"STU2\",\"1963\":\"SUM1\",\"1964\":\"TAF1\",\"1965\":\"BDP1\",\"1966\":\"AIP1\",\"1967\":\"DLD2\",\"1968\":\"APL6\",\"1969\":\"YAR1\",\"1970\":\"RPS10B\",\"1971\":\"TRS85\",\"1972\":\"SKI6\",\"1973\":\"FYV8\",\"1974\":\"YPP1\",\"1975\":\"PHO86\",\"1976\":\"POL31\",\"1977\":\"GCD14\",\"1978\":\"CTK2\",\"1979\":\"CTK3\",\"1980\":\"SPC1\",\"1981\":\"RPE1\",\"1982\":\"NMD5\",\"1983\":\"PMT4\",\"1984\":\"HIT1\",\"1985\":\"MNN5\",\"1986\":\"MNN11\",\"1987\":\"PFD1\",\"1988\":\"ATG27\",\"1989\":\"RPL17B\",\"1990\":\"P46992\",\"1991\":\"SET2\",\"1992\":\"RPA34\",\"1993\":\"SFH5\",\"1994\":\"LCB3\",\"1995\":\"AIM23\",\"1996\":\"LSM1\",\"1997\":\"MTC1\",\"1998\":\"ALB1\",\"1999\":\"MDV1\",\"2000\":\"ALY2\",\"2001\":\"IML2\",\"2002\":\"NET1\",\"2003\":\"SMC3\",\"2004\":\"BNA3\",\"2005\":\"P47044\",\"2006\":\"TIM54\",\"2007\":\"MTR4\",\"2008\":\"P47048\",\"2009\":\"UBX6\",\"2010\":\"RTT101\",\"2011\":\"NUP192\",\"2012\":\"SNX4\",\"2013\":\"VPS53\",\"2014\":\"BBC1\",\"2015\":\"MPS3\",\"2016\":\"VTC4\",\"2017\":\"RPC17\",\"2018\":\"NOP9\",\"2019\":\"CCT8\",\"2020\":\"AVT1\",\"2021\":\"MPP10\",\"2022\":\"MRX12\",\"2023\":\"P47086\",\"2024\":\"TMA22\",\"2025\":\"P47090\",\"2026\":\"MDE1\",\"2027\":\"BNA1\",\"2028\":\"TY1B-JR2\",\"2029\":\"CPR7\",\"2030\":\"RAV1\",\"2031\":\"URB2\",\"2032\":\"POL32\",\"2033\":\"TAH11\",\"2034\":\"BFA1\",\"2035\":\"PTK2\",\"2036\":\"ARP3\",\"2037\":\"HAM1\",\"2038\":\"LIA1\",\"2039\":\"NPA3\",\"2040\":\"HOC1\",\"2041\":\"AIM24\",\"2042\":\"ACF4\",\"2043\":\"CSN12\",\"2044\":\"EMC2\",\"2045\":\"JSN1\",\"2046\":\"AIM25\",\"2047\":\"RSM26\",\"2048\":\"ADO1\",\"2049\":\"YMR1\",\"2050\":\"PXP2\",\"2051\":\"RSM7\",\"2052\":\"STE24\",\"2053\":\"ILM1\",\"2054\":\"IBA57\",\"2055\":\"ENT3\",\"2056\":\"SGM1\",\"2057\":\"IML1\",\"2058\":\"HIR3\",\"2059\":\"HMS2\",\"2060\":\"BAT2\",\"2061\":\"PMT3\",\"2062\":\"CCC1\",\"2063\":\"SRB7\",\"2064\":\"FAA4\",\"2065\":\"GCV1\",\"2066\":\"RPS7B\",\"2067\":\"TCB2\",\"2068\":\"ENP2\",\"2069\":\"GPC1\",\"2070\":\"CCM1\",\"2071\":\"MTR3\",\"2072\":\"HLJ1\",\"2073\":\"ARH1\",\"2074\":\"ASK10\",\"2075\":\"HGH1\",\"2076\":\"PAC10\",\"2077\":\"UPF3\",\"2078\":\"SEC16\",\"2079\":\"OST3\",\"2080\":\"BPL1\",\"2081\":\"DSK2\",\"2082\":\"BUL1\",\"2083\":\"MSE1\",\"2084\":\"ISM1\",\"2085\":\"MSY1\",\"2086\":\"CLA4\",\"2087\":\"MON2\",\"2088\":\"MRX6\",\"2089\":\"PUS4\",\"2090\":\"LYS20\",\"2091\":\"BRO1\",\"2092\":\"RPS12\",\"2093\":\"RBL2\",\"2094\":\"GNP1\",\"2095\":\"VMA10\",\"2096\":\"NUP57\",\"2097\":\"COQ5\",\"2098\":\"GPI8\",\"2099\":\"ASN1\",\"2100\":\"ASN2\",\"2101\":\"GCV2\",\"2102\":\"RPL37A\",\"2103\":\"RPL38\",\"2104\":\"TOM22\",\"2105\":\"LYS4\",\"2106\":\"APT1\",\"2107\":\"CTR1\",\"2108\":\"RPL4B\",\"2109\":\"NUP42\",\"2110\":\"NUP145\",\"2111\":\"RNR4\",\"2112\":\"HNT2\",\"2113\":\"NIT3\",\"2114\":\"HSH155\",\"2115\":\"CTF18\",\"2116\":\"TRM9\",\"2117\":\"DIE2\",\"2118\":\"CCH1\",\"2119\":\"HSV2\",\"2120\":\"PHB2\",\"2121\":\"NAS6\",\"2122\":\"MIC26\",\"2123\":\"P50089\",\"2124\":\"IMD4\",\"2125\":\"IMD3\",\"2126\":\"UBP15\",\"2127\":\"UBP8\",\"2128\":\"TAF4\",\"2129\":\"RPA14\",\"2130\":\"GLO1\",\"2131\":\"MNN10\",\"2132\":\"PSP2\",\"2133\":\"SAM37\",\"2134\":\"MUP1\",\"2135\":\"UBC9\",\"2136\":\"RIB4\",\"2137\":\"ORC5\",\"2138\":\"SPT20\",\"2139\":\"PSP1\",\"2140\":\"INP52\",\"2141\":\"AVT4\",\"2142\":\"MIC27\",\"2143\":\"OCA1\",\"2144\":\"PHO23\",\"2145\":\"RPL9B\",\"2146\":\"RPL37B\",\"2147\":\"SHE4\",\"2148\":\"FOL2\",\"2149\":\"ROM2\",\"2150\":\"YPT32\",\"2151\":\"YML6\",\"2152\":\"SKP1\",\"2153\":\"UBA2\",\"2154\":\"UBC13\",\"2155\":\"YKE2\",\"2156\":\"NUP188\",\"2157\":\"PMT5\",\"2158\":\"SBH1\",\"2159\":\"SBH2\",\"2160\":\"NUP84\",\"2161\":\"ALT2\",\"2162\":\"ALT1\",\"2163\":\"ACS2\",\"2164\":\"EXG2\",\"2165\":\"VPS4\",\"2166\":\"MSN5\",\"2167\":\"NBP35\",\"2168\":\"CWH41\",\"2169\":\"SCY1\",\"2170\":\"PAN2\",\"2171\":\"SEH1\",\"2172\":\"PSD2\",\"2173\":\"TAF6\",\"2174\":\"PPT1\",\"2175\":\"UFD1\",\"2176\":\"ERG25\",\"2177\":\"YOR1\",\"2178\":\"MNT2\",\"2179\":\"BRR6\",\"2180\":\"RAI1\",\"2181\":\"RTF1\",\"2182\":\"P53066\",\"2183\":\"KAP114\",\"2184\":\"MTO1\",\"2185\":\"TAN1\",\"2186\":\"EMC4\",\"2187\":\"SHE10\",\"2188\":\"COG1\",\"2189\":\"NIF3\",\"2190\":\"BOL2\",\"2191\":\"KIP3\",\"2192\":\"NCS6\",\"2193\":\"ARO8\",\"2194\":\"MCM6\",\"2195\":\"YIP4\",\"2196\":\"MDS3\",\"2197\":\"DSD1\",\"2198\":\"TPN1\",\"2199\":\"P53100\",\"2200\":\"STR3\",\"2201\":\"YIP5\",\"2202\":\"AIM14\",\"2203\":\"ARI1\",\"2204\":\"PEX14\",\"2205\":\"NUT1\",\"2206\":\"INO80\",\"2207\":\"HUL5\",\"2208\":\"P53120\",\"2209\":\"FLC3\",\"2210\":\"ITC1\",\"2211\":\"MET13\",\"2212\":\"PRP43\",\"2213\":\"P53134\",\"2214\":\"NSA1\",\"2215\":\"CUE3\",\"2216\":\"RMD9\",\"2217\":\"MLC1\",\"2218\":\"LSG1\",\"2219\":\"USE1\",\"2220\":\"MMS2\",\"2221\":\"GUP1\",\"2222\":\"P53155\",\"2223\":\"MPS2\",\"2224\":\"MNP1\",\"2225\":\"NPY1\",\"2226\":\"SGF73\",\"2227\":\"MRH4\",\"2228\":\"DUO1\",\"2229\":\"PKP2\",\"2230\":\"GEP7\",\"2231\":\"SDS23\",\"2232\":\"ERV14\",\"2233\":\"PRM8\",\"2234\":\"ALG13\",\"2235\":\"PNC1\",\"2236\":\"PIB2\",\"2237\":\"GET1\",\"2238\":\"JAC1\",\"2239\":\"COG7\",\"2240\":\"ERP6\",\"2241\":\"ERG26\",\"2242\":\"EFM5\",\"2243\":\"SWC4\",\"2244\":\"CUL3\",\"2245\":\"PEX31\",\"2246\":\"MCY1\",\"2247\":\"SNU71\",\"2248\":\"P53212\",\"2249\":\"THG1\",\"2250\":\"P53217\",\"2251\":\"POP6\",\"2252\":\"IMO32\",\"2253\":\"TIM21\",\"2254\":\"RPL26B\",\"2255\":\"ORM1\",\"2256\":\"TAM41\",\"2257\":\"P53235\",\"2258\":\"RSC1\",\"2259\":\"PEF1\",\"2260\":\"VHT1\",\"2261\":\"ART5\",\"2262\":\"ENV11\",\"2263\":\"PEX8\",\"2264\":\"TWF1\",\"2265\":\"SLX9\",\"2266\":\"PIL1\",\"2267\":\"NNF2\",\"2268\":\"UTP22\",\"2269\":\"DRN1\",\"2270\":\"RRP46\",\"2271\":\"MDR1\",\"2272\":\"NOP7\",\"2273\":\"VOA1\",\"2274\":\"SHY1\",\"2275\":\"P53270\",\"2276\":\"COG2\",\"2277\":\"P53272\",\"2278\":\"P53273\",\"2279\":\"UTP8\",\"2280\":\"P53278\",\"2281\":\"CAF130\",\"2282\":\"LSB1\",\"2283\":\"VPS62\",\"2284\":\"GTR2\",\"2285\":\"MRPS35\",\"2286\":\"RBG2\",\"2287\":\"ATF2\",\"2288\":\"PBP1\",\"2289\":\"TIM13\",\"2290\":\"CRH1\",\"2291\":\"ZPR1\",\"2292\":\"SLI1\",\"2293\":\"RSM27\",\"2294\":\"YAP1802\",\"2295\":\"MPC3\",\"2296\":\"LSC2\",\"2297\":\"SDA1\",\"2298\":\"CPD1\",\"2299\":\"P53316\",\"2300\":\"NOP19\",\"2301\":\"COQ6\",\"2302\":\"TNA1\",\"2303\":\"SAY1\",\"2304\":\"P53326\",\"2305\":\"SLH1\",\"2306\":\"RTT102\",\"2307\":\"RNH70\",\"2308\":\"CAB4\",\"2309\":\"CWC22\",\"2310\":\"SCW4\",\"2311\":\"PXR1\",\"2312\":\"P53336\",\"2313\":\"ERV29\",\"2314\":\"COS6\",\"2315\":\"TUB4\",\"2316\":\"MKC7\",\"2317\":\"DIP5\",\"2318\":\"HOL1\",\"2319\":\"P53394\",\"2320\":\"SOK2\",\"2321\":\"SSU72\",\"2322\":\"RPT4\",\"2323\":\"DCP2\",\"2324\":\"HHO1\",\"2325\":\"THO2\",\"2326\":\"LSC1\",\"2327\":\"RET3\",\"2328\":\"MSO1\",\"2329\":\"NCE103\",\"2330\":\"SUN4\",\"2331\":\"NRD1\",\"2332\":\"COP1\",\"2333\":\"SNF12\",\"2334\":\"ARE2\",\"2335\":\"PAP2\",\"2336\":\"YIP3\",\"2337\":\"HST1\",\"2338\":\"CPR6\",\"2339\":\"SMM1\",\"2340\":\"RCF2\",\"2341\":\"ATP23\",\"2342\":\"P53723\",\"2343\":\"MRPL50\",\"2344\":\"MPP6\",\"2345\":\"CPR8\",\"2346\":\"ALG12\",\"2347\":\"ARC35\",\"2348\":\"RSM19\",\"2349\":\"DBP6\",\"2350\":\"ZRG17\",\"2351\":\"P53736\",\"2352\":\"TRM112\",\"2353\":\"FPK1\",\"2354\":\"P53740\",\"2355\":\"BRE5\",\"2356\":\"NOG2\",\"2357\":\"ESF2\",\"2358\":\"P53751\",\"2359\":\"P53752\",\"2360\":\"DUS1\",\"2361\":\"YRF1-6;YRF1-7;YRF1-3;Q3E7X8;Q08995\",\"2362\":\"CAF40\",\"2363\":\"HCH1\",\"2364\":\"CAF120\",\"2365\":\"TOF1\",\"2366\":\"IST1\",\"2367\":\"PDR17\",\"2368\":\"YIF1\",\"2369\":\"DSL1\",\"2370\":\"FOL1\",\"2371\":\"GIS2\",\"2372\":\"TEX1\",\"2373\":\"P53852\",\"2374\":\"ATG2\",\"2375\":\"P53857\",\"2376\":\"BNI4\",\"2377\":\"CSL4\",\"2378\":\"PDR16\",\"2379\":\"JJJ1\",\"2380\":\"CNM67\",\"2381\":\"ALG9\",\"2382\":\"UBP10\",\"2383\":\"MRPL19\",\"2384\":\"IPI3\",\"2385\":\"P53878\",\"2386\":\"RHO5\",\"2387\":\"MRPL22\",\"2388\":\"NOP13\",\"2389\":\"MDG1\",\"2390\":\"FMP41\",\"2391\":\"BNI5\",\"2392\":\"RIA1\",\"2393\":\"CBK1\",\"2394\":\"ASI2\",\"2395\":\"PGA1\",\"2396\":\"IGO1\",\"2397\":\"NSG2\",\"2398\":\"CUZ1\",\"2399\":\"GIM3\",\"2400\":\"PGA2\",\"2401\":\"AAH1\",\"2402\":\"EAF7\",\"2403\":\"P53912\",\"2404\":\"KRE33\",\"2405\":\"NRK1\",\"2406\":\"FAR11\",\"2407\":\"NAF1\",\"2408\":\"NMA111\",\"2409\":\"NCS2\",\"2410\":\"DMA2\",\"2411\":\"P53925\",\"2412\":\"NOP15\",\"2413\":\"P53929\",\"2414\":\"YAF9\",\"2415\":\"P53932\",\"2416\":\"NST1\",\"2417\":\"EOS1\",\"2418\":\"APJ1\",\"2419\":\"IMP4\",\"2420\":\"RNH201\",\"2421\":\"AQR1\",\"2422\":\"ARP5\",\"2423\":\"P53947\",\"2424\":\"VAC7\",\"2425\":\"COG5\",\"2426\":\"P53952\",\"2427\":\"SFB2\",\"2428\":\"ALG11\",\"2429\":\"SLM2\",\"2430\":\"COG6\",\"2431\":\"P53960\",\"2432\":\"P53962\",\"2433\":\"KTR5\",\"2434\":\"CRZ1\",\"2435\":\"SAM50\",\"2436\":\"FAP1\",\"2437\":\"RCM1\",\"2438\":\"HDA1\",\"2439\":\"PYP1\",\"2440\":\"ASI3\",\"2441\":\"SUB1\",\"2442\":\"SUR7\",\"2443\":\"DIA1\",\"2444\":\"KTR6\",\"2445\":\"ASI1\",\"2446\":\"ADE16\",\"2447\":\"ALD3\",\"2448\":\"ALD6\",\"2449\":\"UBX4\",\"2450\":\"RPL15B\",\"2451\":\"ERG5\",\"2452\":\"ALO1\",\"2453\":\"ORC1\",\"2454\":\"MOT3\",\"2455\":\"VPS9\",\"2456\":\"ORC3\",\"2457\":\"ORC4\",\"2458\":\"ERV25\",\"2459\":\"DAK1\",\"2460\":\"ERG13\",\"2461\":\"DOS2\",\"2462\":\"UFD2\",\"2463\":\"DNM1\",\"2464\":\"SLG1\",\"2465\":\"PRO2\",\"2466\":\"REX2\",\"2467\":\"SMX3\",\"2468\":\"RPL22B\",\"2469\":\"LSM3\",\"2470\":\"TIM8\",\"2471\":\"ACT1\",\"2472\":\"HHT1\\/HHT2\",\"2473\":\"DID2\",\"2474\":\"DAD3\",\"2475\":\"ADE12\",\"2476\":\"ARP4\",\"2477\":\"PEX13\",\"2478\":\"TOM5\",\"2479\":\"TIM11\",\"2480\":\"ATP19\",\"2481\":\"TIM10\",\"2482\":\"RPL34A;RPL34B\",\"2483\":\"SEC5\",\"2484\":\"CTR9\",\"2485\":\"TMA20\",\"2486\":\"GPD1\",\"2487\":\"RHO3\",\"2488\":\"RHO4\",\"2489\":\"CDC55\",\"2490\":\"NUM1\",\"2491\":\"SEN1\",\"2492\":\"NAM8\",\"2493\":\"SSL2\",\"2494\":\"GTR1\",\"2495\":\"CDC14\",\"2496\":\"SDH1\",\"2497\":\"TPS1\",\"2498\":\"SLT2\",\"2499\":\"APM1\",\"2500\":\"REG1\",\"2501\":\"CYT2\",\"2502\":\"SNP1\",\"2503\":\"ACC1\",\"2504\":\"RPA49\",\"2505\":\"CEG1\",\"2506\":\"RSM23\",\"2507\":\"ARG5,6\",\"2508\":\"PTA1\",\"2509\":\"HPC2\",\"2510\":\"CTF4\",\"2511\":\"UBP2\",\"2512\":\"UBP3\",\"2513\":\"COX12\",\"2514\":\"LAP3\",\"2515\":\"NPL3\",\"2516\":\"SED5\",\"2517\":\"MAP1\",\"2518\":\"GCR2\",\"2519\":\"AAT1\",\"2520\":\"MDM1\",\"2521\":\"TIM44\",\"2522\":\"RPS15\",\"2523\":\"ENA2\",\"2524\":\"KIN4\",\"2525\":\"RPT6\",\"2526\":\"YSA1\",\"2527\":\"MTD1\",\"2528\":\"SKO1\",\"2529\":\"MAK10\",\"2530\":\"NUP49\",\"2531\":\"OSH6\",\"2532\":\"MRPL13\",\"2533\":\"MEH1\",\"2534\":\"RSC4\",\"2535\":\"FOX2\",\"2536\":\"TOF2\",\"2537\":\"YVH1\",\"2538\":\"SMD1\",\"2539\":\"RPL6A\",\"2540\":\"ADA2\",\"2541\":\"UTP6\",\"2542\":\"MLP1\",\"2543\":\"TBF1\",\"2544\":\"ABF2\",\"2545\":\"HAP5\",\"2546\":\"CUS1\",\"2547\":\"RNT1\",\"2548\":\"MRPS16\",\"2549\":\"NUP100\",\"2550\":\"NUP116\",\"2551\":\"EGD1\",\"2552\":\"DYN2\",\"2553\":\"TRM44\",\"2554\":\"ULP1\",\"2555\":\"VTC3\",\"2556\":\"RPL21A\",\"2557\":\"VPS28\",\"2558\":\"PET117\",\"2559\":\"PET191\",\"2560\":\"RPM2\",\"2561\":\"SHR3\",\"2562\":\"SLU7\",\"2563\":\"TIM50\",\"2564\":\"GRX5\",\"2565\":\"PDR12\",\"2566\":\"RAT1\",\"2567\":\"SKI8\",\"2568\":\"SWP1\",\"2569\":\"LGE1\",\"2570\":\"ARL3\",\"2571\":\"ROD1\",\"2572\":\"SRP1\",\"2573\":\"SEN54\",\"2574\":\"UBP16\",\"2575\":\"MUK1\",\"2576\":\"Q02873\",\"2577\":\"SYH1\",\"2578\":\"FMP30\",\"2579\":\"ELP4\",\"2580\":\"ATG21\",\"2581\":\"NOG1\",\"2582\":\"ELP3\",\"2583\":\"NAN1\",\"2584\":\"KAP120\",\"2585\":\"RNY1\",\"2586\":\"TFB2\",\"2587\":\"VPS30\",\"2588\":\"MRP51\",\"2589\":\"HOS3\",\"2590\":\"PEX25\",\"2591\":\"GDE1\",\"2592\":\"FRK1\",\"2593\":\"UME1\",\"2594\":\"GIP3\",\"2595\":\"ISU1\",\"2596\":\"ODC1\",\"2597\":\"FDC1\",\"2598\":\"COF1\",\"2599\":\"DIG1\",\"2600\":\"SVL3\",\"2601\":\"Q03102\",\"2602\":\"ERO1\",\"2603\":\"MSC1\",\"2604\":\"RSC9\",\"2605\":\"MTG1\",\"2606\":\"ATP25\",\"2607\":\"Q03161\",\"2608\":\"Q03177\",\"2609\":\"PIR1\",\"2610\":\"RLI1\",\"2611\":\"RSM10\",\"2612\":\"Q03208\",\"2613\":\"EAR1\",\"2614\":\"MMT1\",\"2615\":\"Q03219\",\"2616\":\"ADD37\",\"2617\":\"MRPS17\",\"2618\":\"PRM15\",\"2619\":\"NGL2\",\"2620\":\"TOM1\",\"2621\":\"HEH2\",\"2622\":\"TFB3\",\"2623\":\"RMT2\",\"2624\":\"PKH3\",\"2625\":\"VPS16\",\"2626\":\"TLG1\",\"2627\":\"UGO1\",\"2628\":\"GCN5\",\"2629\":\"TRS31\",\"2630\":\"Q03362\",\"2631\":\"PEX29\",\"2632\":\"VPS72\",\"2633\":\"VPS60\",\"2634\":\"PKH1\",\"2635\":\"IZH1\",\"2636\":\"MZM1\",\"2637\":\"RSM28\",\"2638\":\"VPS71\",\"2639\":\"TY1B-ML2\",\"2640\":\"NHP10\",\"2641\":\"RMD1\",\"2642\":\"MSC2\",\"2643\":\"EBS1\",\"2644\":\"TRM732\",\"2645\":\"STE20\",\"2646\":\"MAK3\",\"2647\":\"Q03508\",\"2648\":\"RSN1\",\"2649\":\"TMA23\",\"2650\":\"SCS7\",\"2651\":\"HAS1\",\"2652\":\"TDA1\",\"2653\":\"HER2\",\"2654\":\"OYE2\",\"2655\":\"Q03559\",\"2656\":\"LIP1\",\"2657\":\"TY1B-ER1\",\"2658\":\"WAR1\",\"2659\":\"TCB3\",\"2660\":\"Q03648\",\"2661\":\"MGL2\",\"2662\":\"EFR3\",\"2663\":\"CEF1\",\"2664\":\"GAS3\",\"2665\":\"SKY1\",\"2666\":\"TRS130\",\"2667\":\"ESC1\",\"2668\":\"MIX17\",\"2669\":\"ANY1\",\"2670\":\"CLU1\",\"2671\":\"CCE1\",\"2672\":\"CGI121\",\"2673\":\"SRC1\",\"2674\":\"RCF1\",\"2675\":\"USA1\",\"2676\":\"NSE5\",\"2677\":\"Q03722\",\"2678\":\"OST6\",\"2679\":\"Q03730\",\"2680\":\"NAB6\",\"2681\":\"TAF8\",\"2682\":\"BUL2\",\"2683\":\"TAF12\",\"2684\":\"GIR2\",\"2685\":\"ENT5\",\"2686\":\"ACL4\",\"2687\":\"CWC15\",\"2688\":\"TRM82\",\"2689\":\"PRP42\",\"2690\":\"FMN1\",\"2691\":\"Q03780\",\"2692\":\"SNU56\",\"2693\":\"TRS23\",\"2694\":\"Q03786\",\"2695\":\"NUP53\",\"2696\":\"RIM13\",\"2697\":\"AIM36\",\"2698\":\"MRPS8\",\"2699\":\"Q03823\",\"2700\":\"MSH6\",\"2701\":\"GRX3\",\"2702\":\"ARX1\",\"2703\":\"PKR1\",\"2704\":\"MTC5\",\"2705\":\"Q03900\",\"2706\":\"DOP1\",\"2707\":\"RVB1\",\"2708\":\"CAB5\",\"2709\":\"VPS64\",\"2710\":\"CTK1\",\"2711\":\"HMO1\",\"2712\":\"RSM24\",\"2713\":\"SCC2\",\"2714\":\"SAS4\",\"2715\":\"YHM2\",\"2716\":\"RRP17\",\"2717\":\"Q04033\",\"2718\":\"SYF1\",\"2719\":\"SNX41\",\"2720\":\"RPN9\",\"2721\":\"TIF35\",\"2722\":\"GPI17\",\"2723\":\"LRS4\",\"2724\":\"DOT1\",\"2725\":\"PPN1\",\"2726\":\"SHE9\",\"2727\":\"SXM1\",\"2728\":\"UTP5\",\"2729\":\"HPT1\",\"2730\":\"TRS120\",\"2731\":\"CAC2\",\"2732\":\"CUE4\",\"2733\":\"IOC4\",\"2734\":\"TY1B-MR1\",\"2735\":\"ECM16\",\"2736\":\"RRB1\",\"2737\":\"TAF11\",\"2738\":\"UBX2\",\"2739\":\"GIS4\",\"2740\":\"PDS5\",\"2741\":\"VPS20\",\"2742\":\"SEG1\",\"2743\":\"Q04299\",\"2744\":\"VBA1\",\"2745\":\"UTP15\",\"2746\":\"RPC11\",\"2747\":\"VMS1\",\"2748\":\"GYL1\",\"2749\":\"VTI1\",\"2750\":\"HNT1\",\"2751\":\"BUD22\",\"2752\":\"PEX12\",\"2753\":\"Q04371\",\"2754\":\"PUF6\",\"2755\":\"SDH7\",\"2756\":\"Q04408\",\"2757\":\"EMI2\",\"2758\":\"GRH1\",\"2759\":\"AGE1\",\"2760\":\"RBA50\",\"2761\":\"CAB1\",\"2762\":\"MYO5\",\"2763\":\"HFD1\",\"2764\":\"MGR3\",\"2765\":\"SEC13\",\"2766\":\"GIM5\",\"2767\":\"UTP14\",\"2768\":\"UFO1\",\"2769\":\"TDA9\",\"2770\":\"TMN2\",\"2771\":\"MRPL1\",\"2772\":\"TMA64\",\"2773\":\"VBA4\",\"2774\":\"DPB4\",\"2775\":\"COG8\",\"2776\":\"POB3\",\"2777\":\"ERV41\",\"2778\":\"ERB1\",\"2779\":\"TY1B-MR2\",\"2780\":\"SSL1\",\"2781\":\"RSE1\",\"2782\":\"GSF2\",\"2783\":\"ARG7\",\"2784\":\"GAL83\",\"2785\":\"RNH1\",\"2786\":\"SOV1\",\"2787\":\"TVP18\",\"2788\":\"IRC21\",\"2789\":\"Q04773\",\"2790\":\"RCO1\",\"2791\":\"RKR1\",\"2792\":\"GFD1\",\"2793\":\"ROY1\",\"2794\":\"Q04867\",\"2795\":\"ELP6\",\"2796\":\"Q04869\",\"2797\":\"ADH6\",\"2798\":\"GTB1\",\"2799\":\"Q04925\",\"2800\":\"IVY1\",\"2801\":\"COX20\",\"2802\":\"RTN1\",\"2803\":\"SCW10\",\"2804\":\"NTE1\",\"2805\":\"SPC2\",\"2806\":\"FMP42\",\"2807\":\"FSH2\",\"2808\":\"Q05016\",\"2809\":\"TAF7\",\"2810\":\"RRP5\",\"2811\":\"TRI1\",\"2812\":\"TAF9\",\"2813\":\"BCH1\",\"2814\":\"DFG5\",\"2815\":\"FAR8\",\"2816\":\"EIS1\",\"2817\":\"HOF1\",\"2818\":\"ARP9\",\"2819\":\"ASM4\",\"2820\":\"ERP1\",\"2821\":\"RQC1\",\"2822\":\"SWR1\",\"2823\":\"Q05497\",\"2824\":\"FCF1\",\"2825\":\"Q05506\",\"2826\":\"SVF1\",\"2827\":\"PAL1\",\"2828\":\"DPP1\",\"2829\":\"Q05530\",\"2830\":\"NSE3\",\"2831\":\"RTT103\",\"2832\":\"DPL1\",\"2833\":\"PEX10\",\"2834\":\"HEL2\",\"2835\":\"GLO2\",\"2836\":\"RNH202\",\"2837\":\"RRP45\",\"2838\":\"RBS1\",\"2839\":\"HCR1\",\"2840\":\"PBA1\",\"2841\":\"COQ9\",\"2842\":\"ENT2\",\"2843\":\"HRD3\",\"2844\":\"MSC3\",\"2845\":\"Q05854\",\"2846\":\"ECI1\",\"2847\":\"Q05881\",\"2848\":\"COQ11\",\"2849\":\"ECM38\",\"2850\":\"HRI1\",\"2851\":\"ADE13\",\"2852\":\"VPS38\",\"2853\":\"DCR2\",\"2854\":\"SSQ1\",\"2855\":\"ARC18\",\"2856\":\"VID22\",\"2857\":\"STP3\",\"2858\":\"RSA3\",\"2859\":\"UTP13\",\"2860\":\"Q05948\",\"2861\":\"BUR2\",\"2862\":\"FAR10\",\"2863\":\"LIP2\",\"2864\":\"STE23\",\"2865\":\"DUS3\",\"2866\":\"Q06070\",\"2867\":\"UTP21\",\"2868\":\"COG4\",\"2869\":\"RPN7\",\"2870\":\"MRD1\",\"2871\":\"Q06107\",\"2872\":\"RGC1\",\"2873\":\"SGD1\",\"2874\":\"KAP95\",\"2875\":\"DIC1\",\"2876\":\"ORM2\",\"2877\":\"Q06146\",\"2878\":\"LCB5\",\"2879\":\"DCS1\",\"2880\":\"YCS4\",\"2881\":\"SFH1\",\"2882\":\"PEX30\",\"2883\":\"TMA10\",\"2884\":\"NMA1\",\"2885\":\"FMP27\",\"2886\":\"Q06188\",\"2887\":\"FPR4\",\"2888\":\"MMS1\",\"2889\":\"NUT2\",\"2890\":\"JIP5\",\"2891\":\"SMD2\",\"2892\":\"DBP9\",\"2893\":\"YSH1\",\"2894\":\"SEC10\",\"2895\":\"Q06247\",\"2896\":\"Q06251\",\"2897\":\"Q06252\",\"2898\":\"VTA1\",\"2899\":\"EMG1\",\"2900\":\"SKG3\",\"2901\":\"ATG26\",\"2902\":\"MMR1\",\"2903\":\"GGA1\",\"2904\":\"EAF1\",\"2905\":\"BCP1\",\"2906\":\"TFC6\",\"2907\":\"ESF1\",\"2908\":\"KEI1\",\"2909\":\"CTS2\",\"2910\":\"VPS74\",\"2911\":\"FRQ1\",\"2912\":\"LSM6\",\"2913\":\"RGA2\",\"2914\":\"DCK1\",\"2915\":\"TUS1\",\"2916\":\"MAG2\",\"2917\":\"CRN1\",\"2918\":\"PIN3\",\"2919\":\"TPO3\",\"2920\":\"Q06479\",\"2921\":\"ATG33\",\"2922\":\"RSC2\",\"2923\":\"MRI1\",\"2924\":\"YLH47\",\"2925\":\"ANT1\",\"2926\":\"NAT3\",\"2927\":\"SPN1\",\"2928\":\"RRP9\",\"2929\":\"LOA1\",\"2930\":\"TAZ1\",\"2931\":\"RRP15\",\"2932\":\"NOC4\",\"2933\":\"Q06522\",\"2934\":\"Q06523\",\"2935\":\"CSC1\",\"2936\":\"GPN3\",\"2937\":\"IRC20\",\"2938\":\"MCP2\",\"2939\":\"MLC2\",\"2940\":\"BSP1\",\"2941\":\"Q06608\",\"2942\":\"Q06616\",\"2943\":\"HDA3\",\"2944\":\"HDA2\",\"2945\":\"MHR1\",\"2946\":\"BFR2\",\"2947\":\"CFT1\",\"2948\":\"GPI11\",\"2949\":\"RSC3\",\"2950\":\"PMT7\",\"2951\":\"OMS1\",\"2952\":\"TSR2\",\"2953\":\"ECM30\",\"2954\":\"SWA2\",\"2955\":\"MRPL35\",\"2956\":\"UTP4\",\"2957\":\"YCG1\",\"2958\":\"YSP2\",\"2959\":\"VIP1\",\"2960\":\"BER1\",\"2961\":\"Q06689\",\"2962\":\"CDC73\",\"2963\":\"Q06698\",\"2964\":\"IMH1\",\"2965\":\"CSR1\",\"2966\":\"IKI3\",\"2967\":\"VAC14\",\"2968\":\"REH1\",\"2969\":\"OPY2\",\"2970\":\"MRL1\",\"2971\":\"NVJ2\",\"2972\":\"RDS3\",\"2973\":\"Q06839\",\"2974\":\"RAF1\",\"2975\":\"POS5\",\"2976\":\"PUN1\",\"2977\":\"MRX9\",\"2978\":\"PRP11\",\"2979\":\"PBP4\",\"2980\":\"TSR1\",\"2981\":\"SYO1\",\"2982\":\"PEX19\",\"2983\":\"BDF2\",\"2984\":\"YET3\",\"2985\":\"BRE1\",\"2986\":\"RXT3\",\"2987\":\"VAM6\",\"2988\":\"SUB2\",\"2989\":\"Q07505\",\"2990\":\"LUC7\",\"2991\":\"TRM3\",\"2992\":\"ATG20\",\"2993\":\"CYK3\",\"2994\":\"HEM25\",\"2995\":\"EXP1\",\"2996\":\"Q07551\",\"2997\":\"Q07589\",\"2998\":\"ACK1\",\"2999\":\"NOP6\",\"3000\":\"DTD1\",\"3001\":\"FMP45\",\"3002\":\"WHI4\",\"3003\":\"SHS1\",\"3004\":\"YPD1\",\"3005\":\"AIM6\",\"3006\":\"LMO1\",\"3007\":\"PSR1\",\"3008\":\"YEH1\",\"3009\":\"PUF3\",\"3010\":\"TPO1\",\"3011\":\"FRA1\",\"3012\":\"GPI13\",\"3013\":\"Q07834\",\"3014\":\"RIX7\",\"3015\":\"GRC3\",\"3016\":\"ENT4\",\"3017\":\"VPS13\",\"3018\":\"Q07895\",\"3019\":\"NOC3\",\"3020\":\"CMS1\",\"3021\":\"NSE1\",\"3022\":\"PAM18\",\"3023\":\"RLP24\",\"3024\":\"MEU1\",\"3025\":\"YEH2\",\"3026\":\"SDO1\",\"3027\":\"RSC58\",\"3028\":\"LAM6\",\"3029\":\"BUD20\",\"3030\":\"FMP25\",\"3031\":\"LCL2\",\"3032\":\"COQ10\",\"3033\":\"RCL1\",\"3034\":\"HRD1\",\"3035\":\"TLG2\",\"3036\":\"Q08157\",\"3037\":\"DIS3\",\"3038\":\"MDM38\",\"3039\":\"GAS5\",\"3040\":\"SIL1\",\"3041\":\"SMC5\",\"3042\":\"NOP12\",\"3043\":\"NGL1\",\"3044\":\"PEX15\",\"3045\":\"GSH2\",\"3046\":\"AIM39\",\"3047\":\"Q08225\",\"3048\":\"INP54\",\"3049\":\"NBA1\",\"3050\":\"BRX1\",\"3051\":\"REX4\",\"3052\":\"ZEO1\",\"3053\":\"MCH4\",\"3054\":\"ALR1\",\"3055\":\"HRT1\",\"3056\":\"BSC6\",\"3057\":\"RTC1\",\"3058\":\"RRP40\",\"3059\":\"NOP8\",\"3060\":\"ENB1\",\"3061\":\"CUE5\",\"3062\":\"ETT1\",\"3063\":\"TMC1\",\"3064\":\"NOB1\",\"3065\":\"SGT1\",\"3066\":\"GYP1\",\"3067\":\"SKI7\",\"3068\":\"BUD21\",\"3069\":\"ALE1\",\"3070\":\"IES4\",\"3071\":\"ULS1\",\"3072\":\"SLK19\",\"3073\":\"MCA1\",\"3074\":\"GEP3\",\"3075\":\"ABP140\",\"3076\":\"MET7\",\"3077\":\"PUS7\",\"3078\":\"ESA1\",\"3079\":\"DGA1\",\"3080\":\"ENV9\",\"3081\":\"CLP1\",\"3082\":\"TUM1\",\"3083\":\"TMA16\",\"3084\":\"NAT5\",\"3085\":\"TRE2\",\"3086\":\"RPN8\",\"3087\":\"HRK1\",\"3088\":\"RDL2\",\"3089\":\"RRS1\",\"3090\":\"Q08748\",\"3091\":\"RAX1\",\"3092\":\"ISW2\",\"3093\":\"RRG7\",\"3094\":\"SOG2\",\"3095\":\"MSC6\",\"3096\":\"CIR2\",\"3097\":\"SNX3\",\"3098\":\"VTS1\",\"3099\":\"GPB1\",\"3100\":\"Q08909\",\"3101\":\"TRE1\",\"3102\":\"CBC2\",\"3103\":\"TCO89\",\"3104\":\"CTI6\",\"3105\":\"RTT10\",\"3106\":\"MRN1\",\"3107\":\"APL5\",\"3108\":\"Q08954\",\"3109\":\"PGC1\",\"3110\":\"TYW1\",\"3111\":\"NIP7\",\"3112\":\"LEA1\",\"3113\":\"BMS1\",\"3114\":\"FLC1\",\"3115\":\"FMP40\",\"3116\":\"MMT2\",\"3117\":\"Q08971\",\"3118\":\"NEW1\",\"3119\":\"CUB1\",\"3120\":\"KEL3\",\"3121\":\"SAM4\",\"3122\":\"SAM3\",\"3123\":\"FEX2;FEX1\",\"3124\":\"LAP2\",\"3125\":\"TMA46\",\"3126\":\"ALG6\",\"3127\":\"ENV7\",\"3128\":\"TFB4\",\"3129\":\"TRM8\",\"3130\":\"YPQ1\",\"3131\":\"AKR2\",\"3132\":\"DSC3\",\"3133\":\"VPS68\",\"3134\":\"PLP2\",\"3135\":\"CDC53\",\"3136\":\"MDN1\",\"3137\":\"SRL2\",\"3138\":\"YTM1\",\"3139\":\"EMC10\",\"3140\":\"APL4\",\"3141\":\"FSF1\",\"3142\":\"TAF10\",\"3143\":\"AIM41\",\"3144\":\"RIM20\",\"3145\":\"SLF1\",\"3146\":\"FCF2\",\"3147\":\"SRO7\",\"3148\":\"HMI1\",\"3149\":\"Q12040\",\"3150\":\"TGL5\",\"3151\":\"RCN2\",\"3152\":\"CWC2\",\"3153\":\"THP3\",\"3154\":\"TGS1\",\"3155\":\"FAP7\",\"3156\":\"ISU2\",\"3157\":\"PIN2\",\"3158\":\"HFI1\",\"3159\":\"NUS1\",\"3160\":\"NUR1\",\"3161\":\"GRE2\",\"3162\":\"VPS54\",\"3163\":\"IOC2\",\"3164\":\"SPE3\",\"3165\":\"SMF3\",\"3166\":\"NOP53\",\"3167\":\"DAP1\",\"3168\":\"SLM3\",\"3169\":\"TSR3\",\"3170\":\"GNT1\",\"3171\":\"FAL1\",\"3172\":\"RTK1\",\"3173\":\"CFT2\",\"3174\":\"RTC5\",\"3175\":\"WRS1\",\"3176\":\"CHS5\",\"3177\":\"MRH1\",\"3178\":\"SGT2\",\"3179\":\"LYS21\",\"3180\":\"MED2\",\"3181\":\"GET4\",\"3182\":\"NMD4\",\"3183\":\"SPC3\",\"3184\":\"HUA2\",\"3185\":\"SAS10\",\"3186\":\"RRP6\",\"3187\":\"CSF1\",\"3188\":\"Q12152\",\"3189\":\"SSF2\",\"3190\":\"GET3\",\"3191\":\"Q12155\",\"3192\":\"AIM7\",\"3193\":\"MCD1\",\"3194\":\"YRA1\",\"3195\":\"Q12160\",\"3196\":\"ATP16\",\"3197\":\"LEU9\",\"3198\":\"MAK21\",\"3199\":\"FCY1\",\"3200\":\"Q12179\",\"3201\":\"HAL9\",\"3202\":\"TAH18\",\"3203\":\"MSL5\",\"3204\":\"RKI1\",\"3205\":\"BUG1\",\"3206\":\"RIO1\",\"3207\":\"NCR1\",\"3208\":\"Q12204\",\"3209\":\"MNL2\",\"3210\":\"NCE102\",\"3211\":\"PUS1\",\"3212\":\"DIP2\",\"3213\":\"PUF2\",\"3214\":\"UBX3\",\"3215\":\"LSP1\",\"3216\":\"SLP1\",\"3217\":\"ATP20\",\"3218\":\"RUD3\",\"3219\":\"PKH2\",\"3220\":\"Q12239\",\"3221\":\"VAM3\",\"3222\":\"RUP1\",\"3223\":\"Q12244\",\"3224\":\"LCB4\",\"3225\":\"FYV7\",\"3226\":\"RPN5\",\"3227\":\"Q12251\",\"3228\":\"NYV1\",\"3229\":\"TPO4\",\"3230\":\"Q12259\",\"3231\":\"GIN4\",\"3232\":\"PRS5\",\"3233\":\"SMC4\",\"3234\":\"RBD2\",\"3235\":\"INP53\",\"3236\":\"TPT1\",\"3237\":\"TY1B-OL\",\"3238\":\"Q12275\",\"3239\":\"HER1\",\"3240\":\"RRP42\",\"3241\":\"MCT1\",\"3242\":\"ERV2\",\"3243\":\"MDY2\",\"3244\":\"COX17\",\"3245\":\"BMT6\",\"3246\":\"MAM3\",\"3247\":\"TAF3\",\"3248\":\"Q12298\",\"3249\":\"Q12301\",\"3250\":\"RDL1\",\"3251\":\"SMT3\",\"3252\":\"CLF1\",\"3253\":\"NTO1\",\"3254\":\"SFM1\",\"3255\":\"GLE1\",\"3256\":\"MED1\",\"3257\":\"YVC1\",\"3258\":\"TIM22\",\"3259\":\"HSP42\",\"3260\":\"Q12331\",\"3261\":\"PST2\",\"3262\":\"UTP23\",\"3263\":\"HAT1\",\"3264\":\"MED4\",\"3265\":\"GYP5\",\"3266\":\"IES3\",\"3267\":\"ATP14\",\"3268\":\"Q12354\",\"3269\":\"PST1\",\"3270\":\"ATO3\",\"3271\":\"WTM1\",\"3272\":\"BBP1\",\"3273\":\"MMP1\",\"3274\":\"HIF1\",\"3275\":\"NCA2\",\"3276\":\"ORT1\",\"3277\":\"RPN6\",\"3278\":\"DGK1\",\"3279\":\"ARP8\",\"3280\":\"MDM20\",\"3281\":\"DBP10\",\"3282\":\"EMP46\",\"3283\":\"TRM10\",\"3284\":\"YOP1\",\"3285\":\"ERP3\",\"3286\":\"MPD1\",\"3287\":\"ARP7\",\"3288\":\"NPC2\",\"3289\":\"PNS1\",\"3290\":\"TFC7\",\"3291\":\"PRP46\",\"3292\":\"STB3\",\"3293\":\"PDH1\",\"3294\":\"DPH6\",\"3295\":\"EAF3\",\"3296\":\"AHC1\",\"3297\":\"RDI1\",\"3298\":\"ZRT2\",\"3299\":\"GRX6\",\"3300\":\"RTN2\",\"3301\":\"POM34\",\"3302\":\"LAS17\",\"3303\":\"PAA1\",\"3304\":\"AHA1\",\"3305\":\"ERP4\",\"3306\":\"OSH2\",\"3307\":\"ERG27\",\"3308\":\"CEX1\",\"3309\":\"NSI1\",\"3310\":\"YPR1\",\"3311\":\"NOP56\",\"3312\":\"PEX11\",\"3313\":\"TRM11\",\"3314\":\"RVB2\",\"3315\":\"RAX2\",\"3316\":\"TCB1\",\"3317\":\"MRX4\",\"3318\":\"TY2B-DR1\",\"3319\":\"FRE6\",\"3320\":\"AIR2\",\"3321\":\"AIM45\",\"3322\":\"RRP36\",\"3323\":\"AGC1\",\"3324\":\"Q12486\",\"3325\":\"MRPL23\",\"3326\":\"KCS1\",\"3327\":\"RLF2\",\"3328\":\"Q12496\",\"3329\":\"NOP58\",\"3330\":\"AVL9\",\"3331\":\"LDB19\",\"3332\":\"RKM4\",\"3333\":\"ARP6\",\"3334\":\"CMR1\",\"3335\":\"PTC5\",\"3336\":\"TMA17\",\"3337\":\"NOT5\",\"3338\":\"PAR32\",\"3339\":\"DCP1\",\"3340\":\"ENT1\",\"3341\":\"TIF6\",\"3342\":\"Q12523\",\"3343\":\"ATG11\",\"3344\":\"RQC2\",\"3345\":\"RPL21B\",\"3346\":\"DNF3\",\"3347\":\"DNF2\",\"3348\":\"FOL3\",\"3349\":\"GLT1\",\"3350\":\"HTZ1\",\"3351\":\"YPK9\",\"3352\":\"DFM1\",\"3353\":\"SEC39\",\"3354\":\"PGA3\",\"3355\":\"SMC6\",\"3356\":\"HAA1\",\"3357\":\"RRP12\",\"3358\":\"Q3E6R5\",\"3359\":\"EFG1\",\"3360\":\"Q3E747\",\"3361\":\"RPS21B\",\"3362\":\"Q3E756\",\"3363\":\"RPL11B;RPL11A\",\"3364\":\"TMA7\",\"3365\":\"LSO2\",\"3366\":\"RPS25A;RPS25B\",\"3367\":\"BOL1\",\"3368\":\"Q3E795\",\"3369\":\"CMC2\",\"3370\":\"TFB5\",\"3371\":\"RPS28A\",\"3372\":\"RPS22B;RPS22A\",\"3373\":\"Q3E7Z5\",\"3374\":\"EGO2\",\"3375\":\"COA6\",\"3376\":\"NOP10\",\"3377\":\"ISD11\",\"3378\":\"SUS1\",\"3379\":\"Q86ZR7\",\"3380\":\"Q8J0M4\",\"3381\":\"Q8TGU7\",\"3382\":\"OST5\",\"3383\":\"NCB2\",\"3384\":\"VPS5\",\"3385\":\"MIC10\",\"3386\":\"SRN2\",\"3387\":\"BRR1\",\"3388\":\"HSH49\",\"3389\":\"APM4\",\"3390\":\"MTR10\",\"3391\":\"TSC13\",\"3392\":\"NOP14\",\"3393\":\"PNO1\",\"3394\":\"YOS9\",\"3395\":\"AFI1\",\"3396\":\"DUF1\",\"3397\":\"ECM3\",\"3398\":\"MEX67\",\"3399\":\"RIB3\",\"3400\":\"YPT6\",\"3401\":\"NHA1\",\"3402\":\"MED11\",\"3403\":\"SEY1\",\"3404\":\"DET1\",\"3405\":\"ODC2\",\"3406\":\"SAS5\",\"3407\":\"MPD2\",\"3408\":\"DDP1\",\"3409\":\"FSH3\",\"3410\":\"HRP1\",\"3411\":\"VCX1\",\"3412\":\"TRS33\",\"3413\":\"IGO2\",\"3414\":\"HTL1\"},\"Compartment\":{\"0\":\"PM\",\"1\":\"mitochondria\",\"2\":\"nucleus\",\"3\":\"nucleus\",\"4\":\"ribosome\",\"5\":\"nucleus\",\"6\":\"undefined\",\"7\":\"proteasome\",\"8\":\"undefined\",\"9\":\"ribosome\",\"10\":\"undefined\",\"11\":\"cytosol\",\"12\":\"undefined\",\"13\":\"mitochondria\",\"14\":\"undefined\",\"15\":\"mitochondria\",\"16\":\"mitochondria\",\"17\":\"mitochondria\",\"18\":\"undefined\",\"19\":\"cytosol\",\"20\":\"cytosol\",\"21\":\"cytosol\",\"22\":\"undefined\",\"23\":\"undefined\",\"24\":\"mitochondria\",\"25\":\"mitochondria\",\"26\":\"undefined\",\"27\":\"mitochondria\",\"28\":\"mitochondria\",\"29\":\"cytosol\",\"30\":\"mitochondria\",\"31\":\"cytosol\",\"32\":\"undefined\",\"33\":\"cytosol\",\"34\":\"cytosol\",\"35\":\"undefined\",\"36\":\"vacuole\",\"37\":\"cytosol\",\"38\":\"cytosol\",\"39\":\"cytosol\",\"40\":\"mitochondria\",\"41\":\"mitochondria\",\"42\":\"cytosol\",\"43\":\"cytosol\",\"44\":\"cytosol\",\"45\":\"mitochondria\",\"46\":\"cytosol\",\"47\":\"cytosol\",\"48\":\"cytosol\",\"49\":\"cytosol\",\"50\":\"cytosol\",\"51\":\"PM\",\"52\":\"PM\",\"53\":\"undefined\",\"54\":\"nucleus\",\"55\":\"nucleus\",\"56\":\"mitochondria\",\"57\":\"ribosome\",\"58\":\"ribosome\",\"59\":\"cytosol\",\"60\":\"cytosol\",\"61\":\"mitochondria\",\"62\":\"cytosol\",\"63\":\"nucleus\",\"64\":\"nucleus\",\"65\":\"mitochondria\",\"66\":\"undefined\",\"67\":\"undefined\",\"68\":\"cytosol\",\"69\":\"cytosol\",\"70\":\"mitochondria\",\"71\":\"cytosol\",\"72\":\"nucleus\",\"73\":\"nucleus\",\"74\":\"cytosol\",\"75\":\"undefined\",\"76\":\"cytosol\",\"77\":\"ribosome\",\"78\":\"ribosome\",\"79\":\"mitochondria\",\"80\":\"nucleus\",\"81\":\"cytosol\",\"82\":\"cytosol\",\"83\":\"mitochondria\",\"84\":\"cytosol\",\"85\":\"cytosol\",\"86\":\"undefined\",\"87\":\"undefined\",\"88\":\"mitochondria\",\"89\":\"nucleus\",\"90\":\"PM\",\"91\":\"cytosol\",\"92\":\"ribosome\",\"93\":\"ribosome\",\"94\":\"ribosome\",\"95\":\"cytosol\",\"96\":\"ER\",\"97\":\"ER\",\"98\":\"undefined\",\"99\":\"mitochondria\",\"100\":\"cytosol\",\"101\":\"undefined\",\"102\":\"ribosome\",\"103\":\"ribosome\",\"104\":\"ribosome\",\"105\":\"ribosome\",\"106\":\"undefined\",\"107\":\"undefined\",\"108\":\"ribosome\",\"109\":\"ribosome\",\"110\":\"ribosome\",\"111\":\"ribosome\",\"112\":\"ribosome\",\"113\":\"undefined\",\"114\":\"nucleus\",\"115\":\"undefined\",\"116\":\"cytosol\",\"117\":\"undefined\",\"118\":\"undefined\",\"119\":\"undefined\",\"120\":\"cytosol\",\"121\":\"undefined\",\"122\":\"mitochondria\",\"123\":\"cytosol\",\"124\":\"undefined\",\"125\":\"ER\",\"126\":\"undefined\",\"127\":\"undefined\",\"128\":\"undefined\",\"129\":\"nucleus\",\"130\":\"nucleus\",\"131\":\"undefined\",\"132\":\"undefined\",\"133\":\"PM\",\"134\":\"nucleus\",\"135\":\"undefined\",\"136\":\"undefined\",\"137\":\"undefined\",\"138\":\"PM\",\"139\":\"undefined\",\"140\":\"undefined\",\"141\":\"nucleus\",\"142\":\"undefined\",\"143\":\"nucleus\",\"144\":\"undefined\",\"145\":\"mitochondria\",\"146\":\"cytosol\",\"147\":\"cytosol\",\"148\":\"cytosol\",\"149\":\"mitochondria\",\"150\":\"mitochondria\",\"151\":\"cytosol\",\"152\":\"undefined\",\"153\":\"mitochondria\",\"154\":\"undefined\",\"155\":\"mitochondria\",\"156\":\"mitochondria\",\"157\":\"mitochondria\",\"158\":\"mitochondria\",\"159\":\"cytosol\",\"160\":\"cytosol\",\"161\":\"cytosol\",\"162\":\"cytosol\",\"163\":\"undefined\",\"164\":\"cytosol\",\"165\":\"mitochondria\",\"166\":\"vacuole\",\"167\":\"nucleus\",\"168\":\"undefined\",\"169\":\"nucleus\",\"170\":\"cytosol\",\"171\":\"mitochondria\",\"172\":\"cytosol\",\"173\":\"undefined\",\"174\":\"ribosome\",\"175\":\"undefined\",\"176\":\"cytosol\",\"177\":\"cytosol\",\"178\":\"mitochondria\",\"179\":\"undefined\",\"180\":\"undefined\",\"181\":\"cytosol\",\"182\":\"nucleus\",\"183\":\"undefined\",\"184\":\"undefined\",\"185\":\"undefined\",\"186\":\"undefined\",\"187\":\"undefined\",\"188\":\"PM\",\"189\":\"undefined\",\"190\":\"mitochondria\",\"191\":\"mitochondria\",\"192\":\"mitochondria\",\"193\":\"ER\",\"194\":\"mitochondria\",\"195\":\"nucleus\",\"196\":\"cytosol\",\"197\":\"undefined\",\"198\":\"PM\",\"199\":\"cytosol\",\"200\":\"undefined\",\"201\":\"undefined\",\"202\":\"undefined\",\"203\":\"undefined\",\"204\":\"undefined\",\"205\":\"cytosol\",\"206\":\"undefined\",\"207\":\"vacuole\",\"208\":\"undefined\",\"209\":\"cytosol\",\"210\":\"mitochondria\",\"211\":\"mitochondria\",\"212\":\"nucleus\",\"213\":\"Golgi\",\"214\":\"mitochondria\",\"215\":\"cytosol\",\"216\":\"cytosol\",\"217\":\"undefined\",\"218\":\"cytosol\",\"219\":\"cytosol\",\"220\":\"mitochondria\",\"221\":\"nucleus\",\"222\":\"undefined\",\"223\":\"ribosome\",\"224\":\"ribosome\",\"225\":\"ribosome\",\"226\":\"undefined\",\"227\":\"undefined\",\"228\":\"undefined\",\"229\":\"mitochondria\",\"230\":\"undefined\",\"231\":\"mitochondria\",\"232\":\"cytosol\",\"233\":\"ribosome\",\"234\":\"ribosome\",\"235\":\"ribosome\",\"236\":\"ribosome\",\"237\":\"ribosome\",\"238\":\"ribosome\",\"239\":\"ribosome\",\"240\":\"ribosome\",\"241\":\"ribosome\",\"242\":\"ribosome\",\"243\":\"ribosome\",\"244\":\"ribosome\",\"245\":\"ribosome\",\"246\":\"ribosome\",\"247\":\"ribosome\",\"248\":\"ribosome\",\"249\":\"ribosome\",\"250\":\"undefined\",\"251\":\"ribosome\",\"252\":\"ribosome\",\"253\":\"undefined\",\"254\":\"cytosol\",\"255\":\"mitochondria\",\"256\":\"nucleus\",\"257\":\"mitochondria\",\"258\":\"mitochondria\",\"259\":\"undefined\",\"260\":\"cytosol\",\"261\":\"ER\",\"262\":\"ribosome\",\"263\":\"cytosol\",\"264\":\"mitochondria\",\"265\":\"undefined\",\"266\":\"ribosome\",\"267\":\"PM\",\"268\":\"mitochondria\",\"269\":\"mitochondria\",\"270\":\"cytosol\",\"271\":\"nucleus\",\"272\":\"nucleus\",\"273\":\"nucleus\",\"274\":\"undefined\",\"275\":\"Golgi\",\"276\":\"cytosol\",\"277\":\"mitochondria\",\"278\":\"undefined\",\"279\":\"cytosol\",\"280\":\"undefined\",\"281\":\"cytosol\",\"282\":\"vacuole\",\"283\":\"nucleus\",\"284\":\"undefined\",\"285\":\"ER\",\"286\":\"undefined\",\"287\":\"cytosol\",\"288\":\"undefined\",\"289\":\"cytosol\",\"290\":\"mitochondria\",\"291\":\"nucleus\",\"292\":\"cytosol\",\"293\":\"nucleus\",\"294\":\"nucleus\",\"295\":\"undefined\",\"296\":\"PM\",\"297\":\"cytosol\",\"298\":\"undefined\",\"299\":\"ER\",\"300\":\"undefined\",\"301\":\"mitochondria\",\"302\":\"mitochondria\",\"303\":\"undefined\",\"304\":\"mitochondria\",\"305\":\"cytosol\",\"306\":\"undefined\",\"307\":\"cytosol\",\"308\":\"undefined\",\"309\":\"vacuole\",\"310\":\"undefined\",\"311\":\"cytosol\",\"312\":\"undefined\",\"313\":\"undefined\",\"314\":\"cytosol\",\"315\":\"Golgi\",\"316\":\"undefined\",\"317\":\"undefined\",\"318\":\"cytosol\",\"319\":\"undefined\",\"320\":\"cytosol\",\"321\":\"undefined\",\"322\":\"nucleus\",\"323\":\"mitochondria\",\"324\":\"undefined\",\"325\":\"nucleus\",\"326\":\"Golgi\",\"327\":\"undefined\",\"328\":\"cytosol\",\"329\":\"undefined\",\"330\":\"undefined\",\"331\":\"undefined\",\"332\":\"ER\",\"333\":\"undefined\",\"334\":\"ribosome\",\"335\":\"ribosome\",\"336\":\"ribosome\",\"337\":\"nucleus\",\"338\":\"undefined\",\"339\":\"vacuole\",\"340\":\"cytosol\",\"341\":\"undefined\",\"342\":\"undefined\",\"343\":\"mitochondria\",\"344\":\"undefined\",\"345\":\"undefined\",\"346\":\"cytosol\",\"347\":\"cytosol\",\"348\":\"undefined\",\"349\":\"vacuole\",\"350\":\"cytosol\",\"351\":\"undefined\",\"352\":\"vacuole\",\"353\":\"ER\",\"354\":\"NE\",\"355\":\"mitochondria\",\"356\":\"nucleus\",\"357\":\"cytosol\",\"358\":\"cytosol\",\"359\":\"mitochondria\",\"360\":\"cytosol\",\"361\":\"undefined\",\"362\":\"undefined\",\"363\":\"ER\",\"364\":\"undefined\",\"365\":\"mitochondria\",\"366\":\"nucleus\",\"367\":\"undefined\",\"368\":\"cytosol\",\"369\":\"cytosol\",\"370\":\"undefined\",\"371\":\"cytosol\",\"372\":\"cytosol\",\"373\":\"nucleus\",\"374\":\"cytosol\",\"375\":\"undefined\",\"376\":\"cytosol\",\"377\":\"cytosol\",\"378\":\"nucleus\",\"379\":\"undefined\",\"380\":\"undefined\",\"381\":\"undefined\",\"382\":\"undefined\",\"383\":\"cytosol\",\"384\":\"vacuole\",\"385\":\"nucleus\",\"386\":\"mitochondria\",\"387\":\"mitochondria\",\"388\":\"ER\",\"389\":\"cytosol\",\"390\":\"mitochondria\",\"391\":\"cytosol\",\"392\":\"ER\",\"393\":\"mitochondria\",\"394\":\"nucleus\",\"395\":\"undefined\",\"396\":\"ER\",\"397\":\"Golgi\",\"398\":\"cytosol\",\"399\":\"cytosol\",\"400\":\"nucleus\",\"401\":\"undefined\",\"402\":\"undefined\",\"403\":\"undefined\",\"404\":\"ribosome\",\"405\":\"nucleus\",\"406\":\"nucleus\",\"407\":\"undefined\",\"408\":\"undefined\",\"409\":\"vacuole\",\"410\":\"cytosol\",\"411\":\"mitochondria\",\"412\":\"undefined\",\"413\":\"undefined\",\"414\":\"mitochondria\",\"415\":\"nucleus\",\"416\":\"cytosol\",\"417\":\"undefined\",\"418\":\"cytosol\",\"419\":\"cytosol\",\"420\":\"nucleus\",\"421\":\"undefined\",\"422\":\"undefined\",\"423\":\"ER\",\"424\":\"mitochondria\",\"425\":\"mitochondria\",\"426\":\"nucleus\",\"427\":\"mitochondria\",\"428\":\"mitochondria\",\"429\":\"cytosol\",\"430\":\"undefined\",\"431\":\"undefined\",\"432\":\"undefined\",\"433\":\"PM\",\"434\":\"nucleus\",\"435\":\"undefined\",\"436\":\"mitochondria\",\"437\":\"undefined\",\"438\":\"vacuole\",\"439\":\"undefined\",\"440\":\"undefined\",\"441\":\"cytosol\",\"442\":\"undefined\",\"443\":\"undefined\",\"444\":\"mitochondria\",\"445\":\"nucleus\",\"446\":\"cytosol\",\"447\":\"mitochondria\",\"448\":\"undefined\",\"449\":\"undefined\",\"450\":\"undefined\",\"451\":\"PM\",\"452\":\"nucleus\",\"453\":\"undefined\",\"454\":\"nucleus\",\"455\":\"PM\",\"456\":\"undefined\",\"457\":\"undefined\",\"458\":\"cytosol\",\"459\":\"mitochondria\",\"460\":\"mitochondria\",\"461\":\"mitochondria\",\"462\":\"cytosol\",\"463\":\"cytosol\",\"464\":\"cytosol\",\"465\":\"undefined\",\"466\":\"undefined\",\"467\":\"vacuole\",\"468\":\"undefined\",\"469\":\"undefined\",\"470\":\"nucleus\",\"471\":\"nucleus\",\"472\":\"nucleus\",\"473\":\"nucleus\",\"474\":\"nucleus\",\"475\":\"nucleus\",\"476\":\"nucleus\",\"477\":\"undefined\",\"478\":\"undefined\",\"479\":\"nucleus\",\"480\":\"cytosol\",\"481\":\"undefined\",\"482\":\"cytosol\",\"483\":\"undefined\",\"484\":\"NE\",\"485\":\"vacuole\",\"486\":\"mitochondria\",\"487\":\"ER\",\"488\":\"cytosol\",\"489\":\"undefined\",\"490\":\"proteasome\",\"491\":\"proteasome\",\"492\":\"cytosol\",\"493\":\"undefined\",\"494\":\"nucleus\",\"495\":\"undefined\",\"496\":\"undefined\",\"497\":\"undefined\",\"498\":\"undefined\",\"499\":\"undefined\",\"500\":\"undefined\",\"501\":\"nucleus\",\"502\":\"mitochondria\",\"503\":\"undefined\",\"504\":\"undefined\",\"505\":\"nucleus\",\"506\":\"undefined\",\"507\":\"mitochondria\",\"508\":\"mitochondria\",\"509\":\"ER\",\"510\":\"nucleus\",\"511\":\"undefined\",\"512\":\"mitochondria\",\"513\":\"undefined\",\"514\":\"undefined\",\"515\":\"ER\",\"516\":\"undefined\",\"517\":\"nucleus\",\"518\":\"undefined\",\"519\":\"mitochondria\",\"520\":\"mitochondria\",\"521\":\"undefined\",\"522\":\"nucleus\",\"523\":\"undefined\",\"524\":\"undefined\",\"525\":\"proteasome\",\"526\":\"PM\",\"527\":\"undefined\",\"528\":\"nucleus\",\"529\":\"undefined\",\"530\":\"vacuole\",\"531\":\"undefined\",\"532\":\"undefined\",\"533\":\"undefined\",\"534\":\"undefined\",\"535\":\"undefined\",\"536\":\"undefined\",\"537\":\"cytosol\",\"538\":\"vacuole\",\"539\":\"PM\",\"540\":\"nucleus\",\"541\":\"nucleus\",\"542\":\"mitochondria\",\"543\":\"mitochondria\",\"544\":\"mitochondria\",\"545\":\"undefined\",\"546\":\"undefined\",\"547\":\"vacuole\",\"548\":\"nucleus\",\"549\":\"undefined\",\"550\":\"cytosol\",\"551\":\"cytosol\",\"552\":\"undefined\",\"553\":\"undefined\",\"554\":\"undefined\",\"555\":\"mitochondria\",\"556\":\"undefined\",\"557\":\"undefined\",\"558\":\"ribosome\",\"559\":\"cytosol\",\"560\":\"nucleus\",\"561\":\"undefined\",\"562\":\"PM\",\"563\":\"undefined\",\"564\":\"nucleus\",\"565\":\"cytosol\",\"566\":\"mitochondria\",\"567\":\"undefined\",\"568\":\"mitochondria\",\"569\":\"undefined\",\"570\":\"cytosol\",\"571\":\"undefined\",\"572\":\"PM\",\"573\":\"undefined\",\"574\":\"nucleus\",\"575\":\"proteasome\",\"576\":\"proteasome\",\"577\":\"mitochondria\",\"578\":\"Golgi\",\"579\":\"vacuole\",\"580\":\"mitochondria\",\"581\":\"proteasome\",\"582\":\"undefined\",\"583\":\"undefined\",\"584\":\"undefined\",\"585\":\"PM\",\"586\":\"ribosome\",\"587\":\"undefined\",\"588\":\"nucleus\",\"589\":\"undefined\",\"590\":\"undefined\",\"591\":\"undefined\",\"592\":\"undefined\",\"593\":\"cytosol\",\"594\":\"undefined\",\"595\":\"undefined\",\"596\":\"undefined\",\"597\":\"undefined\",\"598\":\"mitochondria\",\"599\":\"mitochondria\",\"600\":\"cytosol\",\"601\":\"proteasome\",\"602\":\"undefined\",\"603\":\"ER\",\"604\":\"LD\",\"605\":\"mitochondria\",\"606\":\"undefined\",\"607\":\"undefined\",\"608\":\"undefined\",\"609\":\"undefined\",\"610\":\"undefined\",\"611\":\"undefined\",\"612\":\"ER\",\"613\":\"undefined\",\"614\":\"undefined\",\"615\":\"undefined\",\"616\":\"undefined\",\"617\":\"ER\",\"618\":\"PM\",\"619\":\"undefined\",\"620\":\"undefined\",\"621\":\"mitochondria\",\"622\":\"undefined\",\"623\":\"vacuole\",\"624\":\"undefined\",\"625\":\"undefined\",\"626\":\"nucleus\",\"627\":\"ER\",\"628\":\"nucleus\",\"629\":\"PM\",\"630\":\"Golgi\",\"631\":\"ER\",\"632\":\"undefined\",\"633\":\"undefined\",\"634\":\"nucleus\",\"635\":\"undefined\",\"636\":\"undefined\",\"637\":\"undefined\",\"638\":\"mitochondria\",\"639\":\"cytosol\",\"640\":\"mitochondria\",\"641\":\"undefined\",\"642\":\"undefined\",\"643\":\"nucleus\",\"644\":\"undefined\",\"645\":\"undefined\",\"646\":\"undefined\",\"647\":\"Golgi\",\"648\":\"nucleus\",\"649\":\"ribosome\",\"650\":\"proteasome\",\"651\":\"undefined\",\"652\":\"undefined\",\"653\":\"vacuole\",\"654\":\"nucleus\",\"655\":\"nucleus\",\"656\":\"PM\",\"657\":\"undefined\",\"658\":\"undefined\",\"659\":\"undefined\",\"660\":\"mitochondria\",\"661\":\"ER\",\"662\":\"undefined\",\"663\":\"ER\",\"664\":\"nucleus\",\"665\":\"nucleus\",\"666\":\"nucleus\",\"667\":\"mitochondria\",\"668\":\"nucleus\",\"669\":\"ER\",\"670\":\"undefined\",\"671\":\"mitochondria\",\"672\":\"undefined\",\"673\":\"ER\",\"674\":\"undefined\",\"675\":\"nucleus\",\"676\":\"nucleus\",\"677\":\"undefined\",\"678\":\"undefined\",\"679\":\"mitochondria\",\"680\":\"undefined\",\"681\":\"undefined\",\"682\":\"undefined\",\"683\":\"undefined\",\"684\":\"undefined\",\"685\":\"undefined\",\"686\":\"undefined\",\"687\":\"mitochondria\",\"688\":\"nucleus\",\"689\":\"mitochondria\",\"690\":\"nucleus\",\"691\":\"ribosome\",\"692\":\"undefined\",\"693\":\"undefined\",\"694\":\"PM\",\"695\":\"cytosol\",\"696\":\"Golgi\",\"697\":\"nucleus\",\"698\":\"nucleus\",\"699\":\"ribosome\",\"700\":\"ribosome\",\"701\":\"ribosome\",\"702\":\"ribosome\",\"703\":\"nucleus\",\"704\":\"undefined\",\"705\":\"undefined\",\"706\":\"undefined\",\"707\":\"nucleus\",\"708\":\"vacuole\",\"709\":\"undefined\",\"710\":\"vacuole\",\"711\":\"cytosol\",\"712\":\"undefined\",\"713\":\"undefined\",\"714\":\"mitochondria\",\"715\":\"nucleus\",\"716\":\"mitochondria\",\"717\":\"undefined\",\"718\":\"vacuole\",\"719\":\"Golgi\",\"720\":\"Golgi\",\"721\":\"ER\",\"722\":\"mitochondria\",\"723\":\"undefined\",\"724\":\"nucleus\",\"725\":\"nucleus\",\"726\":\"undefined\",\"727\":\"undefined\",\"728\":\"nucleus\",\"729\":\"mitochondria\",\"730\":\"mitochondria\",\"731\":\"cytosol\",\"732\":\"cytosol\",\"733\":\"undefined\",\"734\":\"undefined\",\"735\":\"undefined\",\"736\":\"undefined\",\"737\":\"ER\",\"738\":\"undefined\",\"739\":\"cytosol\",\"740\":\"undefined\",\"741\":\"mitochondria\",\"742\":\"undefined\",\"743\":\"undefined\",\"744\":\"mitochondria\",\"745\":\"cytosol\",\"746\":\"ER\",\"747\":\"undefined\",\"748\":\"mitochondria\",\"749\":\"mitochondria\",\"750\":\"undefined\",\"751\":\"nucleus\",\"752\":\"nucleus\",\"753\":\"undefined\",\"754\":\"cytosol\",\"755\":\"undefined\",\"756\":\"PM\",\"757\":\"ribosome\",\"758\":\"undefined\",\"759\":\"nucleus\",\"760\":\"nucleus\",\"761\":\"undefined\",\"762\":\"nucleus\",\"763\":\"cytosol\",\"764\":\"nucleus\",\"765\":\"cytosol\",\"766\":\"ER\",\"767\":\"cytosol\",\"768\":\"undefined\",\"769\":\"undefined\",\"770\":\"undefined\",\"771\":\"undefined\",\"772\":\"proteasome\",\"773\":\"nucleus\",\"774\":\"undefined\",\"775\":\"mitochondria\",\"776\":\"undefined\",\"777\":\"undefined\",\"778\":\"mitochondria\",\"779\":\"undefined\",\"780\":\"undefined\",\"781\":\"cytosol\",\"782\":\"undefined\",\"783\":\"mitochondria\",\"784\":\"cytosol\",\"785\":\"undefined\",\"786\":\"nucleus\",\"787\":\"nucleus\",\"788\":\"vacuole\",\"789\":\"ER\",\"790\":\"undefined\",\"791\":\"undefined\",\"792\":\"nucleus\",\"793\":\"vacuole\",\"794\":\"cytosol\",\"795\":\"undefined\",\"796\":\"Golgi\",\"797\":\"cytosol\",\"798\":\"mitochondria\",\"799\":\"undefined\",\"800\":\"cytosol\",\"801\":\"cytosol\",\"802\":\"mitochondria\",\"803\":\"nucleus\",\"804\":\"cytosol\",\"805\":\"cytosol\",\"806\":\"mitochondria\",\"807\":\"cytosol\",\"808\":\"mitochondria\",\"809\":\"mitochondria\",\"810\":\"undefined\",\"811\":\"undefined\",\"812\":\"cytosol\",\"813\":\"undefined\",\"814\":\"undefined\",\"815\":\"undefined\",\"816\":\"mitochondria\",\"817\":\"mitochondria\",\"818\":\"nucleus\",\"819\":\"mitochondria\",\"820\":\"NE\",\"821\":\"undefined\",\"822\":\"undefined\",\"823\":\"undefined\",\"824\":\"mitochondria\",\"825\":\"ER\",\"826\":\"undefined\",\"827\":\"cytosol\",\"828\":\"nucleus\",\"829\":\"undefined\",\"830\":\"undefined\",\"831\":\"ER\",\"832\":\"cytosol\",\"833\":\"undefined\",\"834\":\"undefined\",\"835\":\"undefined\",\"836\":\"vacuole\",\"837\":\"nucleus\",\"838\":\"ER\",\"839\":\"cytosol\",\"840\":\"proteasome\",\"841\":\"undefined\",\"842\":\"undefined\",\"843\":\"vacuole\",\"844\":\"mitochondria\",\"845\":\"mitochondria\",\"846\":\"undefined\",\"847\":\"peroxisome\",\"848\":\"mitochondria\",\"849\":\"undefined\",\"850\":\"cytosol\",\"851\":\"mitochondria\",\"852\":\"mitochondria\",\"853\":\"undefined\",\"854\":\"PM\",\"855\":\"PM\",\"856\":\"cytosol\",\"857\":\"ER\",\"858\":\"undefined\",\"859\":\"undefined\",\"860\":\"PM\",\"861\":\"PM\",\"862\":\"PM\",\"863\":\"PM\",\"864\":\"cytosol\",\"865\":\"cytosol\",\"866\":\"undefined\",\"867\":\"mitochondria\",\"868\":\"ER\",\"869\":\"ER\",\"870\":\"nucleus\",\"871\":\"nucleus\",\"872\":\"undefined\",\"873\":\"undefined\",\"874\":\"PM\",\"875\":\"PM\",\"876\":\"undefined\",\"877\":\"undefined\",\"878\":\"nucleus\",\"879\":\"nucleus\",\"880\":\"proteasome\",\"881\":\"undefined\",\"882\":\"NE\",\"883\":\"NE\",\"884\":\"undefined\",\"885\":\"cytosol\",\"886\":\"undefined\",\"887\":\"nucleus\",\"888\":\"undefined\",\"889\":\"undefined\",\"890\":\"nucleus\",\"891\":\"undefined\",\"892\":\"undefined\",\"893\":\"undefined\",\"894\":\"cytosol\",\"895\":\"nucleus\",\"896\":\"nucleus\",\"897\":\"nucleus\",\"898\":\"undefined\",\"899\":\"vacuole\",\"900\":\"mitochondria\",\"901\":\"proteasome\",\"902\":\"undefined\",\"903\":\"PM\",\"904\":\"nucleus\",\"905\":\"undefined\",\"906\":\"undefined\",\"907\":\"undefined\",\"908\":\"mitochondria\",\"909\":\"cytosol\",\"910\":\"nucleus\",\"911\":\"undefined\",\"912\":\"undefined\",\"913\":\"undefined\",\"914\":\"cytosol\",\"915\":\"undefined\",\"916\":\"nucleus\",\"917\":\"nucleus\",\"918\":\"undefined\",\"919\":\"undefined\",\"920\":\"undefined\",\"921\":\"undefined\",\"922\":\"undefined\",\"923\":\"mitochondria\",\"924\":\"undefined\",\"925\":\"cytosol\",\"926\":\"vacuole\",\"927\":\"mitochondria\",\"928\":\"cytosol\",\"929\":\"undefined\",\"930\":\"ER\",\"931\":\"Golgi\",\"932\":\"PM\",\"933\":\"cytosol\",\"934\":\"undefined\",\"935\":\"Golgi\",\"936\":\"undefined\",\"937\":\"nucleus\",\"938\":\"undefined\",\"939\":\"undefined\",\"940\":\"nucleus\",\"941\":\"undefined\",\"942\":\"undefined\",\"943\":\"undefined\",\"944\":\"undefined\",\"945\":\"cytosol\",\"946\":\"undefined\",\"947\":\"nucleus\",\"948\":\"undefined\",\"949\":\"ER\",\"950\":\"mitochondria\",\"951\":\"undefined\",\"952\":\"PM\",\"953\":\"undefined\",\"954\":\"undefined\",\"955\":\"mitochondria\",\"956\":\"vacuole\",\"957\":\"mitochondria\",\"958\":\"undefined\",\"959\":\"undefined\",\"960\":\"undefined\",\"961\":\"PM\",\"962\":\"undefined\",\"963\":\"undefined\",\"964\":\"undefined\",\"965\":\"undefined\",\"966\":\"undefined\",\"967\":\"nucleus\",\"968\":\"nucleus\",\"969\":\"undefined\",\"970\":\"mitochondria\",\"971\":\"mitochondria\",\"972\":\"PM\",\"973\":\"undefined\",\"974\":\"vacuole\",\"975\":\"PM\",\"976\":\"undefined\",\"977\":\"mitochondria\",\"978\":\"undefined\",\"979\":\"cytosol\",\"980\":\"undefined\",\"981\":\"undefined\",\"982\":\"undefined\",\"983\":\"mitochondria\",\"984\":\"mitochondria\",\"985\":\"undefined\",\"986\":\"Golgi\",\"987\":\"cytosol\",\"988\":\"nucleus\",\"989\":\"mitochondria\",\"990\":\"mitochondria\",\"991\":\"nucleus\",\"992\":\"PM\",\"993\":\"PM\",\"994\":\"mitochondria\",\"995\":\"mitochondria\",\"996\":\"undefined\",\"997\":\"ER\",\"998\":\"nucleus\",\"999\":\"undefined\",\"1000\":\"nucleus\",\"1001\":\"undefined\",\"1002\":\"vacuole\",\"1003\":\"vacuole\",\"1004\":\"nucleus\",\"1005\":\"ER\",\"1006\":\"ER\",\"1007\":\"undefined\",\"1008\":\"nucleus\",\"1009\":\"nucleus\",\"1010\":\"undefined\",\"1011\":\"ER\",\"1012\":\"proteasome\",\"1013\":\"proteasome\",\"1014\":\"proteasome\",\"1015\":\"undefined\",\"1016\":\"PM\",\"1017\":\"undefined\",\"1018\":\"nucleus\",\"1019\":\"undefined\",\"1020\":\"mitochondria\",\"1021\":\"mitochondria\",\"1022\":\"cytosol\",\"1023\":\"undefined\",\"1024\":\"undefined\",\"1025\":\"cytosol\",\"1026\":\"nucleus\",\"1027\":\"undefined\",\"1028\":\"undefined\",\"1029\":\"undefined\",\"1030\":\"cytosol\",\"1031\":\"undefined\",\"1032\":\"PM\",\"1033\":\"ER\",\"1034\":\"nucleus\",\"1035\":\"undefined\",\"1036\":\"undefined\",\"1037\":\"nucleus\",\"1038\":\"undefined\",\"1039\":\"cytosol\",\"1040\":\"mitochondria\",\"1041\":\"nucleus\",\"1042\":\"undefined\",\"1043\":\"undefined\",\"1044\":\"nucleus\",\"1045\":\"ribosome\",\"1046\":\"undefined\",\"1047\":\"cytosol\",\"1048\":\"nucleus\",\"1049\":\"mitochondria\",\"1050\":\"undefined\",\"1051\":\"ER\",\"1052\":\"undefined\",\"1053\":\"mitochondria\",\"1054\":\"ER\",\"1055\":\"ER\",\"1056\":\"ER\",\"1057\":\"undefined\",\"1058\":\"undefined\",\"1059\":\"Golgi\",\"1060\":\"undefined\",\"1061\":\"NE\",\"1062\":\"undefined\",\"1063\":\"nucleus\",\"1064\":\"vacuole\",\"1065\":\"nucleus\",\"1066\":\"nucleus\",\"1067\":\"undefined\",\"1068\":\"LD\",\"1069\":\"undefined\",\"1070\":\"undefined\",\"1071\":\"undefined\",\"1072\":\"undefined\",\"1073\":\"undefined\",\"1074\":\"mitochondria\",\"1075\":\"undefined\",\"1076\":\"undefined\",\"1077\":\"undefined\",\"1078\":\"mitochondria\",\"1079\":\"undefined\",\"1080\":\"Golgi\",\"1081\":\"undefined\",\"1082\":\"vacuole\",\"1083\":\"nucleus\",\"1084\":\"undefined\",\"1085\":\"undefined\",\"1086\":\"nucleus\",\"1087\":\"NE\",\"1088\":\"cytosol\",\"1089\":\"cytosol\",\"1090\":\"vacuole\",\"1091\":\"cytosol\",\"1092\":\"undefined\",\"1093\":\"undefined\",\"1094\":\"peroxisome\",\"1095\":\"undefined\",\"1096\":\"ER\",\"1097\":\"nucleus\",\"1098\":\"nucleus\",\"1099\":\"ER\",\"1100\":\"mitochondria\",\"1101\":\"undefined\",\"1102\":\"undefined\",\"1103\":\"undefined\",\"1104\":\"nucleus\",\"1105\":\"undefined\",\"1106\":\"nucleus\",\"1107\":\"ER\",\"1108\":\"undefined\",\"1109\":\"undefined\",\"1110\":\"undefined\",\"1111\":\"cytosol\",\"1112\":\"undefined\",\"1113\":\"undefined\",\"1114\":\"undefined\",\"1115\":\"cytosol\",\"1116\":\"nucleus\",\"1117\":\"cytosol\",\"1118\":\"ER\",\"1119\":\"vacuole\",\"1120\":\"undefined\",\"1121\":\"nucleus\",\"1122\":\"NE\",\"1123\":\"cytosol\",\"1124\":\"PM\",\"1125\":\"nucleus\",\"1126\":\"undefined\",\"1127\":\"undefined\",\"1128\":\"mitochondria\",\"1129\":\"mitochondria\",\"1130\":\"undefined\",\"1131\":\"undefined\",\"1132\":\"undefined\",\"1133\":\"cytosol\",\"1134\":\"nucleus\",\"1135\":\"cytosol\",\"1136\":\"mitochondria\",\"1137\":\"undefined\",\"1138\":\"ER\",\"1139\":\"undefined\",\"1140\":\"undefined\",\"1141\":\"undefined\",\"1142\":\"undefined\",\"1143\":\"undefined\",\"1144\":\"nucleus\",\"1145\":\"undefined\",\"1146\":\"ER\",\"1147\":\"cytosol\",\"1148\":\"mitochondria\",\"1149\":\"cytosol\",\"1150\":\"nucleus\",\"1151\":\"nucleus\",\"1152\":\"ER\",\"1153\":\"undefined\",\"1154\":\"mitochondria\",\"1155\":\"ER\",\"1156\":\"cytosol\",\"1157\":\"mitochondria\",\"1158\":\"vacuole\",\"1159\":\"mitochondria\",\"1160\":\"undefined\",\"1161\":\"cytosol\",\"1162\":\"undefined\",\"1163\":\"undefined\",\"1164\":\"nucleus\",\"1165\":\"Golgi\",\"1166\":\"undefined\",\"1167\":\"nucleus\",\"1168\":\"undefined\",\"1169\":\"undefined\",\"1170\":\"NE\",\"1171\":\"vacuole\",\"1172\":\"undefined\",\"1173\":\"nucleus\",\"1174\":\"mitochondria\",\"1175\":\"undefined\",\"1176\":\"undefined\",\"1177\":\"nucleus\",\"1178\":\"Golgi\",\"1179\":\"undefined\",\"1180\":\"mitochondria\",\"1181\":\"undefined\",\"1182\":\"undefined\",\"1183\":\"undefined\",\"1184\":\"undefined\",\"1185\":\"nucleus\",\"1186\":\"nucleus\",\"1187\":\"undefined\",\"1188\":\"undefined\",\"1189\":\"nucleus\",\"1190\":\"undefined\",\"1191\":\"mitochondria\",\"1192\":\"undefined\",\"1193\":\"undefined\",\"1194\":\"cytosol\",\"1195\":\"LD\",\"1196\":\"nucleus\",\"1197\":\"undefined\",\"1198\":\"undefined\",\"1199\":\"undefined\",\"1200\":\"ER\",\"1201\":\"undefined\",\"1202\":\"undefined\",\"1203\":\"cytosol\",\"1204\":\"undefined\",\"1205\":\"nucleus\",\"1206\":\"NE\",\"1207\":\"mitochondria\",\"1208\":\"LD\",\"1209\":\"undefined\",\"1210\":\"PM\",\"1211\":\"cytosol\",\"1212\":\"mitochondria\",\"1213\":\"mitochondria\",\"1214\":\"mitochondria\",\"1215\":\"mitochondria\",\"1216\":\"mitochondria\",\"1217\":\"mitochondria\",\"1218\":\"mitochondria\",\"1219\":\"mitochondria\",\"1220\":\"undefined\",\"1221\":\"mitochondria\",\"1222\":\"undefined\",\"1223\":\"mitochondria\",\"1224\":\"mitochondria\",\"1225\":\"undefined\",\"1226\":\"undefined\",\"1227\":\"undefined\",\"1228\":\"cytosol\",\"1229\":\"undefined\",\"1230\":\"cytosol\",\"1231\":\"mitochondria\",\"1232\":\"mitochondria\",\"1233\":\"undefined\",\"1234\":\"undefined\",\"1235\":\"undefined\",\"1236\":\"mitochondria\",\"1237\":\"vacuole\",\"1238\":\"cytosol\",\"1239\":\"undefined\",\"1240\":\"nucleus\",\"1241\":\"undefined\",\"1242\":\"nucleus\",\"1243\":\"cytosol\",\"1244\":\"cytosol\",\"1245\":\"ribosome\",\"1246\":\"cytosol\",\"1247\":\"PM\",\"1248\":\"undefined\",\"1249\":\"ribosome\",\"1250\":\"cytosol\",\"1251\":\"mitochondria\",\"1252\":\"undefined\",\"1253\":\"Golgi\",\"1254\":\"Golgi\",\"1255\":\"undefined\",\"1256\":\"mitochondria\",\"1257\":\"undefined\",\"1258\":\"undefined\",\"1259\":\"mitochondria\",\"1260\":\"undefined\",\"1261\":\"undefined\",\"1262\":\"PM\",\"1263\":\"PM\",\"1264\":\"nucleus\",\"1265\":\"mitochondria\",\"1266\":\"undefined\",\"1267\":\"undefined\",\"1268\":\"vacuole\",\"1269\":\"undefined\",\"1270\":\"nucleus\",\"1271\":\"undefined\",\"1272\":\"cytosol\",\"1273\":\"Golgi\",\"1274\":\"mitochondria\",\"1275\":\"undefined\",\"1276\":\"mitochondria\",\"1277\":\"mitochondria\",\"1278\":\"nucleus\",\"1279\":\"Golgi\",\"1280\":\"Golgi\",\"1281\":\"nucleus\",\"1282\":\"peroxisome\",\"1283\":\"ER\",\"1284\":\"LD\",\"1285\":\"undefined\",\"1286\":\"nucleus\",\"1287\":\"cytosol\",\"1288\":\"undefined\",\"1289\":\"cytosol\",\"1290\":\"undefined\",\"1291\":\"mitochondria\",\"1292\":\"Golgi\",\"1293\":\"mitochondria\",\"1294\":\"PM\",\"1295\":\"vacuole\",\"1296\":\"undefined\",\"1297\":\"Golgi\",\"1298\":\"undefined\",\"1299\":\"mitochondria\",\"1300\":\"nucleus\",\"1301\":\"undefined\",\"1302\":\"mitochondria\",\"1303\":\"undefined\",\"1304\":\"NE\",\"1305\":\"undefined\",\"1306\":\"PM\",\"1307\":\"cytosol\",\"1308\":\"undefined\",\"1309\":\"nucleus\",\"1310\":\"undefined\",\"1311\":\"undefined\",\"1312\":\"undefined\",\"1313\":\"undefined\",\"1314\":\"nucleus\",\"1315\":\"undefined\",\"1316\":\"undefined\",\"1317\":\"cytosol\",\"1318\":\"ER\",\"1319\":\"undefined\",\"1320\":\"undefined\",\"1321\":\"mitochondria\",\"1322\":\"cytosol\",\"1323\":\"PM\",\"1324\":\"undefined\",\"1325\":\"undefined\",\"1326\":\"undefined\",\"1327\":\"vacuole\",\"1328\":\"vacuole\",\"1329\":\"PM\",\"1330\":\"undefined\",\"1331\":\"ER\",\"1332\":\"nucleus\",\"1333\":\"undefined\",\"1334\":\"nucleus\",\"1335\":\"ER\",\"1336\":\"undefined\",\"1337\":\"PM\",\"1338\":\"nucleus\",\"1339\":\"ER\",\"1340\":\"undefined\",\"1341\":\"undefined\",\"1342\":\"undefined\",\"1343\":\"undefined\",\"1344\":\"undefined\",\"1345\":\"ER\",\"1346\":\"undefined\",\"1347\":\"undefined\",\"1348\":\"undefined\",\"1349\":\"mitochondria\",\"1350\":\"mitochondria\",\"1351\":\"Golgi\",\"1352\":\"nucleus\",\"1353\":\"vacuole\",\"1354\":\"undefined\",\"1355\":\"undefined\",\"1356\":\"undefined\",\"1357\":\"mitochondria\",\"1358\":\"mitochondria\",\"1359\":\"undefined\",\"1360\":\"vacuole\",\"1361\":\"undefined\",\"1362\":\"undefined\",\"1363\":\"nucleus\",\"1364\":\"undefined\",\"1365\":\"undefined\",\"1366\":\"undefined\",\"1367\":\"undefined\",\"1368\":\"undefined\",\"1369\":\"undefined\",\"1370\":\"mitochondria\",\"1371\":\"undefined\",\"1372\":\"nucleus\",\"1373\":\"ER\",\"1374\":\"undefined\",\"1375\":\"undefined\",\"1376\":\"cytosol\",\"1377\":\"cytosol\",\"1378\":\"ER\",\"1379\":\"undefined\",\"1380\":\"undefined\",\"1381\":\"nucleus\",\"1382\":\"mitochondria\",\"1383\":\"undefined\",\"1384\":\"LD\",\"1385\":\"undefined\",\"1386\":\"cytosol\",\"1387\":\"undefined\",\"1388\":\"proteasome\",\"1389\":\"cytosol\",\"1390\":\"ER\",\"1391\":\"undefined\",\"1392\":\"cytosol\",\"1393\":\"nucleus\",\"1394\":\"nucleus\",\"1395\":\"undefined\",\"1396\":\"undefined\",\"1397\":\"undefined\",\"1398\":\"undefined\",\"1399\":\"undefined\",\"1400\":\"undefined\",\"1401\":\"undefined\",\"1402\":\"ER\",\"1403\":\"undefined\",\"1404\":\"undefined\",\"1405\":\"cytosol\",\"1406\":\"ribosome\",\"1407\":\"ER\",\"1408\":\"mitochondria\",\"1409\":\"cytosol\",\"1410\":\"cytosol\",\"1411\":\"undefined\",\"1412\":\"ribosome\",\"1413\":\"nucleus\",\"1414\":\"undefined\",\"1415\":\"mitochondria\",\"1416\":\"cytosol\",\"1417\":\"undefined\",\"1418\":\"nucleus\",\"1419\":\"cytosol\",\"1420\":\"cytosol\",\"1421\":\"Golgi\",\"1422\":\"undefined\",\"1423\":\"vacuole\",\"1424\":\"undefined\",\"1425\":\"undefined\",\"1426\":\"undefined\",\"1427\":\"undefined\",\"1428\":\"vacuole\",\"1429\":\"ribosome\",\"1430\":\"undefined\",\"1431\":\"mitochondria\",\"1432\":\"undefined\",\"1433\":\"undefined\",\"1434\":\"proteasome\",\"1435\":\"undefined\",\"1436\":\"undefined\",\"1437\":\"ER\",\"1438\":\"undefined\",\"1439\":\"undefined\",\"1440\":\"ER\",\"1441\":\"cytosol\",\"1442\":\"undefined\",\"1443\":\"nucleus\",\"1444\":\"nucleus\",\"1445\":\"nucleus\",\"1446\":\"ER\",\"1447\":\"nucleus\",\"1448\":\"undefined\",\"1449\":\"undefined\",\"1450\":\"nucleus\",\"1451\":\"undefined\",\"1452\":\"cytosol\",\"1453\":\"nucleus\",\"1454\":\"undefined\",\"1455\":\"cytosol\",\"1456\":\"undefined\",\"1457\":\"undefined\",\"1458\":\"undefined\",\"1459\":\"undefined\",\"1460\":\"undefined\",\"1461\":\"undefined\",\"1462\":\"nucleus\",\"1463\":\"undefined\",\"1464\":\"undefined\",\"1465\":\"nucleus\",\"1466\":\"mitochondria\",\"1467\":\"ER\",\"1468\":\"undefined\",\"1469\":\"undefined\",\"1470\":\"undefined\",\"1471\":\"ER\",\"1472\":\"undefined\",\"1473\":\"vacuole\",\"1474\":\"undefined\",\"1475\":\"undefined\",\"1476\":\"mitochondria\",\"1477\":\"undefined\",\"1478\":\"undefined\",\"1479\":\"nucleus\",\"1480\":\"vacuole\",\"1481\":\"undefined\",\"1482\":\"undefined\",\"1483\":\"nucleus\",\"1484\":\"undefined\",\"1485\":\"undefined\",\"1486\":\"undefined\",\"1487\":\"undefined\",\"1488\":\"cytosol\",\"1489\":\"undefined\",\"1490\":\"undefined\",\"1491\":\"undefined\",\"1492\":\"undefined\",\"1493\":\"vacuole\",\"1494\":\"cytosol\",\"1495\":\"ER\",\"1496\":\"undefined\",\"1497\":\"ER\",\"1498\":\"undefined\",\"1499\":\"NE\",\"1500\":\"nucleus\",\"1501\":\"nucleus\",\"1502\":\"mitochondria\",\"1503\":\"mitochondria\",\"1504\":\"proteasome\",\"1505\":\"ER\",\"1506\":\"nucleus\",\"1507\":\"undefined\",\"1508\":\"mitochondria\",\"1509\":\"nucleus\",\"1510\":\"undefined\",\"1511\":\"undefined\",\"1512\":\"undefined\",\"1513\":\"mitochondria\",\"1514\":\"nucleus\",\"1515\":\"undefined\",\"1516\":\"undefined\",\"1517\":\"nucleus\",\"1518\":\"nucleus\",\"1519\":\"PM\",\"1520\":\"vacuole\",\"1521\":\"nucleus\",\"1522\":\"undefined\",\"1523\":\"undefined\",\"1524\":\"undefined\",\"1525\":\"undefined\",\"1526\":\"undefined\",\"1527\":\"vacuole\",\"1528\":\"nucleus\",\"1529\":\"Golgi\",\"1530\":\"vacuole\",\"1531\":\"undefined\",\"1532\":\"undefined\",\"1533\":\"mitochondria\",\"1534\":\"undefined\",\"1535\":\"cytosol\",\"1536\":\"undefined\",\"1537\":\"cytosol\",\"1538\":\"NE\",\"1539\":\"mitochondria\",\"1540\":\"nucleus\",\"1541\":\"ER\",\"1542\":\"PM\",\"1543\":\"PM\",\"1544\":\"undefined\",\"1545\":\"undefined\",\"1546\":\"undefined\",\"1547\":\"cytosol\",\"1548\":\"undefined\",\"1549\":\"PM\",\"1550\":\"PM\",\"1551\":\"undefined\",\"1552\":\"mitochondria\",\"1553\":\"ER\",\"1554\":\"undefined\",\"1555\":\"nucleus\",\"1556\":\"Golgi\",\"1557\":\"ER\",\"1558\":\"undefined\",\"1559\":\"undefined\",\"1560\":\"undefined\",\"1561\":\"undefined\",\"1562\":\"nucleus\",\"1563\":\"cytosol\",\"1564\":\"cytosol\",\"1565\":\"cytosol\",\"1566\":\"cytosol\",\"1567\":\"undefined\",\"1568\":\"undefined\",\"1569\":\"undefined\",\"1570\":\"undefined\",\"1571\":\"undefined\",\"1572\":\"Golgi\",\"1573\":\"Golgi\",\"1574\":\"vacuole\",\"1575\":\"vacuole\",\"1576\":\"undefined\",\"1577\":\"undefined\",\"1578\":\"undefined\",\"1579\":\"undefined\",\"1580\":\"nucleus\",\"1581\":\"mitochondria\",\"1582\":\"PM\",\"1583\":\"Golgi\",\"1584\":\"undefined\",\"1585\":\"undefined\",\"1586\":\"undefined\",\"1587\":\"mitochondria\",\"1588\":\"undefined\",\"1589\":\"undefined\",\"1590\":\"undefined\",\"1591\":\"undefined\",\"1592\":\"undefined\",\"1593\":\"undefined\",\"1594\":\"undefined\",\"1595\":\"mitochondria\",\"1596\":\"undefined\",\"1597\":\"nucleus\",\"1598\":\"undefined\",\"1599\":\"NE\",\"1600\":\"undefined\",\"1601\":\"undefined\",\"1602\":\"NE\",\"1603\":\"undefined\",\"1604\":\"undefined\",\"1605\":\"cytosol\",\"1606\":\"nucleus\",\"1607\":\"undefined\",\"1608\":\"undefined\",\"1609\":\"undefined\",\"1610\":\"undefined\",\"1611\":\"cytosol\",\"1612\":\"mitochondria\",\"1613\":\"NE\",\"1614\":\"mitochondria\",\"1615\":\"undefined\",\"1616\":\"undefined\",\"1617\":\"undefined\",\"1618\":\"undefined\",\"1619\":\"ER\",\"1620\":\"undefined\",\"1621\":\"nucleus\",\"1622\":\"undefined\",\"1623\":\"undefined\",\"1624\":\"mitochondria\",\"1625\":\"PM\",\"1626\":\"undefined\",\"1627\":\"PM\",\"1628\":\"vacuole\",\"1629\":\"Golgi\",\"1630\":\"undefined\",\"1631\":\"undefined\",\"1632\":\"undefined\",\"1633\":\"ribosome\",\"1634\":\"undefined\",\"1635\":\"undefined\",\"1636\":\"mitochondria\",\"1637\":\"mitochondria\",\"1638\":\"cytosol\",\"1639\":\"undefined\",\"1640\":\"undefined\",\"1641\":\"undefined\",\"1642\":\"undefined\",\"1643\":\"vacuole\",\"1644\":\"mitochondria\",\"1645\":\"cytosol\",\"1646\":\"vacuole\",\"1647\":\"PM\",\"1648\":\"cytosol\",\"1649\":\"cytosol\",\"1650\":\"nucleus\",\"1651\":\"nucleus\",\"1652\":\"ER\",\"1653\":\"nucleus\",\"1654\":\"Golgi\",\"1655\":\"undefined\",\"1656\":\"nucleus\",\"1657\":\"undefined\",\"1658\":\"undefined\",\"1659\":\"nucleus\",\"1660\":\"cytosol\",\"1661\":\"undefined\",\"1662\":\"nucleus\",\"1663\":\"undefined\",\"1664\":\"Golgi\",\"1665\":\"nucleus\",\"1666\":\"mitochondria\",\"1667\":\"nucleus\",\"1668\":\"undefined\",\"1669\":\"proteasome\",\"1670\":\"nucleus\",\"1671\":\"undefined\",\"1672\":\"undefined\",\"1673\":\"cytosol\",\"1674\":\"ER\",\"1675\":\"nucleus\",\"1676\":\"undefined\",\"1677\":\"undefined\",\"1678\":\"undefined\",\"1679\":\"undefined\",\"1680\":\"undefined\",\"1681\":\"undefined\",\"1682\":\"undefined\",\"1683\":\"mitochondria\",\"1684\":\"undefined\",\"1685\":\"mitochondria\",\"1686\":\"mitochondria\",\"1687\":\"mitochondria\",\"1688\":\"cytosol\",\"1689\":\"nucleus\",\"1690\":\"ER\",\"1691\":\"undefined\",\"1692\":\"undefined\",\"1693\":\"NE\",\"1694\":\"NE\",\"1695\":\"cytosol\",\"1696\":\"undefined\",\"1697\":\"undefined\",\"1698\":\"undefined\",\"1699\":\"ER\",\"1700\":\"undefined\",\"1701\":\"nucleus\",\"1702\":\"undefined\",\"1703\":\"mitochondria\",\"1704\":\"undefined\",\"1705\":\"PM\",\"1706\":\"undefined\",\"1707\":\"nucleus\",\"1708\":\"undefined\",\"1709\":\"undefined\",\"1710\":\"Golgi\",\"1711\":\"mitochondria\",\"1712\":\"undefined\",\"1713\":\"cytosol\",\"1714\":\"undefined\",\"1715\":\"vacuole\",\"1716\":\"nucleus\",\"1717\":\"undefined\",\"1718\":\"undefined\",\"1719\":\"undefined\",\"1720\":\"undefined\",\"1721\":\"undefined\",\"1722\":\"undefined\",\"1723\":\"undefined\",\"1724\":\"mitochondria\",\"1725\":\"cytosol\",\"1726\":\"undefined\",\"1727\":\"ER\",\"1728\":\"undefined\",\"1729\":\"ribosome\",\"1730\":\"mitochondria\",\"1731\":\"undefined\",\"1732\":\"proteasome\",\"1733\":\"proteasome\",\"1734\":\"LD\",\"1735\":\"undefined\",\"1736\":\"ER\",\"1737\":\"ER\",\"1738\":\"ER\",\"1739\":\"proteasome\",\"1740\":\"undefined\",\"1741\":\"vacuole\",\"1742\":\"nucleus\",\"1743\":\"undefined\",\"1744\":\"mitochondria\",\"1745\":\"vacuole\",\"1746\":\"ER\",\"1747\":\"cytosol\",\"1748\":\"nucleus\",\"1749\":\"ER\",\"1750\":\"undefined\",\"1751\":\"undefined\",\"1752\":\"nucleus\",\"1753\":\"undefined\",\"1754\":\"ER\",\"1755\":\"mitochondria\",\"1756\":\"nucleus\",\"1757\":\"undefined\",\"1758\":\"mitochondria\",\"1759\":\"undefined\",\"1760\":\"ER\",\"1761\":\"NE\",\"1762\":\"Golgi\",\"1763\":\"cytosol\",\"1764\":\"cytosol\",\"1765\":\"mitochondria\",\"1766\":\"nucleus\",\"1767\":\"undefined\",\"1768\":\"undefined\",\"1769\":\"undefined\",\"1770\":\"NE\",\"1771\":\"cytosol\",\"1772\":\"undefined\",\"1773\":\"undefined\",\"1774\":\"undefined\",\"1775\":\"nucleus\",\"1776\":\"nucleus\",\"1777\":\"undefined\",\"1778\":\"cytosol\",\"1779\":\"nucleus\",\"1780\":\"undefined\",\"1781\":\"undefined\",\"1782\":\"undefined\",\"1783\":\"NE\",\"1784\":\"undefined\",\"1785\":\"undefined\",\"1786\":\"cytosol\",\"1787\":\"undefined\",\"1788\":\"undefined\",\"1789\":\"undefined\",\"1790\":\"PM\",\"1791\":\"cytosol\",\"1792\":\"mitochondria\",\"1793\":\"undefined\",\"1794\":\"mitochondria\",\"1795\":\"mitochondria\",\"1796\":\"nucleus\",\"1797\":\"ER\",\"1798\":\"vacuole\",\"1799\":\"Golgi\",\"1800\":\"nucleus\",\"1801\":\"cytosol\",\"1802\":\"nucleus\",\"1803\":\"undefined\",\"1804\":\"cytosol\",\"1805\":\"mitochondria\",\"1806\":\"undefined\",\"1807\":\"undefined\",\"1808\":\"undefined\",\"1809\":\"undefined\",\"1810\":\"undefined\",\"1811\":\"undefined\",\"1812\":\"undefined\",\"1813\":\"undefined\",\"1814\":\"undefined\",\"1815\":\"ER\",\"1816\":\"nucleus\",\"1817\":\"ER\",\"1818\":\"nucleus\",\"1819\":\"cytosol\",\"1820\":\"undefined\",\"1821\":\"ER\",\"1822\":\"Golgi\",\"1823\":\"undefined\",\"1824\":\"undefined\",\"1825\":\"undefined\",\"1826\":\"undefined\",\"1827\":\"ER\",\"1828\":\"undefined\",\"1829\":\"undefined\",\"1830\":\"undefined\",\"1831\":\"undefined\",\"1832\":\"undefined\",\"1833\":\"undefined\",\"1834\":\"nucleus\",\"1835\":\"undefined\",\"1836\":\"undefined\",\"1837\":\"undefined\",\"1838\":\"undefined\",\"1839\":\"undefined\",\"1840\":\"undefined\",\"1841\":\"undefined\",\"1842\":\"PM\",\"1843\":\"undefined\",\"1844\":\"undefined\",\"1845\":\"vacuole\",\"1846\":\"mitochondria\",\"1847\":\"nucleus\",\"1848\":\"ER\",\"1849\":\"undefined\",\"1850\":\"undefined\",\"1851\":\"undefined\",\"1852\":\"PM\",\"1853\":\"undefined\",\"1854\":\"nucleus\",\"1855\":\"PM\",\"1856\":\"ribosome\",\"1857\":\"undefined\",\"1858\":\"ribosome\",\"1859\":\"cytosol\",\"1860\":\"undefined\",\"1861\":\"cytosol\",\"1862\":\"ER\",\"1863\":\"undefined\",\"1864\":\"undefined\",\"1865\":\"undefined\",\"1866\":\"undefined\",\"1867\":\"ribosome\",\"1868\":\"vacuole\",\"1869\":\"undefined\",\"1870\":\"undefined\",\"1871\":\"undefined\",\"1872\":\"undefined\",\"1873\":\"nucleus\",\"1874\":\"undefined\",\"1875\":\"cytosol\",\"1876\":\"nucleus\",\"1877\":\"undefined\",\"1878\":\"ER\",\"1879\":\"nucleus\",\"1880\":\"undefined\",\"1881\":\"peroxisome\",\"1882\":\"undefined\",\"1883\":\"undefined\",\"1884\":\"undefined\",\"1885\":\"undefined\",\"1886\":\"cytosol\",\"1887\":\"nucleus\",\"1888\":\"undefined\",\"1889\":\"undefined\",\"1890\":\"undefined\",\"1891\":\"nucleus\",\"1892\":\"cytosol\",\"1893\":\"mitochondria\",\"1894\":\"nucleus\",\"1895\":\"mitochondria\",\"1896\":\"mitochondria\",\"1897\":\"ER\",\"1898\":\"cytosol\",\"1899\":\"mitochondria\",\"1900\":\"cytosol\",\"1901\":\"cytosol\",\"1902\":\"cytosol\",\"1903\":\"nucleus\",\"1904\":\"mitochondria\",\"1905\":\"undefined\",\"1906\":\"undefined\",\"1907\":\"cytosol\",\"1908\":\"undefined\",\"1909\":\"nucleus\",\"1910\":\"undefined\",\"1911\":\"nucleus\",\"1912\":\"undefined\",\"1913\":\"undefined\",\"1914\":\"undefined\",\"1915\":\"vacuole\",\"1916\":\"undefined\",\"1917\":\"cytosol\",\"1918\":\"undefined\",\"1919\":\"undefined\",\"1920\":\"undefined\",\"1921\":\"undefined\",\"1922\":\"undefined\",\"1923\":\"nucleus\",\"1924\":\"undefined\",\"1925\":\"undefined\",\"1926\":\"vacuole\",\"1927\":\"nucleus\",\"1928\":\"proteasome\",\"1929\":\"undefined\",\"1930\":\"undefined\",\"1931\":\"ER\",\"1932\":\"proteasome\",\"1933\":\"mitochondria\",\"1934\":\"nucleus\",\"1935\":\"undefined\",\"1936\":\"undefined\",\"1937\":\"undefined\",\"1938\":\"nucleus\",\"1939\":\"undefined\",\"1940\":\"undefined\",\"1941\":\"ER\",\"1942\":\"undefined\",\"1943\":\"mitochondria\",\"1944\":\"undefined\",\"1945\":\"undefined\",\"1946\":\"undefined\",\"1947\":\"ER\",\"1948\":\"undefined\",\"1949\":\"nucleus\",\"1950\":\"undefined\",\"1951\":\"undefined\",\"1952\":\"undefined\",\"1953\":\"undefined\",\"1954\":\"mitochondria\",\"1955\":\"ribosome\",\"1956\":\"cytosol\",\"1957\":\"nucleus\",\"1958\":\"undefined\",\"1959\":\"cytosol\",\"1960\":\"NE\",\"1961\":\"undefined\",\"1962\":\"undefined\",\"1963\":\"nucleus\",\"1964\":\"nucleus\",\"1965\":\"nucleus\",\"1966\":\"undefined\",\"1967\":\"mitochondria\",\"1968\":\"undefined\",\"1969\":\"cytosol\",\"1970\":\"undefined\",\"1971\":\"undefined\",\"1972\":\"nucleus\",\"1973\":\"undefined\",\"1974\":\"undefined\",\"1975\":\"ER\",\"1976\":\"undefined\",\"1977\":\"nucleus\",\"1978\":\"undefined\",\"1979\":\"undefined\",\"1980\":\"ER\",\"1981\":\"cytosol\",\"1982\":\"undefined\",\"1983\":\"ER\",\"1984\":\"nucleus\",\"1985\":\"Golgi\",\"1986\":\"Golgi\",\"1987\":\"cytosol\",\"1988\":\"undefined\",\"1989\":\"ribosome\",\"1990\":\"PM\",\"1991\":\"undefined\",\"1992\":\"nucleus\",\"1993\":\"undefined\",\"1994\":\"ER\",\"1995\":\"undefined\",\"1996\":\"undefined\",\"1997\":\"undefined\",\"1998\":\"undefined\",\"1999\":\"mitochondria\",\"2000\":\"undefined\",\"2001\":\"undefined\",\"2002\":\"nucleus\",\"2003\":\"nucleus\",\"2004\":\"undefined\",\"2005\":\"cytosol\",\"2006\":\"mitochondria\",\"2007\":\"undefined\",\"2008\":\"undefined\",\"2009\":\"undefined\",\"2010\":\"undefined\",\"2011\":\"NE\",\"2012\":\"vacuole\",\"2013\":\"undefined\",\"2014\":\"undefined\",\"2015\":\"NE\",\"2016\":\"vacuole\",\"2017\":\"nucleus\",\"2018\":\"nucleus\",\"2019\":\"cytosol\",\"2020\":\"vacuole\",\"2021\":\"nucleus\",\"2022\":\"mitochondria\",\"2023\":\"undefined\",\"2024\":\"undefined\",\"2025\":\"undefined\",\"2026\":\"undefined\",\"2027\":\"cytosol\",\"2028\":\"undefined\",\"2029\":\"undefined\",\"2030\":\"undefined\",\"2031\":\"nucleus\",\"2032\":\"undefined\",\"2033\":\"undefined\",\"2034\":\"undefined\",\"2035\":\"cytosol\",\"2036\":\"undefined\",\"2037\":\"cytosol\",\"2038\":\"cytosol\",\"2039\":\"cytosol\",\"2040\":\"Golgi\",\"2041\":\"mitochondria\",\"2042\":\"undefined\",\"2043\":\"undefined\",\"2044\":\"ER\",\"2045\":\"undefined\",\"2046\":\"mitochondria\",\"2047\":\"mitochondria\",\"2048\":\"cytosol\",\"2049\":\"undefined\",\"2050\":\"peroxisome\",\"2051\":\"mitochondria\",\"2052\":\"ER\",\"2053\":\"undefined\",\"2054\":\"mitochondria\",\"2055\":\"undefined\",\"2056\":\"undefined\",\"2057\":\"vacuole\",\"2058\":\"nucleus\",\"2059\":\"undefined\",\"2060\":\"undefined\",\"2061\":\"ER\",\"2062\":\"vacuole\",\"2063\":\"nucleus\",\"2064\":\"undefined\",\"2065\":\"mitochondria\",\"2066\":\"ribosome\",\"2067\":\"ER\",\"2068\":\"nucleus\",\"2069\":\"undefined\",\"2070\":\"mitochondria\",\"2071\":\"undefined\",\"2072\":\"ER\",\"2073\":\"mitochondria\",\"2074\":\"undefined\",\"2075\":\"cytosol\",\"2076\":\"undefined\",\"2077\":\"undefined\",\"2078\":\"undefined\",\"2079\":\"ER\",\"2080\":\"cytosol\",\"2081\":\"undefined\",\"2082\":\"undefined\",\"2083\":\"mitochondria\",\"2084\":\"mitochondria\",\"2085\":\"mitochondria\",\"2086\":\"undefined\",\"2087\":\"vacuole\",\"2088\":\"undefined\",\"2089\":\"undefined\",\"2090\":\"undefined\",\"2091\":\"vacuole\",\"2092\":\"ribosome\",\"2093\":\"cytosol\",\"2094\":\"undefined\",\"2095\":\"vacuole\",\"2096\":\"NE\",\"2097\":\"mitochondria\",\"2098\":\"ER\",\"2099\":\"cytosol\",\"2100\":\"cytosol\",\"2101\":\"mitochondria\",\"2102\":\"ribosome\",\"2103\":\"ribosome\",\"2104\":\"mitochondria\",\"2105\":\"mitochondria\",\"2106\":\"cytosol\",\"2107\":\"PM\",\"2108\":\"ribosome\",\"2109\":\"NE\",\"2110\":\"NE\",\"2111\":\"undefined\",\"2112\":\"undefined\",\"2113\":\"undefined\",\"2114\":\"nucleus\",\"2115\":\"undefined\",\"2116\":\"undefined\",\"2117\":\"ER\",\"2118\":\"PM\",\"2119\":\"undefined\",\"2120\":\"mitochondria\",\"2121\":\"undefined\",\"2122\":\"mitochondria\",\"2123\":\"undefined\",\"2124\":\"undefined\",\"2125\":\"undefined\",\"2126\":\"undefined\",\"2127\":\"nucleus\",\"2128\":\"nucleus\",\"2129\":\"nucleus\",\"2130\":\"cytosol\",\"2131\":\"Golgi\",\"2132\":\"undefined\",\"2133\":\"mitochondria\",\"2134\":\"undefined\",\"2135\":\"undefined\",\"2136\":\"cytosol\",\"2137\":\"nucleus\",\"2138\":\"nucleus\",\"2139\":\"undefined\",\"2140\":\"undefined\",\"2141\":\"undefined\",\"2142\":\"mitochondria\",\"2143\":\"undefined\",\"2144\":\"undefined\",\"2145\":\"ribosome\",\"2146\":\"ribosome\",\"2147\":\"undefined\",\"2148\":\"undefined\",\"2149\":\"undefined\",\"2150\":\"undefined\",\"2151\":\"mitochondria\",\"2152\":\"undefined\",\"2153\":\"undefined\",\"2154\":\"undefined\",\"2155\":\"cytosol\",\"2156\":\"NE\",\"2157\":\"undefined\",\"2158\":\"ER\",\"2159\":\"ER\",\"2160\":\"NE\",\"2161\":\"cytosol\",\"2162\":\"mitochondria\",\"2163\":\"undefined\",\"2164\":\"PM\",\"2165\":\"vacuole\",\"2166\":\"undefined\",\"2167\":\"undefined\",\"2168\":\"ER\",\"2169\":\"undefined\",\"2170\":\"cytosol\",\"2171\":\"undefined\",\"2172\":\"undefined\",\"2173\":\"nucleus\",\"2174\":\"cytosol\",\"2175\":\"undefined\",\"2176\":\"ER\",\"2177\":\"PM\",\"2178\":\"Golgi\",\"2179\":\"undefined\",\"2180\":\"undefined\",\"2181\":\"nucleus\",\"2182\":\"undefined\",\"2183\":\"undefined\",\"2184\":\"mitochondria\",\"2185\":\"undefined\",\"2186\":\"ER\",\"2187\":\"undefined\",\"2188\":\"Golgi\",\"2189\":\"mitochondria\",\"2190\":\"undefined\",\"2191\":\"nucleus\",\"2192\":\"undefined\",\"2193\":\"cytosol\",\"2194\":\"nucleus\",\"2195\":\"Golgi\",\"2196\":\"undefined\",\"2197\":\"undefined\",\"2198\":\"undefined\",\"2199\":\"undefined\",\"2200\":\"peroxisome\",\"2201\":\"Golgi\",\"2202\":\"undefined\",\"2203\":\"cytosol\",\"2204\":\"peroxisome\",\"2205\":\"nucleus\",\"2206\":\"nucleus\",\"2207\":\"undefined\",\"2208\":\"ER\",\"2209\":\"PM\",\"2210\":\"nucleus\",\"2211\":\"undefined\",\"2212\":\"nucleus\",\"2213\":\"undefined\",\"2214\":\"nucleus\",\"2215\":\"undefined\",\"2216\":\"mitochondria\",\"2217\":\"undefined\",\"2218\":\"undefined\",\"2219\":\"ER\",\"2220\":\"cytosol\",\"2221\":\"ER\",\"2222\":\"undefined\",\"2223\":\"undefined\",\"2224\":\"mitochondria\",\"2225\":\"undefined\",\"2226\":\"nucleus\",\"2227\":\"mitochondria\",\"2228\":\"undefined\",\"2229\":\"undefined\",\"2230\":\"undefined\",\"2231\":\"undefined\",\"2232\":\"undefined\",\"2233\":\"undefined\",\"2234\":\"ER\",\"2235\":\"undefined\",\"2236\":\"vacuole\",\"2237\":\"ER\",\"2238\":\"mitochondria\",\"2239\":\"Golgi\",\"2240\":\"undefined\",\"2241\":\"ER\",\"2242\":\"cytosol\",\"2243\":\"nucleus\",\"2244\":\"undefined\",\"2245\":\"undefined\",\"2246\":\"mitochondria\",\"2247\":\"nucleus\",\"2248\":\"undefined\",\"2249\":\"undefined\",\"2250\":\"undefined\",\"2251\":\"undefined\",\"2252\":\"mitochondria\",\"2253\":\"mitochondria\",\"2254\":\"ribosome\",\"2255\":\"ER\",\"2256\":\"undefined\",\"2257\":\"undefined\",\"2258\":\"nucleus\",\"2259\":\"undefined\",\"2260\":\"PM\",\"2261\":\"undefined\",\"2262\":\"undefined\",\"2263\":\"undefined\",\"2264\":\"undefined\",\"2265\":\"nucleus\",\"2266\":\"PM\",\"2267\":\"ER\",\"2268\":\"nucleus\",\"2269\":\"undefined\",\"2270\":\"nucleus\",\"2271\":\"undefined\",\"2272\":\"nucleus\",\"2273\":\"undefined\",\"2274\":\"mitochondria\",\"2275\":\"undefined\",\"2276\":\"Golgi\",\"2277\":\"undefined\",\"2278\":\"vacuole\",\"2279\":\"nucleus\",\"2280\":\"PM\",\"2281\":\"undefined\",\"2282\":\"undefined\",\"2283\":\"undefined\",\"2284\":\"vacuole\",\"2285\":\"mitochondria\",\"2286\":\"undefined\",\"2287\":\"undefined\",\"2288\":\"undefined\",\"2289\":\"mitochondria\",\"2290\":\"undefined\",\"2291\":\"cytosol\",\"2292\":\"undefined\",\"2293\":\"undefined\",\"2294\":\"PM\",\"2295\":\"undefined\",\"2296\":\"mitochondria\",\"2297\":\"nucleus\",\"2298\":\"undefined\",\"2299\":\"undefined\",\"2300\":\"undefined\",\"2301\":\"mitochondria\",\"2302\":\"PM\",\"2303\":\"undefined\",\"2304\":\"PM\",\"2305\":\"undefined\",\"2306\":\"nucleus\",\"2307\":\"undefined\",\"2308\":\"undefined\",\"2309\":\"undefined\",\"2310\":\"undefined\",\"2311\":\"nucleus\",\"2312\":\"nucleus\",\"2313\":\"undefined\",\"2314\":\"undefined\",\"2315\":\"undefined\",\"2316\":\"PM\",\"2317\":\"PM\",\"2318\":\"PM\",\"2319\":\"undefined\",\"2320\":\"undefined\",\"2321\":\"nucleus\",\"2322\":\"proteasome\",\"2323\":\"undefined\",\"2324\":\"nucleus\",\"2325\":\"nucleus\",\"2326\":\"mitochondria\",\"2327\":\"undefined\",\"2328\":\"undefined\",\"2329\":\"cytosol\",\"2330\":\"undefined\",\"2331\":\"nucleus\",\"2332\":\"undefined\",\"2333\":\"nucleus\",\"2334\":\"ER\",\"2335\":\"nucleus\",\"2336\":\"undefined\",\"2337\":\"nucleus\",\"2338\":\"cytosol\",\"2339\":\"undefined\",\"2340\":\"mitochondria\",\"2341\":\"mitochondria\",\"2342\":\"ER\",\"2343\":\"mitochondria\",\"2344\":\"undefined\",\"2345\":\"undefined\",\"2346\":\"ER\",\"2347\":\"undefined\",\"2348\":\"undefined\",\"2349\":\"nucleus\",\"2350\":\"undefined\",\"2351\":\"mitochondria\",\"2352\":\"cytosol\",\"2353\":\"undefined\",\"2354\":\"undefined\",\"2355\":\"undefined\",\"2356\":\"nucleus\",\"2357\":\"nucleus\",\"2358\":\"undefined\",\"2359\":\"undefined\",\"2360\":\"undefined\",\"2361\":\"undefined\",\"2362\":\"undefined\",\"2363\":\"cytosol\",\"2364\":\"undefined\",\"2365\":\"nucleus\",\"2366\":\"vacuole\",\"2367\":\"undefined\",\"2368\":\"undefined\",\"2369\":\"ER\",\"2370\":\"undefined\",\"2371\":\"undefined\",\"2372\":\"nucleus\",\"2373\":\"undefined\",\"2374\":\"undefined\",\"2375\":\"undefined\",\"2376\":\"undefined\",\"2377\":\"nucleus\",\"2378\":\"undefined\",\"2379\":\"undefined\",\"2380\":\"undefined\",\"2381\":\"ER\",\"2382\":\"nucleus\",\"2383\":\"mitochondria\",\"2384\":\"nucleus\",\"2385\":\"ER\",\"2386\":\"undefined\",\"2387\":\"mitochondria\",\"2388\":\"nucleus\",\"2389\":\"PM\",\"2390\":\"undefined\",\"2391\":\"undefined\",\"2392\":\"cytosol\",\"2393\":\"undefined\",\"2394\":\"undefined\",\"2395\":\"undefined\",\"2396\":\"cytosol\",\"2397\":\"undefined\",\"2398\":\"undefined\",\"2399\":\"cytosol\",\"2400\":\"ER\",\"2401\":\"cytosol\",\"2402\":\"undefined\",\"2403\":\"cytosol\",\"2404\":\"nucleus\",\"2405\":\"undefined\",\"2406\":\"undefined\",\"2407\":\"undefined\",\"2408\":\"undefined\",\"2409\":\"undefined\",\"2410\":\"undefined\",\"2411\":\"undefined\",\"2412\":\"nucleus\",\"2413\":\"cytosol\",\"2414\":\"nucleus\",\"2415\":\"undefined\",\"2416\":\"undefined\",\"2417\":\"ER\",\"2418\":\"nucleus\",\"2419\":\"nucleus\",\"2420\":\"undefined\",\"2421\":\"undefined\",\"2422\":\"nucleus\",\"2423\":\"undefined\",\"2424\":\"undefined\",\"2425\":\"Golgi\",\"2426\":\"undefined\",\"2427\":\"undefined\",\"2428\":\"ER\",\"2429\":\"PM\",\"2430\":\"Golgi\",\"2431\":\"undefined\",\"2432\":\"undefined\",\"2433\":\"undefined\",\"2434\":\"undefined\",\"2435\":\"mitochondria\",\"2436\":\"undefined\",\"2437\":\"nucleus\",\"2438\":\"nucleus\",\"2439\":\"cytosol\",\"2440\":\"NE\",\"2441\":\"nucleus\",\"2442\":\"PM\",\"2443\":\"undefined\",\"2444\":\"undefined\",\"2445\":\"NE\",\"2446\":\"cytosol\",\"2447\":\"undefined\",\"2448\":\"cytosol\",\"2449\":\"undefined\",\"2450\":\"undefined\",\"2451\":\"ER\",\"2452\":\"mitochondria\",\"2453\":\"nucleus\",\"2454\":\"nucleus\",\"2455\":\"undefined\",\"2456\":\"nucleus\",\"2457\":\"nucleus\",\"2458\":\"undefined\",\"2459\":\"cytosol\",\"2460\":\"undefined\",\"2461\":\"undefined\",\"2462\":\"undefined\",\"2463\":\"undefined\",\"2464\":\"undefined\",\"2465\":\"cytosol\",\"2466\":\"mitochondria\",\"2467\":\"nucleus\",\"2468\":\"ribosome\",\"2469\":\"undefined\",\"2470\":\"mitochondria\",\"2471\":\"undefined\",\"2472\":\"nucleus\",\"2473\":\"vacuole\",\"2474\":\"undefined\",\"2475\":\"cytosol\",\"2476\":\"undefined\",\"2477\":\"peroxisome\",\"2478\":\"undefined\",\"2479\":\"mitochondria\",\"2480\":\"undefined\",\"2481\":\"mitochondria\",\"2482\":\"ribosome\",\"2483\":\"PM\",\"2484\":\"nucleus\",\"2485\":\"undefined\",\"2486\":\"undefined\",\"2487\":\"undefined\",\"2488\":\"PM\",\"2489\":\"cytosol\",\"2490\":\"undefined\",\"2491\":\"nucleus\",\"2492\":\"undefined\",\"2493\":\"nucleus\",\"2494\":\"vacuole\",\"2495\":\"nucleus\",\"2496\":\"mitochondria\",\"2497\":\"cytosol\",\"2498\":\"undefined\",\"2499\":\"Golgi\",\"2500\":\"undefined\",\"2501\":\"mitochondria\",\"2502\":\"undefined\",\"2503\":\"cytosol\",\"2504\":\"nucleus\",\"2505\":\"nucleus\",\"2506\":\"mitochondria\",\"2507\":\"mitochondria\",\"2508\":\"nucleus\",\"2509\":\"nucleus\",\"2510\":\"undefined\",\"2511\":\"undefined\",\"2512\":\"undefined\",\"2513\":\"mitochondria\",\"2514\":\"undefined\",\"2515\":\"nucleus\",\"2516\":\"Golgi\",\"2517\":\"undefined\",\"2518\":\"undefined\",\"2519\":\"mitochondria\",\"2520\":\"undefined\",\"2521\":\"mitochondria\",\"2522\":\"ribosome\",\"2523\":\"PM\",\"2524\":\"undefined\",\"2525\":\"proteasome\",\"2526\":\"undefined\",\"2527\":\"cytosol\",\"2528\":\"nucleus\",\"2529\":\"undefined\",\"2530\":\"NE\",\"2531\":\"ER\",\"2532\":\"mitochondria\",\"2533\":\"vacuole\",\"2534\":\"nucleus\",\"2535\":\"undefined\",\"2536\":\"undefined\",\"2537\":\"undefined\",\"2538\":\"undefined\",\"2539\":\"ribosome\",\"2540\":\"nucleus\",\"2541\":\"nucleus\",\"2542\":\"NE\",\"2543\":\"nucleus\",\"2544\":\"mitochondria\",\"2545\":\"undefined\",\"2546\":\"undefined\",\"2547\":\"undefined\",\"2548\":\"undefined\",\"2549\":\"NE\",\"2550\":\"NE\",\"2551\":\"undefined\",\"2552\":\"undefined\",\"2553\":\"undefined\",\"2554\":\"NE\",\"2555\":\"vacuole\",\"2556\":\"ribosome\",\"2557\":\"undefined\",\"2558\":\"undefined\",\"2559\":\"mitochondria\",\"2560\":\"mitochondria\",\"2561\":\"ER\",\"2562\":\"undefined\",\"2563\":\"mitochondria\",\"2564\":\"mitochondria\",\"2565\":\"PM\",\"2566\":\"undefined\",\"2567\":\"cytosol\",\"2568\":\"ER\",\"2569\":\"undefined\",\"2570\":\"undefined\",\"2571\":\"undefined\",\"2572\":\"undefined\",\"2573\":\"undefined\",\"2574\":\"undefined\",\"2575\":\"undefined\",\"2576\":\"undefined\",\"2577\":\"cytosol\",\"2578\":\"undefined\",\"2579\":\"undefined\",\"2580\":\"vacuole\",\"2581\":\"nucleus\",\"2582\":\"cytosol\",\"2583\":\"nucleus\",\"2584\":\"undefined\",\"2585\":\"undefined\",\"2586\":\"nucleus\",\"2587\":\"vacuole\",\"2588\":\"mitochondria\",\"2589\":\"undefined\",\"2590\":\"peroxisome\",\"2591\":\"undefined\",\"2592\":\"undefined\",\"2593\":\"nucleus\",\"2594\":\"undefined\",\"2595\":\"undefined\",\"2596\":\"mitochondria\",\"2597\":\"undefined\",\"2598\":\"undefined\",\"2599\":\"nucleus\",\"2600\":\"undefined\",\"2601\":\"undefined\",\"2602\":\"ER\",\"2603\":\"ER\",\"2604\":\"nucleus\",\"2605\":\"undefined\",\"2606\":\"mitochondria\",\"2607\":\"cytosol\",\"2608\":\"undefined\",\"2609\":\"undefined\",\"2610\":\"undefined\",\"2611\":\"mitochondria\",\"2612\":\"undefined\",\"2613\":\"vacuole\",\"2614\":\"mitochondria\",\"2615\":\"cytosol\",\"2616\":\"undefined\",\"2617\":\"mitochondria\",\"2618\":\"undefined\",\"2619\":\"undefined\",\"2620\":\"nucleus\",\"2621\":\"NE\",\"2622\":\"nucleus\",\"2623\":\"cytosol\",\"2624\":\"undefined\",\"2625\":\"vacuole\",\"2626\":\"undefined\",\"2627\":\"mitochondria\",\"2628\":\"nucleus\",\"2629\":\"undefined\",\"2630\":\"ER\",\"2631\":\"undefined\",\"2632\":\"undefined\",\"2633\":\"undefined\",\"2634\":\"undefined\",\"2635\":\"undefined\",\"2636\":\"mitochondria\",\"2637\":\"mitochondria\",\"2638\":\"undefined\",\"2639\":\"undefined\",\"2640\":\"nucleus\",\"2641\":\"undefined\",\"2642\":\"undefined\",\"2643\":\"undefined\",\"2644\":\"undefined\",\"2645\":\"cytosol\",\"2646\":\"cytosol\",\"2647\":\"undefined\",\"2648\":\"PM\",\"2649\":\"nucleus\",\"2650\":\"ER\",\"2651\":\"nucleus\",\"2652\":\"undefined\",\"2653\":\"mitochondria\",\"2654\":\"cytosol\",\"2655\":\"PM\",\"2656\":\"undefined\",\"2657\":\"undefined\",\"2658\":\"undefined\",\"2659\":\"ER\",\"2660\":\"undefined\",\"2661\":\"undefined\",\"2662\":\"PM\",\"2663\":\"undefined\",\"2664\":\"PM\",\"2665\":\"undefined\",\"2666\":\"Golgi\",\"2667\":\"undefined\",\"2668\":\"undefined\",\"2669\":\"Golgi\",\"2670\":\"cytosol\",\"2671\":\"undefined\",\"2672\":\"undefined\",\"2673\":\"NE\",\"2674\":\"mitochondria\",\"2675\":\"ER\",\"2676\":\"undefined\",\"2677\":\"undefined\",\"2678\":\"ER\",\"2679\":\"undefined\",\"2680\":\"undefined\",\"2681\":\"nucleus\",\"2682\":\"undefined\",\"2683\":\"nucleus\",\"2684\":\"undefined\",\"2685\":\"undefined\",\"2686\":\"undefined\",\"2687\":\"undefined\",\"2688\":\"undefined\",\"2689\":\"undefined\",\"2690\":\"undefined\",\"2691\":\"undefined\",\"2692\":\"nucleus\",\"2693\":\"undefined\",\"2694\":\"undefined\",\"2695\":\"NE\",\"2696\":\"undefined\",\"2697\":\"undefined\",\"2698\":\"mitochondria\",\"2699\":\"undefined\",\"2700\":\"nucleus\",\"2701\":\"undefined\",\"2702\":\"nucleus\",\"2703\":\"ER\",\"2704\":\"undefined\",\"2705\":\"undefined\",\"2706\":\"undefined\",\"2707\":\"nucleus\",\"2708\":\"undefined\",\"2709\":\"undefined\",\"2710\":\"undefined\",\"2711\":\"nucleus\",\"2712\":\"mitochondria\",\"2713\":\"nucleus\",\"2714\":\"undefined\",\"2715\":\"mitochondria\",\"2716\":\"nucleus\",\"2717\":\"undefined\",\"2718\":\"undefined\",\"2719\":\"undefined\",\"2720\":\"proteasome\",\"2721\":\"undefined\",\"2722\":\"ER\",\"2723\":\"undefined\",\"2724\":\"undefined\",\"2725\":\"vacuole\",\"2726\":\"undefined\",\"2727\":\"undefined\",\"2728\":\"nucleus\",\"2729\":\"cytosol\",\"2730\":\"undefined\",\"2731\":\"nucleus\",\"2732\":\"ER\",\"2733\":\"undefined\",\"2734\":\"undefined\",\"2735\":\"nucleus\",\"2736\":\"nucleus\",\"2737\":\"nucleus\",\"2738\":\"ER\",\"2739\":\"PM\",\"2740\":\"nucleus\",\"2741\":\"undefined\",\"2742\":\"PM\",\"2743\":\"undefined\",\"2744\":\"undefined\",\"2745\":\"nucleus\",\"2746\":\"nucleus\",\"2747\":\"undefined\",\"2748\":\"undefined\",\"2749\":\"undefined\",\"2750\":\"cytosol\",\"2751\":\"nucleus\",\"2752\":\"undefined\",\"2753\":\"cytosol\",\"2754\":\"nucleus\",\"2755\":\"mitochondria\",\"2756\":\"undefined\",\"2757\":\"undefined\",\"2758\":\"Golgi\",\"2759\":\"undefined\",\"2760\":\"cytosol\",\"2761\":\"undefined\",\"2762\":\"undefined\",\"2763\":\"undefined\",\"2764\":\"mitochondria\",\"2765\":\"undefined\",\"2766\":\"cytosol\",\"2767\":\"nucleus\",\"2768\":\"undefined\",\"2769\":\"undefined\",\"2770\":\"undefined\",\"2771\":\"mitochondria\",\"2772\":\"undefined\",\"2773\":\"vacuole\",\"2774\":\"undefined\",\"2775\":\"Golgi\",\"2776\":\"nucleus\",\"2777\":\"undefined\",\"2778\":\"undefined\",\"2779\":\"undefined\",\"2780\":\"nucleus\",\"2781\":\"nucleus\",\"2782\":\"ER\",\"2783\":\"mitochondria\",\"2784\":\"undefined\",\"2785\":\"undefined\",\"2786\":\"undefined\",\"2787\":\"Golgi\",\"2788\":\"undefined\",\"2789\":\"cytosol\",\"2790\":\"nucleus\",\"2791\":\"undefined\",\"2792\":\"undefined\",\"2793\":\"undefined\",\"2794\":\"nucleus\",\"2795\":\"undefined\",\"2796\":\"cytosol\",\"2797\":\"cytosol\",\"2798\":\"ER\",\"2799\":\"undefined\",\"2800\":\"vacuole\",\"2801\":\"mitochondria\",\"2802\":\"ER\",\"2803\":\"undefined\",\"2804\":\"ER\",\"2805\":\"ER\",\"2806\":\"vacuole\",\"2807\":\"undefined\",\"2808\":\"cytosol\",\"2809\":\"nucleus\",\"2810\":\"nucleus\",\"2811\":\"undefined\",\"2812\":\"nucleus\",\"2813\":\"Golgi\",\"2814\":\"PM\",\"2815\":\"ER\",\"2816\":\"PM\",\"2817\":\"undefined\",\"2818\":\"nucleus\",\"2819\":\"NE\",\"2820\":\"undefined\",\"2821\":\"undefined\",\"2822\":\"nucleus\",\"2823\":\"undefined\",\"2824\":\"nucleus\",\"2825\":\"cytosol\",\"2826\":\"undefined\",\"2827\":\"undefined\",\"2828\":\"vacuole\",\"2829\":\"undefined\",\"2830\":\"undefined\",\"2831\":\"undefined\",\"2832\":\"ER\",\"2833\":\"undefined\",\"2834\":\"undefined\",\"2835\":\"cytosol\",\"2836\":\"undefined\",\"2837\":\"nucleus\",\"2838\":\"undefined\",\"2839\":\"undefined\",\"2840\":\"cytosol\",\"2841\":\"mitochondria\",\"2842\":\"undefined\",\"2843\":\"ER\",\"2844\":\"undefined\",\"2845\":\"nucleus\",\"2846\":\"undefined\",\"2847\":\"cytosol\",\"2848\":\"mitochondria\",\"2849\":\"vacuole\",\"2850\":\"cytosol\",\"2851\":\"undefined\",\"2852\":\"vacuole\",\"2853\":\"undefined\",\"2854\":\"mitochondria\",\"2855\":\"undefined\",\"2856\":\"nucleus\",\"2857\":\"undefined\",\"2858\":\"nucleus\",\"2859\":\"nucleus\",\"2860\":\"undefined\",\"2861\":\"nucleus\",\"2862\":\"undefined\",\"2863\":\"mitochondria\",\"2864\":\"undefined\",\"2865\":\"nucleus\",\"2866\":\"undefined\",\"2867\":\"nucleus\",\"2868\":\"Golgi\",\"2869\":\"proteasome\",\"2870\":\"nucleus\",\"2871\":\"ER\",\"2872\":\"undefined\",\"2873\":\"undefined\",\"2874\":\"undefined\",\"2875\":\"mitochondria\",\"2876\":\"undefined\",\"2877\":\"cytosol\",\"2878\":\"undefined\",\"2879\":\"cytosol\",\"2880\":\"nucleus\",\"2881\":\"nucleus\",\"2882\":\"ER\",\"2883\":\"undefined\",\"2884\":\"undefined\",\"2885\":\"undefined\",\"2886\":\"nucleus\",\"2887\":\"nucleus\",\"2888\":\"undefined\",\"2889\":\"undefined\",\"2890\":\"nucleus\",\"2891\":\"nucleus\",\"2892\":\"nucleus\",\"2893\":\"nucleus\",\"2894\":\"PM\",\"2895\":\"undefined\",\"2896\":\"undefined\",\"2897\":\"cytosol\",\"2898\":\"undefined\",\"2899\":\"nucleus\",\"2900\":\"PM\",\"2901\":\"undefined\",\"2902\":\"undefined\",\"2903\":\"undefined\",\"2904\":\"undefined\",\"2905\":\"undefined\",\"2906\":\"undefined\",\"2907\":\"nucleus\",\"2908\":\"undefined\",\"2909\":\"undefined\",\"2910\":\"Golgi\",\"2911\":\"undefined\",\"2912\":\"undefined\",\"2913\":\"undefined\",\"2914\":\"undefined\",\"2915\":\"undefined\",\"2916\":\"cytosol\",\"2917\":\"undefined\",\"2918\":\"undefined\",\"2919\":\"PM\",\"2920\":\"undefined\",\"2921\":\"undefined\",\"2922\":\"nucleus\",\"2923\":\"cytosol\",\"2924\":\"mitochondria\",\"2925\":\"peroxisome\",\"2926\":\"undefined\",\"2927\":\"nucleus\",\"2928\":\"nucleus\",\"2929\":\"ER\",\"2930\":\"mitochondria\",\"2931\":\"nucleus\",\"2932\":\"nucleus\",\"2933\":\"undefined\",\"2934\":\"cytosol\",\"2935\":\"undefined\",\"2936\":\"undefined\",\"2937\":\"undefined\",\"2938\":\"mitochondria\",\"2939\":\"undefined\",\"2940\":\"undefined\",\"2941\":\"undefined\",\"2942\":\"NE\",\"2943\":\"nucleus\",\"2944\":\"nucleus\",\"2945\":\"mitochondria\",\"2946\":\"nucleus\",\"2947\":\"nucleus\",\"2948\":\"undefined\",\"2949\":\"nucleus\",\"2950\":\"ER\",\"2951\":\"mitochondria\",\"2952\":\"undefined\",\"2953\":\"undefined\",\"2954\":\"undefined\",\"2955\":\"mitochondria\",\"2956\":\"nucleus\",\"2957\":\"undefined\",\"2958\":\"undefined\",\"2959\":\"undefined\",\"2960\":\"undefined\",\"2961\":\"PM\",\"2962\":\"nucleus\",\"2963\":\"undefined\",\"2964\":\"undefined\",\"2965\":\"undefined\",\"2966\":\"cytosol\",\"2967\":\"vacuole\",\"2968\":\"undefined\",\"2969\":\"undefined\",\"2970\":\"undefined\",\"2971\":\"undefined\",\"2972\":\"undefined\",\"2973\":\"undefined\",\"2974\":\"undefined\",\"2975\":\"mitochondria\",\"2976\":\"PM\",\"2977\":\"undefined\",\"2978\":\"undefined\",\"2979\":\"undefined\",\"2980\":\"undefined\",\"2981\":\"undefined\",\"2982\":\"undefined\",\"2983\":\"undefined\",\"2984\":\"ER\",\"2985\":\"nucleus\",\"2986\":\"nucleus\",\"2987\":\"vacuole\",\"2988\":\"undefined\",\"2989\":\"cytosol\",\"2990\":\"nucleus\",\"2991\":\"undefined\",\"2992\":\"vacuole\",\"2993\":\"undefined\",\"2994\":\"undefined\",\"2995\":\"ER\",\"2996\":\"cytosol\",\"2997\":\"undefined\",\"2998\":\"undefined\",\"2999\":\"nucleus\",\"3000\":\"cytosol\",\"3001\":\"undefined\",\"3002\":\"undefined\",\"3003\":\"PM\",\"3004\":\"undefined\",\"3005\":\"undefined\",\"3006\":\"undefined\",\"3007\":\"undefined\",\"3008\":\"LD\",\"3009\":\"undefined\",\"3010\":\"PM\",\"3011\":\"undefined\",\"3012\":\"ER\",\"3013\":\"undefined\",\"3014\":\"nucleus\",\"3015\":\"undefined\",\"3016\":\"undefined\",\"3017\":\"undefined\",\"3018\":\"vacuole\",\"3019\":\"nucleus\",\"3020\":\"nucleus\",\"3021\":\"undefined\",\"3022\":\"undefined\",\"3023\":\"nucleus\",\"3024\":\"undefined\",\"3025\":\"PM\",\"3026\":\"undefined\",\"3027\":\"nucleus\",\"3028\":\"undefined\",\"3029\":\"nucleus\",\"3030\":\"mitochondria\",\"3031\":\"undefined\",\"3032\":\"undefined\",\"3033\":\"nucleus\",\"3034\":\"ER\",\"3035\":\"Golgi\",\"3036\":\"PM\",\"3037\":\"nucleus\",\"3038\":\"mitochondria\",\"3039\":\"PM\",\"3040\":\"ER\",\"3041\":\"undefined\",\"3042\":\"nucleus\",\"3043\":\"mitochondria\",\"3044\":\"undefined\",\"3045\":\"cytosol\",\"3046\":\"undefined\",\"3047\":\"cytosol\",\"3048\":\"undefined\",\"3049\":\"undefined\",\"3050\":\"nucleus\",\"3051\":\"nucleus\",\"3052\":\"PM\",\"3053\":\"undefined\",\"3054\":\"PM\",\"3055\":\"undefined\",\"3056\":\"undefined\",\"3057\":\"vacuole\",\"3058\":\"nucleus\",\"3059\":\"nucleus\",\"3060\":\"undefined\",\"3061\":\"undefined\",\"3062\":\"undefined\",\"3063\":\"undefined\",\"3064\":\"undefined\",\"3065\":\"undefined\",\"3066\":\"undefined\",\"3067\":\"undefined\",\"3068\":\"nucleus\",\"3069\":\"ER\",\"3070\":\"nucleus\",\"3071\":\"nucleus\",\"3072\":\"nucleus\",\"3073\":\"undefined\",\"3074\":\"mitochondria\",\"3075\":\"undefined\",\"3076\":\"undefined\",\"3077\":\"undefined\",\"3078\":\"undefined\",\"3079\":\"undefined\",\"3080\":\"undefined\",\"3081\":\"nucleus\",\"3082\":\"undefined\",\"3083\":\"nucleus\",\"3084\":\"undefined\",\"3085\":\"undefined\",\"3086\":\"proteasome\",\"3087\":\"cytosol\",\"3088\":\"mitochondria\",\"3089\":\"nucleus\",\"3090\":\"undefined\",\"3091\":\"PM\",\"3092\":\"nucleus\",\"3093\":\"undefined\",\"3094\":\"undefined\",\"3095\":\"mitochondria\",\"3096\":\"mitochondria\",\"3097\":\"vacuole\",\"3098\":\"undefined\",\"3099\":\"undefined\",\"3100\":\"undefined\",\"3101\":\"undefined\",\"3102\":\"nucleus\",\"3103\":\"vacuole\",\"3104\":\"nucleus\",\"3105\":\"cytosol\",\"3106\":\"undefined\",\"3107\":\"undefined\",\"3108\":\"undefined\",\"3109\":\"undefined\",\"3110\":\"ER\",\"3111\":\"nucleus\",\"3112\":\"nucleus\",\"3113\":\"nucleus\",\"3114\":\"undefined\",\"3115\":\"undefined\",\"3116\":\"mitochondria\",\"3117\":\"cytosol\",\"3118\":\"cytosol\",\"3119\":\"cytosol\",\"3120\":\"undefined\",\"3121\":\"cytosol\",\"3122\":\"PM\",\"3123\":\"undefined\",\"3124\":\"undefined\",\"3125\":\"undefined\",\"3126\":\"undefined\",\"3127\":\"vacuole\",\"3128\":\"nucleus\",\"3129\":\"undefined\",\"3130\":\"vacuole\",\"3131\":\"undefined\",\"3132\":\"undefined\",\"3133\":\"undefined\",\"3134\":\"cytosol\",\"3135\":\"nucleus\",\"3136\":\"nucleus\",\"3137\":\"undefined\",\"3138\":\"nucleus\",\"3139\":\"ER\",\"3140\":\"undefined\",\"3141\":\"mitochondria\",\"3142\":\"nucleus\",\"3143\":\"mitochondria\",\"3144\":\"undefined\",\"3145\":\"undefined\",\"3146\":\"nucleus\",\"3147\":\"undefined\",\"3148\":\"undefined\",\"3149\":\"cytosol\",\"3150\":\"LD\",\"3151\":\"undefined\",\"3152\":\"nucleus\",\"3153\":\"nucleus\",\"3154\":\"undefined\",\"3155\":\"undefined\",\"3156\":\"mitochondria\",\"3157\":\"undefined\",\"3158\":\"nucleus\",\"3159\":\"ER\",\"3160\":\"NE\",\"3161\":\"undefined\",\"3162\":\"undefined\",\"3163\":\"nucleus\",\"3164\":\"cytosol\",\"3165\":\"vacuole\",\"3166\":\"undefined\",\"3167\":\"ER\",\"3168\":\"undefined\",\"3169\":\"undefined\",\"3170\":\"Golgi\",\"3171\":\"nucleus\",\"3172\":\"PM\",\"3173\":\"undefined\",\"3174\":\"undefined\",\"3175\":\"cytosol\",\"3176\":\"undefined\",\"3177\":\"PM\",\"3178\":\"cytosol\",\"3179\":\"undefined\",\"3180\":\"nucleus\",\"3181\":\"undefined\",\"3182\":\"undefined\",\"3183\":\"ER\",\"3184\":\"undefined\",\"3185\":\"nucleus\",\"3186\":\"undefined\",\"3187\":\"undefined\",\"3188\":\"undefined\",\"3189\":\"nucleus\",\"3190\":\"undefined\",\"3191\":\"ER\",\"3192\":\"undefined\",\"3193\":\"nucleus\",\"3194\":\"nucleus\",\"3195\":\"ER\",\"3196\":\"mitochondria\",\"3197\":\"mitochondria\",\"3198\":\"nucleus\",\"3199\":\"cytosol\",\"3200\":\"undefined\",\"3201\":\"undefined\",\"3202\":\"undefined\",\"3203\":\"undefined\",\"3204\":\"cytosol\",\"3205\":\"Golgi\",\"3206\":\"undefined\",\"3207\":\"vacuole\",\"3208\":\"mitochondria\",\"3209\":\"undefined\",\"3210\":\"undefined\",\"3211\":\"undefined\",\"3212\":\"nucleus\",\"3213\":\"undefined\",\"3214\":\"undefined\",\"3215\":\"PM\",\"3216\":\"undefined\",\"3217\":\"mitochondria\",\"3218\":\"undefined\",\"3219\":\"undefined\",\"3220\":\"undefined\",\"3221\":\"vacuole\",\"3222\":\"undefined\",\"3223\":\"undefined\",\"3224\":\"undefined\",\"3225\":\"undefined\",\"3226\":\"proteasome\",\"3227\":\"undefined\",\"3228\":\"vacuole\",\"3229\":\"undefined\",\"3230\":\"undefined\",\"3231\":\"undefined\",\"3232\":\"cytosol\",\"3233\":\"undefined\",\"3234\":\"Golgi\",\"3235\":\"undefined\",\"3236\":\"undefined\",\"3237\":\"undefined\",\"3238\":\"undefined\",\"3239\":\"undefined\",\"3240\":\"undefined\",\"3241\":\"mitochondria\",\"3242\":\"undefined\",\"3243\":\"undefined\",\"3244\":\"undefined\",\"3245\":\"undefined\",\"3246\":\"vacuole\",\"3247\":\"nucleus\",\"3248\":\"mitochondria\",\"3249\":\"undefined\",\"3250\":\"mitochondria\",\"3251\":\"undefined\",\"3252\":\"undefined\",\"3253\":\"undefined\",\"3254\":\"undefined\",\"3255\":\"undefined\",\"3256\":\"nucleus\",\"3257\":\"vacuole\",\"3258\":\"undefined\",\"3259\":\"undefined\",\"3260\":\"vacuole\",\"3261\":\"PM\",\"3262\":\"undefined\",\"3263\":\"nucleus\",\"3264\":\"nucleus\",\"3265\":\"undefined\",\"3266\":\"nucleus\",\"3267\":\"mitochondria\",\"3268\":\"undefined\",\"3269\":\"undefined\",\"3270\":\"PM\",\"3271\":\"nucleus\",\"3272\":\"undefined\",\"3273\":\"PM\",\"3274\":\"undefined\",\"3275\":\"mitochondria\",\"3276\":\"mitochondria\",\"3277\":\"proteasome\",\"3278\":\"ER\",\"3279\":\"nucleus\",\"3280\":\"undefined\",\"3281\":\"nucleus\",\"3282\":\"undefined\",\"3283\":\"undefined\",\"3284\":\"ER\",\"3285\":\"ER\",\"3286\":\"ER\",\"3287\":\"nucleus\",\"3288\":\"undefined\",\"3289\":\"undefined\",\"3290\":\"nucleus\",\"3291\":\"undefined\",\"3292\":\"undefined\",\"3293\":\"undefined\",\"3294\":\"undefined\",\"3295\":\"nucleus\",\"3296\":\"undefined\",\"3297\":\"undefined\",\"3298\":\"PM\",\"3299\":\"undefined\",\"3300\":\"undefined\",\"3301\":\"NE\",\"3302\":\"undefined\",\"3303\":\"cytosol\",\"3304\":\"cytosol\",\"3305\":\"ER\",\"3306\":\"undefined\",\"3307\":\"undefined\",\"3308\":\"undefined\",\"3309\":\"undefined\",\"3310\":\"cytosol\",\"3311\":\"nucleus\",\"3312\":\"peroxisome\",\"3313\":\"cytosol\",\"3314\":\"nucleus\",\"3315\":\"undefined\",\"3316\":\"ER\",\"3317\":\"undefined\",\"3318\":\"undefined\",\"3319\":\"vacuole\",\"3320\":\"undefined\",\"3321\":\"mitochondria\",\"3322\":\"nucleus\",\"3323\":\"undefined\",\"3324\":\"undefined\",\"3325\":\"undefined\",\"3326\":\"undefined\",\"3327\":\"nucleus\",\"3328\":\"cytosol\",\"3329\":\"nucleus\",\"3330\":\"undefined\",\"3331\":\"undefined\",\"3332\":\"undefined\",\"3333\":\"undefined\",\"3334\":\"nucleus\",\"3335\":\"mitochondria\",\"3336\":\"undefined\",\"3337\":\"undefined\",\"3338\":\"undefined\",\"3339\":\"undefined\",\"3340\":\"undefined\",\"3341\":\"nucleus\",\"3342\":\"undefined\",\"3343\":\"undefined\",\"3344\":\"undefined\",\"3345\":\"ribosome\",\"3346\":\"Golgi\",\"3347\":\"PM\",\"3348\":\"undefined\",\"3349\":\"cytosol\",\"3350\":\"nucleus\",\"3351\":\"vacuole\",\"3352\":\"undefined\",\"3353\":\"ER\",\"3354\":\"ER\",\"3355\":\"undefined\",\"3356\":\"undefined\",\"3357\":\"nucleus\",\"3358\":\"mitochondria\",\"3359\":\"nucleus\",\"3360\":\"undefined\",\"3361\":\"ribosome\",\"3362\":\"undefined\",\"3363\":\"undefined\",\"3364\":\"undefined\",\"3365\":\"undefined\",\"3366\":\"ribosome\",\"3367\":\"undefined\",\"3368\":\"undefined\",\"3369\":\"undefined\",\"3370\":\"undefined\",\"3371\":\"undefined\",\"3372\":\"ribosome\",\"3373\":\"mitochondria\",\"3374\":\"undefined\",\"3375\":\"mitochondria\",\"3376\":\"nucleus\",\"3377\":\"undefined\",\"3378\":\"undefined\",\"3379\":\"undefined\",\"3380\":\"undefined\",\"3381\":\"ER\",\"3382\":\"undefined\",\"3383\":\"nucleus\",\"3384\":\"vacuole\",\"3385\":\"undefined\",\"3386\":\"undefined\",\"3387\":\"undefined\",\"3388\":\"undefined\",\"3389\":\"undefined\",\"3390\":\"cytosol\",\"3391\":\"ER\",\"3392\":\"nucleus\",\"3393\":\"nucleus\",\"3394\":\"ER\",\"3395\":\"undefined\",\"3396\":\"undefined\",\"3397\":\"undefined\",\"3398\":\"undefined\",\"3399\":\"cytosol\",\"3400\":\"undefined\",\"3401\":\"PM\",\"3402\":\"undefined\",\"3403\":\"ER\",\"3404\":\"cytosol\",\"3405\":\"mitochondria\",\"3406\":\"nucleus\",\"3407\":\"ER\",\"3408\":\"undefined\",\"3409\":\"undefined\",\"3410\":\"nucleus\",\"3411\":\"vacuole\",\"3412\":\"undefined\",\"3413\":\"undefined\",\"3414\":\"undefined\"},\"normalized profile?Control_map1?01k\":{\"0\":0.1475226194,\"1\":0.2928142781,\"2\":0.2558125762,\"3\":0.0415844686,\"4\":0.1728425375,\"5\":0.1546869687,\"6\":0.1561136235,\"7\":0.2732220614,\"8\":0.1441850157,\"9\":0.1151841762,\"10\":0.0918382842,\"11\":0.2721327768,\"12\":null,\"13\":0.3395213557,\"14\":0.2272300238,\"15\":0.2458690055,\"16\":0.2947801799,\"17\":0.324923517,\"18\":0.3356034182,\"19\":0.2675224131,\"20\":0.2019929082,\"21\":0.2410439435,\"22\":null,\"23\":null,\"24\":0.3260815157,\"25\":0.2877534152,\"26\":0.3477163302,\"27\":0.3248441208,\"28\":0.3134485052,\"29\":0.2622616952,\"30\":0.4122596366,\"31\":0.2811366754,\"32\":0.1327114665,\"33\":0.2752028983,\"34\":0.1594128532,\"35\":null,\"36\":0.1588269889,\"37\":0.2613132441,\"38\":0.2782569762,\"39\":0.2535139088,\"40\":0.2938862833,\"41\":0.3183188782,\"42\":0.280627382,\"43\":0.279989685,\"44\":0.2722829474,\"45\":0.3308856884,\"46\":0.268288758,\"47\":0.2737039557,\"48\":0.2723189315,\"49\":0.2704878777,\"50\":0.2927415083,\"51\":0.2149977215,\"52\":0.2759605428,\"53\":0.1129795694,\"54\":0.0920094592,\"55\":0.0884471057,\"56\":0.3192986028,\"57\":0.1044790306,\"58\":0.1038226195,\"59\":0.2776980366,\"60\":0.3177962921,\"61\":0.2977514311,\"62\":0.1232956336,\"63\":0.072624727,\"64\":0.0814738685,\"65\":0.3462599413,\"66\":0.2818897712,\"67\":null,\"68\":0.2533719477,\"69\":0.2765212926,\"70\":0.296342216,\"71\":0.2541150888,\"72\":0.2498765738,\"73\":0.0810621655,\"74\":0.2820724459,\"75\":0.141647499,\"76\":null,\"77\":0.0965378573,\"78\":0.1034503285,\"79\":0.3115592852,\"80\":0.0490955066,\"81\":0.277948512,\"82\":0.27677855,\"83\":0.3116597531,\"84\":0.1976190917,\"85\":0.2844870327,\"86\":0.1853531882,\"87\":0.0587639185,\"88\":0.3008620458,\"89\":0.0853439186,\"90\":0.2033087232,\"91\":0.2923122045,\"92\":0.1182113601,\"93\":0.1321330758,\"94\":0.1174165766,\"95\":0.2841998195,\"96\":0.1973330191,\"97\":0.1617869331,\"98\":0.1232784957,\"99\":0.4302846818,\"100\":0.2495709928,\"101\":0.1022071253,\"102\":0.1127847637,\"103\":0.1059188811,\"104\":0.0979446264,\"105\":0.1211875971,\"106\":0.1020579774,\"107\":0.1289706234,\"108\":0.1051894734,\"109\":0.1203940073,\"110\":0.1140130407,\"111\":0.1228248292,\"112\":0.134047805,\"113\":0.1722813863,\"114\":0.1025357447,\"115\":0.0609042864,\"116\":0.3301150254,\"117\":0.0895637449,\"118\":0.123982493,\"119\":0.0755942814,\"120\":0.2897904035,\"121\":0.1234153773,\"122\":0.3215147152,\"123\":0.2801162608,\"124\":null,\"125\":0.1851872008,\"126\":0.3556883011,\"127\":0.0870018402,\"128\":0.1126575723,\"129\":0.1234243836,\"130\":0.0750390291,\"131\":0.1371027454,\"132\":0.0175786836,\"133\":0.1066053713,\"134\":0.0980145757,\"135\":null,\"136\":0.0472093818,\"137\":0.09718802,\"138\":0.1819474114,\"139\":0.2244859822,\"140\":0.2513077725,\"141\":0.0653543733,\"142\":0.1835323308,\"143\":0.0235843672,\"144\":0.0932107052,\"145\":0.2689194682,\"146\":0.2362508397,\"147\":0.2582599275,\"148\":0.1977818104,\"149\":0.3337326471,\"150\":0.3153601509,\"151\":0.2926879591,\"152\":0.1000384949,\"153\":0.2948997554,\"154\":0.0,\"155\":0.3229922929,\"156\":0.2985119422,\"157\":0.2684793058,\"158\":0.3227931679,\"159\":0.2805999004,\"160\":0.2326601066,\"161\":0.1101287719,\"162\":0.2457058143,\"163\":0.2253979106,\"164\":0.2591120986,\"165\":0.2913331985,\"166\":0.1557592619,\"167\":0.0,\"168\":0.0442977966,\"169\":0.1106017221,\"170\":0.2365008201,\"171\":0.3302636061,\"172\":0.2703144951,\"173\":0.1262455915,\"174\":0.1319426281,\"175\":0.2673236232,\"176\":0.296128561,\"177\":0.1572715186,\"178\":0.316135731,\"179\":0.1186636917,\"180\":0.169147418,\"181\":0.2867069099,\"182\":0.0800052157,\"183\":0.2885981966,\"184\":null,\"185\":null,\"186\":null,\"187\":0.0756976556,\"188\":0.1473361856,\"189\":0.1453765234,\"190\":0.3107238307,\"191\":0.2966215741,\"192\":0.2871314136,\"193\":0.1134433459,\"194\":0.2904739788,\"195\":0.2262203256,\"196\":0.2801793607,\"197\":0.3245626205,\"198\":0.1778720043,\"199\":0.1271484493,\"200\":0.3698407136,\"201\":null,\"202\":0.0613653589,\"203\":0.1309018294,\"204\":0.3459842395,\"205\":0.2127839292,\"206\":0.1233106987,\"207\":0.1627671356,\"208\":0.2579693885,\"209\":0.2774016864,\"210\":0.3370886383,\"211\":0.3238393633,\"212\":0.0224246151,\"213\":0.0613971784,\"214\":0.3001532667,\"215\":0.2834621103,\"216\":0.2784187454,\"217\":0.0,\"218\":0.3247213254,\"219\":0.3322949737,\"220\":0.2215764221,\"221\":0.4201612174,\"222\":0.1115670844,\"223\":0.1059336145,\"224\":0.1090016963,\"225\":0.1261692707,\"226\":null,\"227\":0.0763885613,\"228\":null,\"229\":0.2687691835,\"230\":0.057186398,\"231\":0.3018635947,\"232\":0.2766243416,\"233\":0.1102035089,\"234\":0.094244929,\"235\":0.1070916845,\"236\":0.1006921909,\"237\":0.1294751202,\"238\":0.1066063409,\"239\":0.1137793436,\"240\":0.1090735683,\"241\":0.1164266772,\"242\":0.114498789,\"243\":0.1008234399,\"244\":0.1044309203,\"245\":0.107944232,\"246\":0.094605052,\"247\":0.1288371958,\"248\":0.1210850818,\"249\":0.1164481714,\"250\":null,\"251\":0.0948519712,\"252\":0.1072390476,\"253\":0.1305861305,\"254\":0.2219105881,\"255\":0.3375100642,\"256\":0.0905276339,\"257\":0.2989748939,\"258\":0.3105020921,\"259\":0.3010856039,\"260\":0.2975040689,\"261\":0.1801277969,\"262\":0.1171516528,\"263\":0.2629057254,\"264\":0.3320108226,\"265\":0.3236367582,\"266\":0.10329002,\"267\":0.3070765893,\"268\":0.3434757688,\"269\":0.2413556541,\"270\":0.2606050227,\"271\":0.0771766178,\"272\":0.1482414281,\"273\":0.0663716469,\"274\":0.2349666809,\"275\":0.2328228677,\"276\":0.3829485904,\"277\":0.2535986477,\"278\":0.10651129,\"279\":0.1291455593,\"280\":0.1046336414,\"281\":0.1637758986,\"282\":0.1309595506,\"283\":0.0781638745,\"284\":0.0673549068,\"285\":0.1680895679,\"286\":0.5572770058,\"287\":0.2380453218,\"288\":0.1035261841,\"289\":0.0602884764,\"290\":0.3853173885,\"291\":0.1001121878,\"292\":0.1109296372,\"293\":0.0966822089,\"294\":0.0284616792,\"295\":0.1048714704,\"296\":0.2205437339,\"297\":0.1576150526,\"298\":0.1388878134,\"299\":0.1386228577,\"300\":0.1067398746,\"301\":0.3030076932,\"302\":0.3259925055,\"303\":0.1181719062,\"304\":0.3149868244,\"305\":0.2857855169,\"306\":0.0913090468,\"307\":0.1688289136,\"308\":0.0701733236,\"309\":0.0806544286,\"310\":0.089433695,\"311\":0.2087998868,\"312\":0.1008467059,\"313\":0.093416883,\"314\":0.1108793796,\"315\":0.0097738234,\"316\":0.0690476052,\"317\":0.1146904193,\"318\":0.2826049976,\"319\":0.0985965928,\"320\":0.2837837043,\"321\":0.0497392457,\"322\":0.0951230824,\"323\":0.259083771,\"324\":0.4169923511,\"325\":0.1589843399,\"326\":0.0717549635,\"327\":null,\"328\":0.2840376176,\"329\":0.0715465834,\"330\":0.1748514403,\"331\":null,\"332\":0.1837285322,\"333\":null,\"334\":0.1211180254,\"335\":0.1114086353,\"336\":0.1167161107,\"337\":0.0892725658,\"338\":0.1308816969,\"339\":0.102018709,\"340\":0.2606799289,\"341\":0.0726100759,\"342\":0.2076503623,\"343\":0.3173285265,\"344\":0.0,\"345\":0.1939348773,\"346\":0.2937188743,\"347\":0.1304155475,\"348\":0.37883277,\"349\":0.114486027,\"350\":0.2608060335,\"351\":0.2556602686,\"352\":0.2775501612,\"353\":0.1726665821,\"354\":0.1188893626,\"355\":0.3349563855,\"356\":0.5099017912,\"357\":0.2835966351,\"358\":0.301132227,\"359\":0.2625078914,\"360\":0.2850291315,\"361\":0.1028619935,\"362\":0.0778916267,\"363\":0.1701876531,\"364\":0.1140764572,\"365\":0.3100624055,\"366\":0.0315947234,\"367\":0.1348521751,\"368\":0.2865763837,\"369\":0.278381505,\"370\":0.0945333099,\"371\":0.2940358402,\"372\":0.2912404659,\"373\":0.0879966851,\"374\":0.215311365,\"375\":0.1700781899,\"376\":0.3177106082,\"377\":0.2236151273,\"378\":0.0672453836,\"379\":null,\"380\":0.2872869153,\"381\":0.4019133436,\"382\":0.0646837728,\"383\":0.2812484416,\"384\":0.2181323808,\"385\":0.1806926204,\"386\":0.2911625583,\"387\":0.2557032449,\"388\":0.1751326182,\"389\":0.1132089993,\"390\":0.3625861435,\"391\":0.2734746458,\"392\":0.175314868,\"393\":0.3127482526,\"394\":0.4519921498,\"395\":null,\"396\":0.1299591335,\"397\":0.1126816093,\"398\":0.0981877457,\"399\":0.0922157955,\"400\":0.1334319675,\"401\":null,\"402\":0.1021462227,\"403\":null,\"404\":0.1020041196,\"405\":0.08968575,\"406\":0.0,\"407\":0.1561374718,\"408\":0.1548151748,\"409\":0.1672590849,\"410\":0.2985612819,\"411\":0.325312641,\"412\":0.303990062,\"413\":0.3244478951,\"414\":0.3080761943,\"415\":0.1268056488,\"416\":0.3596908924,\"417\":0.2686062445,\"418\":0.2524620382,\"419\":0.0649548739,\"420\":0.0897280359,\"421\":0.3565945875,\"422\":0.1670251895,\"423\":0.1907430415,\"424\":0.3046282725,\"425\":0.30875031,\"426\":0.0898879,\"427\":0.3300580342,\"428\":0.3010528293,\"429\":0.257092486,\"430\":null,\"431\":0.1587922579,\"432\":0.1657373477,\"433\":0.1427965145,\"434\":0.1078237194,\"435\":0.3231264368,\"436\":0.2784255077,\"437\":0.059107254,\"438\":0.1112814604,\"439\":0.0473000796,\"440\":0.1507557438,\"441\":0.2312051227,\"442\":0.0837933887,\"443\":0.003262538,\"444\":0.2910109751,\"445\":0.1161255906,\"446\":0.3006563227,\"447\":0.3509672711,\"448\":0.1030424765,\"449\":0.2645325081,\"450\":0.1685050849,\"451\":0.1241305024,\"452\":0.1301872366,\"453\":0.0,\"454\":0.0567524798,\"455\":0.1895786594,\"456\":0.2385892116,\"457\":0.046983778,\"458\":0.2698442982,\"459\":0.3160083713,\"460\":0.3939409632,\"461\":0.3437128394,\"462\":0.3227522283,\"463\":0.2503043324,\"464\":0.2308192892,\"465\":null,\"466\":0.0518475711,\"467\":0.1475235022,\"468\":0.0,\"469\":0.1900278505,\"470\":0.2703541501,\"471\":0.0979012406,\"472\":0.1072270487,\"473\":0.0946378604,\"474\":0.0983753545,\"475\":0.0998790801,\"476\":0.1604744205,\"477\":0.0128706827,\"478\":0.1357409948,\"479\":0.0985133039,\"480\":0.2873406061,\"481\":0.2381325885,\"482\":0.4353645715,\"483\":0.1214173298,\"484\":0.2386398653,\"485\":0.1137287652,\"486\":0.3117047578,\"487\":0.1660031226,\"488\":0.3143225596,\"489\":0.0397934297,\"490\":0.2610281163,\"491\":0.2792081279,\"492\":0.3047592206,\"493\":0.3246310446,\"494\":0.1374038926,\"495\":0.3711174252,\"496\":0.050708545,\"497\":0.0214206384,\"498\":null,\"499\":0.1812343552,\"500\":0.1420671541,\"501\":0.1298820172,\"502\":0.2959768816,\"503\":0.0772567779,\"504\":null,\"505\":0.0,\"506\":0.247130255,\"507\":0.3291817125,\"508\":0.3227917287,\"509\":0.1825761392,\"510\":0.0846154334,\"511\":0.0285751227,\"512\":0.324692266,\"513\":0.0934042651,\"514\":0.1398183564,\"515\":0.1775562785,\"516\":0.0,\"517\":0.0511059791,\"518\":0.124711542,\"519\":0.3299192414,\"520\":0.3870644078,\"521\":0.3306981484,\"522\":0.0670040953,\"523\":0.0860191426,\"524\":null,\"525\":0.2810571019,\"526\":0.1811256447,\"527\":0.0906803849,\"528\":0.1817701457,\"529\":0.2577431018,\"530\":0.2140510833,\"531\":0.1208152388,\"532\":0.066548835,\"533\":0.0683772387,\"534\":0.1737372736,\"535\":0.0968772521,\"536\":null,\"537\":0.2753529456,\"538\":0.0932010323,\"539\":0.1665723433,\"540\":0.087703236,\"541\":0.1203755993,\"542\":0.3112440791,\"543\":0.2715243186,\"544\":0.3062825461,\"545\":0.2358200137,\"546\":null,\"547\":0.0596542851,\"548\":0.103661892,\"549\":0.1672268262,\"550\":0.2780605772,\"551\":0.2241938939,\"552\":0.1301090209,\"553\":0.1485788032,\"554\":0.2449946335,\"555\":0.2812883049,\"556\":0.2576438577,\"557\":0.218337009,\"558\":0.1030520963,\"559\":0.2502940281,\"560\":0.0842933293,\"561\":0.1510042773,\"562\":0.1854540919,\"563\":0.2320318329,\"564\":0.1294792798,\"565\":0.1122302552,\"566\":0.313515424,\"567\":0.0516399737,\"568\":0.3046489295,\"569\":0.0,\"570\":0.1837106728,\"571\":0.1640840199,\"572\":0.1551054913,\"573\":0.1775964381,\"574\":0.2441191734,\"575\":0.3103048923,\"576\":0.3160267141,\"577\":0.325294625,\"578\":0.1143794246,\"579\":0.015861541,\"580\":0.3128650884,\"581\":0.2778654237,\"582\":0.0258082209,\"583\":0.1564775885,\"584\":0.3326238398,\"585\":0.1569046894,\"586\":0.1023902128,\"587\":0.0960885543,\"588\":0.1355111716,\"589\":0.1632926909,\"590\":0.1159449476,\"591\":0.0138019482,\"592\":0.0424109798,\"593\":0.3688987302,\"594\":0.0674742295,\"595\":0.2866284674,\"596\":0.1136974798,\"597\":0.201696931,\"598\":0.3439991441,\"599\":0.3143436354,\"600\":0.360596036,\"601\":0.2937706253,\"602\":0.1471631879,\"603\":0.1530159989,\"604\":0.2083598496,\"605\":0.3423664858,\"606\":0.2349267989,\"607\":0.1288842215,\"608\":0.2868438184,\"609\":0.0886523561,\"610\":0.098780693,\"611\":0.075140548,\"612\":0.1829621887,\"613\":0.1419891776,\"614\":0.1566119733,\"615\":0.1368052116,\"616\":0.1367059873,\"617\":0.1752688728,\"618\":0.1299904956,\"619\":0.121229963,\"620\":0.0908989922,\"621\":0.3214109783,\"622\":0.2732574046,\"623\":0.1050202912,\"624\":0.0765788287,\"625\":0.0,\"626\":0.0816913137,\"627\":0.1584666136,\"628\":0.1219549517,\"629\":0.1049655389,\"630\":0.1058411091,\"631\":0.1395603761,\"632\":null,\"633\":0.138879391,\"634\":0.0924261151,\"635\":0.2274396266,\"636\":0.0431311577,\"637\":0.1130087892,\"638\":null,\"639\":0.247794831,\"640\":0.2943614882,\"641\":0.3213353191,\"642\":0.0770477813,\"643\":0.1254720801,\"644\":0.0634010419,\"645\":0.0725538221,\"646\":0.1408452809,\"647\":0.4098007477,\"648\":0.0951734206,\"649\":0.1206200855,\"650\":0.2854364327,\"651\":0.1546101488,\"652\":0.1108981252,\"653\":0.096629418,\"654\":0.0641691342,\"655\":0.1092230329,\"656\":0.1580283962,\"657\":0.0451379274,\"658\":0.1027836097,\"659\":0.155686363,\"660\":0.2881757316,\"661\":0.1713646654,\"662\":0.2234018035,\"663\":0.1766417373,\"664\":0.1191287371,\"665\":0.0965181874,\"666\":null,\"667\":0.3236220056,\"668\":0.0893098656,\"669\":0.134850415,\"670\":0.1054470972,\"671\":0.3584091008,\"672\":0.1057092141,\"673\":0.1859132381,\"674\":0.2789442766,\"675\":0.0932643758,\"676\":0.0791537673,\"677\":0.0749660569,\"678\":0.0299576419,\"679\":0.2834525172,\"680\":0.156524461,\"681\":0.0605560209,\"682\":0.0971289292,\"683\":0.1817986291,\"684\":0.0793796318,\"685\":0.0795751769,\"686\":0.1931627032,\"687\":0.3331369604,\"688\":0.1646226003,\"689\":0.2666266031,\"690\":0.0800165506,\"691\":0.1055909548,\"692\":0.0,\"693\":0.139891932,\"694\":0.1957876763,\"695\":0.2903586618,\"696\":0.1690034316,\"697\":0.1246594586,\"698\":0.1282778315,\"699\":0.1106621841,\"700\":0.1078703311,\"701\":0.109473785,\"702\":0.122584899,\"703\":0.1292101939,\"704\":0.0742610618,\"705\":null,\"706\":0.0518980526,\"707\":0.1177364772,\"708\":0.1147996153,\"709\":null,\"710\":0.1427467493,\"711\":0.2917314468,\"712\":0.0,\"713\":null,\"714\":0.360882502,\"715\":0.159137164,\"716\":0.2979031922,\"717\":0.1202227993,\"718\":0.1022614353,\"719\":0.0748156024,\"720\":0.0777792045,\"721\":0.264729777,\"722\":0.3297263639,\"723\":0.184743976,\"724\":null,\"725\":0.0826637934,\"726\":0.052075238,\"727\":0.1049343718,\"728\":0.0927630168,\"729\":0.3522388472,\"730\":0.2858502173,\"731\":0.2695062051,\"732\":null,\"733\":0.0783878998,\"734\":0.1302357052,\"735\":0.1615491935,\"736\":0.4153822926,\"737\":0.1998638047,\"738\":0.1629095751,\"739\":0.2719768519,\"740\":0.124558493,\"741\":0.3143326799,\"742\":null,\"743\":0.0633875013,\"744\":0.2728378043,\"745\":0.2996697241,\"746\":0.1392845423,\"747\":0.1750437415,\"748\":0.3379492037,\"749\":0.2817101384,\"750\":null,\"751\":0.1151995753,\"752\":0.0660800495,\"753\":0.1184083482,\"754\":0.2570346745,\"755\":null,\"756\":0.1094480176,\"757\":0.1128540437,\"758\":0.1429461288,\"759\":0.1542963763,\"760\":0.145716946,\"761\":0.2097930469,\"762\":0.2135265295,\"763\":0.2769628724,\"764\":0.1825192655,\"765\":0.193655611,\"766\":0.1593135932,\"767\":0.2709182434,\"768\":0.1067645907,\"769\":0.0990316038,\"770\":0.1671818224,\"771\":0.2915239237,\"772\":0.2755827975,\"773\":0.1388935757,\"774\":0.1028850095,\"775\":0.3671952886,\"776\":0.1650173252,\"777\":0.3041029229,\"778\":0.1841248739,\"779\":0.1463789597,\"780\":0.307374111,\"781\":0.2789429885,\"782\":0.0293761079,\"783\":0.2971090564,\"784\":0.2895047715,\"785\":null,\"786\":0.0296664736,\"787\":0.0840873365,\"788\":0.0258015521,\"789\":0.1467111166,\"790\":0.2184669632,\"791\":0.0804768132,\"792\":0.0388810193,\"793\":0.2085195877,\"794\":0.2030560433,\"795\":0.1006701323,\"796\":0.0489801366,\"797\":0.2540994339,\"798\":0.2831574095,\"799\":0.1884757864,\"800\":0.280311274,\"801\":0.2870266667,\"802\":0.2973368014,\"803\":0.0939933516,\"804\":0.2757882535,\"805\":0.3049002083,\"806\":0.2982756381,\"807\":0.2749025325,\"808\":0.3201180138,\"809\":0.2975041355,\"810\":0.0750524134,\"811\":0.1119427619,\"812\":0.3000379459,\"813\":0.1002305603,\"814\":null,\"815\":0.0,\"816\":0.3288137876,\"817\":0.3281320093,\"818\":0.0474089399,\"819\":0.3236801331,\"820\":0.0469893908,\"821\":0.2125180964,\"822\":null,\"823\":0.0991947268,\"824\":0.3195019652,\"825\":0.1543889012,\"826\":0.2564505795,\"827\":null,\"828\":0.0959262869,\"829\":0.1349306089,\"830\":0.1827097523,\"831\":0.1548718733,\"832\":0.0732381784,\"833\":0.2573077861,\"834\":0.1947473816,\"835\":0.0657066071,\"836\":0.1163518421,\"837\":0.0424480896,\"838\":0.1864962273,\"839\":0.2683988379,\"840\":0.2948703146,\"841\":0.0537720005,\"842\":0.1703698207,\"843\":0.1382584771,\"844\":0.3234443982,\"845\":0.3268036452,\"846\":0.1458658936,\"847\":0.1329131034,\"848\":0.2690097355,\"849\":0.3171587915,\"850\":0.263307687,\"851\":0.3535752066,\"852\":0.3905464363,\"853\":0.3140381765,\"854\":0.1319762919,\"855\":0.1309269254,\"856\":0.2027086974,\"857\":0.1360249962,\"858\":0.2928203189,\"859\":0.1090267459,\"860\":0.1771535071,\"861\":0.1914970358,\"862\":0.1724891262,\"863\":0.1323735223,\"864\":0.3132564832,\"865\":0.2223396583,\"866\":0.1664130167,\"867\":0.3566574731,\"868\":0.137487147,\"869\":0.1627605221,\"870\":0.0,\"871\":0.072217646,\"872\":0.1205325408,\"873\":0.2546212636,\"874\":0.1251350574,\"875\":0.1235854886,\"876\":0.0945951466,\"877\":0.3314711185,\"878\":0.0490129004,\"879\":0.0813396931,\"880\":0.2943768188,\"881\":0.1653781766,\"882\":0.3136275101,\"883\":0.0832470065,\"884\":0.2027968847,\"885\":0.1793621736,\"886\":0.0164989663,\"887\":0.1458402722,\"888\":0.1976689692,\"889\":null,\"890\":0.1020529334,\"891\":0.1680520396,\"892\":0.0513100556,\"893\":0.0953595319,\"894\":0.2858186914,\"895\":0.0686991989,\"896\":0.0750833607,\"897\":0.1116715896,\"898\":0.0,\"899\":0.1241720089,\"900\":0.2792355882,\"901\":0.2703348923,\"902\":0.0734540686,\"903\":0.175738716,\"904\":0.1023077808,\"905\":0.1411171799,\"906\":null,\"907\":0.2882402051,\"908\":0.290556888,\"909\":0.2922824062,\"910\":0.0704654072,\"911\":0.1233075639,\"912\":0.1212143015,\"913\":0.1588092442,\"914\":0.2765510849,\"915\":0.3516687474,\"916\":0.0996028877,\"917\":0.0878949354,\"918\":0.1333292645,\"919\":0.3230817386,\"920\":0.1136589962,\"921\":0.08589979,\"922\":0.0,\"923\":0.3339670354,\"924\":0.0726573837,\"925\":0.1741741039,\"926\":0.2123292913,\"927\":0.319358164,\"928\":0.2826766024,\"929\":null,\"930\":0.1856421854,\"931\":0.0715383472,\"932\":0.151191098,\"933\":0.2922956604,\"934\":0.2824856286,\"935\":0.0815592346,\"936\":0.0,\"937\":0.1042135342,\"938\":0.2004595181,\"939\":0.0968856558,\"940\":0.0465436415,\"941\":0.1011229947,\"942\":0.5078527541,\"943\":0.1477780494,\"944\":0.1191646914,\"945\":0.2579778568,\"946\":0.1566467604,\"947\":0.0607746538,\"948\":0.1307913762,\"949\":0.1568824312,\"950\":0.3255582087,\"951\":0.1825251166,\"952\":0.1644586014,\"953\":0.261711779,\"954\":0.1488716448,\"955\":0.2999395293,\"956\":0.1018943607,\"957\":0.3489345151,\"958\":0.2050361317,\"959\":0.0640422555,\"960\":0.1007675841,\"961\":0.1490120211,\"962\":0.1273185999,\"963\":0.0487486534,\"964\":0.169377667,\"965\":0.3284568744,\"966\":0.2022643597,\"967\":0.1000712562,\"968\":0.0443423648,\"969\":0.2029112789,\"970\":0.2599754287,\"971\":0.3129083847,\"972\":0.1417346243,\"973\":0.0,\"974\":0.0195256417,\"975\":0.1465715393,\"976\":0.0662338121,\"977\":0.263000024,\"978\":0.0590859307,\"979\":0.296923381,\"980\":0.195943907,\"981\":0.0879868983,\"982\":0.1449663227,\"983\":0.290405692,\"984\":0.3146888265,\"985\":0.1229188944,\"986\":0.0325746104,\"987\":0.1279071612,\"988\":0.055225784,\"989\":0.307874461,\"990\":0.3163390055,\"991\":0.1085652202,\"992\":0.270945093,\"993\":0.1302770881,\"994\":0.3029220679,\"995\":0.3115424915,\"996\":0.120106567,\"997\":0.167088778,\"998\":0.0681885577,\"999\":0.0594161254,\"1000\":0.0896480319,\"1001\":0.1793643796,\"1002\":0.0556236427,\"1003\":0.0854193968,\"1004\":0.1647486783,\"1005\":0.1857641583,\"1006\":0.1800619182,\"1007\":0.1720195116,\"1008\":0.107754018,\"1009\":0.0786541436,\"1010\":0.1634049698,\"1011\":0.1585207425,\"1012\":0.2909817693,\"1013\":0.2857841835,\"1014\":0.2773702391,\"1015\":0.0585154692,\"1016\":0.1634983124,\"1017\":0.3639618185,\"1018\":0.0773158435,\"1019\":0.1230174266,\"1020\":0.2743663854,\"1021\":0.2943604049,\"1022\":0.253116071,\"1023\":0.0166364911,\"1024\":null,\"1025\":0.2378492326,\"1026\":0.0897383351,\"1027\":0.0,\"1028\":0.1112217785,\"1029\":0.2084541831,\"1030\":0.2922980162,\"1031\":0.2802627163,\"1032\":0.1456339764,\"1033\":0.1747804525,\"1034\":0.131519065,\"1035\":null,\"1036\":0.1834713228,\"1037\":0.0782086067,\"1038\":0.1552398581,\"1039\":0.2465112405,\"1040\":0.3003418524,\"1041\":0.0525980718,\"1042\":0.1956935018,\"1043\":0.0449612361,\"1044\":0.1165415841,\"1045\":0.1177728681,\"1046\":0.3044880358,\"1047\":0.2753992698,\"1048\":0.0803127115,\"1049\":0.3278373715,\"1050\":0.4289039422,\"1051\":0.1863509059,\"1052\":0.1444702732,\"1053\":0.3254088112,\"1054\":0.1931076806,\"1055\":0.1677692489,\"1056\":0.1646798788,\"1057\":0.081862013,\"1058\":0.2337445718,\"1059\":0.0828507679,\"1060\":null,\"1061\":0.0968600226,\"1062\":0.2096077828,\"1063\":0.2273726157,\"1064\":0.0889979104,\"1065\":0.0232362822,\"1066\":0.1831424622,\"1067\":0.1279221839,\"1068\":0.2274081762,\"1069\":0.1327362247,\"1070\":0.2379972128,\"1071\":0.1659499596,\"1072\":null,\"1073\":null,\"1074\":0.2437365151,\"1075\":0.2606888858,\"1076\":0.0273166517,\"1077\":0.1160970476,\"1078\":0.3400183609,\"1079\":0.1177770454,\"1080\":0.0731938007,\"1081\":0.0,\"1082\":0.1111049331,\"1083\":0.0746395509,\"1084\":0.0384359057,\"1085\":0.0814234084,\"1086\":0.0807963144,\"1087\":0.0920902803,\"1088\":0.2594994184,\"1089\":0.2464820573,\"1090\":0.1145263319,\"1091\":0.344016651,\"1092\":0.1730195219,\"1093\":0.0579340431,\"1094\":null,\"1095\":0.1106976515,\"1096\":0.1790036753,\"1097\":0.03544355,\"1098\":0.1012388407,\"1099\":0.1364466264,\"1100\":0.2890128966,\"1101\":0.100846578,\"1102\":0.1194321424,\"1103\":0.2232933816,\"1104\":0.1233944754,\"1105\":0.1888258051,\"1106\":0.0774127653,\"1107\":0.1488984655,\"1108\":0.2213109336,\"1109\":0.2538802877,\"1110\":0.1242769285,\"1111\":0.0772347252,\"1112\":0.1492029437,\"1113\":0.1084669604,\"1114\":0.1712808882,\"1115\":0.139890655,\"1116\":0.0759611114,\"1117\":0.2871996997,\"1118\":0.1515638147,\"1119\":0.1181275683,\"1120\":0.0653787821,\"1121\":0.0891457428,\"1122\":0.1345129798,\"1123\":0.1188758278,\"1124\":null,\"1125\":0.0621058228,\"1126\":0.067396662,\"1127\":0.2155195826,\"1128\":0.3335089898,\"1129\":0.3008420252,\"1130\":0.0938326239,\"1131\":0.1602850986,\"1132\":0.1828707509,\"1133\":0.2406005498,\"1134\":0.0704247747,\"1135\":0.2607769885,\"1136\":0.2712161328,\"1137\":0.1653675603,\"1138\":0.1544207751,\"1139\":0.1288106189,\"1140\":0.1567563239,\"1141\":0.3008439303,\"1142\":0.0824386272,\"1143\":0.1499914184,\"1144\":0.1140504286,\"1145\":0.3029238935,\"1146\":0.1535154335,\"1147\":0.1088489476,\"1148\":0.3469705825,\"1149\":0.2090944332,\"1150\":0.1095559431,\"1151\":0.1211216668,\"1152\":0.1788189203,\"1153\":0.1341448676,\"1154\":0.3641211353,\"1155\":0.1719937335,\"1156\":0.0,\"1157\":0.2829178822,\"1158\":0.1002316717,\"1159\":0.3337020973,\"1160\":0.105800471,\"1161\":0.1670689624,\"1162\":0.0923615633,\"1163\":0.3241546426,\"1164\":0.1207902082,\"1165\":0.1110479581,\"1166\":0.0,\"1167\":0.1231035987,\"1168\":null,\"1169\":0.1631443546,\"1170\":0.0471127331,\"1171\":0.0627438493,\"1172\":0.0508098985,\"1173\":0.1268218476,\"1174\":0.3913380907,\"1175\":0.1136561568,\"1176\":0.0602835889,\"1177\":0.1212010653,\"1178\":0.0632613475,\"1179\":0.1246575452,\"1180\":0.2967044569,\"1181\":0.2940904047,\"1182\":0.0,\"1183\":null,\"1184\":0.0109970039,\"1185\":0.1027580304,\"1186\":0.0869345936,\"1187\":0.0675908393,\"1188\":0.3923220478,\"1189\":0.0695784173,\"1190\":0.1287807863,\"1191\":0.3280887186,\"1192\":0.1799086763,\"1193\":0.1471586429,\"1194\":0.2827011854,\"1195\":0.218316592,\"1196\":0.0738069691,\"1197\":0.128092822,\"1198\":0.0,\"1199\":0.3309782462,\"1200\":0.160283071,\"1201\":0.050841958,\"1202\":0.3390756244,\"1203\":0.2107511181,\"1204\":0.3093060903,\"1205\":0.1108774874,\"1206\":0.1078278022,\"1207\":0.3332160933,\"1208\":0.1534659226,\"1209\":null,\"1210\":0.2692835173,\"1211\":0.2826790421,\"1212\":0.3273686921,\"1213\":0.3245321004,\"1214\":0.3223162835,\"1215\":0.3263632107,\"1216\":0.3226187277,\"1217\":0.4021165228,\"1218\":0.3083890517,\"1219\":0.351220958,\"1220\":null,\"1221\":0.3149747824,\"1222\":0.1959887429,\"1223\":0.2807181403,\"1224\":0.4173783703,\"1225\":0.3230336271,\"1226\":0.0675791817,\"1227\":null,\"1228\":0.0584484319,\"1229\":0.1173040891,\"1230\":0.123127767,\"1231\":0.3222300984,\"1232\":0.2858137747,\"1233\":0.0182605293,\"1234\":0.1543411672,\"1235\":0.354731231,\"1236\":0.4054894457,\"1237\":0.1536158719,\"1238\":0.2855013927,\"1239\":0.1267656466,\"1240\":0.1084997221,\"1241\":0.2169224891,\"1242\":0.0954298192,\"1243\":0.3307794432,\"1244\":0.3019307157,\"1245\":0.1118765701,\"1246\":0.2949886121,\"1247\":0.1770496747,\"1248\":0.0,\"1249\":0.106709758,\"1250\":0.1212250967,\"1251\":0.3562581263,\"1252\":null,\"1253\":0.0655268447,\"1254\":0.0818685214,\"1255\":0.0904858827,\"1256\":0.2537716102,\"1257\":0.3194364356,\"1258\":0.3086371647,\"1259\":0.3268164243,\"1260\":0.1930689207,\"1261\":0.0966809066,\"1262\":0.1241483067,\"1263\":0.1842413483,\"1264\":0.0827520841,\"1265\":0.2909089129,\"1266\":0.2837082329,\"1267\":0.0987893486,\"1268\":0.1282680919,\"1269\":0.1651586786,\"1270\":0.0971416591,\"1271\":0.2934907082,\"1272\":0.2806021511,\"1273\":null,\"1274\":0.3329698029,\"1275\":0.0541960622,\"1276\":0.3186701573,\"1277\":0.32,\"1278\":0.0886056723,\"1279\":0.0662233753,\"1280\":0.0661766161,\"1281\":0.1754139644,\"1282\":0.1503226422,\"1283\":0.1536179696,\"1284\":0.1840349146,\"1285\":0.1149836652,\"1286\":0.073262679,\"1287\":0.2805531547,\"1288\":0.1726593646,\"1289\":0.4041362893,\"1290\":0.1178837333,\"1291\":0.3547661033,\"1292\":0.1395847827,\"1293\":0.3992282094,\"1294\":0.117330577,\"1295\":0.0326358542,\"1296\":0.0,\"1297\":0.0805815082,\"1298\":0.0069071771,\"1299\":0.2511066976,\"1300\":0.0355985419,\"1301\":0.08334819,\"1302\":0.3212807693,\"1303\":0.2217852662,\"1304\":0.0876272635,\"1305\":0.2765645358,\"1306\":0.1590962848,\"1307\":0.2649837312,\"1308\":0.1129567764,\"1309\":0.1268280584,\"1310\":0.1620290742,\"1311\":0.0,\"1312\":0.2464250485,\"1313\":0.1162193613,\"1314\":0.0586175702,\"1315\":0.0,\"1316\":0.3260540793,\"1317\":0.1833638883,\"1318\":0.1244714655,\"1319\":0.1935821948,\"1320\":0.1586877352,\"1321\":0.3099911121,\"1322\":0.1949987535,\"1323\":0.3254585077,\"1324\":null,\"1325\":0.0890883101,\"1326\":0.1964901759,\"1327\":0.110724009,\"1328\":0.1265047571,\"1329\":0.1612620676,\"1330\":0.1450602635,\"1331\":0.227620162,\"1332\":0.0908229478,\"1333\":0.1218673716,\"1334\":0.072331187,\"1335\":0.160099065,\"1336\":0.3021329987,\"1337\":0.1599554478,\"1338\":0.0878634441,\"1339\":0.1877104035,\"1340\":0.0,\"1341\":0.1801324732,\"1342\":0.1194770967,\"1343\":0.0599523979,\"1344\":0.0490487642,\"1345\":0.1604494617,\"1346\":0.1351730791,\"1347\":0.280177895,\"1348\":0.179847769,\"1349\":0.2368884893,\"1350\":0.332392421,\"1351\":0.063158373,\"1352\":0.1101074313,\"1353\":0.1205195752,\"1354\":0.0875792495,\"1355\":0.076996278,\"1356\":0.0519364691,\"1357\":0.333026015,\"1358\":0.3083105122,\"1359\":0.1656860193,\"1360\":0.0880895097,\"1361\":null,\"1362\":0.2493424452,\"1363\":0.1294352482,\"1364\":0.022133438,\"1365\":0.0841711537,\"1366\":null,\"1367\":0.3297274865,\"1368\":0.1889740907,\"1369\":0.1147170626,\"1370\":0.3100784929,\"1371\":0.1228593915,\"1372\":0.145423294,\"1373\":0.1638586122,\"1374\":0.1186876142,\"1375\":0.0549851057,\"1376\":0.1489259976,\"1377\":0.1986537844,\"1378\":0.1838604286,\"1379\":null,\"1380\":0.1674986885,\"1381\":0.1495308276,\"1382\":0.317651037,\"1383\":0.1736894829,\"1384\":0.193886505,\"1385\":null,\"1386\":0.1414565233,\"1387\":0.1765645407,\"1388\":0.2896686438,\"1389\":0.2448495076,\"1390\":0.1672836687,\"1391\":0.0820846548,\"1392\":0.2706137021,\"1393\":0.0968685454,\"1394\":0.0911423986,\"1395\":0.1028897056,\"1396\":0.0,\"1397\":0.1321577634,\"1398\":0.2274019106,\"1399\":0.2132271728,\"1400\":0.0890480089,\"1401\":0.1032889222,\"1402\":0.1719952536,\"1403\":0.1616784544,\"1404\":0.050781923,\"1405\":0.1355591084,\"1406\":0.115495455,\"1407\":0.1957446709,\"1408\":0.3163933921,\"1409\":0.2812004371,\"1410\":0.2786828963,\"1411\":null,\"1412\":0.1193358101,\"1413\":0.0867805888,\"1414\":0.1256379272,\"1415\":0.3046543377,\"1416\":0.2853326185,\"1417\":0.2432374147,\"1418\":0.1090174312,\"1419\":0.0700977733,\"1420\":0.1084848537,\"1421\":0.0810255867,\"1422\":0.4018813356,\"1423\":0.0295140423,\"1424\":0.0593504836,\"1425\":0.2633538379,\"1426\":0.2270152431,\"1427\":null,\"1428\":0.0587556132,\"1429\":0.1142471826,\"1430\":0.3581635641,\"1431\":0.2381845121,\"1432\":0.2192463982,\"1433\":0.1092957024,\"1434\":0.3006277569,\"1435\":0.3101150573,\"1436\":0.1826728602,\"1437\":0.1030192222,\"1438\":0.3246409465,\"1439\":null,\"1440\":0.1621355521,\"1441\":0.1921932128,\"1442\":0.0622442488,\"1443\":0.1140870441,\"1444\":0.0915001084,\"1445\":0.0749091206,\"1446\":0.139433563,\"1447\":0.1196116278,\"1448\":0.3284691963,\"1449\":0.0987729479,\"1450\":0.0913514694,\"1451\":0.2848833789,\"1452\":0.298494546,\"1453\":0.1293731601,\"1454\":0.3051928264,\"1455\":0.2846702192,\"1456\":0.2814845024,\"1457\":0.0852090991,\"1458\":0.0,\"1459\":0.1210521638,\"1460\":0.1155043443,\"1461\":0.2224490227,\"1462\":0.1199394983,\"1463\":0.2402959357,\"1464\":0.060459189,\"1465\":0.0784042759,\"1466\":0.2940146732,\"1467\":0.146188614,\"1468\":0.0753487643,\"1469\":0.1650561483,\"1470\":0.1190885529,\"1471\":0.0936800805,\"1472\":null,\"1473\":0.313895019,\"1474\":0.0546720834,\"1475\":null,\"1476\":0.3792146454,\"1477\":0.0473334245,\"1478\":0.1324486955,\"1479\":0.1457504248,\"1480\":0.1549933265,\"1481\":0.1514035452,\"1482\":0.1314660288,\"1483\":0.0210358666,\"1484\":0.1696358653,\"1485\":0.2192352393,\"1486\":null,\"1487\":null,\"1488\":0.2613866454,\"1489\":0.2630022897,\"1490\":0.1280568399,\"1491\":0.1631746168,\"1492\":0.0,\"1493\":0.1105279781,\"1494\":0.0832706322,\"1495\":0.1664627793,\"1496\":null,\"1497\":0.1745259879,\"1498\":0.1004447439,\"1499\":0.102812851,\"1500\":0.0817974005,\"1501\":0.1224668556,\"1502\":0.2221790605,\"1503\":0.3541547004,\"1504\":0.2768019622,\"1505\":0.1537766965,\"1506\":0.0347147369,\"1507\":0.0523413373,\"1508\":0.3359624402,\"1509\":0.2498731274,\"1510\":0.1559842037,\"1511\":0.0409035766,\"1512\":0.4270562116,\"1513\":0.3720816518,\"1514\":0.1849084104,\"1515\":0.1569604714,\"1516\":0.2453723758,\"1517\":0.0964038703,\"1518\":0.1262653843,\"1519\":0.3900086561,\"1520\":0.1236082705,\"1521\":0.1135395956,\"1522\":0.1818220384,\"1523\":0.0674438803,\"1524\":0.0820816955,\"1525\":0.05807144,\"1526\":0.2741704611,\"1527\":0.0629922074,\"1528\":0.0955235033,\"1529\":0.0568855343,\"1530\":0.1235535181,\"1531\":0.1215641118,\"1532\":0.1694598444,\"1533\":0.1821701107,\"1534\":0.1321386645,\"1535\":0.2759491471,\"1536\":0.2329824401,\"1537\":0.3086335438,\"1538\":0.0,\"1539\":0.3673510346,\"1540\":0.0377418705,\"1541\":0.1768917942,\"1542\":0.1213745298,\"1543\":0.1988378734,\"1544\":0.0,\"1545\":0.1164711727,\"1546\":0.1492666186,\"1547\":0.3083261008,\"1548\":0.1061630784,\"1549\":0.0930841382,\"1550\":0.1613205759,\"1551\":0.1418017316,\"1552\":0.2451542863,\"1553\":0.2179649558,\"1554\":0.1010107888,\"1555\":0.1053591399,\"1556\":0.0580230867,\"1557\":0.1597668532,\"1558\":0.1783585235,\"1559\":null,\"1560\":0.1278643855,\"1561\":0.0761449665,\"1562\":0.1334030372,\"1563\":0.2026202441,\"1564\":0.1910427002,\"1565\":0.1845259743,\"1566\":0.1866131098,\"1567\":0.0908931007,\"1568\":0.1102742158,\"1569\":0.087593156,\"1570\":0.2726963661,\"1571\":0.0448644552,\"1572\":0.0634892219,\"1573\":0.1182738722,\"1574\":0.1138739012,\"1575\":0.2069783105,\"1576\":0.3022941021,\"1577\":0.3633706554,\"1578\":0.1097458211,\"1579\":0.1322507427,\"1580\":0.0717246108,\"1581\":0.3225435634,\"1582\":0.4010149523,\"1583\":0.0633659731,\"1584\":0.3198606247,\"1585\":0.0288542869,\"1586\":0.0500830103,\"1587\":0.3311031639,\"1588\":0.1021111547,\"1589\":null,\"1590\":null,\"1591\":0.0703714512,\"1592\":0.120060898,\"1593\":0.1395607322,\"1594\":0.315800257,\"1595\":0.2998304538,\"1596\":0.0,\"1597\":0.0904659993,\"1598\":0.2801077701,\"1599\":0.0827441617,\"1600\":0.0051660331,\"1601\":0.1204168685,\"1602\":0.1869855926,\"1603\":0.2942083464,\"1604\":null,\"1605\":0.1902608014,\"1606\":0.1336747027,\"1607\":0.1125137569,\"1608\":null,\"1609\":0.1547003182,\"1610\":0.0,\"1611\":0.2394131988,\"1612\":0.2728512111,\"1613\":0.0,\"1614\":0.4505541063,\"1615\":0.1164537155,\"1616\":0.1126430235,\"1617\":0.1140309323,\"1618\":0.1459769302,\"1619\":0.1301557797,\"1620\":0.1147132859,\"1621\":0.1021023362,\"1622\":0.0145341773,\"1623\":0.0311063191,\"1624\":0.3381922761,\"1625\":0.2457847647,\"1626\":0.1349836873,\"1627\":0.1883723797,\"1628\":0.1600660015,\"1629\":0.0808452728,\"1630\":0.0963060982,\"1631\":0.1082554715,\"1632\":0.1211872208,\"1633\":0.1110480215,\"1634\":0.1209077335,\"1635\":0.0889548606,\"1636\":0.3210317244,\"1637\":0.2983949378,\"1638\":0.2746263587,\"1639\":0.1589559728,\"1640\":0.0,\"1641\":0.1353941068,\"1642\":0.0782991202,\"1643\":0.1203767702,\"1644\":0.3304801459,\"1645\":0.2698258718,\"1646\":0.1239737468,\"1647\":0.0767556606,\"1648\":0.2585794076,\"1649\":0.1447553362,\"1650\":0.2059177759,\"1651\":0.1016727638,\"1652\":0.1563810201,\"1653\":0.0929006954,\"1654\":0.0369569233,\"1655\":null,\"1656\":0.0647132103,\"1657\":0.1149378279,\"1658\":0.1819289312,\"1659\":0.1031047718,\"1660\":0.2743617071,\"1661\":0.1900409974,\"1662\":0.1131299827,\"1663\":0.1939373177,\"1664\":0.0632510831,\"1665\":0.136929227,\"1666\":0.3334236715,\"1667\":0.1499004859,\"1668\":0.145696794,\"1669\":0.3058460114,\"1670\":0.1424477348,\"1671\":0.1249435742,\"1672\":null,\"1673\":0.2986213375,\"1674\":0.1838055093,\"1675\":0.073815382,\"1676\":0.3600378342,\"1677\":0.3108389349,\"1678\":0.2659988127,\"1679\":null,\"1680\":0.1128778096,\"1681\":0.0792698693,\"1682\":0.1349790183,\"1683\":0.3311881555,\"1684\":null,\"1685\":0.3806818815,\"1686\":0.346704084,\"1687\":0.3564603245,\"1688\":0.3169805279,\"1689\":0.1039976494,\"1690\":0.1934957891,\"1691\":0.1036295131,\"1692\":null,\"1693\":0.0981481713,\"1694\":0.121778069,\"1695\":0.2650623244,\"1696\":0.1590355955,\"1697\":0.0664156835,\"1698\":0.1383080627,\"1699\":0.1591531094,\"1700\":0.1144995883,\"1701\":0.1216163509,\"1702\":0.195867725,\"1703\":0.3288640177,\"1704\":0.3278520775,\"1705\":0.154033749,\"1706\":0.1538649916,\"1707\":0.033402927,\"1708\":0.2209648661,\"1709\":0.2899555355,\"1710\":0.0236099203,\"1711\":0.3468502315,\"1712\":0.1906411173,\"1713\":0.1897946998,\"1714\":0.0,\"1715\":0.1695465979,\"1716\":0.0743554471,\"1717\":0.1238411248,\"1718\":0.2667921035,\"1719\":0.4015274633,\"1720\":0.1633182866,\"1721\":0.2109548415,\"1722\":0.0,\"1723\":null,\"1724\":0.2764815862,\"1725\":0.2923520633,\"1726\":0.1267900375,\"1727\":0.1741983211,\"1728\":0.0933807666,\"1729\":0.1022958344,\"1730\":0.289340209,\"1731\":0.1371731617,\"1732\":0.2831744491,\"1733\":0.2270112392,\"1734\":0.2084211904,\"1735\":0.1362796574,\"1736\":0.1643836992,\"1737\":0.1313096602,\"1738\":0.1603128593,\"1739\":0.3179675326,\"1740\":0.1273943078,\"1741\":0.1121571257,\"1742\":0.1105026916,\"1743\":0.0317253199,\"1744\":0.237179395,\"1745\":0.01225164,\"1746\":0.1487915151,\"1747\":0.1583015643,\"1748\":0.101738603,\"1749\":0.1793207569,\"1750\":0.1004186457,\"1751\":0.2269912547,\"1752\":0.1425827118,\"1753\":0.1276410155,\"1754\":0.30897205,\"1755\":0.3791316875,\"1756\":0.0785808813,\"1757\":null,\"1758\":0.4232790466,\"1759\":null,\"1760\":0.1667325714,\"1761\":0.0782044987,\"1762\":0.0096648225,\"1763\":0.1964461113,\"1764\":0.3079997104,\"1765\":0.3735329544,\"1766\":0.1102213741,\"1767\":0.0761416553,\"1768\":null,\"1769\":0.1678609414,\"1770\":0.1108171615,\"1771\":0.2845115935,\"1772\":0.1061951566,\"1773\":0.0955281102,\"1774\":0.1073970049,\"1775\":0.0389346034,\"1776\":0.0383460039,\"1777\":0.2483027071,\"1778\":0.181052464,\"1779\":0.0735382668,\"1780\":0.1962980496,\"1781\":0.1229845904,\"1782\":null,\"1783\":0.1172555356,\"1784\":null,\"1785\":0.0496148693,\"1786\":0.1179650279,\"1787\":0.0775257256,\"1788\":0.0950221105,\"1789\":0.0927131783,\"1790\":0.1220058862,\"1791\":0.180062953,\"1792\":0.3077296143,\"1793\":0.0689652322,\"1794\":0.3406946145,\"1795\":0.3773735534,\"1796\":0.0936240608,\"1797\":0.1777500924,\"1798\":0.1425459759,\"1799\":0.0739922826,\"1800\":0.1069515622,\"1801\":0.3140534723,\"1802\":null,\"1803\":0.1996777862,\"1804\":0.2691921557,\"1805\":0.4002330595,\"1806\":0.3138530384,\"1807\":null,\"1808\":0.1253337682,\"1809\":0.1520572963,\"1810\":null,\"1811\":0.0499879895,\"1812\":0.127320943,\"1813\":0.1694439959,\"1814\":0.1382935107,\"1815\":0.1724327468,\"1816\":0.067525663,\"1817\":0.1606081764,\"1818\":0.0827373338,\"1819\":0.3027928872,\"1820\":0.0863484386,\"1821\":0.240761349,\"1822\":0.0993472552,\"1823\":0.0919536362,\"1824\":0.065266525,\"1825\":0.1392766813,\"1826\":0.4355452541,\"1827\":0.1906580092,\"1828\":null,\"1829\":0.1731544449,\"1830\":0.2974345583,\"1831\":0.2121932261,\"1832\":0.1354985955,\"1833\":0.1746313397,\"1834\":0.104178271,\"1835\":0.2911613647,\"1836\":0.1020332125,\"1837\":0.1626835562,\"1838\":0.6495620847,\"1839\":0.3538910945,\"1840\":0.087179121,\"1841\":0.2585134335,\"1842\":0.1001117983,\"1843\":0.0,\"1844\":0.1647529922,\"1845\":0.0768413824,\"1846\":0.3147319355,\"1847\":0.0973357504,\"1848\":0.1408707634,\"1849\":0.1485371149,\"1850\":0.0543250491,\"1851\":0.1605690981,\"1852\":null,\"1853\":null,\"1854\":0.0980037275,\"1855\":0.1976399363,\"1856\":0.1258174825,\"1857\":0.107743233,\"1858\":0.0977246004,\"1859\":0.2633871663,\"1860\":0.1310664117,\"1861\":0.2553171974,\"1862\":0.1748144043,\"1863\":0.1113543357,\"1864\":null,\"1865\":0.3053341257,\"1866\":0.2738359341,\"1867\":0.0976625832,\"1868\":0.2081496364,\"1869\":0.1864865025,\"1870\":0.1999868418,\"1871\":0.1170386058,\"1872\":0.0696954076,\"1873\":0.0966822986,\"1874\":0.0940473635,\"1875\":0.3755532153,\"1876\":0.1306647484,\"1877\":0.0835589327,\"1878\":0.1676908493,\"1879\":0.3480165848,\"1880\":null,\"1881\":0.1966760351,\"1882\":0.144215361,\"1883\":0.2142720079,\"1884\":0.2033203751,\"1885\":0.1261644467,\"1886\":0.2713007928,\"1887\":0.1136072659,\"1888\":0.1124522057,\"1889\":0.1255582255,\"1890\":0.1771667304,\"1891\":0.0853002141,\"1892\":0.2025136496,\"1893\":0.3453780971,\"1894\":0.150372007,\"1895\":0.332838785,\"1896\":0.2987112493,\"1897\":0.160818353,\"1898\":0.1764105151,\"1899\":0.2940912328,\"1900\":0.292762039,\"1901\":0.156275068,\"1902\":0.1903824251,\"1903\":0.0745295254,\"1904\":0.3185055361,\"1905\":0.0345120926,\"1906\":0.2600344425,\"1907\":0.1569547152,\"1908\":0.0441695505,\"1909\":0.1784938213,\"1910\":0.0814813017,\"1911\":0.0696649372,\"1912\":0.0841073359,\"1913\":0.0268625192,\"1914\":0.2156661608,\"1915\":0.1277252132,\"1916\":0.0939995011,\"1917\":0.3496314523,\"1918\":0.1382002683,\"1919\":0.0395053386,\"1920\":0.1869919723,\"1921\":0.0454016007,\"1922\":0.3205171295,\"1923\":0.1138345045,\"1924\":0.1889521175,\"1925\":0.11218444,\"1926\":0.147929691,\"1927\":0.1148532774,\"1928\":0.2881746263,\"1929\":0.1195388681,\"1930\":0.1980593893,\"1931\":0.2116900295,\"1932\":0.2682816027,\"1933\":0.3189919571,\"1934\":0.0621159234,\"1935\":0.1439187643,\"1936\":null,\"1937\":0.1252832906,\"1938\":0.0905396348,\"1939\":0.0435540592,\"1940\":0.1436137179,\"1941\":0.1760587027,\"1942\":0.3194004326,\"1943\":0.3191548295,\"1944\":0.1302410102,\"1945\":0.2162116999,\"1946\":0.0398704036,\"1947\":0.1075592989,\"1948\":0.0913740358,\"1949\":0.1097243602,\"1950\":0.0895513807,\"1951\":0.1240064937,\"1952\":0.1819775146,\"1953\":null,\"1954\":0.3087042945,\"1955\":0.1185960959,\"1956\":0.2965404371,\"1957\":0.0748917328,\"1958\":null,\"1959\":0.2921804152,\"1960\":0.1407943917,\"1961\":0.0833078048,\"1962\":0.1202194918,\"1963\":0.1184009809,\"1964\":0.0888677176,\"1965\":0.0,\"1966\":0.3383804658,\"1967\":0.3628386074,\"1968\":0.1701824541,\"1969\":0.2059833,\"1970\":0.1329238206,\"1971\":0.03020202,\"1972\":0.1120132034,\"1973\":0.1077003291,\"1974\":0.2351659893,\"1975\":0.1831639515,\"1976\":0.056682074,\"1977\":0.1064728124,\"1978\":0.2642170474,\"1979\":0.1431730661,\"1980\":0.1820254757,\"1981\":0.2739652552,\"1982\":0.4472792558,\"1983\":0.1551224277,\"1984\":null,\"1985\":0.0904385639,\"1986\":0.1034665159,\"1987\":0.2459109312,\"1988\":0.1109980534,\"1989\":0.1066453456,\"1990\":0.1793516999,\"1991\":0.0744301957,\"1992\":0.0691998568,\"1993\":0.1520071252,\"1994\":0.1520663809,\"1995\":0.240683239,\"1996\":0.138787144,\"1997\":0.1406779328,\"1998\":0.1151040366,\"1999\":0.3575688232,\"2000\":0.0,\"2001\":0.1013965738,\"2002\":0.1218783791,\"2003\":0.0733120463,\"2004\":0.3202349518,\"2005\":0.3230079802,\"2006\":0.2946982792,\"2007\":0.1137939905,\"2008\":0.1196671367,\"2009\":0.0504145851,\"2010\":0.0,\"2011\":0.0907052532,\"2012\":0.0996814872,\"2013\":0.0364377605,\"2014\":0.1612828539,\"2015\":0.054488635,\"2016\":0.1271773266,\"2017\":0.0917578122,\"2018\":0.0940703697,\"2019\":0.1935900273,\"2020\":0.1520317896,\"2021\":0.107053955,\"2022\":0.3220743835,\"2023\":0.0857617932,\"2024\":0.1743813408,\"2025\":0.0630199589,\"2026\":0.3550631818,\"2027\":0.2646576862,\"2028\":0.0585537352,\"2029\":null,\"2030\":0.1116705324,\"2031\":0.0660549104,\"2032\":null,\"2033\":0.104079177,\"2034\":null,\"2035\":0.0805218134,\"2036\":0.1654131957,\"2037\":0.3122120995,\"2038\":0.2560943545,\"2039\":0.3204845348,\"2040\":0.0885058867,\"2041\":0.2460490172,\"2042\":0.1945697432,\"2043\":0.0505970567,\"2044\":0.1724855805,\"2045\":0.1581082879,\"2046\":0.3734464975,\"2047\":0.3114572106,\"2048\":0.2909894326,\"2049\":null,\"2050\":0.2137351729,\"2051\":0.3184774728,\"2052\":0.1723006593,\"2053\":null,\"2054\":0.2785235786,\"2055\":0.1582837408,\"2056\":null,\"2057\":0.0250195271,\"2058\":0.0333384297,\"2059\":0.0,\"2060\":null,\"2061\":0.1412050406,\"2062\":0.1268025003,\"2063\":0.0,\"2064\":0.1676760906,\"2065\":0.3255706767,\"2066\":0.1181354228,\"2067\":0.2090069768,\"2068\":0.1055553478,\"2069\":0.1733419244,\"2070\":0.5430234073,\"2071\":0.1139826363,\"2072\":0.1737349319,\"2073\":0.3082851956,\"2074\":0.0189506959,\"2075\":0.2157731831,\"2076\":0.2423288899,\"2077\":0.1516336343,\"2078\":0.1642811934,\"2079\":0.1872859438,\"2080\":0.1531113848,\"2081\":0.2690734691,\"2082\":0.0761021144,\"2083\":0.290283983,\"2084\":0.2067213833,\"2085\":0.3040126968,\"2086\":0.0945869457,\"2087\":0.0371556842,\"2088\":null,\"2089\":0.2709579325,\"2090\":0.1423794108,\"2091\":0.2978914883,\"2092\":0.1098631913,\"2093\":0.1791192534,\"2094\":0.0900644078,\"2095\":0.2076954164,\"2096\":0.107712926,\"2097\":0.3293115161,\"2098\":0.1370527936,\"2099\":0.2729197452,\"2100\":0.2703586245,\"2101\":0.3389138215,\"2102\":0.0941229986,\"2103\":0.1045676768,\"2104\":0.3612474432,\"2105\":0.3158617111,\"2106\":0.2672408514,\"2107\":0.2469009501,\"2108\":0.0951138861,\"2109\":0.1696442856,\"2110\":0.1400393579,\"2111\":0.3233812026,\"2112\":0.3394256284,\"2113\":0.3019361106,\"2114\":0.07810862,\"2115\":0.0473343779,\"2116\":null,\"2117\":0.1774902921,\"2118\":0.1826263784,\"2119\":0.1644264864,\"2120\":0.2844529902,\"2121\":0.3363382271,\"2122\":0.2653803558,\"2123\":0.3707452815,\"2124\":0.044573498,\"2125\":0.0460895799,\"2126\":0.0226793189,\"2127\":0.0936857065,\"2128\":0.0740079899,\"2129\":0.0769900591,\"2130\":0.2372778865,\"2131\":0.1128581248,\"2132\":0.1388854933,\"2133\":0.3489492178,\"2134\":0.0813324848,\"2135\":0.0992477153,\"2136\":0.2216174638,\"2137\":0.0411507955,\"2138\":0.011554405,\"2139\":0.1446051188,\"2140\":0.0819141345,\"2141\":0.0718012708,\"2142\":0.3186804717,\"2143\":null,\"2144\":0.1040802234,\"2145\":0.1215624874,\"2146\":0.1065022718,\"2147\":0.2359248085,\"2148\":0.0804694035,\"2149\":0.0,\"2150\":0.1587039085,\"2151\":0.3150699936,\"2152\":0.1738792994,\"2153\":null,\"2154\":null,\"2155\":0.5118843603,\"2156\":0.0912430156,\"2157\":0.0644851307,\"2158\":0.2271373732,\"2159\":0.1925698842,\"2160\":0.1323453441,\"2161\":null,\"2162\":0.2320682359,\"2163\":0.1184357618,\"2164\":0.2098910465,\"2165\":0.1955355905,\"2166\":0.2636299783,\"2167\":null,\"2168\":0.1560101638,\"2169\":0.0932936056,\"2170\":0.0,\"2171\":0.1103524461,\"2172\":0.091351569,\"2173\":0.1012099598,\"2174\":0.2996492008,\"2175\":0.1660529285,\"2176\":0.1398479398,\"2177\":0.1751368384,\"2178\":0.1268480063,\"2179\":0.1236122406,\"2180\":0.113856368,\"2181\":0.134571933,\"2182\":0.1793625128,\"2183\":0.2913190448,\"2184\":0.2799507925,\"2185\":0.2638929125,\"2186\":0.1887713973,\"2187\":0.1418039526,\"2188\":0.0647735517,\"2189\":0.2836048112,\"2190\":null,\"2191\":0.1079027103,\"2192\":null,\"2193\":0.2800840753,\"2194\":0.2032499376,\"2195\":0.0644830976,\"2196\":0.0264465073,\"2197\":0.1205765182,\"2198\":null,\"2199\":0.0544471616,\"2200\":0.1415126005,\"2201\":0.0697832884,\"2202\":0.0605410402,\"2203\":0.2905938426,\"2204\":0.1481979138,\"2205\":0.1127274773,\"2206\":0.0886602182,\"2207\":null,\"2208\":0.1461696333,\"2209\":0.196481304,\"2210\":0.0473566148,\"2211\":0.295923973,\"2212\":0.0767559464,\"2213\":0.1124398637,\"2214\":0.1119995523,\"2215\":0.0483962337,\"2216\":0.346605105,\"2217\":0.1834526659,\"2218\":0.1525087153,\"2219\":0.1958330837,\"2220\":0.2687124073,\"2221\":0.1226066627,\"2222\":0.2438259562,\"2223\":0.0597648918,\"2224\":0.339773762,\"2225\":0.2186894301,\"2226\":0.0748467088,\"2227\":0.3248477276,\"2228\":null,\"2229\":0.3444925757,\"2230\":0.317947588,\"2231\":0.2245549912,\"2232\":null,\"2233\":0.1292487026,\"2234\":0.1720993075,\"2235\":0.129124354,\"2236\":0.1237287274,\"2237\":0.1357803309,\"2238\":0.3518764232,\"2239\":0.0963035872,\"2240\":0.1080260824,\"2241\":0.1543183514,\"2242\":0.2696311421,\"2243\":0.0646770567,\"2244\":null,\"2245\":0.1394257482,\"2246\":0.3071727077,\"2247\":0.031930964,\"2248\":0.328129214,\"2249\":0.0,\"2250\":null,\"2251\":0.1088758386,\"2252\":0.3338915055,\"2253\":0.3127347245,\"2254\":0.111593905,\"2255\":0.1442052244,\"2256\":0.253674363,\"2257\":0.1103326109,\"2258\":0.0389176311,\"2259\":0.0898676835,\"2260\":0.1377067257,\"2261\":0.0,\"2262\":0.0666248574,\"2263\":null,\"2264\":0.3482832711,\"2265\":0.1491530887,\"2266\":0.2726328753,\"2267\":0.2351439127,\"2268\":0.0911056312,\"2269\":0.1128433955,\"2270\":0.1247116794,\"2271\":0.0492164801,\"2272\":0.112970639,\"2273\":0.1009494294,\"2274\":0.3547535874,\"2275\":null,\"2276\":0.1036585043,\"2277\":0.024123802,\"2278\":0.1110963831,\"2279\":0.0780959713,\"2280\":0.2481449336,\"2281\":0.0,\"2282\":0.2740796089,\"2283\":0.1444545431,\"2284\":null,\"2285\":0.3616772232,\"2286\":0.0881539956,\"2287\":0.1683091732,\"2288\":0.0996334658,\"2289\":0.3347720866,\"2290\":0.1875565695,\"2291\":0.2455401644,\"2292\":0.0,\"2293\":null,\"2294\":0.1321710781,\"2295\":0.2241594403,\"2296\":0.3573340522,\"2297\":0.1409199755,\"2298\":null,\"2299\":0.0935559534,\"2300\":0.1546525098,\"2301\":0.3474320242,\"2302\":0.1740463269,\"2303\":0.167395247,\"2304\":0.1770071692,\"2305\":0.0224214554,\"2306\":0.1175575846,\"2307\":0.093748661,\"2308\":0.2333678343,\"2309\":0.0,\"2310\":0.140291429,\"2311\":0.0558047214,\"2312\":0.0818088906,\"2313\":0.1212563896,\"2314\":0.1766801631,\"2315\":null,\"2316\":0.1984170338,\"2317\":0.1182070492,\"2318\":null,\"2319\":0.0,\"2320\":0.084282894,\"2321\":0.0552116028,\"2322\":0.3063715934,\"2323\":0.2250942186,\"2324\":0.1052413621,\"2325\":0.1422299074,\"2326\":0.3333036503,\"2327\":0.1936687506,\"2328\":0.1173715966,\"2329\":0.2467379201,\"2330\":null,\"2331\":0.1296507943,\"2332\":0.1851386873,\"2333\":0.0517169793,\"2334\":0.1737211077,\"2335\":0.1901272632,\"2336\":0.1407670891,\"2337\":0.0704550959,\"2338\":0.1969950284,\"2339\":0.336502039,\"2340\":0.3607858643,\"2341\":0.2989784836,\"2342\":0.1682923444,\"2343\":0.2877692248,\"2344\":0.0864218965,\"2345\":0.044411879,\"2346\":0.1914450303,\"2347\":0.155947716,\"2348\":null,\"2349\":0.0646392587,\"2350\":0.0973308751,\"2351\":0.3723710796,\"2352\":0.216116121,\"2353\":0.1550443028,\"2354\":0.1099232492,\"2355\":0.0868246003,\"2356\":0.1257383178,\"2357\":0.0500995737,\"2358\":0.079613755,\"2359\":0.0898150365,\"2360\":0.3217108237,\"2361\":0.0577233665,\"2362\":0.0662063718,\"2363\":0.2943202347,\"2364\":0.0266483162,\"2365\":0.0,\"2366\":0.0718467315,\"2367\":0.0888792916,\"2368\":0.1304749693,\"2369\":0.1751819444,\"2370\":0.2030929501,\"2371\":0.2211535842,\"2372\":0.1787037726,\"2373\":0.3210239392,\"2374\":null,\"2375\":0.0,\"2376\":0.0649698505,\"2377\":0.1234246438,\"2378\":0.1199878906,\"2379\":0.0800365986,\"2380\":0.0214580675,\"2381\":0.1465999307,\"2382\":0.1327471612,\"2383\":0.3304924677,\"2384\":0.1282738169,\"2385\":0.1691636991,\"2386\":0.2180973999,\"2387\":0.3250818144,\"2388\":0.0955307724,\"2389\":0.1652040944,\"2390\":0.2855501113,\"2391\":0.2087226259,\"2392\":0.1965899496,\"2393\":0.1021713943,\"2394\":0.0781478445,\"2395\":0.1217275751,\"2396\":0.1768906461,\"2397\":0.1641100875,\"2398\":0.1406852829,\"2399\":0.2755402925,\"2400\":0.1457837953,\"2401\":0.2873322049,\"2402\":0.0,\"2403\":0.2581234402,\"2404\":0.0838600007,\"2405\":0.2759643712,\"2406\":0.1215456109,\"2407\":0.2523838819,\"2408\":0.3574487036,\"2409\":0.1921484313,\"2410\":0.1271837876,\"2411\":0.111386688,\"2412\":0.0930012688,\"2413\":0.3218250538,\"2414\":0.0441999459,\"2415\":0.090055205,\"2416\":0.0557675307,\"2417\":0.1935274733,\"2418\":0.0764942828,\"2419\":0.104339734,\"2420\":0.0695651363,\"2421\":null,\"2422\":0.0966766625,\"2423\":null,\"2424\":0.0727303999,\"2425\":0.0506314922,\"2426\":0.0985696261,\"2427\":0.0816375016,\"2428\":0.1601287199,\"2429\":0.0565871807,\"2430\":0.0138907319,\"2431\":null,\"2432\":0.0194437058,\"2433\":0.0637675424,\"2434\":0.0687051593,\"2435\":0.3047657034,\"2436\":0.0287541302,\"2437\":0.1096261609,\"2438\":0.1297626009,\"2439\":0.2759965241,\"2440\":0.055199881,\"2441\":0.1066814709,\"2442\":0.1515153152,\"2443\":0.0167900882,\"2444\":0.0767808418,\"2445\":0.1149969895,\"2446\":0.3024136318,\"2447\":0.1527186291,\"2448\":0.2824655194,\"2449\":0.0912510065,\"2450\":null,\"2451\":0.1646234577,\"2452\":0.2951024711,\"2453\":0.0348882051,\"2454\":0.114566312,\"2455\":0.1311305538,\"2456\":0.0257672431,\"2457\":0.0520669571,\"2458\":0.1327546529,\"2459\":0.2897317587,\"2460\":0.2756039649,\"2461\":0.1080723906,\"2462\":0.2060656721,\"2463\":0.5265864233,\"2464\":0.1320939588,\"2465\":0.2658674011,\"2466\":0.3173735854,\"2467\":0.1689135264,\"2468\":0.1337953647,\"2469\":0.1750416485,\"2470\":0.3711531719,\"2471\":0.2922937295,\"2472\":0.0859997648,\"2473\":0.114647858,\"2474\":0.160206242,\"2475\":0.1399168673,\"2476\":0.0879615035,\"2477\":0.1725589012,\"2478\":0.3185318736,\"2479\":0.3498205519,\"2480\":null,\"2481\":0.3474122369,\"2482\":0.1134659209,\"2483\":0.1552875924,\"2484\":0.1223270265,\"2485\":0.2079282248,\"2486\":0.181216882,\"2487\":0.1752123955,\"2488\":0.1676137985,\"2489\":0.132821601,\"2490\":0.3562942944,\"2491\":0.072092434,\"2492\":0.0971102345,\"2493\":0.080482297,\"2494\":0.1622101412,\"2495\":0.081395509,\"2496\":0.5571066842,\"2497\":0.1287070363,\"2498\":0.1724576575,\"2499\":0.1123156594,\"2500\":0.245935146,\"2501\":0.2215229493,\"2502\":0.1080222141,\"2503\":0.1791803541,\"2504\":0.0676507862,\"2505\":0.2694832313,\"2506\":0.2849209828,\"2507\":0.3434398121,\"2508\":0.1180700403,\"2509\":0.060926836,\"2510\":null,\"2511\":0.3414805637,\"2512\":0.0827606058,\"2513\":0.3296912685,\"2514\":0.3057169061,\"2515\":0.1349052832,\"2516\":0.1226249723,\"2517\":0.0833681552,\"2518\":null,\"2519\":0.2963760789,\"2520\":0.1810741688,\"2521\":0.2845009117,\"2522\":0.1279102794,\"2523\":0.1548726183,\"2524\":0.1025674695,\"2525\":0.2839615374,\"2526\":0.3083345518,\"2527\":null,\"2528\":0.061148035,\"2529\":0.0318260663,\"2530\":0.0984778064,\"2531\":0.2118427827,\"2532\":0.3250147065,\"2533\":0.1326305833,\"2534\":0.1023908258,\"2535\":null,\"2536\":0.0,\"2537\":0.1316027376,\"2538\":0.1451063366,\"2539\":0.1061676371,\"2540\":0.0741012845,\"2541\":0.0834263886,\"2542\":0.3859398272,\"2543\":0.0854719276,\"2544\":0.2718261245,\"2545\":0.0,\"2546\":0.1175718294,\"2547\":0.0429626238,\"2548\":0.2987679541,\"2549\":0.1448873433,\"2550\":0.1012119192,\"2551\":0.0899804034,\"2552\":0.1166000519,\"2553\":0.419131457,\"2554\":0.0601883993,\"2555\":0.094240088,\"2556\":0.1149598749,\"2557\":null,\"2558\":0.3455106472,\"2559\":0.2547396984,\"2560\":0.3195014654,\"2561\":0.1877185838,\"2562\":null,\"2563\":0.3709830227,\"2564\":0.3108960657,\"2565\":0.172254877,\"2566\":0.1204844383,\"2567\":0.0594101895,\"2568\":0.177127723,\"2569\":null,\"2570\":0.075112143,\"2571\":0.0439986584,\"2572\":0.193389613,\"2573\":0.4203516454,\"2574\":null,\"2575\":0.0124931352,\"2576\":null,\"2577\":0.1193981976,\"2578\":0.2636120283,\"2579\":0.098204566,\"2580\":0.1009586074,\"2581\":0.1256489408,\"2582\":0.1681239213,\"2583\":0.0748332271,\"2584\":0.1180979422,\"2585\":0.0,\"2586\":0.0622920652,\"2587\":0.1097966221,\"2588\":0.3125599138,\"2589\":0.0317685973,\"2590\":0.1559743086,\"2591\":0.0105146315,\"2592\":0.3108436996,\"2593\":0.0952392731,\"2594\":0.0455436458,\"2595\":0.3042760947,\"2596\":0.3163460336,\"2597\":0.32697173,\"2598\":0.3098612383,\"2599\":0.1306719015,\"2600\":0.1698584419,\"2601\":0.1418660888,\"2602\":0.1726304516,\"2603\":0.1243923093,\"2604\":0.0817954465,\"2605\":0.4127095024,\"2606\":0.4261186559,\"2607\":0.2810448614,\"2608\":0.0102336073,\"2609\":0.1122767944,\"2610\":0.1239204896,\"2611\":0.3294798376,\"2612\":0.1126308417,\"2613\":0.0595104863,\"2614\":0.2625686692,\"2615\":0.4432017395,\"2616\":0.0302610751,\"2617\":0.2358143031,\"2618\":0.2405563783,\"2619\":0.0732233533,\"2620\":0.248638822,\"2621\":0.1017948031,\"2622\":0.056028399,\"2623\":0.2620320625,\"2624\":0.2252421496,\"2625\":0.0939147583,\"2626\":0.0857251757,\"2627\":0.2814731515,\"2628\":0.0149657767,\"2629\":0.077547642,\"2630\":0.1343469479,\"2631\":0.1378603733,\"2632\":0.0490790734,\"2633\":null,\"2634\":0.0905980079,\"2635\":null,\"2636\":0.342203008,\"2637\":0.219307037,\"2638\":null,\"2639\":0.0534030923,\"2640\":0.1019273303,\"2641\":0.0969710087,\"2642\":0.1433793818,\"2643\":0.1101320602,\"2644\":0.3267534713,\"2645\":0.1103833191,\"2646\":0.1158353042,\"2647\":0.0,\"2648\":0.201414275,\"2649\":0.0686327799,\"2650\":0.1634556671,\"2651\":0.107603471,\"2652\":0.1118759025,\"2653\":0.3752031689,\"2654\":0.2659292545,\"2655\":0.121131074,\"2656\":0.154171882,\"2657\":0.0585479227,\"2658\":0.0656054399,\"2659\":0.2192745793,\"2660\":0.1676063478,\"2661\":0.1458794913,\"2662\":0.1616768493,\"2663\":0.0260264176,\"2664\":0.1507750117,\"2665\":0.1527574261,\"2666\":0.0050117135,\"2667\":0.1600348564,\"2668\":null,\"2669\":0.0796092275,\"2670\":0.079959313,\"2671\":0.3250088284,\"2672\":0.2565631063,\"2673\":0.0952589889,\"2674\":0.2724846437,\"2675\":0.118276412,\"2676\":null,\"2677\":0.0460347558,\"2678\":0.1595423384,\"2679\":null,\"2680\":0.1510012065,\"2681\":0.0299233032,\"2682\":0.0361123824,\"2683\":0.1082658563,\"2684\":0.1002126875,\"2685\":0.1679903485,\"2686\":0.128701901,\"2687\":0.0986903371,\"2688\":0.2941971021,\"2689\":0.0521593951,\"2690\":0.1526702286,\"2691\":0.0591955335,\"2692\":0.1332700301,\"2693\":0.0667411046,\"2694\":null,\"2695\":0.0958927176,\"2696\":0.0,\"2697\":0.4033446093,\"2698\":0.233948857,\"2699\":0.048160521,\"2700\":0.02729518,\"2701\":0.3814682833,\"2702\":0.1287444069,\"2703\":0.20635871,\"2704\":0.0,\"2705\":null,\"2706\":0.0517943878,\"2707\":0.1383940432,\"2708\":0.1954204674,\"2709\":0.1291402278,\"2710\":0.1050979556,\"2711\":0.0770369324,\"2712\":0.2957349916,\"2713\":0.0104268564,\"2714\":null,\"2715\":0.1893530145,\"2716\":0.1462495051,\"2717\":0.1160945512,\"2718\":0.0735032398,\"2719\":0.080695442,\"2720\":0.281884151,\"2721\":0.1480729304,\"2722\":0.1746551971,\"2723\":0.0,\"2724\":null,\"2725\":0.0953038011,\"2726\":0.2657502819,\"2727\":0.3158908784,\"2728\":0.0819253346,\"2729\":0.2972121832,\"2730\":0.0358023033,\"2731\":0.0397883242,\"2732\":0.1460461342,\"2733\":0.0512244405,\"2734\":0.0537593413,\"2735\":0.0813741944,\"2736\":0.0994331291,\"2737\":0.076391168,\"2738\":0.1865287759,\"2739\":0.2801067384,\"2740\":0.0670654772,\"2741\":0.1516554396,\"2742\":0.255487404,\"2743\":null,\"2744\":0.0842318202,\"2745\":0.0676522838,\"2746\":0.0911952198,\"2747\":0.070476684,\"2748\":null,\"2749\":0.1028929063,\"2750\":0.2855582281,\"2751\":0.1226853496,\"2752\":0.150042767,\"2753\":0.3035004278,\"2754\":0.1123966781,\"2755\":0.3954234591,\"2756\":0.0816196381,\"2757\":0.090484921,\"2758\":0.0953910324,\"2759\":0.1241474822,\"2760\":0.2528897513,\"2761\":0.4134972104,\"2762\":0.2523658766,\"2763\":0.1800144326,\"2764\":0.3201856436,\"2765\":0.150699917,\"2766\":0.2647632181,\"2767\":0.1148821421,\"2768\":null,\"2769\":0.0,\"2770\":0.0362084716,\"2771\":0.3199915333,\"2772\":0.1783043225,\"2773\":0.1332327064,\"2774\":0.1054125288,\"2775\":0.0946932141,\"2776\":0.0701309304,\"2777\":0.0938706469,\"2778\":0.1051027326,\"2779\":0.0871965521,\"2780\":0.0365354073,\"2781\":0.0761454218,\"2782\":0.1743650638,\"2783\":0.3015051883,\"2784\":0.2985168437,\"2785\":null,\"2786\":0.1315895061,\"2787\":0.0807952679,\"2788\":0.1018239691,\"2789\":0.2434711394,\"2790\":0.0790148984,\"2791\":0.1445118819,\"2792\":0.1189741162,\"2793\":0.3151676611,\"2794\":0.0832785377,\"2795\":0.0970425426,\"2796\":0.1876894427,\"2797\":0.2749680988,\"2798\":0.1445428347,\"2799\":0.0396959489,\"2800\":0.034604683,\"2801\":0.316499714,\"2802\":0.1893442562,\"2803\":0.1427887445,\"2804\":0.1884689364,\"2805\":0.1902128865,\"2806\":0.1227383915,\"2807\":0.2392131047,\"2808\":0.284701689,\"2809\":0.0946378855,\"2810\":0.0863294123,\"2811\":0.0354934359,\"2812\":0.0915758851,\"2813\":0.254922973,\"2814\":0.17616158,\"2815\":0.2099593873,\"2816\":0.2331825107,\"2817\":0.0371673712,\"2818\":0.1083638886,\"2819\":0.0973458972,\"2820\":0.1447940223,\"2821\":0.1346391713,\"2822\":0.0150597348,\"2823\":0.2600757947,\"2824\":0.0802783895,\"2825\":0.2683579539,\"2826\":0.2434924577,\"2827\":0.2105440373,\"2828\":0.0396282316,\"2829\":null,\"2830\":0.0543121898,\"2831\":0.195284948,\"2832\":0.1485864742,\"2833\":null,\"2834\":0.0669866429,\"2835\":0.447572922,\"2836\":0.119387714,\"2837\":0.113753193,\"2838\":0.1534907974,\"2839\":0.2245136506,\"2840\":0.3734007502,\"2841\":0.3383906753,\"2842\":0.219687572,\"2843\":0.0984874966,\"2844\":0.3636720334,\"2845\":0.0952100329,\"2846\":null,\"2847\":0.2709390715,\"2848\":0.3278230141,\"2849\":0.2407149633,\"2850\":0.2717205148,\"2851\":0.2292186927,\"2852\":0.0322337734,\"2853\":0.017766643,\"2854\":0.3217657511,\"2855\":0.1569785754,\"2856\":0.1078801605,\"2857\":null,\"2858\":0.0730401793,\"2859\":0.0755663403,\"2860\":0.0348590159,\"2861\":0.1299033245,\"2862\":0.1839943567,\"2863\":0.2911972941,\"2864\":0.2415411361,\"2865\":0.2733972171,\"2866\":0.0532009016,\"2867\":0.0694225958,\"2868\":0.042608094,\"2869\":0.2758770485,\"2870\":0.1500612308,\"2871\":0.1772175742,\"2872\":0.0,\"2873\":0.0814923511,\"2874\":0.1576273844,\"2875\":0.3005934839,\"2876\":0.1870587235,\"2877\":0.1787770467,\"2878\":0.1845197355,\"2879\":0.3077257489,\"2880\":0.0991959558,\"2881\":0.0973312632,\"2882\":0.1897922256,\"2883\":0.1072611245,\"2884\":0.1706203886,\"2885\":0.2082178774,\"2886\":0.0468540021,\"2887\":0.1561337322,\"2888\":0.0778690814,\"2889\":0.139321474,\"2890\":0.0812739179,\"2891\":0.1336924977,\"2892\":0.1016473198,\"2893\":0.1012040722,\"2894\":0.1197415507,\"2895\":0.0922669756,\"2896\":null,\"2897\":0.2552771945,\"2898\":null,\"2899\":0.1008721308,\"2900\":0.0193749715,\"2901\":0.0056283709,\"2902\":0.3394093156,\"2903\":0.1791726438,\"2904\":0.0075857049,\"2905\":0.184089493,\"2906\":0.023296327,\"2907\":0.1122940814,\"2908\":0.0736890965,\"2909\":null,\"2910\":0.2009294464,\"2911\":0.1607866733,\"2912\":0.1421003597,\"2913\":0.0980514914,\"2914\":0.0,\"2915\":null,\"2916\":0.0466796933,\"2917\":0.2165571084,\"2918\":0.3549956995,\"2919\":0.1911493996,\"2920\":0.0,\"2921\":0.2788843871,\"2922\":0.0792044022,\"2923\":0.2634366874,\"2924\":0.2892598798,\"2925\":0.1554440803,\"2926\":0.0998065987,\"2927\":0.2626277816,\"2928\":0.1093314346,\"2929\":0.1892830136,\"2930\":0.237968364,\"2931\":0.100381332,\"2932\":0.0905057758,\"2933\":0.18169389,\"2934\":0.3112611572,\"2935\":0.0892920065,\"2936\":null,\"2937\":0.0,\"2938\":0.2964862128,\"2939\":null,\"2940\":0.0455487121,\"2941\":0.3264680851,\"2942\":0.120794797,\"2943\":0.0,\"2944\":0.1146688168,\"2945\":0.3539413997,\"2946\":0.1264889,\"2947\":0.145609297,\"2948\":0.099991189,\"2949\":0.0866769809,\"2950\":0.1367777325,\"2951\":0.2911183937,\"2952\":null,\"2953\":0.0,\"2954\":0.0273138529,\"2955\":0.214649257,\"2956\":0.0765146933,\"2957\":0.0428123213,\"2958\":0.2549570038,\"2959\":0.0729443846,\"2960\":0.0979854347,\"2961\":0.1815721862,\"2962\":0.1563094823,\"2963\":0.0767634313,\"2964\":0.0629431137,\"2965\":0.0780710299,\"2966\":0.1720272682,\"2967\":0.1523796398,\"2968\":0.1721302106,\"2969\":null,\"2970\":0.0935915948,\"2971\":0.2070321481,\"2972\":null,\"2973\":0.0737564179,\"2974\":0.0503806013,\"2975\":0.3311074084,\"2976\":0.14181519,\"2977\":0.4017667053,\"2978\":0.1273698535,\"2979\":0.1081695313,\"2980\":0.1266464605,\"2981\":0.1883320591,\"2982\":0.306203521,\"2983\":0.0,\"2984\":0.1749485795,\"2985\":0.1471314698,\"2986\":0.1067213282,\"2987\":0.1424832023,\"2988\":0.2200815117,\"2989\":0.2769777734,\"2990\":0.0717723246,\"2991\":0.4894446388,\"2992\":0.1025639618,\"2993\":0.0592820046,\"2994\":0.3277082014,\"2995\":0.1891686741,\"2996\":0.3001689741,\"2997\":0.0379718068,\"2998\":0.0917200589,\"2999\":0.1033089782,\"3000\":0.1132561133,\"3001\":0.0356900031,\"3002\":0.248906247,\"3003\":0.1444160215,\"3004\":null,\"3005\":0.1569103117,\"3006\":0.0,\"3007\":0.2302653777,\"3008\":0.2985227806,\"3009\":0.139772261,\"3010\":0.21916365,\"3011\":0.1039527853,\"3012\":0.1765808153,\"3013\":0.0659898962,\"3014\":0.0672046054,\"3015\":0.0,\"3016\":0.1785086042,\"3017\":0.1205724672,\"3018\":0.1278609545,\"3019\":0.1069607553,\"3020\":0.098626872,\"3021\":0.0,\"3022\":0.3116237572,\"3023\":0.109462113,\"3024\":0.2874644235,\"3025\":0.1846941399,\"3026\":0.1208761868,\"3027\":0.0809729075,\"3028\":0.1758496813,\"3029\":0.1249822632,\"3030\":0.2983034841,\"3031\":null,\"3032\":null,\"3033\":0.1174912869,\"3034\":0.1298535953,\"3035\":0.0284758595,\"3036\":0.1509219093,\"3037\":0.113808978,\"3038\":0.3064717694,\"3039\":0.1773654301,\"3040\":0.1841882934,\"3041\":0.0125167229,\"3042\":0.0867479932,\"3043\":0.3490557861,\"3044\":0.0,\"3045\":0.2994970025,\"3046\":0.3059417245,\"3047\":0.3194525875,\"3048\":0.118782189,\"3049\":0.3222090767,\"3050\":0.1080115619,\"3051\":0.0858346281,\"3052\":0.2446381972,\"3053\":0.2757487198,\"3054\":0.231031991,\"3055\":0.1405996803,\"3056\":0.0885437396,\"3057\":0.0,\"3058\":0.1192444967,\"3059\":0.080388466,\"3060\":0.1784656431,\"3061\":0.1291495179,\"3062\":0.2740085766,\"3063\":null,\"3064\":0.0930949506,\"3065\":0.1253036294,\"3066\":0.2131473355,\"3067\":0.1097805154,\"3068\":0.0663597786,\"3069\":0.1875286839,\"3070\":0.1227147834,\"3071\":0.0,\"3072\":0.2060777214,\"3073\":0.1982129613,\"3074\":0.3683990971,\"3075\":0.3328965349,\"3076\":0.3721628035,\"3077\":0.2405125878,\"3078\":null,\"3079\":0.2454142391,\"3080\":0.1502419753,\"3081\":0.1074331646,\"3082\":0.3228164366,\"3083\":0.1028523291,\"3084\":0.0410943565,\"3085\":0.0,\"3086\":0.2870576936,\"3087\":0.0861893342,\"3088\":0.3460931153,\"3089\":0.1278511948,\"3090\":0.0357390851,\"3091\":0.1693369441,\"3092\":0.0718760206,\"3093\":0.2208436561,\"3094\":0.1461599876,\"3095\":0.3018203932,\"3096\":0.3454505588,\"3097\":0.1046321648,\"3098\":0.106039149,\"3099\":0.0385925435,\"3100\":0.1989657421,\"3101\":0.0554932985,\"3102\":0.1945871128,\"3103\":0.1272713199,\"3104\":0.061870008,\"3105\":0.2733228539,\"3106\":0.0965211869,\"3107\":0.1356475412,\"3108\":0.2204581548,\"3109\":0.2199645955,\"3110\":0.2044150779,\"3111\":0.0968354355,\"3112\":0.1966329077,\"3113\":0.106505735,\"3114\":0.1898694657,\"3115\":0.2926864863,\"3116\":0.3480655049,\"3117\":0.0830730566,\"3118\":0.1007939439,\"3119\":0.3208059629,\"3120\":0.1234702148,\"3121\":0.295154393,\"3122\":0.169204651,\"3123\":0.1480395021,\"3124\":0.2851590899,\"3125\":0.0914063571,\"3126\":0.1959634246,\"3127\":0.1275697346,\"3128\":0.0839045712,\"3129\":0.3274066301,\"3130\":0.1374179425,\"3131\":0.0184011189,\"3132\":0.0,\"3133\":0.0608660816,\"3134\":0.2482388308,\"3135\":0.1329709153,\"3136\":0.1966322797,\"3137\":0.0,\"3138\":0.107723022,\"3139\":0.1687695381,\"3140\":0.1077471642,\"3141\":0.3202749087,\"3142\":0.0,\"3143\":0.3205371543,\"3144\":0.0717999243,\"3145\":0.0959313589,\"3146\":0.0895422306,\"3147\":0.035299816,\"3148\":null,\"3149\":0.1208840984,\"3150\":0.2395360039,\"3151\":null,\"3152\":0.0749915242,\"3153\":0.0646330439,\"3154\":0.074209833,\"3155\":0.2933490339,\"3156\":0.3427379168,\"3157\":0.1015188254,\"3158\":0.0803700904,\"3159\":0.2365771149,\"3160\":0.1002488803,\"3161\":0.3336754727,\"3162\":0.022254887,\"3163\":0.0454403504,\"3164\":0.3199293982,\"3165\":0.1156624798,\"3166\":0.145669805,\"3167\":0.2138499868,\"3168\":0.362567419,\"3169\":0.172720482,\"3170\":0.0499431015,\"3171\":0.0930304239,\"3172\":0.0298774189,\"3173\":0.1531354893,\"3174\":0.0189476577,\"3175\":0.2259862455,\"3176\":0.116004145,\"3177\":0.2593980955,\"3178\":0.2973192484,\"3179\":0.1919554814,\"3180\":0.1885882877,\"3181\":0.1221221221,\"3182\":0.102463362,\"3183\":0.1640406235,\"3184\":0.0496806311,\"3185\":0.128884582,\"3186\":0.1096691845,\"3187\":0.1151793874,\"3188\":null,\"3189\":0.1062398042,\"3190\":0.1903625785,\"3191\":0.1896621659,\"3192\":null,\"3193\":0.0882874305,\"3194\":0.1519928348,\"3195\":0.1724667272,\"3196\":0.3611943068,\"3197\":0.3504930735,\"3198\":0.112700854,\"3199\":0.2666948357,\"3200\":0.1511552004,\"3201\":0.0080513186,\"3202\":0.1507344019,\"3203\":0.1177592069,\"3204\":0.3137643915,\"3205\":0.1144278323,\"3206\":0.2369688421,\"3207\":0.1170046253,\"3208\":0.342320925,\"3209\":0.0609089834,\"3210\":0.21919739,\"3211\":0.2760450709,\"3212\":0.0772067297,\"3213\":0.1700738264,\"3214\":0.0479840418,\"3215\":0.2538399927,\"3216\":0.0717030047,\"3217\":0.3110574066,\"3218\":0.1195259149,\"3219\":0.0,\"3220\":0.072935774,\"3221\":0.1677520103,\"3222\":0.3980465656,\"3223\":0.0836575096,\"3224\":0.1618017029,\"3225\":0.0945681122,\"3226\":0.3029140899,\"3227\":null,\"3228\":0.1140529204,\"3229\":0.1765927037,\"3230\":0.0673007732,\"3231\":0.2211653102,\"3232\":0.1823486185,\"3233\":0.0414768201,\"3234\":0.0803031331,\"3235\":0.0821383452,\"3236\":0.0751221216,\"3237\":0.0831967517,\"3238\":0.1017769167,\"3239\":null,\"3240\":0.1164441889,\"3241\":0.2742630556,\"3242\":0.0773233147,\"3243\":0.1052736067,\"3244\":0.3359580638,\"3245\":0.0695548794,\"3246\":0.1203261157,\"3247\":0.0705077922,\"3248\":0.3255774975,\"3249\":0.1385900141,\"3250\":0.2968377314,\"3251\":0.2170986052,\"3252\":0.0709685459,\"3253\":0.0,\"3254\":0.2968978831,\"3255\":0.1450488955,\"3256\":0.1268615554,\"3257\":0.1213026165,\"3258\":0.2459292597,\"3259\":0.2638378831,\"3260\":0.1155301894,\"3261\":0.3118120937,\"3262\":0.0914925358,\"3263\":0.2063294555,\"3264\":0.1324546294,\"3265\":0.6207113571,\"3266\":0.1049936566,\"3267\":0.37600155,\"3268\":0.4091514345,\"3269\":0.10125398,\"3270\":0.1688726508,\"3271\":0.3805145875,\"3272\":0.0853369093,\"3273\":null,\"3274\":null,\"3275\":0.310595694,\"3276\":0.3272016717,\"3277\":0.2914383015,\"3278\":0.1848797245,\"3279\":0.1037791382,\"3280\":0.1028432522,\"3281\":0.1302567148,\"3282\":0.0,\"3283\":null,\"3284\":0.1968216855,\"3285\":0.1710438474,\"3286\":0.1860703529,\"3287\":0.097665231,\"3288\":null,\"3289\":0.1697386875,\"3290\":0.1540368498,\"3291\":0.1106766189,\"3292\":0.0579542882,\"3293\":0.2848771087,\"3294\":null,\"3295\":0.0842146123,\"3296\":0.1057363783,\"3297\":0.1083218275,\"3298\":0.1069614474,\"3299\":0.0885215061,\"3300\":0.2064463649,\"3301\":0.1137902528,\"3302\":0.1310799995,\"3303\":0.2096835928,\"3304\":0.1971531937,\"3305\":0.1581173487,\"3306\":0.1798154097,\"3307\":0.1889645635,\"3308\":0.1909783964,\"3309\":0.0,\"3310\":0.2591279112,\"3311\":0.0974343142,\"3312\":0.1237676184,\"3313\":0.2659481227,\"3314\":0.1351167069,\"3315\":0.2130479958,\"3316\":0.207011172,\"3317\":0.3073438312,\"3318\":0.06718863,\"3319\":0.0930314118,\"3320\":0.1157971203,\"3321\":0.286837239,\"3322\":0.0838577963,\"3323\":0.3506937628,\"3324\":0.3080109707,\"3325\":0.303605011,\"3326\":0.1264244633,\"3327\":0.0825419972,\"3328\":0.3901481411,\"3329\":0.1008278952,\"3330\":0.3242803846,\"3331\":0.0161511047,\"3332\":0.2897371794,\"3333\":0.0520698363,\"3334\":0.0551912866,\"3335\":0.3055146598,\"3336\":0.3009699367,\"3337\":0.0631461038,\"3338\":0.1232291729,\"3339\":0.1826177776,\"3340\":0.2058004376,\"3341\":0.1351233182,\"3342\":0.0,\"3343\":0.2772546521,\"3344\":0.122149555,\"3345\":null,\"3346\":0.0116571461,\"3347\":0.1430581035,\"3348\":0.3306681335,\"3349\":0.1439779133,\"3350\":0.0791181731,\"3351\":0.1069325254,\"3352\":0.0560318205,\"3353\":0.1544813669,\"3354\":0.1627962008,\"3355\":0.0076534113,\"3356\":0.061030818,\"3357\":0.0893395275,\"3358\":0.3382303626,\"3359\":0.0886981721,\"3360\":null,\"3361\":0.1379613793,\"3362\":0.1927730403,\"3363\":0.1069878085,\"3364\":0.0929197455,\"3365\":0.1123294046,\"3366\":0.1287137625,\"3367\":0.2801239403,\"3368\":0.2192884283,\"3369\":0.3134570791,\"3370\":0.0878372155,\"3371\":0.1390594716,\"3372\":0.1216574754,\"3373\":0.1947791592,\"3374\":0.1678255511,\"3375\":0.2833523234,\"3376\":0.0783493306,\"3377\":0.4144048474,\"3378\":0.0681543439,\"3379\":0.2683338702,\"3380\":0.1087462563,\"3381\":0.1386150605,\"3382\":0.2158791451,\"3383\":0.0671563093,\"3384\":0.0960230446,\"3385\":null,\"3386\":0.1080684946,\"3387\":0.1692271742,\"3388\":null,\"3389\":0.0530409318,\"3390\":0.3978777293,\"3391\":0.1638879308,\"3392\":0.1049309957,\"3393\":0.1246583521,\"3394\":0.1986412914,\"3395\":0.0,\"3396\":0.0911293627,\"3397\":0.0928864239,\"3398\":0.1390706942,\"3399\":0.2933800376,\"3400\":0.1309186622,\"3401\":0.1573766755,\"3402\":0.1465542914,\"3403\":0.1782745084,\"3404\":0.117099914,\"3405\":0.3120636706,\"3406\":null,\"3407\":0.1922862628,\"3408\":0.0809521242,\"3409\":0.3042368898,\"3410\":0.1634441455,\"3411\":0.1271628586,\"3412\":0.0802090584,\"3413\":0.1655915296,\"3414\":0.0652665639},\"normalized profile?Control_map1?03k\":{\"0\":0.1476147762,\"1\":0.5364292625,\"2\":0.0709284097,\"3\":0.026337959,\"4\":0.0526981464,\"5\":0.0853505368,\"6\":0.1422196564,\"7\":0.1745646572,\"8\":0.0995228197,\"9\":0.0839101178,\"10\":0.0810254638,\"11\":0.2151460942,\"12\":null,\"13\":0.4603388291,\"14\":0.1526386959,\"15\":0.4683219153,\"16\":0.5479390353,\"17\":0.5220550937,\"18\":0.5467178643,\"19\":0.2295842407,\"20\":0.2430772829,\"21\":0.2123442352,\"22\":null,\"23\":null,\"24\":0.5136771072,\"25\":0.5289509835,\"26\":0.4658382735,\"27\":0.5253768243,\"28\":0.5325900111,\"29\":0.2494671575,\"30\":0.4471774407,\"31\":0.2237142429,\"32\":0.0985849356,\"33\":0.2181788743,\"34\":0.1330024936,\"35\":null,\"36\":0.134610284,\"37\":0.1922515886,\"38\":0.2123002066,\"39\":0.2243314276,\"40\":0.5307845635,\"41\":0.5243179699,\"42\":0.2189283258,\"43\":0.2018353403,\"44\":0.2167377956,\"45\":0.580884537,\"46\":0.2181401736,\"47\":0.2126634423,\"48\":0.2158944865,\"49\":0.2188508603,\"50\":0.2103713802,\"51\":0.2166895426,\"52\":0.2798684291,\"53\":0.1025749152,\"54\":0.0760015702,\"55\":0.0545596673,\"56\":0.5276190766,\"57\":0.070240751,\"58\":0.0734190443,\"59\":0.1848070413,\"60\":0.2101228452,\"61\":0.4840105967,\"62\":0.1076798061,\"63\":0.0297869796,\"64\":0.0314483609,\"65\":0.526527868,\"66\":0.6660719525,\"67\":null,\"68\":0.2231559267,\"69\":0.2282211523,\"70\":0.5485273957,\"71\":0.1932536383,\"72\":0.149778474,\"73\":0.0486345547,\"74\":0.2114779902,\"75\":0.1270993968,\"76\":null,\"77\":0.0903674574,\"78\":0.088083217,\"79\":0.5165450135,\"80\":0.0265093345,\"81\":0.210777879,\"82\":0.2142503838,\"83\":0.5502273977,\"84\":0.1601261415,\"85\":0.2260471437,\"86\":0.2952337012,\"87\":0.0277865479,\"88\":0.5275902212,\"89\":0.0723456287,\"90\":0.2470393018,\"91\":0.2239367141,\"92\":0.0867172531,\"93\":0.0797316316,\"94\":0.0987771491,\"95\":0.2127845508,\"96\":0.2226528656,\"97\":0.200621405,\"98\":0.0826485436,\"99\":0.4471509273,\"100\":0.2114846829,\"101\":0.065109388,\"102\":0.0901054542,\"103\":0.0855145267,\"104\":0.0775646491,\"105\":0.0804430459,\"106\":0.056285904,\"107\":0.0717612742,\"108\":0.0877321141,\"109\":0.0752205515,\"110\":0.072153681,\"111\":0.0799170696,\"112\":0.0852050852,\"113\":0.1513579192,\"114\":0.0952618123,\"115\":0.0608196559,\"116\":0.2204882665,\"117\":0.075911418,\"118\":0.0916482807,\"119\":0.0743366325,\"120\":0.2443111588,\"121\":0.1143630527,\"122\":0.5081529262,\"123\":0.2148732722,\"124\":null,\"125\":0.2433834504,\"126\":0.4804804421,\"127\":0.0690481399,\"128\":0.0917853749,\"129\":0.0810423952,\"130\":0.0267935093,\"131\":0.209457419,\"132\":0.0290447092,\"133\":0.1978513626,\"134\":0.0537120283,\"135\":null,\"136\":0.0438758438,\"137\":0.1570088476,\"138\":0.2293495517,\"139\":0.1617960156,\"140\":0.2251197539,\"141\":0.0353931406,\"142\":0.2274611089,\"143\":0.0077521202,\"144\":0.0,\"145\":0.5618499195,\"146\":0.150203501,\"147\":0.2298693382,\"148\":0.1899163902,\"149\":0.5025796074,\"150\":0.536254074,\"151\":0.2169761492,\"152\":0.0733242629,\"153\":0.5524064104,\"154\":0.0,\"155\":0.528206447,\"156\":0.5341323858,\"157\":0.545124704,\"158\":0.5055336877,\"159\":0.2239901579,\"160\":0.1554256823,\"161\":0.10461913,\"162\":0.1805071524,\"163\":0.2298245989,\"164\":0.2315406739,\"165\":0.5522088353,\"166\":0.1688509852,\"167\":0.0335663175,\"168\":0.0,\"169\":0.0962443323,\"170\":0.2393220339,\"171\":0.5328465062,\"172\":0.2155809736,\"173\":0.0853863418,\"174\":0.0922702992,\"175\":0.2164087994,\"176\":0.2211864538,\"177\":0.1399795426,\"178\":0.5129043803,\"179\":0.0933291186,\"180\":0.188170871,\"181\":0.2348654413,\"182\":0.0607968576,\"183\":0.2806765023,\"184\":null,\"185\":null,\"186\":null,\"187\":0.0901723013,\"188\":0.2168529513,\"189\":0.0503476111,\"190\":0.4944261012,\"191\":0.4399991696,\"192\":0.4696363262,\"193\":0.1786848911,\"194\":0.5344972989,\"195\":0.1363377226,\"196\":0.2200312569,\"197\":0.4708853032,\"198\":0.2098917032,\"199\":0.0999697017,\"200\":0.5569655313,\"201\":null,\"202\":0.0706018936,\"203\":0.109042777,\"204\":0.1943534752,\"205\":0.1250022953,\"206\":0.0955537996,\"207\":0.1900178527,\"208\":0.390187086,\"209\":0.2252816681,\"210\":0.5072444923,\"211\":0.5250751079,\"212\":0.0,\"213\":0.0498025491,\"214\":0.5377752238,\"215\":0.2017233536,\"216\":0.1936596478,\"217\":0.0806039789,\"218\":0.2069373938,\"219\":0.2116929954,\"220\":0.660351416,\"221\":0.0582289267,\"222\":0.0836239149,\"223\":0.0662933148,\"224\":0.0846828371,\"225\":0.0897797261,\"226\":null,\"227\":0.0653262464,\"228\":null,\"229\":0.5382596685,\"230\":0.0,\"231\":0.5417870045,\"232\":0.1882825658,\"233\":0.094108652,\"234\":0.0699143751,\"235\":0.0816075615,\"236\":0.0578017257,\"237\":0.0824489716,\"238\":0.0588969296,\"239\":0.0774610955,\"240\":0.0807117431,\"241\":0.0747855414,\"242\":0.0664840509,\"243\":0.084131236,\"244\":0.061007999,\"245\":0.0826851086,\"246\":0.0549298495,\"247\":0.0822917914,\"248\":0.0822614508,\"249\":0.0807740293,\"250\":null,\"251\":0.0761764353,\"252\":0.0892701457,\"253\":0.1262980825,\"254\":0.1584625599,\"255\":0.54392317,\"256\":0.0884970752,\"257\":0.5783644807,\"258\":0.5007994008,\"259\":0.2146539169,\"260\":0.2288771938,\"261\":0.2405580322,\"262\":0.0971708201,\"263\":0.1965384934,\"264\":0.5198149243,\"265\":0.5425605689,\"266\":0.0612839157,\"267\":0.3194713254,\"268\":0.4947031386,\"269\":0.4955973775,\"270\":0.2055525894,\"271\":0.1371167663,\"272\":0.0819267704,\"273\":0.0465498412,\"274\":0.1625304572,\"275\":0.1565623599,\"276\":0.1604978027,\"277\":0.4644230228,\"278\":0.1319673192,\"279\":0.1127089556,\"280\":0.0939611978,\"281\":0.1310618686,\"282\":0.2279906276,\"283\":0.0529949976,\"284\":0.0497256547,\"285\":0.2426140193,\"286\":0.0197571179,\"287\":0.2075402808,\"288\":0.0825102881,\"289\":0.1204694493,\"290\":0.4971484066,\"291\":0.0755110092,\"292\":0.0720623289,\"293\":0.0731565308,\"294\":0.0208563319,\"295\":0.0821022494,\"296\":0.2082586846,\"297\":0.107257825,\"298\":0.1598143904,\"299\":0.2164363546,\"300\":0.1831903259,\"301\":0.5349015417,\"302\":0.5144810632,\"303\":0.1433678303,\"304\":0.5139057446,\"305\":0.2172945086,\"306\":0.0145847486,\"307\":0.1347201621,\"308\":0.0966937139,\"309\":0.11826911,\"310\":0.0774157238,\"311\":0.1749605148,\"312\":0.0819396285,\"313\":0.0,\"314\":0.0904231737,\"315\":0.0065428549,\"316\":0.0352780797,\"317\":0.1139981462,\"318\":0.2304351707,\"319\":0.1529964044,\"320\":0.2071922182,\"321\":0.0478598285,\"322\":0.0621391891,\"323\":0.3900646889,\"324\":0.3051895483,\"325\":0.0878414546,\"326\":0.0888222284,\"327\":null,\"328\":0.2187669801,\"329\":0.0623836623,\"330\":0.2197668335,\"331\":null,\"332\":0.2358056368,\"333\":null,\"334\":0.0735292886,\"335\":0.0737076615,\"336\":0.0903883133,\"337\":0.0596147067,\"338\":0.1705309044,\"339\":0.0651038249,\"340\":0.2247325707,\"341\":0.0414109997,\"342\":0.06729777,\"343\":0.5266033068,\"344\":0.0,\"345\":0.1008254987,\"346\":0.2094415263,\"347\":0.0980223803,\"348\":0.1862320037,\"349\":0.1893898713,\"350\":0.2058763454,\"351\":0.1862790779,\"352\":0.2266128914,\"353\":0.2128055623,\"354\":0.2295577371,\"355\":0.5418073611,\"356\":0.2213744259,\"357\":0.2051815929,\"358\":0.2154871589,\"359\":0.572561553,\"360\":0.2077524975,\"361\":0.0873161841,\"362\":0.0718735735,\"363\":0.2177154701,\"364\":0.1282702498,\"365\":0.5372015014,\"366\":0.0305300663,\"367\":0.1579162111,\"368\":0.2213220154,\"369\":0.2290483649,\"370\":0.0938675514,\"371\":0.2197014735,\"372\":0.2079958218,\"373\":0.0727919047,\"374\":0.1867704801,\"375\":0.1606415338,\"376\":0.2152436933,\"377\":0.1955136691,\"378\":0.0425845834,\"379\":null,\"380\":0.1993214026,\"381\":0.2725920974,\"382\":0.0,\"383\":0.2025974766,\"384\":0.1981345487,\"385\":0.1519548521,\"386\":0.5494003552,\"387\":0.5721634885,\"388\":0.2400263088,\"389\":0.0867737184,\"390\":0.4928518537,\"391\":0.2042028008,\"392\":0.2448590442,\"393\":0.5173847461,\"394\":0.2322073546,\"395\":null,\"396\":0.1876200483,\"397\":0.142034132,\"398\":0.0682136351,\"399\":0.0622406731,\"400\":0.1253239046,\"401\":null,\"402\":0.0913834083,\"403\":null,\"404\":0.0608250292,\"405\":0.0612800791,\"406\":0.0366244141,\"407\":0.1400928186,\"408\":0.1268805131,\"409\":0.1608400224,\"410\":0.2394959638,\"411\":0.5133519982,\"412\":0.2307610635,\"413\":0.1886837666,\"414\":0.527211057,\"415\":0.0336561337,\"416\":0.2690208891,\"417\":0.3080377145,\"418\":0.1672040958,\"419\":0.0438793563,\"420\":0.04795318,\"421\":0.2200608214,\"422\":0.2124862028,\"423\":0.2213169251,\"424\":0.5369362939,\"425\":0.5145123138,\"426\":0.0727463986,\"427\":0.5220007984,\"428\":0.541322819,\"429\":0.2144970414,\"430\":null,\"431\":0.1512610285,\"432\":0.1661072635,\"433\":0.2080056317,\"434\":0.0561938771,\"435\":0.2102654127,\"436\":0.5924897245,\"437\":0.0995137883,\"438\":0.1626343808,\"439\":0.0165207339,\"440\":0.2096075122,\"441\":0.1457775158,\"442\":0.091095185,\"443\":0.0149689892,\"444\":0.5504517211,\"445\":0.0722359593,\"446\":0.2161378173,\"447\":0.5109547383,\"448\":0.1212438254,\"449\":0.5985925415,\"450\":0.2512512582,\"451\":0.0807286306,\"452\":0.0992673349,\"453\":0.0,\"454\":0.0,\"455\":0.1724405368,\"456\":0.0972798525,\"457\":0.0587896743,\"458\":0.2577667449,\"459\":0.5312768619,\"460\":0.4801052867,\"461\":0.5051449609,\"462\":0.2215636555,\"463\":0.2263698298,\"464\":0.1874186551,\"465\":null,\"466\":0.0854574847,\"467\":0.176995931,\"468\":0.0,\"469\":0.1688489837,\"470\":0.1719240319,\"471\":0.0607561418,\"472\":0.0583955644,\"473\":0.0500455522,\"474\":0.0789274644,\"475\":0.0651291876,\"476\":0.1190144804,\"477\":0.0924531208,\"478\":0.0996060304,\"479\":0.0783629638,\"480\":0.2662351515,\"481\":0.1652369578,\"482\":0.2533401376,\"483\":0.1310376167,\"484\":0.2893286374,\"485\":0.1278023792,\"486\":0.5281116321,\"487\":0.2212567344,\"488\":0.2698530792,\"489\":0.034177147,\"490\":0.1882175548,\"491\":0.2039637387,\"492\":0.213025561,\"493\":0.4151812047,\"494\":0.0934341322,\"495\":0.4481143511,\"496\":0.0420166705,\"497\":0.0,\"498\":null,\"499\":0.2626525226,\"500\":0.0939447718,\"501\":0.078549179,\"502\":0.541992609,\"503\":0.0846241084,\"504\":null,\"505\":0.0,\"506\":0.1594507806,\"507\":0.4738050064,\"508\":0.530521564,\"509\":0.2353508711,\"510\":0.0708347074,\"511\":0.0136621859,\"512\":0.5198101841,\"513\":0.1537021811,\"514\":0.1196966626,\"515\":0.2484069825,\"516\":0.0,\"517\":0.0279122582,\"518\":0.1336808031,\"519\":0.5235583685,\"520\":0.5219066363,\"521\":0.2097306361,\"522\":0.0426587517,\"523\":0.0618621691,\"524\":null,\"525\":0.2317184668,\"526\":0.1874875035,\"527\":0.0846808466,\"528\":0.0646881711,\"529\":0.1201209857,\"530\":0.2045537266,\"531\":0.1410895231,\"532\":0.0845155606,\"533\":0.1084908685,\"534\":0.1659846221,\"535\":0.116718573,\"536\":null,\"537\":0.1910426322,\"538\":0.1570912253,\"539\":0.0250867912,\"540\":0.0547119179,\"541\":0.0954404006,\"542\":0.5403609927,\"543\":0.5719940874,\"544\":0.5683119808,\"545\":0.186625412,\"546\":null,\"547\":0.1129673058,\"548\":0.0743413282,\"549\":0.112228805,\"550\":0.2100999596,\"551\":0.1909822502,\"552\":0.1411714408,\"553\":0.204310033,\"554\":0.1888844953,\"555\":0.4787988757,\"556\":0.1864234606,\"557\":0.1175165127,\"558\":0.0749030506,\"559\":0.1896917987,\"560\":0.0550511642,\"561\":0.1641000667,\"562\":0.2163944869,\"563\":0.2239970922,\"564\":0.0958924558,\"565\":0.0885148449,\"566\":0.5213308859,\"567\":0.009899727,\"568\":0.46893737,\"569\":0.0760615313,\"570\":0.159688411,\"571\":0.1483437509,\"572\":0.214713213,\"573\":0.1594533986,\"574\":0.1501734568,\"575\":0.1874391784,\"576\":0.1968334386,\"577\":0.5203873536,\"578\":0.1379043527,\"579\":0.0213904819,\"580\":0.505795024,\"581\":0.1847651368,\"582\":0.0641723614,\"583\":0.2172031597,\"584\":0.4438958273,\"585\":0.2082691966,\"586\":0.0648288706,\"587\":0.0863067611,\"588\":0.0735884413,\"589\":0.1369903094,\"590\":0.1305029863,\"591\":0.0,\"592\":0.0278359221,\"593\":0.2604080512,\"594\":0.0174725671,\"595\":0.6276440506,\"596\":0.0753120784,\"597\":0.1721958926,\"598\":0.5263133413,\"599\":0.5275862488,\"600\":0.2186605256,\"601\":0.1829577744,\"602\":0.1383112097,\"603\":0.2325430597,\"604\":0.228856207,\"605\":0.49995552,\"606\":0.1632538099,\"607\":0.1209453758,\"608\":0.2190448009,\"609\":0.0698162501,\"610\":0.0946174901,\"611\":0.0,\"612\":0.2274904563,\"613\":0.0737212957,\"614\":0.1911900958,\"615\":0.0,\"616\":0.130676674,\"617\":0.2089576461,\"618\":0.1380747789,\"619\":0.1240836808,\"620\":0.0572730539,\"621\":0.5453539572,\"622\":0.2912107666,\"623\":0.2068545587,\"624\":0.078817883,\"625\":0.1162568268,\"626\":0.023564028,\"627\":0.2197704508,\"628\":0.0747011919,\"629\":0.2879050717,\"630\":0.1105939969,\"631\":0.199281004,\"632\":null,\"633\":0.1258112348,\"634\":0.0756975551,\"635\":0.2112370225,\"636\":0.0333583974,\"637\":0.1657025607,\"638\":null,\"639\":0.2454202373,\"640\":0.5570741184,\"641\":0.3862926844,\"642\":0.1113558246,\"643\":0.1094562036,\"644\":0.0462962014,\"645\":0.0379987046,\"646\":0.149070968,\"647\":0.33804071,\"648\":0.0636962492,\"649\":0.078528935,\"650\":0.1932488848,\"651\":0.0,\"652\":0.1003119093,\"653\":0.0836723079,\"654\":0.054032124,\"655\":0.0899553095,\"656\":0.0830342886,\"657\":0.0234323638,\"658\":0.1016324607,\"659\":0.106257603,\"660\":0.5544239896,\"661\":0.212303271,\"662\":0.232121119,\"663\":0.2047623435,\"664\":0.0832599625,\"665\":0.0692836806,\"666\":null,\"667\":0.5542769578,\"668\":0.0622736949,\"669\":0.2118978449,\"670\":0.0864047457,\"671\":0.4868730152,\"672\":0.0,\"673\":0.1911540225,\"674\":0.1625797192,\"675\":0.0724816209,\"676\":0.0627452737,\"677\":0.0432484638,\"678\":0.2300218441,\"679\":0.5203375286,\"680\":0.1330608287,\"681\":0.0,\"682\":0.1475895108,\"683\":0.1092395523,\"684\":0.0793841259,\"685\":0.067474714,\"686\":0.2028708643,\"687\":0.5088598674,\"688\":0.0701524374,\"689\":0.617572839,\"690\":0.0693055651,\"691\":0.0752924327,\"692\":0.0,\"693\":0.0858888658,\"694\":0.2042504517,\"695\":0.2201533773,\"696\":0.2277283657,\"697\":0.1060109703,\"698\":0.1165234606,\"699\":0.0759245787,\"700\":0.0765267163,\"701\":0.0753549236,\"702\":0.0868470652,\"703\":0.1250930915,\"704\":0.0,\"705\":null,\"706\":0.0439149339,\"707\":0.0858278765,\"708\":0.2080867182,\"709\":null,\"710\":0.1442193574,\"711\":0.2389486824,\"712\":0.0,\"713\":null,\"714\":0.5001741145,\"715\":0.0955130632,\"716\":0.5546742088,\"717\":0.0645092947,\"718\":0.1314416468,\"719\":0.0780605577,\"720\":0.0924791755,\"721\":0.170970866,\"722\":0.5822959415,\"723\":0.2974409018,\"724\":null,\"725\":0.0549361478,\"726\":0.0870764358,\"727\":0.0,\"728\":0.0504296471,\"729\":0.4736661017,\"730\":0.5703407558,\"731\":0.1888982748,\"732\":null,\"733\":0.0536727549,\"734\":0.1407094328,\"735\":0.210090981,\"736\":0.2382802179,\"737\":0.2105933353,\"738\":0.1866062775,\"739\":0.2285547085,\"740\":0.1229351743,\"741\":0.4600199571,\"742\":null,\"743\":0.0546862232,\"744\":0.52103758,\"745\":0.2520896491,\"746\":0.2414126453,\"747\":0.1273863415,\"748\":0.5008437027,\"749\":0.5607769853,\"750\":null,\"751\":0.0480284486,\"752\":0.144287618,\"753\":0.1134785354,\"754\":0.206927052,\"755\":null,\"756\":0.0561210757,\"757\":0.0827859278,\"758\":0.1352535603,\"759\":0.114524207,\"760\":0.0459729981,\"761\":0.1833322565,\"762\":0.0461526906,\"763\":0.2235247858,\"764\":0.2615942919,\"765\":0.1509975556,\"766\":0.2230985731,\"767\":0.2181149106,\"768\":0.0994492224,\"769\":0.1399707265,\"770\":0.2015518158,\"771\":0.2037084618,\"772\":0.1858053849,\"773\":0.0529228859,\"774\":0.0925634385,\"775\":0.5603625979,\"776\":0.2113125456,\"777\":0.2261953428,\"778\":0.7174725979,\"779\":0.1155837441,\"780\":0.4379588208,\"781\":0.2332946982,\"782\":0.0,\"783\":0.5366766736,\"784\":0.2198888422,\"785\":null,\"786\":0.0,\"787\":0.0319814394,\"788\":0.0923511403,\"789\":0.2071564124,\"790\":0.1884607407,\"791\":0.0788372884,\"792\":0.0,\"793\":0.2051294544,\"794\":0.1415133636,\"795\":0.0750428779,\"796\":0.0366080961,\"797\":0.1967645486,\"798\":0.5824497536,\"799\":0.1199165373,\"800\":0.2073609003,\"801\":0.2289156695,\"802\":0.5530649309,\"803\":0.0698132259,\"804\":0.1995139094,\"805\":0.2289518686,\"806\":0.5517770082,\"807\":0.1918141294,\"808\":0.5285014473,\"809\":0.5286297116,\"810\":0.0732318932,\"811\":0.0750186121,\"812\":0.2300406353,\"813\":0.1179341793,\"814\":null,\"815\":0.0486733332,\"816\":0.5118047635,\"817\":0.5050597848,\"818\":0.0360451246,\"819\":0.5310847802,\"820\":0.1470849633,\"821\":0.2356768201,\"822\":null,\"823\":0.2084158322,\"824\":0.5245350708,\"825\":0.2292773439,\"826\":0.1764337164,\"827\":null,\"828\":0.0538708248,\"829\":0.12354776,\"830\":0.2149237845,\"831\":0.2612619466,\"832\":0.0945429347,\"833\":0.1103265055,\"834\":0.2629602112,\"835\":0.0360139555,\"836\":0.1821718706,\"837\":0.0210197736,\"838\":0.2112545051,\"839\":0.2272268815,\"840\":0.2026577376,\"841\":0.1572365286,\"842\":0.1364521311,\"843\":0.2233772836,\"844\":0.5620161945,\"845\":0.516734321,\"846\":0.0,\"847\":0.1455770576,\"848\":0.556943828,\"849\":0.1676668592,\"850\":0.2095130981,\"851\":0.5023158075,\"852\":0.4910101148,\"853\":0.3958083168,\"854\":0.1512135574,\"855\":0.1512421467,\"856\":0.1420681152,\"857\":0.2403181581,\"858\":0.562015389,\"859\":0.0810357163,\"860\":0.1855957169,\"861\":0.2006867688,\"862\":0.1900915472,\"863\":0.1398245015,\"864\":0.2352362628,\"865\":0.1650792072,\"866\":0.2457125752,\"867\":0.4751674729,\"868\":0.2440085423,\"869\":0.2046945301,\"870\":0.0,\"871\":0.0033488417,\"872\":0.0961560853,\"873\":0.1956377477,\"874\":0.1501673556,\"875\":0.1280059946,\"876\":0.0733667266,\"877\":0.5474256012,\"878\":0.0125561493,\"879\":0.0685436898,\"880\":0.2061050603,\"881\":0.1065684781,\"882\":0.2653606779,\"883\":0.1994092365,\"884\":0.1301725079,\"885\":0.1477470533,\"886\":0.006176675,\"887\":0.1103154589,\"888\":0.153941765,\"889\":null,\"890\":0.0805393898,\"891\":0.0,\"892\":0.042549435,\"893\":0.0641961133,\"894\":0.1945644527,\"895\":0.018527908,\"896\":0.0539171243,\"897\":0.0628901196,\"898\":0.0396438098,\"899\":0.1841701455,\"900\":0.5575500646,\"901\":0.2054656069,\"902\":0.0565739605,\"903\":0.2093755451,\"904\":0.0821362799,\"905\":0.0811147282,\"906\":null,\"907\":0.4239195139,\"908\":0.5970547881,\"909\":0.2211606796,\"910\":0.0639954564,\"911\":0.2309254556,\"912\":0.0673393489,\"913\":0.1335911122,\"914\":0.1796968706,\"915\":0.3144202644,\"916\":0.0711146636,\"917\":0.073076943,\"918\":0.1277673551,\"919\":0.2264425632,\"920\":0.1040972218,\"921\":0.1206127712,\"922\":0.0,\"923\":0.5124407315,\"924\":0.0518037675,\"925\":0.1580084415,\"926\":0.1841464796,\"927\":0.53144074,\"928\":0.2201861417,\"929\":null,\"930\":0.2133166443,\"931\":0.0777307638,\"932\":0.224938688,\"933\":0.2357044124,\"934\":0.1968093657,\"935\":0.0902914981,\"936\":0.0,\"937\":0.0087200283,\"938\":0.1908443362,\"939\":0.0923592485,\"940\":0.0415044946,\"941\":0.1019719251,\"942\":0.2257347187,\"943\":0.117004177,\"944\":0.1274070954,\"945\":0.2131533279,\"946\":0.1382925733,\"947\":0.0164845245,\"948\":0.1016250147,\"949\":0.2184709706,\"950\":0.50089542,\"951\":0.1458415469,\"952\":0.2327097308,\"953\":0.5165340671,\"954\":0.0784607649,\"955\":0.5248718245,\"956\":0.2026678234,\"957\":0.4837053887,\"958\":0.3355822702,\"959\":0.0458247807,\"960\":0.1613227519,\"961\":0.1214594038,\"962\":0.0,\"963\":0.0,\"964\":0.1124117711,\"965\":0.5028970027,\"966\":0.1830285811,\"967\":0.0647228507,\"968\":0.0301342413,\"969\":0.166940728,\"970\":0.5902996635,\"971\":0.503617394,\"972\":0.0513947521,\"973\":0.0,\"974\":0.0,\"975\":0.0823981732,\"976\":0.0486326264,\"977\":0.4613407853,\"978\":0.0588370722,\"979\":0.2827393109,\"980\":0.2171192514,\"981\":0.0254622264,\"982\":0.3202002161,\"983\":0.547112723,\"984\":0.5124887283,\"985\":0.0793181233,\"986\":0.0093707345,\"987\":0.0859163753,\"988\":0.0,\"989\":0.5402103511,\"990\":0.5541054023,\"991\":0.0741497481,\"992\":0.2269087765,\"993\":0.2016879631,\"994\":0.5565477107,\"995\":0.5396257722,\"996\":0.1116359637,\"997\":0.2514018828,\"998\":0.03813237,\"999\":0.0578663336,\"1000\":0.0377170936,\"1001\":0.1385749081,\"1002\":0.134689529,\"1003\":0.0743973122,\"1004\":0.0956249279,\"1005\":0.2100810294,\"1006\":0.2193856384,\"1007\":0.2016443899,\"1008\":0.0986090956,\"1009\":0.0410546566,\"1010\":0.1119131967,\"1011\":0.2034027156,\"1012\":0.2263747759,\"1013\":0.2231697259,\"1014\":0.2141588677,\"1015\":0.0533743696,\"1016\":0.2193069098,\"1017\":0.2236428585,\"1018\":0.0465337061,\"1019\":0.0865234336,\"1020\":0.5476611292,\"1021\":0.5432174377,\"1022\":0.0942238801,\"1023\":0.0228599658,\"1024\":null,\"1025\":0.2085940759,\"1026\":0.0597150834,\"1027\":0.0,\"1028\":0.1048174908,\"1029\":0.1890371313,\"1030\":0.2257630259,\"1031\":0.1932619013,\"1032\":0.1291010124,\"1033\":0.2149803091,\"1034\":0.0789500143,\"1035\":null,\"1036\":0.1592616881,\"1037\":0.0472008129,\"1038\":0.1260155559,\"1039\":0.196910864,\"1040\":0.5437809584,\"1041\":0.0343306006,\"1042\":0.2403296254,\"1043\":0.1222927627,\"1044\":0.070342006,\"1045\":0.0869608984,\"1046\":0.6161737758,\"1047\":0.2244885471,\"1048\":0.0647169473,\"1049\":0.5406436118,\"1050\":0.3761827824,\"1051\":0.2230348145,\"1052\":0.2196185658,\"1053\":0.5565311455,\"1054\":0.2136347268,\"1055\":0.2169477831,\"1056\":0.1642168065,\"1057\":0.059331139,\"1058\":0.420121254,\"1059\":0.0657025172,\"1060\":null,\"1061\":0.2067842053,\"1062\":0.1525494686,\"1063\":0.1996563459,\"1064\":0.1043143969,\"1065\":0.0340570694,\"1066\":0.1157088973,\"1067\":0.1131248032,\"1068\":0.1808182944,\"1069\":0.0881402087,\"1070\":0.1945676628,\"1071\":0.1004749282,\"1072\":null,\"1073\":null,\"1074\":0.4741723183,\"1075\":0.240510283,\"1076\":0.0277308849,\"1077\":0.0709782157,\"1078\":0.4954348189,\"1079\":0.1724579876,\"1080\":0.0672754443,\"1081\":0.0,\"1082\":0.1680085405,\"1083\":0.0541141724,\"1084\":0.0,\"1085\":0.053346498,\"1086\":0.0638884627,\"1087\":0.1704401234,\"1088\":0.1667755112,\"1089\":0.2557181154,\"1090\":0.1494774927,\"1091\":0.2196382281,\"1092\":0.1368249832,\"1093\":0.0697919729,\"1094\":null,\"1095\":0.1855463593,\"1096\":0.2596280748,\"1097\":0.0047494382,\"1098\":0.0675193008,\"1099\":0.2597466568,\"1100\":0.5216408914,\"1101\":0.0850629619,\"1102\":0.1380175767,\"1103\":0.132431429,\"1104\":0.0719498063,\"1105\":0.3562335165,\"1106\":0.0627862527,\"1107\":0.2090998079,\"1108\":0.1774682334,\"1109\":0.2803678943,\"1110\":0.0873367557,\"1111\":0.0602063043,\"1112\":0.2847717258,\"1113\":0.1664617949,\"1114\":0.1167740252,\"1115\":0.1054878733,\"1116\":0.0382753339,\"1117\":0.2189564565,\"1118\":0.2229756127,\"1119\":0.1840934688,\"1120\":0.0561883975,\"1121\":0.0,\"1122\":0.1678103902,\"1123\":0.0902483444,\"1124\":null,\"1125\":0.0257198525,\"1126\":0.1063106208,\"1127\":0.2820814576,\"1128\":0.5061166108,\"1129\":0.5497564082,\"1130\":0.080401419,\"1131\":0.1592725951,\"1132\":0.064871133,\"1133\":0.1830549094,\"1134\":0.0478780192,\"1135\":0.1838453953,\"1136\":0.5258694484,\"1137\":0.1509692787,\"1138\":0.2188479261,\"1139\":0.1597474381,\"1140\":0.1776654714,\"1141\":0.3628799652,\"1142\":0.0839314796,\"1143\":0.2695534533,\"1144\":0.1037372879,\"1145\":0.2425643657,\"1146\":0.244927118,\"1147\":0.0899033279,\"1148\":0.4788038184,\"1149\":0.1874848777,\"1150\":0.0698536659,\"1151\":0.0781838354,\"1152\":0.2396059422,\"1153\":0.1514140302,\"1154\":0.484858087,\"1155\":0.2321448606,\"1156\":0.0774851885,\"1157\":0.505645401,\"1158\":0.2022992809,\"1159\":0.5446584836,\"1160\":0.0892190882,\"1161\":0.1856483531,\"1162\":0.0372587221,\"1163\":0.2117694041,\"1164\":0.0678345298,\"1165\":0.132884531,\"1166\":0.0,\"1167\":0.1049728106,\"1168\":null,\"1169\":0.2398497796,\"1170\":0.1880701704,\"1171\":0.0715054196,\"1172\":0.0578185533,\"1173\":0.044426062,\"1174\":0.4673210724,\"1175\":0.0715910007,\"1176\":0.0746782964,\"1177\":0.087193201,\"1178\":0.0261259429,\"1179\":0.0575344052,\"1180\":0.55745205,\"1181\":0.2079632044,\"1182\":0.0,\"1183\":null,\"1184\":0.0184131879,\"1185\":0.0876895936,\"1186\":0.0515772726,\"1187\":0.0,\"1188\":0.4071392646,\"1189\":0.079629915,\"1190\":0.1313018204,\"1191\":0.5634831499,\"1192\":0.0,\"1193\":0.1947847478,\"1194\":0.2305403748,\"1195\":0.1820055987,\"1196\":0.054321807,\"1197\":0.0189320034,\"1198\":0.0,\"1199\":0.5479402738,\"1200\":0.2399652026,\"1201\":0.0540481532,\"1202\":0.5154389803,\"1203\":0.1531972379,\"1204\":0.5056744042,\"1205\":0.1077747911,\"1206\":0.1998818414,\"1207\":0.5307456114,\"1208\":0.1430821608,\"1209\":null,\"1210\":0.2536356737,\"1211\":0.2319336964,\"1212\":0.5040991382,\"1213\":0.5330981587,\"1214\":0.4950730443,\"1215\":0.5089858068,\"1216\":0.5257707222,\"1217\":0.4035910406,\"1218\":0.5600057091,\"1219\":0.564415208,\"1220\":null,\"1221\":0.544547445,\"1222\":0.6218684779,\"1223\":0.4310035284,\"1224\":0.4562484721,\"1225\":0.1712301646,\"1226\":0.0580049905,\"1227\":null,\"1228\":0.0997112276,\"1229\":0.0821652252,\"1230\":0.1132582917,\"1231\":0.5228276871,\"1232\":0.5546142683,\"1233\":0.0209321081,\"1234\":0.2276403484,\"1235\":0.463530794,\"1236\":0.4262393111,\"1237\":0.2059043008,\"1238\":0.2252306699,\"1239\":0.1231363003,\"1240\":0.0140489713,\"1241\":0.160565626,\"1242\":0.0797997096,\"1243\":0.2377110929,\"1244\":0.2665538754,\"1245\":0.0782984357,\"1246\":0.2142637689,\"1247\":0.1119727715,\"1248\":0.0,\"1249\":0.0812473185,\"1250\":0.1057961058,\"1251\":0.4858003148,\"1252\":null,\"1253\":0.0666273981,\"1254\":0.1015077889,\"1255\":0.0586359025,\"1256\":0.5480021418,\"1257\":0.2057031402,\"1258\":0.2177077337,\"1259\":0.512651876,\"1260\":0.0969285774,\"1261\":0.0481720588,\"1262\":0.144440715,\"1263\":0.2063530224,\"1264\":0.0782468059,\"1265\":0.5277000176,\"1266\":0.2509363176,\"1267\":0.1318801613,\"1268\":0.139335256,\"1269\":0.0,\"1270\":0.0828150115,\"1271\":0.100567554,\"1272\":0.1999815421,\"1273\":null,\"1274\":0.5125923572,\"1275\":0.062808814,\"1276\":0.5257247678,\"1277\":0.5512640514,\"1278\":0.0653242629,\"1279\":0.065573699,\"1280\":0.0632161684,\"1281\":0.0716096143,\"1282\":0.1317956554,\"1283\":0.2286294817,\"1284\":0.2212379073,\"1285\":0.1131242527,\"1286\":0.0575127209,\"1287\":0.1993319162,\"1288\":0.2201159595,\"1289\":0.1834864471,\"1290\":0.1039172985,\"1291\":0.4784883804,\"1292\":0.0253440075,\"1293\":0.5407231562,\"1294\":0.1296040632,\"1295\":0.0352990988,\"1296\":0.0456711515,\"1297\":0.0597588496,\"1298\":0.0296283717,\"1299\":0.4575965446,\"1300\":0.0073494318,\"1301\":0.0648692126,\"1302\":0.5345668971,\"1303\":0.1862354832,\"1304\":0.2010277915,\"1305\":0.1760097328,\"1306\":0.1963949268,\"1307\":0.2739213354,\"1308\":0.1055283242,\"1309\":0.077420655,\"1310\":0.1411085091,\"1311\":0.0,\"1312\":0.1925990053,\"1313\":0.1845250189,\"1314\":0.0,\"1315\":0.0,\"1316\":0.2777217647,\"1317\":0.1391970196,\"1318\":0.1411092342,\"1319\":0.2118847539,\"1320\":0.2218478615,\"1321\":0.5399587407,\"1322\":0.1368434786,\"1323\":0.316782134,\"1324\":null,\"1325\":0.0,\"1326\":0.2839034906,\"1327\":0.1954385931,\"1328\":0.2104494785,\"1329\":0.1931675877,\"1330\":0.1007058307,\"1331\":0.2414653829,\"1332\":0.0737254094,\"1333\":0.1191784546,\"1334\":0.0529119647,\"1335\":0.1944832146,\"1336\":0.2327256624,\"1337\":0.1424707206,\"1338\":0.0,\"1339\":0.22979943,\"1340\":0.0,\"1341\":0.3480180771,\"1342\":0.100765545,\"1343\":0.0841518071,\"1344\":0.0409925485,\"1345\":0.2414009579,\"1346\":0.1942458766,\"1347\":0.4948491093,\"1348\":0.2128733457,\"1349\":0.4295528389,\"1350\":0.4991671365,\"1351\":0.0665190564,\"1352\":0.0758894569,\"1353\":0.1680257524,\"1354\":0.0325194978,\"1355\":0.0210964866,\"1356\":0.0,\"1357\":0.5538303626,\"1358\":0.46812722,\"1359\":0.1458647922,\"1360\":0.16453809,\"1361\":null,\"1362\":0.0971497251,\"1363\":0.0823030275,\"1364\":0.0251282616,\"1365\":0.0749998138,\"1366\":null,\"1367\":0.4976898603,\"1368\":0.2343021349,\"1369\":0.0771771619,\"1370\":0.5481527996,\"1371\":0.1859874695,\"1372\":0.0753138843,\"1373\":0.1662176776,\"1374\":0.1075425278,\"1375\":0.0732227638,\"1376\":0.0990389093,\"1377\":0.1285562306,\"1378\":0.2703270642,\"1379\":null,\"1380\":0.1169609163,\"1381\":0.0777411084,\"1382\":0.5188735112,\"1383\":0.1809749981,\"1384\":0.1975700304,\"1385\":null,\"1386\":0.1179176379,\"1387\":0.1812302318,\"1388\":0.1989089783,\"1389\":0.2021702558,\"1390\":0.2450748557,\"1391\":0.0374487498,\"1392\":0.236043771,\"1393\":0.0714685076,\"1394\":0.0556182364,\"1395\":0.1105438851,\"1396\":0.0,\"1397\":0.0893024574,\"1398\":0.1857798826,\"1399\":0.167346978,\"1400\":0.0786949066,\"1401\":0.0,\"1402\":0.2255963411,\"1403\":0.2169081709,\"1404\":0.0481924048,\"1405\":0.128797141,\"1406\":0.0779853092,\"1407\":0.2405054375,\"1408\":0.5614284015,\"1409\":0.2231718544,\"1410\":0.2024480117,\"1411\":null,\"1412\":0.0874124723,\"1413\":0.0624220826,\"1414\":0.1377336133,\"1415\":0.5156627853,\"1416\":0.2292728326,\"1417\":0.2575541472,\"1418\":0.0819560611,\"1419\":0.0603350973,\"1420\":0.0935446089,\"1421\":0.0735025612,\"1422\":0.1778389734,\"1423\":0.0649173784,\"1424\":0.0450467033,\"1425\":0.6527413747,\"1426\":0.1381571399,\"1427\":null,\"1428\":0.0718729394,\"1429\":0.0980179767,\"1430\":0.3115475787,\"1431\":0.5792622451,\"1432\":0.1471331635,\"1433\":0.1136806069,\"1434\":0.2111041654,\"1435\":0.272643889,\"1436\":0.1285088792,\"1437\":0.1792921483,\"1438\":0.580741166,\"1439\":null,\"1440\":0.2303761484,\"1441\":0.1752304444,\"1442\":0.0691305542,\"1443\":0.0875962365,\"1444\":0.0463903435,\"1445\":0.0320850563,\"1446\":0.1946531737,\"1447\":0.076400465,\"1448\":0.4214063278,\"1449\":0.0640294976,\"1450\":0.0732177942,\"1451\":0.5416365354,\"1452\":0.2203402002,\"1453\":0.0816407751,\"1454\":0.3823227635,\"1455\":0.2418757874,\"1456\":0.4068716196,\"1457\":0.0544534236,\"1458\":0.0,\"1459\":0.0799335873,\"1460\":0.0674763833,\"1461\":0.0566056822,\"1462\":0.0872693324,\"1463\":0.1894086385,\"1464\":0.0558056699,\"1465\":0.0507313839,\"1466\":0.5172400228,\"1467\":0.1898982653,\"1468\":0.1077204267,\"1469\":0.2326649407,\"1470\":0.1101209503,\"1471\":0.2209376552,\"1472\":null,\"1473\":0.2835434364,\"1474\":0.0736387278,\"1475\":null,\"1476\":0.4156667239,\"1477\":0.0474781504,\"1478\":0.1086225994,\"1479\":0.1077742118,\"1480\":0.1520924345,\"1481\":0.2549178542,\"1482\":0.1845371192,\"1483\":0.0117909757,\"1484\":0.2826052504,\"1485\":0.1930851025,\"1486\":null,\"1487\":null,\"1488\":0.233472797,\"1489\":0.6088797489,\"1490\":0.1053808244,\"1491\":0.197664134,\"1492\":0.0,\"1493\":0.1768150207,\"1494\":0.0788163416,\"1495\":0.2375830279,\"1496\":null,\"1497\":0.2376963267,\"1498\":0.0742869155,\"1499\":0.2482566248,\"1500\":0.0625340539,\"1501\":0.0828124725,\"1502\":0.4958108573,\"1503\":0.4787957113,\"1504\":0.1997072553,\"1505\":0.2535743005,\"1506\":0.0198236831,\"1507\":0.0460675098,\"1508\":0.5098746042,\"1509\":0.1404362126,\"1510\":0.1711050572,\"1511\":0.0246200614,\"1512\":0.4963673779,\"1513\":0.484057282,\"1514\":0.114051488,\"1515\":0.1294438988,\"1516\":0.1891959533,\"1517\":0.0238539563,\"1518\":0.092436717,\"1519\":0.2350150722,\"1520\":0.2262341001,\"1521\":0.1097647897,\"1522\":0.2267804163,\"1523\":0.0526159388,\"1524\":0.0869595011,\"1525\":0.0314622203,\"1526\":0.575263559,\"1527\":0.1351570948,\"1528\":0.0706419914,\"1529\":0.0465347311,\"1530\":0.1919214845,\"1531\":0.1471464556,\"1532\":0.1143549836,\"1533\":0.3672197013,\"1534\":0.1110535644,\"1535\":0.217820635,\"1536\":0.1764323065,\"1537\":0.2379819491,\"1538\":0.0,\"1539\":0.4635460154,\"1540\":0.0244494927,\"1541\":0.2433318638,\"1542\":0.1367954433,\"1543\":0.2332110675,\"1544\":0.0,\"1545\":0.0937192129,\"1546\":0.1383205456,\"1547\":0.248770748,\"1548\":0.0,\"1549\":0.1044837098,\"1550\":0.2025336978,\"1551\":0.1742830974,\"1552\":0.4918145171,\"1553\":0.2841758431,\"1554\":0.0963600513,\"1555\":0.0336857941,\"1556\":0.0361925322,\"1557\":0.2143387824,\"1558\":0.169988559,\"1559\":null,\"1560\":0.0813514466,\"1561\":0.017794485,\"1562\":0.1514713317,\"1563\":0.133789247,\"1564\":0.1291900413,\"1565\":0.124140762,\"1566\":0.1289584223,\"1567\":0.0777489208,\"1568\":0.1508327209,\"1569\":0.114824738,\"1570\":0.5251199102,\"1571\":0.0566732249,\"1572\":0.0619987002,\"1573\":0.1382045512,\"1574\":0.1842387212,\"1575\":0.1957217231,\"1576\":0.4979344291,\"1577\":0.4969313873,\"1578\":0.086222658,\"1579\":0.1289228612,\"1580\":0.0473409368,\"1581\":0.52902053,\"1582\":0.3279852401,\"1583\":0.0645622741,\"1584\":0.522098038,\"1585\":0.0060603494,\"1586\":0.0259185885,\"1587\":0.5272336019,\"1588\":0.0795878174,\"1589\":null,\"1590\":null,\"1591\":0.0652287083,\"1592\":0.1119326607,\"1593\":0.2180305237,\"1594\":0.4275500911,\"1595\":0.5464967235,\"1596\":0.0,\"1597\":0.0113464286,\"1598\":0.2193388873,\"1599\":0.1651248755,\"1600\":0.0061696622,\"1601\":0.1219804013,\"1602\":0.2542332334,\"1603\":0.4868234085,\"1604\":null,\"1605\":0.1590148181,\"1606\":0.0369595464,\"1607\":0.1117594824,\"1608\":null,\"1609\":0.1591592892,\"1610\":0.0,\"1611\":0.2237618583,\"1612\":0.5689575502,\"1613\":0.0443320043,\"1614\":0.3348079392,\"1615\":0.1084331646,\"1616\":0.098713417,\"1617\":0.0719793668,\"1618\":0.2276607402,\"1619\":0.284441508,\"1620\":0.1089209151,\"1621\":0.077860317,\"1622\":0.0132541322,\"1623\":0.0334413088,\"1624\":0.50831553,\"1625\":0.2927878674,\"1626\":0.0953441766,\"1627\":0.2442189826,\"1628\":0.1440047082,\"1629\":0.0797848824,\"1630\":0.1369940531,\"1631\":0.0995039481,\"1632\":0.1170682491,\"1633\":0.0796681573,\"1634\":0.1261357981,\"1635\":0.072886818,\"1636\":0.4772487348,\"1637\":0.5318581712,\"1638\":0.222899683,\"1639\":0.0,\"1640\":0.1284110102,\"1641\":0.1375797254,\"1642\":0.0732009926,\"1643\":0.1891418741,\"1644\":0.4896740782,\"1645\":0.210561335,\"1646\":0.2210621109,\"1647\":0.0401183142,\"1648\":0.2216575165,\"1649\":0.121078018,\"1650\":0.1381936373,\"1651\":0.0764150228,\"1652\":0.2240100425,\"1653\":0.087561176,\"1654\":0.0116710225,\"1655\":null,\"1656\":0.0,\"1657\":0.1694130728,\"1658\":0.147281295,\"1659\":0.0604023351,\"1660\":0.2217598814,\"1661\":0.2084922068,\"1662\":0.0871403813,\"1663\":0.2255639455,\"1664\":0.0383266341,\"1665\":0.1015188854,\"1666\":0.5185746163,\"1667\":0.0,\"1668\":0.2130060877,\"1669\":0.1829179002,\"1670\":0.0908349759,\"1671\":0.0897846119,\"1672\":null,\"1673\":0.3438912304,\"1674\":0.2640515384,\"1675\":0.0518428752,\"1676\":0.5352294558,\"1677\":0.5518686493,\"1678\":0.2569579072,\"1679\":null,\"1680\":0.0698780942,\"1681\":0.064291848,\"1682\":0.2243283655,\"1683\":0.5142174533,\"1684\":null,\"1685\":0.4536260456,\"1686\":0.5316079794,\"1687\":0.5081460865,\"1688\":0.2260104565,\"1689\":0.0683469091,\"1690\":0.2269202923,\"1691\":0.0,\"1692\":null,\"1693\":0.2142647471,\"1694\":0.1950797291,\"1695\":0.2185725436,\"1696\":0.1364866044,\"1697\":0.0762503761,\"1698\":0.1221446509,\"1699\":0.2376591854,\"1700\":0.0970930958,\"1701\":0.0615129021,\"1702\":0.1506509146,\"1703\":0.4986792771,\"1704\":0.1904234879,\"1705\":0.1647141196,\"1706\":0.0847853327,\"1707\":0.03044639,\"1708\":0.2282629242,\"1709\":0.2090982724,\"1710\":0.0,\"1711\":0.5202484158,\"1712\":0.2332693345,\"1713\":0.1681530135,\"1714\":0.0,\"1715\":0.0222432139,\"1716\":0.0430741552,\"1717\":0.1256450343,\"1718\":0.1389152704,\"1719\":0.1090040903,\"1720\":0.1279281374,\"1721\":0.1141182393,\"1722\":0.1490968801,\"1723\":null,\"1724\":0.5837092845,\"1725\":0.2660093566,\"1726\":0.0375826746,\"1727\":0.2120027041,\"1728\":0.0292654265,\"1729\":0.0721327382,\"1730\":0.524292256,\"1731\":0.0827505256,\"1732\":0.1892856092,\"1733\":0.2028626524,\"1734\":0.2109500972,\"1735\":0.1725508915,\"1736\":0.2102041776,\"1737\":0.2127027367,\"1738\":0.1799792388,\"1739\":0.2093137453,\"1740\":0.1175780968,\"1741\":0.0984782351,\"1742\":0.0761856173,\"1743\":0.0032289113,\"1744\":0.5312949759,\"1745\":0.0624988465,\"1746\":0.2397425554,\"1747\":0.1744840279,\"1748\":0.0761103184,\"1749\":0.192681711,\"1750\":0.2462562812,\"1751\":0.5803178676,\"1752\":0.098629455,\"1753\":0.1503985402,\"1754\":0.1133858226,\"1755\":0.5083505618,\"1756\":0.0596503381,\"1757\":null,\"1758\":0.4169271824,\"1759\":null,\"1760\":0.2265827407,\"1761\":0.2154564869,\"1762\":0.0076054846,\"1763\":0.140075532,\"1764\":0.2255692316,\"1765\":0.4825447704,\"1766\":0.0790086437,\"1767\":0.0554996412,\"1768\":null,\"1769\":0.1287254773,\"1770\":0.1833259389,\"1771\":0.2596985166,\"1772\":0.08870342,\"1773\":0.0746894717,\"1774\":0.372830633,\"1775\":0.0720264664,\"1776\":0.0163646842,\"1777\":0.0364315622,\"1778\":0.1786243134,\"1779\":0.0470972195,\"1780\":0.2329388373,\"1781\":0.2069748581,\"1782\":null,\"1783\":0.2192970912,\"1784\":null,\"1785\":0.0,\"1786\":0.188973601,\"1787\":0.0720513603,\"1788\":0.1260226576,\"1789\":0.1425101513,\"1790\":0.114717552,\"1791\":0.1432672038,\"1792\":0.5547571028,\"1793\":0.0589636824,\"1794\":0.5350825614,\"1795\":0.5130108336,\"1796\":0.0734300643,\"1797\":0.2651330228,\"1798\":0.2105838779,\"1799\":0.0500338603,\"1800\":0.1546692044,\"1801\":0.2841857695,\"1802\":null,\"1803\":0.1349334896,\"1804\":0.2318217171,\"1805\":0.4524010296,\"1806\":0.4229425443,\"1807\":null,\"1808\":0.0955472158,\"1809\":0.1726051925,\"1810\":null,\"1811\":0.0696115967,\"1812\":0.1886651429,\"1813\":0.0747821286,\"1814\":0.1192645832,\"1815\":0.2130214145,\"1816\":0.0637751283,\"1817\":0.2365793168,\"1818\":0.0543877841,\"1819\":0.1305973919,\"1820\":0.1337619996,\"1821\":0.1620067386,\"1822\":0.0865524572,\"1823\":0.0855356716,\"1824\":0.0681133287,\"1825\":0.1070838229,\"1826\":0.2620406156,\"1827\":0.2296256406,\"1828\":null,\"1829\":0.186813306,\"1830\":0.1630712824,\"1831\":0.1570503835,\"1832\":0.1698823736,\"1833\":0.2097518466,\"1834\":0.0752358173,\"1835\":0.2485011067,\"1836\":0.1090191969,\"1837\":0.2445621569,\"1838\":0.1091777334,\"1839\":0.5057660526,\"1840\":0.0627314018,\"1841\":0.1915379742,\"1842\":0.213096763,\"1843\":0.0,\"1844\":0.1020909753,\"1845\":0.0725440996,\"1846\":0.5071619795,\"1847\":0.0,\"1848\":0.2245083796,\"1849\":0.0736755347,\"1850\":0.057201536,\"1851\":0.1990167415,\"1852\":null,\"1853\":null,\"1854\":0.0806573494,\"1855\":0.2274204355,\"1856\":0.0827639346,\"1857\":0.0847424223,\"1858\":0.068021796,\"1859\":0.2360671674,\"1860\":0.180162237,\"1861\":0.1677618424,\"1862\":0.1951683957,\"1863\":0.1016236516,\"1864\":null,\"1865\":0.5467780533,\"1866\":0.3415996833,\"1867\":0.0657184364,\"1868\":0.2063275798,\"1869\":0.128444183,\"1870\":0.1312484923,\"1871\":0.0303159225,\"1872\":0.1345252953,\"1873\":0.079477847,\"1874\":0.0962521134,\"1875\":0.212757945,\"1876\":0.0989647245,\"1877\":0.0898603935,\"1878\":0.229989405,\"1879\":0.1286205781,\"1880\":null,\"1881\":0.2820746797,\"1882\":0.1016769359,\"1883\":0.2283801936,\"1884\":0.1679274286,\"1885\":0.190770319,\"1886\":0.2114854023,\"1887\":0.0671458963,\"1888\":0.1300671498,\"1889\":0.1797733083,\"1890\":0.2638499288,\"1891\":0.0223435376,\"1892\":0.1489934815,\"1893\":0.5414505268,\"1894\":0.0971186364,\"1895\":0.4923014019,\"1896\":0.5823901672,\"1897\":0.2362130097,\"1898\":0.1313781893,\"1899\":0.5542166139,\"1900\":0.2356853966,\"1901\":0.1239201194,\"1902\":0.1338918276,\"1903\":0.0650438703,\"1904\":0.4929616647,\"1905\":0.1352757114,\"1906\":0.5635412568,\"1907\":0.1172342934,\"1908\":0.0199592662,\"1909\":0.1245893301,\"1910\":0.0587349946,\"1911\":0.1197886961,\"1912\":0.0716893349,\"1913\":0.0143213737,\"1914\":0.3043978551,\"1915\":0.18219626,\"1916\":0.1007502586,\"1917\":0.238609181,\"1918\":0.1584784576,\"1919\":0.0,\"1920\":0.1250747678,\"1921\":0.0606727457,\"1922\":0.2291734273,\"1923\":0.0346259674,\"1924\":0.177649574,\"1925\":0.0288662953,\"1926\":0.2323018657,\"1927\":0.1015196265,\"1928\":0.1987032877,\"1929\":0.0,\"1930\":0.1968277654,\"1931\":0.3916504262,\"1932\":0.2171829001,\"1933\":0.5223674141,\"1934\":0.0482037131,\"1935\":0.2021855983,\"1936\":null,\"1937\":0.121354288,\"1938\":0.0641875595,\"1939\":0.0,\"1940\":0.2138997066,\"1941\":0.2029720266,\"1942\":0.3794188324,\"1943\":0.5140237167,\"1944\":0.1943797991,\"1945\":0.1576185765,\"1946\":0.0,\"1947\":0.2312322847,\"1948\":0.1261212467,\"1949\":0.0900218024,\"1950\":0.0583322216,\"1951\":0.1062067266,\"1952\":0.1270999872,\"1953\":null,\"1954\":0.5396654233,\"1955\":0.0815804298,\"1956\":0.2294749811,\"1957\":0.0474316215,\"1958\":null,\"1959\":0.239586517,\"1960\":0.198589498,\"1961\":0.2043185134,\"1962\":0.0593546303,\"1963\":0.0700848713,\"1964\":0.0284829202,\"1965\":0.0,\"1966\":0.2349811664,\"1967\":0.4888080028,\"1968\":0.0826454619,\"1969\":0.1499240135,\"1970\":0.0914110645,\"1971\":0.0301583518,\"1972\":0.0676456118,\"1973\":0.0946247597,\"1974\":0.218533344,\"1975\":0.1869134362,\"1976\":0.1560092599,\"1977\":0.0751530429,\"1978\":0.0,\"1979\":0.0900067866,\"1980\":0.2185212963,\"1981\":0.2257686888,\"1982\":0.136991302,\"1983\":0.1920033794,\"1984\":null,\"1985\":0.0991859787,\"1986\":0.1272209614,\"1987\":0.2038461538,\"1988\":0.1421739515,\"1989\":0.0801067983,\"1990\":0.2074444279,\"1991\":0.0753965108,\"1992\":0.0595522629,\"1993\":0.2879957909,\"1994\":0.2007825242,\"1995\":0.3326117686,\"1996\":0.1281092464,\"1997\":0.0911100351,\"1998\":0.104174608,\"1999\":0.4710838361,\"2000\":0.0107239159,\"2001\":0.1831046863,\"2002\":0.0859636476,\"2003\":0.0640339145,\"2004\":0.5293959153,\"2005\":0.2596615114,\"2006\":0.5544458191,\"2007\":0.0712800988,\"2008\":0.1574201833,\"2009\":0.0,\"2010\":0.0,\"2011\":0.2192663273,\"2012\":0.0673139542,\"2013\":0.0232123738,\"2014\":0.1544805423,\"2015\":0.1857992575,\"2016\":0.1980052122,\"2017\":0.0620433967,\"2018\":0.0742156337,\"2019\":0.1428782179,\"2020\":0.2594888533,\"2021\":0.0807644235,\"2022\":0.5508196721,\"2023\":0.055122701,\"2024\":0.1141118633,\"2025\":0.2487323474,\"2026\":0.2601266615,\"2027\":0.2470122865,\"2028\":0.0582583065,\"2029\":null,\"2030\":0.0964466902,\"2031\":0.0525975711,\"2032\":null,\"2033\":0.085536156,\"2034\":null,\"2035\":0.0715240632,\"2036\":0.1402538419,\"2037\":0.2196072123,\"2038\":0.2271988238,\"2039\":0.1404139618,\"2040\":0.118842846,\"2041\":0.5701425802,\"2042\":0.0534647905,\"2043\":0.0786167125,\"2044\":0.225657865,\"2045\":0.1533117526,\"2046\":0.4662663041,\"2047\":0.5796076741,\"2048\":0.2018286034,\"2049\":null,\"2050\":0.2943071202,\"2051\":0.5378353185,\"2052\":0.2350105735,\"2053\":null,\"2054\":0.5442389458,\"2055\":0.1281007076,\"2056\":null,\"2057\":0.0185634192,\"2058\":0.0164628467,\"2059\":0.0,\"2060\":null,\"2061\":0.2384132255,\"2062\":0.1756335156,\"2063\":0.1034491236,\"2064\":0.1805272943,\"2065\":0.539955398,\"2066\":0.0911392167,\"2067\":0.2365636467,\"2068\":0.0838228295,\"2069\":0.193498889,\"2070\":0.3627888883,\"2071\":0.1056564857,\"2072\":0.2308473874,\"2073\":0.5359300215,\"2074\":0.0153335465,\"2075\":0.16335273,\"2076\":0.25823369,\"2077\":0.0464242316,\"2078\":0.1467815543,\"2079\":0.252392012,\"2080\":0.0991372183,\"2081\":0.1558443538,\"2082\":0.0658496127,\"2083\":0.4738164177,\"2084\":0.3688545886,\"2085\":0.5535712743,\"2086\":0.084362163,\"2087\":0.0751110845,\"2088\":null,\"2089\":0.5702757907,\"2090\":0.1219687198,\"2091\":0.1646070352,\"2092\":0.0882697702,\"2093\":0.1883433916,\"2094\":0.1004982116,\"2095\":0.1632472126,\"2096\":0.2062334704,\"2097\":0.4949493458,\"2098\":0.26926254,\"2099\":0.2126789564,\"2100\":0.2075556622,\"2101\":0.5711779293,\"2102\":0.0581540255,\"2103\":0.0705037444,\"2104\":0.5012818704,\"2105\":0.5485502803,\"2106\":0.2221393298,\"2107\":0.2894634233,\"2108\":0.0696717945,\"2109\":0.2029389202,\"2110\":0.2021383974,\"2111\":0.2181202569,\"2112\":0.5142600447,\"2113\":0.4320822433,\"2114\":0.069040259,\"2115\":0.0,\"2116\":null,\"2117\":0.1959646537,\"2118\":0.1576642486,\"2119\":0.3630138962,\"2120\":0.5256874107,\"2121\":0.2284195292,\"2122\":0.5663628697,\"2123\":0.284259558,\"2124\":0.0342041318,\"2125\":0.032932664,\"2126\":0.0116047402,\"2127\":0.0448003369,\"2128\":0.049640575,\"2129\":0.0487836502,\"2130\":0.1396775199,\"2131\":0.1282501592,\"2132\":0.1313326232,\"2133\":0.4735416356,\"2134\":0.0732857813,\"2135\":0.0616658683,\"2136\":0.1693897024,\"2137\":0.0128812228,\"2138\":0.0186406013,\"2139\":0.1248446067,\"2140\":0.0609126777,\"2141\":0.1467812349,\"2142\":0.5212085399,\"2143\":null,\"2144\":0.1097847299,\"2145\":0.0813083357,\"2146\":0.0549561075,\"2147\":0.0,\"2148\":0.0652308477,\"2149\":0.0,\"2150\":0.1885453192,\"2151\":0.4827918593,\"2152\":0.1254617503,\"2153\":null,\"2154\":null,\"2155\":0.2465352805,\"2156\":0.2144495199,\"2157\":0.2084820719,\"2158\":0.2271819843,\"2159\":0.2561176138,\"2160\":0.1983683279,\"2161\":null,\"2162\":0.3740120903,\"2163\":0.0798112185,\"2164\":0.1927994192,\"2165\":0.1975391216,\"2166\":0.3526628674,\"2167\":null,\"2168\":0.2328665429,\"2169\":0.1306683731,\"2170\":0.0,\"2171\":0.1444765913,\"2172\":0.0849808113,\"2173\":0.0648912628,\"2174\":0.25315184,\"2175\":0.1161958984,\"2176\":0.1866118474,\"2177\":0.2166366451,\"2178\":0.0525529599,\"2179\":0.2920233525,\"2180\":0.047445312,\"2181\":0.0671087973,\"2182\":0.206378602,\"2183\":0.2599667277,\"2184\":0.5602578169,\"2185\":0.1273276807,\"2186\":0.2236583345,\"2187\":0.2455373514,\"2188\":0.0327968206,\"2189\":0.4031393788,\"2190\":null,\"2191\":0.0,\"2192\":null,\"2193\":0.2160960219,\"2194\":0.0824605919,\"2195\":0.0499867918,\"2196\":0.034071114,\"2197\":0.0338314864,\"2198\":null,\"2199\":0.0,\"2200\":0.104909977,\"2201\":0.0636892939,\"2202\":0.0834525373,\"2203\":0.2628521428,\"2204\":0.1446746025,\"2205\":0.1099814955,\"2206\":0.0387286702,\"2207\":null,\"2208\":0.2354055878,\"2209\":0.2672412174,\"2210\":0.0219711615,\"2211\":0.1951243562,\"2212\":0.0659138774,\"2213\":0.1017854464,\"2214\":0.0968121052,\"2215\":0.0140309492,\"2216\":0.5142238545,\"2217\":0.2013005155,\"2218\":0.0810399706,\"2219\":0.2504838134,\"2220\":0.0786853928,\"2221\":0.1629401777,\"2222\":0.2608412129,\"2223\":0.1940448276,\"2224\":0.5323407031,\"2225\":0.3289379864,\"2226\":0.0367848172,\"2227\":0.5460981831,\"2228\":null,\"2229\":0.5337278577,\"2230\":0.5130278886,\"2231\":0.1226857381,\"2232\":null,\"2233\":0.12472838,\"2234\":0.2355297126,\"2235\":0.111154277,\"2236\":0.2194439016,\"2237\":0.2632568526,\"2238\":0.5230538061,\"2239\":0.0310948627,\"2240\":0.0858608621,\"2241\":0.2320525502,\"2242\":0.1876306623,\"2243\":0.0520211966,\"2244\":null,\"2245\":0.1821740877,\"2246\":0.5178195577,\"2247\":0.0385221904,\"2248\":0.5617402335,\"2249\":0.0,\"2250\":null,\"2251\":0.082540607,\"2252\":0.5549681538,\"2253\":0.5259422867,\"2254\":0.0889909728,\"2255\":0.2315900897,\"2256\":0.6588849452,\"2257\":0.088711877,\"2258\":0.0362750887,\"2259\":0.115752544,\"2260\":0.1649233272,\"2261\":0.0,\"2262\":0.0386199062,\"2263\":null,\"2264\":0.2903897908,\"2265\":0.1039194565,\"2266\":0.2336362588,\"2267\":0.2742068907,\"2268\":0.0741629039,\"2269\":0.0888292296,\"2270\":0.0847274352,\"2271\":0.0130872184,\"2272\":0.0803431261,\"2273\":0.1185297725,\"2274\":0.4776831768,\"2275\":null,\"2276\":0.0327753132,\"2277\":0.0,\"2278\":0.1855629108,\"2279\":0.0705821357,\"2280\":0.2264953608,\"2281\":0.0,\"2282\":0.1785750656,\"2283\":0.1844756919,\"2284\":null,\"2285\":0.472088215,\"2286\":0.0682819932,\"2287\":0.185333467,\"2288\":0.1016295966,\"2289\":0.5204403473,\"2290\":0.1908918453,\"2291\":0.2346718251,\"2292\":0.2564605986,\"2293\":null,\"2294\":0.1622498981,\"2295\":0.3748868132,\"2296\":0.4590119743,\"2297\":0.0769950437,\"2298\":null,\"2299\":0.0921243287,\"2300\":0.0,\"2301\":0.4563833628,\"2302\":0.1832220258,\"2303\":0.1777634661,\"2304\":0.2119085572,\"2305\":0.0019406476,\"2306\":0.082386685,\"2307\":0.0439638129,\"2308\":0.1635634,\"2309\":0.0,\"2310\":0.184800836,\"2311\":0.0533349495,\"2312\":0.0598528467,\"2313\":0.1499707829,\"2314\":0.2189602127,\"2315\":null,\"2316\":0.2200611907,\"2317\":0.1294109196,\"2318\":null,\"2319\":0.1566548154,\"2320\":0.0476405655,\"2321\":0.0,\"2322\":0.2015348235,\"2323\":0.1956018216,\"2324\":0.0698785247,\"2325\":0.0811511548,\"2326\":0.540714026,\"2327\":0.1446131454,\"2328\":0.1228312123,\"2329\":0.2927639406,\"2330\":null,\"2331\":0.0986280313,\"2332\":0.1181228504,\"2333\":0.0174248446,\"2334\":0.2279454071,\"2335\":0.054017316,\"2336\":0.1175199616,\"2337\":0.0293242189,\"2338\":0.1512825025,\"2339\":0.5213864975,\"2340\":0.5222655885,\"2341\":0.5446513361,\"2342\":0.2314338686,\"2343\":0.5432833113,\"2344\":0.0460389505,\"2345\":0.0513568102,\"2346\":0.2283936911,\"2347\":0.1304007422,\"2348\":null,\"2349\":0.048140105,\"2350\":0.1305778104,\"2351\":0.4488866362,\"2352\":0.1584774301,\"2353\":0.1224700762,\"2354\":0.1602473909,\"2355\":0.0777954988,\"2356\":0.0807146308,\"2357\":0.0639582059,\"2358\":0.0634151148,\"2359\":0.0242733827,\"2360\":0.3997642518,\"2361\":0.0278993316,\"2362\":0.0521735263,\"2363\":0.2128603971,\"2364\":0.019586878,\"2365\":0.0,\"2366\":0.0854625307,\"2367\":0.1159711367,\"2368\":0.1397178999,\"2369\":0.2482050974,\"2370\":0.2511903134,\"2371\":0.1369884384,\"2372\":0.0214653609,\"2373\":0.3257856119,\"2374\":null,\"2375\":0.0,\"2376\":0.0638238031,\"2377\":0.0953773054,\"2378\":0.1351647741,\"2379\":0.0611172333,\"2380\":0.1535458051,\"2381\":0.2055637297,\"2382\":0.0769696671,\"2383\":0.5530289832,\"2384\":0.0782969325,\"2385\":0.2312345997,\"2386\":0.2537308406,\"2387\":0.5114418219,\"2388\":0.0844246179,\"2389\":0.1430087526,\"2390\":0.5874489703,\"2391\":0.1616608814,\"2392\":0.0832742724,\"2393\":0.111595311,\"2394\":0.1485037227,\"2395\":0.2778986662,\"2396\":0.0622213705,\"2397\":0.2114662437,\"2398\":0.1108492697,\"2399\":0.1887287584,\"2400\":0.2163023927,\"2401\":0.225628549,\"2402\":0.0525231893,\"2403\":0.1996226107,\"2404\":0.0696720767,\"2405\":0.3252644216,\"2406\":0.2469696791,\"2407\":0.138614692,\"2408\":0.2555054022,\"2409\":0.1721213569,\"2410\":0.1179359575,\"2411\":0.2164109464,\"2412\":0.0738254212,\"2413\":0.28551211,\"2414\":0.0274535225,\"2415\":0.1618780975,\"2416\":0.0077905844,\"2417\":0.2396422086,\"2418\":0.073771548,\"2419\":0.0770196862,\"2420\":0.0807817104,\"2421\":null,\"2422\":0.0546505357,\"2423\":null,\"2424\":0.3276979388,\"2425\":0.0376445331,\"2426\":0.0783432117,\"2427\":0.0681327506,\"2428\":0.2468300555,\"2429\":0.1170122228,\"2430\":0.0161393948,\"2431\":null,\"2432\":0.0615197386,\"2433\":0.0,\"2434\":0.0120925099,\"2435\":0.5189907619,\"2436\":0.007622327,\"2437\":0.0797751893,\"2438\":0.0603069495,\"2439\":0.2163679303,\"2440\":0.244792483,\"2441\":0.0762680308,\"2442\":0.1039358766,\"2443\":0.11763176,\"2444\":0.0992188257,\"2445\":0.1989373878,\"2446\":0.2324263371,\"2447\":0.114240998,\"2448\":0.2162617998,\"2449\":0.1598055446,\"2450\":null,\"2451\":0.219315181,\"2452\":0.5226526925,\"2453\":0.0287443575,\"2454\":0.0790677235,\"2455\":0.0764099355,\"2456\":0.0051094199,\"2457\":0.0212272979,\"2458\":0.1410472081,\"2459\":0.2347415558,\"2460\":0.2072272419,\"2461\":0.0705039496,\"2462\":0.203097648,\"2463\":0.2622957586,\"2464\":0.1720124629,\"2465\":0.2209074567,\"2466\":0.4435109797,\"2467\":0.0,\"2468\":0.0845596152,\"2469\":0.1282722916,\"2470\":0.4781246389,\"2471\":0.217169257,\"2472\":0.0567165124,\"2473\":0.0955572328,\"2474\":0.0738557971,\"2475\":0.1218816574,\"2476\":0.0673785721,\"2477\":0.132943806,\"2478\":0.5008851507,\"2479\":0.4599029825,\"2480\":null,\"2481\":0.4846045062,\"2482\":0.0756148734,\"2483\":0.1179138616,\"2484\":0.0656972412,\"2485\":0.1478027258,\"2486\":0.1497664135,\"2487\":0.2424744699,\"2488\":0.2027188255,\"2489\":0.0988376598,\"2490\":0.370138845,\"2491\":0.039514181,\"2492\":0.0767496853,\"2493\":0.0453468406,\"2494\":0.1612103016,\"2495\":0.0631974101,\"2496\":0.3323318686,\"2497\":0.0586465691,\"2498\":0.3558085091,\"2499\":0.0557552705,\"2500\":0.0769841434,\"2501\":0.5977665497,\"2502\":0.0,\"2503\":0.1258202937,\"2504\":0.0473391259,\"2505\":0.0598060142,\"2506\":0.5645414937,\"2507\":0.5219449805,\"2508\":0.08974367,\"2509\":0.0195758837,\"2510\":null,\"2511\":0.0943884004,\"2512\":0.0825434659,\"2513\":0.5595740211,\"2514\":0.4041182115,\"2515\":0.083381061,\"2516\":0.1340795068,\"2517\":0.067264934,\"2518\":null,\"2519\":0.5391846544,\"2520\":0.2101996412,\"2521\":0.5710365259,\"2522\":0.0765214726,\"2523\":0.1889158717,\"2524\":0.1358873071,\"2525\":0.2068380366,\"2526\":0.2998391578,\"2527\":null,\"2528\":0.0181164085,\"2529\":0.0221407135,\"2530\":0.1936077434,\"2531\":0.2456747484,\"2532\":0.5188243812,\"2533\":0.2850653268,\"2534\":0.0674863701,\"2535\":null,\"2536\":0.0,\"2537\":0.0868419934,\"2538\":0.0903579666,\"2539\":0.0852106516,\"2540\":0.0,\"2541\":0.0655282383,\"2542\":0.2842675071,\"2543\":0.0726754676,\"2544\":0.5798216163,\"2545\":0.0,\"2546\":0.0,\"2547\":0.0213153225,\"2548\":0.5488492042,\"2549\":0.2582952803,\"2550\":0.1693399662,\"2551\":0.0665788839,\"2552\":0.1328248084,\"2553\":0.3183869529,\"2554\":0.22027513,\"2555\":0.1830635376,\"2556\":0.0719332958,\"2557\":null,\"2558\":0.5224018677,\"2559\":0.4258447638,\"2560\":0.51002395,\"2561\":0.206907056,\"2562\":null,\"2563\":0.5176536749,\"2564\":0.5310265921,\"2565\":0.1944242248,\"2566\":0.0687345075,\"2567\":0.0438700538,\"2568\":0.2662998662,\"2569\":null,\"2570\":0.0751481608,\"2571\":0.0564708842,\"2572\":0.216240757,\"2573\":0.4329309865,\"2574\":null,\"2575\":0.0064715574,\"2576\":null,\"2577\":0.0739349705,\"2578\":0.5929911812,\"2579\":0.0629905239,\"2580\":0.2459149785,\"2581\":0.0891923053,\"2582\":0.104433097,\"2583\":0.0675385503,\"2584\":0.1828411287,\"2585\":0.0963766761,\"2586\":0.0123549646,\"2587\":0.1723296157,\"2588\":0.4650271051,\"2589\":0.0796678662,\"2590\":0.1365152822,\"2591\":0.2071588142,\"2592\":0.0739338112,\"2593\":0.0455238208,\"2594\":0.0972620226,\"2595\":0.5208916372,\"2596\":0.5393780255,\"2597\":0.2639966912,\"2598\":0.2411485523,\"2599\":0.0678716635,\"2600\":0.1523914463,\"2601\":0.0602571444,\"2602\":0.2094240838,\"2603\":0.2230575024,\"2604\":0.0680588376,\"2605\":0.5513285611,\"2606\":0.5026789818,\"2607\":0.2414159255,\"2608\":0.0882526109,\"2609\":0.0644381927,\"2610\":0.0965631343,\"2611\":0.5457419071,\"2612\":0.0876757964,\"2613\":0.0650729528,\"2614\":0.5462994132,\"2615\":0.1878419672,\"2616\":0.0396472923,\"2617\":0.5551792293,\"2618\":0.0849864864,\"2619\":0.0626663806,\"2620\":0.1750830761,\"2621\":0.2654659673,\"2622\":0.0517164009,\"2623\":0.1786609705,\"2624\":0.074074763,\"2625\":0.0975999112,\"2626\":0.0792188892,\"2627\":0.5719426483,\"2628\":0.0468794405,\"2629\":0.0527623491,\"2630\":0.1891400458,\"2631\":0.2693447362,\"2632\":0.0,\"2633\":null,\"2634\":0.0373040089,\"2635\":null,\"2636\":0.4768921634,\"2637\":0.6796764264,\"2638\":null,\"2639\":0.096411471,\"2640\":0.048641414,\"2641\":0.1922432879,\"2642\":0.1440360137,\"2643\":0.1020284664,\"2644\":0.241629824,\"2645\":0.0629139494,\"2646\":0.086056762,\"2647\":0.0,\"2648\":0.2216756112,\"2649\":0.0028740488,\"2650\":0.2309457099,\"2651\":0.0851450055,\"2652\":0.0533544006,\"2653\":0.4890726868,\"2654\":0.2066352226,\"2655\":0.0799723961,\"2656\":0.1830071458,\"2657\":0.0813986014,\"2658\":0.0325497851,\"2659\":0.2526712297,\"2660\":0.2289268963,\"2661\":0.2051714565,\"2662\":0.2302157665,\"2663\":0.0256622164,\"2664\":0.1982547381,\"2665\":0.1404165573,\"2666\":0.0,\"2667\":0.2004130676,\"2668\":null,\"2669\":0.0527148838,\"2670\":0.0597723094,\"2671\":0.621426049,\"2672\":0.1958248592,\"2673\":0.21628146,\"2674\":0.5377672273,\"2675\":0.2044939926,\"2676\":null,\"2677\":0.2200616203,\"2678\":0.2226144887,\"2679\":null,\"2680\":0.1337492167,\"2681\":0.035299562,\"2682\":0.0662315697,\"2683\":0.0743996697,\"2684\":0.0730965868,\"2685\":0.0765390502,\"2686\":0.1066372504,\"2687\":0.1013480285,\"2688\":0.199154475,\"2689\":0.0296563236,\"2690\":0.2260584274,\"2691\":0.0455782785,\"2692\":0.0806666833,\"2693\":0.0324918737,\"2694\":null,\"2695\":0.2293180472,\"2696\":0.0,\"2697\":0.4498581405,\"2698\":0.5911271095,\"2699\":0.133500143,\"2700\":0.0375114631,\"2701\":0.3109500684,\"2702\":0.093350379,\"2703\":0.2127392381,\"2704\":0.0509196389,\"2705\":null,\"2706\":0.0777004354,\"2707\":0.0879579065,\"2708\":0.1962327527,\"2709\":0.261441983,\"2710\":0.0592542582,\"2711\":0.0450201659,\"2712\":0.494604142,\"2713\":0.003497688,\"2714\":null,\"2715\":0.7165999531,\"2716\":0.1210937563,\"2717\":0.1208777731,\"2718\":0.0,\"2719\":0.0,\"2720\":0.2293218597,\"2721\":0.0909477155,\"2722\":0.2249149861,\"2723\":0.0499016104,\"2724\":null,\"2725\":0.0865610401,\"2726\":0.6568672663,\"2727\":0.2101961198,\"2728\":0.0626745387,\"2729\":0.2181757884,\"2730\":0.034927806,\"2731\":0.039040353,\"2732\":0.1867465139,\"2733\":0.0425669549,\"2734\":0.048885071,\"2735\":0.0512706499,\"2736\":0.0782908321,\"2737\":0.0550017936,\"2738\":0.2529606142,\"2739\":0.2831062088,\"2740\":0.0165930772,\"2741\":0.1866038204,\"2742\":0.2252965495,\"2743\":null,\"2744\":0.1485927824,\"2745\":0.059852593,\"2746\":0.0,\"2747\":0.043725562,\"2748\":null,\"2749\":0.1138642683,\"2750\":0.2691439118,\"2751\":0.078695767,\"2752\":0.1683091663,\"2753\":0.2358894783,\"2754\":0.0900544099,\"2755\":0.4768785453,\"2756\":0.1496295251,\"2757\":0.0485529718,\"2758\":0.0740505984,\"2759\":0.1292603188,\"2760\":0.1351071279,\"2761\":0.2135338778,\"2762\":0.2330538205,\"2763\":0.2769199118,\"2764\":0.50806095,\"2765\":0.1316094111,\"2766\":0.2450170774,\"2767\":0.0703138225,\"2768\":null,\"2769\":0.0,\"2770\":0.2008627458,\"2771\":0.5167822441,\"2772\":0.0532073952,\"2773\":0.211509443,\"2774\":0.0685179163,\"2775\":0.0186248189,\"2776\":0.0541444057,\"2777\":0.0790505
[truncated: 1,859,687 more chars]
