# Supplementary material for: Dynamic Organellar Mapping in yeast reveals extensive protein localization changes during ER stress
Source: Nat Commun. 2025 Dec 2;16:10842. doi: 10.1038/s41467-025-66946-8 (PMC12672650; doi:10.1038/s41467-025-66946-8)
Supplement: Supplementary file 17 — Supplementary Data 14 [file 41467_2025_66946_MOESM17_ESM.zip › Supplementary Data 14/ER Stress Maps/AnalysedDatasets_ER_stress_Tunicamycin.json]

{
    "ER stress Tunicamycin maps": {
        "0/1 normalized data": "{\"Original Protein IDs\":{\"0\":\"A5Z2X5\",\"1\":\"D6W196\",\"2\":\"O13297\",\"3\":\"O13329\",\"4\":\"O13516\",\"5\":\"O13525\",\"6\":\"O13539\",\"7\":\"O13547\",\"8\":\"O13563;O13563-2\",\"9\":\"O13585\",\"10\":\"O14455\",\"11\":\"O14467\",\"12\":\"O43137\",\"13\":\"O60200\",\"14\":\"O74700\",\"15\":\"O94742\",\"16\":\"P00044\",\"17\":\"P00127\",\"18\":\"P00128\",\"19\":\"P00175\",\"20\":\"P00330\",\"21\":\"P00358\",\"22\":\"P00359\",\"23\":\"P00360\",\"24\":\"P00401\",\"25\":\"P00410\",\"26\":\"P00424\",\"27\":\"P00425\",\"28\":\"P00427\",\"29\":\"P00431\",\"30\":\"P00445\",\"31\":\"P00447\",\"32\":\"P00498\",\"33\":\"P00546\",\"34\":\"P00549\",\"35\":\"P00560\",\"36\":\"P00729\",\"37\":\"P00812\",\"38\":\"P00815\",\"39\":\"P00817\",\"40\":\"P00830\",\"41\":\"P00890\",\"42\":\"P00899\",\"43\":\"P00924\",\"44\":\"P00925\",\"45\":\"P00927\",\"46\":\"P00931\",\"47\":\"P00937\",\"48\":\"P00942\",\"49\":\"P00950\",\"50\":\"P00958\",\"51\":\"P01097\",\"52\":\"P01098\",\"53\":\"P01119\",\"54\":\"P01120\",\"55\":\"P01123\",\"56\":\"P02294\",\"57\":\"P02309\",\"58\":\"P02381\",\"59\":\"P02400\",\"60\":\"P02406\",\"61\":\"P02557\",\"62\":\"P02829\",\"63\":\"P02992\",\"64\":\"P02994\",\"65\":\"P03871\",\"66\":\"P03872\",\"67\":\"P03874\",\"68\":\"P03875\",\"69\":\"P03962\",\"70\":\"P03965\",\"71\":\"P04037\",\"72\":\"P04046\",\"73\":\"P04050\",\"74\":\"P04051\",\"75\":\"P04076\",\"76\":\"P04147\",\"77\":\"P04161\",\"78\":\"P04387\",\"79\":\"P04449\",\"80\":\"P04456\",\"81\":\"P04710\",\"82\":\"P04786\",\"83\":\"P04801\",\"84\":\"P04802\",\"85\":\"P04803\",\"86\":\"P04806\",\"87\":\"P04807\",\"88\":\"P04819-2;P04819\",\"89\":\"P04821\",\"90\":\"P04840\",\"91\":\"P04912;P04911\",\"92\":\"P05030;P19657\",\"93\":\"P05066\",\"94\":\"P05150\",\"95\":\"P05317\",\"96\":\"P05318\",\"97\":\"P05319\",\"98\":\"P05373\",\"99\":\"P05374\",\"100\":\"P05375\",\"101\":\"P05453\",\"102\":\"P05626\",\"103\":\"P05694\",\"104\":\"P05737\",\"105\":\"P05738\",\"106\":\"P05739\",\"107\":\"P05740\",\"108\":\"P05744\",\"109\":\"P05745\",\"110\":\"P05747\",\"111\":\"P05748\",\"112\":\"P05749\",\"113\":\"P05750\",\"114\":\"P05755\",\"115\":\"P05756\",\"116\":\"P05759\",\"117\":\"P05986\",\"118\":\"P06100\",\"119\":\"P06101\",\"120\":\"P06102\",\"121\":\"P06103\",\"122\":\"P06105\",\"123\":\"P06106\",\"124\":\"P06168\",\"125\":\"P06169\",\"126\":\"P06182\",\"127\":\"P06197\",\"128\":\"P06208;P06208-2\",\"129\":\"P06243\",\"130\":\"P06245\",\"131\":\"P06634\",\"132\":\"P06700\",\"133\":\"P06701\",\"134\":\"P06704\",\"135\":\"P06773\",\"136\":\"P06775\",\"137\":\"P06776\",\"138\":\"P06777\",\"139\":\"P06778;P06778-3;P06778-2\",\"140\":\"P06779\",\"141\":\"P06780\",\"142\":\"P06781\",\"143\":\"P06782\",\"144\":\"P06784\",\"145\":\"P06785\",\"146\":\"P06786\",\"147\":\"P06787\",\"148\":\"P06839\",\"149\":\"P06844\",\"150\":\"P07143\",\"151\":\"P07149\",\"152\":\"P07170\",\"153\":\"P07172\",\"154\":\"P07213\",\"155\":\"P07236\",\"156\":\"P07244\",\"157\":\"P07245\",\"158\":\"P07246\",\"159\":\"P07248\",\"160\":\"P07251\",\"161\":\"P07253\",\"162\":\"P07255\",\"163\":\"P07256\",\"164\":\"P07257\",\"165\":\"P07258\",\"166\":\"P07259\",\"167\":\"P07260\",\"168\":\"P07262\",\"169\":\"P07263-2;P07263\",\"170\":\"P07264\",\"171\":\"P07266\",\"172\":\"P07267\",\"173\":\"P07269\",\"174\":\"P07273\",\"175\":\"P07274\",\"176\":\"P07275\",\"177\":\"P07277\",\"178\":\"P07278\",\"179\":\"P07281;P07280\",\"180\":\"P07283\",\"181\":\"P07284\",\"182\":\"P07285\",\"183\":\"P07342\",\"184\":\"P07347\",\"185\":\"P07560\",\"186\":\"P07702\",\"187\":\"P07703\",\"188\":\"P07806-2;P07806\",\"189\":\"P07807\",\"190\":\"P07884-2;P07884\",\"191\":\"P07991\",\"192\":\"P08004\",\"193\":\"P08018\",\"194\":\"P08067\",\"195\":\"P08417\",\"196\":\"P08425\",\"197\":\"P08456\",\"198\":\"P08466\",\"199\":\"P08518\",\"200\":\"P08524\",\"201\":\"P08525\",\"202\":\"P08539\",\"203\":\"P08566\",\"204\":\"P08593\",\"205\":\"P08678\",\"206\":\"P08679\",\"207\":\"P09032\",\"208\":\"P09064\",\"209\":\"P09232\",\"210\":\"P09436\",\"211\":\"P09440\",\"212\":\"P09457\",\"213\":\"P09547\",\"214\":\"P09620\",\"215\":\"P09624\",\"216\":\"P09733\",\"217\":\"P09734\",\"218\":\"P09798\",\"219\":\"P09880\",\"220\":\"P09938\",\"221\":\"P09950\",\"222\":\"P0C0V8\",\"223\":\"P0C2H6;P0C2H7\",\"224\":\"P0C2H8\",\"225\":\"P0C2H9\",\"226\":\"P0C2I9\",\"227\":\"P0C2J3\",\"228\":\"P0C5N3\",\"229\":\"P0CS90\",\"230\":\"P0CT04\",\"231\":\"P0CX24;P0CX23\",\"232\":\"P0CX26;P0CX25\",\"233\":\"P0CX28;P0CX27\",\"234\":\"P0CX30;P0CX29\",\"235\":\"P0CX32;P0CX31\",\"236\":\"P0CX34;P0CX33\",\"237\":\"P0CX36;P0CX35\",\"238\":\"P0CX38;P0CX37\",\"239\":\"P0CX40;P0CX39\",\"240\":\"P0CX42;P0CX41\",\"241\":\"P0CX44;P0CX43\",\"242\":\"P0CX46;P0CX45\",\"243\":\"P0CX48;P0CX47\",\"244\":\"P0CX50;P0CX49\",\"245\":\"P0CX52;P0CX51\",\"246\":\"P0CX54;P0CX53\",\"247\":\"P0CX56;P0CX55\",\"248\":\"P0CX83;P0CX82\",\"249\":\"P0CX85;P0CX84\",\"250\":\"P10080\",\"251\":\"P10081\",\"252\":\"P10127\",\"253\":\"P10363\",\"254\":\"P10507\",\"255\":\"P10566\",\"256\":\"P10591\",\"257\":\"P10592\",\"258\":\"P10614\",\"259\":\"P10622\",\"260\":\"P10659\",\"261\":\"P10662\",\"262\":\"P10664\",\"263\":\"P10823\",\"264\":\"P10834\",\"265\":\"P10849\",\"266\":\"P10869\",\"267\":\"P10961\",\"268\":\"P10962\",\"269\":\"P10964\",\"270\":\"P11075\",\"271\":\"P11076\",\"272\":\"P11154\",\"273\":\"P11325\",\"274\":\"P11353\",\"275\":\"P11412\",\"276\":\"P11433\",\"277\":\"P11484\",\"278\":\"P11491\",\"279\":\"P11632\",\"280\":\"P11633\",\"281\":\"P11655\",\"282\":\"P11709\",\"283\":\"P11745\",\"284\":\"P11747\",\"285\":\"P11792\",\"286\":\"P11914\",\"287\":\"P11938\",\"288\":\"P11972\",\"289\":\"P11978\",\"290\":\"P11986\",\"291\":\"P12383\",\"292\":\"P12385\",\"293\":\"P12611\",\"294\":\"P12612\",\"295\":\"P12630\",\"296\":\"P12683\",\"297\":\"P12684\",\"298\":\"P12686\",\"299\":\"P12687\",\"300\":\"P12688\",\"301\":\"P12695\",\"302\":\"P12709\",\"303\":\"P12753\",\"304\":\"P12754\",\"305\":\"P12868\",\"306\":\"P12887\",\"307\":\"P12904\",\"308\":\"P12945\",\"309\":\"P12962\",\"310\":\"P13134\",\"311\":\"P13185\",\"312\":\"P13186\",\"313\":\"P13188\",\"314\":\"P13259\",\"315\":\"P13298\",\"316\":\"P13382\",\"317\":\"P13393\",\"318\":\"P13433\",\"319\":\"P13517\",\"320\":\"P13586\",\"321\":\"P13663\",\"322\":\"P13712\",\"323\":\"P13856\",\"324\":\"P14020\",\"325\":\"P14063\",\"326\":\"P14065\",\"327\":\"P14120\",\"328\":\"P14126\",\"329\":\"P14127;P02407\",\"330\":\"P14164\",\"331\":\"P14180\",\"332\":\"P14306\",\"333\":\"P14359\",\"334\":\"P14540\",\"335\":\"P14680\",\"336\":\"P14681\",\"337\":\"P14693\",\"338\":\"P14741\",\"339\":\"P14742\",\"340\":\"P14743\",\"341\":\"P14747\",\"342\":\"P14772\",\"343\":\"P14832\",\"344\":\"P14843\",\"345\":\"P14904\",\"346\":\"P14906\",\"347\":\"P14907\",\"348\":\"P14908\",\"349\":\"P14922\",\"350\":\"P15019\",\"351\":\"P15108\",\"352\":\"P15179\",\"353\":\"P15180\",\"354\":\"P15274\",\"355\":\"P15303\",\"356\":\"P15367\",\"357\":\"P15424\",\"358\":\"P15436\",\"359\":\"P15442\",\"360\":\"P15454\",\"361\":\"P15496\",\"362\":\"P15565-2;P15565\",\"363\":\"P15624\",\"364\":\"P15625\",\"365\":\"P15646\",\"366\":\"P15700\",\"367\":\"P15703\",\"368\":\"P15705\",\"369\":\"P15731\",\"370\":\"P15790\",\"371\":\"P15873\",\"372\":\"P15891\",\"373\":\"P15938\",\"374\":\"P15992\",\"375\":\"P16120\",\"376\":\"P16140\",\"377\":\"P16370\",\"378\":\"P16387\",\"379\":\"P16451\",\"380\":\"P16474\",\"381\":\"P16521\",\"382\":\"P16547\",\"383\":\"P16550\",\"384\":\"P16603\",\"385\":\"P16622\",\"386\":\"P16649\",\"387\":\"P16658\",\"388\":\"P16661\",\"389\":\"P16664\",\"390\":\"P16861\",\"391\":\"P16862\",\"392\":\"P16892\",\"393\":\"P16965\",\"394\":\"P17065\",\"395\":\"P17076\",\"396\":\"P17106\",\"397\":\"P17119\",\"398\":\"P17121\",\"399\":\"P17157\",\"400\":\"P17255\",\"401\":\"P17423\",\"402\":\"P17505\",\"403\":\"P17536\",\"404\":\"P17555\",\"405\":\"P17558\",\"406\":\"P17629\",\"407\":\"P17649\",\"408\":\"P17695-2;P17695\",\"409\":\"P17709\",\"410\":\"P17883\",\"411\":\"P17890\",\"412\":\"P17891\",\"413\":\"P17898\",\"414\":\"P17967\",\"415\":\"P18239\",\"416\":\"P18409\",\"417\":\"P18480\",\"418\":\"P18496\",\"419\":\"P18544\",\"420\":\"P18562\",\"421\":\"P18634\",\"422\":\"P18759\",\"423\":\"P18851\",\"424\":\"P18852\",\"425\":\"P18888\",\"426\":\"P18899\",\"427\":\"P18900\",\"428\":\"P18961\",\"429\":\"P18962\",\"430\":\"P18963\",\"431\":\"P19073\",\"432\":\"P19097\",\"433\":\"P19145\",\"434\":\"P19146\",\"435\":\"P19158\",\"436\":\"P19262\",\"437\":\"P19263\",\"438\":\"P19358\",\"439\":\"P19414\",\"440\":\"P19454\",\"441\":\"P19516\",\"442\":\"P19524\",\"443\":\"P19658\",\"444\":\"P19659\",\"445\":\"P19735\",\"446\":\"P19736\",\"447\":\"P19807\",\"448\":\"P19812\",\"449\":\"P19880\",\"450\":\"P19881\",\"451\":\"P19882\",\"452\":\"P19955\",\"453\":\"P19956\",\"454\":\"P20049\",\"455\":\"P20051\",\"456\":\"P20053\",\"457\":\"P20081\",\"458\":\"P20095\",\"459\":\"P20107\",\"460\":\"P20133\",\"461\":\"P20424\",\"462\":\"P20433\",\"463\":\"P20434\",\"464\":\"P20435\",\"465\":\"P20436\",\"466\":\"P20447\",\"467\":\"P20448\",\"468\":\"P20449\",\"469\":\"P20457\",\"470\":\"P20459\",\"471\":\"P20484\",\"472\":\"P20485\",\"473\":\"P20486\",\"474\":\"P20604\",\"475\":\"P20606\",\"476\":\"P20676\",\"477\":\"P20795\",\"478\":\"P20967\",\"479\":\"P21147\",\"480\":\"P21182\",\"481\":\"P21242\",\"482\":\"P21243\",\"483\":\"P21264\",\"484\":\"P21269-3\",\"485\":\"P21304\",\"486\":\"P21306\",\"487\":\"P21339\",\"488\":\"P21373\",\"489\":\"P21375\",\"490\":\"P21524\",\"491\":\"P21538\",\"492\":\"P21560\",\"493\":\"P21576\",\"494\":\"P21657\",\"495\":\"P21734\",\"496\":\"P21771\",\"497\":\"P21801\",\"498\":\"P21825\",\"499\":\"P21827\",\"500\":\"P21951\",\"501\":\"P21954\",\"502\":\"P21957\",\"503\":\"P21965\",\"504\":\"P22023\",\"505\":\"P22082\",\"506\":\"P22133\",\"507\":\"P22134\",\"508\":\"P22135\",\"509\":\"P22136\",\"510\":\"P22137\",\"511\":\"P22138\",\"512\":\"P22139\",\"513\":\"P22140\",\"514\":\"P22141\",\"515\":\"P22146\",\"516\":\"P22147\",\"517\":\"P22149\",\"518\":\"P22202\",\"519\":\"P22203\",\"520\":\"P22204\",\"521\":\"P22209\",\"522\":\"P22211\",\"523\":\"P22213\",\"524\":\"P22214\",\"525\":\"P22217\",\"526\":\"P22219\",\"527\":\"P22224\",\"528\":\"P22276\",\"529\":\"P22336\",\"530\":\"P22353\",\"531\":\"P22354\",\"532\":\"P22434\",\"533\":\"P22438\",\"534\":\"P22515\",\"535\":\"P22517\",\"536\":\"P22543\",\"537\":\"P22579\",\"538\":\"P22696\",\"539\":\"P22768\",\"540\":\"P22803\",\"541\":\"P22804\",\"542\":\"P22855\",\"543\":\"P22936\",\"544\":\"P22943\",\"545\":\"P23180\",\"546\":\"P23201\",\"547\":\"P23202\",\"548\":\"P23248\",\"549\":\"P23254\",\"550\":\"P23255\",\"551\":\"P23285\",\"552\":\"P23287\",\"553\":\"P23291\",\"554\":\"P23292\",\"555\":\"P23293\",\"556\":\"P23301\",\"557\":\"P23369\",\"558\":\"P23394\",\"559\":\"P23500\",\"560\":\"P23542\",\"561\":\"P23561\",\"562\":\"P23585\",\"563\":\"P23595\",\"564\":\"P23615\",\"565\":\"P23638\",\"566\":\"P23639\",\"567\":\"P23641\",\"568\":\"P23642\",\"569\":\"P23643\",\"570\":\"P23644\",\"571\":\"P23724\",\"572\":\"P23776\",\"573\":\"P23797\",\"574\":\"P23833\",\"575\":\"P23900\",\"576\":\"P23968\",\"577\":\"P24000\",\"578\":\"P24004\",\"579\":\"P24031\",\"580\":\"P24276\",\"581\":\"P24279\",\"582\":\"P24280\",\"583\":\"P24309\",\"584\":\"P24384\",\"585\":\"P24482\",\"586\":\"P24521\",\"587\":\"P24583\",\"588\":\"P24720\",\"589\":\"P24783\",\"590\":\"P24784\",\"591\":\"P24813\",\"592\":\"P24814\",\"593\":\"P25036\",\"594\":\"P25037\",\"595\":\"P25038\",\"596\":\"P25039\",\"597\":\"P25040\",\"598\":\"P25043\",\"599\":\"P25044\",\"600\":\"P25045\",\"601\":\"P25087\",\"602\":\"P25270\",\"603\":\"P25293\",\"604\":\"P25294\",\"605\":\"P25296\",\"606\":\"P25298\",\"607\":\"P25299\",\"608\":\"P25303\",\"609\":\"P25332\",\"610\":\"P25334\",\"611\":\"P25339\",\"612\":\"P25340\",\"613\":\"P25342\",\"614\":\"P25343\",\"615\":\"P25344\",\"616\":\"P25345\",\"617\":\"P25349\",\"618\":\"P25351\",\"619\":\"P25353\",\"620\":\"P25356\",\"621\":\"P25357\",\"622\":\"P25359\",\"623\":\"P25360\",\"624\":\"P25361\",\"625\":\"P25365\",\"626\":\"P25366\",\"627\":\"P25367\",\"628\":\"P25368\",\"629\":\"P25369\",\"630\":\"P25371\",\"631\":\"P25372\",\"632\":\"P25373\",\"633\":\"P25374\",\"634\":\"P25375\",\"635\":\"P25376\",\"636\":\"P25378\",\"637\":\"P25382\",\"638\":\"P25383\",\"639\":\"P25384\",\"640\":\"P25385\",\"641\":\"P25386\",\"642\":\"P25441\",\"643\":\"P25443\",\"644\":\"P25451\",\"645\":\"P25491\",\"646\":\"P25515\",\"647\":\"P25554\",\"648\":\"P25555\",\"649\":\"P25558\",\"650\":\"P25559\",\"651\":\"P25560\",\"652\":\"P25566\",\"653\":\"P25567\",\"654\":\"P25568\",\"655\":\"P25569\",\"656\":\"P25573\",\"657\":\"P25574\",\"658\":\"P25576\",\"659\":\"P25577\",\"660\":\"P25580\",\"661\":\"P25582\",\"662\":\"P25586\",\"663\":\"P25605\",\"664\":\"P25617\",\"665\":\"P25618\",\"666\":\"P25623\",\"667\":\"P25626\",\"668\":\"P25627\",\"669\":\"P25628\",\"670\":\"P25631\",\"671\":\"P25632\",\"672\":\"P25635\",\"673\":\"P25639\",\"674\":\"P25641\",\"675\":\"P25642\",\"676\":\"P25644\",\"677\":\"P25646\",\"678\":\"P25648\",\"679\":\"P25651\",\"680\":\"P25654\",\"681\":\"P25655\",\"682\":\"P25656\",\"683\":\"P25694\",\"684\":\"P25719\",\"685\":\"P25808\",\"686\":\"P25846\",\"687\":\"P25847\",\"688\":\"P26321\",\"689\":\"P26370\",\"690\":\"P26570\",\"691\":\"P26637\",\"692\":\"P26725\",\"693\":\"P26754\",\"694\":\"P26755\",\"695\":\"P26783\",\"696\":\"P26784\",\"697\":\"P26785\",\"698\":\"P26786\",\"699\":\"P26793\",\"700\":\"P27351\",\"701\":\"P27466\",\"702\":\"P27472\",\"703\":\"P27476\",\"704\":\"P27514\",\"705\":\"P27614\",\"706\":\"P27616\",\"707\":\"P27636\",\"708\":\"P27680\",\"709\":\"P27692\",\"710\":\"P27697\",\"711\":\"P27796\",\"712\":\"P27801\",\"713\":\"P27809\",\"714\":\"P27810\",\"715\":\"P27825\",\"716\":\"P27882\",\"717\":\"P27929\",\"718\":\"P28000\",\"719\":\"P28007\",\"720\":\"P28239\",\"721\":\"P28241\",\"722\":\"P28263\",\"723\":\"P28272\",\"724\":\"P28273\",\"725\":\"P28274\",\"726\":\"P28319\",\"727\":\"P28321\",\"728\":\"P28495\",\"729\":\"P28496\",\"730\":\"P28625\",\"731\":\"P28627\",\"732\":\"P28707\",\"733\":\"P28708\",\"734\":\"P28737\",\"735\":\"P28743\",\"736\":\"P28777\",\"737\":\"P28778\",\"738\":\"P28789\",\"739\":\"P28791\",\"740\":\"P28795\",\"741\":\"P28817\",\"742\":\"P28834\",\"743\":\"P29029\",\"744\":\"P29055\",\"745\":\"P29295\",\"746\":\"P29311\",\"747\":\"P29340\",\"748\":\"P29366\",\"749\":\"P29453\",\"750\":\"P29461\",\"751\":\"P29465\",\"752\":\"P29468\",\"753\":\"P29469\",\"754\":\"P29478\",\"755\":\"P29496\",\"756\":\"P29509\",\"757\":\"P29539\",\"758\":\"P29547\",\"759\":\"P29703\",\"760\":\"P29704\",\"761\":\"P29952\",\"762\":\"P30605\",\"763\":\"P30619\",\"764\":\"P30624\",\"765\":\"P30656\",\"766\":\"P30657\",\"767\":\"P30665\",\"768\":\"P30771\",\"769\":\"P30775\",\"770\":\"P30777\",\"771\":\"P30822\",\"772\":\"P30902\",\"773\":\"P31109\",\"774\":\"P31115\",\"775\":\"P31116\",\"776\":\"P31244\",\"777\":\"P31334\",\"778\":\"P31373\",\"779\":\"P31374\",\"780\":\"P31376\",\"781\":\"P31377\",\"782\":\"P31380\",\"783\":\"P31381\",\"784\":\"P31382\",\"785\":\"P31383\",\"786\":\"P31384\",\"787\":\"P31385\",\"788\":\"P31412\",\"789\":\"P31539\",\"790\":\"P31688\",\"791\":\"P31755\",\"792\":\"P31787\",\"793\":\"P32048\",\"794\":\"P32074\",\"795\":\"P32178\",\"796\":\"P32179\",\"797\":\"P32191\",\"798\":\"P32259\",\"799\":\"P32263\",\"800\":\"P32264\",\"801\":\"P32266\",\"802\":\"P32288\",\"803\":\"P32316\",\"804\":\"P32317\",\"805\":\"P32319\",\"806\":\"P32324\",\"807\":\"P32327\",\"808\":\"P32328\",\"809\":\"P32329\",\"810\":\"P32330\",\"811\":\"P32331\",\"812\":\"P32332\",\"813\":\"P32333\",\"814\":\"P32334\",\"815\":\"P32335\",\"816\":\"P32336\",\"817\":\"P32337\",\"818\":\"P32338\",\"819\":\"P32339\",\"820\":\"P32340\",\"821\":\"P32341\",\"822\":\"P32342\",\"823\":\"P32343\",\"824\":\"P32347\",\"825\":\"P32349\",\"826\":\"P32350\",\"827\":\"P32351\",\"828\":\"P32352\",\"829\":\"P32353\",\"830\":\"P32356\",\"831\":\"P32361\",\"832\":\"P32363\",\"833\":\"P32364\",\"834\":\"P32366\",\"835\":\"P32367\",\"836\":\"P32368\",\"837\":\"P32377\",\"838\":\"P32379\",\"839\":\"P32380\",\"840\":\"P32381\",\"841\":\"P32386\",\"842\":\"P32387\",\"843\":\"P32388\",\"844\":\"P32419\",\"845\":\"P32445\",\"846\":\"P32447\",\"847\":\"P32449\",\"848\":\"P32451\",\"849\":\"P32453\",\"850\":\"P32454\",\"851\":\"P32457\",\"852\":\"P32458\",\"853\":\"P32461\",\"854\":\"P32462\",\"855\":\"P32463\",\"856\":\"P32464\",\"857\":\"P32465\",\"858\":\"P32466\",\"859\":\"P32468\",\"860\":\"P32469\",\"861\":\"P32471\",\"862\":\"P32472\",\"863\":\"P32473\",\"864\":\"P32474\",\"865\":\"P32476\",\"866\":\"P32477\",\"867\":\"P32479\",\"868\":\"P32480\",\"869\":\"P32481\",\"870\":\"P32485\",\"871\":\"P32486\",\"872\":\"P32487\",\"873\":\"P32492\",\"874\":\"P32493\",\"875\":\"P32494\",\"876\":\"P32495\",\"877\":\"P32496\",\"878\":\"P32497\",\"879\":\"P32499\",\"880\":\"P32500\",\"881\":\"P32501\",\"882\":\"P32502\",\"883\":\"P32504\",\"884\":\"P32505\",\"885\":\"P32521\",\"886\":\"P32523\",\"887\":\"P32524\",\"888\":\"P32525\",\"889\":\"P32527\",\"890\":\"P32528\",\"891\":\"P32529\",\"892\":\"P32558\",\"893\":\"P32559\",\"894\":\"P32561\",\"895\":\"P32563\",\"896\":\"P32564\",\"897\":\"P32565\",\"898\":\"P32566\",\"899\":\"P32567\",\"900\":\"P32568\",\"901\":\"P32569\",\"902\":\"P32570\",\"903\":\"P32571\",\"904\":\"P32573\",\"905\":\"P32579\",\"906\":\"P32580\",\"907\":\"P32582\",\"908\":\"P32583\",\"909\":\"P32584\",\"910\":\"P32585\",\"911\":\"P32588\",\"912\":\"P32589\",\"913\":\"P32590\",\"914\":\"P32591\",\"915\":\"P32597\",\"916\":\"P32598\",\"917\":\"P32599\",\"918\":\"P32600\",\"919\":\"P32602\",\"920\":\"P32604\",\"921\":\"P32605\",\"922\":\"P32606\",\"923\":\"P32607\",\"924\":\"P32608\",\"925\":\"P32609\",\"926\":\"P32610\",\"927\":\"P32611\",\"928\":\"P32614\",\"929\":\"P32617\",\"930\":\"P32618\",\"931\":\"P32621\",\"932\":\"P32623\",\"933\":\"P32626\",\"934\":\"P32628\",\"935\":\"P32629\",\"936\":\"P32634\",\"937\":\"P32639\",\"938\":\"P32642\",\"939\":\"P32644\",\"940\":\"P32656\",\"941\":\"P32657\",\"942\":\"P32660\",\"943\":\"P32769\",\"944\":\"P32771\",\"945\":\"P32776\",\"946\":\"P32783\",\"947\":\"P32784\",\"948\":\"P32787\",\"949\":\"P32789\",\"950\":\"P32790\",\"951\":\"P32791\",\"952\":\"P32792\",\"953\":\"P32793\",\"954\":\"P32794\",\"955\":\"P32795\",\"956\":\"P32798\",\"957\":\"P32799\",\"958\":\"P32801\",\"959\":\"P32802\",\"960\":\"P32803\",\"961\":\"P32804\",\"962\":\"P32805\",\"963\":\"P32806\",\"964\":\"P32830\",\"965\":\"P32832\",\"966\":\"P32833\",\"967\":\"P32835\",\"968\":\"P32839\",\"969\":\"P32842\",\"970\":\"P32843\",\"971\":\"P32844\",\"972\":\"P32854\",\"973\":\"P32855\",\"974\":\"P32857\",\"975\":\"P32860\",\"976\":\"P32861\",\"977\":\"P32867\",\"978\":\"P32873\",\"979\":\"P32874\",\"980\":\"P32875\",\"981\":\"P32891\",\"982\":\"P32892\",\"983\":\"P32893\",\"984\":\"P32895\",\"985\":\"P32896\",\"986\":\"P32897\",\"987\":\"P32898\",\"988\":\"P32899\",\"989\":\"P32901\",\"990\":\"P32902\",\"991\":\"P32904\",\"992\":\"P32905\",\"993\":\"P32906\",\"994\":\"P32908\",\"995\":\"P32909\",\"996\":\"P32910\",\"997\":\"P32911\",\"998\":\"P32912\",\"999\":\"P32913\",\"1000\":\"P32914\",\"1001\":\"P32915\",\"1002\":\"P32916\",\"1003\":\"P32939\",\"1004\":\"P32945\",\"1005\":\"P33201\",\"1006\":\"P33202\",\"1007\":\"P33203\",\"1008\":\"P33204\",\"1009\":\"P33296\",\"1010\":\"P33297\",\"1011\":\"P33298\",\"1012\":\"P33299\",\"1013\":\"P33300\",\"1014\":\"P33302\",\"1015\":\"P33307\",\"1016\":\"P33308\",\"1017\":\"P33309\",\"1018\":\"P33310\",\"1019\":\"P33311\",\"1020\":\"P33313\",\"1021\":\"P33314\",\"1022\":\"P33317\",\"1023\":\"P33322\",\"1024\":\"P33324\",\"1025\":\"P33327\",\"1026\":\"P33328\",\"1027\":\"P33329\",\"1028\":\"P33330\",\"1029\":\"P33331\",\"1030\":\"P33332\",\"1031\":\"P33333\",\"1032\":\"P33334\",\"1033\":\"P33336\",\"1034\":\"P33338\",\"1035\":\"P33339\",\"1036\":\"P33399\",\"1037\":\"P33401\",\"1038\":\"P33416\",\"1039\":\"P33417\",\"1040\":\"P33418\",\"1041\":\"P33419\",\"1042\":\"P33421\",\"1043\":\"P33441\",\"1044\":\"P33442\",\"1045\":\"P33550\",\"1046\":\"P33734\",\"1047\":\"P33750\",\"1048\":\"P33751\",\"1049\":\"P33753\",\"1050\":\"P33754\",\"1051\":\"P33755\",\"1052\":\"P33759\",\"1053\":\"P33767\",\"1054\":\"P33775\",\"1055\":\"P33891\",\"1056\":\"P33892\",\"1057\":\"P33893\",\"1058\":\"P33894\",\"1059\":\"P33895\",\"1060\":\"P34077\",\"1061\":\"P34087\",\"1062\":\"P34110\",\"1063\":\"P34111\",\"1064\":\"P34160\",\"1065\":\"P34162\",\"1066\":\"P34163\",\"1067\":\"P34167\",\"1068\":\"P34216\",\"1069\":\"P34220\",\"1070\":\"P34221\",\"1071\":\"P34222\",\"1072\":\"P34223\",\"1073\":\"P34225\",\"1074\":\"P34226\",\"1075\":\"P34227\",\"1076\":\"P34232\",\"1077\":\"P34237\",\"1078\":\"P34240\",\"1079\":\"P34241\",\"1080\":\"P34243\",\"1081\":\"P34244\",\"1082\":\"P34247\",\"1083\":\"P34248\",\"1084\":\"P34251\",\"1085\":\"P34253\",\"1086\":\"P34730\",\"1087\":\"P34756\",\"1088\":\"P34760\",\"1089\":\"P34761\",\"1090\":\"P34909\",\"1091\":\"P35127\",\"1092\":\"P35169\",\"1093\":\"P35176\",\"1094\":\"P35177\",\"1095\":\"P35178\",\"1096\":\"P35179\",\"1097\":\"P35180\",\"1098\":\"P35181\",\"1099\":\"P35182\",\"1100\":\"P35183\",\"1101\":\"P35184\",\"1102\":\"P35189\",\"1103\":\"P35191\",\"1104\":\"P35193\",\"1105\":\"P35194\",\"1106\":\"P35196\",\"1107\":\"P35197\",\"1108\":\"P35202\",\"1109\":\"P35206\",\"1110\":\"P35207\",\"1111\":\"P35688\",\"1112\":\"P35691\",\"1113\":\"P35719\",\"1114\":\"P35723\",\"1115\":\"P35724\",\"1116\":\"P35725\",\"1117\":\"P35728\",\"1118\":\"P35729\",\"1119\":\"P35732\",\"1120\":\"P35817\",\"1121\":\"P35844\",\"1122\":\"P35845\",\"1123\":\"P35996\",\"1124\":\"P35999\",\"1125\":\"P36000\",\"1126\":\"P36006\",\"1127\":\"P36007\",\"1128\":\"P36008\",\"1129\":\"P36009\",\"1130\":\"P36010\",\"1131\":\"P36013\",\"1132\":\"P36015\",\"1133\":\"P36016\",\"1134\":\"P36017\",\"1135\":\"P36018\",\"1136\":\"P36019\",\"1137\":\"P36029\",\"1138\":\"P36034\",\"1139\":\"P36036\",\"1140\":\"P36037\",\"1141\":\"P36039\",\"1142\":\"P36040\",\"1143\":\"P36041\",\"1144\":\"P36044\",\"1145\":\"P36046\",\"1146\":\"P36047\",\"1147\":\"P36048\",\"1148\":\"P36049\",\"1149\":\"P36051\",\"1150\":\"P36053\",\"1151\":\"P36054\",\"1152\":\"P36056\",\"1153\":\"P36057\",\"1154\":\"P36059\",\"1155\":\"P36060\",\"1156\":\"P36062\",\"1157\":\"P36064\",\"1158\":\"P36068\",\"1159\":\"P36069\",\"1160\":\"P36075\",\"1161\":\"P36076\",\"1162\":\"P36080\",\"1163\":\"P36081\",\"1164\":\"P36083\",\"1165\":\"P36084\",\"1166\":\"P36088\",\"1167\":\"P36090\",\"1168\":\"P36091\",\"1169\":\"P36094\",\"1170\":\"P36095\",\"1171\":\"P36096\",\"1172\":\"P36100\",\"1173\":\"P36101\",\"1174\":\"P36102\",\"1175\":\"P36103\",\"1176\":\"P36104\",\"1177\":\"P36107\",\"1178\":\"P36108\",\"1179\":\"P36110\",\"1180\":\"P36112\",\"1181\":\"P36114\",\"1182\":\"P36116\",\"1183\":\"P36117\",\"1184\":\"P36119\",\"1185\":\"P36120\",\"1186\":\"P36121\",\"1187\":\"P36122\",\"1188\":\"P36123\",\"1189\":\"P36124\",\"1190\":\"P36126\",\"1191\":\"P36130\",\"1192\":\"P36132\",\"1193\":\"P36135\",\"1194\":\"P36136\",\"1195\":\"P36139\",\"1196\":\"P36141\",\"1197\":\"P36144\",\"1198\":\"P36145\",\"1199\":\"P36146\",\"1200\":\"P36147\",\"1201\":\"P36148\",\"1202\":\"P36149\",\"1203\":\"P36151\",\"1204\":\"P36152\",\"1205\":\"P36154\",\"1206\":\"P36156\",\"1207\":\"P36159\",\"1208\":\"P36160\",\"1209\":\"P36161\",\"1210\":\"P36163\",\"1211\":\"P36164\",\"1212\":\"P36165\",\"1213\":\"P36167\",\"1214\":\"P36168\",\"1215\":\"P36169\",\"1216\":\"P36421\",\"1217\":\"P36516\",\"1218\":\"P36517\",\"1219\":\"P36519\",\"1220\":\"P36520\",\"1221\":\"P36521\",\"1222\":\"P36523\",\"1223\":\"P36525\",\"1224\":\"P36526\",\"1225\":\"P36528\",\"1226\":\"P36534\",\"1227\":\"P36775\",\"1228\":\"P37012\",\"1229\":\"P37020\",\"1230\":\"P37254\",\"1231\":\"P37262\",\"1232\":\"P37263\",\"1233\":\"P37291\",\"1234\":\"P37292\",\"1235\":\"P37293\",\"1236\":\"P37296\",\"1237\":\"P37297\",\"1238\":\"P37298\",\"1239\":\"P37299\",\"1240\":\"P37302\",\"1241\":\"P37303\",\"1242\":\"P37304\",\"1243\":\"P37366\",\"1244\":\"P37370\",\"1245\":\"P37838\",\"1246\":\"P37898\",\"1247\":\"P38009\",\"1248\":\"P38011\",\"1249\":\"P38013\",\"1250\":\"P38041\",\"1251\":\"P38061\",\"1252\":\"P38063\",\"1253\":\"P38064\",\"1254\":\"P38066\",\"1255\":\"P38068\",\"1256\":\"P38069\",\"1257\":\"P38070\",\"1258\":\"P38071\",\"1259\":\"P38072\",\"1260\":\"P38074\",\"1261\":\"P38075\",\"1262\":\"P38077\",\"1263\":\"P38080\",\"1264\":\"P38081\",\"1265\":\"P38084\",\"1266\":\"P38085\",\"1267\":\"P38086\",\"1268\":\"P38087\",\"1269\":\"P38088-2\",\"1270\":\"P38089\",\"1271\":\"P38090\",\"1272\":\"P38109\",\"1273\":\"P38110\",\"1274\":\"P38111\",\"1275\":\"P38112\",\"1276\":\"P38113\",\"1277\":\"P38115\",\"1278\":\"P38116\",\"1279\":\"P38120\",\"1280\":\"P38121\",\"1281\":\"P38122\",\"1282\":\"P38127\",\"1283\":\"P38129\",\"1284\":\"P38130\",\"1285\":\"P38131\",\"1286\":\"P38137\",\"1287\":\"P38138\",\"1288\":\"P38139\",\"1289\":\"P38143\",\"1290\":\"P38144\",\"1291\":\"P38145\",\"1292\":\"P38146\",\"1293\":\"P38149\",\"1294\":\"P38151\",\"1295\":\"P38152\",\"1296\":\"P38153\",\"1297\":\"P38162\",\"1298\":\"P38164\",\"1299\":\"P38165\",\"1300\":\"P38166\",\"1301\":\"P38167\",\"1302\":\"P38169\",\"1303\":\"P38170\",\"1304\":\"P38172\",\"1305\":\"P38174\",\"1306\":\"P38175\",\"1307\":\"P38177\",\"1308\":\"P38179\",\"1309\":\"P38181\",\"1310\":\"P38187\",\"1311\":\"P38196\",\"1312\":\"P38197\",\"1313\":\"P38199\",\"1314\":\"P38203\",\"1315\":\"P38204\",\"1316\":\"P38205\",\"1317\":\"P38206\",\"1318\":\"P38210\",\"1319\":\"P38213\",\"1320\":\"P38217\",\"1321\":\"P38219\",\"1322\":\"P38221\",\"1323\":\"P38225\",\"1324\":\"P38226\",\"1325\":\"P38227\",\"1326\":\"P38228\",\"1327\":\"P38230\",\"1328\":\"P38234\",\"1329\":\"P38235\",\"1330\":\"P38237\",\"1331\":\"P38241\",\"1332\":\"P38242\",\"1333\":\"P38244\",\"1334\":\"P38247\",\"1335\":\"P38248\",\"1336\":\"P38249\",\"1337\":\"P38250\",\"1338\":\"P38251\",\"1339\":\"P38254\",\"1340\":\"P38255\",\"1341\":\"P38256\",\"1342\":\"P38260\",\"1343\":\"P38261\",\"1344\":\"P38262\",\"1345\":\"P38264\",\"1346\":\"P38266\",\"1347\":\"P38271\",\"1348\":\"P38272\",\"1349\":\"P38274\",\"1350\":\"P38281\",\"1351\":\"P38286\",\"1352\":\"P38287\",\"1353\":\"P38288\",\"1354\":\"P38295\",\"1355\":\"P38297\",\"1356\":\"P38300\",\"1357\":\"P38301\",\"1358\":\"P38304\",\"1359\":\"P38307\",\"1360\":\"P38310\",\"1361\":\"P38314\",\"1362\":\"P38318\",\"1363\":\"P38321\",\"1364\":\"P38323\",\"1365\":\"P38325\",\"1366\":\"P38328\",\"1367\":\"P38329\",\"1368\":\"P38333\",\"1369\":\"P38334\",\"1370\":\"P38339\",\"1371\":\"P38340\",\"1372\":\"P38341\",\"1373\":\"P38342\",\"1374\":\"P38344\",\"1375\":\"P38345\",\"1376\":\"P38348\",\"1377\":\"P38349\",\"1378\":\"P38351\",\"1379\":\"P38352\",\"1380\":\"P38353\",\"1381\":\"P38355\",\"1382\":\"P38356\",\"1383\":\"P38426\",\"1384\":\"P38427\",\"1385\":\"P38428\",\"1386\":\"P38431;P38431-2\",\"1387\":\"P38439\",\"1388\":\"P38523\",\"1389\":\"P38555\",\"1390\":\"P38604\",\"1391\":\"P38615\",\"1392\":\"P38616\",\"1393\":\"P38620\",\"1394\":\"P38623\",\"1395\":\"P38624\",\"1396\":\"P38625\",\"1397\":\"P38626\",\"1398\":\"P38627\",\"1399\":\"P38628\",\"1400\":\"P38629\",\"1401\":\"P38630\",\"1402\":\"P38631\",\"1403\":\"P38632\",\"1404\":\"P38635\",\"1405\":\"P38682\",\"1406\":\"P38687\",\"1407\":\"P38688\",\"1408\":\"P38689\",\"1409\":\"P38691\",\"1410\":\"P38694\",\"1411\":\"P38695\",\"1412\":\"P38697\",\"1413\":\"P38698\",\"1414\":\"P38701\",\"1415\":\"P38703\",\"1416\":\"P38705\",\"1417\":\"P38707\",\"1418\":\"P38708\",\"1419\":\"P38711;P35997\",\"1420\":\"P38712\",\"1421\":\"P38713\",\"1422\":\"P38714\",\"1423\":\"P38715\",\"1424\":\"P38716\",\"1425\":\"P38717\",\"1426\":\"P38719\",\"1427\":\"P38720\",\"1428\":\"P38723\",\"1429\":\"P38732\",\"1430\":\"P38736\",\"1431\":\"P38737\",\"1432\":\"P38742\",\"1433\":\"P38745\",\"1434\":\"P38746\",\"1435\":\"P38747\",\"1436\":\"P38748\",\"1437\":\"P38753\",\"1438\":\"P38754;P36105\",\"1439\":\"P38755\",\"1440\":\"P38756\",\"1441\":\"P38758\",\"1442\":\"P38759\",\"1443\":\"P38764\",\"1444\":\"P38765\",\"1445\":\"P38768\",\"1446\":\"P38770\",\"1447\":\"P38771\",\"1448\":\"P38773\",\"1449\":\"P38775\",\"1450\":\"P38777\",\"1451\":\"P38778\",\"1452\":\"P38779\",\"1453\":\"P38781\",\"1454\":\"P38782\",\"1455\":\"P38784-2;P38784\",\"1456\":\"P38786\",\"1457\":\"P38787\",\"1458\":\"P38788\",\"1459\":\"P38789\",\"1460\":\"P38790\",\"1461\":\"P38791\",\"1462\":\"P38792\",\"1463\":\"P38793\",\"1464\":\"P38795\",\"1465\":\"P38797\",\"1466\":\"P38798\",\"1467\":\"P38799\",\"1468\":\"P38801\",\"1469\":\"P38803\",\"1470\":\"P38804\",\"1471\":\"P38805\",\"1472\":\"P38809\",\"1473\":\"P38810\",\"1474\":\"P38811\",\"1475\":\"P38812\",\"1476\":\"P38813\",\"1477\":\"P38815\",\"1478\":\"P38816\",\"1479\":\"P38817\",\"1480\":\"P38819\",\"1481\":\"P38820\",\"1482\":\"P38821\",\"1483\":\"P38822\",\"1484\":\"P38825\",\"1485\":\"P38826\",\"1486\":\"P38828\",\"1487\":\"P38833\",\"1488\":\"P38836\",\"1489\":\"P38837\",\"1490\":\"P38840\",\"1491\":\"P38841\",\"1492\":\"P38843\",\"1493\":\"P38845\",\"1494\":\"P38850\",\"1495\":\"P38851\",\"1496\":\"P38853\",\"1497\":\"P38854\",\"1498\":\"P38856\",\"1499\":\"P38858\",\"1500\":\"P38860\",\"1501\":\"P38861\",\"1502\":\"P38862\",\"1503\":\"P38869\",\"1504\":\"P38870\",\"1505\":\"P38873\",\"1506\":\"P38874\",\"1507\":\"P38875\",\"1508\":\"P38878\",\"1509\":\"P38879\",\"1510\":\"P38881\",\"1511\":\"P38882\",\"1512\":\"P38883\",\"1513\":\"P38884\",\"1514\":\"P38885\",\"1515\":\"P38886\",\"1516\":\"P38887\",\"1517\":\"P38888\",\"1518\":\"P38889\",\"1519\":\"P38890\",\"1520\":\"P38891\",\"1521\":\"P38892\",\"1522\":\"P38902\",\"1523\":\"P38903\",\"1524\":\"P38909\",\"1525\":\"P38910\",\"1526\":\"P38911\",\"1527\":\"P38912\",\"1528\":\"P38913\",\"1529\":\"P38915\",\"1530\":\"P38920\",\"1531\":\"P38922\",\"1532\":\"P38925\",\"1533\":\"P38928\",\"1534\":\"P38929\",\"1535\":\"P38930\",\"1536\":\"P38931\",\"1537\":\"P38932\",\"1538\":\"P38934\",\"1539\":\"P38954\",\"1540\":\"P38959\",\"1541\":\"P38961\",\"1542\":\"P38962\",\"1543\":\"P38966\",\"1544\":\"P38967\",\"1545\":\"P38968\",\"1546\":\"P38969\",\"1547\":\"P38970\",\"1548\":\"P38972\",\"1549\":\"P38985\",\"1550\":\"P38986\",\"1551\":\"P38988\",\"1552\":\"P38989\",\"1553\":\"P38990\",\"1554\":\"P38992\",\"1555\":\"P38993\",\"1556\":\"P38994\",\"1557\":\"P38995\",\"1558\":\"P38996\",\"1559\":\"P38998\",\"1560\":\"P38999\",\"1561\":\"P39002\",\"1562\":\"P39004;P39003\",\"1563\":\"P39005\",\"1564\":\"P39006\",\"1565\":\"P39007\",\"1566\":\"P39008\",\"1567\":\"P39009\",\"1568\":\"P39010\",\"1569\":\"P39011\",\"1570\":\"P39012\",\"1571\":\"P39013\",\"1572\":\"P39015\",\"1573\":\"P39016\",\"1574\":\"P39073\",\"1575\":\"P39076\",\"1576\":\"P39077\",\"1577\":\"P39078\",\"1578\":\"P39079\",\"1579\":\"P39081\",\"1580\":\"P39083\",\"1581\":\"P39101\",\"1582\":\"P39102\",\"1583\":\"P39104\",\"1584\":\"P39105\",\"1585\":\"P39106\",\"1586\":\"P39107\",\"1587\":\"P39109\",\"1588\":\"P39111\",\"1589\":\"P39112\",\"1590\":\"P39113\",\"1591\":\"P39515\",\"1592\":\"P39516\",\"1593\":\"P39517\",\"1594\":\"P39521\",\"1595\":\"P39522\",\"1596\":\"P39523\",\"1597\":\"P39524\",\"1598\":\"P39525\",\"1599\":\"P39526\",\"1600\":\"P39529\",\"1601\":\"P39531\",\"1602\":\"P39533\",\"1603\":\"P39535\",\"1604\":\"P39543\",\"1605\":\"P39547\",\"1606\":\"P39548\",\"1607\":\"P39676\",\"1608\":\"P39677\",\"1609\":\"P39682\",\"1610\":\"P39683\",\"1611\":\"P39685\",\"1612\":\"P39702\",\"1613\":\"P39704\",\"1614\":\"P39705\",\"1615\":\"P39707\",\"1616\":\"P39714\",\"1617\":\"P39715\",\"1618\":\"P39717\",\"1619\":\"P39718\",\"1620\":\"P39719\",\"1621\":\"P39720\",\"1622\":\"P39721\",\"1623\":\"P39722\",\"1624\":\"P39724\",\"1625\":\"P39726\",\"1626\":\"P39727\",\"1627\":\"P39729\",\"1628\":\"P39730\",\"1629\":\"P39732\",\"1630\":\"P39742\",\"1631\":\"P39743\",\"1632\":\"P39744\",\"1633\":\"P39904\",\"1634\":\"P39923\",\"1635\":\"P39925\",\"1636\":\"P39926\",\"1637\":\"P39927\",\"1638\":\"P39928\",\"1639\":\"P39929\",\"1640\":\"P39931\",\"1641\":\"P39935\",\"1642\":\"P39936\",\"1643\":\"P39938\",\"1644\":\"P39940\",\"1645\":\"P39944\",\"1646\":\"P39945\",\"1647\":\"P39952\",\"1648\":\"P39953\",\"1649\":\"P39954\",\"1650\":\"P39955\",\"1651\":\"P39956\",\"1652\":\"P39958\",\"1653\":\"P39960\",\"1654\":\"P39962\",\"1655\":\"P39965\",\"1656\":\"P39966\",\"1657\":\"P39967\",\"1658\":\"P39968\",\"1659\":\"P39969\",\"1660\":\"P39976\",\"1661\":\"P39979\",\"1662\":\"P39984\",\"1663\":\"P39985\",\"1664\":\"P39986\",\"1665\":\"P39990\",\"1666\":\"P39993\",\"1667\":\"P39994\",\"1668\":\"P39996\",\"1669\":\"P39998\",\"1670\":\"P40002\",\"1671\":\"P40005\",\"1672\":\"P40006\",\"1673\":\"P40007\",\"1674\":\"P40008\",\"1675\":\"P40009\",\"1676\":\"P40010\",\"1677\":\"P40012\",\"1678\":\"P40013\",\"1679\":\"P40015\",\"1680\":\"P40016\",\"1681\":\"P40018\",\"1682\":\"P40022\",\"1683\":\"P40024\",\"1684\":\"P40026\",\"1685\":\"P40029\",\"1686\":\"P40030\",\"1687\":\"P40032\",\"1688\":\"P40033\",\"1689\":\"P40035\",\"1690\":\"P40037\",\"1691\":\"P40038\",\"1692\":\"P40039\",\"1693\":\"P40040\",\"1694\":\"P40046\",\"1695\":\"P40047\",\"1696\":\"P40050\",\"1697\":\"P40051\",\"1698\":\"P40053\",\"1699\":\"P40054\",\"1700\":\"P40055\",\"1701\":\"P40056\",\"1702\":\"P40060\",\"1703\":\"P40061\",\"1704\":\"P40064\",\"1705\":\"P40066\",\"1706\":\"P40069\",\"1707\":\"P40070\",\"1708\":\"P40071\",\"1709\":\"P40073\",\"1710\":\"P40075\",\"1711\":\"P40078\",\"1712\":\"P40079\",\"1713\":\"P40081\",\"1714\":\"P40086\",\"1715\":\"P40087\",\"1716\":\"P40088\",\"1717\":\"P40089\",\"1718\":\"P40090\",\"1719\":\"P40091\",\"1720\":\"P40093\",\"1721\":\"P40094\",\"1722\":\"P40098\",\"1723\":\"P40106\",\"1724\":\"P40150\",\"1725\":\"P40151\",\"1726\":\"P40152\",\"1727\":\"P40154\",\"1728\":\"P40155\",\"1729\":\"P40157\",\"1730\":\"P40159\",\"1731\":\"P40160\",\"1732\":\"P40161\",\"1733\":\"P40165\",\"1734\":\"P40185\",\"1735\":\"P40202\",\"1736\":\"P40206\",\"1737\":\"P40207\",\"1738\":\"P40208\",\"1739\":\"P40210\",\"1740\":\"P40212\",\"1741\":\"P40215\",\"1742\":\"P40217\",\"1743\":\"P40302\",\"1744\":\"P40303\",\"1745\":\"P40308\",\"1746\":\"P40309\",\"1747\":\"P40312\",\"1748\":\"P40317\",\"1749\":\"P40318\",\"1750\":\"P40319\",\"1751\":\"P40325\",\"1752\":\"P40327\",\"1753\":\"P40328\",\"1754\":\"P40335\",\"1755\":\"P40339\",\"1756\":\"P40340\",\"1757\":\"P40341\",\"1758\":\"P40343\",\"1759\":\"P40345\",\"1760\":\"P40347\",\"1761\":\"P40348\",\"1762\":\"P40350\",\"1763\":\"P40352\",\"1764\":\"P40354\",\"1765\":\"P40355\",\"1766\":\"P40356\",\"1767\":\"P40357\",\"1768\":\"P40358\",\"1769\":\"P40360\",\"1770\":\"P40362\",\"1771\":\"P40363\",\"1772\":\"P40364\",\"1773\":\"P40366\",\"1774\":\"P40367\",\"1775\":\"P40368\",\"1776\":\"P40395\",\"1777\":\"P40413\",\"1778\":\"P40414\",\"1779\":\"P40416\",\"1780\":\"P40422\",\"1781\":\"P40433\",\"1782\":\"P40449\",\"1783\":\"P40452\",\"1784\":\"P40453\",\"1785\":\"P40456\",\"1786\":\"P40457\",\"1787\":\"P40459\",\"1788\":\"P40462\",\"1789\":\"P40463\",\"1790\":\"P40467\",\"1791\":\"P40468\",\"1792\":\"P40469\",\"1793\":\"P40471\",\"1794\":\"P40472\",\"1795\":\"P40476\",\"1796\":\"P40477\",\"1797\":\"P40480\",\"1798\":\"P40481\",\"1799\":\"P40482\",\"1800\":\"P40483\",\"1801\":\"P40484\",\"1802\":\"P40485\",\"1803\":\"P40487\",\"1804\":\"P40491\",\"1805\":\"P40492\",\"1806\":\"P40494\",\"1807\":\"P40495\",\"1808\":\"P40496\",\"1809\":\"P40498\",\"1810\":\"P40499\",\"1811\":\"P40501\",\"1812\":\"P40504\",\"1813\":\"P40505\",\"1814\":\"P40506\",\"1815\":\"P40508\",\"1816\":\"P40509\",\"1817\":\"P40510\",\"1818\":\"P40513\",\"1819\":\"P40515\",\"1820\":\"P40517\",\"1821\":\"P40518\",\"1822\":\"P40523\",\"1823\":\"P40527\",\"1824\":\"P40528\",\"1825\":\"P40529\",\"1826\":\"P40530\",\"1827\":\"P40531\",\"1828\":\"P40532\",\"1829\":\"P40533\",\"1830\":\"P40535\",\"1831\":\"P40540\",\"1832\":\"P40541\",\"1833\":\"P40545\",\"1834\":\"P40547\",\"1835\":\"P40548\",\"1836\":\"P40549\",\"1837\":\"P40553\",\"1838\":\"P40555\",\"1839\":\"P40557\",\"1840\":\"P40559\",\"1841\":\"P40561\",\"1842\":\"P40562\",\"1843\":\"P40563\",\"1844\":\"P40564\",\"1845\":\"P40566\",\"1846\":\"P40576\",\"1847\":\"P40578\",\"1848\":\"P40579\",\"1849\":\"P40580\",\"1850\":\"P40581\",\"1851\":\"P40582\",\"1852\":\"P40693\",\"1853\":\"P40825-2;P40825\",\"1854\":\"P40850\",\"1855\":\"P40851\",\"1856\":\"P40858\",\"1857\":\"P40890;P40438\",\"1858\":\"P40893\",\"1859\":\"P40955\",\"1860\":\"P40956\",\"1861\":\"P40959\",\"1862\":\"P40961\",\"1863\":\"P40969\",\"1864\":\"P40970\",\"1865\":\"P40986\",\"1866\":\"P40988\",\"1867\":\"P40989\",\"1868\":\"P40990\",\"1869\":\"P40991\",\"1870\":\"P40994\",\"1871\":\"P41056\",\"1872\":\"P41057\",\"1873\":\"P41058\",\"1874\":\"P41277\",\"1875\":\"P41318\",\"1876\":\"P41338\",\"1877\":\"P41543\",\"1878\":\"P41697\",\"1879\":\"P41734\",\"1880\":\"P41735\",\"1881\":\"P41800\",\"1882\":\"P41805\",\"1883\":\"P41807\",\"1884\":\"P41810\",\"1885\":\"P41811\",\"1886\":\"P41812\",\"1887\":\"P41814\",\"1888\":\"P41815\",\"1889\":\"P41818\",\"1890\":\"P41819\",\"1891\":\"P41832\",\"1892\":\"P41834\",\"1893\":\"P41895\",\"1894\":\"P41896\",\"1895\":\"P41903\",\"1896\":\"P41910\",\"1897\":\"P41911\",\"1898\":\"P41920\",\"1899\":\"P41921-2;P41921\",\"1900\":\"P41940\",\"1901\":\"P42073\",\"1902\":\"P42826\",\"1903\":\"P42835\",\"1904\":\"P42837\",\"1905\":\"P42838\",\"1906\":\"P42839\",\"1907\":\"P42840\",\"1908\":\"P42841\",\"1909\":\"P42842\",\"1910\":\"P42844\",\"1911\":\"P42846\",\"1912\":\"P42847\",\"1913\":\"P42900\",\"1914\":\"P42934\",\"1915\":\"P42935\",\"1916\":\"P42940\",\"1917\":\"P42941\",\"1918\":\"P42942\",\"1919\":\"P42943\",\"1920\":\"P42945\",\"1921\":\"P42949\",\"1922\":\"P42951\",\"1923\":\"P43122\",\"1924\":\"P43123\",\"1925\":\"P43124\",\"1926\":\"P43321\",\"1927\":\"P43535\",\"1928\":\"P43554\",\"1929\":\"P43555\",\"1930\":\"P43556\",\"1931\":\"P43557\",\"1932\":\"P43558\",\"1933\":\"P43560\",\"1934\":\"P43561\",\"1935\":\"P43563\",\"1936\":\"P43567\",\"1937\":\"P43569\",\"1938\":\"P43570\",\"1939\":\"P43571\",\"1940\":\"P43572\",\"1941\":\"P43574\",\"1942\":\"P43577\",\"1943\":\"P43579\",\"1944\":\"P43582\",\"1945\":\"P43583\",\"1946\":\"P43585\",\"1947\":\"P43586\",\"1948\":\"P43588\",\"1949\":\"P43590\",\"1950\":\"P43592\",\"1951\":\"P43593\",\"1952\":\"P43594\",\"1953\":\"P43596\",\"1954\":\"P43597\",\"1955\":\"P43599\",\"1956\":\"P43601\",\"1957\":\"P43603\",\"1958\":\"P43604\",\"1959\":\"P43609\",\"1960\":\"P43611\",\"1961\":\"P43612\",\"1962\":\"P43613\",\"1963\":\"P43616\",\"1964\":\"P43617\",\"1965\":\"P43619\",\"1966\":\"P43620\",\"1967\":\"P43621\",\"1968\":\"P43633\",\"1969\":\"P43636\",\"1970\":\"P43637\",\"1971\":\"P43638\",\"1972\":\"P43639\",\"1973\":\"P45818\",\"1974\":\"P45976\",\"1975\":\"P45978\",\"1976\":\"P46151\",\"1977\":\"P46367\",\"1978\":\"P46654\",\"1979\":\"P46655\",\"1980\":\"P46669\",\"1981\":\"P46672\",\"1982\":\"P46673\",\"1983\":\"P46674\",\"1984\":\"P46675\",\"1985\":\"P46676\",\"1986\":\"P46677\",\"1987\":\"P46678\",\"1988\":\"P46680\",\"1989\":\"P46681\",\"1990\":\"P46682\",\"1991\":\"P46683\",\"1992\":\"P46784\",\"1993\":\"P46944\",\"1994\":\"P46947\",\"1995\":\"P46948\",\"1996\":\"P46949\",\"1997\":\"P46950\",\"1998\":\"P46951\",\"1999\":\"P46956\",\"2000\":\"P46957\",\"2001\":\"P46959\",\"2002\":\"P46962\",\"2003\":\"P46963\",\"2004\":\"P46964\",\"2005\":\"P46965\",\"2006\":\"P46969\",\"2007\":\"P46970\",\"2008\":\"P46971\",\"2009\":\"P46973\",\"2010\":\"P46982\",\"2011\":\"P46985\",\"2012\":\"P46988\",\"2013\":\"P46989\",\"2014\":\"P46990\",\"2015\":\"P46992\",\"2016\":\"P46995\",\"2017\":\"P47001\",\"2018\":\"P47006\",\"2019\":\"P47008\",\"2020\":\"P47013\",\"2021\":\"P47014\",\"2022\":\"P47015\",\"2023\":\"P47017\",\"2024\":\"P47018\",\"2025\":\"P47019\",\"2026\":\"P47025\",\"2027\":\"P47027\",\"2028\":\"P47029\",\"2029\":\"P47031\",\"2030\":\"P47035\",\"2031\":\"P47037\",\"2032\":\"P47039\",\"2033\":\"P47042\",\"2034\":\"P47044\",\"2035\":\"P47045\",\"2036\":\"P47047\",\"2037\":\"P47048\",\"2038\":\"P47049\",\"2039\":\"P47050\",\"2040\":\"P47051\",\"2041\":\"P47054\",\"2042\":\"P47057\",\"2043\":\"P47061\",\"2044\":\"P47068\",\"2045\":\"P47069\",\"2046\":\"P47075\",\"2047\":\"P47076\",\"2048\":\"P47077\",\"2049\":\"P47079\",\"2050\":\"P47082\",\"2051\":\"P47083\",\"2052\":\"P47084\",\"2053\":\"P47085\",\"2054\":\"P47089\",\"2055\":\"P47090\",\"2056\":\"P47093\",\"2057\":\"P47095\",\"2058\":\"P47096\",\"2059\":\"P47100\",\"2060\":\"P47103\",\"2061\":\"P47104\",\"2062\":\"P47108\",\"2063\":\"P47112\",\"2064\":\"P47114\",\"2065\":\"P47116\",\"2066\":\"P47117\",\"2067\":\"P47119\",\"2068\":\"P47120\",\"2069\":\"P47122\",\"2070\":\"P47124\",\"2071\":\"P47125\",\"2072\":\"P47127\",\"2073\":\"P47129\",\"2074\":\"P47130\",\"2075\":\"P47133\",\"2076\":\"P47135\",\"2077\":\"P47137\",\"2078\":\"P47139\",\"2079\":\"P47140\",\"2080\":\"P47141\",\"2081\":\"P47143\",\"2082\":\"P47144\",\"2083\":\"P47147\",\"2084\":\"P47148\",\"2085\":\"P47150\",\"2086\":\"P47154\",\"2087\":\"P47155\",\"2088\":\"P47158\",\"2089\":\"P47160\",\"2090\":\"P47161\",\"2091\":\"P47166\",\"2092\":\"P47169\",\"2093\":\"P47170\",\"2094\":\"P47171\",\"2095\":\"P47173\",\"2096\":\"P47176\",\"2097\":\"P47190\",\"2098\":\"P47771\",\"2099\":\"P47818\",\"2100\":\"P47822\",\"2101\":\"P47912\",\"2102\":\"P48015\",\"2103\":\"P48016\",\"2104\":\"P48164\",\"2105\":\"P48231\",\"2106\":\"P48234\",\"2107\":\"P48236\",\"2108\":\"P48237\",\"2109\":\"P48240\",\"2110\":\"P48353\",\"2111\":\"P48360\",\"2112\":\"P48361\",\"2113\":\"P48362\",\"2114\":\"P48363\",\"2115\":\"P48365\",\"2116\":\"P48412\",\"2117\":\"P48415\",\"2118\":\"P48439\",\"2119\":\"P48445\",\"2120\":\"P48510\",\"2121\":\"P48524\",\"2122\":\"P48525\",\"2123\":\"P48526\",\"2124\":\"P48527\",\"2125\":\"P48562\",\"2126\":\"P48563\",\"2127\":\"P48566\",\"2128\":\"P48567\",\"2129\":\"P48570\",\"2130\":\"P48582\",\"2131\":\"P48589\",\"2132\":\"P48606\",\"2133\":\"P48813\",\"2134\":\"P48836\",\"2135\":\"P48837\",\"2136\":\"P49017\",\"2137\":\"P49018\",\"2138\":\"P49089\",\"2139\":\"P49090\",\"2140\":\"P49095\",\"2141\":\"P49166\",\"2142\":\"P49167\",\"2143\":\"P49334\",\"2144\":\"P49367\",\"2145\":\"P49435\",\"2146\":\"P49573\",\"2147\":\"P49626\",\"2148\":\"P49687\",\"2149\":\"P49723\",\"2150\":\"P49775\",\"2151\":\"P49954\",\"2152\":\"P49955\",\"2153\":\"P49956\",\"2154\":\"P50076\",\"2155\":\"P50077\",\"2156\":\"P50079\",\"2157\":\"P50085\",\"2158\":\"P50086\",\"2159\":\"P50087\",\"2160\":\"P50089\",\"2161\":\"P50094\",\"2162\":\"P50095\",\"2163\":\"P50101\",\"2164\":\"P50102\",\"2165\":\"P50105\",\"2166\":\"P50106\",\"2167\":\"P50107\",\"2168\":\"P50108\",\"2169\":\"P50109\",\"2170\":\"P50110\",\"2171\":\"P50276\",\"2172\":\"P50278\",\"2173\":\"P50623\",\"2174\":\"P50861\",\"2175\":\"P50874\",\"2176\":\"P50875\",\"2177\":\"P50896\",\"2178\":\"P50942\",\"2179\":\"P50944\",\"2180\":\"P50945\",\"2181\":\"P50947\",\"2182\":\"P51401\",\"2183\":\"P51402\",\"2184\":\"P51534\",\"2185\":\"P51601\",\"2186\":\"P51862\",\"2187\":\"P51996\",\"2188\":\"P51998\",\"2189\":\"P52286\",\"2190\":\"P52290\",\"2191\":\"P52488\",\"2192\":\"P52489\",\"2193\":\"P52490\",\"2194\":\"P52553\",\"2195\":\"P52593\",\"2196\":\"P52867\",\"2197\":\"P52870\",\"2198\":\"P52871\",\"2199\":\"P52891\",\"2200\":\"P52893\",\"2201\":\"P52910\",\"2202\":\"P52911\",\"2203\":\"P52917\",\"2204\":\"P52918\",\"2205\":\"P52919\",\"2206\":\"P52920\",\"2207\":\"P52924\",\"2208\":\"P53008\",\"2209\":\"P53009\",\"2210\":\"P53010\",\"2211\":\"P53011\",\"2212\":\"P53012\",\"2213\":\"P53037\",\"2214\":\"P53040\",\"2215\":\"P53043\",\"2216\":\"P53044\",\"2217\":\"P53045\",\"2218\":\"P53049\",\"2219\":\"P53059\",\"2220\":\"P53063\",\"2221\":\"P53064\",\"2222\":\"P53066\",\"2223\":\"P53067\",\"2224\":\"P53070\",\"2225\":\"P53072\",\"2226\":\"P53073\",\"2227\":\"P53075\",\"2228\":\"P53076\",\"2229\":\"P53079\",\"2230\":\"P53081\",\"2231\":\"P53082\",\"2232\":\"P53086\",\"2233\":\"P53090\",\"2234\":\"P53091\",\"2235\":\"P53093\",\"2236\":\"P53094\",\"2237\":\"P53095\",\"2238\":\"P53100\",\"2239\":\"P53101\",\"2240\":\"P53104\",\"2241\":\"P53107\",\"2242\":\"P53108\",\"2243\":\"P53109\",\"2244\":\"P53111\",\"2245\":\"P53112\",\"2246\":\"P53114\",\"2247\":\"P53115\",\"2248\":\"P53119\",\"2249\":\"P53120\",\"2250\":\"P53121\",\"2251\":\"P53125\",\"2252\":\"P53128\",\"2253\":\"P53129\",\"2254\":\"P53131\",\"2255\":\"P53134\",\"2256\":\"P53136\",\"2257\":\"P53137\",\"2258\":\"P53139\",\"2259\":\"P53140\",\"2260\":\"P53141\",\"2261\":\"P53145\",\"2262\":\"P53146\",\"2263\":\"P53152\",\"2264\":\"P53154\",\"2265\":\"P53155\",\"2266\":\"P53159\",\"2267\":\"P53163\",\"2268\":\"P53164\",\"2269\":\"P53165\",\"2270\":\"P53166\",\"2271\":\"P53169\",\"2272\":\"P53170\",\"2273\":\"P53171\",\"2274\":\"P53172\",\"2275\":\"P53173\",\"2276\":\"P53174\",\"2277\":\"P53177\",\"2278\":\"P53178\",\"2279\":\"P53179\",\"2280\":\"P53183\",\"2281\":\"P53184\",\"2282\":\"P53191\",\"2283\":\"P53192\",\"2284\":\"P53193\",\"2285\":\"P53195\",\"2286\":\"P53198\",\"2287\":\"P53199\",\"2288\":\"P53200\",\"2289\":\"P53201\",\"2290\":\"P53202\",\"2291\":\"P53203\",\"2292\":\"P53204\",\"2293\":\"P53206\",\"2294\":\"P53207\",\"2295\":\"P53212\",\"2296\":\"P53215\",\"2297\":\"P53217\",\"2298\":\"P53218\",\"2299\":\"P53219\",\"2300\":\"P53220\",\"2301\":\"P53221\",\"2302\":\"P53228\",\"2303\":\"P53235\",\"2304\":\"P53236\",\"2305\":\"P53238\",\"2306\":\"P53241\",\"2307\":\"P53248\",\"2308\":\"P53250\",\"2309\":\"P53252\",\"2310\":\"P53253\",\"2311\":\"P53254\",\"2312\":\"P53255\",\"2313\":\"P53256\",\"2314\":\"P53258\",\"2315\":\"P53261\",\"2316\":\"P53262\",\"2317\":\"P53265\",\"2318\":\"P53266\",\"2319\":\"P53267\",\"2320\":\"P53270\",\"2321\":\"P53271\",\"2322\":\"P53272\",\"2323\":\"P53273\",\"2324\":\"P53274\",\"2325\":\"P53276\",\"2326\":\"P53278\",\"2327\":\"P53280\",\"2328\":\"P53281\",\"2329\":\"P53285\",\"2330\":\"P53289\",\"2331\":\"P53290\",\"2332\":\"P53292\",\"2333\":\"P53295\",\"2334\":\"P53296\",\"2335\":\"P53297\",\"2336\":\"P53299\",\"2337\":\"P53301\",\"2338\":\"P53303\",\"2339\":\"P53304\",\"2340\":\"P53309\",\"2341\":\"P53311\",\"2342\":\"P53312\",\"2343\":\"P53313\",\"2344\":\"P53314\",\"2345\":\"P53316\",\"2346\":\"P53318\",\"2347\":\"P53319\",\"2348\":\"P53320\",\"2349\":\"P53322\",\"2350\":\"P53324\",\"2351\":\"P53326\",\"2352\":\"P53327\",\"2353\":\"P53330\",\"2354\":\"P53331\",\"2355\":\"P53332\",\"2356\":\"P53333\",\"2357\":\"P53334\",\"2358\":\"P53335\",\"2359\":\"P53336\",\"2360\":\"P53337\",\"2361\":\"P53344\",\"2362\":\"P53379\",\"2363\":\"P53388\",\"2364\":\"P53394\",\"2365\":\"P53538\",\"2366\":\"P53549\",\"2367\":\"P53550\",\"2368\":\"P53551\",\"2369\":\"P53552\",\"2370\":\"P53598\",\"2371\":\"P53600\",\"2372\":\"P53604-2\",\"2373\":\"P53615\",\"2374\":\"P53617\",\"2375\":\"P53622\",\"2376\":\"P53628\",\"2377\":\"P53629\",\"2378\":\"P53632\",\"2379\":\"P53633\",\"2380\":\"P53685\",\"2381\":\"P53691\",\"2382\":\"P53720\",\"2383\":\"P53721\",\"2384\":\"P53723\",\"2385\":\"P53724\",\"2386\":\"P53725\",\"2387\":\"P53728\",\"2388\":\"P53729\",\"2389\":\"P53730\",\"2390\":\"P53731\",\"2391\":\"P53733\",\"2392\":\"P53734\",\"2393\":\"P53735\",\"2394\":\"P53736\",\"2395\":\"P53738\",\"2396\":\"P53739\",\"2397\":\"P53740\",\"2398\":\"P53741\",\"2399\":\"P53742\",\"2400\":\"P53743\",\"2401\":\"P53745\",\"2402\":\"P53751\",\"2403\":\"P53752\",\"2404\":\"P53759\",\"2405\":\"P53819;P0CX15;P0CX14;Q3E7X8;Q08995\",\"2406\":\"P53822;P40587\",\"2407\":\"P53829\",\"2408\":\"P53834\",\"2409\":\"P53836\",\"2410\":\"P53839\",\"2411\":\"P53840\",\"2412\":\"P53843\",\"2413\":\"P53844\",\"2414\":\"P53845\",\"2415\":\"P53847\",\"2416\":\"P53848\",\"2417\":\"P53849\",\"2418\":\"P53851\",\"2419\":\"P53852\",\"2420\":\"P53854\",\"2421\":\"P53855\",\"2422\":\"P53857\",\"2423\":\"P53858\",\"2424\":\"P53859\",\"2425\":\"P53860\",\"2426\":\"P53863\",\"2427\":\"P53865\",\"2428\":\"P53866\",\"2429\":\"P53868\",\"2430\":\"P53870\",\"2431\":\"P53874\",\"2432\":\"P53875\",\"2433\":\"P53877\",\"2434\":\"P53878\",\"2435\":\"P53879\",\"2436\":\"P53881\",\"2437\":\"P53883\",\"2438\":\"P53885\",\"2439\":\"P53889\",\"2440\":\"P53890\",\"2441\":\"P53893\",\"2442\":\"P53894\",\"2443\":\"P53897\",\"2444\":\"P53898\",\"2445\":\"P53899\",\"2446\":\"P53900\",\"2447\":\"P53901\",\"2448\":\"P53903\",\"2449\":\"P53909\",\"2450\":\"P53912\",\"2451\":\"P53914\",\"2452\":\"P53915\",\"2453\":\"P53917\",\"2454\":\"P53920\",\"2455\":\"P53924\",\"2456\":\"P53925\",\"2457\":\"P53927\",\"2458\":\"P53929\",\"2459\":\"P53930\",\"2460\":\"P53932\",\"2461\":\"P53935\",\"2462\":\"P53938\",\"2463\":\"P53940\",\"2464\":\"P53941\",\"2465\":\"P53946\",\"2466\":\"P53950\",\"2467\":\"P53951\",\"2468\":\"P53952\",\"2469\":\"P53953\",\"2470\":\"P53954\",\"2471\":\"P53955\",\"2472\":\"P53959\",\"2473\":\"P53960\",\"2474\":\"P53962\",\"2475\":\"P53968\",\"2476\":\"P53969\",\"2477\":\"P53971\",\"2478\":\"P53972\",\"2479\":\"P53973\",\"2480\":\"P53981\",\"2481\":\"P53982\",\"2482\":\"P53983\",\"2483\":\"P54000\",\"2484\":\"P54003\",\"2485\":\"P54005\",\"2486\":\"P54070\",\"2487\":\"P54074\",\"2488\":\"P54113\",\"2489\":\"P54114\",\"2490\":\"P54115\",\"2491\":\"P54730\",\"2492\":\"P54780\",\"2493\":\"P54781\",\"2494\":\"P54783\",\"2495\":\"P54784\",\"2496\":\"P54785\",\"2497\":\"P54787\",\"2498\":\"P54790\",\"2499\":\"P54791\",\"2500\":\"P54837\",\"2501\":\"P54838\",\"2502\":\"P54839\",\"2503\":\"P54857\",\"2504\":\"P54858\",\"2505\":\"P54860\",\"2506\":\"P54861\",\"2507\":\"P54867\",\"2508\":\"P54885\",\"2509\":\"P54964\",\"2510\":\"P54999\",\"2511\":\"P56628\",\"2512\":\"P57743\",\"2513\":\"P57744\",\"2514\":\"P60010\",\"2515\":\"P61830\",\"2516\":\"P69771\",\"2517\":\"P69850\",\"2518\":\"P80210\",\"2519\":\"P80428\",\"2520\":\"P80667\",\"2521\":\"P80967\",\"2522\":\"P81449\",\"2523\":\"P87108\",\"2524\":\"P87262;P40525\",\"2525\":\"P89102\",\"2526\":\"P89105\",\"2527\":\"P89886\",\"2528\":\"Q00055\",\"2529\":\"Q00245\",\"2530\":\"Q00246\",\"2531\":\"Q00362\",\"2532\":\"Q00402\",\"2533\":\"Q00416\",\"2534\":\"Q00539\",\"2535\":\"Q00578\",\"2536\":\"Q00582\",\"2537\":\"Q00618\",\"2538\":\"Q00684\",\"2539\":\"Q00711\",\"2540\":\"Q00764\",\"2541\":\"Q00772\",\"2542\":\"Q00776\",\"2543\":\"Q00816\",\"2544\":\"Q00873\",\"2545\":\"Q00916\",\"2546\":\"Q00955\",\"2547\":\"Q01080\",\"2548\":\"Q01159\",\"2549\":\"Q01163\",\"2550\":\"Q01217\",\"2551\":\"Q01329\",\"2552\":\"Q01389\",\"2553\":\"Q01454\",\"2554\":\"Q01476\",\"2555\":\"Q01477\",\"2556\":\"Q01519\",\"2557\":\"Q01532-2;Q01532\",\"2558\":\"Q01560\",\"2559\":\"Q01590\",\"2560\":\"Q01662\",\"2561\":\"Q01802\",\"2562\":\"Q01852\",\"2563\":\"Q01855\",\"2564\":\"Q01896\",\"2565\":\"Q01919\",\"2566\":\"Q01939\",\"2567\":\"Q01976-2;Q01976\",\"2568\":\"Q02046\",\"2569\":\"Q02100\",\"2570\":\"Q02159\",\"2571\":\"Q02196\",\"2572\":\"Q02197\",\"2573\":\"Q02199\",\"2574\":\"Q02201\",\"2575\":\"Q02204\",\"2576\":\"Q02205\",\"2577\":\"Q02206\",\"2578\":\"Q02207\",\"2579\":\"Q02256\",\"2580\":\"Q02260\",\"2581\":\"Q02326\",\"2582\":\"Q02336\",\"2583\":\"Q02354\",\"2584\":\"Q02455\",\"2585\":\"Q02457\",\"2586\":\"Q02486\",\"2587\":\"Q02516\",\"2588\":\"Q02554\",\"2589\":\"Q02555\",\"2590\":\"Q02629\",\"2591\":\"Q02630\",\"2592\":\"Q02642\",\"2593\":\"Q02647\",\"2594\":\"Q02648\",\"2595\":\"Q02724\",\"2596\":\"Q02725\",\"2597\":\"Q02753\",\"2598\":\"Q02754\",\"2599\":\"Q02772\",\"2600\":\"Q02773\",\"2601\":\"Q02774\",\"2602\":\"Q02775\",\"2603\":\"Q02776\",\"2604\":\"Q02784\",\"2605\":\"Q02785\",\"2606\":\"Q02792\",\"2607\":\"Q02793\",\"2608\":\"Q02795\",\"2609\":\"Q02796\",\"2610\":\"Q02804\",\"2611\":\"Q02805\",\"2612\":\"Q02821\",\"2613\":\"Q02825\",\"2614\":\"Q02866\",\"2615\":\"Q02875\",\"2616\":\"Q02883\",\"2617\":\"Q02884\",\"2618\":\"Q02887\",\"2619\":\"Q02890\",\"2620\":\"Q02892\",\"2621\":\"Q02895\",\"2622\":\"Q02908\",\"2623\":\"Q02931\",\"2624\":\"Q02932\",\"2625\":\"Q02933\",\"2626\":\"Q02939\",\"2627\":\"Q02948\",\"2628\":\"Q02950\",\"2629\":\"Q02959\",\"2630\":\"Q02969\",\"2631\":\"Q02979\",\"2632\":\"Q03002\",\"2633\":\"Q03010\",\"2634\":\"Q03012\",\"2635\":\"Q03016\",\"2636\":\"Q03028\",\"2637\":\"Q03034\",\"2638\":\"Q03048\",\"2639\":\"Q03063\",\"2640\":\"Q03088\",\"2641\":\"Q03102\",\"2642\":\"Q03103\",\"2643\":\"Q03104\",\"2644\":\"Q03124\",\"2645\":\"Q03151\",\"2646\":\"Q03153\",\"2647\":\"Q03161\",\"2648\":\"Q03177\",\"2649\":\"Q03178\",\"2650\":\"Q03195\",\"2651\":\"Q03201\",\"2652\":\"Q03218\",\"2653\":\"Q03219\",\"2654\":\"Q03233\",\"2655\":\"Q03246\",\"2656\":\"Q03262\",\"2657\":\"Q03264\",\"2658\":\"Q03280\",\"2659\":\"Q03281\",\"2660\":\"Q03290\",\"2661\":\"Q03305\",\"2662\":\"Q03306\",\"2663\":\"Q03308\",\"2664\":\"Q03322\",\"2665\":\"Q03327\",\"2666\":\"Q03330\",\"2667\":\"Q03337\",\"2668\":\"Q03361\",\"2669\":\"Q03362\",\"2670\":\"Q03370\",\"2671\":\"Q03373\",\"2672\":\"Q03388\",\"2673\":\"Q03390\",\"2674\":\"Q03407\",\"2675\":\"Q03429\",\"2676\":\"Q03430\",\"2677\":\"Q03434\",\"2678\":\"Q03435\",\"2679\":\"Q03441\",\"2680\":\"Q03455\",\"2681\":\"Q03466\",\"2682\":\"Q03496\",\"2683\":\"Q03497\",\"2684\":\"Q03503\",\"2685\":\"Q03508\",\"2686\":\"Q03516\",\"2687\":\"Q03525\",\"2688\":\"Q03529\",\"2689\":\"Q03532\",\"2690\":\"Q03533\",\"2691\":\"Q03557\",\"2692\":\"Q03558\",\"2693\":\"Q03559\",\"2694\":\"Q03579\",\"2695\":\"Q03612\",\"2696\":\"Q03629\",\"2697\":\"Q03630\",\"2698\":\"Q03631\",\"2699\":\"Q03640\",\"2700\":\"Q03648\",\"2701\":\"Q03649\",\"2702\":\"Q03653\",\"2703\":\"Q03655\",\"2704\":\"Q03656\",\"2705\":\"Q03660\",\"2706\":\"Q03661\",\"2707\":\"Q03677\",\"2708\":\"Q03687\",\"2709\":\"Q03690\",\"2710\":\"Q03691\",\"2711\":\"Q03702\",\"2712\":\"Q03705\",\"2713\":\"Q03707\",\"2714\":\"Q03713\",\"2715\":\"Q03714\",\"2716\":\"Q03718\",\"2717\":\"Q03722\",\"2718\":\"Q03723\",\"2719\":\"Q03735\",\"2720\":\"Q03750\",\"2721\":\"Q03758\",\"2722\":\"Q03759\",\"2723\":\"Q03761\",\"2724\":\"Q03768\",\"2725\":\"Q03769\",\"2726\":\"Q03771\",\"2727\":\"Q03772\",\"2728\":\"Q03774\",\"2729\":\"Q03776\",\"2730\":\"Q03778\",\"2731\":\"Q03780\",\"2732\":\"Q03782\",\"2733\":\"Q03784\",\"2734\":\"Q03786\",\"2735\":\"Q03790\",\"2736\":\"Q03792\",\"2737\":\"Q03795\",\"2738\":\"Q03798\",\"2739\":\"Q03799\",\"2740\":\"Q03823\",\"2741\":\"Q03834\",\"2742\":\"Q03835\",\"2743\":\"Q03862\",\"2744\":\"Q03880\",\"2745\":\"Q03897\",\"2746\":\"Q03898\",\"2747\":\"Q03900\",\"2748\":\"Q03921\",\"2749\":\"Q03940\",\"2750\":\"Q03941\",\"2751\":\"Q03944\",\"2752\":\"Q03957\",\"2753\":\"Q03973\",\"2754\":\"Q03976\",\"2755\":\"Q04002\",\"2756\":\"Q04004\",\"2757\":\"Q04013\",\"2758\":\"Q04031\",\"2759\":\"Q04033\",\"2760\":\"Q04048\",\"2761\":\"Q04053\",\"2762\":\"Q04062\",\"2763\":\"Q04067\",\"2764\":\"Q04080\",\"2765\":\"Q04081\",\"2766\":\"Q04087\",\"2767\":\"Q04119\",\"2768\":\"Q04149\",\"2769\":\"Q04170\",\"2770\":\"Q04175\",\"2771\":\"Q04177\",\"2772\":\"Q04178\",\"2773\":\"Q04179\",\"2774\":\"Q04183\",\"2775\":\"Q04199\",\"2776\":\"Q04201\",\"2777\":\"Q04210\",\"2778\":\"Q04213\",\"2779\":\"Q04214\",\"2780\":\"Q04217\",\"2781\":\"Q04223\",\"2782\":\"Q04225\",\"2783\":\"Q04226\",\"2784\":\"Q04228\",\"2785\":\"Q04233\",\"2786\":\"Q04264\",\"2787\":\"Q04272\",\"2788\":\"Q04279\",\"2789\":\"Q04299\",\"2790\":\"Q04301\",\"2791\":\"Q04304\",\"2792\":\"Q04305\",\"2793\":\"Q04307\",\"2794\":\"Q04311\",\"2795\":\"Q04322\",\"2796\":\"Q04338\",\"2797\":\"Q04341\",\"2798\":\"Q04344\",\"2799\":\"Q04347\",\"2800\":\"Q04370\",\"2801\":\"Q04371\",\"2802\":\"Q04372\",\"2803\":\"Q04373\",\"2804\":\"Q04377\",\"2805\":\"Q04396\",\"2806\":\"Q04399\",\"2807\":\"Q04401\",\"2808\":\"Q04408\",\"2809\":\"Q04409\",\"2810\":\"Q04410\",\"2811\":\"Q04412\",\"2812\":\"Q04418\",\"2813\":\"Q04430\",\"2814\":\"Q04432\",\"2815\":\"Q04439\",\"2816\":\"Q04458\",\"2817\":\"Q04472\",\"2818\":\"Q04491\",\"2819\":\"Q04493\",\"2820\":\"Q04500\",\"2821\":\"Q04511\",\"2822\":\"Q04545\",\"2823\":\"Q04562\",\"2824\":\"Q04599\",\"2825\":\"Q04600\",\"2826\":\"Q04602\",\"2827\":\"Q04603\",\"2828\":\"Q04632\",\"2829\":\"Q04636\",\"2830\":\"Q04651\",\"2831\":\"Q04660\",\"2832\":\"Q04673\",\"2833\":\"Q04675\",\"2834\":\"Q04693\",\"2835\":\"Q04697\",\"2836\":\"Q04728\",\"2837\":\"Q04739\",\"2838\":\"Q04740\",\"2839\":\"Q04748\",\"2840\":\"Q04767\",\"2841\":\"Q04772\",\"2842\":\"Q04773\",\"2843\":\"Q04779\",\"2844\":\"Q04781\",\"2845\":\"Q04792\",\"2846\":\"Q04839\",\"2847\":\"Q04847\",\"2848\":\"Q04867\",\"2849\":\"Q04868\",\"2850\":\"Q04869\",\"2851\":\"Q04894\",\"2852\":\"Q04924\",\"2853\":\"Q04934\",\"2854\":\"Q04935\",\"2855\":\"Q04947\",\"2856\":\"Q04951\",\"2857\":\"Q04958\",\"2858\":\"Q04969\",\"2859\":\"Q04991\",\"2860\":\"Q05016\",\"2861\":\"Q05021\",\"2862\":\"Q05022\",\"2863\":\"Q05024\",\"2864\":\"Q05027\",\"2865\":\"Q05029\",\"2866\":\"Q05031\",\"2867\":\"Q05040\",\"2868\":\"Q05050\",\"2869\":\"Q05123\",\"2870\":\"Q05166\",\"2871\":\"Q05359\",\"2872\":\"Q05468\",\"2873\":\"Q05471\",\"2874\":\"Q05497\",\"2875\":\"Q05498\",\"2876\":\"Q05506\",\"2877\":\"Q05515\",\"2878\":\"Q05518\",\"2879\":\"Q05521\",\"2880\":\"Q05541\",\"2881\":\"Q05543\",\"2882\":\"Q05567\",\"2883\":\"Q05568\",\"2884\":\"Q05580\",\"2885\":\"Q05584\",\"2886\":\"Q05636\",\"2887\":\"Q05672\",\"2888\":\"Q05775\",\"2889\":\"Q05778\",\"2890\":\"Q05779\",\"2891\":\"Q05785\",\"2892\":\"Q05787\",\"2893\":\"Q05788\",\"2894\":\"Q05812\",\"2895\":\"Q05871\",\"2896\":\"Q05881\",\"2897\":\"Q05892\",\"2898\":\"Q05900\",\"2899\":\"Q05902\",\"2900\":\"Q05905\",\"2901\":\"Q05911\",\"2902\":\"Q05919\",\"2903\":\"Q05924\",\"2904\":\"Q05926\",\"2905\":\"Q05931\",\"2906\":\"Q05933\",\"2907\":\"Q05934\",\"2908\":\"Q05937\",\"2909\":\"Q05942\",\"2910\":\"Q05946\",\"2911\":\"Q05948\",\"2912\":\"Q05949\",\"2913\":\"Q05979\",\"2914\":\"Q06001\",\"2915\":\"Q06005\",\"2916\":\"Q06010\",\"2917\":\"Q06053\",\"2918\":\"Q06070\",\"2919\":\"Q06078\",\"2920\":\"Q06089\",\"2921\":\"Q06096\",\"2922\":\"Q06103\",\"2923\":\"Q06106\",\"2924\":\"Q06107\",\"2925\":\"Q06108\",\"2926\":\"Q06132\",\"2927\":\"Q06137\",\"2928\":\"Q06142\",\"2929\":\"Q06143\",\"2930\":\"Q06144\",\"2931\":\"Q06146\",\"2932\":\"Q06147\",\"2933\":\"Q06151\",\"2934\":\"Q06156\",\"2935\":\"Q06168\",\"2936\":\"Q06169\",\"2937\":\"Q06170\",\"2938\":\"Q06177\",\"2939\":\"Q06178\",\"2940\":\"Q06179\",\"2941\":\"Q06188\",\"2942\":\"Q06205\",\"2943\":\"Q06211\",\"2944\":\"Q06213\",\"2945\":\"Q06214\",\"2946\":\"Q06217\",\"2947\":\"Q06218\",\"2948\":\"Q06224\",\"2949\":\"Q06245\",\"2950\":\"Q06247\",\"2951\":\"Q06251\",\"2952\":\"Q06252\",\"2953\":\"Q06263\",\"2954\":\"Q06287\",\"2955\":\"Q06315\",\"2956\":\"Q06321\",\"2957\":\"Q06324\",\"2958\":\"Q06336\",\"2959\":\"Q06337\",\"2960\":\"Q06338\",\"2961\":\"Q06339\",\"2962\":\"Q06344\",\"2963\":\"Q06346\",\"2964\":\"Q06350\",\"2965\":\"Q06385\",\"2966\":\"Q06389\",\"2967\":\"Q06405\",\"2968\":\"Q06406\",\"2969\":\"Q06407\",\"2970\":\"Q06408\",\"2971\":\"Q06409\",\"2972\":\"Q06412\",\"2973\":\"Q06436\",\"2974\":\"Q06440\",\"2975\":\"Q06449\",\"2976\":\"Q06451\",\"2977\":\"Q06479\",\"2978\":\"Q06485\",\"2979\":\"Q06488\",\"2980\":\"Q06489\",\"2981\":\"Q06493\",\"2982\":\"Q06494\",\"2983\":\"Q06497\",\"2984\":\"Q06504\",\"2985\":\"Q06505\",\"2986\":\"Q06506\",\"2987\":\"Q06508\",\"2988\":\"Q06510\",\"2989\":\"Q06511\",\"2990\":\"Q06512\",\"2991\":\"Q06522\",\"2992\":\"Q06523\",\"2993\":\"Q06538\",\"2994\":\"Q06543\",\"2995\":\"Q06554\",\"2996\":\"Q06567\",\"2997\":\"Q06604\",\"2998\":\"Q06608\",\"2999\":\"Q06616\",\"3000\":\"Q06623\",\"3001\":\"Q06624\",\"3002\":\"Q06629\",\"3003\":\"Q06630\",\"3004\":\"Q06631\",\"3005\":\"Q06632\",\"3006\":\"Q06639\",\"3007\":\"Q06640\",\"3008\":\"Q06644\",\"3009\":\"Q06651\",\"3010\":\"Q06668\",\"3011\":\"Q06673\",\"3012\":\"Q06677\",\"3013\":\"Q06678\",\"3014\":\"Q06679\",\"3015\":\"Q06680\",\"3016\":\"Q06681\",\"3017\":\"Q06682\",\"3018\":\"Q06683\",\"3019\":\"Q06685\",\"3020\":\"Q06689\",\"3021\":\"Q06697\",\"3022\":\"Q06698\",\"3023\":\"Q06704\",\"3024\":\"Q06705\",\"3025\":\"Q06706\",\"3026\":\"Q06708\",\"3027\":\"Q06709\",\"3028\":\"Q06810\",\"3029\":\"Q06815\",\"3030\":\"Q06833\",\"3031\":\"Q06835\",\"3032\":\"Q06839\",\"3033\":\"Q06891\",\"3034\":\"Q06892\",\"3035\":\"Q06991\",\"3036\":\"Q07084\",\"3037\":\"Q07349\",\"3038\":\"Q07362\",\"3039\":\"Q07381\",\"3040\":\"Q07395\",\"3041\":\"Q07418\",\"3042\":\"Q07442\",\"3043\":\"Q07451\",\"3044\":\"Q07454\",\"3045\":\"Q07457\",\"3046\":\"Q07458\",\"3047\":\"Q07468\",\"3048\":\"Q07478\",\"3049\":\"Q07505\",\"3050\":\"Q07508\",\"3051\":\"Q07527\",\"3052\":\"Q07528\",\"3053\":\"Q07533\",\"3054\":\"Q07534\",\"3055\":\"Q07541\",\"3056\":\"Q07549\",\"3057\":\"Q07551\",\"3058\":\"Q07622\",\"3059\":\"Q07623\",\"3060\":\"Q07648\",\"3061\":\"Q07657\",\"3062\":\"Q07688\",\"3063\":\"Q07716\",\"3064\":\"Q07788\",\"3065\":\"Q07799\",\"3066\":\"Q07800\",\"3067\":\"Q07807\",\"3068\":\"Q07824\",\"3069\":\"Q07825\",\"3070\":\"Q07830\",\"3071\":\"Q07834\",\"3072\":\"Q07844\",\"3073\":\"Q07845\",\"3074\":\"Q07872\",\"3075\":\"Q07878\",\"3076\":\"Q07895\",\"3077\":\"Q07896\",\"3078\":\"Q07897\",\"3079\":\"Q07913\",\"3080\":\"Q07914\",\"3081\":\"Q07915\",\"3082\":\"Q07938\",\"3083\":\"Q07950\",\"3084\":\"Q07953\",\"3085\":\"Q07979\",\"3086\":\"Q08001\",\"3087\":\"Q08023\",\"3088\":\"Q08045\",\"3089\":\"Q08054\",\"3090\":\"Q08058\",\"3091\":\"Q08096\",\"3092\":\"Q08108\",\"3093\":\"Q08144\",\"3094\":\"Q08157\",\"3095\":\"Q08162\",\"3096\":\"Q08179\",\"3097\":\"Q08193\",\"3098\":\"Q08199\",\"3099\":\"Q08202\",\"3100\":\"Q08204\",\"3101\":\"Q08208\",\"3102\":\"Q08213\",\"3103\":\"Q08215\",\"3104\":\"Q08217\",\"3105\":\"Q08220\",\"3106\":\"Q08223\",\"3107\":\"Q08224\",\"3108\":\"Q08225\",\"3109\":\"Q08226\",\"3110\":\"Q08227\",\"3111\":\"Q08229\",\"3112\":\"Q08230\",\"3113\":\"Q08235\",\"3114\":\"Q08237\",\"3115\":\"Q08245\",\"3116\":\"Q08269\",\"3117\":\"Q08273\",\"3118\":\"Q08280\",\"3119\":\"Q08281\",\"3120\":\"Q08285\",\"3121\":\"Q08287\",\"3122\":\"Q08299\",\"3123\":\"Q08412\",\"3124\":\"Q08421\",\"3125\":\"Q08422\",\"3126\":\"Q08444\",\"3127\":\"Q08446\",\"3128\":\"Q08448\",\"3129\":\"Q08491\",\"3130\":\"Q08492\",\"3131\":\"Q08548\",\"3132\":\"Q08561\",\"3133\":\"Q08581\",\"3134\":\"Q08601\",\"3135\":\"Q08622\",\"3136\":\"Q08641\",\"3137\":\"Q08645\",\"3138\":\"Q08647\",\"3139\":\"Q08649\",\"3140\":\"Q08650\",\"3141\":\"Q08651\",\"3142\":\"Q08685\",\"3143\":\"Q08686\",\"3144\":\"Q08687\",\"3145\":\"Q08689\",\"3146\":\"Q08693\",\"3147\":\"Q08723\",\"3148\":\"Q08732\",\"3149\":\"Q08742\",\"3150\":\"Q08746\",\"3151\":\"Q08748\",\"3152\":\"Q08754\",\"3153\":\"Q08760\",\"3154\":\"Q08773\",\"3155\":\"Q08816\",\"3156\":\"Q08818\",\"3157\":\"Q08822\",\"3158\":\"Q08826\",\"3159\":\"Q08831\",\"3160\":\"Q08886\",\"3161\":\"Q08909\",\"3162\":\"Q08919\",\"3163\":\"Q08920\",\"3164\":\"Q08921\",\"3165\":\"Q08924\",\"3166\":\"Q08925\",\"3167\":\"Q08930\",\"3168\":\"Q08951\",\"3169\":\"Q08954\",\"3170\":\"Q08959\",\"3171\":\"Q08960\",\"3172\":\"Q08962\",\"3173\":\"Q08963\",\"3174\":\"Q08965\",\"3175\":\"Q08967\",\"3176\":\"Q08968\",\"3177\":\"Q08970\",\"3178\":\"Q08971\",\"3179\":\"Q08972\",\"3180\":\"Q08977\",\"3181\":\"Q08979\",\"3182\":\"Q08985\",\"3183\":\"Q08986\",\"3184\":\"Q08989\",\"3185\":\"Q10740\",\"3186\":\"Q12000\",\"3187\":\"Q12001\",\"3188\":\"Q12003\",\"3189\":\"Q12004\",\"3190\":\"Q12008\",\"3191\":\"Q12009\",\"3192\":\"Q12010\",\"3193\":\"Q12012\",\"3194\":\"Q12013\",\"3195\":\"Q12015\",\"3196\":\"Q12016\",\"3197\":\"Q12017\",\"3198\":\"Q12018\",\"3199\":\"Q12019\",\"3200\":\"Q12020\",\"3201\":\"Q12024\",\"3202\":\"Q12025\",\"3203\":\"Q12028\",\"3204\":\"Q12029\",\"3205\":\"Q12030\",\"3206\":\"Q12032\",\"3207\":\"Q12033\",\"3208\":\"Q12034\",\"3209\":\"Q12035\",\"3210\":\"Q12038\",\"3211\":\"Q12039\",\"3212\":\"Q12040\",\"3213\":\"Q12043\",\"3214\":\"Q12044\",\"3215\":\"Q12049\",\"3216\":\"Q12050\",\"3217\":\"Q12052\",\"3218\":\"Q12055\",\"3219\":\"Q12057\",\"3220\":\"Q12060\",\"3221\":\"Q12063\",\"3222\":\"Q12066\",\"3223\":\"Q12068\",\"3224\":\"Q12071\",\"3225\":\"Q12072\",\"3226\":\"Q12074\",\"3227\":\"Q12078\",\"3228\":\"Q12080\",\"3229\":\"Q12090\",\"3230\":\"Q12091\",\"3231\":\"Q12094\",\"3232\":\"Q12096\",\"3233\":\"Q12099\",\"3234\":\"Q12100\",\"3235\":\"Q12102\",\"3236\":\"Q12108\",\"3237\":\"Q12109\",\"3238\":\"Q12114\",\"3239\":\"Q12117\",\"3240\":\"Q12118\",\"3241\":\"Q12122\",\"3242\":\"Q12123\",\"3243\":\"Q12124\",\"3244\":\"Q12125\",\"3245\":\"Q12129\",\"3246\":\"Q12133\",\"3247\":\"Q12134\",\"3248\":\"Q12136\",\"3249\":\"Q12149\",\"3250\":\"Q12150\",\"3251\":\"Q12152\",\"3252\":\"Q12153\",\"3253\":\"Q12154\",\"3254\":\"Q12155\",\"3255\":\"Q12158\",\"3256\":\"Q12159\",\"3257\":\"Q12160\",\"3258\":\"Q12165\",\"3259\":\"Q12166\",\"3260\":\"Q12167\",\"3261\":\"Q12176\",\"3262\":\"Q12178\",\"3263\":\"Q12179\",\"3264\":\"Q12180\",\"3265\":\"Q12181\",\"3266\":\"Q12186\",\"3267\":\"Q12189\",\"3268\":\"Q12191\",\"3269\":\"Q12196\",\"3270\":\"Q12198\",\"3271\":\"Q12199\",\"3272\":\"Q12200\",\"3273\":\"Q12204\",\"3274\":\"Q12205\",\"3275\":\"Q12207\",\"3276\":\"Q12209\",\"3277\":\"Q12211\",\"3278\":\"Q12212\",\"3279\":\"Q12220\",\"3280\":\"Q12221\",\"3281\":\"Q12224\",\"3282\":\"Q12229\",\"3283\":\"Q12230\",\"3284\":\"Q12232\",\"3285\":\"Q12233\",\"3286\":\"Q12234\",\"3287\":\"Q12236\",\"3288\":\"Q12239\",\"3289\":\"Q12241\",\"3290\":\"Q12242\",\"3291\":\"Q12246\",\"3292\":\"Q12250\",\"3293\":\"Q12252\",\"3294\":\"Q12255\",\"3295\":\"Q12256\",\"3296\":\"Q12259\",\"3297\":\"Q12263\",\"3298\":\"Q12265\",\"3299\":\"Q12267\",\"3300\":\"Q12270\",\"3301\":\"Q12271\",\"3302\":\"Q12272\",\"3303\":\"Q12275\",\"3304\":\"Q12276\",\"3305\":\"Q12277\",\"3306\":\"Q12283\",\"3307\":\"Q12284\",\"3308\":\"Q12285\",\"3309\":\"Q12287\",\"3310\":\"Q12288\",\"3311\":\"Q12291\",\"3312\":\"Q12292\",\"3313\":\"Q12296\",\"3314\":\"Q12297\",\"3315\":\"Q12298\",\"3316\":\"Q12301\",\"3317\":\"Q12303\",\"3318\":\"Q12305\",\"3319\":\"Q12306\",\"3320\":\"Q12308\",\"3321\":\"Q12314\",\"3322\":\"Q12315\",\"3323\":\"Q12320\",\"3324\":\"Q12321\",\"3325\":\"Q12324\",\"3326\":\"Q12328\",\"3327\":\"Q12329\",\"3328\":\"Q12331\",\"3329\":\"Q12335\",\"3330\":\"Q12339\",\"3331\":\"Q12341\",\"3332\":\"Q12343\",\"3333\":\"Q12344\",\"3334\":\"Q12345\",\"3335\":\"Q12347\",\"3336\":\"Q12349\",\"3337\":\"Q12354\",\"3338\":\"Q12355\",\"3339\":\"Q12359\",\"3340\":\"Q12363\",\"3341\":\"Q12365\",\"3342\":\"Q12368\",\"3343\":\"Q12372\",\"3344\":\"Q12373\",\"3345\":\"Q12374\",\"3346\":\"Q12375\",\"3347\":\"Q12377\",\"3348\":\"Q12380\",\"3349\":\"Q12382\",\"3350\":\"Q12385\",\"3351\":\"Q12386\",\"3352\":\"Q12387\",\"3353\":\"Q12389\",\"3354\":\"Q12396\",\"3355\":\"Q12402\",\"3356\":\"Q12403\",\"3357\":\"Q12404\",\"3358\":\"Q12406\",\"3359\":\"Q12408\",\"3360\":\"Q12412\",\"3361\":\"Q12415\",\"3362\":\"Q12427\",\"3363\":\"Q12428\",\"3364\":\"Q12429\",\"3365\":\"Q12432\",\"3366\":\"Q12434\",\"3367\":\"Q12438\",\"3368\":\"Q12445\",\"3369\":\"Q12446\",\"3370\":\"Q12447\",\"3371\":\"Q12449\",\"3372\":\"Q12450\",\"3373\":\"Q12451\",\"3374\":\"Q12452\",\"3375\":\"Q12453\",\"3376\":\"Q12454\",\"3377\":\"Q12457\",\"3378\":\"Q12458\",\"3379\":\"Q12460\",\"3380\":\"Q12462\",\"3381\":\"Q12464\",\"3382\":\"Q12465\",\"3383\":\"Q12466\",\"3384\":\"Q12467\",\"3385\":\"Q12469\",\"3386\":\"Q12472\",\"3387\":\"Q12473\",\"3388\":\"Q12476\",\"3389\":\"Q12480\",\"3390\":\"Q12481\",\"3391\":\"Q12482\",\"3392\":\"Q12486\",\"3393\":\"Q12494\",\"3394\":\"Q12495\",\"3395\":\"Q12496\",\"3396\":\"Q12497\",\"3397\":\"Q12498\",\"3398\":\"Q12499\",\"3399\":\"Q12500\",\"3400\":\"Q12501\",\"3401\":\"Q12502\",\"3402\":\"Q12504\",\"3403\":\"Q12508\",\"3404\":\"Q12509\",\"3405\":\"Q12510\",\"3406\":\"Q12511\",\"3407\":\"Q12513\",\"3408\":\"Q12514\",\"3409\":\"Q12515\",\"3410\":\"Q12517\",\"3411\":\"Q12518\",\"3412\":\"Q12522\",\"3413\":\"Q12523\",\"3414\":\"Q12527\",\"3415\":\"Q12532\",\"3416\":\"Q12672\",\"3417\":\"Q12674\",\"3418\":\"Q12675\",\"3419\":\"Q12676\",\"3420\":\"Q12680\",\"3421\":\"Q12692\",\"3422\":\"Q12697\",\"3423\":\"Q12743\",\"3424\":\"Q12745\",\"3425\":\"Q12746\",\"3426\":\"Q12749\",\"3427\":\"Q12753\",\"3428\":\"Q12754\",\"3429\":\"Q2V2P4\",\"3430\":\"Q3E6R5\",\"3431\":\"Q3E705\",\"3432\":\"Q3E754\",\"3433\":\"Q3E756\",\"3434\":\"Q3E757;P0C0W9\",\"3435\":\"Q3E764\",\"3436\":\"Q3E772\",\"3437\":\"Q3E785\",\"3438\":\"Q3E790\",\"3439\":\"Q3E792;P0C0T4\",\"3440\":\"Q3E793\",\"3441\":\"Q3E795\",\"3442\":\"Q3E7B7\",\"3443\":\"Q3E7C1\",\"3444\":\"Q3E7X9\",\"3445\":\"Q3E7Y3;P0C0W1\",\"3446\":\"Q3E7Z5\",\"3447\":\"Q3E824\",\"3448\":\"Q3E833\",\"3449\":\"Q3E841\",\"3450\":\"Q3E846\",\"3451\":\"Q6Q547\",\"3452\":\"Q6Q560\",\"3453\":\"Q6WNK7\",\"3454\":\"Q86ZR7\",\"3455\":\"Q8J0M4\",\"3456\":\"Q8TGU7\",\"3457\":\"Q92317\",\"3458\":\"Q92328\",\"3459\":\"Q92331\",\"3460\":\"Q96VH4\",\"3461\":\"Q96VH5\",\"3462\":\"Q99177\",\"3463\":\"Q99181\",\"3464\":\"Q99186\",\"3465\":\"Q99189\",\"3466\":\"Q99190\",\"3467\":\"Q99207\",\"3468\":\"Q99216\",\"3469\":\"Q99220\",\"3470\":\"Q99222\",\"3471\":\"Q99247\",\"3472\":\"Q99252\",\"3473\":\"Q99257\",\"3474\":\"Q99258\",\"3475\":\"Q99260\",\"3476\":\"Q99271\",\"3477\":\"Q99278\",\"3478\":\"Q99287\",\"3479\":\"Q99288\",\"3480\":\"Q99296\",\"3481\":\"Q99297\",\"3482\":\"Q99312\",\"3483\":\"Q99316\",\"3484\":\"Q99321\",\"3485\":\"Q99369\",\"3486\":\"Q99383\",\"3487\":\"Q99385\",\"3488\":\"Q99394\",\"3489\":\"Q9P305\",\"3490\":\"Q9URQ5\"},\"Protein IDs\":{\"0\":\"A5Z2X5\",\"1\":\"D6W196\",\"2\":\"O13297\",\"3\":\"O13329\",\"4\":\"O13516\",\"5\":\"O13525\",\"6\":\"O13539\",\"7\":\"O13547\",\"8\":\"O13563\",\"9\":\"O13585\",\"10\":\"O14455\",\"11\":\"O14467\",\"12\":\"O43137\",\"13\":\"O60200\",\"14\":\"O74700\",\"15\":\"O94742\",\"16\":\"P00044\",\"17\":\"P00127\",\"18\":\"P00128\",\"19\":\"P00175\",\"20\":\"P00330\",\"21\":\"P00358\",\"22\":\"P00359\",\"23\":\"P00360\",\"24\":\"P00401\",\"25\":\"P00410\",\"26\":\"P00424\",\"27\":\"P00425\",\"28\":\"P00427\",\"29\":\"P00431\",\"30\":\"P00445\",\"31\":\"P00447\",\"32\":\"P00498\",\"33\":\"P00546\",\"34\":\"P00549\",\"35\":\"P00560\",\"36\":\"P00729\",\"37\":\"P00812\",\"38\":\"P00815\",\"39\":\"P00817\",\"40\":\"P00830\",\"41\":\"P00890\",\"42\":\"P00899\",\"43\":\"P00924\",\"44\":\"P00925\",\"45\":\"P00927\",\"46\":\"P00931\",\"47\":\"P00937\",\"48\":\"P00942\",\"49\":\"P00950\",\"50\":\"P00958\",\"51\":\"P01097\",\"52\":\"P01098\",\"53\":\"P01119\",\"54\":\"P01120\",\"55\":\"P01123\",\"56\":\"P02294\",\"57\":\"P02309\",\"58\":\"P02381\",\"59\":\"P02400\",\"60\":\"P02406\",\"61\":\"P02557\",\"62\":\"P02829\",\"63\":\"P02992\",\"64\":\"P02994\",\"65\":\"P03871\",\"66\":\"P03872\",\"67\":\"P03874\",\"68\":\"P03875\",\"69\":\"P03962\",\"70\":\"P03965\",\"71\":\"P04037\",\"72\":\"P04046\",\"73\":\"P04050\",\"74\":\"P04051\",\"75\":\"P04076\",\"76\":\"P04147\",\"77\":\"P04161\",\"78\":\"P04387\",\"79\":\"P04449\",\"80\":\"P04456\",\"81\":\"P04710\",\"82\":\"P04786\",\"83\":\"P04801\",\"84\":\"P04802\",\"85\":\"P04803\",\"86\":\"P04806\",\"87\":\"P04807\",\"88\":\"P04819\",\"89\":\"P04821\",\"90\":\"P04840\",\"91\":\"P04912;P04911\",\"92\":\"P05030;P19657\",\"93\":\"P05066\",\"94\":\"P05150\",\"95\":\"P05317\",\"96\":\"P05318\",\"97\":\"P05319\",\"98\":\"P05373\",\"99\":\"P05374\",\"100\":\"P05375\",\"101\":\"P05453\",\"102\":\"P05626\",\"103\":\"P05694\",\"104\":\"P05737\",\"105\":\"P05738\",\"106\":\"P05739\",\"107\":\"P05740\",\"108\":\"P05744\",\"109\":\"P05745\",\"110\":\"P05747\",\"111\":\"P05748\",\"112\":\"P05749\",\"113\":\"P05750\",\"114\":\"P05755\",\"115\":\"P05756\",\"116\":\"P05759\",\"117\":\"P05986\",\"118\":\"P06100\",\"119\":\"P06101\",\"120\":\"P06102\",\"121\":\"P06103\",\"122\":\"P06105\",\"123\":\"P06106\",\"124\":\"P06168\",\"125\":\"P06169\",\"126\":\"P06182\",\"127\":\"P06197\",\"128\":\"P06208\",\"129\":\"P06243\",\"130\":\"P06245\",\"131\":\"P06634\",\"132\":\"P06700\",\"133\":\"P06701\",\"134\":\"P06704\",\"135\":\"P06773\",\"136\":\"P06775\",\"137\":\"P06776\",\"138\":\"P06777\",\"139\":\"P06778\",\"140\":\"P06779\",\"141\":\"P06780\",\"142\":\"P06781\",\"143\":\"P06782\",\"144\":\"P06784\",\"145\":\"P06785\",\"146\":\"P06786\",\"147\":\"P06787\",\"148\":\"P06839\",\"149\":\"P06844\",\"150\":\"P07143\",\"151\":\"P07149\",\"152\":\"P07170\",\"153\":\"P07172\",\"154\":\"P07213\",\"155\":\"P07236\",\"156\":\"P07244\",\"157\":\"P07245\",\"158\":\"P07246\",\"159\":\"P07248\",\"160\":\"P07251\",\"161\":\"P07253\",\"162\":\"P07255\",\"163\":\"P07256\",\"164\":\"P07257\",\"165\":\"P07258\",\"166\":\"P07259\",\"167\":\"P07260\",\"168\":\"P07262\",\"169\":\"P07263\",\"170\":\"P07264\",\"171\":\"P07266\",\"172\":\"P07267\",\"173\":\"P07269\",\"174\":\"P07273\",\"175\":\"P07274\",\"176\":\"P07275\",\"177\":\"P07277\",\"178\":\"P07278\",\"179\":\"P07281;P07280\",\"180\":\"P07283\",\"181\":\"P07284\",\"182\":\"P07285\",\"183\":\"P07342\",\"184\":\"P07347\",\"185\":\"P07560\",\"186\":\"P07702\",\"187\":\"P07703\",\"188\":\"P07806\",\"189\":\"P07807\",\"190\":\"P07884\",\"191\":\"P07991\",\"192\":\"P08004\",\"193\":\"P08018\",\"194\":\"P08067\",\"195\":\"P08417\",\"196\":\"P08425\",\"197\":\"P08456\",\"198\":\"P08466\",\"199\":\"P08518\",\"200\":\"P08524\",\"201\":\"P08525\",\"202\":\"P08539\",\"203\":\"P08566\",\"204\":\"P08593\",\"205\":\"P08678\",\"206\":\"P08679\",\"207\":\"P09032\",\"208\":\"P09064\",\"209\":\"P09232\",\"210\":\"P09436\",\"211\":\"P09440\",\"212\":\"P09457\",\"213\":\"P09547\",\"214\":\"P09620\",\"215\":\"P09624\",\"216\":\"P09733\",\"217\":\"P09734\",\"218\":\"P09798\",\"219\":\"P09880\",\"220\":\"P09938\",\"221\":\"P09950\",\"222\":\"P0C0V8\",\"223\":\"P0C2H6;P0C2H7\",\"224\":\"P0C2H8\",\"225\":\"P0C2H9\",\"226\":\"P0C2I9\",\"227\":\"P0C2J3\",\"228\":\"P0C5N3\",\"229\":\"P0CS90\",\"230\":\"P0CT04\",\"231\":\"P0CX24;P0CX23\",\"232\":\"P0CX26;P0CX25\",\"233\":\"P0CX28;P0CX27\",\"234\":\"P0CX30;P0CX29\",\"235\":\"P0CX32;P0CX31\",\"236\":\"P0CX34;P0CX33\",\"237\":\"P0CX36;P0CX35\",\"238\":\"P0CX38;P0CX37\",\"239\":\"P0CX40;P0CX39\",\"240\":\"P0CX42;P0CX41\",\"241\":\"P0CX44;P0CX43\",\"242\":\"P0CX46;P0CX45\",\"243\":\"P0CX48;P0CX47\",\"244\":\"P0CX50;P0CX49\",\"245\":\"P0CX52;P0CX51\",\"246\":\"P0CX54;P0CX53\",\"247\":\"P0CX56;P0CX55\",\"248\":\"P0CX83;P0CX82\",\"249\":\"P0CX85;P0CX84\",\"250\":\"P10080\",\"251\":\"P10081\",\"252\":\"P10127\",\"253\":\"P10363\",\"254\":\"P10507\",\"255\":\"P10566\",\"256\":\"P10591\",\"257\":\"P10592\",\"258\":\"P10614\",\"259\":\"P10622\",\"260\":\"P10659\",\"261\":\"P10662\",\"262\":\"P10664\",\"263\":\"P10823\",\"264\":\"P10834\",\"265\":\"P10849\",\"266\":\"P10869\",\"267\":\"P10961\",\"268\":\"P10962\",\"269\":\"P10964\",\"270\":\"P11075\",\"271\":\"P11076\",\"272\":\"P11154\",\"273\":\"P11325\",\"274\":\"P11353\",\"275\":\"P11412\",\"276\":\"P11433\",\"277\":\"P11484\",\"278\":\"P11491\",\"279\":\"P11632\",\"280\":\"P11633\",\"281\":\"P11655\",\"282\":\"P11709\",\"283\":\"P11745\",\"284\":\"P11747\",\"285\":\"P11792\",\"286\":\"P11914\",\"287\":\"P11938\",\"288\":\"P11972\",\"289\":\"P11978\",\"290\":\"P11986\",\"291\":\"P12383\",\"292\":\"P12385\",\"293\":\"P12611\",\"294\":\"P12612\",\"295\":\"P12630\",\"296\":\"P12683\",\"297\":\"P12684\",\"298\":\"P12686\",\"299\":\"P12687\",\"300\":\"P12688\",\"301\":\"P12695\",\"302\":\"P12709\",\"303\":\"P12753\",\"304\":\"P12754\",\"305\":\"P12868\",\"306\":\"P12887\",\"307\":\"P12904\",\"308\":\"P12945\",\"309\":\"P12962\",\"310\":\"P13134\",\"311\":\"P13185\",\"312\":\"P13186\",\"313\":\"P13188\",\"314\":\"P13259\",\"315\":\"P13298\",\"316\":\"P13382\",\"317\":\"P13393\",\"318\":\"P13433\",\"319\":\"P13517\",\"320\":\"P13586\",\"321\":\"P13663\",\"322\":\"P13712\",\"323\":\"P13856\",\"324\":\"P14020\",\"325\":\"P14063\",\"326\":\"P14065\",\"327\":\"P14120\",\"328\":\"P14126\",\"329\":\"P14127;P02407\",\"330\":\"P14164\",\"331\":\"P14180\",\"332\":\"P14306\",\"333\":\"P14359\",\"334\":\"P14540\",\"335\":\"P14680\",\"336\":\"P14681\",\"337\":\"P14693\",\"338\":\"P14741\",\"339\":\"P14742\",\"340\":\"P14743\",\"341\":\"P14747\",\"342\":\"P14772\",\"343\":\"P14832\",\"344\":\"P14843\",\"345\":\"P14904\",\"346\":\"P14906\",\"347\":\"P14907\",\"348\":\"P14908\",\"349\":\"P14922\",\"350\":\"P15019\",\"351\":\"P15108\",\"352\":\"P15179\",\"353\":\"P15180\",\"354\":\"P15274\",\"355\":\"P15303\",\"356\":\"P15367\",\"357\":\"P15424\",\"358\":\"P15436\",\"359\":\"P15442\",\"360\":\"P15454\",\"361\":\"P15496\",\"362\":\"P15565\",\"363\":\"P15624\",\"364\":\"P15625\",\"365\":\"P15646\",\"366\":\"P15700\",\"367\":\"P15703\",\"368\":\"P15705\",\"369\":\"P15731\",\"370\":\"P15790\",\"371\":\"P15873\",\"372\":\"P15891\",\"373\":\"P15938\",\"374\":\"P15992\",\"375\":\"P16120\",\"376\":\"P16140\",\"377\":\"P16370\",\"378\":\"P16387\",\"379\":\"P16451\",\"380\":\"P16474\",\"381\":\"P16521\",\"382\":\"P16547\",\"383\":\"P16550\",\"384\":\"P16603\",\"385\":\"P16622\",\"386\":\"P16649\",\"387\":\"P16658\",\"388\":\"P16661\",\"389\":\"P16664\",\"390\":\"P16861\",\"391\":\"P16862\",\"392\":\"P16892\",\"393\":\"P16965\",\"394\":\"P17065\",\"395\":\"P17076\",\"396\":\"P17106\",\"397\":\"P17119\",\"398\":\"P17121\",\"399\":\"P17157\",\"400\":\"P17255\",\"401\":\"P17423\",\"402\":\"P17505\",\"403\":\"P17536\",\"404\":\"P17555\",\"405\":\"P17558\",\"406\":\"P17629\",\"407\":\"P17649\",\"408\":\"P17695\",\"409\":\"P17709\",\"410\":\"P17883\",\"411\":\"P17890\",\"412\":\"P17891\",\"413\":\"P17898\",\"414\":\"P17967\",\"415\":\"P18239\",\"416\":\"P18409\",\"417\":\"P18480\",\"418\":\"P18496\",\"419\":\"P18544\",\"420\":\"P18562\",\"421\":\"P18634\",\"422\":\"P18759\",\"423\":\"P18851\",\"424\":\"P18852\",\"425\":\"P18888\",\"426\":\"P18899\",\"427\":\"P18900\",\"428\":\"P18961\",\"429\":\"P18962\",\"430\":\"P18963\",\"431\":\"P19073\",\"432\":\"P19097\",\"433\":\"P19145\",\"434\":\"P19146\",\"435\":\"P19158\",\"436\":\"P19262\",\"437\":\"P19263\",\"438\":\"P19358\",\"439\":\"P19414\",\"440\":\"P19454\",\"441\":\"P19516\",\"442\":\"P19524\",\"443\":\"P19658\",\"444\":\"P19659\",\"445\":\"P19735\",\"446\":\"P19736\",\"447\":\"P19807\",\"448\":\"P19812\",\"449\":\"P19880\",\"450\":\"P19881\",\"451\":\"P19882\",\"452\":\"P19955\",\"453\":\"P19956\",\"454\":\"P20049\",\"455\":\"P20051\",\"456\":\"P20053\",\"457\":\"P20081\",\"458\":\"P20095\",\"459\":\"P20107\",\"460\":\"P20133\",\"461\":\"P20424\",\"462\":\"P20433\",\"463\":\"P20434\",\"464\":\"P20435\",\"465\":\"P20436\",\"466\":\"P20447\",\"467\":\"P20448\",\"468\":\"P20449\",\"469\":\"P20457\",\"470\":\"P20459\",\"471\":\"P20484\",\"472\":\"P20485\",\"473\":\"P20486\",\"474\":\"P20604\",\"475\":\"P20606\",\"476\":\"P20676\",\"477\":\"P20795\",\"478\":\"P20967\",\"479\":\"P21147\",\"480\":\"P21182\",\"481\":\"P21242\",\"482\":\"P21243\",\"483\":\"P21264\",\"484\":\"P21269-3\",\"485\":\"P21304\",\"486\":\"P21306\",\"487\":\"P21339\",\"488\":\"P21373\",\"489\":\"P21375\",\"490\":\"P21524\",\"491\":\"P21538\",\"492\":\"P21560\",\"493\":\"P21576\",\"494\":\"P21657\",\"495\":\"P21734\",\"496\":\"P21771\",\"497\":\"P21801\",\"498\":\"P21825\",\"499\":\"P21827\",\"500\":\"P21951\",\"501\":\"P21954\",\"502\":\"P21957\",\"503\":\"P21965\",\"504\":\"P22023\",\"505\":\"P22082\",\"506\":\"P22133\",\"507\":\"P22134\",\"508\":\"P22135\",\"509\":\"P22136\",\"510\":\"P22137\",\"511\":\"P22138\",\"512\":\"P22139\",\"513\":\"P22140\",\"514\":\"P22141\",\"515\":\"P22146\",\"516\":\"P22147\",\"517\":\"P22149\",\"518\":\"P22202\",\"519\":\"P22203\",\"520\":\"P22204\",\"521\":\"P22209\",\"522\":\"P22211\",\"523\":\"P22213\",\"524\":\"P22214\",\"525\":\"P22217\",\"526\":\"P22219\",\"527\":\"P22224\",\"528\":\"P22276\",\"529\":\"P22336\",\"530\":\"P22353\",\"531\":\"P22354\",\"532\":\"P22434\",\"533\":\"P22438\",\"534\":\"P22515\",\"535\":\"P22517\",\"536\":\"P22543\",\"537\":\"P22579\",\"538\":\"P22696\",\"539\":\"P22768\",\"540\":\"P22803\",\"541\":\"P22804\",\"542\":\"P22855\",\"543\":\"P22936\",\"544\":\"P22943\",\"545\":\"P23180\",\"546\":\"P23201\",\"547\":\"P23202\",\"548\":\"P23248\",\"549\":\"P23254\",\"550\":\"P23255\",\"551\":\"P23285\",\"552\":\"P23287\",\"553\":\"P23291\",\"554\":\"P23292\",\"555\":\"P23293\",\"556\":\"P23301\",\"557\":\"P23369\",\"558\":\"P23394\",\"559\":\"P23500\",\"560\":\"P23542\",\"561\":\"P23561\",\"562\":\"P23585\",\"563\":\"P23595\",\"564\":\"P23615\",\"565\":\"P23638\",\"566\":\"P23639\",\"567\":\"P23641\",\"568\":\"P23642\",\"569\":\"P23643\",\"570\":\"P23644\",\"571\":\"P23724\",\"572\":\"P23776\",\"573\":\"P23797\",\"574\":\"P23833\",\"575\":\"P23900\",\"576\":\"P23968\",\"577\":\"P24000\",\"578\":\"P24004\",\"579\":\"P24031\",\"580\":\"P24276\",\"581\":\"P24279\",\"582\":\"P24280\",\"583\":\"P24309\",\"584\":\"P24384\",\"585\":\"P24482\",\"586\":\"P24521\",\"587\":\"P24583\",\"588\":\"P24720\",\"589\":\"P24783\",\"590\":\"P24784\",\"591\":\"P24813\",\"592\":\"P24814\",\"593\":\"P25036\",\"594\":\"P25037\",\"595\":\"P25038\",\"596\":\"P25039\",\"597\":\"P25040\",\"598\":\"P25043\",\"599\":\"P25044\",\"600\":\"P25045\",\"601\":\"P25087\",\"602\":\"P25270\",\"603\":\"P25293\",\"604\":\"P25294\",\"605\":\"P25296\",\"606\":\"P25298\",\"607\":\"P25299\",\"608\":\"P25303\",\"609\":\"P25332\",\"610\":\"P25334\",\"611\":\"P25339\",\"612\":\"P25340\",\"613\":\"P25342\",\"614\":\"P25343\",\"615\":\"P25344\",\"616\":\"P25345\",\"617\":\"P25349\",\"618\":\"P25351\",\"619\":\"P25353\",\"620\":\"P25356\",\"621\":\"P25357\",\"622\":\"P25359\",\"623\":\"P25360\",\"624\":\"P25361\",\"625\":\"P25365\",\"626\":\"P25366\",\"627\":\"P25367\",\"628\":\"P25368\",\"629\":\"P25369\",\"630\":\"P25371\",\"631\":\"P25372\",\"632\":\"P25373\",\"633\":\"P25374\",\"634\":\"P25375\",\"635\":\"P25376\",\"636\":\"P25378\",\"637\":\"P25382\",\"638\":\"P25383\",\"639\":\"P25384\",\"640\":\"P25385\",\"641\":\"P25386\",\"642\":\"P25441\",\"643\":\"P25443\",\"644\":\"P25451\",\"645\":\"P25491\",\"646\":\"P25515\",\"647\":\"P25554\",\"648\":\"P25555\",\"649\":\"P25558\",\"650\":\"P25559\",\"651\":\"P25560\",\"652\":\"P25566\",\"653\":\"P25567\",\"654\":\"P25568\",\"655\":\"P25569\",\"656\":\"P25573\",\"657\":\"P25574\",\"658\":\"P25576\",\"659\":\"P25577\",\"660\":\"P25580\",\"661\":\"P25582\",\"662\":\"P25586\",\"663\":\"P25605\",\"664\":\"P25617\",\"665\":\"P25618\",\"666\":\"P25623\",\"667\":\"P25626\",\"668\":\"P25627\",\"669\":\"P25628\",\"670\":\"P25631\",\"671\":\"P25632\",\"672\":\"P25635\",\"673\":\"P25639\",\"674\":\"P25641\",\"675\":\"P25642\",\"676\":\"P25644\",\"677\":\"P25646\",\"678\":\"P25648\",\"679\":\"P25651\",\"680\":\"P25654\",\"681\":\"P25655\",\"682\":\"P25656\",\"683\":\"P25694\",\"684\":\"P25719\",\"685\":\"P25808\",\"686\":\"P25846\",\"687\":\"P25847\",\"688\":\"P26321\",\"689\":\"P26370\",\"690\":\"P26570\",\"691\":\"P26637\",\"692\":\"P26725\",\"693\":\"P26754\",\"694\":\"P26755\",\"695\":\"P26783\",\"696\":\"P26784\",\"697\":\"P26785\",\"698\":\"P26786\",\"699\":\"P26793\",\"700\":\"P27351\",\"701\":\"P27466\",\"702\":\"P27472\",\"703\":\"P27476\",\"704\":\"P27514\",\"705\":\"P27614\",\"706\":\"P27616\",\"707\":\"P27636\",\"708\":\"P27680\",\"709\":\"P27692\",\"710\":\"P27697\",\"711\":\"P27796\",\"712\":\"P27801\",\"713\":\"P27809\",\"714\":\"P27810\",\"715\":\"P27825\",\"716\":\"P27882\",\"717\":\"P27929\",\"718\":\"P28000\",\"719\":\"P28007\",\"720\":\"P28239\",\"721\":\"P28241\",\"722\":\"P28263\",\"723\":\"P28272\",\"724\":\"P28273\",\"725\":\"P28274\",\"726\":\"P28319\",\"727\":\"P28321\",\"728\":\"P28495\",\"729\":\"P28496\",\"730\":\"P28625\",\"731\":\"P28627\",\"732\":\"P28707\",\"733\":\"P28708\",\"734\":\"P28737\",\"735\":\"P28743\",\"736\":\"P28777\",\"737\":\"P28778\",\"738\":\"P28789\",\"739\":\"P28791\",\"740\":\"P28795\",\"741\":\"P28817\",\"742\":\"P28834\",\"743\":\"P29029\",\"744\":\"P29055\",\"745\":\"P29295\",\"746\":\"P29311\",\"747\":\"P29340\",\"748\":\"P29366\",\"749\":\"P29453\",\"750\":\"P29461\",\"751\":\"P29465\",\"752\":\"P29468\",\"753\":\"P29469\",\"754\":\"P29478\",\"755\":\"P29496\",\"756\":\"P29509\",\"757\":\"P29539\",\"758\":\"P29547\",\"759\":\"P29703\",\"760\":\"P29704\",\"761\":\"P29952\",\"762\":\"P30605\",\"763\":\"P30619\",\"764\":\"P30624\",\"765\":\"P30656\",\"766\":\"P30657\",\"767\":\"P30665\",\"768\":\"P30771\",\"769\":\"P30775\",\"770\":\"P30777\",\"771\":\"P30822\",\"772\":\"P30902\",\"773\":\"P31109\",\"774\":\"P31115\",\"775\":\"P31116\",\"776\":\"P31244\",\"777\":\"P31334\",\"778\":\"P31373\",\"779\":\"P31374\",\"780\":\"P31376\",\"781\":\"P31377\",\"782\":\"P31380\",\"783\":\"P31381\",\"784\":\"P31382\",\"785\":\"P31383\",\"786\":\"P31384\",\"787\":\"P31385\",\"788\":\"P31412\",\"789\":\"P31539\",\"790\":\"P31688\",\"791\":\"P31755\",\"792\":\"P31787\",\"793\":\"P32048\",\"794\":\"P32074\",\"795\":\"P32178\",\"796\":\"P32179\",\"797\":\"P32191\",\"798\":\"P32259\",\"799\":\"P32263\",\"800\":\"P32264\",\"801\":\"P32266\",\"802\":\"P32288\",\"803\":\"P32316\",\"804\":\"P32317\",\"805\":\"P32319\",\"806\":\"P32324\",\"807\":\"P32327\",\"808\":\"P32328\",\"809\":\"P32329\",\"810\":\"P32330\",\"811\":\"P32331\",\"812\":\"P32332\",\"813\":\"P32333\",\"814\":\"P32334\",\"815\":\"P32335\",\"816\":\"P32336\",\"817\":\"P32337\",\"818\":\"P32338\",\"819\":\"P32339\",\"820\":\"P32340\",\"821\":\"P32341\",\"822\":\"P32342\",\"823\":\"P32343\",\"824\":\"P32347\",\"825\":\"P32349\",\"826\":\"P32350\",\"827\":\"P32351\",\"828\":\"P32352\",\"829\":\"P32353\",\"830\":\"P32356\",\"831\":\"P32361\",\"832\":\"P32363\",\"833\":\"P32364\",\"834\":\"P32366\",\"835\":\"P32367\",\"836\":\"P32368\",\"837\":\"P32377\",\"838\":\"P32379\",\"839\":\"P32380\",\"840\":\"P32381\",\"841\":\"P32386\",\"842\":\"P32387\",\"843\":\"P32388\",\"844\":\"P32419\",\"845\":\"P32445\",\"846\":\"P32447\",\"847\":\"P32449\",\"848\":\"P32451\",\"849\":\"P32453\",\"850\":\"P32454\",\"851\":\"P32457\",\"852\":\"P32458\",\"853\":\"P32461\",\"854\":\"P32462\",\"855\":\"P32463\",\"856\":\"P32464\",\"857\":\"P32465\",\"858\":\"P32466\",\"859\":\"P32468\",\"860\":\"P32469\",\"861\":\"P32471\",\"862\":\"P32472\",\"863\":\"P32473\",\"864\":\"P32474\",\"865\":\"P32476\",\"866\":\"P32477\",\"867\":\"P32479\",\"868\":\"P32480\",\"869\":\"P32481\",\"870\":\"P32485\",\"871\":\"P32486\",\"872\":\"P32487\",\"873\":\"P32492\",\"874\":\"P32493\",\"875\":\"P32494\",\"876\":\"P32495\",\"877\":\"P32496\",\"878\":\"P32497\",\"879\":\"P32499\",\"880\":\"P32500\",\"881\":\"P32501\",\"882\":\"P32502\",\"883\":\"P32504\",\"884\":\"P32505\",\"885\":\"P32521\",\"886\":\"P32523\",\"887\":\"P32524\",\"888\":\"P32525\",\"889\":\"P32527\",\"890\":\"P32528\",\"891\":\"P32529\",\"892\":\"P32558\",\"893\":\"P32559\",\"894\":\"P32561\",\"895\":\"P32563\",\"896\":\"P32564\",\"897\":\"P32565\",\"898\":\"P32566\",\"899\":\"P32567\",\"900\":\"P32568\",\"901\":\"P32569\",\"902\":\"P32570\",\"903\":\"P32571\",\"904\":\"P32573\",\"905\":\"P32579\",\"906\":\"P32580\",\"907\":\"P32582\",\"908\":\"P32583\",\"909\":\"P32584\",\"910\":\"P32585\",\"911\":\"P32588\",\"912\":\"P32589\",\"913\":\"P32590\",\"914\":\"P32591\",\"915\":\"P32597\",\"916\":\"P32598\",\"917\":\"P32599\",\"918\":\"P32600\",\"919\":\"P32602\",\"920\":\"P32604\",\"921\":\"P32605\",\"922\":\"P32606\",\"923\":\"P32607\",\"924\":\"P32608\",\"925\":\"P32609\",\"926\":\"P32610\",\"927\":\"P32611\",\"928\":\"P32614\",\"929\":\"P32617\",\"930\":\"P32618\",\"931\":\"P32621\",\"932\":\"P32623\",\"933\":\"P32626\",\"934\":\"P32628\",\"935\":\"P32629\",\"936\":\"P32634\",\"937\":\"P32639\",\"938\":\"P32642\",\"939\":\"P32644\",\"940\":\"P32656\",\"941\":\"P32657\",\"942\":\"P32660\",\"943\":\"P32769\",\"944\":\"P32771\",\"945\":\"P32776\",\"946\":\"P32783\",\"947\":\"P32784\",\"948\":\"P32787\",\"949\":\"P32789\",\"950\":\"P32790\",\"951\":\"P32791\",\"952\":\"P32792\",\"953\":\"P32793\",\"954\":\"P32794\",\"955\":\"P32795\",\"956\":\"P32798\",\"957\":\"P32799\",\"958\":\"P32801\",\"959\":\"P32802\",\"960\":\"P32803\",\"961\":\"P32804\",\"962\":\"P32805\",\"963\":\"P32806\",\"964\":\"P32830\",\"965\":\"P32832\",\"966\":\"P32833\",\"967\":\"P32835\",\"968\":\"P32839\",\"969\":\"P32842\",\"970\":\"P32843\",\"971\":\"P32844\",\"972\":\"P32854\",\"973\":\"P32855\",\"974\":\"P32857\",\"975\":\"P32860\",\"976\":\"P32861\",\"977\":\"P32867\",\"978\":\"P32873\",\"979\":\"P32874\",\"980\":\"P32875\",\"981\":\"P32891\",\"982\":\"P32892\",\"983\":\"P32893\",\"984\":\"P32895\",\"985\":\"P32896\",\"986\":\"P32897\",\"987\":\"P32898\",\"988\":\"P32899\",\"989\":\"P32901\",\"990\":\"P32902\",\"991\":\"P32904\",\"992\":\"P32905\",\"993\":\"P32906\",\"994\":\"P32908\",\"995\":\"P32909\",\"996\":\"P32910\",\"997\":\"P32911\",\"998\":\"P32912\",\"999\":\"P32913\",\"1000\":\"P32914\",\"1001\":\"P32915\",\"1002\":\"P32916\",\"1003\":\"P32939\",\"1004\":\"P32945\",\"1005\":\"P33201\",\"1006\":\"P33202\",\"1007\":\"P33203\",\"1008\":\"P33204\",\"1009\":\"P33296\",\"1010\":\"P33297\",\"1011\":\"P33298\",\"1012\":\"P33299\",\"1013\":\"P33300\",\"1014\":\"P33302\",\"1015\":\"P33307\",\"1016\":\"P33308\",\"1017\":\"P33309\",\"1018\":\"P33310\",\"1019\":\"P33311\",\"1020\":\"P33313\",\"1021\":\"P33314\",\"1022\":\"P33317\",\"1023\":\"P33322\",\"1024\":\"P33324\",\"1025\":\"P33327\",\"1026\":\"P33328\",\"1027\":\"P33329\",\"1028\":\"P33330\",\"1029\":\"P33331\",\"1030\":\"P33332\",\"1031\":\"P33333\",\"1032\":\"P33334\",\"1033\":\"P33336\",\"1034\":\"P33338\",\"1035\":\"P33339\",\"1036\":\"P33399\",\"1037\":\"P33401\",\"1038\":\"P33416\",\"1039\":\"P33417\",\"1040\":\"P33418\",\"1041\":\"P33419\",\"1042\":\"P33421\",\"1043\":\"P33441\",\"1044\":\"P33442\",\"1045\":\"P33550\",\"1046\":\"P33734\",\"1047\":\"P33750\",\"1048\":\"P33751\",\"1049\":\"P33753\",\"1050\":\"P33754\",\"1051\":\"P33755\",\"1052\":\"P33759\",\"1053\":\"P33767\",\"1054\":\"P33775\",\"1055\":\"P33891\",\"1056\":\"P33892\",\"1057\":\"P33893\",\"1058\":\"P33894\",\"1059\":\"P33895\",\"1060\":\"P34077\",\"1061\":\"P34087\",\"1062\":\"P34110\",\"1063\":\"P34111\",\"1064\":\"P34160\",\"1065\":\"P34162\",\"1066\":\"P34163\",\"1067\":\"P34167\",\"1068\":\"P34216\",\"1069\":\"P34220\",\"1070\":\"P34221\",\"1071\":\"P34222\",\"1072\":\"P34223\",\"1073\":\"P34225\",\"1074\":\"P34226\",\"1075\":\"P34227\",\"1076\":\"P34232\",\"1077\":\"P34237\",\"1078\":\"P34240\",\"1079\":\"P34241\",\"1080\":\"P34243\",\"1081\":\"P34244\",\"1082\":\"P34247\",\"1083\":\"P34248\",\"1084\":\"P34251\",\"1085\":\"P34253\",\"1086\":\"P34730\",\"1087\":\"P34756\",\"1088\":\"P34760\",\"1089\":\"P34761\",\"1090\":\"P34909\",\"1091\":\"P35127\",\"1092\":\"P35169\",\"1093\":\"P35176\",\"1094\":\"P35177\",\"1095\":\"P35178\",\"1096\":\"P35179\",\"1097\":\"P35180\",\"1098\":\"P35181\",\"1099\":\"P35182\",\"1100\":\"P35183\",\"1101\":\"P35184\",\"1102\":\"P35189\",\"1103\":\"P35191\",\"1104\":\"P35193\",\"1105\":\"P35194\",\"1106\":\"P35196\",\"1107\":\"P35197\",\"1108\":\"P35202\",\"1109\":\"P35206\",\"1110\":\"P35207\",\"1111\":\"P35688\",\"1112\":\"P35691\",\"1113\":\"P35719\",\"1114\":\"P35723\",\"1115\":\"P35724\",\"1116\":\"P35725\",\"1117\":\"P35728\",\"1118\":\"P35729\",\"1119\":\"P35732\",\"1120\":\"P35817\",\"1121\":\"P35844\",\"1122\":\"P35845\",\"1123\":\"P35996\",\"1124\":\"P35999\",\"1125\":\"P36000\",\"1126\":\"P36006\",\"1127\":\"P36007\",\"1128\":\"P36008\",\"1129\":\"P36009\",\"1130\":\"P36010\",\"1131\":\"P36013\",\"1132\":\"P36015\",\"1133\":\"P36016\",\"1134\":\"P36017\",\"1135\":\"P36018\",\"1136\":\"P36019\",\"1137\":\"P36029\",\"1138\":\"P36034\",\"1139\":\"P36036\",\"1140\":\"P36037\",\"1141\":\"P36039\",\"1142\":\"P36040\",\"1143\":\"P36041\",\"1144\":\"P36044\",\"1145\":\"P36046\",\"1146\":\"P36047\",\"1147\":\"P36048\",\"1148\":\"P36049\",\"1149\":\"P36051\",\"1150\":\"P36053\",\"1151\":\"P36054\",\"1152\":\"P36056\",\"1153\":\"P36057\",\"1154\":\"P36059\",\"1155\":\"P36060\",\"1156\":\"P36062\",\"1157\":\"P36064\",\"1158\":\"P36068\",\"1159\":\"P36069\",\"1160\":\"P36075\",\"1161\":\"P36076\",\"1162\":\"P36080\",\"1163\":\"P36081\",\"1164\":\"P36083\",\"1165\":\"P36084\",\"1166\":\"P36088\",\"1167\":\"P36090\",\"1168\":\"P36091\",\"1169\":\"P36094\",\"1170\":\"P36095\",\"1171\":\"P36096\",\"1172\":\"P36100\",\"1173\":\"P36101\",\"1174\":\"P36102\",\"1175\":\"P36103\",\"1176\":\"P36104\",\"1177\":\"P36107\",\"1178\":\"P36108\",\"1179\":\"P36110\",\"1180\":\"P36112\",\"1181\":\"P36114\",\"1182\":\"P36116\",\"1183\":\"P36117\",\"1184\":\"P36119\",\"1185\":\"P36120\",\"1186\":\"P36121\",\"1187\":\"P36122\",\"1188\":\"P36123\",\"1189\":\"P36124\",\"1190\":\"P36126\",\"1191\":\"P36130\",\"1192\":\"P36132\",\"1193\":\"P36135\",\"1194\":\"P36136\",\"1195\":\"P36139\",\"1196\":\"P36141\",\"1197\":\"P36144\",\"1198\":\"P36145\",\"1199\":\"P36146\",\"1200\":\"P36147\",\"1201\":\"P36148\",\"1202\":\"P36149\",\"1203\":\"P36151\",\"1204\":\"P36152\",\"1205\":\"P36154\",\"1206\":\"P36156\",\"1207\":\"P36159\",\"1208\":\"P36160\",\"1209\":\"P36161\",\"1210\":\"P36163\",\"1211\":\"P36164\",\"1212\":\"P36165\",\"1213\":\"P36167\",\"1214\":\"P36168\",\"1215\":\"P36169\",\"1216\":\"P36421\",\"1217\":\"P36516\",\"1218\":\"P36517\",\"1219\":\"P36519\",\"1220\":\"P36520\",\"1221\":\"P36521\",\"1222\":\"P36523\",\"1223\":\"P36525\",\"1224\":\"P36526\",\"1225\":\"P36528\",\"1226\":\"P36534\",\"1227\":\"P36775\",\"1228\":\"P37012\",\"1229\":\"P37020\",\"1230\":\"P37254\",\"1231\":\"P37262\",\"1232\":\"P37263\",\"1233\":\"P37291\",\"1234\":\"P37292\",\"1235\":\"P37293\",\"1236\":\"P37296\",\"1237\":\"P37297\",\"1238\":\"P37298\",\"1239\":\"P37299\",\"1240\":\"P37302\",\"1241\":\"P37303\",\"1242\":\"P37304\",\"1243\":\"P37366\",\"1244\":\"P37370\",\"1245\":\"P37838\",\"1246\":\"P37898\",\"1247\":\"P38009\",\"1248\":\"P38011\",\"1249\":\"P38013\",\"1250\":\"P38041\",\"1251\":\"P38061\",\"1252\":\"P38063\",\"1253\":\"P38064\",\"1254\":\"P38066\",\"1255\":\"P38068\",\"1256\":\"P38069\",\"1257\":\"P38070\",\"1258\":\"P38071\",\"1259\":\"P38072\",\"1260\":\"P38074\",\"1261\":\"P38075\",\"1262\":\"P38077\",\"1263\":\"P38080\",\"1264\":\"P38081\",\"1265\":\"P38084\",\"1266\":\"P38085\",\"1267\":\"P38086\",\"1268\":\"P38087\",\"1269\":\"P38088-2\",\"1270\":\"P38089\",\"1271\":\"P38090\",\"1272\":\"P38109\",\"1273\":\"P38110\",\"1274\":\"P38111\",\"1275\":\"P38112\",\"1276\":\"P38113\",\"1277\":\"P38115\",\"1278\":\"P38116\",\"1279\":\"P38120\",\"1280\":\"P38121\",\"1281\":\"P38122\",\"1282\":\"P38127\",\"1283\":\"P38129\",\"1284\":\"P38130\",\"1285\":\"P38131\",\"1286\":\"P38137\",\"1287\":\"P38138\",\"1288\":\"P38139\",\"1289\":\"P38143\",\"1290\":\"P38144\",\"1291\":\"P38145\",\"1292\":\"P38146\",\"1293\":\"P38149\",\"1294\":\"P38151\",\"1295\":\"P38152\",\"1296\":\"P38153\",\"1297\":\"P38162\",\"1298\":\"P38164\",\"1299\":\"P38165\",\"1300\":\"P38166\",\"1301\":\"P38167\",\"1302\":\"P38169\",\"1303\":\"P38170\",\"1304\":\"P38172\",\"1305\":\"P38174\",\"1306\":\"P38175\",\"1307\":\"P38177\",\"1308\":\"P38179\",\"1309\":\"P38181\",\"1310\":\"P38187\",\"1311\":\"P38196\",\"1312\":\"P38197\",\"1313\":\"P38199\",\"1314\":\"P38203\",\"1315\":\"P38204\",\"1316\":\"P38205\",\"1317\":\"P38206\",\"1318\":\"P38210\",\"1319\":\"P38213\",\"1320\":\"P38217\",\"1321\":\"P38219\",\"1322\":\"P38221\",\"1323\":\"P38225\",\"1324\":\"P38226\",\"1325\":\"P38227\",\"1326\":\"P38228\",\"1327\":\"P38230\",\"1328\":\"P38234\",\"1329\":\"P38235\",\"1330\":\"P38237\",\"1331\":\"P38241\",\"1332\":\"P38242\",\"1333\":\"P38244\",\"1334\":\"P38247\",\"1335\":\"P38248\",\"1336\":\"P38249\",\"1337\":\"P38250\",\"1338\":\"P38251\",\"1339\":\"P38254\",\"1340\":\"P38255\",\"1341\":\"P38256\",\"1342\":\"P38260\",\"1343\":\"P38261\",\"1344\":\"P38262\",\"1345\":\"P38264\",\"1346\":\"P38266\",\"1347\":\"P38271\",\"1348\":\"P38272\",\"1349\":\"P38274\",\"1350\":\"P38281\",\"1351\":\"P38286\",\"1352\":\"P38287\",\"1353\":\"P38288\",\"1354\":\"P38295\",\"1355\":\"P38297\",\"1356\":\"P38300\",\"1357\":\"P38301\",\"1358\":\"P38304\",\"1359\":\"P38307\",\"1360\":\"P38310\",\"1361\":\"P38314\",\"1362\":\"P38318\",\"1363\":\"P38321\",\"1364\":\"P38323\",\"1365\":\"P38325\",\"1366\":\"P38328\",\"1367\":\"P38329\",\"1368\":\"P38333\",\"1369\":\"P38334\",\"1370\":\"P38339\",\"1371\":\"P38340\",\"1372\":\"P38341\",\"1373\":\"P38342\",\"1374\":\"P38344\",\"1375\":\"P38345\",\"1376\":\"P38348\",\"1377\":\"P38349\",\"1378\":\"P38351\",\"1379\":\"P38352\",\"1380\":\"P38353\",\"1381\":\"P38355\",\"1382\":\"P38356\",\"1383\":\"P38426\",\"1384\":\"P38427\",\"1385\":\"P38428\",\"1386\":\"P38431\",\"1387\":\"P38439\",\"1388\":\"P38523\",\"1389\":\"P38555\",\"1390\":\"P38604\",\"1391\":\"P38615\",\"1392\":\"P38616\",\"1393\":\"P38620\",\"1394\":\"P38623\",\"1395\":\"P38624\",\"1396\":\"P38625\",\"1397\":\"P38626\",\"1398\":\"P38627\",\"1399\":\"P38628\",\"1400\":\"P38629\",\"1401\":\"P38630\",\"1402\":\"P38631\",\"1403\":\"P38632\",\"1404\":\"P38635\",\"1405\":\"P38682\",\"1406\":\"P38687\",\"1407\":\"P38688\",\"1408\":\"P38689\",\"1409\":\"P38691\",\"1410\":\"P38694\",\"1411\":\"P38695\",\"1412\":\"P38697\",\"1413\":\"P38698\",\"1414\":\"P38701\",\"1415\":\"P38703\",\"1416\":\"P38705\",\"1417\":\"P38707\",\"1418\":\"P38708\",\"1419\":\"P38711;P35997\",\"1420\":\"P38712\",\"1421\":\"P38713\",\"1422\":\"P38714\",\"1423\":\"P38715\",\"1424\":\"P38716\",\"1425\":\"P38717\",\"1426\":\"P38719\",\"1427\":\"P38720\",\"1428\":\"P38723\",\"1429\":\"P38732\",\"1430\":\"P38736\",\"1431\":\"P38737\",\"1432\":\"P38742\",\"1433\":\"P38745\",\"1434\":\"P38746\",\"1435\":\"P38747\",\"1436\":\"P38748\",\"1437\":\"P38753\",\"1438\":\"P38754;P36105\",\"1439\":\"P38755\",\"1440\":\"P38756\",\"1441\":\"P38758\",\"1442\":\"P38759\",\"1443\":\"P38764\",\"1444\":\"P38765\",\"1445\":\"P38768\",\"1446\":\"P38770\",\"1447\":\"P38771\",\"1448\":\"P38773\",\"1449\":\"P38775\",\"1450\":\"P38777\",\"1451\":\"P38778\",\"1452\":\"P38779\",\"1453\":\"P38781\",\"1454\":\"P38782\",\"1455\":\"P38784\",\"1456\":\"P38786\",\"1457\":\"P38787\",\"1458\":\"P38788\",\"1459\":\"P38789\",\"1460\":\"P38790\",\"1461\":\"P38791\",\"1462\":\"P38792\",\"1463\":\"P38793\",\"1464\":\"P38795\",\"1465\":\"P38797\",\"1466\":\"P38798\",\"1467\":\"P38799\",\"1468\":\"P38801\",\"1469\":\"P38803\",\"1470\":\"P38804\",\"1471\":\"P38805\",\"1472\":\"P38809\",\"1473\":\"P38810\",\"1474\":\"P38811\",\"1475\":\"P38812\",\"1476\":\"P38813\",\"1477\":\"P38815\",\"1478\":\"P38816\",\"1479\":\"P38817\",\"1480\":\"P38819\",\"1481\":\"P38820\",\"1482\":\"P38821\",\"1483\":\"P38822\",\"1484\":\"P38825\",\"1485\":\"P38826\",\"1486\":\"P38828\",\"1487\":\"P38833\",\"1488\":\"P38836\",\"1489\":\"P38837\",\"1490\":\"P38840\",\"1491\":\"P38841\",\"1492\":\"P38843\",\"1493\":\"P38845\",\"1494\":\"P38850\",\"1495\":\"P38851\",\"1496\":\"P38853\",\"1497\":\"P38854\",\"1498\":\"P38856\",\"1499\":\"P38858\",\"1500\":\"P38860\",\"1501\":\"P38861\",\"1502\":\"P38862\",\"1503\":\"P38869\",\"1504\":\"P38870\",\"1505\":\"P38873\",\"1506\":\"P38874\",\"1507\":\"P38875\",\"1508\":\"P38878\",\"1509\":\"P38879\",\"1510\":\"P38881\",\"1511\":\"P38882\",\"1512\":\"P38883\",\"1513\":\"P38884\",\"1514\":\"P38885\",\"1515\":\"P38886\",\"1516\":\"P38887\",\"1517\":\"P38888\",\"1518\":\"P38889\",\"1519\":\"P38890\",\"1520\":\"P38891\",\"1521\":\"P38892\",\"1522\":\"P38902\",\"1523\":\"P38903\",\"1524\":\"P38909\",\"1525\":\"P38910\",\"1526\":\"P38911\",\"1527\":\"P38912\",\"1528\":\"P38913\",\"1529\":\"P38915\",\"1530\":\"P38920\",\"1531\":\"P38922\",\"1532\":\"P38925\",\"1533\":\"P38928\",\"1534\":\"P38929\",\"1535\":\"P38930\",\"1536\":\"P38931\",\"1537\":\"P38932\",\"1538\":\"P38934\",\"1539\":\"P38954\",\"1540\":\"P38959\",\"1541\":\"P38961\",\"1542\":\"P38962\",\"1543\":\"P38966\",\"1544\":\"P38967\",\"1545\":\"P38968\",\"1546\":\"P38969\",\"1547\":\"P38970\",\"1548\":\"P38972\",\"1549\":\"P38985\",\"1550\":\"P38986\",\"1551\":\"P38988\",\"1552\":\"P38989\",\"1553\":\"P38990\",\"1554\":\"P38992\",\"1555\":\"P38993\",\"1556\":\"P38994\",\"1557\":\"P38995\",\"1558\":\"P38996\",\"1559\":\"P38998\",\"1560\":\"P38999\",\"1561\":\"P39002\",\"1562\":\"P39004;P39003\",\"1563\":\"P39005\",\"1564\":\"P39006\",\"1565\":\"P39007\",\"1566\":\"P39008\",\"1567\":\"P39009\",\"1568\":\"P39010\",\"1569\":\"P39011\",\"1570\":\"P39012\",\"1571\":\"P39013\",\"1572\":\"P39015\",\"1573\":\"P39016\",\"1574\":\"P39073\",\"1575\":\"P39076\",\"1576\":\"P39077\",\"1577\":\"P39078\",\"1578\":\"P39079\",\"1579\":\"P39081\",\"1580\":\"P39083\",\"1581\":\"P39101\",\"1582\":\"P39102\",\"1583\":\"P39104\",\"1584\":\"P39105\",\"1585\":\"P39106\",\"1586\":\"P39107\",\"1587\":\"P39109\",\"1588\":\"P39111\",\"1589\":\"P39112\",\"1590\":\"P39113\",\"1591\":\"P39515\",\"1592\":\"P39516\",\"1593\":\"P39517\",\"1594\":\"P39521\",\"1595\":\"P39522\",\"1596\":\"P39523\",\"1597\":\"P39524\",\"1598\":\"P39525\",\"1599\":\"P39526\",\"1600\":\"P39529\",\"1601\":\"P39531\",\"1602\":\"P39533\",\"1603\":\"P39535\",\"1604\":\"P39543\",\"1605\":\"P39547\",\"1606\":\"P39548\",\"1607\":\"P39676\",\"1608\":\"P39677\",\"1609\":\"P39682\",\"1610\":\"P39683\",\"1611\":\"P39685\",\"1612\":\"P39702\",\"1613\":\"P39704\",\"1614\":\"P39705\",\"1615\":\"P39707\",\"1616\":\"P39714\",\"1617\":\"P39715\",\"1618\":\"P39717\",\"1619\":\"P39718\",\"1620\":\"P39719\",\"1621\":\"P39720\",\"1622\":\"P39721\",\"1623\":\"P39722\",\"1624\":\"P39724\",\"1625\":\"P39726\",\"1626\":\"P39727\",\"1627\":\"P39729\",\"1628\":\"P39730\",\"1629\":\"P39732\",\"1630\":\"P39742\",\"1631\":\"P39743\",\"1632\":\"P39744\",\"1633\":\"P39904\",\"1634\":\"P39923\",\"1635\":\"P39925\",\"1636\":\"P39926\",\"1637\":\"P39927\",\"1638\":\"P39928\",\"1639\":\"P39929\",\"1640\":\"P39931\",\"1641\":\"P39935\",\"1642\":\"P39936\",\"1643\":\"P39938\",\"1644\":\"P39940\",\"1645\":\"P39944\",\"1646\":\"P39945\",\"1647\":\"P39952\",\"1648\":\"P39953\",\"1649\":\"P39954\",\"1650\":\"P39955\",\"1651\":\"P39956\",\"1652\":\"P39958\",\"1653\":\"P39960\",\"1654\":\"P39962\",\"1655\":\"P39965\",\"1656\":\"P39966\",\"1657\":\"P39967\",\"1658\":\"P39968\",\"1659\":\"P39969\",\"1660\":\"P39976\",\"1661\":\"P39979\",\"1662\":\"P39984\",\"1663\":\"P39985\",\"1664\":\"P39986\",\"1665\":\"P39990\",\"1666\":\"P39993\",\"1667\":\"P39994\",\"1668\":\"P39996\",\"1669\":\"P39998\",\"1670\":\"P40002\",\"1671\":\"P40005\",\"1672\":\"P40006\",\"1673\":\"P40007\",\"1674\":\"P40008\",\"1675\":\"P40009\",\"1676\":\"P40010\",\"1677\":\"P40012\",\"1678\":\"P40013\",\"1679\":\"P40015\",\"1680\":\"P40016\",\"1681\":\"P40018\",\"1682\":\"P40022\",\"1683\":\"P40024\",\"1684\":\"P40026\",\"1685\":\"P40029\",\"1686\":\"P40030\",\"1687\":\"P40032\",\"1688\":\"P40033\",\"1689\":\"P40035\",\"1690\":\"P40037\",\"1691\":\"P40038\",\"1692\":\"P40039\",\"1693\":\"P40040\",\"1694\":\"P40046\",\"1695\":\"P40047\",\"1696\":\"P40050\",\"1697\":\"P40051\",\"1698\":\"P40053\",\"1699\":\"P40054\",\"1700\":\"P40055\",\"1701\":\"P40056\",\"1702\":\"P40060\",\"1703\":\"P40061\",\"1704\":\"P40064\",\"1705\":\"P40066\",\"1706\":\"P40069\",\"1707\":\"P40070\",\"1708\":\"P40071\",\"1709\":\"P40073\",\"1710\":\"P40075\",\"1711\":\"P40078\",\"1712\":\"P40079\",\"1713\":\"P40081\",\"1714\":\"P40086\",\"1715\":\"P40087\",\"1716\":\"P40088\",\"1717\":\"P40089\",\"1718\":\"P40090\",\"1719\":\"P40091\",\"1720\":\"P40093\",\"1721\":\"P40094\",\"1722\":\"P40098\",\"1723\":\"P40106\",\"1724\":\"P40150\",\"1725\":\"P40151\",\"1726\":\"P40152\",\"1727\":\"P40154\",\"1728\":\"P40155\",\"1729\":\"P40157\",\"1730\":\"P40159\",\"1731\":\"P40160\",\"1732\":\"P40161\",\"1733\":\"P40165\",\"1734\":\"P40185\",\"1735\":\"P40202\",\"1736\":\"P40206\",\"1737\":\"P40207\",\"1738\":\"P40208\",\"1739\":\"P40210\",\"1740\":\"P40212\",\"1741\":\"P40215\",\"1742\":\"P40217\",\"1743\":\"P40302\",\"1744\":\"P40303\",\"1745\":\"P40308\",\"1746\":\"P40309\",\"1747\":\"P40312\",\"1748\":\"P40317\",\"1749\":\"P40318\",\"1750\":\"P40319\",\"1751\":\"P40325\",\"1752\":\"P40327\",\"1753\":\"P40328\",\"1754\":\"P40335\",\"1755\":\"P40339\",\"1756\":\"P40340\",\"1757\":\"P40341\",\"1758\":\"P40343\",\"1759\":\"P40345\",\"1760\":\"P40347\",\"1761\":\"P40348\",\"1762\":\"P40350\",\"1763\":\"P40352\",\"1764\":\"P40354\",\"1765\":\"P40355\",\"1766\":\"P40356\",\"1767\":\"P40357\",\"1768\":\"P40358\",\"1769\":\"P40360\",\"1770\":\"P40362\",\"1771\":\"P40363\",\"1772\":\"P40364\",\"1773\":\"P40366\",\"1774\":\"P40367\",\"1775\":\"P40368\",\"1776\":\"P40395\",\"1777\":\"P40413\",\"1778\":\"P40414\",\"1779\":\"P40416\",\"1780\":\"P40422\",\"1781\":\"P40433\",\"1782\":\"P40449\",\"1783\":\"P40452\",\"1784\":\"P40453\",\"1785\":\"P40456\",\"1786\":\"P40457\",\"1787\":\"P40459\",\"1788\":\"P40462\",\"1789\":\"P40463\",\"1790\":\"P40467\",\"1791\":\"P40468\",\"1792\":\"P40469\",\"1793\":\"P40471\",\"1794\":\"P40472\",\"1795\":\"P40476\",\"1796\":\"P40477\",\"1797\":\"P40480\",\"1798\":\"P40481\",\"1799\":\"P40482\",\"1800\":\"P40483\",\"1801\":\"P40484\",\"1802\":\"P40485\",\"1803\":\"P40487\",\"1804\":\"P40491\",\"1805\":\"P40492\",\"1806\":\"P40494\",\"1807\":\"P40495\",\"1808\":\"P40496\",\"1809\":\"P40498\",\"1810\":\"P40499\",\"1811\":\"P40501\",\"1812\":\"P40504\",\"1813\":\"P40505\",\"1814\":\"P40506\",\"1815\":\"P40508\",\"1816\":\"P40509\",\"1817\":\"P40510\",\"1818\":\"P40513\",\"1819\":\"P40515\",\"1820\":\"P40517\",\"1821\":\"P40518\",\"1822\":\"P40523\",\"1823\":\"P40527\",\"1824\":\"P40528\",\"1825\":\"P40529\",\"1826\":\"P40530\",\"1827\":\"P40531\",\"1828\":\"P40532\",\"1829\":\"P40533\",\"1830\":\"P40535\",\"1831\":\"P40540\",\"1832\":\"P40541\",\"1833\":\"P40545\",\"1834\":\"P40547\",\"1835\":\"P40548\",\"1836\":\"P40549\",\"1837\":\"P40553\",\"1838\":\"P40555\",\"1839\":\"P40557\",\"1840\":\"P40559\",\"1841\":\"P40561\",\"1842\":\"P40562\",\"1843\":\"P40563\",\"1844\":\"P40564\",\"1845\":\"P40566\",\"1846\":\"P40576\",\"1847\":\"P40578\",\"1848\":\"P40579\",\"1849\":\"P40580\",\"1850\":\"P40581\",\"1851\":\"P40582\",\"1852\":\"P40693\",\"1853\":\"P40825\",\"1854\":\"P40850\",\"1855\":\"P40851\",\"1856\":\"P40858\",\"1857\":\"P40890;P40438\",\"1858\":\"P40893\",\"1859\":\"P40955\",\"1860\":\"P40956\",\"1861\":\"P40959\",\"1862\":\"P40961\",\"1863\":\"P40969\",\"1864\":\"P40970\",\"1865\":\"P40986\",\"1866\":\"P40988\",\"1867\":\"P40989\",\"1868\":\"P40990\",\"1869\":\"P40991\",\"1870\":\"P40994\",\"1871\":\"P41056\",\"1872\":\"P41057\",\"1873\":\"P41058\",\"1874\":\"P41277\",\"1875\":\"P41318\",\"1876\":\"P41338\",\"1877\":\"P41543\",\"1878\":\"P41697\",\"1879\":\"P41734\",\"1880\":\"P41735\",\"1881\":\"P41800\",\"1882\":\"P41805\",\"1883\":\"P41807\",\"1884\":\"P41810\",\"1885\":\"P41811\",\"1886\":\"P41812\",\"1887\":\"P41814\",\"1888\":\"P41815\",\"1889\":\"P41818\",\"1890\":\"P41819\",\"1891\":\"P41832\",\"1892\":\"P41834\",\"1893\":\"P41895\",\"1894\":\"P41896\",\"1895\":\"P41903\",\"1896\":\"P41910\",\"1897\":\"P41911\",\"1898\":\"P41920\",\"1899\":\"P41921\",\"1900\":\"P41940\",\"1901\":\"P42073\",\"1902\":\"P42826\",\"1903\":\"P42835\",\"1904\":\"P42837\",\"1905\":\"P42838\",\"1906\":\"P42839\",\"1907\":\"P42840\",\"1908\":\"P42841\",\"1909\":\"P42842\",\"1910\":\"P42844\",\"1911\":\"P42846\",\"1912\":\"P42847\",\"1913\":\"P42900\",\"1914\":\"P42934\",\"1915\":\"P42935\",\"1916\":\"P42940\",\"1917\":\"P42941\",\"1918\":\"P42942\",\"1919\":\"P42943\",\"1920\":\"P42945\",\"1921\":\"P42949\",\"1922\":\"P42951\",\"1923\":\"P43122\",\"1924\":\"P43123\",\"1925\":\"P43124\",\"1926\":\"P43321\",\"1927\":\"P43535\",\"1928\":\"P43554\",\"1929\":\"P43555\",\"1930\":\"P43556\",\"1931\":\"P43557\",\"1932\":\"P43558\",\"1933\":\"P43560\",\"1934\":\"P43561\",\"1935\":\"P43563\",\"1936\":\"P43567\",\"1937\":\"P43569\",\"1938\":\"P43570\",\"1939\":\"P43571\",\"1940\":\"P43572\",\"1941\":\"P43574\",\"1942\":\"P43577\",\"1943\":\"P43579\",\"1944\":\"P43582\",\"1945\":\"P43583\",\"1946\":\"P43585\",\"1947\":\"P43586\",\"1948\":\"P43588\",\"1949\":\"P43590\",\"1950\":\"P43592\",\"1951\":\"P43593\",\"1952\":\"P43594\",\"1953\":\"P43596\",\"1954\":\"P43597\",\"1955\":\"P43599\",\"1956\":\"P43601\",\"1957\":\"P43603\",\"1958\":\"P43604\",\"1959\":\"P43609\",\"1960\":\"P43611\",\"1961\":\"P43612\",\"1962\":\"P43613\",\"1963\":\"P43616\",\"1964\":\"P43617\",\"1965\":\"P43619\",\"1966\":\"P43620\",\"1967\":\"P43621\",\"1968\":\"P43633\",\"1969\":\"P43636\",\"1970\":\"P43637\",\"1971\":\"P43638\",\"1972\":\"P43639\",\"1973\":\"P45818\",\"1974\":\"P45976\",\"1975\":\"P45978\",\"1976\":\"P46151\",\"1977\":\"P46367\",\"1978\":\"P46654\",\"1979\":\"P46655\",\"1980\":\"P46669\",\"1981\":\"P46672\",\"1982\":\"P46673\",\"1983\":\"P46674\",\"1984\":\"P46675\",\"1985\":\"P46676\",\"1986\":\"P46677\",\"1987\":\"P46678\",\"1988\":\"P46680\",\"1989\":\"P46681\",\"1990\":\"P46682\",\"1991\":\"P46683\",\"1992\":\"P46784\",\"1993\":\"P46944\",\"1994\":\"P46947\",\"1995\":\"P46948\",\"1996\":\"P46949\",\"1997\":\"P46950\",\"1998\":\"P46951\",\"1999\":\"P46956\",\"2000\":\"P46957\",\"2001\":\"P46959\",\"2002\":\"P46962\",\"2003\":\"P46963\",\"2004\":\"P46964\",\"2005\":\"P46965\",\"2006\":\"P46969\",\"2007\":\"P46970\",\"2008\":\"P46971\",\"2009\":\"P46973\",\"2010\":\"P46982\",\"2011\":\"P46985\",\"2012\":\"P46988\",\"2013\":\"P46989\",\"2014\":\"P46990\",\"2015\":\"P46992\",\"2016\":\"P46995\",\"2017\":\"P47001\",\"2018\":\"P47006\",\"2019\":\"P47008\",\"2020\":\"P47013\",\"2021\":\"P47014\",\"2022\":\"P47015\",\"2023\":\"P47017\",\"2024\":\"P47018\",\"2025\":\"P47019\",\"2026\":\"P47025\",\"2027\":\"P47027\",\"2028\":\"P47029\",\"2029\":\"P47031\",\"2030\":\"P47035\",\"2031\":\"P47037\",\"2032\":\"P47039\",\"2033\":\"P47042\",\"2034\":\"P47044\",\"2035\":\"P47045\",\"2036\":\"P47047\",\"2037\":\"P47048\",\"2038\":\"P47049\",\"2039\":\"P47050\",\"2040\":\"P47051\",\"2041\":\"P47054\",\"2042\":\"P47057\",\"2043\":\"P47061\",\"2044\":\"P47068\",\"2045\":\"P47069\",\"2046\":\"P47075\",\"2047\":\"P47076\",\"2048\":\"P47077\",\"2049\":\"P47079\",\"2050\":\"P47082\",\"2051\":\"P47083\",\"2052\":\"P47084\",\"2053\":\"P47085\",\"2054\":\"P47089\",\"2055\":\"P47090\",\"2056\":\"P47093\",\"2057\":\"P47095\",\"2058\":\"P47096\",\"2059\":\"P47100\",\"2060\":\"P47103\",\"2061\":\"P47104\",\"2062\":\"P47108\",\"2063\":\"P47112\",\"2064\":\"P47114\",\"2065\":\"P47116\",\"2066\":\"P47117\",\"2067\":\"P47119\",\"2068\":\"P47120\",\"2069\":\"P47122\",\"2070\":\"P47124\",\"2071\":\"P47125\",\"2072\":\"P47127\",\"2073\":\"P47129\",\"2074\":\"P47130\",\"2075\":\"P47133\",\"2076\":\"P47135\",\"2077\":\"P47137\",\"2078\":\"P47139\",\"2079\":\"P47140\",\"2080\":\"P47141\",\"2081\":\"P47143\",\"2082\":\"P47144\",\"2083\":\"P47147\",\"2084\":\"P47148\",\"2085\":\"P47150\",\"2086\":\"P47154\",\"2087\":\"P47155\",\"2088\":\"P47158\",\"2089\":\"P47160\",\"2090\":\"P47161\",\"2091\":\"P47166\",\"2092\":\"P47169\",\"2093\":\"P47170\",\"2094\":\"P47171\",\"2095\":\"P47173\",\"2096\":\"P47176\",\"2097\":\"P47190\",\"2098\":\"P47771\",\"2099\":\"P47818\",\"2100\":\"P47822\",\"2101\":\"P47912\",\"2102\":\"P48015\",\"2103\":\"P48016\",\"2104\":\"P48164\",\"2105\":\"P48231\",\"2106\":\"P48234\",\"2107\":\"P48236\",\"2108\":\"P48237\",\"2109\":\"P48240\",\"2110\":\"P48353\",\"2111\":\"P48360\",\"2112\":\"P48361\",\"2113\":\"P48362\",\"2114\":\"P48363\",\"2115\":\"P48365\",\"2116\":\"P48412\",\"2117\":\"P48415\",\"2118\":\"P48439\",\"2119\":\"P48445\",\"2120\":\"P48510\",\"2121\":\"P48524\",\"2122\":\"P48525\",\"2123\":\"P48526\",\"2124\":\"P48527\",\"2125\":\"P48562\",\"2126\":\"P48563\",\"2127\":\"P48566\",\"2128\":\"P48567\",\"2129\":\"P48570\",\"2130\":\"P48582\",\"2131\":\"P48589\",\"2132\":\"P48606\",\"2133\":\"P48813\",\"2134\":\"P48836\",\"2135\":\"P48837\",\"2136\":\"P49017\",\"2137\":\"P49018\",\"2138\":\"P49089\",\"2139\":\"P49090\",\"2140\":\"P49095\",\"2141\":\"P49166\",\"2142\":\"P49167\",\"2143\":\"P49334\",\"2144\":\"P49367\",\"2145\":\"P49435\",\"2146\":\"P49573\",\"2147\":\"P49626\",\"2148\":\"P49687\",\"2149\":\"P49723\",\"2150\":\"P49775\",\"2151\":\"P49954\",\"2152\":\"P49955\",\"2153\":\"P49956\",\"2154\":\"P50076\",\"2155\":\"P50077\",\"2156\":\"P50079\",\"2157\":\"P50085\",\"2158\":\"P50086\",\"2159\":\"P50087\",\"2160\":\"P50089\",\"2161\":\"P50094\",\"2162\":\"P50095\",\"2163\":\"P50101\",\"2164\":\"P50102\",\"2165\":\"P50105\",\"2166\":\"P50106\",\"2167\":\"P50107\",\"2168\":\"P50108\",\"2169\":\"P50109\",\"2170\":\"P50110\",\"2171\":\"P50276\",\"2172\":\"P50278\",\"2173\":\"P50623\",\"2174\":\"P50861\",\"2175\":\"P50874\",\"2176\":\"P50875\",\"2177\":\"P50896\",\"2178\":\"P50942\",\"2179\":\"P50944\",\"2180\":\"P50945\",\"2181\":\"P50947\",\"2182\":\"P51401\",\"2183\":\"P51402\",\"2184\":\"P51534\",\"2185\":\"P51601\",\"2186\":\"P51862\",\"2187\":\"P51996\",\"2188\":\"P51998\",\"2189\":\"P52286\",\"2190\":\"P52290\",\"2191\":\"P52488\",\"2192\":\"P52489\",\"2193\":\"P52490\",\"2194\":\"P52553\",\"2195\":\"P52593\",\"2196\":\"P52867\",\"2197\":\"P52870\",\"2198\":\"P52871\",\"2199\":\"P52891\",\"2200\":\"P52893\",\"2201\":\"P52910\",\"2202\":\"P52911\",\"2203\":\"P52917\",\"2204\":\"P52918\",\"2205\":\"P52919\",\"2206\":\"P52920\",\"2207\":\"P52924\",\"2208\":\"P53008\",\"2209\":\"P53009\",\"2210\":\"P53010\",\"2211\":\"P53011\",\"2212\":\"P53012\",\"2213\":\"P53037\",\"2214\":\"P53040\",\"2215\":\"P53043\",\"2216\":\"P53044\",\"2217\":\"P53045\",\"2218\":\"P53049\",\"2219\":\"P53059\",\"2220\":\"P53063\",\"2221\":\"P53064\",\"2222\":\"P53066\",\"2223\":\"P53067\",\"2224\":\"P53070\",\"2225\":\"P53072\",\"2226\":\"P53073\",\"2227\":\"P53075\",\"2228\":\"P53076\",\"2229\":\"P53079\",\"2230\":\"P53081\",\"2231\":\"P53082\",\"2232\":\"P53086\",\"2233\":\"P53090\",\"2234\":\"P53091\",\"2235\":\"P53093\",\"2236\":\"P53094\",\"2237\":\"P53095\",\"2238\":\"P53100\",\"2239\":\"P53101\",\"2240\":\"P53104\",\"2241\":\"P53107\",\"2242\":\"P53108\",\"2243\":\"P53109\",\"2244\":\"P53111\",\"2245\":\"P53112\",\"2246\":\"P53114\",\"2247\":\"P53115\",\"2248\":\"P53119\",\"2249\":\"P53120\",\"2250\":\"P53121\",\"2251\":\"P53125\",\"2252\":\"P53128\",\"2253\":\"P53129\",\"2254\":\"P53131\",\"2255\":\"P53134\",\"2256\":\"P53136\",\"2257\":\"P53137\",\"2258\":\"P53139\",\"2259\":\"P53140\",\"2260\":\"P53141\",\"2261\":\"P53145\",\"2262\":\"P53146\",\"2263\":\"P53152\",\"2264\":\"P53154\",\"2265\":\"P53155\",\"2266\":\"P53159\",\"2267\":\"P53163\",\"2268\":\"P53164\",\"2269\":\"P53165\",\"2270\":\"P53166\",\"2271\":\"P53169\",\"2272\":\"P53170\",\"2273\":\"P53171\",\"2274\":\"P53172\",\"2275\":\"P53173\",\"2276\":\"P53174\",\"2277\":\"P53177\",\"2278\":\"P53178\",\"2279\":\"P53179\",\"2280\":\"P53183\",\"2281\":\"P53184\",\"2282\":\"P53191\",\"2283\":\"P53192\",\"2284\":\"P53193\",\"2285\":\"P53195\",\"2286\":\"P53198\",\"2287\":\"P53199\",\"2288\":\"P53200\",\"2289\":\"P53201\",\"2290\":\"P53202\",\"2291\":\"P53203\",\"2292\":\"P53204\",\"2293\":\"P53206\",\"2294\":\"P53207\",\"2295\":\"P53212\",\"2296\":\"P53215\",\"2297\":\"P53217\",\"2298\":\"P53218\",\"2299\":\"P53219\",\"2300\":\"P53220\",\"2301\":\"P53221\",\"2302\":\"P53228\",\"2303\":\"P53235\",\"2304\":\"P53236\",\"2305\":\"P53238\",\"2306\":\"P53241\",\"2307\":\"P53248\",\"2308\":\"P53250\",\"2309\":\"P53252\",\"2310\":\"P53253\",\"2311\":\"P53254\",\"2312\":\"P53255\",\"2313\":\"P53256\",\"2314\":\"P53258\",\"2315\":\"P53261\",\"2316\":\"P53262\",\"2317\":\"P53265\",\"2318\":\"P53266\",\"2319\":\"P53267\",\"2320\":\"P53270\",\"2321\":\"P53271\",\"2322\":\"P53272\",\"2323\":\"P53273\",\"2324\":\"P53274\",\"2325\":\"P53276\",\"2326\":\"P53278\",\"2327\":\"P53280\",\"2328\":\"P53281\",\"2329\":\"P53285\",\"2330\":\"P53289\",\"2331\":\"P53290\",\"2332\":\"P53292\",\"2333\":\"P53295\",\"2334\":\"P53296\",\"2335\":\"P53297\",\"2336\":\"P53299\",\"2337\":\"P53301\",\"2338\":\"P53303\",\"2339\":\"P53304\",\"2340\":\"P53309\",\"2341\":\"P53311\",\"2342\":\"P53312\",\"2343\":\"P53313\",\"2344\":\"P53314\",\"2345\":\"P53316\",\"2346\":\"P53318\",\"2347\":\"P53319\",\"2348\":\"P53320\",\"2349\":\"P53322\",\"2350\":\"P53324\",\"2351\":\"P53326\",\"2352\":\"P53327\",\"2353\":\"P53330\",\"2354\":\"P53331\",\"2355\":\"P53332\",\"2356\":\"P53333\",\"2357\":\"P53334\",\"2358\":\"P53335\",\"2359\":\"P53336\",\"2360\":\"P53337\",\"2361\":\"P53344\",\"2362\":\"P53379\",\"2363\":\"P53388\",\"2364\":\"P53394\",\"2365\":\"P53538\",\"2366\":\"P53549\",\"2367\":\"P53550\",\"2368\":\"P53551\",\"2369\":\"P53552\",\"2370\":\"P53598\",\"2371\":\"P53600\",\"2372\":\"P53604-2\",\"2373\":\"P53615\",\"2374\":\"P53617\",\"2375\":\"P53622\",\"2376\":\"P53628\",\"2377\":\"P53629\",\"2378\":\"P53632\",\"2379\":\"P53633\",\"2380\":\"P53685\",\"2381\":\"P53691\",\"2382\":\"P53720\",\"2383\":\"P53721\",\"2384\":\"P53723\",\"2385\":\"P53724\",\"2386\":\"P53725\",\"2387\":\"P53728\",\"2388\":\"P53729\",\"2389\":\"P53730\",\"2390\":\"P53731\",\"2391\":\"P53733\",\"2392\":\"P53734\",\"2393\":\"P53735\",\"2394\":\"P53736\",\"2395\":\"P53738\",\"2396\":\"P53739\",\"2397\":\"P53740\",\"2398\":\"P53741\",\"2399\":\"P53742\",\"2400\":\"P53743\",\"2401\":\"P53745\",\"2402\":\"P53751\",\"2403\":\"P53752\",\"2404\":\"P53759\",\"2405\":\"P53819;P0CX15;P0CX14;Q3E7X8;Q08995\",\"2406\":\"P53822;P40587\",\"2407\":\"P53829\",\"2408\":\"P53834\",\"2409\":\"P53836\",\"2410\":\"P53839\",\"2411\":\"P53840\",\"2412\":\"P53843\",\"2413\":\"P53844\",\"2414\":\"P53845\",\"2415\":\"P53847\",\"2416\":\"P53848\",\"2417\":\"P53849\",\"2418\":\"P53851\",\"2419\":\"P53852\",\"2420\":\"P53854\",\"2421\":\"P53855\",\"2422\":\"P53857\",\"2423\":\"P53858\",\"2424\":\"P53859\",\"2425\":\"P53860\",\"2426\":\"P53863\",\"2427\":\"P53865\",\"2428\":\"P53866\",\"2429\":\"P53868\",\"2430\":\"P53870\",\"2431\":\"P53874\",\"2432\":\"P53875\",\"2433\":\"P53877\",\"2434\":\"P53878\",\"2435\":\"P53879\",\"2436\":\"P53881\",\"2437\":\"P53883\",\"2438\":\"P53885\",\"2439\":\"P53889\",\"2440\":\"P53890\",\"2441\":\"P53893\",\"2442\":\"P53894\",\"2443\":\"P53897\",\"2444\":\"P53898\",\"2445\":\"P53899\",\"2446\":\"P53900\",\"2447\":\"P53901\",\"2448\":\"P53903\",\"2449\":\"P53909\",\"2450\":\"P53912\",\"2451\":\"P53914\",\"2452\":\"P53915\",\"2453\":\"P53917\",\"2454\":\"P53920\",\"2455\":\"P53924\",\"2456\":\"P53925\",\"2457\":\"P53927\",\"2458\":\"P53929\",\"2459\":\"P53930\",\"2460\":\"P53932\",\"2461\":\"P53935\",\"2462\":\"P53938\",\"2463\":\"P53940\",\"2464\":\"P53941\",\"2465\":\"P53946\",\"2466\":\"P53950\",\"2467\":\"P53951\",\"2468\":\"P53952\",\"2469\":\"P53953\",\"2470\":\"P53954\",\"2471\":\"P53955\",\"2472\":\"P53959\",\"2473\":\"P53960\",\"2474\":\"P53962\",\"2475\":\"P53968\",\"2476\":\"P53969\",\"2477\":\"P53971\",\"2478\":\"P53972\",\"2479\":\"P53973\",\"2480\":\"P53981\",\"2481\":\"P53982\",\"2482\":\"P53983\",\"2483\":\"P54000\",\"2484\":\"P54003\",\"2485\":\"P54005\",\"2486\":\"P54070\",\"2487\":\"P54074\",\"2488\":\"P54113\",\"2489\":\"P54114\",\"2490\":\"P54115\",\"2491\":\"P54730\",\"2492\":\"P54780\",\"2493\":\"P54781\",\"2494\":\"P54783\",\"2495\":\"P54784\",\"2496\":\"P54785\",\"2497\":\"P54787\",\"2498\":\"P54790\",\"2499\":\"P54791\",\"2500\":\"P54837\",\"2501\":\"P54838\",\"2502\":\"P54839\",\"2503\":\"P54857\",\"2504\":\"P54858\",\"2505\":\"P54860\",\"2506\":\"P54861\",\"2507\":\"P54867\",\"2508\":\"P54885\",\"2509\":\"P54964\",\"2510\":\"P54999\",\"2511\":\"P56628\",\"2512\":\"P57743\",\"2513\":\"P57744\",\"2514\":\"P60010\",\"2515\":\"P61830\",\"2516\":\"P69771\",\"2517\":\"P69850\",\"2518\":\"P80210\",\"2519\":\"P80428\",\"2520\":\"P80667\",\"2521\":\"P80967\",\"2522\":\"P81449\",\"2523\":\"P87108\",\"2524\":\"P87262;P40525\",\"2525\":\"P89102\",\"2526\":\"P89105\",\"2527\":\"P89886\",\"2528\":\"Q00055\",\"2529\":\"Q00245\",\"2530\":\"Q00246\",\"2531\":\"Q00362\",\"2532\":\"Q00402\",\"2533\":\"Q00416\",\"2534\":\"Q00539\",\"2535\":\"Q00578\",\"2536\":\"Q00582\",\"2537\":\"Q00618\",\"2538\":\"Q00684\",\"2539\":\"Q00711\",\"2540\":\"Q00764\",\"2541\":\"Q00772\",\"2542\":\"Q00776\",\"2543\":\"Q00816\",\"2544\":\"Q00873\",\"2545\":\"Q00916\",\"2546\":\"Q00955\",\"2547\":\"Q01080\",\"2548\":\"Q01159\",\"2549\":\"Q01163\",\"2550\":\"Q01217\",\"2551\":\"Q01329\",\"2552\":\"Q01389\",\"2553\":\"Q01454\",\"2554\":\"Q01476\",\"2555\":\"Q01477\",\"2556\":\"Q01519\",\"2557\":\"Q01532\",\"2558\":\"Q01560\",\"2559\":\"Q01590\",\"2560\":\"Q01662\",\"2561\":\"Q01802\",\"2562\":\"Q01852\",\"2563\":\"Q01855\",\"2564\":\"Q01896\",\"2565\":\"Q01919\",\"2566\":\"Q01939\",\"2567\":\"Q01976\",\"2568\":\"Q02046\",\"2569\":\"Q02100\",\"2570\":\"Q02159\",\"2571\":\"Q02196\",\"2572\":\"Q02197\",\"2573\":\"Q02199\",\"2574\":\"Q02201\",\"2575\":\"Q02204\",\"2576\":\"Q02205\",\"2577\":\"Q02206\",\"2578\":\"Q02207\",\"2579\":\"Q02256\",\"2580\":\"Q02260\",\"2581\":\"Q02326\",\"2582\":\"Q02336\",\"2583\":\"Q02354\",\"2584\":\"Q02455\",\"2585\":\"Q02457\",\"2586\":\"Q02486\",\"2587\":\"Q02516\",\"2588\":\"Q02554\",\"2589\":\"Q02555\",\"2590\":\"Q02629\",\"2591\":\"Q02630\",\"2592\":\"Q02642\",\"2593\":\"Q02647\",\"2594\":\"Q02648\",\"2595\":\"Q02724\",\"2596\":\"Q02725\",\"2597\":\"Q02753\",\"2598\":\"Q02754\",\"2599\":\"Q02772\",\"2600\":\"Q02773\",\"2601\":\"Q02774\",\"2602\":\"Q02775\",\"2603\":\"Q02776\",\"2604\":\"Q02784\",\"2605\":\"Q02785\",\"2606\":\"Q02792\",\"2607\":\"Q02793\",\"2608\":\"Q02795\",\"2609\":\"Q02796\",\"2610\":\"Q02804\",\"2611\":\"Q02805\",\"2612\":\"Q02821\",\"2613\":\"Q02825\",\"2614\":\"Q02866\",\"2615\":\"Q02875\",\"2616\":\"Q02883\",\"2617\":\"Q02884\",\"2618\":\"Q02887\",\"2619\":\"Q02890\",\"2620\":\"Q02892\",\"2621\":\"Q02895\",\"2622\":\"Q02908\",\"2623\":\"Q02931\",\"2624\":\"Q02932\",\"2625\":\"Q02933\",\"2626\":\"Q02939\",\"2627\":\"Q02948\",\"2628\":\"Q02950\",\"2629\":\"Q02959\",\"2630\":\"Q02969\",\"2631\":\"Q02979\",\"2632\":\"Q03002\",\"2633\":\"Q03010\",\"2634\":\"Q03012\",\"2635\":\"Q03016\",\"2636\":\"Q03028\",\"2637\":\"Q03034\",\"2638\":\"Q03048\",\"2639\":\"Q03063\",\"2640\":\"Q03088\",\"2641\":\"Q03102\",\"2642\":\"Q03103\",\"2643\":\"Q03104\",\"2644\":\"Q03124\",\"2645\":\"Q03151\",\"2646\":\"Q03153\",\"2647\":\"Q03161\",\"2648\":\"Q03177\",\"2649\":\"Q03178\",\"2650\":\"Q03195\",\"2651\":\"Q03201\",\"2652\":\"Q03218\",\"2653\":\"Q03219\",\"2654\":\"Q03233\",\"2655\":\"Q03246\",\"2656\":\"Q03262\",\"2657\":\"Q03264\",\"2658\":\"Q03280\",\"2659\":\"Q03281\",\"2660\":\"Q03290\",\"2661\":\"Q03305\",\"2662\":\"Q03306\",\"2663\":\"Q03308\",\"2664\":\"Q03322\",\"2665\":\"Q03327\",\"2666\":\"Q03330\",\"2667\":\"Q03337\",\"2668\":\"Q03361\",\"2669\":\"Q03362\",\"2670\":\"Q03370\",\"2671\":\"Q03373\",\"2672\":\"Q03388\",\"2673\":\"Q03390\",\"2674\":\"Q03407\",\"2675\":\"Q03429\",\"2676\":\"Q03430\",\"2677\":\"Q03434\",\"2678\":\"Q03435\",\"2679\":\"Q03441\",\"2680\":\"Q03455\",\"2681\":\"Q03466\",\"2682\":\"Q03496\",\"2683\":\"Q03497\",\"2684\":\"Q03503\",\"2685\":\"Q03508\",\"2686\":\"Q03516\",\"2687\":\"Q03525\",\"2688\":\"Q03529\",\"2689\":\"Q03532\",\"2690\":\"Q03533\",\"2691\":\"Q03557\",\"2692\":\"Q03558\",\"2693\":\"Q03559\",\"2694\":\"Q03579\",\"2695\":\"Q03612\",\"2696\":\"Q03629\",\"2697\":\"Q03630\",\"2698\":\"Q03631\",\"2699\":\"Q03640\",\"2700\":\"Q03648\",\"2701\":\"Q03649\",\"2702\":\"Q03653\",\"2703\":\"Q03655\",\"2704\":\"Q03656\",\"2705\":\"Q03660\",\"2706\":\"Q03661\",\"2707\":\"Q03677\",\"2708\":\"Q03687\",\"2709\":\"Q03690\",\"2710\":\"Q03691\",\"2711\":\"Q03702\",\"2712\":\"Q03705\",\"2713\":\"Q03707\",\"2714\":\"Q03713\",\"2715\":\"Q03714\",\"2716\":\"Q03718\",\"2717\":\"Q03722\",\"2718\":\"Q03723\",\"2719\":\"Q03735\",\"2720\":\"Q03750\",\"2721\":\"Q03758\",\"2722\":\"Q03759\",\"2723\":\"Q03761\",\"2724\":\"Q03768\",\"2725\":\"Q03769\",\"2726\":\"Q03771\",\"2727\":\"Q03772\",\"2728\":\"Q03774\",\"2729\":\"Q03776\",\"2730\":\"Q03778\",\"2731\":\"Q03780\",\"2732\":\"Q03782\",\"2733\":\"Q03784\",\"2734\":\"Q03786\",\"2735\":\"Q03790\",\"2736\":\"Q03792\",\"2737\":\"Q03795\",\"2738\":\"Q03798\",\"2739\":\"Q03799\",\"2740\":\"Q03823\",\"2741\":\"Q03834\",\"2742\":\"Q03835\",\"2743\":\"Q03862\",\"2744\":\"Q03880\",\"2745\":\"Q03897\",\"2746\":\"Q03898\",\"2747\":\"Q03900\",\"2748\":\"Q03921\",\"2749\":\"Q03940\",\"2750\":\"Q03941\",\"2751\":\"Q03944\",\"2752\":\"Q03957\",\"2753\":\"Q03973\",\"2754\":\"Q03976\",\"2755\":\"Q04002\",\"2756\":\"Q04004\",\"2757\":\"Q04013\",\"2758\":\"Q04031\",\"2759\":\"Q04033\",\"2760\":\"Q04048\",\"2761\":\"Q04053\",\"2762\":\"Q04062\",\"2763\":\"Q04067\",\"2764\":\"Q04080\",\"2765\":\"Q04081\",\"2766\":\"Q04087\",\"2767\":\"Q04119\",\"2768\":\"Q04149\",\"2769\":\"Q04170\",\"2770\":\"Q04175\",\"2771\":\"Q04177\",\"2772\":\"Q04178\",\"2773\":\"Q04179\",\"2774\":\"Q04183\",\"2775\":\"Q04199\",\"2776\":\"Q04201\",\"2777\":\"Q04210\",\"2778\":\"Q04213\",\"2779\":\"Q04214\",\"2780\":\"Q04217\",\"2781\":\"Q04223\",\"2782\":\"Q04225\",\"2783\":\"Q04226\",\"2784\":\"Q04228\",\"2785\":\"Q04233\",\"2786\":\"Q04264\",\"2787\":\"Q04272\",\"2788\":\"Q04279\",\"2789\":\"Q04299\",\"2790\":\"Q04301\",\"2791\":\"Q04304\",\"2792\":\"Q04305\",\"2793\":\"Q04307\",\"2794\":\"Q04311\",\"2795\":\"Q04322\",\"2796\":\"Q04338\",\"2797\":\"Q04341\",\"2798\":\"Q04344\",\"2799\":\"Q04347\",\"2800\":\"Q04370\",\"2801\":\"Q04371\",\"2802\":\"Q04372\",\"2803\":\"Q04373\",\"2804\":\"Q04377\",\"2805\":\"Q04396\",\"2806\":\"Q04399\",\"2807\":\"Q04401\",\"2808\":\"Q04408\",\"2809\":\"Q04409\",\"2810\":\"Q04410\",\"2811\":\"Q04412\",\"2812\":\"Q04418\",\"2813\":\"Q04430\",\"2814\":\"Q04432\",\"2815\":\"Q04439\",\"2816\":\"Q04458\",\"2817\":\"Q04472\",\"2818\":\"Q04491\",\"2819\":\"Q04493\",\"2820\":\"Q04500\",\"2821\":\"Q04511\",\"2822\":\"Q04545\",\"2823\":\"Q04562\",\"2824\":\"Q04599\",\"2825\":\"Q04600\",\"2826\":\"Q04602\",\"2827\":\"Q04603\",\"2828\":\"Q04632\",\"2829\":\"Q04636\",\"2830\":\"Q04651\",\"2831\":\"Q04660\",\"2832\":\"Q04673\",\"2833\":\"Q04675\",\"2834\":\"Q04693\",\"2835\":\"Q04697\",\"2836\":\"Q04728\",\"2837\":\"Q04739\",\"2838\":\"Q04740\",\"2839\":\"Q04748\",\"2840\":\"Q04767\",\"2841\":\"Q04772\",\"2842\":\"Q04773\",\"2843\":\"Q04779\",\"2844\":\"Q04781\",\"2845\":\"Q04792\",\"2846\":\"Q04839\",\"2847\":\"Q04847\",\"2848\":\"Q04867\",\"2849\":\"Q04868\",\"2850\":\"Q04869\",\"2851\":\"Q04894\",\"2852\":\"Q04924\",\"2853\":\"Q04934\",\"2854\":\"Q04935\",\"2855\":\"Q04947\",\"2856\":\"Q04951\",\"2857\":\"Q04958\",\"2858\":\"Q04969\",\"2859\":\"Q04991\",\"2860\":\"Q05016\",\"2861\":\"Q05021\",\"2862\":\"Q05022\",\"2863\":\"Q05024\",\"2864\":\"Q05027\",\"2865\":\"Q05029\",\"2866\":\"Q05031\",\"2867\":\"Q05040\",\"2868\":\"Q05050\",\"2869\":\"Q05123\",\"2870\":\"Q05166\",\"2871\":\"Q05359\",\"2872\":\"Q05468\",\"2873\":\"Q05471\",\"2874\":\"Q05497\",\"2875\":\"Q05498\",\"2876\":\"Q05506\",\"2877\":\"Q05515\",\"2878\":\"Q05518\",\"2879\":\"Q05521\",\"2880\":\"Q05541\",\"2881\":\"Q05543\",\"2882\":\"Q05567\",\"2883\":\"Q05568\",\"2884\":\"Q05580\",\"2885\":\"Q05584\",\"2886\":\"Q05636\",\"2887\":\"Q05672\",\"2888\":\"Q05775\",\"2889\":\"Q05778\",\"2890\":\"Q05779\",\"2891\":\"Q05785\",\"2892\":\"Q05787\",\"2893\":\"Q05788\",\"2894\":\"Q05812\",\"2895\":\"Q05871\",\"2896\":\"Q05881\",\"2897\":\"Q05892\",\"2898\":\"Q05900\",\"2899\":\"Q05902\",\"2900\":\"Q05905\",\"2901\":\"Q05911\",\"2902\":\"Q05919\",\"2903\":\"Q05924\",\"2904\":\"Q05926\",\"2905\":\"Q05931\",\"2906\":\"Q05933\",\"2907\":\"Q05934\",\"2908\":\"Q05937\",\"2909\":\"Q05942\",\"2910\":\"Q05946\",\"2911\":\"Q05948\",\"2912\":\"Q05949\",\"2913\":\"Q05979\",\"2914\":\"Q06001\",\"2915\":\"Q06005\",\"2916\":\"Q06010\",\"2917\":\"Q06053\",\"2918\":\"Q06070\",\"2919\":\"Q06078\",\"2920\":\"Q06089\",\"2921\":\"Q06096\",\"2922\":\"Q06103\",\"2923\":\"Q06106\",\"2924\":\"Q06107\",\"2925\":\"Q06108\",\"2926\":\"Q06132\",\"2927\":\"Q06137\",\"2928\":\"Q06142\",\"2929\":\"Q06143\",\"2930\":\"Q06144\",\"2931\":\"Q06146\",\"2932\":\"Q06147\",\"2933\":\"Q06151\",\"2934\":\"Q06156\",\"2935\":\"Q06168\",\"2936\":\"Q06169\",\"2937\":\"Q06170\",\"2938\":\"Q06177\",\"2939\":\"Q06178\",\"2940\":\"Q06179\",\"2941\":\"Q06188\",\"2942\":\"Q06205\",\"2943\":\"Q06211\",\"2944\":\"Q06213\",\"2945\":\"Q06214\",\"2946\":\"Q06217\",\"2947\":\"Q06218\",\"2948\":\"Q06224\",\"2949\":\"Q06245\",\"2950\":\"Q06247\",\"2951\":\"Q06251\",\"2952\":\"Q06252\",\"2953\":\"Q06263\",\"2954\":\"Q06287\",\"2955\":\"Q06315\",\"2956\":\"Q06321\",\"2957\":\"Q06324\",\"2958\":\"Q06336\",\"2959\":\"Q06337\",\"2960\":\"Q06338\",\"2961\":\"Q06339\",\"2962\":\"Q06344\",\"2963\":\"Q06346\",\"2964\":\"Q06350\",\"2965\":\"Q06385\",\"2966\":\"Q06389\",\"2967\":\"Q06405\",\"2968\":\"Q06406\",\"2969\":\"Q06407\",\"2970\":\"Q06408\",\"2971\":\"Q06409\",\"2972\":\"Q06412\",\"2973\":\"Q06436\",\"2974\":\"Q06440\",\"2975\":\"Q06449\",\"2976\":\"Q06451\",\"2977\":\"Q06479\",\"2978\":\"Q06485\",\"2979\":\"Q06488\",\"2980\":\"Q06489\",\"2981\":\"Q06493\",\"2982\":\"Q06494\",\"2983\":\"Q06497\",\"2984\":\"Q06504\",\"2985\":\"Q06505\",\"2986\":\"Q06506\",\"2987\":\"Q06508\",\"2988\":\"Q06510\",\"2989\":\"Q06511\",\"2990\":\"Q06512\",\"2991\":\"Q06522\",\"2992\":\"Q06523\",\"2993\":\"Q06538\",\"2994\":\"Q06543\",\"2995\":\"Q06554\",\"2996\":\"Q06567\",\"2997\":\"Q06604\",\"2998\":\"Q06608\",\"2999\":\"Q06616\",\"3000\":\"Q06623\",\"3001\":\"Q06624\",\"3002\":\"Q06629\",\"3003\":\"Q06630\",\"3004\":\"Q06631\",\"3005\":\"Q06632\",\"3006\":\"Q06639\",\"3007\":\"Q06640\",\"3008\":\"Q06644\",\"3009\":\"Q06651\",\"3010\":\"Q06668\",\"3011\":\"Q06673\",\"3012\":\"Q06677\",\"3013\":\"Q06678\",\"3014\":\"Q06679\",\"3015\":\"Q06680\",\"3016\":\"Q06681\",\"3017\":\"Q06682\",\"3018\":\"Q06683\",\"3019\":\"Q06685\",\"3020\":\"Q06689\",\"3021\":\"Q06697\",\"3022\":\"Q06698\",\"3023\":\"Q06704\",\"3024\":\"Q06705\",\"3025\":\"Q06706\",\"3026\":\"Q06708\",\"3027\":\"Q06709\",\"3028\":\"Q06810\",\"3029\":\"Q06815\",\"3030\":\"Q06833\",\"3031\":\"Q06835\",\"3032\":\"Q06839\",\"3033\":\"Q06891\",\"3034\":\"Q06892\",\"3035\":\"Q06991\",\"3036\":\"Q07084\",\"3037\":\"Q07349\",\"3038\":\"Q07362\",\"3039\":\"Q07381\",\"3040\":\"Q07395\",\"3041\":\"Q07418\",\"3042\":\"Q07442\",\"3043\":\"Q07451\",\"3044\":\"Q07454\",\"3045\":\"Q07457\",\"3046\":\"Q07458\",\"3047\":\"Q07468\",\"3048\":\"Q07478\",\"3049\":\"Q07505\",\"3050\":\"Q07508\",\"3051\":\"Q07527\",\"3052\":\"Q07528\",\"3053\":\"Q07533\",\"3054\":\"Q07534\",\"3055\":\"Q07541\",\"3056\":\"Q07549\",\"3057\":\"Q07551\",\"3058\":\"Q07622\",\"3059\":\"Q07623\",\"3060\":\"Q07648\",\"3061\":\"Q07657\",\"3062\":\"Q07688\",\"3063\":\"Q07716\",\"3064\":\"Q07788\",\"3065\":\"Q07799\",\"3066\":\"Q07800\",\"3067\":\"Q07807\",\"3068\":\"Q07824\",\"3069\":\"Q07825\",\"3070\":\"Q07830\",\"3071\":\"Q07834\",\"3072\":\"Q07844\",\"3073\":\"Q07845\",\"3074\":\"Q07872\",\"3075\":\"Q07878\",\"3076\":\"Q07895\",\"3077\":\"Q07896\",\"3078\":\"Q07897\",\"3079\":\"Q07913\",\"3080\":\"Q07914\",\"3081\":\"Q07915\",\"3082\":\"Q07938\",\"3083\":\"Q07950\",\"3084\":\"Q07953\",\"3085\":\"Q07979\",\"3086\":\"Q08001\",\"3087\":\"Q08023\",\"3088\":\"Q08045\",\"3089\":\"Q08054\",\"3090\":\"Q08058\",\"3091\":\"Q08096\",\"3092\":\"Q08108\",\"3093\":\"Q08144\",\"3094\":\"Q08157\",\"3095\":\"Q08162\",\"3096\":\"Q08179\",\"3097\":\"Q08193\",\"3098\":\"Q08199\",\"3099\":\"Q08202\",\"3100\":\"Q08204\",\"3101\":\"Q08208\",\"3102\":\"Q08213\",\"3103\":\"Q08215\",\"3104\":\"Q08217\",\"3105\":\"Q08220\",\"3106\":\"Q08223\",\"3107\":\"Q08224\",\"3108\":\"Q08225\",\"3109\":\"Q08226\",\"3110\":\"Q08227\",\"3111\":\"Q08229\",\"3112\":\"Q08230\",\"3113\":\"Q08235\",\"3114\":\"Q08237\",\"3115\":\"Q08245\",\"3116\":\"Q08269\",\"3117\":\"Q08273\",\"3118\":\"Q08280\",\"3119\":\"Q08281\",\"3120\":\"Q08285\",\"3121\":\"Q08287\",\"3122\":\"Q08299\",\"3123\":\"Q08412\",\"3124\":\"Q08421\",\"3125\":\"Q08422\",\"3126\":\"Q08444\",\"3127\":\"Q08446\",\"3128\":\"Q08448\",\"3129\":\"Q08491\",\"3130\":\"Q08492\",\"3131\":\"Q08548\",\"3132\":\"Q08561\",\"3133\":\"Q08581\",\"3134\":\"Q08601\",\"3135\":\"Q08622\",\"3136\":\"Q08641\",\"3137\":\"Q08645\",\"3138\":\"Q08647\",\"3139\":\"Q08649\",\"3140\":\"Q08650\",\"3141\":\"Q08651\",\"3142\":\"Q08685\",\"3143\":\"Q08686\",\"3144\":\"Q08687\",\"3145\":\"Q08689\",\"3146\":\"Q08693\",\"3147\":\"Q08723\",\"3148\":\"Q08732\",\"3149\":\"Q08742\",\"3150\":\"Q08746\",\"3151\":\"Q08748\",\"3152\":\"Q08754\",\"3153\":\"Q08760\",\"3154\":\"Q08773\",\"3155\":\"Q08816\",\"3156\":\"Q08818\",\"3157\":\"Q08822\",\"3158\":\"Q08826\",\"3159\":\"Q08831\",\"3160\":\"Q08886\",\"3161\":\"Q08909\",\"3162\":\"Q08919\",\"3163\":\"Q08920\",\"3164\":\"Q08921\",\"3165\":\"Q08924\",\"3166\":\"Q08925\",\"3167\":\"Q08930\",\"3168\":\"Q08951\",\"3169\":\"Q08954\",\"3170\":\"Q08959\",\"3171\":\"Q08960\",\"3172\":\"Q08962\",\"3173\":\"Q08963\",\"3174\":\"Q08965\",\"3175\":\"Q08967\",\"3176\":\"Q08968\",\"3177\":\"Q08970\",\"3178\":\"Q08971\",\"3179\":\"Q08972\",\"3180\":\"Q08977\",\"3181\":\"Q08979\",\"3182\":\"Q08985\",\"3183\":\"Q08986\",\"3184\":\"Q08989\",\"3185\":\"Q10740\",\"3186\":\"Q12000\",\"3187\":\"Q12001\",\"3188\":\"Q12003\",\"3189\":\"Q12004\",\"3190\":\"Q12008\",\"3191\":\"Q12009\",\"3192\":\"Q12010\",\"3193\":\"Q12012\",\"3194\":\"Q12013\",\"3195\":\"Q12015\",\"3196\":\"Q12016\",\"3197\":\"Q12017\",\"3198\":\"Q12018\",\"3199\":\"Q12019\",\"3200\":\"Q12020\",\"3201\":\"Q12024\",\"3202\":\"Q12025\",\"3203\":\"Q12028\",\"3204\":\"Q12029\",\"3205\":\"Q12030\",\"3206\":\"Q12032\",\"3207\":\"Q12033\",\"3208\":\"Q12034\",\"3209\":\"Q12035\",\"3210\":\"Q12038\",\"3211\":\"Q12039\",\"3212\":\"Q12040\",\"3213\":\"Q12043\",\"3214\":\"Q12044\",\"3215\":\"Q12049\",\"3216\":\"Q12050\",\"3217\":\"Q12052\",\"3218\":\"Q12055\",\"3219\":\"Q12057\",\"3220\":\"Q12060\",\"3221\":\"Q12063\",\"3222\":\"Q12066\",\"3223\":\"Q12068\",\"3224\":\"Q12071\",\"3225\":\"Q12072\",\"3226\":\"Q12074\",\"3227\":\"Q12078\",\"3228\":\"Q12080\",\"3229\":\"Q12090\",\"3230\":\"Q12091\",\"3231\":\"Q12094\",\"3232\":\"Q12096\",\"3233\":\"Q12099\",\"3234\":\"Q12100\",\"3235\":\"Q12102\",\"3236\":\"Q12108\",\"3237\":\"Q12109\",\"3238\":\"Q12114\",\"3239\":\"Q12117\",\"3240\":\"Q12118\",\"3241\":\"Q12122\",\"3242\":\"Q12123\",\"3243\":\"Q12124\",\"3244\":\"Q12125\",\"3245\":\"Q12129\",\"3246\":\"Q12133\",\"3247\":\"Q12134\",\"3248\":\"Q12136\",\"3249\":\"Q12149\",\"3250\":\"Q12150\",\"3251\":\"Q12152\",\"3252\":\"Q12153\",\"3253\":\"Q12154\",\"3254\":\"Q12155\",\"3255\":\"Q12158\",\"3256\":\"Q12159\",\"3257\":\"Q12160\",\"3258\":\"Q12165\",\"3259\":\"Q12166\",\"3260\":\"Q12167\",\"3261\":\"Q12176\",\"3262\":\"Q12178\",\"3263\":\"Q12179\",\"3264\":\"Q12180\",\"3265\":\"Q12181\",\"3266\":\"Q12186\",\"3267\":\"Q12189\",\"3268\":\"Q12191\",\"3269\":\"Q12196\",\"3270\":\"Q12198\",\"3271\":\"Q12199\",\"3272\":\"Q12200\",\"3273\":\"Q12204\",\"3274\":\"Q12205\",\"3275\":\"Q12207\",\"3276\":\"Q12209\",\"3277\":\"Q12211\",\"3278\":\"Q12212\",\"3279\":\"Q12220\",\"3280\":\"Q12221\",\"3281\":\"Q12224\",\"3282\":\"Q12229\",\"3283\":\"Q12230\",\"3284\":\"Q12232\",\"3285\":\"Q12233\",\"3286\":\"Q12234\",\"3287\":\"Q12236\",\"3288\":\"Q12239\",\"3289\":\"Q12241\",\"3290\":\"Q12242\",\"3291\":\"Q12246\",\"3292\":\"Q12250\",\"3293\":\"Q12252\",\"3294\":\"Q12255\",\"3295\":\"Q12256\",\"3296\":\"Q12259\",\"3297\":\"Q12263\",\"3298\":\"Q12265\",\"3299\":\"Q12267\",\"3300\":\"Q12270\",\"3301\":\"Q12271\",\"3302\":\"Q12272\",\"3303\":\"Q12275\",\"3304\":\"Q12276\",\"3305\":\"Q12277\",\"3306\":\"Q12283\",\"3307\":\"Q12284\",\"3308\":\"Q12285\",\"3309\":\"Q12287\",\"3310\":\"Q12288\",\"3311\":\"Q12291\",\"3312\":\"Q12292\",\"3313\":\"Q12296\",\"3314\":\"Q12297\",\"3315\":\"Q12298\",\"3316\":\"Q12301\",\"3317\":\"Q12303\",\"3318\":\"Q12305\",\"3319\":\"Q12306\",\"3320\":\"Q12308\",\"3321\":\"Q12314\",\"3322\":\"Q12315\",\"3323\":\"Q12320\",\"3324\":\"Q12321\",\"3325\":\"Q12324\",\"3326\":\"Q12328\",\"3327\":\"Q12329\",\"3328\":\"Q12331\",\"3329\":\"Q12335\",\"3330\":\"Q12339\",\"3331\":\"Q12341\",\"3332\":\"Q12343\",\"3333\":\"Q12344\",\"3334\":\"Q12345\",\"3335\":\"Q12347\",\"3336\":\"Q12349\",\"3337\":\"Q12354\",\"3338\":\"Q12355\",\"3339\":\"Q12359\",\"3340\":\"Q12363\",\"3341\":\"Q12365\",\"3342\":\"Q12368\",\"3343\":\"Q12372\",\"3344\":\"Q12373\",\"3345\":\"Q12374\",\"3346\":\"Q12375\",\"3347\":\"Q12377\",\"3348\":\"Q12380\",\"3349\":\"Q12382\",\"3350\":\"Q12385\",\"3351\":\"Q12386\",\"3352\":\"Q12387\",\"3353\":\"Q12389\",\"3354\":\"Q12396\",\"3355\":\"Q12402\",\"3356\":\"Q12403\",\"3357\":\"Q12404\",\"3358\":\"Q12406\",\"3359\":\"Q12408\",\"3360\":\"Q12412\",\"3361\":\"Q12415\",\"3362\":\"Q12427\",\"3363\":\"Q12428\",\"3364\":\"Q12429\",\"3365\":\"Q12432\",\"3366\":\"Q12434\",\"3367\":\"Q12438\",\"3368\":\"Q12445\",\"3369\":\"Q12446\",\"3370\":\"Q12447\",\"3371\":\"Q12449\",\"3372\":\"Q12450\",\"3373\":\"Q12451\",\"3374\":\"Q12452\",\"3375\":\"Q12453\",\"3376\":\"Q12454\",\"3377\":\"Q12457\",\"3378\":\"Q12458\",\"3379\":\"Q12460\",\"3380\":\"Q12462\",\"3381\":\"Q12464\",\"3382\":\"Q12465\",\"3383\":\"Q12466\",\"3384\":\"Q12467\",\"3385\":\"Q12469\",\"3386\":\"Q12472\",\"3387\":\"Q12473\",\"3388\":\"Q12476\",\"3389\":\"Q12480\",\"3390\":\"Q12481\",\"3391\":\"Q12482\",\"3392\":\"Q12486\",\"3393\":\"Q12494\",\"3394\":\"Q12495\",\"3395\":\"Q12496\",\"3396\":\"Q12497\",\"3397\":\"Q12498\",\"3398\":\"Q12499\",\"3399\":\"Q12500\",\"3400\":\"Q12501\",\"3401\":\"Q12502\",\"3402\":\"Q12504\",\"3403\":\"Q12508\",\"3404\":\"Q12509\",\"3405\":\"Q12510\",\"3406\":\"Q12511\",\"3407\":\"Q12513\",\"3408\":\"Q12514\",\"3409\":\"Q12515\",\"3410\":\"Q12517\",\"3411\":\"Q12518\",\"3412\":\"Q12522\",\"3413\":\"Q12523\",\"3414\":\"Q12527\",\"3415\":\"Q12532\",\"3416\":\"Q12672\",\"3417\":\"Q12674\",\"3418\":\"Q12675\",\"3419\":\"Q12676\",\"3420\":\"Q12680\",\"3421\":\"Q12692\",\"3422\":\"Q12697\",\"3423\":\"Q12743\",\"3424\":\"Q12745\",\"3425\":\"Q12746\",\"3426\":\"Q12749\",\"3427\":\"Q12753\",\"3428\":\"Q12754\",\"3429\":\"Q2V2P4\",\"3430\":\"Q3E6R5\",\"3431\":\"Q3E705\",\"3432\":\"Q3E754\",\"3433\":\"Q3E756\",\"3434\":\"Q3E757;P0C0W9\",\"3435\":\"Q3E764\",\"3436\":\"Q3E772\",\"3437\":\"Q3E785\",\"3438\":\"Q3E790\",\"3439\":\"Q3E792;P0C0T4\",\"3440\":\"Q3E793\",\"3441\":\"Q3E795\",\"3442\":\"Q3E7B7\",\"3443\":\"Q3E7C1\",\"3444\":\"Q3E7X9\",\"3445\":\"Q3E7Y3;P0C0W1\",\"3446\":\"Q3E7Z5\",\"3447\":\"Q3E824\",\"3448\":\"Q3E833\",\"3449\":\"Q3E841\",\"3450\":\"Q3E846\",\"3451\":\"Q6Q547\",\"3452\":\"Q6Q560\",\"3453\":\"Q6WNK7\",\"3454\":\"Q86ZR7\",\"3455\":\"Q8J0M4\",\"3456\":\"Q8TGU7\",\"3457\":\"Q92317\",\"3458\":\"Q92328\",\"3459\":\"Q92331\",\"3460\":\"Q96VH4\",\"3461\":\"Q96VH5\",\"3462\":\"Q99177\",\"3463\":\"Q99181\",\"3464\":\"Q99186\",\"3465\":\"Q99189\",\"3466\":\"Q99190\",\"3467\":\"Q99207\",\"3468\":\"Q99216\",\"3469\":\"Q99220\",\"3470\":\"Q99222\",\"3471\":\"Q99247\",\"3472\":\"Q99252\",\"3473\":\"Q99257\",\"3474\":\"Q99258\",\"3475\":\"Q99260\",\"3476\":\"Q99271\",\"3477\":\"Q99278\",\"3478\":\"Q99287\",\"3479\":\"Q99288\",\"3480\":\"Q99296\",\"3481\":\"Q99297\",\"3482\":\"Q99312\",\"3483\":\"Q99316\",\"3484\":\"Q99321\",\"3485\":\"Q99369\",\"3486\":\"Q99383\",\"3487\":\"Q99385\",\"3488\":\"Q99394\",\"3489\":\"Q9P305\",\"3490\":\"Q9URQ5\"},\"Gene names\":{\"0\":\"A5Z2X5\",\"1\":\"SAL1\",\"2\":\"CET1\",\"3\":\"FOB1\",\"4\":\"RPS9A\",\"5\":\"COQ4\",\"6\":\"THP2\",\"7\":\"CCW14\",\"8\":\"RPN13\",\"9\":\"O13585\",\"10\":\"RPL36B\",\"11\":\"MBF1\",\"12\":\"O43137\",\"13\":\"MDM35\",\"14\":\"TIM9\",\"15\":\"SEM1\",\"16\":\"CYC1\",\"17\":\"QCR6\",\"18\":\"QCR7\",\"19\":\"CYB2\",\"20\":\"ADH1\",\"21\":\"TDH2\",\"22\":\"TDH3\",\"23\":\"TDH1\",\"24\":\"COX1\",\"25\":\"COX2\",\"26\":\"COX5A\",\"27\":\"COX5B\",\"28\":\"COX6\",\"29\":\"CCP1\",\"30\":\"SOD1\",\"31\":\"SOD2\",\"32\":\"HIS1\",\"33\":\"CDC28\",\"34\":\"CDC19\",\"35\":\"PGK1\",\"36\":\"PRC1\",\"37\":\"CAR1\",\"38\":\"HIS4\",\"39\":\"IPP1\",\"40\":\"ATP2\",\"41\":\"CIT1\",\"42\":\"TRP2\",\"43\":\"ENO1\",\"44\":\"ENO2\",\"45\":\"ILV1\",\"46\":\"TRP5\",\"47\":\"TRP3\",\"48\":\"TPI1\",\"49\":\"GPM1\",\"50\":\"MES1\",\"51\":\"INH1\",\"52\":\"STF1\",\"53\":\"RAS1\",\"54\":\"RAS2\",\"55\":\"YPT1\",\"56\":\"HTB2\",\"57\":\"HHF1\\/HHF2\",\"58\":\"VAR1\",\"59\":\"RPP2B\",\"60\":\"RPL28\",\"61\":\"TUB2\",\"62\":\"HSP82\",\"63\":\"TUF1\",\"64\":\"TEF1\\/TEF2\",\"65\":\"REP1\",\"66\":\"REP2\",\"67\":\"CBP2\",\"68\":\"AI1\",\"69\":\"URA3\",\"70\":\"CPA2\",\"71\":\"COX4\",\"72\":\"ADE4\",\"73\":\"RPO21\",\"74\":\"RPO31\",\"75\":\"ARG4\",\"76\":\"PAB1\",\"77\":\"ADE8\",\"78\":\"GAL80\",\"79\":\"RPL24A\",\"80\":\"RPL25\",\"81\":\"AAC1\",\"82\":\"TOP1\",\"83\":\"THS1\",\"84\":\"DPS1\",\"85\":\"MSW1\",\"86\":\"HXK1\",\"87\":\"HXK2\",\"88\":\"CDC9\",\"89\":\"CDC25\",\"90\":\"POR1\",\"91\":\"HTA2;HTA1\",\"92\":\"PMA1;PMA2\",\"93\":\"PHR1\",\"94\":\"ARG3\",\"95\":\"RPP0\",\"96\":\"RPP1A\",\"97\":\"RPP2A\",\"98\":\"HEM2\",\"99\":\"CHO2\",\"100\":\"OPI3\",\"101\":\"SUP35\",\"102\":\"ATP4\",\"103\":\"MET6\",\"104\":\"RPL7A\",\"105\":\"RPL9A\",\"106\":\"RPL6B\",\"107\":\"RPL17A\",\"108\":\"RPL33A\",\"109\":\"RPL36A\",\"110\":\"RPL29\",\"111\":\"RPL15A\",\"112\":\"RPL22A\",\"113\":\"RPS3\",\"114\":\"RPS9B\",\"115\":\"RPS13\",\"116\":\"RPS31\",\"117\":\"TPK3\",\"118\":\"CDC36\",\"119\":\"CDC37\",\"120\":\"NOT3\",\"121\":\"PRT1\",\"122\":\"SCP160\",\"123\":\"MET17\",\"124\":\"ILV5\",\"125\":\"PDC1\",\"126\":\"CYC3\",\"127\":\"PIS1\",\"128\":\"LEU4\",\"129\":\"CDC7\",\"130\":\"TPK2\",\"131\":\"DED1\",\"132\":\"SIR2\",\"133\":\"SIR3\",\"134\":\"CDC31\",\"135\":\"DCD1\",\"136\":\"HIP1\",\"137\":\"PDE2\",\"138\":\"RAD1\",\"139\":\"RAD52\",\"140\":\"RAD7\",\"141\":\"RHO1\",\"142\":\"RHO2\",\"143\":\"SNF1\",\"144\":\"STE7\",\"145\":\"CDC21\",\"146\":\"TOP2\",\"147\":\"CMD1\",\"148\":\"RAD3\",\"149\":\"SPT3\",\"150\":\"CYT1\",\"151\":\"FAS1\",\"152\":\"ADK1\",\"153\":\"HIS5\",\"154\":\"TOM70\",\"155\":\"MST1\",\"156\":\"ADE57\",\"157\":\"ADE3\",\"158\":\"ADH3\",\"159\":\"ADR1\",\"160\":\"ATP1\",\"161\":\"CBP6\",\"162\":\"COX9\",\"163\":\"COR1\",\"164\":\"QCR2\",\"165\":\"CPA1\",\"166\":\"URA2\",\"167\":\"CDC33\",\"168\":\"GDH1\",\"169\":\"HTS1\",\"170\":\"LEU1\",\"171\":\"MRS1\",\"172\":\"PEP4\",\"173\":\"PHO2\",\"174\":\"DST1\",\"175\":\"PFY1\",\"176\":\"PUT2\",\"177\":\"ERG12\",\"178\":\"BCY1\",\"179\":\"RPS19B;RPS19A\",\"180\":\"SEC53\",\"181\":\"SES1\",\"182\":\"TRP4\",\"183\":\"ILV2\",\"184\":\"ARD1\",\"185\":\"SEC4\",\"186\":\"LYS2\",\"187\":\"RPC40\",\"188\":\"VAS1\",\"189\":\"DFR1\",\"190\":\"MOD5\",\"191\":\"CAR2\",\"192\":\"CHS1\",\"193\":\"PBS2\",\"194\":\"RIP1\",\"195\":\"FUM1\",\"196\":\"MSF1\",\"197\":\"CHO1\",\"198\":\"NUC1\",\"199\":\"RPB2\",\"200\":\"ERG20\",\"201\":\"QCR8\",\"202\":\"GPA1\",\"203\":\"ARO1\",\"204\":\"MSS18\",\"205\":\"CYR1\",\"206\":\"CIT2\",\"207\":\"GCD1\",\"208\":\"SUI3\",\"209\":\"PRB1\",\"210\":\"ILS1\",\"211\":\"MIS1\",\"212\":\"ATP5\",\"213\":\"SWI1\",\"214\":\"KEX1\",\"215\":\"LPD1\",\"216\":\"TUB1\",\"217\":\"TUB3\",\"218\":\"CDC16\",\"219\":\"TRL1\",\"220\":\"RNR2\",\"221\":\"HEM1\",\"222\":\"RPS21A\",\"223\":\"RPL27A;RPL27B\",\"224\":\"RPL31A\",\"225\":\"RPL31B\",\"226\":\"TY1B-PR1\",\"227\":\"TY2B-LR1\",\"228\":\"P0C5N3\",\"229\":\"SSC1\",\"230\":\"PBI2\",\"231\":\"RPL20B;RPL20A\",\"232\":\"RPL43B;RPL43A\",\"233\":\"RPL42B;RPL42A\",\"234\":\"RPS23B;RPS23A\",\"235\":\"RPS24B;RPS24A\",\"236\":\"RPS30B;RPS30A\",\"237\":\"RPS4B;RPS4A\",\"238\":\"RPS6B;RPS6A\",\"239\":\"RPS8B;RPS8A\",\"240\":\"RPL23B;RPL23A\",\"241\":\"RPL1B;RPL1A\",\"242\":\"RPL2B;RPL2A\",\"243\":\"RPS11B;RPS11A\",\"244\":\"RPL18B;RPL18A\",\"245\":\"RPS16B;RPS16A\",\"246\":\"RPL12B;RPL12A\",\"247\":\"RPS18B;RPS18A\",\"248\":\"RPL19B;RPL19A\",\"249\":\"RPL35B;RPL35A\",\"250\":\"SBP1\",\"251\":\"TIF1\\/TIF2\",\"252\":\"ADH4\",\"253\":\"PRI1\",\"254\":\"MAS1\",\"255\":\"MRS3\",\"256\":\"SSA1\",\"257\":\"SSA2\",\"258\":\"ERG11\",\"259\":\"RPP1B\",\"260\":\"SAM1\",\"261\":\"MRP1\",\"262\":\"RPL4A\",\"263\":\"GPA2\",\"264\":\"PET54\",\"265\":\"MTF2\",\"266\":\"HOM3\",\"267\":\"HSF1\",\"268\":\"MAK16\",\"269\":\"RPA190\",\"270\":\"SEC7\",\"271\":\"ARF1\",\"272\":\"PYC1\",\"273\":\"NAM2\",\"274\":\"HEM13\",\"275\":\"ZWF1\",\"276\":\"CDC24\",\"277\":\"SSB1\",\"278\":\"PHO8\",\"279\":\"NHP6A\",\"280\":\"NHP6B\",\"281\":\"SEC12\",\"282\":\"BIK1\",\"283\":\"RNA1\",\"284\":\"TAF13\",\"285\":\"SCH9\",\"286\":\"MAS2\",\"287\":\"RAP1\",\"288\":\"SST2\",\"289\":\"SIR4\",\"290\":\"INO1\",\"291\":\"PDR1\",\"292\":\"SUP45\",\"293\":\"WHI2\",\"294\":\"TCP1\",\"295\":\"BAR1\",\"296\":\"HMG1\",\"297\":\"HMG2\",\"298\":\"MRP13\",\"299\":\"MRP7\",\"300\":\"YPK1\",\"301\":\"LAT1\",\"302\":\"PGI1\",\"303\":\"RAD50\",\"304\":\"GCD2\",\"305\":\"PEP5\",\"306\":\"UNG1\",\"307\":\"SNF4\",\"308\":\"NAT1\",\"309\":\"CAF20\",\"310\":\"KEX2\",\"311\":\"KIN1\",\"312\":\"KIN2\",\"313\":\"GLN4\",\"314\":\"PCT1\",\"315\":\"URA5\",\"316\":\"POL1\",\"317\":\"SPT15\",\"318\":\"RPO41\",\"319\":\"CAP2\",\"320\":\"PMR1\",\"321\":\"HOM2\",\"322\":\"MSI1\",\"323\":\"RSR1\",\"324\":\"DPM1\",\"325\":\"MRPL31\",\"326\":\"GCY1\",\"327\":\"RPL30\",\"328\":\"RPL3\",\"329\":\"RPS17B;RPS17A\",\"330\":\"ABF1\",\"331\":\"CHS2\",\"332\":\"TFS1\",\"333\":\"SNA3\",\"334\":\"FBA1\",\"335\":\"YAK1\",\"336\":\"KSS1\",\"337\":\"SAM35\",\"338\":\"GCN3\",\"339\":\"GFA1\",\"340\":\"NMT1\",\"341\":\"CMP2\",\"342\":\"BPT1\",\"343\":\"CPR1\",\"344\":\"ARO3\",\"345\":\"APE1\",\"346\":\"SEC63\",\"347\":\"NSP1\",\"348\":\"MTF1\",\"349\":\"CYC8\",\"350\":\"TAL1\",\"351\":\"HSC82\",\"352\":\"MSD1\",\"353\":\"KRS1\",\"354\":\"AMD1\",\"355\":\"SEC23\",\"356\":\"SEC11\",\"357\":\"MSS116\",\"358\":\"POL3\",\"359\":\"GCN2\",\"360\":\"GUK1\",\"361\":\"IDI1\",\"362\":\"TRM1\",\"363\":\"FRS1\",\"364\":\"FRS2\",\"365\":\"NOP1\",\"366\":\"URA6\",\"367\":\"BGL2\",\"368\":\"STI1\",\"369\":\"UBC4\",\"370\":\"CKA1\",\"371\":\"POL30\",\"372\":\"ABP1\",\"373\":\"PRP16\",\"374\":\"HSP26\",\"375\":\"THR4\",\"376\":\"VMA2\",\"377\":\"RPB3\",\"378\":\"PDA1\",\"379\":\"PDX1\",\"380\":\"KAR2\",\"381\":\"YEF3\",\"382\":\"OM45\",\"383\":\"APA1\",\"384\":\"NCP1\",\"385\":\"HEM15\",\"386\":\"TUP1\",\"387\":\"SEN2\",\"388\":\"ALG1\",\"389\":\"RGP1\",\"390\":\"PFK1\",\"391\":\"PFK2\",\"392\":\"FUS3\",\"393\":\"STF2\",\"394\":\"SEC2\",\"395\":\"RPL8A\",\"396\":\"CBF1\",\"397\":\"KAR3\",\"398\":\"SAC7\",\"399\":\"PHO85\",\"400\":\"VMA1\",\"401\":\"THR1\",\"402\":\"MDH1\",\"403\":\"TPM1\",\"404\":\"SRV2\",\"405\":\"PET123\",\"406\":\"HPR1\",\"407\":\"UGA1\",\"408\":\"GRX2\",\"409\":\"GLK1\",\"410\":\"SKI3\",\"411\":\"RPC31\",\"412\":\"CLC1\",\"413\":\"CPT1\",\"414\":\"PDI1\",\"415\":\"PET9\",\"416\":\"MDM10\",\"417\":\"SNF5\",\"418\":\"ATP10\",\"419\":\"ARG8\",\"420\":\"FUR1\",\"421\":\"ART10\",\"422\":\"SEC18\",\"423\":\"STE4\",\"424\":\"STE18\",\"425\":\"SNF6\",\"426\":\"DDR48\",\"427\":\"COQ1\",\"428\":\"YPK2\",\"429\":\"DAP2\",\"430\":\"IRA1\",\"431\":\"CDC42\",\"432\":\"FAS2\",\"433\":\"GAP1\",\"434\":\"ARF2\",\"435\":\"IRA2\",\"436\":\"KGD2\",\"437\":\"RGR1\",\"438\":\"SAM2\",\"439\":\"ACO1\",\"440\":\"CKA2\",\"441\":\"COX11\",\"442\":\"MYO2\",\"443\":\"EXO70\",\"444\":\"GAL11\",\"445\":\"PRP6\",\"446\":\"PRP9\",\"447\":\"HNM1\",\"448\":\"UBR1\",\"449\":\"YAP1\",\"450\":\"PHO13\",\"451\":\"HSP60\",\"452\":\"YMR31\",\"453\":\"MRPL44\",\"454\":\"TYR1\",\"455\":\"URA4\",\"456\":\"PRP4\",\"457\":\"FPR1\",\"458\":\"PRP2\",\"459\":\"ZRC1\",\"460\":\"BET2\",\"461\":\"SRP54\",\"462\":\"RPB4\",\"463\":\"RPB5\",\"464\":\"RPO26\",\"465\":\"RPB8\",\"466\":\"DBP3\",\"467\":\"HCA4\",\"468\":\"DBP5\",\"469\":\"PRI2\",\"470\":\"SUI2\",\"471\":\"MAK11\",\"472\":\"CKI1\",\"473\":\"CKS1\",\"474\":\"SIT4\",\"475\":\"SAR1\",\"476\":\"NUP1\",\"477\":\"VPS33\",\"478\":\"KGD1\",\"479\":\"OLE1\",\"480\":\"SPE2\",\"481\":\"PRE10\",\"482\":\"SCL1\",\"483\":\"ADE2\",\"484\":\"CCA1\",\"485\":\"PWP1\",\"486\":\"ATP15\",\"487\":\"MSB1\",\"488\":\"UTR1\",\"489\":\"OSM1\",\"490\":\"RNR1\",\"491\":\"REB1\",\"492\":\"CBP3\",\"493\":\"VPS1\",\"494\":\"DAL81\",\"495\":\"UBC1\",\"496\":\"MRPS28\",\"497\":\"SDH2\",\"498\":\"SEC62\",\"499\":\"SRM1\",\"500\":\"POL2\",\"501\":\"IDP1\",\"502\":\"OPI1\",\"503\":\"MCK1\",\"504\":\"KRE5\",\"505\":\"SNF2\",\"506\":\"MDH2\",\"507\":\"MAG1\",\"508\":\"ATP12\",\"509\":\"AEP2\",\"510\":\"CHC1\",\"511\":\"RPA135\",\"512\":\"RPB10\",\"513\":\"EPT1\",\"514\":\"PRE1\",\"515\":\"GAS1\",\"516\":\"XRN1\",\"517\":\"AFT1\",\"518\":\"SSA4\",\"519\":\"VMA4\",\"520\":\"DBF2\",\"521\":\"KIN3\",\"522\":\"NPR1\",\"523\":\"SLY1\",\"524\":\"SEC22\",\"525\":\"TRX1\",\"526\":\"VPS15\",\"527\":\"SEC15\",\"528\":\"RET1\",\"529\":\"RFA1\",\"530\":\"MRPL8\",\"531\":\"MRPL20\",\"532\":\"PDE1\",\"533\":\"MSM1\",\"534\":\"UBA1\",\"535\":\"CMK2\",\"536\":\"VPS34\",\"537\":\"SIN3\",\"538\":\"ESS1\",\"539\":\"ARG1\",\"540\":\"TRX2\",\"541\":\"BET1\",\"542\":\"AMS1\",\"543\":\"APN1\",\"544\":\"HSP12\",\"545\":\"AIM17\",\"546\":\"SPA2\",\"547\":\"URE2\",\"548\":\"RPS1B\",\"549\":\"TKL1\",\"550\":\"TAF2\",\"551\":\"CPR2\",\"552\":\"CNA1\",\"553\":\"YCK1\",\"554\":\"YCK2\",\"555\":\"SGV1\",\"556\":\"HYP2\",\"557\":\"MRPL25\",\"558\":\"PRP28\",\"559\":\"MRS4\",\"560\":\"AAT2\",\"561\":\"STE11\",\"562\":\"HXT2\",\"563\":\"PPH22\",\"564\":\"SPT6\",\"565\":\"PRE9\",\"566\":\"PRE8\",\"567\":\"MIR1\",\"568\":\"VAN1\",\"569\":\"VPS3\",\"570\":\"TOM40\",\"571\":\"PRE7\",\"572\":\"EXG1\",\"573\":\"GPI12\",\"574\":\"SCO1\",\"575\":\"FPS1\",\"576\":\"VMA16\",\"577\":\"RPL24B\",\"578\":\"PEX1\",\"579\":\"PHO3\",\"580\":\"SSD1\",\"581\":\"MCM3\",\"582\":\"SEC14\",\"583\":\"DBR1\",\"584\":\"PRP22\",\"585\":\"DPB2\",\"586\":\"ERG8\",\"587\":\"PKC1\",\"588\":\"MNE1\",\"589\":\"DBP2\",\"590\":\"DBP1\",\"591\":\"CAD1\",\"592\":\"GRR1\",\"593\":\"YSP3\",\"594\":\"UBP1\",\"595\":\"IFM1\",\"596\":\"MEF1\",\"597\":\"TSR4\",\"598\":\"PUP1\",\"599\":\"PTP1\",\"600\":\"LCB1\",\"601\":\"ERG6\",\"602\":\"MRM1\",\"603\":\"NAP1\",\"604\":\"SIS1\",\"605\":\"CNB1\",\"606\":\"RNA14\",\"607\":\"RNA15\",\"608\":\"SCJ1\",\"609\":\"RBK1\",\"610\":\"CPR4\",\"611\":\"PUF4\",\"612\":\"ERG4\",\"613\":\"CDC10\",\"614\":\"RVS161\",\"615\":\"STE50\",\"616\":\"SLM5\",\"617\":\"YCP4\",\"618\":\"P25351\",\"619\":\"NPP1\",\"620\":\"BPH1\",\"621\":\"SNT1\",\"622\":\"RRP43\",\"623\":\"PHO87\",\"624\":\"P25361\",\"625\":\"SED4\",\"626\":\"OCA4\",\"627\":\"RNQ1\",\"628\":\"RRP7\",\"629\":\"LSB5\",\"630\":\"ADP1\",\"631\":\"TRX3\",\"632\":\"GRX1\",\"633\":\"NFS1\",\"634\":\"PRD1\",\"635\":\"AGP1\",\"636\":\"RHB1\",\"637\":\"RSA4\",\"638\":\"TY2A-C\",\"639\":\"TY2B-C\",\"640\":\"BOS1\",\"641\":\"USO1\",\"642\":\"RPC53\",\"643\":\"RPS2\",\"644\":\"PUP3\",\"645\":\"YDJ1\",\"646\":\"VMA3\",\"647\":\"SGF29\",\"648\":\"GBP2\",\"649\":\"BUD3\",\"650\":\"DCC1\",\"651\":\"RER1\",\"652\":\"MXR2\",\"653\":\"SRO9\",\"654\":\"ATG22\",\"655\":\"GID7\",\"656\":\"MGR1\",\"657\":\"EMC1\",\"658\":\"POF1\",\"659\":\"P25577\",\"660\":\"PBN1\",\"661\":\"SPB1\",\"662\":\"KRR1\",\"663\":\"ILV6\",\"664\":\"P25617\",\"665\":\"CWH43\",\"666\":\"SYP1\",\"667\":\"IMG1\",\"668\":\"BUD23\",\"669\":\"ARE1\",\"670\":\"P25631\",\"671\":\"RSC6\",\"672\":\"PWP2\",\"673\":\"P25639\",\"674\":\"ATG15\",\"675\":\"IMG2\",\"676\":\"PAT1\",\"677\":\"PTC6\",\"678\":\"SRB8\",\"679\":\"CSM1\",\"680\":\"P25654\",\"681\":\"CDC39\",\"682\":\"CDC50\",\"683\":\"CDC48\",\"684\":\"CPR3\",\"685\":\"SPB4\",\"686\":\"MSH1\",\"687\":\"MSH2\",\"688\":\"RPL5\",\"689\":\"UGA3\",\"690\":\"PPZ1\",\"691\":\"CDC60\",\"692\":\"YUR1\",\"693\":\"RFA2\",\"694\":\"RFA3\",\"695\":\"RPS5\",\"696\":\"RPL16A\",\"697\":\"RPL16B\",\"698\":\"RPS7A\",\"699\":\"RAD27\",\"700\":\"APL1\",\"701\":\"CMK1\",\"702\":\"GSY2\",\"703\":\"NSR1\",\"704\":\"PHO91\",\"705\":\"CPS1\",\"706\":\"ADE1\",\"707\":\"CDC15\",\"708\":\"COQ3\",\"709\":\"SPT5\",\"710\":\"COQ8\",\"711\":\"POT1\",\"712\":\"PEP3\",\"713\":\"KRE2\",\"714\":\"KTR1\",\"715\":\"CNE1\",\"716\":\"ERV1\",\"717\":\"NAM9\",\"718\":\"RPC19\",\"719\":\"GAR1\",\"720\":\"PPA2\",\"721\":\"IDH2\",\"722\":\"UBC8\",\"723\":\"URA1\",\"724\":\"OXP1\",\"725\":\"URA7\",\"726\":\"CWP1\",\"727\":\"YJU3\",\"728\":\"CAP1\",\"729\":\"LAC1\",\"730\":\"YIM1\",\"731\":\"IMP1\",\"732\":\"SBA1\",\"733\":\"PRR1\",\"734\":\"MSP1\",\"735\":\"KIP2\",\"736\":\"ARO2\",\"737\":\"MRP17\",\"738\":\"HEM3\",\"739\":\"SEC20\",\"740\":\"PEX3\",\"741\":\"EHD3\",\"742\":\"IDH1\",\"743\":\"CTS1\",\"744\":\"SUA7\",\"745\":\"HRR25\",\"746\":\"BMH1\",\"747\":\"PEX4\",\"748\":\"BEM1\",\"749\":\"RPL8B\",\"750\":\"PTP2\",\"751\":\"CHS3\",\"752\":\"PAP1\",\"753\":\"MCM2\",\"754\":\"SEC65\",\"755\":\"MCM5\",\"756\":\"TRR1\",\"757\":\"RIF1\",\"758\":\"CAM1\",\"759\":\"RAM2\",\"760\":\"ERG9\",\"761\":\"PMI40\",\"762\":\"ITR1\",\"763\":\"SEC1\",\"764\":\"FAA1\",\"765\":\"PRE2\",\"766\":\"PRE4\",\"767\":\"MCM4\",\"768\":\"NAM7\",\"769\":\"MRF1\",\"770\":\"GPI10\",\"771\":\"CRM1\",\"772\":\"ATP7\",\"773\":\"SNC1\",\"774\":\"DEG1\",\"775\":\"HOM6\",\"776\":\"RAD16\",\"777\":\"MRPL9\",\"778\":\"CYS3\",\"779\":\"PSK1\",\"780\":\"SWC3\",\"781\":\"SYN8\",\"782\":\"FUN30\",\"783\":\"FUN26\",\"784\":\"PMT2\",\"785\":\"TPD3\",\"786\":\"CCR4\",\"787\":\"DEP1\",\"788\":\"VMA5\",\"789\":\"HSP104\",\"790\":\"TPS2\",\"791\":\"OCH1\",\"792\":\"ACB1\",\"793\":\"MSK1\",\"794\":\"SEC21\",\"795\":\"ARO7\",\"796\":\"MET22\",\"797\":\"GUT2\",\"798\":\"SIN4\",\"799\":\"PRO3\",\"800\":\"PRO1\",\"801\":\"MGM1\",\"802\":\"GLN1\",\"803\":\"ACH1\",\"804\":\"AFG1\",\"805\":\"PEP1\",\"806\":\"EFT1\\/EFT2\",\"807\":\"PYC2\",\"808\":\"DBF20\",\"809\":\"YPS1\",\"810\":\"DGR2\",\"811\":\"YMC1\",\"812\":\"OAC1\",\"813\":\"MOT1\",\"814\":\"MSB2\",\"815\":\"MSS51\",\"816\":\"NUD1\",\"817\":\"PSE1\",\"818\":\"RME1\",\"819\":\"HMX1\",\"820\":\"NDI1\",\"821\":\"VPH2\",\"822\":\"SRP21\",\"823\":\"SSH4\",\"824\":\"HEM12\",\"825\":\"RPC82\",\"826\":\"KNS1\",\"827\":\"IMP2'\",\"828\":\"ERG2\",\"829\":\"ERG3\",\"830\":\"NTH1\",\"831\":\"IRE1\",\"832\":\"SPT14\",\"833\":\"SMY1\",\"834\":\"VMA6\",\"835\":\"TFC1\",\"836\":\"SAC1\",\"837\":\"MVD1\",\"838\":\"PUP2\",\"839\":\"SPC110\",\"840\":\"ARP2\",\"841\":\"YBT1\",\"842\":\"MRP20\",\"843\":\"MRP49\",\"844\":\"MDH3\",\"845\":\"RIM1\",\"846\":\"ASF1\",\"847\":\"ARO4\",\"848\":\"BIO2\",\"849\":\"ATP11\",\"850\":\"APE2\",\"851\":\"CDC3\",\"852\":\"CDC11\",\"853\":\"DPH2\",\"854\":\"ERG24\",\"855\":\"ACP1\",\"856\":\"HYM1\",\"857\":\"HXT1\",\"858\":\"HXT3\",\"859\":\"CDC12\",\"860\":\"DPH5\",\"861\":\"EFB1\",\"862\":\"FPR2\",\"863\":\"PDB1\",\"864\":\"EUG1\",\"865\":\"ERG1\",\"866\":\"GSH1\",\"867\":\"HIR1\",\"868\":\"HIR2\",\"869\":\"GCD11\",\"870\":\"HOG1\",\"871\":\"KRE6\",\"872\":\"LYP1\",\"873\":\"MYO4\",\"874\":\"AEP1\",\"875\":\"NGG1\",\"876\":\"NHP2\",\"877\":\"RPN12\",\"878\":\"NIP1\",\"879\":\"NUP2\",\"880\":\"NDC1\",\"881\":\"GCD6\",\"882\":\"GCD7\",\"883\":\"CBF2\",\"884\":\"NAB2\",\"885\":\"PAN1\",\"886\":\"PRP19\",\"887\":\"PRP21\",\"888\":\"ECM25\",\"889\":\"ZUO1\",\"890\":\"DUR1,2\",\"891\":\"RPA12\",\"892\":\"SPT16\",\"893\":\"MSS1\",\"894\":\"RPD3\",\"895\":\"VPH1\",\"896\":\"SCM4\",\"897\":\"RPN2\",\"898\":\"SMI1\",\"899\":\"PAH1\",\"900\":\"SNQ2\",\"901\":\"SRB4\",\"902\":\"SRB6\",\"903\":\"DOA4\",\"904\":\"SPS19\",\"905\":\"SUA5\",\"906\":\"SUV3\",\"907\":\"CYS4\",\"908\":\"SRP40\",\"909\":\"STE14\",\"910\":\"SRB5\",\"911\":\"PUB1\",\"912\":\"SSE1\",\"913\":\"SSE2\",\"914\":\"SWI3\",\"915\":\"STH1\",\"916\":\"GLC7\",\"917\":\"SAC6\",\"918\":\"TOR2\",\"919\":\"SEC17\",\"920\":\"FBP26\",\"921\":\"MUD1\",\"922\":\"PET127\",\"923\":\"RTG1\",\"924\":\"RTG2\",\"925\":\"PEP7\",\"926\":\"VMA8\",\"927\":\"RML2\",\"928\":\"FRD1\",\"929\":\"IES6\",\"930\":\"P32618\",\"931\":\"GDA1\",\"932\":\"UTR2\",\"933\":\"UTR4\",\"934\":\"RAD23\",\"935\":\"ANP1\",\"936\":\"PMD1\",\"937\":\"BRR2\",\"938\":\"GRX4\",\"939\":\"ECM32\",\"940\":\"GCG1\",\"941\":\"CHD1\",\"942\":\"DNF1\",\"943\":\"HBS1\",\"944\":\"SFA1\",\"945\":\"TFB1\",\"946\":\"ABD1\",\"947\":\"SCT1\",\"948\":\"MGM101\",\"949\":\"ALK2\",\"950\":\"SLA1\",\"951\":\"FRE1\",\"952\":\"YSC83\",\"953\":\"YSC84\",\"954\":\"AFG2\",\"955\":\"YME1\",\"956\":\"COT1\",\"957\":\"COX13\",\"958\":\"ELM1\",\"959\":\"EMP70\",\"960\":\"EMP24\",\"961\":\"ZRT1\",\"962\":\"FZF1\",\"963\":\"GYP6\",\"964\":\"TIM12\",\"965\":\"NPL6\",\"966\":\"ORC2\",\"967\":\"GSP1\",\"968\":\"BCS1\",\"969\":\"VMA11\",\"970\":\"YME2\",\"971\":\"SEC6\",\"972\":\"PEP12\",\"973\":\"SEC8\",\"974\":\"PTM1\",\"975\":\"NFU1\",\"976\":\"UGP1\",\"977\":\"SSO1\",\"978\":\"BEM3\",\"979\":\"HFA1\",\"980\":\"LIP5\",\"981\":\"DLD1\",\"982\":\"DRS1\",\"983\":\"TRS65\",\"984\":\"PRS1\",\"985\":\"PDC2\",\"986\":\"TIM23\",\"987\":\"CYM1\",\"988\":\"IMP3\",\"989\":\"PTR2\",\"990\":\"MRP4\",\"991\":\"MRPL6\",\"992\":\"RPS0A\",\"993\":\"MNS1\",\"994\":\"SMC1\",\"995\":\"SMY2\",\"996\":\"RPC34\",\"997\":\"SUI1\",\"998\":\"VAM7\",\"999\":\"VPS17\",\"1000\":\"SPT4\",\"1001\":\"SEC61\",\"1002\":\"SRP101\",\"1003\":\"YPT7\",\"1004\":\"PPQ1\",\"1005\":\"MRT4\",\"1006\":\"UFD4\",\"1007\":\"PRP40\",\"1008\":\"ARC19\",\"1009\":\"UBC6\",\"1010\":\"RPT5\",\"1011\":\"RPT3\",\"1012\":\"RPT1\",\"1013\":\"SUR1\",\"1014\":\"PDR5\",\"1015\":\"CSE1\",\"1016\":\"CSE2\",\"1017\":\"DOM34\",\"1018\":\"MDL1\",\"1019\":\"MDL2\",\"1020\":\"CNS1\",\"1021\":\"BUD2\",\"1022\":\"DUT1\",\"1023\":\"CBF5\",\"1024\":\"P33324\",\"1025\":\"GDH2\",\"1026\":\"SNC2\",\"1027\":\"PPZ2\",\"1028\":\"SER1\",\"1029\":\"NTF2\",\"1030\":\"SEC3\",\"1031\":\"SLC1\",\"1032\":\"PRP8\",\"1033\":\"SKN1\",\"1034\":\"SLA2\",\"1035\":\"TFC4\",\"1036\":\"LHP1\",\"1037\":\"PGM1\",\"1038\":\"HSP78\",\"1039\":\"IXR1\",\"1040\":\"LOS1\",\"1041\":\"SPC29\",\"1042\":\"SDH3\",\"1043\":\"MFT1\",\"1044\":\"RPS1A\",\"1045\":\"KTR2\",\"1046\":\"HIS7\",\"1047\":\"SOF1\",\"1048\":\"PAD1\",\"1049\":\"TRM2\",\"1050\":\"SEC66\",\"1051\":\"NPL4\",\"1052\":\"MRPS5\",\"1053\":\"WBP1\",\"1054\":\"PMT1\",\"1055\":\"TIP20\",\"1056\":\"GCN1\",\"1057\":\"PET112\",\"1058\":\"STE13\",\"1059\":\"NUF2\",\"1060\":\"NIC96\",\"1061\":\"RPB7\",\"1062\":\"VPS35\",\"1063\":\"TFC3\",\"1064\":\"STO1\",\"1065\":\"SRB2\",\"1066\":\"TGL1\",\"1067\":\"TIF3\",\"1068\":\"EDE1\",\"1069\":\"P34220\",\"1070\":\"PTC3\",\"1071\":\"PTH2\",\"1072\":\"SHP1\",\"1073\":\"YEL1\",\"1074\":\"SKT5\",\"1075\":\"PRX1\",\"1076\":\"MTR2\",\"1077\":\"COY1\",\"1078\":\"ZRT3\",\"1079\":\"URB1\",\"1080\":\"HCS1\",\"1081\":\"HSL1\",\"1082\":\"UTP11\",\"1083\":\"P34248\",\"1084\":\"P34251\",\"1085\":\"KTI12\",\"1086\":\"BMH2\",\"1087\":\"FAB1\",\"1088\":\"TSA1\",\"1089\":\"WHI3\",\"1090\":\"MOT2\",\"1091\":\"YUH1\",\"1092\":\"TOR1\",\"1093\":\"CPR5\",\"1094\":\"SPT7\",\"1095\":\"RRP1\",\"1096\":\"SSS1\",\"1097\":\"TOM20\",\"1098\":\"APS1\",\"1099\":\"PTC1\",\"1100\":\"AST1\",\"1101\":\"SQT1\",\"1102\":\"TAF14\",\"1103\":\"MDJ1\",\"1104\":\"ATG19\",\"1105\":\"UTP20\",\"1106\":\"RER2\",\"1107\":\"GCS1\",\"1108\":\"THI80\",\"1109\":\"CSG2\",\"1110\":\"SKI2\",\"1111\":\"LRG1\",\"1112\":\"TMA19\",\"1113\":\"MRP8\",\"1114\":\"YET1\",\"1115\":\"MNR2\",\"1116\":\"P35725\",\"1117\":\"MPE1\",\"1118\":\"NUP120\",\"1119\":\"DEF1\",\"1120\":\"BDF1\",\"1121\":\"KES1\",\"1122\":\"SWH1\",\"1123\":\"MRPL38\",\"1124\":\"OCT1\",\"1125\":\"APL2\",\"1126\":\"MYO3\",\"1127\":\"SRY1\",\"1128\":\"TEF4\",\"1129\":\"DHR2\",\"1130\":\"YNK1\",\"1131\":\"MAE1\",\"1132\":\"YKT6\",\"1133\":\"LHS1\",\"1134\":\"VPS21\",\"1135\":\"YPT52\",\"1136\":\"YPT53\",\"1137\":\"TPO5\",\"1138\":\"COS9\",\"1139\":\"YRA2\",\"1140\":\"DOA1\",\"1141\":\"EMC3\",\"1142\":\"ADD66\",\"1143\":\"EAP1\",\"1144\":\"MNN4\",\"1145\":\"MIA40\",\"1146\":\"SDS22\",\"1147\":\"SNU114\",\"1148\":\"EBP2\",\"1149\":\"MCD4\",\"1150\":\"ELF1\",\"1151\":\"RCN1\",\"1152\":\"RSM22\",\"1153\":\"SRP102\",\"1154\":\"NNR2\",\"1155\":\"MCR1\",\"1156\":\"AVT3\",\"1157\":\"CMC1\",\"1158\":\"SHE2\",\"1159\":\"PMU1\",\"1160\":\"CUE2\",\"1161\":\"CAB3\",\"1162\":\"RRP14\",\"1163\":\"PSG1\",\"1164\":\"P36083\",\"1165\":\"MUD2\",\"1166\":\"P36088\",\"1167\":\"ANR2\",\"1168\":\"DCW1\",\"1169\":\"SPC42\",\"1170\":\"VPS24\",\"1171\":\"TUL1\",\"1172\":\"TFA1\",\"1173\":\"TCD2\",\"1174\":\"PAN3\",\"1175\":\"P36103\",\"1176\":\"SWD2\",\"1177\":\"AUR1\",\"1178\":\"DID4\",\"1179\":\"PRY2\",\"1180\":\"MIC60\",\"1181\":\"P36114\",\"1182\":\"VPS51\",\"1183\":\"ALY1\",\"1184\":\"RQT4\",\"1185\":\"DBP7\",\"1186\":\"RPC37\",\"1187\":\"BCH2\",\"1188\":\"SAP190\",\"1189\":\"SET3\",\"1190\":\"SPO14\",\"1191\":\"CAF4\",\"1192\":\"KAE1\",\"1193\":\"UTH1\",\"1194\":\"SHB17\",\"1195\":\"PET10\",\"1196\":\"FMP46\",\"1197\":\"UTP30\",\"1198\":\"TFA2\",\"1199\":\"LAS1\",\"1200\":\"PAM17\",\"1201\":\"GPT2\",\"1202\":\"BET3\",\"1203\":\"P36151\",\"1204\":\"DRE2\",\"1205\":\"AIM29\",\"1206\":\"ECM4\",\"1207\":\"TRZ1\",\"1208\":\"RPF2\",\"1209\":\"NUP133\",\"1210\":\"OMA1\",\"1211\":\"TVP38\",\"1212\":\"TGL4\",\"1213\":\"SRL3\",\"1214\":\"ESL2\",\"1215\":\"SKG1\",\"1216\":\"TYS1\",\"1217\":\"MRPL3\",\"1218\":\"MRPL4\",\"1219\":\"MRPL7\",\"1220\":\"MRPL10\",\"1221\":\"MRPL11\",\"1222\":\"MRPL15\",\"1223\":\"MRPL24\",\"1224\":\"MRPL27\",\"1225\":\"MRPL17\",\"1226\":\"MRPL40\",\"1227\":\"PIM1\",\"1228\":\"PGM2\",\"1229\":\"GEF1\",\"1230\":\"ABZ1\",\"1231\":\"SOL2\",\"1232\":\"P37263\",\"1233\":\"SHM2\",\"1234\":\"SHM1\",\"1235\":\"NAT2\",\"1236\":\"STV1\",\"1237\":\"STT4\",\"1238\":\"SDH4\",\"1239\":\"QCR10\",\"1240\":\"APE3\",\"1241\":\"GLY1\",\"1242\":\"PAM1\",\"1243\":\"CCL1\",\"1244\":\"VRP1\",\"1245\":\"NOP4\",\"1246\":\"AAP1\",\"1247\":\"ADE17\",\"1248\":\"ASC1\",\"1249\":\"AHP1\",\"1250\":\"BOI1\",\"1251\":\"RPL32\",\"1252\":\"PRS4\",\"1253\":\"MRPL16\",\"1254\":\"RIB1\",\"1255\":\"GRX7\",\"1256\":\"MNN2\",\"1257\":\"YPK3\",\"1258\":\"ETR1\",\"1259\":\"SCO2\",\"1260\":\"HMT1\",\"1261\":\"PDX3\",\"1262\":\"ATP3\",\"1263\":\"AKL1\",\"1264\":\"P38081\",\"1265\":\"BAP2\",\"1266\":\"TAT1\",\"1267\":\"RDH54\",\"1268\":\"YMC2\",\"1269\":\"GRS1\",\"1270\":\"PTC4\",\"1271\":\"AGP2\",\"1272\":\"ATG42\",\"1273\":\"TEL1\",\"1274\":\"MEC1\",\"1275\":\"MAK5\",\"1276\":\"ADH5\",\"1277\":\"ARA1\",\"1278\":\"ARL1\",\"1279\":\"MRPS9\",\"1280\":\"POL12\",\"1281\":\"ECM31\",\"1282\":\"RIM2\",\"1283\":\"TAF5\",\"1284\":\"KTR3\",\"1285\":\"KTR4\",\"1286\":\"PCS60\",\"1287\":\"ROT2\",\"1288\":\"LDH1\",\"1289\":\"GPX2\",\"1290\":\"ISW1\",\"1291\":\"RIB5\",\"1292\":\"YPT10\",\"1293\":\"DUG2\",\"1294\":\"PBP2\",\"1295\":\"CTP1\",\"1296\":\"APM3\",\"1297\":\"MIX23\",\"1298\":\"SEA4\",\"1299\":\"RTG3\",\"1300\":\"SFT2\",\"1301\":\"ECM21\",\"1302\":\"BNA4\",\"1303\":\"BRN1\",\"1304\":\"MRX3\",\"1305\":\"MAP2\",\"1306\":\"MRP21\",\"1307\":\"P38177\",\"1308\":\"ALG3\",\"1309\":\"NUP170\",\"1310\":\"UBP13\",\"1311\":\"FUI1\",\"1312\":\"P38197\",\"1313\":\"HEK2\",\"1314\":\"LSM2\",\"1315\":\"RRN10\",\"1316\":\"NCL1\",\"1317\":\"RFT1\",\"1318\":\"LDB7\",\"1319\":\"DSF2\",\"1320\":\"KAP104\",\"1321\":\"OLA1\",\"1322\":\"CDS1\",\"1323\":\"FAT1\",\"1324\":\"CST26\",\"1325\":\"QDR3\",\"1326\":\"TCM62\",\"1327\":\"ZTA1\",\"1328\":\"RFS1\",\"1329\":\"P38235\",\"1330\":\"UBP14\",\"1331\":\"ECM2\",\"1332\":\"ALG14\",\"1333\":\"PFF1\",\"1334\":\"SLM4\",\"1335\":\"ECM33\",\"1336\":\"RPG1\",\"1337\":\"IST2\",\"1338\":\"RFC5\",\"1339\":\"PBY1\",\"1340\":\"RXT2\",\"1341\":\"P38256\",\"1342\":\"FES1\",\"1343\":\"EXO84\",\"1344\":\"SIF2\",\"1345\":\"PHO88\",\"1346\":\"AIM3\",\"1347\":\"OPY1\",\"1348\":\"SHE3\",\"1349\":\"HSL7\",\"1350\":\"APD1\",\"1351\":\"IFA38\",\"1352\":\"CSH1\",\"1353\":\"TOS1\",\"1354\":\"EHT1\",\"1355\":\"FZO1\",\"1356\":\"MBA1\",\"1357\":\"GDT1\",\"1358\":\"MED8\",\"1359\":\"DER1\",\"1360\":\"FTH1\",\"1361\":\"SDS24\",\"1362\":\"P38318\",\"1363\":\"P38321\",\"1364\":\"MCX1\",\"1365\":\"OM14\",\"1366\":\"ARC40\",\"1367\":\"VHC1\",\"1368\":\"ENP1\",\"1369\":\"TRS20\",\"1370\":\"RGD1\",\"1371\":\"TAE1\",\"1372\":\"MIC12\",\"1373\":\"TSC10\",\"1374\":\"REI1\",\"1375\":\"SDH8\",\"1376\":\"HSM3\",\"1377\":\"UBX7\",\"1378\":\"PAF1\",\"1379\":\"SAF1\",\"1380\":\"SSH1\",\"1381\":\"P38355\",\"1382\":\"BSD2\",\"1383\":\"TPS3\",\"1384\":\"TSL1\",\"1385\":\"CUE1\",\"1386\":\"TIF5\",\"1387\":\"LEO1\",\"1388\":\"MGE1\",\"1389\":\"YPT31\",\"1390\":\"ERG7\",\"1391\":\"RIM11\",\"1392\":\"YGP1\",\"1393\":\"PRS2\",\"1394\":\"RCK2\",\"1395\":\"PRE3\",\"1396\":\"GUA1\",\"1397\":\"CBR1\",\"1398\":\"URA8\",\"1399\":\"PCM1\",\"1400\":\"RFC3\",\"1401\":\"RFC1\",\"1402\":\"FKS1\",\"1403\":\"MMS21\",\"1404\":\"HIS2\",\"1405\":\"GLO3\",\"1406\":\"SRP68\",\"1407\":\"SRP72\",\"1408\":\"PRS3\",\"1409\":\"KSP1\",\"1410\":\"MSC7\",\"1411\":\"HXT5\",\"1412\":\"IMD2\",\"1413\":\"PPX1\",\"1414\":\"RPS20\",\"1415\":\"LAG1\",\"1416\":\"DIA4\",\"1417\":\"DED81\",\"1418\":\"P38708\",\"1419\":\"RPS27B;RPS27A\",\"1420\":\"RRP3\",\"1421\":\"OSH3\",\"1422\":\"MSR1\",\"1423\":\"GRE3\",\"1424\":\"P38716\",\"1425\":\"SIP3\",\"1426\":\"DBP8\",\"1427\":\"GND1\",\"1428\":\"COS8\",\"1429\":\"EFM1\",\"1430\":\"GOS1\",\"1431\":\"ECM29\",\"1432\":\"NPR3\",\"1433\":\"P38745\",\"1434\":\"YLF2\",\"1435\":\"OTU2\",\"1436\":\"ETP1\",\"1437\":\"HSE1\",\"1438\":\"RPL14B;RPL14A\",\"1439\":\"OSH7\",\"1440\":\"TCD1\",\"1441\":\"TDA3\",\"1442\":\"VPS29\",\"1443\":\"RPN1\",\"1444\":\"YHI9\",\"1445\":\"PIH1\",\"1446\":\"BRL1\",\"1447\":\"RRF1\",\"1448\":\"DOG2\",\"1449\":\"P38775\",\"1450\":\"FSH1\",\"1451\":\"SMF2\",\"1452\":\"CIC1\",\"1453\":\"RSC30\",\"1454\":\"MED6\",\"1455\":\"VMA22\",\"1456\":\"RPP1\",\"1457\":\"PAN5\",\"1458\":\"SSZ1\",\"1459\":\"SSF1\",\"1460\":\"HTD2\",\"1461\":\"DYS1\",\"1462\":\"RRP4\",\"1463\":\"TRM5\",\"1464\":\"QNS1\",\"1465\":\"PTC7\",\"1466\":\"NMD2\",\"1467\":\"P38799\",\"1468\":\"LRP1\",\"1469\":\"IPI1\",\"1470\":\"RTC3\",\"1471\":\"RPF1\",\"1472\":\"P38809\",\"1473\":\"SFB3\",\"1474\":\"TRA1\",\"1475\":\"GEP4\",\"1476\":\"BIG1\",\"1477\":\"YPT35\",\"1478\":\"TRR2\",\"1479\":\"GGA2\",\"1480\":\"ERP5\",\"1481\":\"UBA4\",\"1482\":\"APE4\",\"1483\":\"BZZ1\",\"1484\":\"TOM71\",\"1485\":\"ORC6\",\"1486\":\"LSM12\",\"1487\":\"P38833\",\"1488\":\"ECM14\",\"1489\":\"NSG1\",\"1490\":\"ARO9\",\"1491\":\"P38841\",\"1492\":\"CHS7\",\"1493\":\"CRP1\",\"1494\":\"RTT107\",\"1495\":\"LAM1\",\"1496\":\"KEL1\",\"1497\":\"TDA11\",\"1498\":\"YAP1801\",\"1499\":\"SOL3\",\"1500\":\"MTG2\",\"1501\":\"NMD3\",\"1502\":\"ATG7\",\"1503\":\"SVP26\",\"1504\":\"P38870\",\"1505\":\"KOG1\",\"1506\":\"IKI1\",\"1507\":\"GPI16\",\"1508\":\"LNP1\",\"1509\":\"EGD2\",\"1510\":\"NVJ1\",\"1511\":\"UTP9\",\"1512\":\"RIX1\",\"1513\":\"AIM18\",\"1514\":\"AIM46\",\"1515\":\"RPN10\",\"1516\":\"P38887\",\"1517\":\"MNL1\",\"1518\":\"SKN7\",\"1519\":\"SET5\",\"1520\":\"BAT1\",\"1521\":\"CRG1\",\"1522\":\"RPB11\",\"1523\":\"RTS1\",\"1524\":\"CYC2\",\"1525\":\"HSP10\",\"1526\":\"FPR3\",\"1527\":\"TIF11\",\"1528\":\"FAD1\",\"1529\":\"SPT8\",\"1530\":\"MLH1\",\"1531\":\"HRB1\",\"1532\":\"SMF1\",\"1533\":\"AXL2\",\"1534\":\"PMC1\",\"1535\":\"CKB2\",\"1536\":\"SSN2\",\"1537\":\"VPS45\",\"1538\":\"BFR1\",\"1539\":\"IPT1\",\"1540\":\"VPS41\",\"1541\":\"RRP8\",\"1542\":\"TVP23\",\"1543\":\"VTC5\",\"1544\":\"TAT2\",\"1545\":\"SEC31\",\"1546\":\"PNT1\",\"1547\":\"HAL5\",\"1548\":\"ADE6\",\"1549\":\"SRP14\",\"1550\":\"ASP1\",\"1551\":\"GGC1\",\"1552\":\"SMC2\",\"1553\":\"SAK1\",\"1554\":\"SUR2\",\"1555\":\"FET3\",\"1556\":\"MSS4\",\"1557\":\"CCC2\",\"1558\":\"NAB3\",\"1559\":\"LYS1\",\"1560\":\"LYS9\",\"1561\":\"FAA3\",\"1562\":\"HXT7;HXT6\",\"1563\":\"KRE9\",\"1564\":\"PSD1\",\"1565\":\"STT3\",\"1566\":\"POP2\",\"1567\":\"DUN1\",\"1568\":\"AKR1\",\"1569\":\"BEM4\",\"1570\":\"GAA1\",\"1571\":\"END3\",\"1572\":\"STM1\",\"1573\":\"MPT5\",\"1574\":\"SSN3\",\"1575\":\"CCT2\",\"1576\":\"CCT3\",\"1577\":\"CCT4\",\"1578\":\"CCT6\",\"1579\":\"PCF11\",\"1580\":\"RGA1\",\"1581\":\"CAJ1\",\"1582\":\"XDJ1\",\"1583\":\"PIK1\",\"1584\":\"PLB1\",\"1585\":\"MNN1\",\"1586\":\"MNN9\",\"1587\":\"YCF1\",\"1588\":\"VMA7\",\"1589\":\"DSS1\",\"1590\":\"CAT8\",\"1591\":\"TIM17\",\"1592\":\"RPS14B\",\"1593\":\"DHH1\",\"1594\":\"FHL1\",\"1595\":\"ILV3\",\"1596\":\"P39523\",\"1597\":\"DRS2\",\"1598\":\"CEM1\",\"1599\":\"LAA1\",\"1600\":\"P39529\",\"1601\":\"RCY1\",\"1602\":\"ACO2\",\"1603\":\"PHO90\",\"1604\":\"SOP4\",\"1605\":\"UIP3\",\"1606\":\"KTD1\",\"1607\":\"YHB1\",\"1608\":\"MEF2\",\"1609\":\"PRP39\",\"1610\":\"NPT1\",\"1611\":\"POM152\",\"1612\":\"VPS8\",\"1613\":\"ERP2\",\"1614\":\"NUP60\",\"1615\":\"SEN34\",\"1616\":\"BDH1\",\"1617\":\"ECM1\",\"1618\":\"GPB2\",\"1619\":\"PEX22\",\"1620\":\"FLC2\",\"1621\":\"OAF1\",\"1622\":\"AIM2\",\"1623\":\"GEM1\",\"1624\":\"BOL3\",\"1625\":\"GCV3\",\"1626\":\"ERV46\",\"1627\":\"RBG1\",\"1628\":\"FUN12\",\"1629\":\"GIP4\",\"1630\":\"SEC72\",\"1631\":\"RVS167\",\"1632\":\"NOC2\",\"1633\":\"VPS52\",\"1634\":\"NPR2\",\"1635\":\"AFG3\",\"1636\":\"SSO2\",\"1637\":\"PTI1\",\"1638\":\"SLN1\",\"1639\":\"SNF7\",\"1640\":\"SSP120\",\"1641\":\"TIF4631\",\"1642\":\"TIF4632\",\"1643\":\"RPS26A\",\"1644\":\"RSP5\",\"1645\":\"UBP5\",\"1646\":\"AST2\",\"1647\":\"OXA1\",\"1648\":\"YEA6\",\"1649\":\"SAH1\",\"1650\":\"SAP1\",\"1651\":\"RPH1\",\"1652\":\"GDI1\",\"1653\":\"BEM2\",\"1654\":\"YCK3\",\"1655\":\"AIM10\",\"1656\":\"PTC2\",\"1657\":\"UBP9\",\"1658\":\"VAC8\",\"1659\":\"BOI2\",\"1660\":\"DLD3\",\"1661\":\"HPA3\",\"1662\":\"HAT2\",\"1663\":\"POL5\",\"1664\":\"SPF1\",\"1665\":\"SNU13\",\"1666\":\"GEA2\",\"1667\":\"PXP1\",\"1668\":\"GTT3\",\"1669\":\"EDC3\",\"1670\":\"MIT1\",\"1671\":\"GIM4\",\"1672\":\"IRC22\",\"1673\":\"NOP16\",\"1674\":\"FMP52\",\"1675\":\"YND1\",\"1676\":\"NUG1\",\"1677\":\"HEM14\",\"1678\":\"BIM1\",\"1679\":\"ISC1\",\"1680\":\"RPN3\",\"1681\":\"SMB1\",\"1682\":\"P40022\",\"1683\":\"ARB1\",\"1684\":\"KRE29\",\"1685\":\"MXR1\",\"1686\":\"ERG28\",\"1687\":\"TPA1\",\"1688\":\"RSM18\",\"1689\":\"PIC2\",\"1690\":\"HMF1\",\"1691\":\"PCL6\",\"1692\":\"FCY21\",\"1693\":\"THO1\",\"1694\":\"VTC1\",\"1695\":\"ALD5\",\"1696\":\"MRX1\",\"1697\":\"ICP55\",\"1698\":\"AIM9\",\"1699\":\"SER3\",\"1700\":\"UTP7\",\"1701\":\"GET2\",\"1702\":\"IES5\",\"1703\":\"TSC11\",\"1704\":\"NUP157\",\"1705\":\"GLE2\",\"1706\":\"KAP123\",\"1707\":\"LSM4\",\"1708\":\"TMN3\",\"1709\":\"SHO1\",\"1710\":\"SCS2\",\"1711\":\"NSA2\",\"1712\":\"LCP5\",\"1713\":\"P40081\",\"1714\":\"COX15\",\"1715\":\"DDI1\",\"1716\":\"FTR1\",\"1717\":\"LSM5\",\"1718\":\"SCC4\",\"1719\":\"PEA2\",\"1720\":\"P40093\",\"1721\":\"COG3\",\"1722\":\"FMP10\",\"1723\":\"GPP2\",\"1724\":\"SSB2\",\"1725\":\"MGS1\",\"1726\":\"PPN2\",\"1727\":\"IES2\",\"1728\":\"PEX17\",\"1729\":\"VID27\",\"1730\":\"P40159\",\"1731\":\"RIO2\",\"1732\":\"RTT106\",\"1733\":\"NNR1\",\"1734\":\"MMF1\",\"1735\":\"CCS1\",\"1736\":\"JLP2\",\"1737\":\"ERG29\",\"1738\":\"GID8\",\"1739\":\"SIP5\",\"1740\":\"RPL13B\",\"1741\":\"NDE1\",\"1742\":\"TIF34\",\"1743\":\"PRE5\",\"1744\":\"PRE6\",\"1745\":\"TGL3\",\"1746\":\"KHA1\",\"1747\":\"CYB5\",\"1748\":\"SOK1\",\"1749\":\"SSM4\",\"1750\":\"ELO3\",\"1751\":\"HUA1\",\"1752\":\"RPT2\",\"1753\":\"YTA6\",\"1754\":\"PEP8\",\"1755\":\"RFC4\",\"1756\":\"YTA7\",\"1757\":\"YTA12\",\"1758\":\"VPS27\",\"1759\":\"LRO1\",\"1760\":\"LTP1\",\"1761\":\"RFC2\",\"1762\":\"ALG5\",\"1763\":\"RAD26\",\"1764\":\"NTA1\",\"1765\":\"P40355\",\"1766\":\"PGD1\",\"1767\":\"SEC9\",\"1768\":\"JEM1\",\"1769\":\"ARG2\",\"1770\":\"UTP18\",\"1771\":\"P40363\",\"1772\":\"MPM1\",\"1773\":\"DLS1\",\"1774\":\"LAS21\",\"1775\":\"NUP82\",\"1776\":\"RIC1\",\"1777\":\"CCT5\",\"1778\":\"TPM2\",\"1779\":\"ATM1\",\"1780\":\"RPC10\",\"1781\":\"PFK26\",\"1782\":\"P40449\",\"1783\":\"COA1\",\"1784\":\"UBP7\",\"1785\":\"ESL1\",\"1786\":\"MLP2\",\"1787\":\"PAN6\",\"1788\":\"TMA108\",\"1789\":\"VHS2\",\"1790\":\"ASG1\",\"1791\":\"TAO3\",\"1792\":\"MET18\",\"1793\":\"AYR1\",\"1794\":\"SIM1\",\"1795\":\"PRM5\",\"1796\":\"NUP159\",\"1797\":\"HOS4\",\"1798\":\"HPM1\",\"1799\":\"SEC24\",\"1800\":\"P40483\",\"1801\":\"MOB1\",\"1802\":\"SLM1\",\"1803\":\"DPH1\",\"1804\":\"FMC1\",\"1805\":\"FYV10\",\"1806\":\"PRK1\",\"1807\":\"LYS12\",\"1808\":\"RSM25\",\"1809\":\"UTP25\",\"1810\":\"ICE2\",\"1811\":\"AVT7\",\"1812\":\"KTR7\",\"1813\":\"SDS3\",\"1814\":\"CAB2\",\"1815\":\"P40508\",\"1816\":\"SEC28\",\"1817\":\"SER33\",\"1818\":\"MAM33\",\"1819\":\"FIS1\",\"1820\":\"YRB2\",\"1821\":\"ARC15\",\"1822\":\"P40523\",\"1823\":\"NEO1\",\"1824\":\"SYG1\",\"1825\":\"AGE2\",\"1826\":\"PKP1\",\"1827\":\"GVP36\",\"1828\":\"APQ12\",\"1829\":\"TED1\",\"1830\":\"CST6\",\"1831\":\"EMC5\",\"1832\":\"IRR1\",\"1833\":\"HIS6\",\"1834\":\"VID28\",\"1835\":\"SNL1\",\"1836\":\"MNT3\",\"1837\":\"DOT5\",\"1838\":\"NAS2\",\"1839\":\"EPS1\",\"1840\":\"INP51\",\"1841\":\"SGN1\",\"1842\":\"MPH1\",\"1843\":\"AIM21\",\"1844\":\"DJP1\",\"1845\":\"EGH1\",\"1846\":\"INA22\",\"1847\":\"MGA2\",\"1848\":\"P40579\",\"1849\":\"IRC24\",\"1850\":\"HYR1\",\"1851\":\"GTT1\",\"1852\":\"RLP7\",\"1853\":\"ALA1\",\"1854\":\"MKT1\",\"1855\":\"AXL1\",\"1856\":\"MRPL49\",\"1857\":\"VTH2;VTH1\",\"1858\":\"REE1\",\"1859\":\"CHS6\",\"1860\":\"GTS1\",\"1861\":\"MVP1\",\"1862\":\"PHB1\",\"1863\":\"CEP3\",\"1864\":\"LCB2\",\"1865\":\"CDC1\",\"1866\":\"FET4\",\"1867\":\"GSC2\",\"1868\":\"MSS2\",\"1869\":\"NOP2\",\"1870\":\"ARF3\",\"1871\":\"RPL33B\",\"1872\":\"RPS29A\",\"1873\":\"RPS29B\",\"1874\":\"GPP1\",\"1875\":\"LST8\",\"1876\":\"ERG10\",\"1877\":\"OST1\",\"1878\":\"BUD6\",\"1879\":\"IAH1\",\"1880\":\"CAT5\",\"1881\":\"MMM1\",\"1882\":\"RPL10\",\"1883\":\"VMA13\",\"1884\":\"SEC26\",\"1885\":\"SEC27\",\"1886\":\"POP1\",\"1887\":\"GCD10\",\"1888\":\"BAP3\",\"1889\":\"GLC8\",\"1890\":\"DIM1\",\"1891\":\"BNI1\",\"1892\":\"UFE1\",\"1893\":\"TFG1\",\"1894\":\"TFG2\",\"1895\":\"TES1\",\"1896\":\"MAF1\",\"1897\":\"GPD2\",\"1898\":\"YRB1\",\"1899\":\"GLR1\",\"1900\":\"PSA1\",\"1901\":\"REF2\",\"1902\":\"XKS1\",\"1903\":\"EGT2\",\"1904\":\"FIG4\",\"1905\":\"LEM3\",\"1906\":\"VNX1\",\"1907\":\"P42840\",\"1908\":\"PFS2\",\"1909\":\"EMW1\",\"1910\":\"ZIM17\",\"1911\":\"KRI1\",\"1912\":\"MRPS18\",\"1913\":\"SLS1\",\"1914\":\"PMT6\",\"1915\":\"ELP2\",\"1916\":\"CIR1\",\"1917\":\"SER2\",\"1918\":\"P42942\",\"1919\":\"CCT7\",\"1920\":\"UTP10\",\"1921\":\"PAM16\",\"1922\":\"LSB6\",\"1923\":\"QRI7\",\"1924\":\"QRI1\",\"1925\":\"NSE4\",\"1926\":\"SMD3\",\"1927\":\"GCN20\",\"1928\":\"SWP82\",\"1929\":\"EMP47\",\"1930\":\"RGD2\",\"1931\":\"FMP32\",\"1932\":\"OTU1\",\"1933\":\"LAM5\",\"1934\":\"FET5\",\"1935\":\"MOB2\",\"1936\":\"AGX1\",\"1937\":\"CAF16\",\"1938\":\"GYP8\",\"1939\":\"BST1\",\"1940\":\"EPL1\",\"1941\":\"GAT1\",\"1942\":\"GNA1\",\"1943\":\"IES1\",\"1944\":\"WWM1\",\"1945\":\"BLM10\",\"1946\":\"VTC2\",\"1947\":\"LOC1\",\"1948\":\"RPN11\",\"1949\":\"P43590\",\"1950\":\"FAR7\",\"1951\":\"UBP6\",\"1952\":\"MIC19\",\"1953\":\"IOC3\",\"1954\":\"P43597\",\"1955\":\"P43599\",\"1956\":\"ATG18\",\"1957\":\"LSB3\",\"1958\":\"ULI1\",\"1959\":\"RSC8\",\"1960\":\"OSW7\",\"1961\":\"SAP155\",\"1962\":\"ERJ5\",\"1963\":\"DUG1\",\"1964\":\"P43617\",\"1965\":\"BNA6\",\"1966\":\"RMD8\",\"1967\":\"RET2\",\"1968\":\"ALK1\",\"1969\":\"ALG2\",\"1970\":\"TOS3\",\"1971\":\"MHP1\",\"1972\":\"CKB1\",\"1973\":\"ROK1\",\"1974\":\"FIP1\",\"1975\":\"SCD6\",\"1976\":\"MET12\",\"1977\":\"ALD4\",\"1978\":\"RPS0B\",\"1979\":\"GUS1\",\"1980\":\"RPA43\",\"1981\":\"ARC1\",\"1982\":\"NUP85\",\"1983\":\"SAC3\",\"1984\":\"STU2\",\"1985\":\"SUM1\",\"1986\":\"TAF1\",\"1987\":\"BDP1\",\"1988\":\"AIP1\",\"1989\":\"DLD2\",\"1990\":\"APL6\",\"1991\":\"YAR1\",\"1992\":\"RPS10B\",\"1993\":\"TRS85\",\"1994\":\"BUD13\",\"1995\":\"SKI6\",\"1996\":\"FYV8\",\"1997\":\"SNG1\",\"1998\":\"YPP1\",\"1999\":\"PHO86\",\"2000\":\"POL31\",\"2001\":\"GCD14\",\"2002\":\"CTK2\",\"2003\":\"CTK3\",\"2004\":\"OST2\",\"2005\":\"SPC1\",\"2006\":\"RPE1\",\"2007\":\"NMD5\",\"2008\":\"PMT4\",\"2009\":\"HIT1\",\"2010\":\"MNN5\",\"2011\":\"MNN11\",\"2012\":\"PFD1\",\"2013\":\"ATG27\",\"2014\":\"RPL17B\",\"2015\":\"P46992\",\"2016\":\"SET2\",\"2017\":\"CIS3\",\"2018\":\"RPA34\",\"2019\":\"SFH5\",\"2020\":\"LCB3\",\"2021\":\"P47014\",\"2022\":\"AIM23\",\"2023\":\"LSM1\",\"2024\":\"MTC1\",\"2025\":\"ALB1\",\"2026\":\"MDV1\",\"2027\":\"DPB11\",\"2028\":\"ALY2\",\"2029\":\"IML2\",\"2030\":\"NET1\",\"2031\":\"SMC3\",\"2032\":\"BNA3\",\"2033\":\"IKS1\",\"2034\":\"P47044\",\"2035\":\"TIM54\",\"2036\":\"MTR4\",\"2037\":\"P47048\",\"2038\":\"UBX6\",\"2039\":\"RTT101\",\"2040\":\"AIM22\",\"2041\":\"NUP192\",\"2042\":\"SNX4\",\"2043\":\"VPS53\",\"2044\":\"BBC1\",\"2045\":\"MPS3\",\"2046\":\"VTC4\",\"2047\":\"RPC17\",\"2048\":\"NOP9\",\"2049\":\"CCT8\",\"2050\":\"AVT1\",\"2051\":\"MPP10\",\"2052\":\"MRX12\",\"2053\":\"MHO1\",\"2054\":\"TMA22\",\"2055\":\"P47090\",\"2056\":\"LSM8\",\"2057\":\"MDE1\",\"2058\":\"BNA1\",\"2059\":\"TY1B-JR2\",\"2060\":\"CPR7\",\"2061\":\"RAV1\",\"2062\":\"URB2\",\"2063\":\"TAH11\",\"2064\":\"KCH1\",\"2065\":\"PTK2\",\"2066\":\"ARP3\",\"2067\":\"HAM1\",\"2068\":\"LIA1\",\"2069\":\"NPA3\",\"2070\":\"HOC1\",\"2071\":\"BNA2\",\"2072\":\"AIM24\",\"2073\":\"ACF4\",\"2074\":\"CSN12\",\"2075\":\"EMC2\",\"2076\":\"JSN1\",\"2077\":\"P47137\",\"2078\":\"P47139\",\"2079\":\"AIM25\",\"2080\":\"RSM26\",\"2081\":\"ADO1\",\"2082\":\"ECM27\",\"2083\":\"YMR1\",\"2084\":\"PXP2\",\"2085\":\"RSM7\",\"2086\":\"STE24\",\"2087\":\"ILM1\",\"2088\":\"IBA57\",\"2089\":\"ENT3\",\"2090\":\"VPS70\",\"2091\":\"SGM1\",\"2092\":\"MET5\",\"2093\":\"IML1\",\"2094\":\"HIR3\",\"2095\":\"P47173\",\"2096\":\"BAT2\",\"2097\":\"PMT3\",\"2098\":\"ALD2\",\"2099\":\"CCC1\",\"2100\":\"SRB7\",\"2101\":\"FAA4\",\"2102\":\"GCV1\",\"2103\":\"ATH1\",\"2104\":\"RPS7B\",\"2105\":\"TCB2\",\"2106\":\"ENP2\",\"2107\":\"GPC1\",\"2108\":\"CCM1\",\"2109\":\"MTR3\",\"2110\":\"HLJ1\",\"2111\":\"ARH1\",\"2112\":\"ASK10\",\"2113\":\"HGH1\",\"2114\":\"PAC10\",\"2115\":\"GYP7\",\"2116\":\"UPF3\",\"2117\":\"SEC16\",\"2118\":\"OST3\",\"2119\":\"BPL1\",\"2120\":\"DSK2\",\"2121\":\"BUL1\",\"2122\":\"MSE1\",\"2123\":\"ISM1\",\"2124\":\"MSY1\",\"2125\":\"CLA4\",\"2126\":\"MON2\",\"2127\":\"MSB3\",\"2128\":\"PUS4\",\"2129\":\"LYS20\",\"2130\":\"BRO1\",\"2131\":\"RPS12\",\"2132\":\"RBL2\",\"2133\":\"GNP1\",\"2134\":\"VMA10\",\"2135\":\"NUP57\",\"2136\":\"COQ5\",\"2137\":\"GPI8\",\"2138\":\"ASN1\",\"2139\":\"ASN2\",\"2140\":\"GCV2\",\"2141\":\"RPL37A\",\"2142\":\"RPL38\",\"2143\":\"TOM22\",\"2144\":\"LYS4\",\"2145\":\"APT1\",\"2146\":\"CTR1\",\"2147\":\"RPL4B\",\"2148\":\"NUP145\",\"2149\":\"RNR4\",\"2150\":\"HNT2\",\"2151\":\"NIT3\",\"2152\":\"HSH155\",\"2153\":\"CTF18\",\"2154\":\"DIE2\",\"2155\":\"CCH1\",\"2156\":\"HSV2\",\"2157\":\"PHB2\",\"2158\":\"NAS6\",\"2159\":\"MIC26\",\"2160\":\"P50089\",\"2161\":\"IMD4\",\"2162\":\"IMD3\",\"2163\":\"UBP15\",\"2164\":\"UBP8\",\"2165\":\"TAF4\",\"2166\":\"RPA14\",\"2167\":\"GLO1\",\"2168\":\"MNN10\",\"2169\":\"PSP2\",\"2170\":\"SAM37\",\"2171\":\"MUP1\",\"2172\":\"SOL1\",\"2173\":\"UBC9\",\"2174\":\"RIB4\",\"2175\":\"ORC5\",\"2176\":\"SPT20\",\"2177\":\"PSP1\",\"2178\":\"INP52\",\"2179\":\"AVT4\",\"2180\":\"MIC27\",\"2181\":\"PHO23\",\"2182\":\"RPL9B\",\"2183\":\"RPL37B\",\"2184\":\"SHE4\",\"2185\":\"FOL2\",\"2186\":\"ROM2\",\"2187\":\"YPT32\",\"2188\":\"YML6\",\"2189\":\"SKP1\",\"2190\":\"DIA3\",\"2191\":\"UBA2\",\"2192\":\"PYK2\",\"2193\":\"UBC13\",\"2194\":\"YKE2\",\"2195\":\"NUP188\",\"2196\":\"PMT5\",\"2197\":\"SBH1\",\"2198\":\"SBH2\",\"2199\":\"NUP84\",\"2200\":\"ALT1\",\"2201\":\"ACS2\",\"2202\":\"EXG2\",\"2203\":\"VPS4\",\"2204\":\"MSN5\",\"2205\":\"NBP1\",\"2206\":\"NBP35\",\"2207\":\"COS10\",\"2208\":\"CWH41\",\"2209\":\"SCY1\",\"2210\":\"PAN2\",\"2211\":\"SEH1\",\"2212\":\"SCS3\",\"2213\":\"PSD2\",\"2214\":\"TAF6\",\"2215\":\"PPT1\",\"2216\":\"UFD1\",\"2217\":\"ERG25\",\"2218\":\"YOR1\",\"2219\":\"MNT2\",\"2220\":\"RAI1\",\"2221\":\"RTF1\",\"2222\":\"P53066\",\"2223\":\"KAP114\",\"2224\":\"MTO1\",\"2225\":\"TAN1\",\"2226\":\"EMC4\",\"2227\":\"SHE10\",\"2228\":\"VID30\",\"2229\":\"COG1\",\"2230\":\"NIF3\",\"2231\":\"BOL2\",\"2232\":\"KIP3\",\"2233\":\"ARO8\",\"2234\":\"MCM6\",\"2235\":\"YIP4\",\"2236\":\"MDS3\",\"2237\":\"DSD1\",\"2238\":\"P53100\",\"2239\":\"STR3\",\"2240\":\"ATG1\",\"2241\":\"YRB30\",\"2242\":\"YIP5\",\"2243\":\"AIM14\",\"2244\":\"ARI1\",\"2245\":\"PEX14\",\"2246\":\"NUT1\",\"2247\":\"INO80\",\"2248\":\"HUL5\",\"2249\":\"P53120\",\"2250\":\"FLC3\",\"2251\":\"ITC1\",\"2252\":\"MET13\",\"2253\":\"MON1\",\"2254\":\"PRP43\",\"2255\":\"P53134\",\"2256\":\"NSA1\",\"2257\":\"CUE3\",\"2258\":\"P53139\",\"2259\":\"RMD9\",\"2260\":\"MLC1\",\"2261\":\"LSG1\",\"2262\":\"USE1\",\"2263\":\"MMS2\",\"2264\":\"GUP1\",\"2265\":\"P53155\",\"2266\":\"MPS2\",\"2267\":\"MNP1\",\"2268\":\"NPY1\",\"2269\":\"SGF73\",\"2270\":\"MRH4\",\"2271\":\"YBP2\",\"2272\":\"PKP2\",\"2273\":\"GEP7\",\"2274\":\"SDS23\",\"2275\":\"ERV14\",\"2276\":\"PRM8\",\"2277\":\"TYW3\",\"2278\":\"ALG13\",\"2279\":\"RIM8\",\"2280\":\"P53183\",\"2281\":\"PNC1\",\"2282\":\"PIB2\",\"2283\":\"GET1\",\"2284\":\"JAC1\",\"2285\":\"COG7\",\"2286\":\"ERP6\",\"2287\":\"ERG26\",\"2288\":\"EFM5\",\"2289\":\"SWC4\",\"2290\":\"CUL3\",\"2291\":\"PEX31\",\"2292\":\"NMA2\",\"2293\":\"MCY1\",\"2294\":\"SNU71\",\"2295\":\"P53212\",\"2296\":\"THG1\",\"2297\":\"P53217\",\"2298\":\"POP6\",\"2299\":\"IMO32\",\"2300\":\"TIM21\",\"2301\":\"RPL26B\",\"2302\":\"NQM1\",\"2303\":\"P53235\",\"2304\":\"RSC1\",\"2305\":\"PEF1\",\"2306\":\"VHT1\",\"2307\":\"PEX8\",\"2308\":\"TWF1\",\"2309\":\"PIL1\",\"2310\":\"NNF2\",\"2311\":\"UTP22\",\"2312\":\"DRN1\",\"2313\":\"RRP46\",\"2314\":\"MDR1\",\"2315\":\"NOP7\",\"2316\":\"VOA1\",\"2317\":\"P53265\",\"2318\":\"SHY1\",\"2319\":\"DAM1\",\"2320\":\"P53270\",\"2321\":\"COG2\",\"2322\":\"P53272\",\"2323\":\"P53273\",\"2324\":\"P53274\",\"2325\":\"UTP8\",\"2326\":\"P53278\",\"2327\":\"CAF130\",\"2328\":\"LSB1\",\"2329\":\"VPS62\",\"2330\":\"RTS3\",\"2331\":\"GTR2\",\"2332\":\"MRPS35\",\"2333\":\"RBG2\",\"2334\":\"ATF2\",\"2335\":\"PBP1\",\"2336\":\"TIM13\",\"2337\":\"CRH1\",\"2338\":\"ZPR1\",\"2339\":\"SLI1\",\"2340\":\"YAP1802\",\"2341\":\"MPC3\",\"2342\":\"LSC2\",\"2343\":\"SDA1\",\"2344\":\"CPD1\",\"2345\":\"P53316\",\"2346\":\"COQ6\",\"2347\":\"GND2\",\"2348\":\"MTM1\",\"2349\":\"TNA1\",\"2350\":\"SAY1\",\"2351\":\"P53326\",\"2352\":\"SLH1\",\"2353\":\"RTT102\",\"2354\":\"RNH70\",\"2355\":\"CAB4\",\"2356\":\"CWC22\",\"2357\":\"SCW4\",\"2358\":\"PXR1\",\"2359\":\"P53336\",\"2360\":\"ERV29\",\"2361\":\"COS6\",\"2362\":\"MKC7\",\"2363\":\"DIP5\",\"2364\":\"P53394\",\"2365\":\"SSU72\",\"2366\":\"RPT4\",\"2367\":\"DCP2\",\"2368\":\"HHO1\",\"2369\":\"THO2\",\"2370\":\"LSC1\",\"2371\":\"RET3\",\"2372\":\"MSO1\",\"2373\":\"NCE103\",\"2374\":\"NRD1\",\"2375\":\"COP1\",\"2376\":\"SNF12\",\"2377\":\"ARE2\",\"2378\":\"PAP2\",\"2379\":\"YIP3\",\"2380\":\"HST1\",\"2381\":\"CPR6\",\"2382\":\"SMM1\",\"2383\":\"RCF2\",\"2384\":\"P53723\",\"2385\":\"MRPL50\",\"2386\":\"MPP6\",\"2387\":\"CPR8\",\"2388\":\"ZNG1\",\"2389\":\"ALG12\",\"2390\":\"ARC35\",\"2391\":\"RSM19\",\"2392\":\"DBP6\",\"2393\":\"ZRG17\",\"2394\":\"P53736\",\"2395\":\"TRM112\",\"2396\":\"FPK1\",\"2397\":\"P53740\",\"2398\":\"BRE5\",\"2399\":\"NOG2\",\"2400\":\"ESF2\",\"2401\":\"MNT4\",\"2402\":\"P53751\",\"2403\":\"P53752\",\"2404\":\"DUS1\",\"2405\":\"YRF1-6;YRF1-7;YRF1-3;Q3E7X8;Q08995\",\"2406\":\"COS1;P40587\",\"2407\":\"CAF40\",\"2408\":\"HCH1\",\"2409\":\"CAF120\",\"2410\":\"GOR1\",\"2411\":\"TOF1\",\"2412\":\"IST1\",\"2413\":\"PDR17\",\"2414\":\"YIF1\",\"2415\":\"DSL1\",\"2416\":\"FOL1\",\"2417\":\"GIS2\",\"2418\":\"TEX1\",\"2419\":\"P53852\",\"2420\":\"CWC25\",\"2421\":\"ATG2\",\"2422\":\"P53857\",\"2423\":\"BNI4\",\"2424\":\"CSL4\",\"2425\":\"PDR16\",\"2426\":\"JJJ1\",\"2427\":\"CNM67\",\"2428\":\"SQS1\",\"2429\":\"ALG9\",\"2430\":\"P53870\",\"2431\":\"UBP10\",\"2432\":\"MRPL19\",\"2433\":\"IPI3\",\"2434\":\"P53878\",\"2435\":\"RHO5\",\"2436\":\"MRPL22\",\"2437\":\"NOP13\",\"2438\":\"MDG1\",\"2439\":\"FMP41\",\"2440\":\"BNI5\",\"2441\":\"RIA1\",\"2442\":\"CBK1\",\"2443\":\"IGO1\",\"2444\":\"NSG2\",\"2445\":\"CUZ1\",\"2446\":\"GIM3\",\"2447\":\"INN1\",\"2448\":\"PGA2\",\"2449\":\"AAH1\",\"2450\":\"P53912\",\"2451\":\"KRE33\",\"2452\":\"NRK1\",\"2453\":\"FAR11\",\"2454\":\"NMA111\",\"2455\":\"DMA2\",\"2456\":\"P53925\",\"2457\":\"NOP15\",\"2458\":\"P53929\",\"2459\":\"YAF9\",\"2460\":\"P53932\",\"2461\":\"NST1\",\"2462\":\"EOS1\",\"2463\":\"APJ1\",\"2464\":\"IMP4\",\"2465\":\"ARP5\",\"2466\":\"VAC7\",\"2467\":\"COG5\",\"2468\":\"P53952\",\"2469\":\"SFB2\",\"2470\":\"ALG11\",\"2471\":\"SLM2\",\"2472\":\"COG6\",\"2473\":\"P53960\",\"2474\":\"P53962\",\"2475\":\"CRZ1\",\"2476\":\"SAM50\",\"2477\":\"FAP1\",\"2478\":\"RCM1\",\"2479\":\"HDA1\",\"2480\":\"PYP1\",\"2481\":\"IDP3\",\"2482\":\"ASI3\",\"2483\":\"SUB1\",\"2484\":\"SUR7\",\"2485\":\"DIA1\",\"2486\":\"KTR6\",\"2487\":\"ASI1\",\"2488\":\"ADE16\",\"2489\":\"ALD3\",\"2490\":\"ALD6\",\"2491\":\"UBX4\",\"2492\":\"RPL15B\",\"2493\":\"ERG5\",\"2494\":\"ALO1\",\"2495\":\"ORC1\",\"2496\":\"MOT3\",\"2497\":\"VPS9\",\"2498\":\"ORC3\",\"2499\":\"ORC4\",\"2500\":\"ERV25\",\"2501\":\"DAK1\",\"2502\":\"ERG13\",\"2503\":\"TGL2\",\"2504\":\"DOS2\",\"2505\":\"UFD2\",\"2506\":\"DNM1\",\"2507\":\"SLG1\",\"2508\":\"PRO2\",\"2509\":\"REX2\",\"2510\":\"SMX3\",\"2511\":\"RPL22B\",\"2512\":\"LSM3\",\"2513\":\"TIM8\",\"2514\":\"ACT1\",\"2515\":\"HHT1\\/HHT2\",\"2516\":\"DID2\",\"2517\":\"DAD3\",\"2518\":\"ADE12\",\"2519\":\"ARP4\",\"2520\":\"PEX13\",\"2521\":\"TOM5\",\"2522\":\"TIM11\",\"2523\":\"TIM10\",\"2524\":\"RPL34A;RPL34B\",\"2525\":\"SEC5\",\"2526\":\"CTR9\",\"2527\":\"TMA20\",\"2528\":\"GPD1\",\"2529\":\"RHO3\",\"2530\":\"RHO4\",\"2531\":\"CDC55\",\"2532\":\"NUM1\",\"2533\":\"SEN1\",\"2534\":\"NAM8\",\"2535\":\"SSL2\",\"2536\":\"GTR1\",\"2537\":\"BET4\",\"2538\":\"CDC14\",\"2539\":\"SDH1\",\"2540\":\"TPS1\",\"2541\":\"SLT2\",\"2542\":\"APM1\",\"2543\":\"REG1\",\"2544\":\"CYT2\",\"2545\":\"SNP1\",\"2546\":\"ACC1\",\"2547\":\"RPA49\",\"2548\":\"CEG1\",\"2549\":\"RSM23\",\"2550\":\"ARG5,6\",\"2551\":\"PTA1\",\"2552\":\"BCK1\",\"2553\":\"CTF4\",\"2554\":\"UBP2\",\"2555\":\"UBP3\",\"2556\":\"COX12\",\"2557\":\"LAP3\",\"2558\":\"NPL3\",\"2559\":\"SED5\",\"2560\":\"MAP1\",\"2561\":\"AAT1\",\"2562\":\"TIM44\",\"2563\":\"RPS15\",\"2564\":\"ENA2\",\"2565\":\"KIN4\",\"2566\":\"RPT6\",\"2567\":\"YSA1\",\"2568\":\"MTD1\",\"2569\":\"SKO1\",\"2570\":\"UBC7\",\"2571\":\"MET14\",\"2572\":\"MAK10\",\"2573\":\"NUP49\",\"2574\":\"OSH6\",\"2575\":\"MRPL13\",\"2576\":\"MEH1\",\"2577\":\"RSC4\",\"2578\":\"FOX2\",\"2579\":\"YVH1\",\"2580\":\"SMD1\",\"2581\":\"RPL6A\",\"2582\":\"ADA2\",\"2583\":\"UTP6\",\"2584\":\"MLP1\",\"2585\":\"TBF1\",\"2586\":\"ABF2\",\"2587\":\"HAP5\",\"2588\":\"CUS1\",\"2589\":\"RNT1\",\"2590\":\"NUP100\",\"2591\":\"NUP116\",\"2592\":\"EGD1\",\"2593\":\"DYN2\",\"2594\":\"TRM44\",\"2595\":\"ULP1\",\"2596\":\"VTC3\",\"2597\":\"RPL21A\",\"2598\":\"Q02754\",\"2599\":\"PET191\",\"2600\":\"RPM2\",\"2601\":\"SHR3\",\"2602\":\"SLU7\",\"2603\":\"TIM50\",\"2604\":\"GRX5\",\"2605\":\"PDR12\",\"2606\":\"RAT1\",\"2607\":\"SKI8\",\"2608\":\"SWP1\",\"2609\":\"LGE1\",\"2610\":\"ARL3\",\"2611\":\"ROD1\",\"2612\":\"SRP1\",\"2613\":\"SEN54\",\"2614\":\"MUK1\",\"2615\":\"SYH1\",\"2616\":\"FMP30\",\"2617\":\"ELP4\",\"2618\":\"ATG21\",\"2619\":\"PNG1\",\"2620\":\"NOG1\",\"2621\":\"AAD16\",\"2622\":\"ELP3\",\"2623\":\"NAN1\",\"2624\":\"KAP120\",\"2625\":\"RNY1\",\"2626\":\"TFB2\",\"2627\":\"VPS30\",\"2628\":\"MRP51\",\"2629\":\"HOS3\",\"2630\":\"PEX25\",\"2631\":\"GDE1\",\"2632\":\"FRK1\",\"2633\":\"UME1\",\"2634\":\"SPP1\",\"2635\":\"GIP3\",\"2636\":\"ODC1\",\"2637\":\"FDC1\",\"2638\":\"COF1\",\"2639\":\"DIG1\",\"2640\":\"SVL3\",\"2641\":\"Q03102\",\"2642\":\"ERO1\",\"2643\":\"MSC1\",\"2644\":\"RSC9\",\"2645\":\"MTG1\",\"2646\":\"ATP25\",\"2647\":\"Q03161\",\"2648\":\"Q03177\",\"2649\":\"PIR1\",\"2650\":\"RLI1\",\"2651\":\"RSM10\",\"2652\":\"MMT1\",\"2653\":\"Q03219\",\"2654\":\"ADD37\",\"2655\":\"MRPS17\",\"2656\":\"PRM15\",\"2657\":\"NGL2\",\"2658\":\"TOM1\",\"2659\":\"HEH2\",\"2660\":\"TFB3\",\"2661\":\"RMT2\",\"2662\":\"PKH3\",\"2663\":\"VPS16\",\"2664\":\"TLG1\",\"2665\":\"UGO1\",\"2666\":\"GCN5\",\"2667\":\"TRS31\",\"2668\":\"JIP4\",\"2669\":\"Q03362\",\"2670\":\"PEX29\",\"2671\":\"DIG2\",\"2672\":\"VPS72\",\"2673\":\"VPS60\",\"2674\":\"PKH1\",\"2675\":\"MZM1\",\"2676\":\"RSM28\",\"2677\":\"TY1B-ML2\",\"2678\":\"NHP10\",\"2679\":\"RMD1\",\"2680\":\"MSC2\",\"2681\":\"EBS1\",\"2682\":\"TRM732\",\"2683\":\"STE20\",\"2684\":\"MAK3\",\"2685\":\"Q03508\",\"2686\":\"RSN1\",\"2687\":\"TMA23\",\"2688\":\"SCS7\",\"2689\":\"HAS1\",\"2690\":\"TDA1\",\"2691\":\"HER2\",\"2692\":\"OYE2\",\"2693\":\"Q03559\",\"2694\":\"LIP1\",\"2695\":\"TY1B-ER1\",\"2696\":\"Q03629\",\"2697\":\"BET5\",\"2698\":\"WAR1\",\"2699\":\"TCB3\",\"2700\":\"Q03648\",\"2701\":\"MGL2\",\"2702\":\"EFR3\",\"2703\":\"GAS3\",\"2704\":\"SKY1\",\"2705\":\"TRS130\",\"2706\":\"ESC1\",\"2707\":\"ADI1\",\"2708\":\"ANY1\",\"2709\":\"CLU1\",\"2710\":\"ROT1\",\"2711\":\"CCE1\",\"2712\":\"CGI121\",\"2713\":\"SRC1\",\"2714\":\"RCF1\",\"2715\":\"USA1\",\"2716\":\"NSE5\",\"2717\":\"Q03722\",\"2718\":\"OST6\",\"2719\":\"NAB6\",\"2720\":\"TAF8\",\"2721\":\"BUL2\",\"2722\":\"Q03759\",\"2723\":\"TAF12\",\"2724\":\"GIR2\",\"2725\":\"ENT5\",\"2726\":\"ACL4\",\"2727\":\"CWC15\",\"2728\":\"TRM82\",\"2729\":\"PRP42\",\"2730\":\"FMN1\",\"2731\":\"Q03780\",\"2732\":\"SNU56\",\"2733\":\"TRS23\",\"2734\":\"Q03786\",\"2735\":\"NUP53\",\"2736\":\"RIM13\",\"2737\":\"Q03795\",\"2738\":\"AIM36\",\"2739\":\"MRPS8\",\"2740\":\"Q03823\",\"2741\":\"MSH6\",\"2742\":\"GRX3\",\"2743\":\"ARX1\",\"2744\":\"PKR1\",\"2745\":\"MTC5\",\"2746\":\"FIN1\",\"2747\":\"Q03900\",\"2748\":\"DOP1\",\"2749\":\"RVB1\",\"2750\":\"CAB5\",\"2751\":\"VPS64\",\"2752\":\"CTK1\",\"2753\":\"HMO1\",\"2754\":\"RSM24\",\"2755\":\"SCC2\",\"2756\":\"PLP1\",\"2757\":\"YHM2\",\"2758\":\"RRP17\",\"2759\":\"Q04033\",\"2760\":\"SYF1\",\"2761\":\"SNX41\",\"2762\":\"RPN9\",\"2763\":\"TIF35\",\"2764\":\"GPI17\",\"2765\":\"PPM1\",\"2766\":\"LRS4\",\"2767\":\"PPN1\",\"2768\":\"MUS81\",\"2769\":\"Q04170\",\"2770\":\"SXM1\",\"2771\":\"UTP5\",\"2772\":\"HPT1\",\"2773\":\"URH1\",\"2774\":\"TRS120\",\"2775\":\"CAC2\",\"2776\":\"CUE4\",\"2777\":\"YET2\",\"2778\":\"IOC4\",\"2779\":\"TY1B-MR1\",\"2780\":\"ECM16\",\"2781\":\"Q04223\",\"2782\":\"RRB1\",\"2783\":\"TAF11\",\"2784\":\"UBX2\",\"2785\":\"GIS4\",\"2786\":\"PDS5\",\"2787\":\"VPS20\",\"2788\":\"SEG1\",\"2789\":\"Q04299\",\"2790\":\"VBA1\",\"2791\":\"Q04304\",\"2792\":\"UTP15\",\"2793\":\"RPC11\",\"2794\":\"VMS1\",\"2795\":\"GYL1\",\"2796\":\"VTI1\",\"2797\":\"MIX14\",\"2798\":\"HNT1\",\"2799\":\"BUD22\",\"2800\":\"PEX12\",\"2801\":\"Q04371\",\"2802\":\"TAP42\",\"2803\":\"PUF6\",\"2804\":\"LCD1\",\"2805\":\"LPP1\",\"2806\":\"GMC1\",\"2807\":\"SDH7\",\"2808\":\"Q04408\",\"2809\":\"EMI2\",\"2810\":\"GRH1\",\"2811\":\"AGE1\",\"2812\":\"RBA50\",\"2813\":\"CAB1\",\"2814\":\"HSP31\",\"2815\":\"MYO5\",\"2816\":\"HFD1\",\"2817\":\"MGR3\",\"2818\":\"SEC13\",\"2819\":\"GIM5\",\"2820\":\"UTP14\",\"2821\":\"UFO1\",\"2822\":\"TDA9\",\"2823\":\"TMN2\",\"2824\":\"MRPL1\",\"2825\":\"TMA64\",\"2826\":\"VBA4\",\"2827\":\"DPB4\",\"2828\":\"COG8\",\"2829\":\"POB3\",\"2830\":\"ERV41\",\"2831\":\"ERB1\",\"2832\":\"SSL1\",\"2833\":\"SEN15\",\"2834\":\"RSE1\",\"2835\":\"GSF2\",\"2836\":\"ARG7\",\"2837\":\"GAL83\",\"2838\":\"RNH1\",\"2839\":\"SOV1\",\"2840\":\"TVP18\",\"2841\":\"IRC21\",\"2842\":\"Q04773\",\"2843\":\"RCO1\",\"2844\":\"RKR1\",\"2845\":\"GAD1\",\"2846\":\"GFD1\",\"2847\":\"ROY1\",\"2848\":\"Q04867\",\"2849\":\"ELP6\",\"2850\":\"Q04869\",\"2851\":\"ADH6\",\"2852\":\"GTB1\",\"2853\":\"IVY1\",\"2854\":\"COX20\",\"2855\":\"RTN1\",\"2856\":\"SCW10\",\"2857\":\"NTE1\",\"2858\":\"SPC2\",\"2859\":\"FMP42\",\"2860\":\"Q05016\",\"2861\":\"TAF7\",\"2862\":\"RRP5\",\"2863\":\"TRI1\",\"2864\":\"TAF9\",\"2865\":\"BCH1\",\"2866\":\"DFG5\",\"2867\":\"FAR8\",\"2868\":\"EIS1\",\"2869\":\"ARP9\",\"2870\":\"ASM4\",\"2871\":\"ERP1\",\"2872\":\"RQC1\",\"2873\":\"SWR1\",\"2874\":\"Q05497\",\"2875\":\"FCF1\",\"2876\":\"Q05506\",\"2877\":\"SVF1\",\"2878\":\"PAL1\",\"2879\":\"DPP1\",\"2880\":\"NSE3\",\"2881\":\"RTT103\",\"2882\":\"DPL1\",\"2883\":\"PEX10\",\"2884\":\"HEL2\",\"2885\":\"GLO2\",\"2886\":\"RRP45\",\"2887\":\"RBS1\",\"2888\":\"HCR1\",\"2889\":\"PBA1\",\"2890\":\"COQ9\",\"2891\":\"ENT2\",\"2892\":\"HRD3\",\"2893\":\"PNP1\",\"2894\":\"MSC3\",\"2895\":\"ECI1\",\"2896\":\"Q05881\",\"2897\":\"COQ11\",\"2898\":\"YHC1\",\"2899\":\"ECM38\",\"2900\":\"HRI1\",\"2901\":\"ADE13\",\"2902\":\"VPS38\",\"2903\":\"DCR2\",\"2904\":\"GRX8\",\"2905\":\"SSQ1\",\"2906\":\"ARC18\",\"2907\":\"VID22\",\"2908\":\"STP3\",\"2909\":\"RSA3\",\"2910\":\"UTP13\",\"2911\":\"Q05948\",\"2912\":\"BUR2\",\"2913\":\"BNA5\",\"2914\":\"FAR10\",\"2915\":\"LIP2\",\"2916\":\"STE23\",\"2917\":\"DUS3\",\"2918\":\"Q06070\",\"2919\":\"UTP21\",\"2920\":\"Q06089\",\"2921\":\"COG4\",\"2922\":\"RPN7\",\"2923\":\"MRD1\",\"2924\":\"Q06107\",\"2925\":\"RGC1\",\"2926\":\"SGD1\",\"2927\":\"Q06137\",\"2928\":\"KAP95\",\"2929\":\"DIC1\",\"2930\":\"ORM2\",\"2931\":\"Q06146\",\"2932\":\"LCB5\",\"2933\":\"DCS1\",\"2934\":\"YCS4\",\"2935\":\"SFH1\",\"2936\":\"PEX30\",\"2937\":\"Q06170\",\"2938\":\"TMA10\",\"2939\":\"NMA1\",\"2940\":\"FMP27\",\"2941\":\"Q06188\",\"2942\":\"FPR4\",\"2943\":\"MMS1\",\"2944\":\"NUT2\",\"2945\":\"JIP5\",\"2946\":\"SMD2\",\"2947\":\"DBP9\",\"2948\":\"YSH1\",\"2949\":\"SEC10\",\"2950\":\"Q06247\",\"2951\":\"Q06251\",\"2952\":\"Q06252\",\"2953\":\"VTA1\",\"2954\":\"EMG1\",\"2955\":\"SKG3\",\"2956\":\"ATG26\",\"2957\":\"MMR1\",\"2958\":\"GGA1\",\"2959\":\"EAF1\",\"2960\":\"BCP1\",\"2961\":\"TFC6\",\"2962\":\"ESF1\",\"2963\":\"KEI1\",\"2964\":\"CTS2\",\"2965\":\"VPS74\",\"2966\":\"FRQ1\",\"2967\":\"ATP17\",\"2968\":\"LSM6\",\"2969\":\"RGA2\",\"2970\":\"ARO10\",\"2971\":\"DCK1\",\"2972\":\"TUS1\",\"2973\":\"MAG2\",\"2974\":\"CRN1\",\"2975\":\"PIN3\",\"2976\":\"TPO3\",\"2977\":\"Q06479\",\"2978\":\"ATG33\",\"2979\":\"RSC2\",\"2980\":\"MRI1\",\"2981\":\"YLH47\",\"2982\":\"Q06494\",\"2983\":\"ANT1\",\"2984\":\"NAT3\",\"2985\":\"SPN1\",\"2986\":\"RRP9\",\"2987\":\"LOA1\",\"2988\":\"TAZ1\",\"2989\":\"RRP15\",\"2990\":\"NOC4\",\"2991\":\"Q06522\",\"2992\":\"Q06523\",\"2993\":\"CSC1\",\"2994\":\"GPN3\",\"2995\":\"IRC20\",\"2996\":\"MCP2\",\"2997\":\"BSP1\",\"2998\":\"Q06608\",\"2999\":\"Q06616\",\"3000\":\"HDA3\",\"3001\":\"AOS1\",\"3002\":\"HDA2\",\"3003\":\"MHR1\",\"3004\":\"BFR2\",\"3005\":\"CFT1\",\"3006\":\"RSC3\",\"3007\":\"Q06640\",\"3008\":\"PMT7\",\"3009\":\"PIB1\",\"3010\":\"OMS1\",\"3011\":\"ECM30\",\"3012\":\"SWA2\",\"3013\":\"MRPL35\",\"3014\":\"UTP4\",\"3015\":\"YCG1\",\"3016\":\"YSP2\",\"3017\":\"UBX5\",\"3018\":\"IRC3\",\"3019\":\"VIP1\",\"3020\":\"Q06689\",\"3021\":\"CDC73\",\"3022\":\"Q06698\",\"3023\":\"IMH1\",\"3024\":\"CSR1\",\"3025\":\"IKI3\",\"3026\":\"VAC14\",\"3027\":\"REH1\",\"3028\":\"OPY2\",\"3029\":\"MRL1\",\"3030\":\"NVJ2\",\"3031\":\"RDS3\",\"3032\":\"Q06839\",\"3033\":\"RAF1\",\"3034\":\"POS5\",\"3035\":\"PUN1\",\"3036\":\"SSK1\",\"3037\":\"MRX9\",\"3038\":\"PBP4\",\"3039\":\"TSR1\",\"3040\":\"SYO1\",\"3041\":\"PEX19\",\"3042\":\"BDF2\",\"3043\":\"YET3\",\"3044\":\"Q07454\",\"3045\":\"BRE1\",\"3046\":\"RXT3\",\"3047\":\"VAM6\",\"3048\":\"SUB2\",\"3049\":\"Q07505\",\"3050\":\"LUC7\",\"3051\":\"TRM3\",\"3052\":\"ATG20\",\"3053\":\"CYK3\",\"3054\":\"HEM25\",\"3055\":\"EXP1\",\"3056\":\"SNA4\",\"3057\":\"Q07551\",\"3058\":\"ACK1\",\"3059\":\"NOP6\",\"3060\":\"DTD1\",\"3061\":\"SHS1\",\"3062\":\"YPD1\",\"3063\":\"AIM6\",\"3064\":\"COS7\",\"3065\":\"LMO1\",\"3066\":\"PSR1\",\"3067\":\"PUF3\",\"3068\":\"TPO1\",\"3069\":\"FRA1\",\"3070\":\"GPI13\",\"3071\":\"Q07834\",\"3072\":\"RIX7\",\"3073\":\"GRC3\",\"3074\":\"ENT4\",\"3075\":\"VPS13\",\"3076\":\"Q07895\",\"3077\":\"NOC3\",\"3078\":\"CMS1\",\"3079\":\"NSE1\",\"3080\":\"PAM18\",\"3081\":\"RLP24\",\"3082\":\"MEU1\",\"3083\":\"YEH2\",\"3084\":\"SDO1\",\"3085\":\"RSC58\",\"3086\":\"LAM6\",\"3087\":\"FMP25\",\"3088\":\"LCL2\",\"3089\":\"CSI2\",\"3090\":\"COQ10\",\"3091\":\"RCL1\",\"3092\":\"PLB3\",\"3093\":\"TLG2\",\"3094\":\"Q08157\",\"3095\":\"DIS3\",\"3096\":\"MDM38\",\"3097\":\"GAS5\",\"3098\":\"SIL1\",\"3099\":\"OPI10\",\"3100\":\"SMC5\",\"3101\":\"NOP12\",\"3102\":\"NGL1\",\"3103\":\"PEX15\",\"3104\":\"PSK2\",\"3105\":\"GSH2\",\"3106\":\"AIM39\",\"3107\":\"THI20\",\"3108\":\"Q08225\",\"3109\":\"CRT10\",\"3110\":\"INP54\",\"3111\":\"NBA1\",\"3112\":\"SDH5\",\"3113\":\"BRX1\",\"3114\":\"REX4\",\"3115\":\"ZEO1\",\"3116\":\"ALR1\",\"3117\":\"HRT1\",\"3118\":\"BSC6\",\"3119\":\"RTC1\",\"3120\":\"RRP40\",\"3121\":\"NOP8\",\"3122\":\"ENB1\",\"3123\":\"CUE5\",\"3124\":\"ETT1\",\"3125\":\"TMC1\",\"3126\":\"NOB1\",\"3127\":\"SGT1\",\"3128\":\"LPL1\",\"3129\":\"SKI7\",\"3130\":\"BUD21\",\"3131\":\"ALE1\",\"3132\":\"IES4\",\"3133\":\"SLK19\",\"3134\":\"MCA1\",\"3135\":\"GEP3\",\"3136\":\"ABP140\",\"3137\":\"MET7\",\"3138\":\"PUS7\",\"3139\":\"ESA1\",\"3140\":\"DGA1\",\"3141\":\"ENV9\",\"3142\":\"CLP1\",\"3143\":\"TUM1\",\"3144\":\"TMA16\",\"3145\":\"NAT5\",\"3146\":\"TRE2\",\"3147\":\"RPN8\",\"3148\":\"HRK1\",\"3149\":\"RDL2\",\"3150\":\"RRS1\",\"3151\":\"Q08748\",\"3152\":\"BUD7\",\"3153\":\"RAX1\",\"3154\":\"ISW2\",\"3155\":\"Q08816\",\"3156\":\"MSC6\",\"3157\":\"CIR2\",\"3158\":\"SNX3\",\"3159\":\"VTS1\",\"3160\":\"GPB1\",\"3161\":\"Q08909\",\"3162\":\"TRE1\",\"3163\":\"CBC2\",\"3164\":\"TCO89\",\"3165\":\"RTT10\",\"3166\":\"MRN1\",\"3167\":\"Q08930\",\"3168\":\"APL5\",\"3169\":\"Q08954\",\"3170\":\"PGC1\",\"3171\":\"TYW1\",\"3172\":\"NIP7\",\"3173\":\"LEA1\",\"3174\":\"BMS1\",\"3175\":\"FLC1\",\"3176\":\"FMP40\",\"3177\":\"MMT2\",\"3178\":\"Q08971\",\"3179\":\"NEW1\",\"3180\":\"CUB1\",\"3181\":\"KEL3\",\"3182\":\"SAM4\",\"3183\":\"SAM3\",\"3184\":\"Q08989\",\"3185\":\"LAP2\",\"3186\":\"TMA46\",\"3187\":\"ALG6\",\"3188\":\"ENV7\",\"3189\":\"TFB4\",\"3190\":\"GPM2\",\"3191\":\"TRM8\",\"3192\":\"YPQ1\",\"3193\":\"Q12012\",\"3194\":\"AKR2\",\"3195\":\"DSC3\",\"3196\":\"VPS68\",\"3197\":\"PLP2\",\"3198\":\"CDC53\",\"3199\":\"MDN1\",\"3200\":\"SRL2\",\"3201\":\"YTM1\",\"3202\":\"EMC10\",\"3203\":\"APL4\",\"3204\":\"FSF1\",\"3205\":\"TAF10\",\"3206\":\"AIM41\",\"3207\":\"RIM20\",\"3208\":\"SLF1\",\"3209\":\"FCF2\",\"3210\":\"SRO7\",\"3211\":\"HMI1\",\"3212\":\"Q12040\",\"3213\":\"TGL5\",\"3214\":\"RCN2\",\"3215\":\"THP3\",\"3216\":\"ELG1\",\"3217\":\"TGS1\",\"3218\":\"FAP7\",\"3219\":\"PIN2\",\"3220\":\"HFI1\",\"3221\":\"NUS1\",\"3222\":\"NUR1\",\"3223\":\"GRE2\",\"3224\":\"VPS54\",\"3225\":\"IOC2\",\"3226\":\"SPE3\",\"3227\":\"SMF3\",\"3228\":\"NOP53\",\"3229\":\"REX3\",\"3230\":\"DAP1\",\"3231\":\"TSR3\",\"3232\":\"GNT1\",\"3233\":\"FAL1\",\"3234\":\"RTK1\",\"3235\":\"CFT2\",\"3236\":\"RTC5\",\"3237\":\"WRS1\",\"3238\":\"CHS5\",\"3239\":\"MRH1\",\"3240\":\"SGT2\",\"3241\":\"LYS21\",\"3242\":\"DCS2\",\"3243\":\"MED2\",\"3244\":\"GET4\",\"3245\":\"NMD4\",\"3246\":\"SPC3\",\"3247\":\"HUA2\",\"3248\":\"SAS10\",\"3249\":\"RRP6\",\"3250\":\"CSF1\",\"3251\":\"Q12152\",\"3252\":\"SSF2\",\"3253\":\"GET3\",\"3254\":\"Q12155\",\"3255\":\"MCD1\",\"3256\":\"YRA1\",\"3257\":\"Q12160\",\"3258\":\"ATP16\",\"3259\":\"LEU9\",\"3260\":\"RRG1\",\"3261\":\"MAK21\",\"3262\":\"FCY1\",\"3263\":\"Q12179\",\"3264\":\"HAL9\",\"3265\":\"TAH18\",\"3266\":\"MSL5\",\"3267\":\"RKI1\",\"3268\":\"BUG1\",\"3269\":\"RIO1\",\"3270\":\"HSU1\",\"3271\":\"TIP41\",\"3272\":\"NCR1\",\"3273\":\"Q12204\",\"3274\":\"MNL2\",\"3275\":\"NCE102\",\"3276\":\"FRE8\",\"3277\":\"PUS1\",\"3278\":\"SIA1\",\"3279\":\"DIP2\",\"3280\":\"PUF2\",\"3281\":\"RLM1\",\"3282\":\"UBX3\",\"3283\":\"LSP1\",\"3284\":\"SLP1\",\"3285\":\"ATP20\",\"3286\":\"RUD3\",\"3287\":\"PKH2\",\"3288\":\"Q12239\",\"3289\":\"VAM3\",\"3290\":\"RUP1\",\"3291\":\"LCB4\",\"3292\":\"RPN5\",\"3293\":\"PHM7\",\"3294\":\"NYV1\",\"3295\":\"TPO4\",\"3296\":\"Q12259\",\"3297\":\"GIN4\",\"3298\":\"PRS5\",\"3299\":\"SMC4\",\"3300\":\"RBD2\",\"3301\":\"INP53\",\"3302\":\"TPT1\",\"3303\":\"Q12275\",\"3304\":\"HER1\",\"3305\":\"RRP42\",\"3306\":\"MCT1\",\"3307\":\"ERV2\",\"3308\":\"MDY2\",\"3309\":\"COX17\",\"3310\":\"Q12288\",\"3311\":\"BMT6\",\"3312\":\"ATG34\",\"3313\":\"MAM3\",\"3314\":\"TAF3\",\"3315\":\"Q12298\",\"3316\":\"Q12301\",\"3317\":\"YPS3\",\"3318\":\"RDL1\",\"3319\":\"SMT3\",\"3320\":\"TFC8\",\"3321\":\"SFM1\",\"3322\":\"GLE1\",\"3323\":\"GLO4\",\"3324\":\"MED1\",\"3325\":\"YVC1\",\"3326\":\"TIM22\",\"3327\":\"HSP42\",\"3328\":\"Q12331\",\"3329\":\"PST2\",\"3330\":\"UTP23\",\"3331\":\"HAT1\",\"3332\":\"MED4\",\"3333\":\"GYP5\",\"3334\":\"IES3\",\"3335\":\"HRT3\",\"3336\":\"ATP14\",\"3337\":\"Q12354\",\"3338\":\"PST1\",\"3339\":\"ATO3\",\"3340\":\"WTM1\",\"3341\":\"BBP1\",\"3342\":\"SNU23\",\"3343\":\"MMP1\",\"3344\":\"HIF1\",\"3345\":\"NCA2\",\"3346\":\"ORT1\",\"3347\":\"RPN6\",\"3348\":\"ATG5\",\"3349\":\"DGK1\",\"3350\":\"ICT1\",\"3351\":\"ARP8\",\"3352\":\"MDM20\",\"3353\":\"DBP10\",\"3354\":\"EMP46\",\"3355\":\"YOP1\",\"3356\":\"ERP3\",\"3357\":\"MPD1\",\"3358\":\"ARP7\",\"3359\":\"NPC2\",\"3360\":\"PNS1\",\"3361\":\"TFC7\",\"3362\":\"STB3\",\"3363\":\"PDH1\",\"3364\":\"DPH6\",\"3365\":\"EAF3\",\"3366\":\"RDI1\",\"3367\":\"GRX6\",\"3368\":\"POM34\",\"3369\":\"LAS17\",\"3370\":\"PAA1\",\"3371\":\"AHA1\",\"3372\":\"ERP4\",\"3373\":\"OSH2\",\"3374\":\"ERG27\",\"3375\":\"CEX1\",\"3376\":\"OCA6\",\"3377\":\"NSI1\",\"3378\":\"YPR1\",\"3379\":\"NOP56\",\"3380\":\"PEX11\",\"3381\":\"RVB2\",\"3382\":\"RAX2\",\"3383\":\"TCB1\",\"3384\":\"MRX4\",\"3385\":\"SKM1\",\"3386\":\"TY2B-DR1\",\"3387\":\"FRE6\",\"3388\":\"AIR2\",\"3389\":\"AIM45\",\"3390\":\"RRP36\",\"3391\":\"AGC1\",\"3392\":\"Q12486\",\"3393\":\"KCS1\",\"3394\":\"RLF2\",\"3395\":\"Q12496\",\"3396\":\"FMP16\",\"3397\":\"PRM4\",\"3398\":\"NOP58\",\"3399\":\"AVL9\",\"3400\":\"TY2B-OR2\",\"3401\":\"LDB19\",\"3402\":\"RKM4\",\"3403\":\"RMD5\",\"3404\":\"ARP6\",\"3405\":\"CMR1\",\"3406\":\"PTC5\",\"3407\":\"TMA17\",\"3408\":\"NOT5\",\"3409\":\"PAR32\",\"3410\":\"DCP1\",\"3411\":\"ENT1\",\"3412\":\"TIF6\",\"3413\":\"Q12523\",\"3414\":\"ATG11\",\"3415\":\"RQC2\",\"3416\":\"RPL21B\",\"3417\":\"DNF3\",\"3418\":\"DNF2\",\"3419\":\"FOL3\",\"3420\":\"GLT1\",\"3421\":\"HTZ1\",\"3422\":\"YPK9\",\"3423\":\"DFM1\",\"3424\":\"SEC39\",\"3425\":\"PGA3\",\"3426\":\"SMC6\",\"3427\":\"HAA1\",\"3428\":\"RRP12\",\"3429\":\"Q2V2P4\",\"3430\":\"Q3E6R5\",\"3431\":\"EFG1\",\"3432\":\"RPS21B\",\"3433\":\"Q3E756\",\"3434\":\"RPL11B;RPL11A\",\"3435\":\"TMA7\",\"3436\":\"LSO2\",\"3437\":\"SDH6\",\"3438\":\"TSC3\",\"3439\":\"RPS25A;RPS25B\",\"3440\":\"BOL1\",\"3441\":\"Q3E795\",\"3442\":\"Q3E7B7\",\"3443\":\"TFB5\",\"3444\":\"RPS28A\",\"3445\":\"RPS22B;RPS22A\",\"3446\":\"Q3E7Z5\",\"3447\":\"Q3E824\",\"3448\":\"PCC1\",\"3449\":\"Q3E841\",\"3450\":\"COA6\",\"3451\":\"NOP10\",\"3452\":\"ISD11\",\"3453\":\"SUS1\",\"3454\":\"Q86ZR7\",\"3455\":\"Q8J0M4\",\"3456\":\"Q8TGU7\",\"3457\":\"NCB2\",\"3458\":\"MDM12\",\"3459\":\"VPS5\",\"3460\":\"HBN1\",\"3461\":\"MIC10\",\"3462\":\"BRR1\",\"3463\":\"HSH49\",\"3464\":\"APM4\",\"3465\":\"MTR10\",\"3466\":\"TSC13\",\"3467\":\"NOP14\",\"3468\":\"PNO1\",\"3469\":\"YOS9\",\"3470\":\"AFI1\",\"3471\":\"DUF1\",\"3472\":\"ECM3\",\"3473\":\"MEX67\",\"3474\":\"RIB3\",\"3475\":\"YPT6\",\"3476\":\"NHA1\",\"3477\":\"MED11\",\"3478\":\"SEY1\",\"3479\":\"DET1\",\"3480\":\"Q99296\",\"3481\":\"ODC2\",\"3482\":\"ISN1\",\"3483\":\"MPD2\",\"3484\":\"DDP1\",\"3485\":\"FSH3\",\"3486\":\"HRP1\",\"3487\":\"VCX1\",\"3488\":\"TRS33\",\"3489\":\"IGO2\",\"3490\":\"HTL1\"},\"Compartment\":{\"0\":\"undefined\",\"1\":\"mitochondria\",\"2\":\"nucleus\",\"3\":\"nucleus\",\"4\":\"ribosome\",\"5\":\"undefined\",\"6\":\"nucleus\",\"7\":\"undefined\",\"8\":\"proteasome\",\"9\":\"undefined\",\"10\":\"ribosome\",\"11\":\"undefined\",\"12\":\"cytosol\",\"13\":\"undefined\",\"14\":\"mitochondria\",\"15\":\"undefined\",\"16\":\"mitochondria\",\"17\":\"mitochondria\",\"18\":\"mitochondria\",\"19\":\"undefined\",\"20\":\"cytosol\",\"21\":\"cytosol\",\"22\":\"cytosol\",\"23\":\"undefined\",\"24\":\"undefined\",\"25\":\"mitochondria\",\"26\":\"mitochondria\",\"27\":\"undefined\",\"28\":\"mitochondria\",\"29\":\"mitochondria\",\"30\":\"cytosol\",\"31\":\"mitochondria\",\"32\":\"cytosol\",\"33\":\"undefined\",\"34\":\"cytosol\",\"35\":\"cytosol\",\"36\":\"vacuole\",\"37\":\"cytosol\",\"38\":\"cytosol\",\"39\":\"cytosol\",\"40\":\"mitochondria\",\"41\":\"mitochondria\",\"42\":\"cytosol\",\"43\":\"cytosol\",\"44\":\"cytosol\",\"45\":\"mitochondria\",\"46\":\"cytosol\",\"47\":\"cytosol\",\"48\":\"cytosol\",\"49\":\"cytosol\",\"50\":\"cytosol\",\"51\":\"undefined\",\"52\":\"undefined\",\"53\":\"PM\",\"54\":\"PM\",\"55\":\"undefined\",\"56\":\"nucleus\",\"57\":\"nucleus\",\"58\":\"mitochondria\",\"59\":\"ribosome\",\"60\":\"ribosome\",\"61\":\"cytosol\",\"62\":\"cytosol\",\"63\":\"mitochondria\",\"64\":\"cytosol\",\"65\":\"nucleus\",\"66\":\"nucleus\",\"67\":\"mitochondria\",\"68\":\"undefined\",\"69\":\"cytosol\",\"70\":\"cytosol\",\"71\":\"mitochondria\",\"72\":\"cytosol\",\"73\":\"nucleus\",\"74\":\"nucleus\",\"75\":\"cytosol\",\"76\":\"undefined\",\"77\":\"cytosol\",\"78\":\"undefined\",\"79\":\"ribosome\",\"80\":\"ribosome\",\"81\":\"mitochondria\",\"82\":\"nucleus\",\"83\":\"cytosol\",\"84\":\"cytosol\",\"85\":\"mitochondria\",\"86\":\"cytosol\",\"87\":\"cytosol\",\"88\":\"undefined\",\"89\":\"undefined\",\"90\":\"mitochondria\",\"91\":\"nucleus\",\"92\":\"PM\",\"93\":\"undefined\",\"94\":\"cytosol\",\"95\":\"ribosome\",\"96\":\"ribosome\",\"97\":\"ribosome\",\"98\":\"cytosol\",\"99\":\"ER\",\"100\":\"ER\",\"101\":\"undefined\",\"102\":\"mitochondria\",\"103\":\"cytosol\",\"104\":\"undefined\",\"105\":\"ribosome\",\"106\":\"ribosome\",\"107\":\"ribosome\",\"108\":\"ribosome\",\"109\":\"undefined\",\"110\":\"undefined\",\"111\":\"ribosome\",\"112\":\"ribosome\",\"113\":\"ribosome\",\"114\":\"ribosome\",\"115\":\"ribosome\",\"116\":\"undefined\",\"117\":\"nucleus\",\"118\":\"undefined\",\"119\":\"cytosol\",\"120\":\"undefined\",\"121\":\"undefined\",\"122\":\"undefined\",\"123\":\"cytosol\",\"124\":\"mitochondria\",\"125\":\"cytosol\",\"126\":\"undefined\",\"127\":\"ER\",\"128\":\"undefined\",\"129\":\"undefined\",\"130\":\"undefined\",\"131\":\"undefined\",\"132\":\"nucleus\",\"133\":\"nucleus\",\"134\":\"undefined\",\"135\":\"undefined\",\"136\":\"PM\",\"137\":\"nucleus\",\"138\":\"undefined\",\"139\":\"undefined\",\"140\":\"undefined\",\"141\":\"undefined\",\"142\":\"PM\",\"143\":\"undefined\",\"144\":\"undefined\",\"145\":\"undefined\",\"146\":\"nucleus\",\"147\":\"undefined\",\"148\":\"nucleus\",\"149\":\"undefined\",\"150\":\"mitochondria\",\"151\":\"cytosol\",\"152\":\"cytosol\",\"153\":\"cytosol\",\"154\":\"mitochondria\",\"155\":\"mitochondria\",\"156\":\"cytosol\",\"157\":\"undefined\",\"158\":\"mitochondria\",\"159\":\"undefined\",\"160\":\"mitochondria\",\"161\":\"mitochondria\",\"162\":\"undefined\",\"163\":\"mitochondria\",\"164\":\"mitochondria\",\"165\":\"cytosol\",\"166\":\"cytosol\",\"167\":\"cytosol\",\"168\":\"cytosol\",\"169\":\"undefined\",\"170\":\"cytosol\",\"171\":\"mitochondria\",\"172\":\"vacuole\",\"173\":\"nucleus\",\"174\":\"nucleus\",\"175\":\"cytosol\",\"176\":\"mitochondria\",\"177\":\"cytosol\",\"178\":\"undefined\",\"179\":\"ribosome\",\"180\":\"undefined\",\"181\":\"cytosol\",\"182\":\"cytosol\",\"183\":\"mitochondria\",\"184\":\"undefined\",\"185\":\"undefined\",\"186\":\"cytosol\",\"187\":\"nucleus\",\"188\":\"undefined\",\"189\":\"undefined\",\"190\":\"undefined\",\"191\":\"undefined\",\"192\":\"PM\",\"193\":\"undefined\",\"194\":\"mitochondria\",\"195\":\"mitochondria\",\"196\":\"mitochondria\",\"197\":\"ER\",\"198\":\"mitochondria\",\"199\":\"nucleus\",\"200\":\"cytosol\",\"201\":\"undefined\",\"202\":\"PM\",\"203\":\"cytosol\",\"204\":\"undefined\",\"205\":\"undefined\",\"206\":\"undefined\",\"207\":\"cytosol\",\"208\":\"undefined\",\"209\":\"vacuole\",\"210\":\"cytosol\",\"211\":\"mitochondria\",\"212\":\"mitochondria\",\"213\":\"nucleus\",\"214\":\"Golgi\",\"215\":\"mitochondria\",\"216\":\"cytosol\",\"217\":\"cytosol\",\"218\":\"undefined\",\"219\":\"cytosol\",\"220\":\"cytosol\",\"221\":\"mitochondria\",\"222\":\"undefined\",\"223\":\"ribosome\",\"224\":\"ribosome\",\"225\":\"ribosome\",\"226\":\"undefined\",\"227\":\"undefined\",\"228\":\"mitochondria\",\"229\":\"mitochondria\",\"230\":\"cytosol\",\"231\":\"ribosome\",\"232\":\"ribosome\",\"233\":\"ribosome\",\"234\":\"ribosome\",\"235\":\"ribosome\",\"236\":\"ribosome\",\"237\":\"ribosome\",\"238\":\"ribosome\",\"239\":\"ribosome\",\"240\":\"ribosome\",\"241\":\"ribosome\",\"242\":\"ribosome\",\"243\":\"ribosome\",\"244\":\"ribosome\",\"245\":\"ribosome\",\"246\":\"ribosome\",\"247\":\"ribosome\",\"248\":\"ribosome\",\"249\":\"ribosome\",\"250\":\"undefined\",\"251\":\"cytosol\",\"252\":\"mitochondria\",\"253\":\"nucleus\",\"254\":\"mitochondria\",\"255\":\"mitochondria\",\"256\":\"undefined\",\"257\":\"cytosol\",\"258\":\"ER\",\"259\":\"ribosome\",\"260\":\"cytosol\",\"261\":\"mitochondria\",\"262\":\"ribosome\",\"263\":\"PM\",\"264\":\"mitochondria\",\"265\":\"mitochondria\",\"266\":\"cytosol\",\"267\":\"nucleus\",\"268\":\"nucleus\",\"269\":\"nucleus\",\"270\":\"undefined\",\"271\":\"Golgi\",\"272\":\"cytosol\",\"273\":\"mitochondria\",\"274\":\"undefined\",\"275\":\"cytosol\",\"276\":\"undefined\",\"277\":\"cytosol\",\"278\":\"vacuole\",\"279\":\"nucleus\",\"280\":\"undefined\",\"281\":\"ER\",\"282\":\"undefined\",\"283\":\"cytosol\",\"284\":\"undefined\",\"285\":\"cytosol\",\"286\":\"mitochondria\",\"287\":\"nucleus\",\"288\":\"cytosol\",\"289\":\"nucleus\",\"290\":\"undefined\",\"291\":\"nucleus\",\"292\":\"undefined\",\"293\":\"PM\",\"294\":\"cytosol\",\"295\":\"undefined\",\"296\":\"ER\",\"297\":\"undefined\",\"298\":\"mitochondria\",\"299\":\"mitochondria\",\"300\":\"undefined\",\"301\":\"mitochondria\",\"302\":\"cytosol\",\"303\":\"undefined\",\"304\":\"cytosol\",\"305\":\"vacuole\",\"306\":\"undefined\",\"307\":\"cytosol\",\"308\":\"undefined\",\"309\":\"cytosol\",\"310\":\"Golgi\",\"311\":\"undefined\",\"312\":\"undefined\",\"313\":\"cytosol\",\"314\":\"undefined\",\"315\":\"cytosol\",\"316\":\"undefined\",\"317\":\"nucleus\",\"318\":\"mitochondria\",\"319\":\"undefined\",\"320\":\"Golgi\",\"321\":\"cytosol\",\"322\":\"undefined\",\"323\":\"undefined\",\"324\":\"ER\",\"325\":\"undefined\",\"326\":\"undefined\",\"327\":\"ribosome\",\"328\":\"ribosome\",\"329\":\"ribosome\",\"330\":\"nucleus\",\"331\":\"undefined\",\"332\":\"undefined\",\"333\":\"vacuole\",\"334\":\"cytosol\",\"335\":\"undefined\",\"336\":\"undefined\",\"337\":\"mitochondria\",\"338\":\"undefined\",\"339\":\"cytosol\",\"340\":\"cytosol\",\"341\":\"undefined\",\"342\":\"vacuole\",\"343\":\"cytosol\",\"344\":\"undefined\",\"345\":\"vacuole\",\"346\":\"ER\",\"347\":\"NE\",\"348\":\"mitochondria\",\"349\":\"nucleus\",\"350\":\"cytosol\",\"351\":\"cytosol\",\"352\":\"mitochondria\",\"353\":\"cytosol\",\"354\":\"undefined\",\"355\":\"undefined\",\"356\":\"ER\",\"357\":\"mitochondria\",\"358\":\"nucleus\",\"359\":\"undefined\",\"360\":\"cytosol\",\"361\":\"cytosol\",\"362\":\"undefined\",\"363\":\"cytosol\",\"364\":\"cytosol\",\"365\":\"nucleus\",\"366\":\"cytosol\",\"367\":\"undefined\",\"368\":\"cytosol\",\"369\":\"cytosol\",\"370\":\"nucleus\",\"371\":\"undefined\",\"372\":\"undefined\",\"373\":\"undefined\",\"374\":\"undefined\",\"375\":\"cytosol\",\"376\":\"vacuole\",\"377\":\"nucleus\",\"378\":\"mitochondria\",\"379\":\"mitochondria\",\"380\":\"ER\",\"381\":\"cytosol\",\"382\":\"mitochondria\",\"383\":\"cytosol\",\"384\":\"ER\",\"385\":\"mitochondria\",\"386\":\"nucleus\",\"387\":\"undefined\",\"388\":\"ER\",\"389\":\"Golgi\",\"390\":\"cytosol\",\"391\":\"cytosol\",\"392\":\"nucleus\",\"393\":\"undefined\",\"394\":\"undefined\",\"395\":\"ribosome\",\"396\":\"nucleus\",\"397\":\"nucleus\",\"398\":\"undefined\",\"399\":\"undefined\",\"400\":\"vacuole\",\"401\":\"cytosol\",\"402\":\"mitochondria\",\"403\":\"undefined\",\"404\":\"undefined\",\"405\":\"mitochondria\",\"406\":\"nucleus\",\"407\":\"cytosol\",\"408\":\"undefined\",\"409\":\"cytosol\",\"410\":\"cytosol\",\"411\":\"nucleus\",\"412\":\"undefined\",\"413\":\"undefined\",\"414\":\"ER\",\"415\":\"mitochondria\",\"416\":\"mitochondria\",\"417\":\"nucleus\",\"418\":\"mitochondria\",\"419\":\"mitochondria\",\"420\":\"cytosol\",\"421\":\"undefined\",\"422\":\"undefined\",\"423\":\"undefined\",\"424\":\"PM\",\"425\":\"nucleus\",\"426\":\"undefined\",\"427\":\"mitochondria\",\"428\":\"undefined\",\"429\":\"vacuole\",\"430\":\"undefined\",\"431\":\"undefined\",\"432\":\"cytosol\",\"433\":\"undefined\",\"434\":\"undefined\",\"435\":\"undefined\",\"436\":\"mitochondria\",\"437\":\"nucleus\",\"438\":\"cytosol\",\"439\":\"mitochondria\",\"440\":\"undefined\",\"441\":\"undefined\",\"442\":\"undefined\",\"443\":\"PM\",\"444\":\"nucleus\",\"445\":\"undefined\",\"446\":\"nucleus\",\"447\":\"PM\",\"448\":\"undefined\",\"449\":\"undefined\",\"450\":\"cytosol\",\"451\":\"mitochondria\",\"452\":\"mitochondria\",\"453\":\"mitochondria\",\"454\":\"cytosol\",\"455\":\"cytosol\",\"456\":\"undefined\",\"457\":\"cytosol\",\"458\":\"undefined\",\"459\":\"vacuole\",\"460\":\"undefined\",\"461\":\"undefined\",\"462\":\"nucleus\",\"463\":\"nucleus\",\"464\":\"nucleus\",\"465\":\"nucleus\",\"466\":\"nucleus\",\"467\":\"nucleus\",\"468\":\"nucleus\",\"469\":\"undefined\",\"470\":\"undefined\",\"471\":\"nucleus\",\"472\":\"cytosol\",\"473\":\"undefined\",\"474\":\"cytosol\",\"475\":\"undefined\",\"476\":\"NE\",\"477\":\"vacuole\",\"478\":\"mitochondria\",\"479\":\"ER\",\"480\":\"cytosol\",\"481\":\"proteasome\",\"482\":\"proteasome\",\"483\":\"cytosol\",\"484\":\"undefined\",\"485\":\"nucleus\",\"486\":\"undefined\",\"487\":\"undefined\",\"488\":\"undefined\",\"489\":\"undefined\",\"490\":\"undefined\",\"491\":\"nucleus\",\"492\":\"mitochondria\",\"493\":\"undefined\",\"494\":\"nucleus\",\"495\":\"undefined\",\"496\":\"mitochondria\",\"497\":\"mitochondria\",\"498\":\"ER\",\"499\":\"nucleus\",\"500\":\"undefined\",\"501\":\"mitochondria\",\"502\":\"undefined\",\"503\":\"undefined\",\"504\":\"ER\",\"505\":\"nucleus\",\"506\":\"undefined\",\"507\":\"undefined\",\"508\":\"mitochondria\",\"509\":\"mitochondria\",\"510\":\"undefined\",\"511\":\"nucleus\",\"512\":\"undefined\",\"513\":\"undefined\",\"514\":\"proteasome\",\"515\":\"PM\",\"516\":\"undefined\",\"517\":\"undefined\",\"518\":\"undefined\",\"519\":\"vacuole\",\"520\":\"undefined\",\"521\":\"undefined\",\"522\":\"undefined\",\"523\":\"undefined\",\"524\":\"undefined\",\"525\":\"cytosol\",\"526\":\"vacuole\",\"527\":\"PM\",\"528\":\"nucleus\",\"529\":\"nucleus\",\"530\":\"mitochondria\",\"531\":\"mitochondria\",\"532\":\"undefined\",\"533\":\"mitochondria\",\"534\":\"undefined\",\"535\":\"undefined\",\"536\":\"vacuole\",\"537\":\"nucleus\",\"538\":\"undefined\",\"539\":\"cytosol\",\"540\":\"cytosol\",\"541\":\"undefined\",\"542\":\"undefined\",\"543\":\"undefined\",\"544\":\"undefined\",\"545\":\"mitochondria\",\"546\":\"undefined\",\"547\":\"undefined\",\"548\":\"ribosome\",\"549\":\"cytosol\",\"550\":\"nucleus\",\"551\":\"undefined\",\"552\":\"undefined\",\"553\":\"PM\",\"554\":\"undefined\",\"555\":\"nucleus\",\"556\":\"cytosol\",\"557\":\"mitochondria\",\"558\":\"undefined\",\"559\":\"mitochondria\",\"560\":\"cytosol\",\"561\":\"undefined\",\"562\":\"PM\",\"563\":\"undefined\",\"564\":\"nucleus\",\"565\":\"proteasome\",\"566\":\"proteasome\",\"567\":\"mitochondria\",\"568\":\"Golgi\",\"569\":\"vacuole\",\"570\":\"mitochondria\",\"571\":\"proteasome\",\"572\":\"undefined\",\"573\":\"undefined\",\"574\":\"undefined\",\"575\":\"PM\",\"576\":\"undefined\",\"577\":\"ribosome\",\"578\":\"undefined\",\"579\":\"undefined\",\"580\":\"undefined\",\"581\":\"nucleus\",\"582\":\"undefined\",\"583\":\"undefined\",\"584\":\"undefined\",\"585\":\"undefined\",\"586\":\"cytosol\",\"587\":\"undefined\",\"588\":\"undefined\",\"589\":\"undefined\",\"590\":\"undefined\",\"591\":\"undefined\",\"592\":\"undefined\",\"593\":\"undefined\",\"594\":\"undefined\",\"595\":\"mitochondria\",\"596\":\"mitochondria\",\"597\":\"cytosol\",\"598\":\"proteasome\",\"599\":\"undefined\",\"600\":\"ER\",\"601\":\"LD\",\"602\":\"mitochondria\",\"603\":\"undefined\",\"604\":\"undefined\",\"605\":\"undefined\",\"606\":\"undefined\",\"607\":\"undefined\",\"608\":\"ER\",\"609\":\"undefined\",\"610\":\"undefined\",\"611\":\"undefined\",\"612\":\"ER\",\"613\":\"PM\",\"614\":\"undefined\",\"615\":\"undefined\",\"616\":\"mitochondria\",\"617\":\"undefined\",\"618\":\"vacuole\",\"619\":\"undefined\",\"620\":\"undefined\",\"621\":\"nucleus\",\"622\":\"nucleus\",\"623\":\"PM\",\"624\":\"Golgi\",\"625\":\"ER\",\"626\":\"undefined\",\"627\":\"undefined\",\"628\":\"nucleus\",\"629\":\"undefined\",\"630\":\"undefined\",\"631\":\"mitochondria\",\"632\":\"cytosol\",\"633\":\"mitochondria\",\"634\":\"undefined\",\"635\":\"undefined\",\"636\":\"undefined\",\"637\":\"nucleus\",\"638\":\"undefined\",\"639\":\"undefined\",\"640\":\"undefined\",\"641\":\"Golgi\",\"642\":\"nucleus\",\"643\":\"ribosome\",\"644\":\"proteasome\",\"645\":\"undefined\",\"646\":\"vacuole\",\"647\":\"nucleus\",\"648\":\"nucleus\",\"649\":\"PM\",\"650\":\"undefined\",\"651\":\"undefined\",\"652\":\"undefined\",\"653\":\"undefined\",\"654\":\"undefined\",\"655\":\"undefined\",\"656\":\"mitochondria\",\"657\":\"ER\",\"658\":\"undefined\",\"659\":\"undefined\",\"660\":\"ER\",\"661\":\"nucleus\",\"662\":\"nucleus\",\"663\":\"mitochondria\",\"664\":\"nucleus\",\"665\":\"ER\",\"666\":\"undefined\",\"667\":\"mitochondria\",\"668\":\"undefined\",\"669\":\"ER\",\"670\":\"undefined\",\"671\":\"nucleus\",\"672\":\"nucleus\",\"673\":\"undefined\",\"674\":\"undefined\",\"675\":\"mitochondria\",\"676\":\"undefined\",\"677\":\"undefined\",\"678\":\"undefined\",\"679\":\"undefined\",\"680\":\"undefined\",\"681\":\"undefined\",\"682\":\"undefined\",\"683\":\"undefined\",\"684\":\"mitochondria\",\"685\":\"nucleus\",\"686\":\"mitochondria\",\"687\":\"nucleus\",\"688\":\"ribosome\",\"689\":\"undefined\",\"690\":\"PM\",\"691\":\"cytosol\",\"692\":\"Golgi\",\"693\":\"nucleus\",\"694\":\"nucleus\",\"695\":\"ribosome\",\"696\":\"ribosome\",\"697\":\"ribosome\",\"698\":\"ribosome\",\"699\":\"nucleus\",\"700\":\"undefined\",\"701\":\"undefined\",\"702\":\"undefined\",\"703\":\"nucleus\",\"704\":\"vacuole\",\"705\":\"vacuole\",\"706\":\"cytosol\",\"707\":\"undefined\",\"708\":\"mitochondria\",\"709\":\"nucleus\",\"710\":\"mitochondria\",\"711\":\"undefined\",\"712\":\"vacuole\",\"713\":\"Golgi\",\"714\":\"Golgi\",\"715\":\"ER\",\"716\":\"mitochondria\",\"717\":\"undefined\",\"718\":\"nucleus\",\"719\":\"nucleus\",\"720\":\"mitochondria\",\"721\":\"mitochondria\",\"722\":\"undefined\",\"723\":\"cytosol\",\"724\":\"cytosol\",\"725\":\"undefined\",\"726\":\"undefined\",\"727\":\"undefined\",\"728\":\"undefined\",\"729\":\"ER\",\"730\":\"undefined\",\"731\":\"undefined\",\"732\":\"cytosol\",\"733\":\"undefined\",\"734\":\"mitochondria\",\"735\":\"undefined\",\"736\":\"undefined\",\"737\":\"mitochondria\",\"738\":\"cytosol\",\"739\":\"ER\",\"740\":\"undefined\",\"741\":\"mitochondria\",\"742\":\"mitochondria\",\"743\":\"undefined\",\"744\":\"nucleus\",\"745\":\"undefined\",\"746\":\"cytosol\",\"747\":\"undefined\",\"748\":\"PM\",\"749\":\"ribosome\",\"750\":\"undefined\",\"751\":\"undefined\",\"752\":\"nucleus\",\"753\":\"nucleus\",\"754\":\"undefined\",\"755\":\"nucleus\",\"756\":\"cytosol\",\"757\":\"nucleus\",\"758\":\"cytosol\",\"759\":\"undefined\",\"760\":\"ER\",\"761\":\"cytosol\",\"762\":\"undefined\",\"763\":\"undefined\",\"764\":\"undefined\",\"765\":\"undefined\",\"766\":\"proteasome\",\"767\":\"nucleus\",\"768\":\"undefined\",\"769\":\"mitochondria\",\"770\":\"undefined\",\"771\":\"undefined\",\"772\":\"mitochondria\",\"773\":\"undefined\",\"774\":\"undefined\",\"775\":\"cytosol\",\"776\":\"undefined\",\"777\":\"mitochondria\",\"778\":\"cytosol\",\"779\":\"undefined\",\"780\":\"nucleus\",\"781\":\"undefined\",\"782\":\"nucleus\",\"783\":\"vacuole\",\"784\":\"ER\",\"785\":\"undefined\",\"786\":\"undefined\",\"787\":\"nucleus\",\"788\":\"vacuole\",\"789\":\"cytosol\",\"790\":\"undefined\",\"791\":\"Golgi\",\"792\":\"cytosol\",\"793\":\"mitochondria\",\"794\":\"undefined\",\"795\":\"cytosol\",\"796\":\"cytosol\",\"797\":\"mitochondria\",\"798\":\"nucleus\",\"799\":\"cytosol\",\"800\":\"cytosol\",\"801\":\"mitochondria\",\"802\":\"cytosol\",\"803\":\"mitochondria\",\"804\":\"mitochondria\",\"805\":\"undefined\",\"806\":\"undefined\",\"807\":\"cytosol\",\"808\":\"undefined\",\"809\":\"undefined\",\"810\":\"undefined\",\"811\":\"mitochondria\",\"812\":\"mitochondria\",\"813\":\"nucleus\",\"814\":\"undefined\",\"815\":\"mitochondria\",\"816\":\"NE\",\"817\":\"undefined\",\"818\":\"undefined\",\"819\":\"undefined\",\"820\":\"mitochondria\",\"821\":\"ER\",\"822\":\"undefined\",\"823\":\"undefined\",\"824\":\"cytosol\",\"825\":\"nucleus\",\"826\":\"undefined\",\"827\":\"undefined\",\"828\":\"undefined\",\"829\":\"ER\",\"830\":\"cytosol\",\"831\":\"undefined\",\"832\":\"undefined\",\"833\":\"undefined\",\"834\":\"vacuole\",\"835\":\"nucleus\",\"836\":\"ER\",\"837\":\"cytosol\",\"838\":\"proteasome\",\"839\":\"undefined\",\"840\":\"undefined\",\"841\":\"vacuole\",\"842\":\"mitochondria\",\"843\":\"mitochondria\",\"844\":\"peroxisome\",\"845\":\"mitochondria\",\"846\":\"undefined\",\"847\":\"cytosol\",\"848\":\"mitochondria\",\"849\":\"mitochondria\",\"850\":\"undefined\",\"851\":\"PM\",\"852\":\"PM\",\"853\":\"cytosol\",\"854\":\"ER\",\"855\":\"undefined\",\"856\":\"undefined\",\"857\":\"PM\",\"858\":\"PM\",\"859\":\"PM\",\"860\":\"cytosol\",\"861\":\"cytosol\",\"862\":\"undefined\",\"863\":\"mitochondria\",\"864\":\"ER\",\"865\":\"ER\",\"866\":\"undefined\",\"867\":\"nucleus\",\"868\":\"nucleus\",\"869\":\"undefined\",\"870\":\"undefined\",\"871\":\"PM\",\"872\":\"PM\",\"873\":\"undefined\",\"874\":\"undefined\",\"875\":\"nucleus\",\"876\":\"nucleus\",\"877\":\"proteasome\",\"878\":\"undefined\",\"879\":\"NE\",\"880\":\"NE\",\"881\":\"undefined\",\"882\":\"cytosol\",\"883\":\"undefined\",\"884\":\"nucleus\",\"885\":\"undefined\",\"886\":\"nucleus\",\"887\":\"undefined\",\"888\":\"undefined\",\"889\":\"undefined\",\"890\":\"cytosol\",\"891\":\"nucleus\",\"892\":\"nucleus\",\"893\":\"undefined\",\"894\":\"nucleus\",\"895\":\"vacuole\",\"896\":\"mitochondria\",\"897\":\"proteasome\",\"898\":\"undefined\",\"899\":\"undefined\",\"900\":\"PM\",\"901\":\"nucleus\",\"902\":\"undefined\",\"903\":\"undefined\",\"904\":\"undefined\",\"905\":\"undefined\",\"906\":\"mitochondria\",\"907\":\"cytosol\",\"908\":\"nucleus\",\"909\":\"undefined\",\"910\":\"undefined\",\"911\":\"undefined\",\"912\":\"cytosol\",\"913\":\"undefined\",\"914\":\"nucleus\",\"915\":\"nucleus\",\"916\":\"undefined\",\"917\":\"undefined\",\"918\":\"undefined\",\"919\":\"undefined\",\"920\":\"undefined\",\"921\":\"undefined\",\"922\":\"mitochondria\",\"923\":\"undefined\",\"924\":\"cytosol\",\"925\":\"undefined\",\"926\":\"vacuole\",\"927\":\"mitochondria\",\"928\":\"cytosol\",\"929\":\"undefined\",\"930\":\"ER\",\"931\":\"Golgi\",\"932\":\"PM\",\"933\":\"cytosol\",\"934\":\"undefined\",\"935\":\"Golgi\",\"936\":\"undefined\",\"937\":\"nucleus\",\"938\":\"undefined\",\"939\":\"undefined\",\"940\":\"undefined\",\"941\":\"nucleus\",\"942\":\"undefined\",\"943\":\"undefined\",\"944\":\"cytosol\",\"945\":\"nucleus\",\"946\":\"undefined\",\"947\":\"ER\",\"948\":\"mitochondria\",\"949\":\"undefined\",\"950\":\"undefined\",\"951\":\"PM\",\"952\":\"undefined\",\"953\":\"undefined\",\"954\":\"undefined\",\"955\":\"mitochondria\",\"956\":\"vacuole\",\"957\":\"mitochondria\",\"958\":\"undefined\",\"959\":\"undefined\",\"960\":\"undefined\",\"961\":\"PM\",\"962\":\"undefined\",\"963\":\"undefined\",\"964\":\"undefined\",\"965\":\"nucleus\",\"966\":\"nucleus\",\"967\":\"undefined\",\"968\":\"mitochondria\",\"969\":\"undefined\",\"970\":\"mitochondria\",\"971\":\"PM\",\"972\":\"vacuole\",\"973\":\"PM\",\"974\":\"undefined\",\"975\":\"mitochondria\",\"976\":\"undefined\",\"977\":\"undefined\",\"978\":\"undefined\",\"979\":\"undefined\",\"980\":\"mitochondria\",\"981\":\"mitochondria\",\"982\":\"undefined\",\"983\":\"Golgi\",\"984\":\"cytosol\",\"985\":\"nucleus\",\"986\":\"mitochondria\",\"987\":\"mitochondria\",\"988\":\"nucleus\",\"989\":\"PM\",\"990\":\"mitochondria\",\"991\":\"mitochondria\",\"992\":\"undefined\",\"993\":\"ER\",\"994\":\"nucleus\",\"995\":\"undefined\",\"996\":\"nucleus\",\"997\":\"undefined\",\"998\":\"vacuole\",\"999\":\"vacuole\",\"1000\":\"nucleus\",\"1001\":\"ER\",\"1002\":\"ER\",\"1003\":\"undefined\",\"1004\":\"undefined\",\"1005\":\"nucleus\",\"1006\":\"undefined\",\"1007\":\"nucleus\",\"1008\":\"undefined\",\"1009\":\"ER\",\"1010\":\"proteasome\",\"1011\":\"proteasome\",\"1012\":\"proteasome\",\"1013\":\"undefined\",\"1014\":\"PM\",\"1015\":\"undefined\",\"1016\":\"nucleus\",\"1017\":\"undefined\",\"1018\":\"mitochondria\",\"1019\":\"mitochondria\",\"1020\":\"cytosol\",\"1021\":\"undefined\",\"1022\":\"cytosol\",\"1023\":\"nucleus\",\"1024\":\"undefined\",\"1025\":\"undefined\",\"1026\":\"undefined\",\"1027\":\"undefined\",\"1028\":\"cytosol\",\"1029\":\"undefined\",\"1030\":\"PM\",\"1031\":\"ER\",\"1032\":\"nucleus\",\"1033\":\"undefined\",\"1034\":\"undefined\",\"1035\":\"nucleus\",\"1036\":\"undefined\",\"1037\":\"cytosol\",\"1038\":\"mitochondria\",\"1039\":\"nucleus\",\"1040\":\"undefined\",\"1041\":\"undefined\",\"1042\":\"undefined\",\"1043\":\"nucleus\",\"1044\":\"ribosome\",\"1045\":\"undefined\",\"1046\":\"cytosol\",\"1047\":\"nucleus\",\"1048\":\"mitochondria\",\"1049\":\"undefined\",\"1050\":\"ER\",\"1051\":\"undefined\",\"1052\":\"mitochondria\",\"1053\":\"ER\",\"1054\":\"ER\",\"1055\":\"ER\",\"1056\":\"undefined\",\"1057\":\"undefined\",\"1058\":\"Golgi\",\"1059\":\"undefined\",\"1060\":\"NE\",\"1061\":\"nucleus\",\"1062\":\"vacuole\",\"1063\":\"nucleus\",\"1064\":\"nucleus\",\"1065\":\"undefined\",\"1066\":\"LD\",\"1067\":\"undefined\",\"1068\":\"undefined\",\"1069\":\"undefined\",\"1070\":\"undefined\",\"1071\":\"mitochondria\",\"1072\":\"undefined\",\"1073\":\"undefined\",\"1074\":\"undefined\",\"1075\":\"mitochondria\",\"1076\":\"undefined\",\"1077\":\"Golgi\",\"1078\":\"vacuole\",\"1079\":\"nucleus\",\"1080\":\"undefined\",\"1081\":\"undefined\",\"1082\":\"nucleus\",\"1083\":\"NE\",\"1084\":\"undefined\",\"1085\":\"cytosol\",\"1086\":\"cytosol\",\"1087\":\"vacuole\",\"1088\":\"cytosol\",\"1089\":\"undefined\",\"1090\":\"undefined\",\"1091\":\"undefined\",\"1092\":\"undefined\",\"1093\":\"ER\",\"1094\":\"nucleus\",\"1095\":\"nucleus\",\"1096\":\"ER\",\"1097\":\"mitochondria\",\"1098\":\"undefined\",\"1099\":\"undefined\",\"1100\":\"undefined\",\"1101\":\"undefined\",\"1102\":\"nucleus\",\"1103\":\"undefined\",\"1104\":\"undefined\",\"1105\":\"nucleus\",\"1106\":\"ER\",\"1107\":\"undefined\",\"1108\":\"undefined\",\"1109\":\"undefined\",\"1110\":\"cytosol\",\"1111\":\"undefined\",\"1112\":\"cytosol\",\"1113\":\"cytosol\",\"1114\":\"ER\",\"1115\":\"vacuole\",\"1116\":\"undefined\",\"1117\":\"nucleus\",\"1118\":\"NE\",\"1119\":\"cytosol\",\"1120\":\"nucleus\",\"1121\":\"undefined\",\"1122\":\"undefined\",\"1123\":\"mitochondria\",\"1124\":\"mitochondria\",\"1125\":\"undefined\",\"1126\":\"undefined\",\"1127\":\"undefined\",\"1128\":\"cytosol\",\"1129\":\"nucleus\",\"1130\":\"cytosol\",\"1131\":\"mitochondria\",\"1132\":\"undefined\",\"1133\":\"ER\",\"1134\":\"undefined\",\"1135\":\"undefined\",\"1136\":\"undefined\",\"1137\":\"undefined\",\"1138\":\"undefined\",\"1139\":\"nucleus\",\"1140\":\"undefined\",\"1141\":\"ER\",\"1142\":\"undefined\",\"1143\":\"cytosol\",\"1144\":\"undefined\",\"1145\":\"mitochondria\",\"1146\":\"cytosol\",\"1147\":\"nucleus\",\"1148\":\"nucleus\",\"1149\":\"ER\",\"1150\":\"undefined\",\"1151\":\"undefined\",\"1152\":\"mitochondria\",\"1153\":\"ER\",\"1154\":\"cytosol\",\"1155\":\"mitochondria\",\"1156\":\"vacuole\",\"1157\":\"mitochondria\",\"1158\":\"undefined\",\"1159\":\"cytosol\",\"1160\":\"undefined\",\"1161\":\"undefined\",\"1162\":\"nucleus\",\"1163\":\"Golgi\",\"1164\":\"undefined\",\"1165\":\"nucleus\",\"1166\":\"undefined\",\"1167\":\"undefined\",\"1168\":\"undefined\",\"1169\":\"NE\",\"1170\":\"vacuole\",\"1171\":\"undefined\",\"1172\":\"nucleus\",\"1173\":\"mitochondria\",\"1174\":\"undefined\",\"1175\":\"undefined\",\"1176\":\"nucleus\",\"1177\":\"Golgi\",\"1178\":\"undefined\",\"1179\":\"undefined\",\"1180\":\"mitochondria\",\"1181\":\"undefined\",\"1182\":\"undefined\",\"1183\":\"undefined\",\"1184\":\"undefined\",\"1185\":\"nucleus\",\"1186\":\"nucleus\",\"1187\":\"undefined\",\"1188\":\"undefined\",\"1189\":\"nucleus\",\"1190\":\"undefined\",\"1191\":\"mitochondria\",\"1192\":\"undefined\",\"1193\":\"undefined\",\"1194\":\"cytosol\",\"1195\":\"LD\",\"1196\":\"undefined\",\"1197\":\"nucleus\",\"1198\":\"undefined\",\"1199\":\"undefined\",\"1200\":\"undefined\",\"1201\":\"ER\",\"1202\":\"undefined\",\"1203\":\"undefined\",\"1204\":\"cytosol\",\"1205\":\"undefined\",\"1206\":\"undefined\",\"1207\":\"undefined\",\"1208\":\"nucleus\",\"1209\":\"NE\",\"1210\":\"mitochondria\",\"1211\":\"undefined\",\"1212\":\"LD\",\"1213\":\"undefined\",\"1214\":\"undefined\",\"1215\":\"PM\",\"1216\":\"cytosol\",\"1217\":\"mitochondria\",\"1218\":\"mitochondria\",\"1219\":\"mitochondria\",\"1220\":\"mitochondria\",\"1221\":\"mitochondria\",\"1222\":\"mitochondria\",\"1223\":\"mitochondria\",\"1224\":\"mitochondria\",\"1225\":\"mitochondria\",\"1226\":\"mitochondria\",\"1227\":\"mitochondria\",\"1228\":\"undefined\",\"1229\":\"undefined\",\"1230\":\"undefined\",\"1231\":\"cytosol\",\"1232\":\"undefined\",\"1233\":\"cytosol\",\"1234\":\"mitochondria\",\"1235\":\"mitochondria\",\"1236\":\"undefined\",\"1237\":\"undefined\",\"1238\":\"undefined\",\"1239\":\"mitochondria\",\"1240\":\"vacuole\",\"1241\":\"cytosol\",\"1242\":\"undefined\",\"1243\":\"nucleus\",\"1244\":\"undefined\",\"1245\":\"nucleus\",\"1246\":\"cytosol\",\"1247\":\"cytosol\",\"1248\":\"ribosome\",\"1249\":\"cytosol\",\"1250\":\"PM\",\"1251\":\"ribosome\",\"1252\":\"cytosol\",\"1253\":\"mitochondria\",\"1254\":\"undefined\",\"1255\":\"Golgi\",\"1256\":\"Golgi\",\"1257\":\"undefined\",\"1258\":\"mitochondria\",\"1259\":\"undefined\",\"1260\":\"undefined\",\"1261\":\"undefined\",\"1262\":\"mitochondria\",\"1263\":\"undefined\",\"1264\":\"undefined\",\"1265\":\"PM\",\"1266\":\"PM\",\"1267\":\"nucleus\",\"1268\":\"mitochondria\",\"1269\":\"undefined\",\"1270\":\"undefined\",\"1271\":\"undefined\",\"1272\":\"vacuole\",\"1273\":\"undefined\",\"1274\":\"undefined\",\"1275\":\"nucleus\",\"1276\":\"undefined\",\"1277\":\"cytosol\",\"1278\":\"Golgi\",\"1279\":\"mitochondria\",\"1280\":\"undefined\",\"1281\":\"mitochondria\",\"1282\":\"mitochondria\",\"1283\":\"nucleus\",\"1284\":\"Golgi\",\"1285\":\"Golgi\",\"1286\":\"peroxisome\",\"1287\":\"ER\",\"1288\":\"LD\",\"1289\":\"undefined\",\"1290\":\"nucleus\",\"1291\":\"cytosol\",\"1292\":\"undefined\",\"1293\":\"cytosol\",\"1294\":\"undefined\",\"1295\":\"mitochondria\",\"1296\":\"Golgi\",\"1297\":\"mitochondria\",\"1298\":\"vacuole\",\"1299\":\"undefined\",\"1300\":\"Golgi\",\"1301\":\"undefined\",\"1302\":\"mitochondria\",\"1303\":\"nucleus\",\"1304\":\"mitochondria\",\"1305\":\"undefined\",\"1306\":\"mitochondria\",\"1307\":\"undefined\",\"1308\":\"ER\",\"1309\":\"NE\",\"1310\":\"undefined\",\"1311\":\"PM\",\"1312\":\"cytosol\",\"1313\":\"undefined\",\"1314\":\"undefined\",\"1315\":\"undefined\",\"1316\":\"undefined\",\"1317\":\"undefined\",\"1318\":\"nucleus\",\"1319\":\"undefined\",\"1320\":\"undefined\",\"1321\":\"cytosol\",\"1322\":\"ER\",\"1323\":\"undefined\",\"1324\":\"undefined\",\"1325\":\"undefined\",\"1326\":\"mitochondria\",\"1327\":\"cytosol\",\"1328\":\"PM\",\"1329\":\"undefined\",\"1330\":\"undefined\",\"1331\":\"undefined\",\"1332\":\"undefined\",\"1333\":\"vacuole\",\"1334\":\"vacuole\",\"1335\":\"PM\",\"1336\":\"undefined\",\"1337\":\"ER\",\"1338\":\"nucleus\",\"1339\":\"undefined\",\"1340\":\"nucleus\",\"1341\":\"ER\",\"1342\":\"undefined\",\"1343\":\"PM\",\"1344\":\"nucleus\",\"1345\":\"ER\",\"1346\":\"undefined\",\"1347\":\"undefined\",\"1348\":\"undefined\",\"1349\":\"undefined\",\"1350\":\"undefined\",\"1351\":\"ER\",\"1352\":\"undefined\",\"1353\":\"undefined\",\"1354\":\"undefined\",\"1355\":\"mitochondria\",\"1356\":\"mitochondria\",\"1357\":\"Golgi\",\"1358\":\"nucleus\",\"1359\":\"undefined\",\"1360\":\"vacuole\",\"1361\":\"undefined\",\"1362\":\"undefined\",\"1363\":\"undefined\",\"1364\":\"mitochondria\",\"1365\":\"mitochondria\",\"1366\":\"undefined\",\"1367\":\"vacuole\",\"1368\":\"nucleus\",\"1369\":\"undefined\",\"1370\":\"undefined\",\"1371\":\"undefined\",\"1372\":\"undefined\",\"1373\":\"undefined\",\"1374\":\"undefined\",\"1375\":\"mitochondria\",\"1376\":\"undefined\",\"1377\":\"undefined\",\"1378\":\"nucleus\",\"1379\":\"undefined\",\"1380\":\"ER\",\"1381\":\"undefined\",\"1382\":\"undefined\",\"1383\":\"cytosol\",\"1384\":\"cytosol\",\"1385\":\"ER\",\"1386\":\"undefined\",\"1387\":\"nucleus\",\"1388\":\"mitochondria\",\"1389\":\"undefined\",\"1390\":\"LD\",\"1391\":\"undefined\",\"1392\":\"undefined\",\"1393\":\"cytosol\",\"1394\":\"undefined\",\"1395\":\"proteasome\",\"1396\":\"cytosol\",\"1397\":\"ER\",\"1398\":\"undefined\",\"1399\":\"cytosol\",\"1400\":\"nucleus\",\"1401\":\"nucleus\",\"1402\":\"undefined\",\"1403\":\"undefined\",\"1404\":\"undefined\",\"1405\":\"undefined\",\"1406\":\"undefined\",\"1407\":\"undefined\",\"1408\":\"undefined\",\"1409\":\"undefined\",\"1410\":\"ER\",\"1411\":\"undefined\",\"1412\":\"undefined\",\"1413\":\"cytosol\",\"1414\":\"ribosome\",\"1415\":\"ER\",\"1416\":\"mitochondria\",\"1417\":\"cytosol\",\"1418\":\"cytosol\",\"1419\":\"ribosome\",\"1420\":\"nucleus\",\"1421\":\"undefined\",\"1422\":\"mitochondria\",\"1423\":\"cytosol\",\"1424\":\"undefined\",\"1425\":\"undefined\",\"1426\":\"nucleus\",\"1427\":\"cytosol\",\"1428\":\"undefined\",\"1429\":\"cytosol\",\"1430\":\"Golgi\",\"1431\":\"undefined\",\"1432\":\"vacuole\",\"1433\":\"undefined\",\"1434\":\"undefined\",\"1435\":\"undefined\",\"1436\":\"undefined\",\"1437\":\"vacuole\",\"1438\":\"ribosome\",\"1439\":\"undefined\",\"1440\":\"mitochondria\",\"1441\":\"undefined\",\"1442\":\"undefined\",\"1443\":\"proteasome\",\"1444\":\"undefined\",\"1445\":\"undefined\",\"1446\":\"ER\",\"1447\":\"undefined\",\"1448\":\"undefined\",\"1449\":\"ER\",\"1450\":\"cytosol\",\"1451\":\"undefined\",\"1452\":\"nucleus\",\"1453\":\"nucleus\",\"1454\":\"nucleus\",\"1455\":\"ER\",\"1456\":\"nucleus\",\"1457\":\"undefined\",\"1458\":\"undefined\",\"1459\":\"nucleus\",\"1460\":\"undefined\",\"1461\":\"cytosol\",\"1462\":\"nucleus\",\"1463\":\"undefined\",\"1464\":\"cytosol\",\"1465\":\"undefined\",\"1466\":\"undefined\",\"1467\":\"undefined\",\"1468\":\"undefined\",\"1469\":\"undefined\",\"1470\":\"undefined\",\"1471\":\"nucleus\",\"1472\":\"undefined\",\"1473\":\"undefined\",\"1474\":\"nucleus\",\"1475\":\"mitochondria\",\"1476\":\"ER\",\"1477\":\"undefined\",\"1478\":\"undefined\",\"1479\":\"undefined\",\"1480\":\"ER\",\"1481\":\"undefined\",\"1482\":\"vacuole\",\"1483\":\"undefined\",\"1484\":\"mitochondria\",\"1485\":\"undefined\",\"1486\":\"undefined\",\"1487\":\"nucleus\",\"1488\":\"vacuole\",\"1489\":\"undefined\",\"1490\":\"undefined\",\"1491\":\"undefined\",\"1492\":\"undefined\",\"1493\":\"undefined\",\"1494\":\"nucleus\",\"1495\":\"undefined\",\"1496\":\"undefined\",\"1497\":\"undefined\",\"1498\":\"undefined\",\"1499\":\"cytosol\",\"1500\":\"undefined\",\"1501\":\"undefined\",\"1502\":\"undefined\",\"1503\":\"undefined\",\"1504\":\"undefined\",\"1505\":\"vacuole\",\"1506\":\"cytosol\",\"1507\":\"ER\",\"1508\":\"ER\",\"1509\":\"undefined\",\"1510\":\"NE\",\"1511\":\"nucleus\",\"1512\":\"nucleus\",\"1513\":\"mitochondria\",\"1514\":\"mitochondria\",\"1515\":\"proteasome\",\"1516\":\"undefined\",\"1517\":\"ER\",\"1518\":\"nucleus\",\"1519\":\"undefined\",\"1520\":\"mitochondria\",\"1521\":\"undefined\",\"1522\":\"nucleus\",\"1523\":\"undefined\",\"1524\":\"undefined\",\"1525\":\"mitochondria\",\"1526\":\"nucleus\",\"1527\":\"undefined\",\"1528\":\"undefined\",\"1529\":\"nucleus\",\"1530\":\"undefined\",\"1531\":\"nucleus\",\"1532\":\"undefined\",\"1533\":\"PM\",\"1534\":\"vacuole\",\"1535\":\"nucleus\",\"1536\":\"undefined\",\"1537\":\"undefined\",\"1538\":\"undefined\",\"1539\":\"undefined\",\"1540\":\"vacuole\",\"1541\":\"nucleus\",\"1542\":\"Golgi\",\"1543\":\"vacuole\",\"1544\":\"undefined\",\"1545\":\"undefined\",\"1546\":\"mitochondria\",\"1547\":\"undefined\",\"1548\":\"cytosol\",\"1549\":\"undefined\",\"1550\":\"cytosol\",\"1551\":\"mitochondria\",\"1552\":\"nucleus\",\"1553\":\"undefined\",\"1554\":\"ER\",\"1555\":\"PM\",\"1556\":\"PM\",\"1557\":\"undefined\",\"1558\":\"undefined\",\"1559\":\"undefined\",\"1560\":\"cytosol\",\"1561\":\"PM\",\"1562\":\"PM\",\"1563\":\"undefined\",\"1564\":\"mitochondria\",\"1565\":\"ER\",\"1566\":\"undefined\",\"1567\":\"nucleus\",\"1568\":\"Golgi\",\"1569\":\"undefined\",\"1570\":\"ER\",\"1571\":\"undefined\",\"1572\":\"undefined\",\"1573\":\"undefined\",\"1574\":\"nucleus\",\"1575\":\"cytosol\",\"1576\":\"cytosol\",\"1577\":\"cytosol\",\"1578\":\"cytosol\",\"1579\":\"undefined\",\"1580\":\"undefined\",\"1581\":\"undefined\",\"1582\":\"undefined\",\"1583\":\"undefined\",\"1584\":\"undefined\",\"1585\":\"Golgi\",\"1586\":\"Golgi\",\"1587\":\"vacuole\",\"1588\":\"vacuole\",\"1589\":\"undefined\",\"1590\":\"undefined\",\"1591\":\"undefined\",\"1592\":\"undefined\",\"1593\":\"undefined\",\"1594\":\"nucleus\",\"1595\":\"mitochondria\",\"1596\":\"PM\",\"1597\":\"Golgi\",\"1598\":\"undefined\",\"1599\":\"undefined\",\"1600\":\"undefined\",\"1601\":\"undefined\",\"1602\":\"mitochondria\",\"1603\":\"undefined\",\"1604\":\"undefined\",\"1605\":\"undefined\",\"1606\":\"undefined\",\"1607\":\"undefined\",\"1608\":\"mitochondria\",\"1609\":\"nucleus\",\"1610\":\"undefined\",\"1611\":\"NE\",\"1612\":\"undefined\",\"1613\":\"undefined\",\"1614\":\"NE\",\"1615\":\"undefined\",\"1616\":\"cytosol\",\"1617\":\"nucleus\",\"1618\":\"undefined\",\"1619\":\"undefined\",\"1620\":\"undefined\",\"1621\":\"undefined\",\"1622\":\"cytosol\",\"1623\":\"mitochondria\",\"1624\":\"mitochondria\",\"1625\":\"mitochondria\",\"1626\":\"undefined\",\"1627\":\"undefined\",\"1628\":\"undefined\",\"1629\":\"undefined\",\"1630\":\"ER\",\"1631\":\"undefined\",\"1632\":\"nucleus\",\"1633\":\"undefined\",\"1634\":\"undefined\",\"1635\":\"mitochondria\",\"1636\":\"PM\",\"1637\":\"undefined\",\"1638\":\"PM\",\"1639\":\"vacuole\",\"1640\":\"Golgi\",\"1641\":\"undefined\",\"1642\":\"undefined\",\"1643\":\"ribosome\",\"1644\":\"undefined\",\"1645\":\"undefined\",\"1646\":\"undefined\",\"1647\":\"mitochondria\",\"1648\":\"mitochondria\",\"1649\":\"cytosol\",\"1650\":\"undefined\",\"1651\":\"undefined\",\"1652\":\"undefined\",\"1653\":\"undefined\",\"1654\":\"vacuole\",\"1655\":\"mitochondria\",\"1656\":\"cytosol\",\"1657\":\"undefined\",\"1658\":\"vacuole\",\"1659\":\"PM\",\"1660\":\"cytosol\",\"1661\":\"cytosol\",\"1662\":\"nucleus\",\"1663\":\"nucleus\",\"1664\":\"ER\",\"1665\":\"nucleus\",\"1666\":\"Golgi\",\"1667\":\"undefined\",\"1668\":\"undefined\",\"1669\":\"undefined\",\"1670\":\"nucleus\",\"1671\":\"cytosol\",\"1672\":\"undefined\",\"1673\":\"nucleus\",\"1674\":\"undefined\",\"1675\":\"Golgi\",\"1676\":\"nucleus\",\"1677\":\"mitochondria\",\"1678\":\"nucleus\",\"1679\":\"undefined\",\"1680\":\"proteasome\",\"1681\":\"nucleus\",\"1682\":\"undefined\",\"1683\":\"undefined\",\"1684\":\"undefined\",\"1685\":\"cytosol\",\"1686\":\"ER\",\"1687\":\"nucleus\",\"1688\":\"undefined\",\"1689\":\"undefined\",\"1690\":\"undefined\",\"1691\":\"undefined\",\"1692\":\"undefined\",\"1693\":\"undefined\",\"1694\":\"undefined\",\"1695\":\"mitochondria\",\"1696\":\"mitochondria\",\"1697\":\"mitochondria\",\"1698\":\"mitochondria\",\"1699\":\"cytosol\",\"1700\":\"nucleus\",\"1701\":\"ER\",\"1702\":\"undefined\",\"1703\":\"undefined\",\"1704\":\"NE\",\"1705\":\"NE\",\"1706\":\"cytosol\",\"1707\":\"undefined\",\"1708\":\"undefined\",\"1709\":\"undefined\",\"1710\":\"ER\",\"1711\":\"undefined\",\"1712\":\"nucleus\",\"1713\":\"undefined\",\"1714\":\"mitochondria\",\"1715\":\"undefined\",\"1716\":\"PM\",\"1717\":\"undefined\",\"1718\":\"nucleus\",\"1719\":\"undefined\",\"1720\":\"undefined\",\"1721\":\"Golgi\",\"1722\":\"mitochondria\",\"1723\":\"undefined\",\"1724\":\"cytosol\",\"1725\":\"undefined\",\"1726\":\"vacuole\",\"1727\":\"nucleus\",\"1728\":\"undefined\",\"1729\":\"undefined\",\"1730\":\"undefined\",\"1731\":\"undefined\",\"1732\":\"undefined\",\"1733\":\"undefined\",\"1734\":\"mitochondria\",\"1735\":\"cytosol\",\"1736\":\"undefined\",\"1737\":\"ER\",\"1738\":\"undefined\",\"1739\":\"undefined\",\"1740\":\"ribosome\",\"1741\":\"mitochondria\",\"1742\":\"undefined\",\"1743\":\"proteasome\",\"1744\":\"proteasome\",\"1745\":\"LD\",\"1746\":\"undefined\",\"1747\":\"ER\",\"1748\":\"undefined\",\"1749\":\"ER\",\"1750\":\"ER\",\"1751\":\"undefined\",\"1752\":\"proteasome\",\"1753\":\"undefined\",\"1754\":\"vacuole\",\"1755\":\"nucleus\",\"1756\":\"undefined\",\"1757\":\"mitochondria\",\"1758\":\"vacuole\",\"1759\":\"ER\",\"1760\":\"cytosol\",\"1761\":\"nucleus\",\"1762\":\"ER\",\"1763\":\"undefined\",\"1764\":\"undefined\",\"1765\":\"undefined\",\"1766\":\"nucleus\",\"1767\":\"undefined\",\"1768\":\"ER\",\"1769\":\"mitochondria\",\"1770\":\"nucleus\",\"1771\":\"undefined\",\"1772\":\"mitochondria\",\"1773\":\"undefined\",\"1774\":\"ER\",\"1775\":\"NE\",\"1776\":\"Golgi\",\"1777\":\"cytosol\",\"1778\":\"cytosol\",\"1779\":\"mitochondria\",\"1780\":\"nucleus\",\"1781\":\"undefined\",\"1782\":\"undefined\",\"1783\":\"undefined\",\"1784\":\"undefined\",\"1785\":\"undefined\",\"1786\":\"NE\",\"1787\":\"cytosol\",\"1788\":\"undefined\",\"1789\":\"undefined\",\"1790\":\"nucleus\",\"1791\":\"undefined\",\"1792\":\"cytosol\",\"1793\":\"undefined\",\"1794\":\"undefined\",\"1795\":\"undefined\",\"1796\":\"NE\",\"1797\":\"undefined\",\"1798\":\"cytosol\",\"1799\":\"undefined\",\"1800\":\"undefined\",\"1801\":\"undefined\",\"1802\":\"PM\",\"1803\":\"cytosol\",\"1804\":\"mitochondria\",\"1805\":\"undefined\",\"1806\":\"undefined\",\"1807\":\"mitochondria\",\"1808\":\"mitochondria\",\"1809\":\"nucleus\",\"1810\":\"ER\",\"1811\":\"vacuole\",\"1812\":\"Golgi\",\"1813\":\"nucleus\",\"1814\":\"cytosol\",\"1815\":\"undefined\",\"1816\":\"undefined\",\"1817\":\"cytosol\",\"1818\":\"mitochondria\",\"1819\":\"undefined\",\"1820\":\"undefined\",\"1821\":\"undefined\",\"1822\":\"undefined\",\"1823\":\"undefined\",\"1824\":\"undefined\",\"1825\":\"undefined\",\"1826\":\"undefined\",\"1827\":\"undefined\",\"1828\":\"undefined\",\"1829\":\"ER\",\"1830\":\"nucleus\",\"1831\":\"ER\",\"1832\":\"nucleus\",\"1833\":\"cytosol\",\"1834\":\"undefined\",\"1835\":\"ER\",\"1836\":\"Golgi\",\"1837\":\"undefined\",\"1838\":\"undefined\",\"1839\":\"undefined\",\"1840\":\"undefined\",\"1841\":\"undefined\",\"1842\":\"undefined\",\"1843\":\"undefined\",\"1844\":\"ER\",\"1845\":\"undefined\",\"1846\":\"undefined\",\"1847\":\"undefined\",\"1848\":\"undefined\",\"1849\":\"undefined\",\"1850\":\"undefined\",\"1851\":\"undefined\",\"1852\":\"nucleus\",\"1853\":\"undefined\",\"1854\":\"undefined\",\"1855\":\"undefined\",\"1856\":\"undefined\",\"1857\":\"undefined\",\"1858\":\"undefined\",\"1859\":\"undefined\",\"1860\":\"undefined\",\"1861\":\"vacuole\",\"1862\":\"mitochondria\",\"1863\":\"nucleus\",\"1864\":\"ER\",\"1865\":\"undefined\",\"1866\":\"undefined\",\"1867\":\"PM\",\"1868\":\"undefined\",\"1869\":\"nucleus\",\"1870\":\"PM\",\"1871\":\"ribosome\",\"1872\":\"undefined\",\"1873\":\"ribosome\",\"1874\":\"cytosol\",\"1875\":\"undefined\",\"1876\":\"cytosol\",\"1877\":\"ER\",\"1878\":\"undefined\",\"1879\":\"undefined\",\"1880\":\"undefined\",\"1881\":\"undefined\",\"1882\":\"ribosome\",\"1883\":\"vacuole\",\"1884\":\"undefined\",\"1885\":\"undefined\",\"1886\":\"undefined\",\"1887\":\"nucleus\",\"1888\":\"undefined\",\"1889\":\"cytosol\",\"1890\":\"nucleus\",\"1891\":\"undefined\",\"1892\":\"ER\",\"1893\":\"nucleus\",\"1894\":\"undefined\",\"1895\":\"peroxisome\",\"1896\":\"undefined\",\"1897\":\"undefined\",\"1898\":\"undefined\",\"1899\":\"undefined\",\"1900\":\"cytosol\",\"1901\":\"nucleus\",\"1902\":\"undefined\",\"1903\":\"undefined\",\"1904\":\"undefined\",\"1905\":\"undefined\",\"1906\":\"undefined\",\"1907\":\"undefined\",\"1908\":\"nucleus\",\"1909\":\"cytosol\",\"1910\":\"mitochondria\",\"1911\":\"nucleus\",\"1912\":\"mitochondria\",\"1913\":\"mitochondria\",\"1914\":\"ER\",\"1915\":\"cytosol\",\"1916\":\"mitochondria\",\"1917\":\"cytosol\",\"1918\":\"cytosol\",\"1919\":\"cytosol\",\"1920\":\"nucleus\",\"1921\":\"mitochondria\",\"1922\":\"undefined\",\"1923\":\"undefined\",\"1924\":\"cytosol\",\"1925\":\"undefined\",\"1926\":\"nucleus\",\"1927\":\"undefined\",\"1928\":\"nucleus\",\"1929\":\"undefined\",\"1930\":\"undefined\",\"1931\":\"undefined\",\"1932\":\"undefined\",\"1933\":\"undefined\",\"1934\":\"vacuole\",\"1935\":\"undefined\",\"1936\":\"undefined\",\"1937\":\"cytosol\",\"1938\":\"undefined\",\"1939\":\"undefined\",\"1940\":\"undefined\",\"1941\":\"undefined\",\"1942\":\"undefined\",\"1943\":\"nucleus\",\"1944\":\"undefined\",\"1945\":\"undefined\",\"1946\":\"vacuole\",\"1947\":\"nucleus\",\"1948\":\"proteasome\",\"1949\":\"undefined\",\"1950\":\"ER\",\"1951\":\"proteasome\",\"1952\":\"mitochondria\",\"1953\":\"nucleus\",\"1954\":\"undefined\",\"1955\":\"undefined\",\"1956\":\"undefined\",\"1957\":\"undefined\",\"1958\":\"undefined\",\"1959\":\"nucleus\",\"1960\":\"undefined\",\"1961\":\"undefined\",\"1962\":\"ER\",\"1963\":\"undefined\",\"1964\":\"mitochondria\",\"1965\":\"undefined\",\"1966\":\"undefined\",\"1967\":\"undefined\",\"1968\":\"undefined\",\"1969\":\"ER\",\"1970\":\"undefined\",\"1971\":\"undefined\",\"1972\":\"nucleus\",\"1973\":\"undefined\",\"1974\":\"undefined\",\"1975\":\"undefined\",\"1976\":\"undefined\",\"1977\":\"mitochondria\",\"1978\":\"ribosome\",\"1979\":\"cytosol\",\"1980\":\"nucleus\",\"1981\":\"cytosol\",\"1982\":\"NE\",\"1983\":\"undefined\",\"1984\":\"undefined\",\"1985\":\"nucleus\",\"1986\":\"nucleus\",\"1987\":\"nucleus\",\"1988\":\"undefined\",\"1989\":\"mitochondria\",\"1990\":\"undefined\",\"1991\":\"cytosol\",\"1992\":\"undefined\",\"1993\":\"undefined\",\"1994\":\"undefined\",\"1995\":\"nucleus\",\"1996\":\"undefined\",\"1997\":\"undefined\",\"1998\":\"undefined\",\"1999\":\"ER\",\"2000\":\"undefined\",\"2001\":\"nucleus\",\"2002\":\"undefined\",\"2003\":\"undefined\",\"2004\":\"undefined\",\"2005\":\"ER\",\"2006\":\"cytosol\",\"2007\":\"undefined\",\"2008\":\"ER\",\"2009\":\"nucleus\",\"2010\":\"Golgi\",\"2011\":\"Golgi\",\"2012\":\"cytosol\",\"2013\":\"undefined\",\"2014\":\"ribosome\",\"2015\":\"PM\",\"2016\":\"undefined\",\"2017\":\"undefined\",\"2018\":\"nucleus\",\"2019\":\"undefined\",\"2020\":\"ER\",\"2021\":\"undefined\",\"2022\":\"undefined\",\"2023\":\"undefined\",\"2024\":\"undefined\",\"2025\":\"undefined\",\"2026\":\"mitochondria\",\"2027\":\"undefined\",\"2028\":\"undefined\",\"2029\":\"undefined\",\"2030\":\"nucleus\",\"2031\":\"nucleus\",\"2032\":\"undefined\",\"2033\":\"undefined\",\"2034\":\"cytosol\",\"2035\":\"mitochondria\",\"2036\":\"undefined\",\"2037\":\"undefined\",\"2038\":\"undefined\",\"2039\":\"undefined\",\"2040\":\"undefined\",\"2041\":\"NE\",\"2042\":\"vacuole\",\"2043\":\"undefined\",\"2044\":\"undefined\",\"2045\":\"NE\",\"2046\":\"vacuole\",\"2047\":\"nucleus\",\"2048\":\"nucleus\",\"2049\":\"cytosol\",\"2050\":\"vacuole\",\"2051\":\"nucleus\",\"2052\":\"mitochondria\",\"2053\":\"undefined\",\"2054\":\"undefined\",\"2055\":\"undefined\",\"2056\":\"undefined\",\"2057\":\"undefined\",\"2058\":\"cytosol\",\"2059\":\"undefined\",\"2060\":\"undefined\",\"2061\":\"undefined\",\"2062\":\"nucleus\",\"2063\":\"undefined\",\"2064\":\"undefined\",\"2065\":\"cytosol\",\"2066\":\"undefined\",\"2067\":\"cytosol\",\"2068\":\"cytosol\",\"2069\":\"cytosol\",\"2070\":\"Golgi\",\"2071\":\"undefined\",\"2072\":\"mitochondria\",\"2073\":\"undefined\",\"2074\":\"undefined\",\"2075\":\"ER\",\"2076\":\"undefined\",\"2077\":\"undefined\",\"2078\":\"undefined\",\"2079\":\"mitochondria\",\"2080\":\"mitochondria\",\"2081\":\"cytosol\",\"2082\":\"undefined\",\"2083\":\"undefined\",\"2084\":\"peroxisome\",\"2085\":\"mitochondria\",\"2086\":\"ER\",\"2087\":\"undefined\",\"2088\":\"mitochondria\",\"2089\":\"undefined\",\"2090\":\"undefined\",\"2091\":\"undefined\",\"2092\":\"undefined\",\"2093\":\"vacuole\",\"2094\":\"nucleus\",\"2095\":\"undefined\",\"2096\":\"undefined\",\"2097\":\"ER\",\"2098\":\"undefined\",\"2099\":\"vacuole\",\"2100\":\"nucleus\",\"2101\":\"undefined\",\"2102\":\"mitochondria\",\"2103\":\"undefined\",\"2104\":\"ribosome\",\"2105\":\"ER\",\"2106\":\"nucleus\",\"2107\":\"undefined\",\"2108\":\"mitochondria\",\"2109\":\"undefined\",\"2110\":\"ER\",\"2111\":\"mitochondria\",\"2112\":\"undefined\",\"2113\":\"cytosol\",\"2114\":\"undefined\",\"2115\":\"undefined\",\"2116\":\"undefined\",\"2117\":\"undefined\",\"2118\":\"ER\",\"2119\":\"cytosol\",\"2120\":\"undefined\",\"2121\":\"undefined\",\"2122\":\"mitochondria\",\"2123\":\"mitochondria\",\"2124\":\"mitochondria\",\"2125\":\"undefined\",\"2126\":\"vacuole\",\"2127\":\"undefined\",\"2128\":\"undefined\",\"2129\":\"undefined\",\"2130\":\"vacuole\",\"2131\":\"ribosome\",\"2132\":\"cytosol\",\"2133\":\"undefined\",\"2134\":\"vacuole\",\"2135\":\"NE\",\"2136\":\"mitochondria\",\"2137\":\"ER\",\"2138\":\"cytosol\",\"2139\":\"cytosol\",\"2140\":\"mitochondria\",\"2141\":\"ribosome\",\"2142\":\"ribosome\",\"2143\":\"mitochondria\",\"2144\":\"mitochondria\",\"2145\":\"cytosol\",\"2146\":\"PM\",\"2147\":\"ribosome\",\"2148\":\"NE\",\"2149\":\"undefined\",\"2150\":\"undefined\",\"2151\":\"undefined\",\"2152\":\"nucleus\",\"2153\":\"undefined\",\"2154\":\"ER\",\"2155\":\"PM\",\"2156\":\"undefined\",\"2157\":\"mitochondria\",\"2158\":\"undefined\",\"2159\":\"mitochondria\",\"2160\":\"undefined\",\"2161\":\"undefined\",\"2162\":\"undefined\",\"2163\":\"undefined\",\"2164\":\"nucleus\",\"2165\":\"nucleus\",\"2166\":\"nucleus\",\"2167\":\"cytosol\",\"2168\":\"Golgi\",\"2169\":\"undefined\",\"2170\":\"mitochondria\",\"2171\":\"undefined\",\"2172\":\"undefined\",\"2173\":\"undefined\",\"2174\":\"cytosol\",\"2175\":\"nucleus\",\"2176\":\"nucleus\",\"2177\":\"undefined\",\"2178\":\"undefined\",\"2179\":\"undefined\",\"2180\":\"mitochondria\",\"2181\":\"undefined\",\"2182\":\"ribosome\",\"2183\":\"ribosome\",\"2184\":\"undefined\",\"2185\":\"undefined\",\"2186\":\"undefined\",\"2187\":\"undefined\",\"2188\":\"mitochondria\",\"2189\":\"undefined\",\"2190\":\"undefined\",\"2191\":\"undefined\",\"2192\":\"undefined\",\"2193\":\"undefined\",\"2194\":\"cytosol\",\"2195\":\"NE\",\"2196\":\"undefined\",\"2197\":\"ER\",\"2198\":\"ER\",\"2199\":\"NE\",\"2200\":\"mitochondria\",\"2201\":\"undefined\",\"2202\":\"PM\",\"2203\":\"vacuole\",\"2204\":\"undefined\",\"2205\":\"undefined\",\"2206\":\"undefined\",\"2207\":\"undefined\",\"2208\":\"ER\",\"2209\":\"undefined\",\"2210\":\"cytosol\",\"2211\":\"undefined\",\"2212\":\"undefined\",\"2213\":\"undefined\",\"2214\":\"nucleus\",\"2215\":\"cytosol\",\"2216\":\"undefined\",\"2217\":\"ER\",\"2218\":\"PM\",\"2219\":\"Golgi\",\"2220\":\"undefined\",\"2221\":\"nucleus\",\"2222\":\"undefined\",\"2223\":\"undefined\",\"2224\":\"mitochondria\",\"2225\":\"undefined\",\"2226\":\"ER\",\"2227\":\"undefined\",\"2228\":\"undefined\",\"2229\":\"Golgi\",\"2230\":\"mitochondria\",\"2231\":\"undefined\",\"2232\":\"nucleus\",\"2233\":\"cytosol\",\"2234\":\"nucleus\",\"2235\":\"Golgi\",\"2236\":\"undefined\",\"2237\":\"undefined\",\"2238\":\"undefined\",\"2239\":\"peroxisome\",\"2240\":\"undefined\",\"2241\":\"undefined\",\"2242\":\"Golgi\",\"2243\":\"undefined\",\"2244\":\"cytosol\",\"2245\":\"peroxisome\",\"2246\":\"nucleus\",\"2247\":\"nucleus\",\"2248\":\"undefined\",\"2249\":\"ER\",\"2250\":\"PM\",\"2251\":\"nucleus\",\"2252\":\"undefined\",\"2253\":\"undefined\",\"2254\":\"nucleus\",\"2255\":\"undefined\",\"2256\":\"nucleus\",\"2257\":\"undefined\",\"2258\":\"undefined\",\"2259\":\"mitochondria\",\"2260\":\"undefined\",\"2261\":\"undefined\",\"2262\":\"ER\",\"2263\":\"cytosol\",\"2264\":\"ER\",\"2265\":\"undefined\",\"2266\":\"undefined\",\"2267\":\"mitochondria\",\"2268\":\"undefined\",\"2269\":\"nucleus\",\"2270\":\"mitochondria\",\"2271\":\"undefined\",\"2272\":\"undefined\",\"2273\":\"undefined\",\"2274\":\"undefined\",\"2275\":\"undefined\",\"2276\":\"undefined\",\"2277\":\"undefined\",\"2278\":\"ER\",\"2279\":\"undefined\",\"2280\":\"undefined\",\"2281\":\"undefined\",\"2282\":\"vacuole\",\"2283\":\"ER\",\"2284\":\"mitochondria\",\"2285\":\"Golgi\",\"2286\":\"undefined\",\"2287\":\"ER\",\"2288\":\"cytosol\",\"2289\":\"nucleus\",\"2290\":\"undefined\",\"2291\":\"undefined\",\"2292\":\"undefined\",\"2293\":\"mitochondria\",\"2294\":\"nucleus\",\"2295\":\"undefined\",\"2296\":\"undefined\",\"2297\":\"undefined\",\"2298\":\"undefined\",\"2299\":\"mitochondria\",\"2300\":\"mitochondria\",\"2301\":\"ribosome\",\"2302\":\"undefined\",\"2303\":\"undefined\",\"2304\":\"nucleus\",\"2305\":\"undefined\",\"2306\":\"PM\",\"2307\":\"undefined\",\"2308\":\"undefined\",\"2309\":\"PM\",\"2310\":\"ER\",\"2311\":\"nucleus\",\"2312\":\"undefined\",\"2313\":\"nucleus\",\"2314\":\"undefined\",\"2315\":\"nucleus\",\"2316\":\"undefined\",\"2317\":\"undefined\",\"2318\":\"mitochondria\",\"2319\":\"undefined\",\"2320\":\"undefined\",\"2321\":\"Golgi\",\"2322\":\"undefined\",\"2323\":\"vacuole\",\"2324\":\"undefined\",\"2325\":\"nucleus\",\"2326\":\"PM\",\"2327\":\"undefined\",\"2328\":\"undefined\",\"2329\":\"undefined\",\"2330\":\"undefined\",\"2331\":\"vacuole\",\"2332\":\"mitochondria\",\"2333\":\"undefined\",\"2334\":\"undefined\",\"2335\":\"undefined\",\"2336\":\"mitochondria\",\"2337\":\"undefined\",\"2338\":\"cytosol\",\"2339\":\"undefined\",\"2340\":\"PM\",\"2341\":\"undefined\",\"2342\":\"mitochondria\",\"2343\":\"nucleus\",\"2344\":\"undefined\",\"2345\":\"undefined\",\"2346\":\"mitochondria\",\"2347\":\"undefined\",\"2348\":\"undefined\",\"2349\":\"PM\",\"2350\":\"undefined\",\"2351\":\"PM\",\"2352\":\"undefined\",\"2353\":\"nucleus\",\"2354\":\"undefined\",\"2355\":\"undefined\",\"2356\":\"undefined\",\"2357\":\"undefined\",\"2358\":\"nucleus\",\"2359\":\"nucleus\",\"2360\":\"undefined\",\"2361\":\"undefined\",\"2362\":\"PM\",\"2363\":\"PM\",\"2364\":\"undefined\",\"2365\":\"nucleus\",\"2366\":\"proteasome\",\"2367\":\"undefined\",\"2368\":\"nucleus\",\"2369\":\"nucleus\",\"2370\":\"mitochondria\",\"2371\":\"undefined\",\"2372\":\"undefined\",\"2373\":\"cytosol\",\"2374\":\"nucleus\",\"2375\":\"undefined\",\"2376\":\"nucleus\",\"2377\":\"ER\",\"2378\":\"nucleus\",\"2379\":\"undefined\",\"2380\":\"nucleus\",\"2381\":\"cytosol\",\"2382\":\"undefined\",\"2383\":\"mitochondria\",\"2384\":\"ER\",\"2385\":\"mitochondria\",\"2386\":\"undefined\",\"2387\":\"undefined\",\"2388\":\"undefined\",\"2389\":\"ER\",\"2390\":\"undefined\",\"2391\":\"undefined\",\"2392\":\"nucleus\",\"2393\":\"undefined\",\"2394\":\"mitochondria\",\"2395\":\"cytosol\",\"2396\":\"undefined\",\"2397\":\"undefined\",\"2398\":\"undefined\",\"2399\":\"nucleus\",\"2400\":\"nucleus\",\"2401\":\"undefined\",\"2402\":\"undefined\",\"2403\":\"undefined\",\"2404\":\"undefined\",\"2405\":\"undefined\",\"2406\":\"undefined\",\"2407\":\"undefined\",\"2408\":\"cytosol\",\"2409\":\"undefined\",\"2410\":\"undefined\",\"2411\":\"nucleus\",\"2412\":\"vacuole\",\"2413\":\"undefined\",\"2414\":\"undefined\",\"2415\":\"ER\",\"2416\":\"undefined\",\"2417\":\"undefined\",\"2418\":\"nucleus\",\"2419\":\"undefined\",\"2420\":\"undefined\",\"2421\":\"undefined\",\"2422\":\"undefined\",\"2423\":\"undefined\",\"2424\":\"nucleus\",\"2425\":\"undefined\",\"2426\":\"undefined\",\"2427\":\"undefined\",\"2428\":\"undefined\",\"2429\":\"ER\",\"2430\":\"undefined\",\"2431\":\"nucleus\",\"2432\":\"mitochondria\",\"2433\":\"nucleus\",\"2434\":\"ER\",\"2435\":\"undefined\",\"2436\":\"mitochondria\",\"2437\":\"nucleus\",\"2438\":\"PM\",\"2439\":\"undefined\",\"2440\":\"undefined\",\"2441\":\"cytosol\",\"2442\":\"undefined\",\"2443\":\"cytosol\",\"2444\":\"undefined\",\"2445\":\"undefined\",\"2446\":\"cytosol\",\"2447\":\"undefined\",\"2448\":\"ER\",\"2449\":\"cytosol\",\"2450\":\"cytosol\",\"2451\":\"nucleus\",\"2452\":\"undefined\",\"2453\":\"undefined\",\"2454\":\"undefined\",\"2455\":\"undefined\",\"2456\":\"undefined\",\"2457\":\"nucleus\",\"2458\":\"cytosol\",\"2459\":\"nucleus\",\"2460\":\"undefined\",\"2461\":\"undefined\",\"2462\":\"ER\",\"2463\":\"nucleus\",\"2464\":\"nucleus\",\"2465\":\"nucleus\",\"2466\":\"undefined\",\"2467\":\"Golgi\",\"2468\":\"undefined\",\"2469\":\"undefined\",\"2470\":\"ER\",\"2471\":\"PM\",\"2472\":\"Golgi\",\"2473\":\"undefined\",\"2474\":\"undefined\",\"2475\":\"undefined\",\"2476\":\"mitochondria\",\"2477\":\"undefined\",\"2478\":\"nucleus\",\"2479\":\"nucleus\",\"2480\":\"cytosol\",\"2481\":\"undefined\",\"2482\":\"NE\",\"2483\":\"nucleus\",\"2484\":\"PM\",\"2485\":\"undefined\",\"2486\":\"undefined\",\"2487\":\"NE\",\"2488\":\"cytosol\",\"2489\":\"undefined\",\"2490\":\"cytosol\",\"2491\":\"undefined\",\"2492\":\"undefined\",\"2493\":\"ER\",\"2494\":\"mitochondria\",\"2495\":\"nucleus\",\"2496\":\"nucleus\",\"2497\":\"undefined\",\"2498\":\"nucleus\",\"2499\":\"nucleus\",\"2500\":\"undefined\",\"2501\":\"cytosol\",\"2502\":\"undefined\",\"2503\":\"undefined\",\"2504\":\"undefined\",\"2505\":\"undefined\",\"2506\":\"undefined\",\"2507\":\"undefined\",\"2508\":\"cytosol\",\"2509\":\"mitochondria\",\"2510\":\"nucleus\",\"2511\":\"ribosome\",\"2512\":\"undefined\",\"2513\":\"mitochondria\",\"2514\":\"undefined\",\"2515\":\"nucleus\",\"2516\":\"vacuole\",\"2517\":\"undefined\",\"2518\":\"cytosol\",\"2519\":\"undefined\",\"2520\":\"peroxisome\",\"2521\":\"undefined\",\"2522\":\"mitochondria\",\"2523\":\"mitochondria\",\"2524\":\"ribosome\",\"2525\":\"PM\",\"2526\":\"nucleus\",\"2527\":\"undefined\",\"2528\":\"undefined\",\"2529\":\"undefined\",\"2530\":\"PM\",\"2531\":\"cytosol\",\"2532\":\"undefined\",\"2533\":\"nucleus\",\"2534\":\"undefined\",\"2535\":\"nucleus\",\"2536\":\"vacuole\",\"2537\":\"undefined\",\"2538\":\"nucleus\",\"2539\":\"mitochondria\",\"2540\":\"cytosol\",\"2541\":\"undefined\",\"2542\":\"Golgi\",\"2543\":\"undefined\",\"2544\":\"mitochondria\",\"2545\":\"undefined\",\"2546\":\"cytosol\",\"2547\":\"nucleus\",\"2548\":\"nucleus\",\"2549\":\"mitochondria\",\"2550\":\"mitochondria\",\"2551\":\"nucleus\",\"2552\":\"undefined\",\"2553\":\"undefined\",\"2554\":\"undefined\",\"2555\":\"undefined\",\"2556\":\"mitochondria\",\"2557\":\"undefined\",\"2558\":\"nucleus\",\"2559\":\"Golgi\",\"2560\":\"undefined\",\"2561\":\"mitochondria\",\"2562\":\"mitochondria\",\"2563\":\"ribosome\",\"2564\":\"PM\",\"2565\":\"undefined\",\"2566\":\"proteasome\",\"2567\":\"undefined\",\"2568\":\"cytosol\",\"2569\":\"nucleus\",\"2570\":\"ER\",\"2571\":\"undefined\",\"2572\":\"undefined\",\"2573\":\"NE\",\"2574\":\"ER\",\"2575\":\"mitochondria\",\"2576\":\"vacuole\",\"2577\":\"nucleus\",\"2578\":\"undefined\",\"2579\":\"undefined\",\"2580\":\"undefined\",\"2581\":\"ribosome\",\"2582\":\"nucleus\",\"2583\":\"nucleus\",\"2584\":\"NE\",\"2585\":\"nucleus\",\"2586\":\"mitochondria\",\"2587\":\"undefined\",\"2588\":\"undefined\",\"2589\":\"undefined\",\"2590\":\"NE\",\"2591\":\"NE\",\"2592\":\"undefined\",\"2593\":\"undefined\",\"2594\":\"undefined\",\"2595\":\"NE\",\"2596\":\"vacuole\",\"2597\":\"ribosome\",\"2598\":\"undefined\",\"2599\":\"mitochondria\",\"2600\":\"mitochondria\",\"2601\":\"ER\",\"2602\":\"undefined\",\"2603\":\"mitochondria\",\"2604\":\"mitochondria\",\"2605\":\"PM\",\"2606\":\"undefined\",\"2607\":\"cytosol\",\"2608\":\"ER\",\"2609\":\"undefined\",\"2610\":\"undefined\",\"2611\":\"undefined\",\"2612\":\"undefined\",\"2613\":\"undefined\",\"2614\":\"undefined\",\"2615\":\"cytosol\",\"2616\":\"undefined\",\"2617\":\"undefined\",\"2618\":\"vacuole\",\"2619\":\"undefined\",\"2620\":\"nucleus\",\"2621\":\"undefined\",\"2622\":\"cytosol\",\"2623\":\"nucleus\",\"2624\":\"undefined\",\"2625\":\"undefined\",\"2626\":\"nucleus\",\"2627\":\"vacuole\",\"2628\":\"mitochondria\",\"2629\":\"undefined\",\"2630\":\"peroxisome\",\"2631\":\"undefined\",\"2632\":\"undefined\",\"2633\":\"nucleus\",\"2634\":\"undefined\",\"2635\":\"undefined\",\"2636\":\"mitochondria\",\"2637\":\"undefined\",\"2638\":\"undefined\",\"2639\":\"nucleus\",\"2640\":\"undefined\",\"2641\":\"undefined\",\"2642\":\"ER\",\"2643\":\"ER\",\"2644\":\"nucleus\",\"2645\":\"undefined\",\"2646\":\"mitochondria\",\"2647\":\"cytosol\",\"2648\":\"undefined\",\"2649\":\"undefined\",\"2650\":\"undefined\",\"2651\":\"mitochondria\",\"2652\":\"mitochondria\",\"2653\":\"cytosol\",\"2654\":\"undefined\",\"2655\":\"mitochondria\",\"2656\":\"undefined\",\"2657\":\"undefined\",\"2658\":\"nucleus\",\"2659\":\"NE\",\"2660\":\"nucleus\",\"2661\":\"cytosol\",\"2662\":\"undefined\",\"2663\":\"vacuole\",\"2664\":\"undefined\",\"2665\":\"mitochondria\",\"2666\":\"nucleus\",\"2667\":\"undefined\",\"2668\":\"undefined\",\"2669\":\"ER\",\"2670\":\"undefined\",\"2671\":\"undefined\",\"2672\":\"undefined\",\"2673\":\"undefined\",\"2674\":\"undefined\",\"2675\":\"mitochondria\",\"2676\":\"mitochondria\",\"2677\":\"undefined\",\"2678\":\"nucleus\",\"2679\":\"undefined\",\"2680\":\"undefined\",\"2681\":\"undefined\",\"2682\":\"undefined\",\"2683\":\"cytosol\",\"2684\":\"cytosol\",\"2685\":\"undefined\",\"2686\":\"PM\",\"2687\":\"nucleus\",\"2688\":\"ER\",\"2689\":\"nucleus\",\"2690\":\"undefined\",\"2691\":\"mitochondria\",\"2692\":\"cytosol\",\"2693\":\"PM\",\"2694\":\"undefined\",\"2695\":\"undefined\",\"2696\":\"undefined\",\"2697\":\"undefined\",\"2698\":\"undefined\",\"2699\":\"ER\",\"2700\":\"undefined\",\"2701\":\"undefined\",\"2702\":\"PM\",\"2703\":\"PM\",\"2704\":\"undefined\",\"2705\":\"Golgi\",\"2706\":\"undefined\",\"2707\":\"undefined\",\"2708\":\"Golgi\",\"2709\":\"cytosol\",\"2710\":\"undefined\",\"2711\":\"undefined\",\"2712\":\"undefined\",\"2713\":\"NE\",\"2714\":\"mitochondria\",\"2715\":\"ER\",\"2716\":\"undefined\",\"2717\":\"undefined\",\"2718\":\"ER\",\"2719\":\"undefined\",\"2720\":\"nucleus\",\"2721\":\"undefined\",\"2722\":\"undefined\",\"2723\":\"nucleus\",\"2724\":\"undefined\",\"2725\":\"undefined\",\"2726\":\"undefined\",\"2727\":\"undefined\",\"2728\":\"undefined\",\"2729\":\"undefined\",\"2730\":\"undefined\",\"2731\":\"undefined\",\"2732\":\"nucleus\",\"2733\":\"undefined\",\"2734\":\"undefined\",\"2735\":\"NE\",\"2736\":\"undefined\",\"2737\":\"undefined\",\"2738\":\"undefined\",\"2739\":\"mitochondria\",\"2740\":\"undefined\",\"2741\":\"nucleus\",\"2742\":\"undefined\",\"2743\":\"nucleus\",\"2744\":\"ER\",\"2745\":\"undefined\",\"2746\":\"undefined\",\"2747\":\"undefined\",\"2748\":\"undefined\",\"2749\":\"nucleus\",\"2750\":\"undefined\",\"2751\":\"undefined\",\"2752\":\"undefined\",\"2753\":\"nucleus\",\"2754\":\"mitochondria\",\"2755\":\"nucleus\",\"2756\":\"undefined\",\"2757\":\"mitochondria\",\"2758\":\"nucleus\",\"2759\":\"undefined\",\"2760\":\"undefined\",\"2761\":\"undefined\",\"2762\":\"proteasome\",\"2763\":\"undefined\",\"2764\":\"ER\",\"2765\":\"undefined\",\"2766\":\"undefined\",\"2767\":\"vacuole\",\"2768\":\"undefined\",\"2769\":\"undefined\",\"2770\":\"undefined\",\"2771\":\"nucleus\",\"2772\":\"cytosol\",\"2773\":\"undefined\",\"2774\":\"undefined\",\"2775\":\"nucleus\",\"2776\":\"ER\",\"2777\":\"undefined\",\"2778\":\"undefined\",\"2779\":\"undefined\",\"2780\":\"nucleus\",\"2781\":\"undefined\",\"2782\":\"nucleus\",\"2783\":\"nucleus\",\"2784\":\"ER\",\"2785\":\"PM\",\"2786\":\"nucleus\",\"2787\":\"undefined\",\"2788\":\"PM\",\"2789\":\"undefined\",\"2790\":\"undefined\",\"2791\":\"undefined\",\"2792\":\"nucleus\",\"2793\":\"nucleus\",\"2794\":\"undefined\",\"2795\":\"undefined\",\"2796\":\"undefined\",\"2797\":\"undefined\",\"2798\":\"cytosol\",\"2799\":\"nucleus\",\"2800\":\"undefined\",\"2801\":\"cytosol\",\"2802\":\"undefined\",\"2803\":\"nucleus\",\"2804\":\"undefined\",\"2805\":\"undefined\",\"2806\":\"undefined\",\"2807\":\"mitochondria\",\"2808\":\"undefined\",\"2809\":\"undefined\",\"2810\":\"Golgi\",\"2811\":\"undefined\",\"2812\":\"cytosol\",\"2813\":\"undefined\",\"2814\":\"undefined\",\"2815\":\"undefined\",\"2816\":\"undefined\",\"2817\":\"mitochondria\",\"2818\":\"undefined\",\"2819\":\"cytosol\",\"2820\":\"nucleus\",\"2821\":\"undefined\",\"2822\":\"undefined\",\"2823\":\"undefined\",\"2824\":\"mitochondria\",\"2825\":\"undefined\",\"2826\":\"vacuole\",\"2827\":\"undefined\",\"2828\":\"Golgi\",\"2829\":\"nucleus\",\"2830\":\"undefined\",\"2831\":\"undefined\",\"2832\":\"nucleus\",\"2833\":\"undefined\",\"2834\":\"nucleus\",\"2835\":\"ER\",\"2836\":\"mitochondria\",\"2837\":\"undefined\",\"2838\":\"undefined\",\"2839\":\"undefined\",\"2840\":\"Golgi\",\"2841\":\"undefined\",\"2842\":\"cytosol\",\"2843\":\"nucleus\",\"2844\":\"undefined\",\"2845\":\"undefined\",\"2846\":\"undefined\",\"2847\":\"undefined\",\"2848\":\"nucleus\",\"2849\":\"undefined\",\"2850\":\"cytosol\",\"2851\":\"cytosol\",\"2852\":\"ER\",\"2853\":\"vacuole\",\"2854\":\"mitochondria\",\"2855\":\"ER\",\"2856\":\"undefined\",\"2857\":\"ER\",\"2858\":\"ER\",\"2859\":\"vacuole\",\"2860\":\"cytosol\",\"2861\":\"nucleus\",\"2862\":\"nucleus\",\"2863\":\"undefined\",\"2864\":\"nucleus\",\"2865\":\"Golgi\",\"2866\":\"PM\",\"2867\":\"ER\",\"2868\":\"PM\",\"2869\":\"nucleus\",\"2870\":\"NE\",\"2871\":\"undefined\",\"2872\":\"undefined\",\"2873\":\"nucleus\",\"2874\":\"undefined\",\"2875\":\"nucleus\",\"2876\":\"cytosol\",\"2877\":\"undefined\",\"2878\":\"undefined\",\"2879\":\"vacuole\",\"2880\":\"undefined\",\"2881\":\"undefined\",\"2882\":\"ER\",\"2883\":\"undefined\",\"2884\":\"undefined\",\"2885\":\"cytosol\",\"2886\":\"nucleus\",\"2887\":\"undefined\",\"2888\":\"undefined\",\"2889\":\"cytosol\",\"2890\":\"mitochondria\",\"2891\":\"undefined\",\"2892\":\"ER\",\"2893\":\"cytosol\",\"2894\":\"undefined\",\"2895\":\"undefined\",\"2896\":\"cytosol\",\"2897\":\"mitochondria\",\"2898\":\"undefined\",\"2899\":\"vacuole\",\"2900\":\"cytosol\",\"2901\":\"undefined\",\"2902\":\"vacuole\",\"2903\":\"undefined\",\"2904\":\"undefined\",\"2905\":\"mitochondria\",\"2906\":\"undefined\",\"2907\":\"nucleus\",\"2908\":\"undefined\",\"2909\":\"nucleus\",\"2910\":\"nucleus\",\"2911\":\"undefined\",\"2912\":\"nucleus\",\"2913\":\"undefined\",\"2914\":\"undefined\",\"2915\":\"mitochondria\",\"2916\":\"undefined\",\"2917\":\"nucleus\",\"2918\":\"undefined\",\"2919\":\"nucleus\",\"2920\":\"undefined\",\"2921\":\"Golgi\",\"2922\":\"proteasome\",\"2923\":\"nucleus\",\"2924\":\"ER\",\"2925\":\"undefined\",\"2926\":\"undefined\",\"2927\":\"undefined\",\"2928\":\"undefined\",\"2929\":\"mitochondria\",\"2930\":\"undefined\",\"2931\":\"cytosol\",\"2932\":\"undefined\",\"2933\":\"cytosol\",\"2934\":\"nucleus\",\"2935\":\"nucleus\",\"2936\":\"ER\",\"2937\":\"undefined\",\"2938\":\"undefined\",\"2939\":\"undefined\",\"2940\":\"undefined\",\"2941\":\"nucleus\",\"2942\":\"nucleus\",\"2943\":\"undefined\",\"2944\":\"undefined\",\"2945\":\"nucleus\",\"2946\":\"nucleus\",\"2947\":\"nucleus\",\"2948\":\"nucleus\",\"2949\":\"PM\",\"2950\":\"undefined\",\"2951\":\"undefined\",\"2952\":\"cytosol\",\"2953\":\"undefined\",\"2954\":\"nucleus\",\"2955\":\"PM\",\"2956\":\"undefined\",\"2957\":\"undefined\",\"2958\":\"undefined\",\"2959\":\"undefined\",\"2960\":\"undefined\",\"2961\":\"undefined\",\"2962\":\"nucleus\",\"2963\":\"undefined\",\"2964\":\"undefined\",\"2965\":\"Golgi\",\"2966\":\"undefined\",\"2967\":\"undefined\",\"2968\":\"undefined\",\"2969\":\"undefined\",\"2970\":\"undefined\",\"2971\":\"undefined\",\"2972\":\"undefined\",\"2973\":\"cytosol\",\"2974\":\"undefined\",\"2975\":\"undefined\",\"2976\":\"PM\",\"2977\":\"undefined\",\"2978\":\"undefined\",\"2979\":\"nucleus\",\"2980\":\"cytosol\",\"2981\":\"mitochondria\",\"2982\":\"undefined\",\"2983\":\"peroxisome\",\"2984\":\"undefined\",\"2985\":\"nucleus\",\"2986\":\"nucleus\",\"2987\":\"ER\",\"2988\":\"mitochondria\",\"2989\":\"nucleus\",\"2990\":\"nucleus\",\"2991\":\"undefined\",\"2992\":\"cytosol\",\"2993\":\"undefined\",\"2994\":\"undefined\",\"2995\":\"undefined\",\"2996\":\"mitochondria\",\"2997\":\"undefined\",\"2998\":\"undefined\",\"2999\":\"NE\",\"3000\":\"nucleus\",\"3001\":\"undefined\",\"3002\":\"nucleus\",\"3003\":\"mitochondria\",\"3004\":\"nucleus\",\"3005\":\"nucleus\",\"3006\":\"nucleus\",\"3007\":\"undefined\",\"3008\":\"ER\",\"3009\":\"undefined\",\"3010\":\"mitochondria\",\"3011\":\"undefined\",\"3012\":\"undefined\",\"3013\":\"mitochondria\",\"3014\":\"nucleus\",\"3015\":\"undefined\",\"3016\":\"undefined\",\"3017\":\"undefined\",\"3018\":\"undefined\",\"3019\":\"undefined\",\"3020\":\"PM\",\"3021\":\"nucleus\",\"3022\":\"undefined\",\"3023\":\"undefined\",\"3024\":\"undefined\",\"3025\":\"cytosol\",\"3026\":\"vacuole\",\"3027\":\"undefined\",\"3028\":\"undefined\",\"3029\":\"undefined\",\"3030\":\"undefined\",\"3031\":\"undefined\",\"3032\":\"undefined\",\"3033\":\"undefined\",\"3034\":\"mitochondria\",\"3035\":\"PM\",\"3036\":\"undefined\",\"3037\":\"undefined\",\"3038\":\"undefined\",\"3039\":\"undefined\",\"3040\":\"undefined\",\"3041\":\"undefined\",\"3042\":\"undefined\",\"3043\":\"ER\",\"3044\":\"undefined\",\"3045\":\"nucleus\",\"3046\":\"nucleus\",\"3047\":\"vacuole\",\"3048\":\"undefined\",\"3049\":\"cytosol\",\"3050\":\"nucleus\",\"3051\":\"undefined\",\"3052\":\"vacuole\",\"3053\":\"undefined\",\"3054\":\"undefined\",\"3055\":\"ER\",\"3056\":\"undefined\",\"3057\":\"cytosol\",\"3058\":\"undefined\",\"3059\":\"nucleus\",\"3060\":\"cytosol\",\"3061\":\"PM\",\"3062\":\"undefined\",\"3063\":\"undefined\",\"3064\":\"undefined\",\"3065\":\"undefined\",\"3066\":\"undefined\",\"3067\":\"undefined\",\"3068\":\"PM\",\"3069\":\"undefined\",\"3070\":\"ER\",\"3071\":\"undefined\",\"3072\":\"nucleus\",\"3073\":\"undefined\",\"3074\":\"undefined\",\"3075\":\"undefined\",\"3076\":\"vacuole\",\"3077\":\"nucleus\",\"3078\":\"nucleus\",\"3079\":\"undefined\",\"3080\":\"undefined\",\"3081\":\"nucleus\",\"3082\":\"undefined\",\"3083\":\"PM\",\"3084\":\"undefined\",\"3085\":\"nucleus\",\"3086\":\"undefined\",\"3087\":\"mitochondria\",\"3088\":\"undefined\",\"3089\":\"undefined\",\"3090\":\"undefined\",\"3091\":\"nucleus\",\"3092\":\"undefined\",\"3093\":\"Golgi\",\"3094\":\"PM\",\"3095\":\"nucleus\",\"3096\":\"mitochondria\",\"3097\":\"PM\",\"3098\":\"ER\",\"3099\":\"undefined\",\"3100\":\"undefined\",\"3101\":\"nucleus\",\"3102\":\"mitochondria\",\"3103\":\"undefined\",\"3104\":\"undefined\",\"3105\":\"cytosol\",\"3106\":\"undefined\",\"3107\":\"undefined\",\"3108\":\"cytosol\",\"3109\":\"undefined\",\"3110\":\"undefined\",\"3111\":\"undefined\",\"3112\":\"undefined\",\"3113\":\"nucleus\",\"3114\":\"nucleus\",\"3115\":\"PM\",\"3116\":\"PM\",\"3117\":\"undefined\",\"3118\":\"undefined\",\"3119\":\"vacuole\",\"3120\":\"nucleus\",\"3121\":\"nucleus\",\"3122\":\"undefined\",\"3123\":\"undefined\",\"3124\":\"undefined\",\"3125\":\"undefined\",\"3126\":\"undefined\",\"3127\":\"undefined\",\"3128\":\"undefined\",\"3129\":\"undefined\",\"3130\":\"nucleus\",\"3131\":\"ER\",\"3132\":\"nucleus\",\"3133\":\"nucleus\",\"3134\":\"undefined\",\"3135\":\"mitochondria\",\"3136\":\"undefined\",\"3137\":\"undefined\",\"3138\":\"undefined\",\"3139\":\"undefined\",\"3140\":\"undefined\",\"3141\":\"undefined\",\"3142\":\"nucleus\",\"3143\":\"undefined\",\"3144\":\"nucleus\",\"3145\":\"undefined\",\"3146\":\"undefined\",\"3147\":\"proteasome\",\"3148\":\"cytosol\",\"3149\":\"mitochondria\",\"3150\":\"nucleus\",\"3151\":\"undefined\",\"3152\":\"undefined\",\"3153\":\"PM\",\"3154\":\"nucleus\",\"3155\":\"undefined\",\"3156\":\"mitochondria\",\"3157\":\"mitochondria\",\"3158\":\"vacuole\",\"3159\":\"undefined\",\"3160\":\"undefined\",\"3161\":\"undefined\",\"3162\":\"undefined\",\"3163\":\"nucleus\",\"3164\":\"vacuole\",\"3165\":\"cytosol\",\"3166\":\"undefined\",\"3167\":\"undefined\",\"3168\":\"undefined\",\"3169\":\"undefined\",\"3170\":\"undefined\",\"3171\":\"ER\",\"3172\":\"nucleus\",\"3173\":\"nucleus\",\"3174\":\"nucleus\",\"3175\":\"undefined\",\"3176\":\"undefined\",\"3177\":\"mitochondria\",\"3178\":\"cytosol\",\"3179\":\"cytosol\",\"3180\":\"cytosol\",\"3181\":\"undefined\",\"3182\":\"cytosol\",\"3183\":\"PM\",\"3184\":\"undefined\",\"3185\":\"undefined\",\"3186\":\"undefined\",\"3187\":\"undefined\",\"3188\":\"vacuole\",\"3189\":\"nucleus\",\"3190\":\"undefined\",\"3191\":\"undefined\",\"3192\":\"vacuole\",\"3193\":\"undefined\",\"3194\":\"undefined\",\"3195\":\"undefined\",\"3196\":\"undefined\",\"3197\":\"cytosol\",\"3198\":\"nucleus\",\"3199\":\"nucleus\",\"3200\":\"undefined\",\"3201\":\"nucleus\",\"3202\":\"ER\",\"3203\":\"undefined\",\"3204\":\"mitochondria\",\"3205\":\"nucleus\",\"3206\":\"mitochondria\",\"3207\":\"undefined\",\"3208\":\"undefined\",\"3209\":\"nucleus\",\"3210\":\"undefined\",\"3211\":\"undefined\",\"3212\":\"cytosol\",\"3213\":\"LD\",\"3214\":\"undefined\",\"3215\":\"nucleus\",\"3216\":\"nucleus\",\"3217\":\"undefined\",\"3218\":\"undefined\",\"3219\":\"undefined\",\"3220\":\"nucleus\",\"3221\":\"ER\",\"3222\":\"NE\",\"3223\":\"undefined\",\"3224\":\"undefined\",\"3225\":\"nucleus\",\"3226\":\"cytosol\",\"3227\":\"vacuole\",\"3228\":\"undefined\",\"3229\":\"undefined\",\"3230\":\"ER\",\"3231\":\"undefined\",\"3232\":\"Golgi\",\"3233\":\"nucleus\",\"3234\":\"PM\",\"3235\":\"undefined\",\"3236\":\"undefined\",\"3237\":\"cytosol\",\"3238\":\"undefined\",\"3239\":\"PM\",\"3240\":\"cytosol\",\"3241\":\"undefined\",\"3242\":\"undefined\",\"3243\":\"nucleus\",\"3244\":\"undefined\",\"3245\":\"undefined\",\"3246\":\"ER\",\"3247\":\"undefined\",\"3248\":\"nucleus\",\"3249\":\"undefined\",\"3250\":\"undefined\",\"3251\":\"undefined\",\"3252\":\"nucleus\",\"3253\":\"undefined\",\"3254\":\"ER\",\"3255\":\"nucleus\",\"3256\":\"nucleus\",\"3257\":\"ER\",\"3258\":\"mitochondria\",\"3259\":\"mitochondria\",\"3260\":\"undefined\",\"3261\":\"nucleus\",\"3262\":\"cytosol\",\"3263\":\"undefined\",\"3264\":\"undefined\",\"3265\":\"undefined\",\"3266\":\"undefined\",\"3267\":\"cytosol\",\"3268\":\"Golgi\",\"3269\":\"undefined\",\"3270\":\"undefined\",\"3271\":\"undefined\",\"3272\":\"vacuole\",\"3273\":\"mitochondria\",\"3274\":\"undefined\",\"3275\":\"undefined\",\"3276\":\"undefined\",\"3277\":\"undefined\",\"3278\":\"undefined\",\"3279\":\"nucleus\",\"3280\":\"undefined\",\"3281\":\"undefined\",\"3282\":\"undefined\",\"3283\":\"PM\",\"3284\":\"undefined\",\"3285\":\"mitochondria\",\"3286\":\"undefined\",\"3287\":\"undefined\",\"3288\":\"undefined\",\"3289\":\"vacuole\",\"3290\":\"undefined\",\"3291\":\"undefined\",\"3292\":\"proteasome\",\"3293\":\"undefined\",\"3294\":\"vacuole\",\"3295\":\"undefined\",\"3296\":\"undefined\",\"3297\":\"undefined\",\"3298\":\"cytosol\",\"3299\":\"undefined\",\"3300\":\"Golgi\",\"3301\":\"undefined\",\"3302\":\"undefined\",\"3303\":\"undefined\",\"3304\":\"undefined\",\"3305\":\"undefined\",\"3306\":\"mitochondria\",\"3307\":\"undefined\",\"3308\":\"undefined\",\"3309\":\"undefined\",\"3310\":\"undefined\",\"3311\":\"undefined\",\"3312\":\"undefined\",\"3313\":\"vacuole\",\"3314\":\"nucleus\",\"3315\":\"mitochondria\",\"3316\":\"undefined\",\"3317\":\"undefined\",\"3318\":\"mitochondria\",\"3319\":\"undefined\",\"3320\":\"undefined\",\"3321\":\"undefined\",\"3322\":\"undefined\",\"3323\":\"undefined\",\"3324\":\"nucleus\",\"3325\":\"vacuole\",\"3326\":\"undefined\",\"3327\":\"undefined\",\"3328\":\"vacuole\",\"3329\":\"PM\",\"3330\":\"undefined\",\"3331\":\"nucleus\",\"3332\":\"nucleus\",\"3333\":\"undefined\",\"3334\":\"nucleus\",\"3335\":\"undefined\",\"3336\":\"mitochondria\",\"3337\":\"undefined\",\"3338\":\"undefined\",\"3339\":\"PM\",\"3340\":\"nucleus\",\"3341\":\"undefined\",\"3342\":\"undefined\",\"3343\":\"PM\",\"3344\":\"undefined\",\"3345\":\"mitochondria\",\"3346\":\"mitochondria\",\"3347\":\"proteasome\",\"3348\":\"undefined\",\"3349\":\"ER\",\"3350\":\"undefined\",\"3351\":\"nucleus\",\"3352\":\"undefined\",\"3353\":\"nucleus\",\"3354\":\"undefined\",\"3355\":\"ER\",\"3356\":\"ER\",\"3357\":\"ER\",\"3358\":\"nucleus\",\"3359\":\"undefined\",\"3360\":\"undefined\",\"3361\":\"nucleus\",\"3362\":\"undefined\",\"3363\":\"undefined\",\"3364\":\"undefined\",\"3365\":\"nucleus\",\"3366\":\"undefined\",\"3367\":\"undefined\",\"3368\":\"NE\",\"3369\":\"undefined\",\"3370\":\"cytosol\",\"3371\":\"cytosol\",\"3372\":\"ER\",\"3373\":\"undefined\",\"3374\":\"undefined\",\"3375\":\"undefined\",\"3376\":\"undefined\",\"3377\":\"undefined\",\"3378\":\"cytosol\",\"3379\":\"nucleus\",\"3380\":\"peroxisome\",\"3381\":\"nucleus\",\"3382\":\"undefined\",\"3383\":\"ER\",\"3384\":\"undefined\",\"3385\":\"undefined\",\"3386\":\"undefined\",\"3387\":\"vacuole\",\"3388\":\"undefined\",\"3389\":\"mitochondria\",\"3390\":\"nucleus\",\"3391\":\"undefined\",\"3392\":\"undefined\",\"3393\":\"undefined\",\"3394\":\"nucleus\",\"3395\":\"cytosol\",\"3396\":\"undefined\",\"3397\":\"undefined\",\"3398\":\"nucleus\",\"3399\":\"undefined\",\"3400\":\"undefined\",\"3401\":\"undefined\",\"3402\":\"undefined\",\"3403\":\"undefined\",\"3404\":\"undefined\",\"3405\":\"nucleus\",\"3406\":\"mitochondria\",\"3407\":\"undefined\",\"3408\":\"undefined\",\"3409\":\"undefined\",\"3410\":\"undefined\",\"3411\":\"undefined\",\"3412\":\"nucleus\",\"3413\":\"undefined\",\"3414\":\"undefined\",\"3415\":\"undefined\",\"3416\":\"ribosome\",\"3417\":\"Golgi\",\"3418\":\"PM\",\"3419\":\"undefined\",\"3420\":\"cytosol\",\"3421\":\"nucleus\",\"3422\":\"vacuole\",\"3423\":\"undefined\",\"3424\":\"ER\",\"3425\":\"ER\",\"3426\":\"undefined\",\"3427\":\"undefined\",\"3428\":\"nucleus\",\"3429\":\"undefined\",\"3430\":\"mitochondria\",\"3431\":\"nucleus\",\"3432\":\"ribosome\",\"3433\":\"undefined\",\"3434\":\"undefined\",\"3435\":\"undefined\",\"3436\":\"undefined\",\"3437\":\"undefined\",\"3438\":\"undefined\",\"3439\":\"ribosome\",\"3440\":\"undefined\",\"3441\":\"undefined\",\"3442\":\"undefined\",\"3443\":\"undefined\",\"3444\":\"undefined\",\"3445\":\"ribosome\",\"3446\":\"mitochondria\",\"3447\":\"undefined\",\"3448\":\"undefined\",\"3449\":\"undefined\",\"3450\":\"mitochondria\",\"3451\":\"nucleus\",\"3452\":\"undefined\",\"3453\":\"undefined\",\"3454\":\"undefined\",\"3455\":\"undefined\",\"3456\":\"ER\",\"3457\":\"nucleus\",\"3458\":\"undefined\",\"3459\":\"vacuole\",\"3460\":\"undefined\",\"3461\":\"undefined\",\"3462\":\"undefined\",\"3463\":\"undefined\",\"3464\":\"undefined\",\"3465\":\"cytosol\",\"3466\":\"ER\",\"3467\":\"nucleus\",\"3468\":\"nucleus\",\"3469\":\"ER\",\"3470\":\"undefined\",\"3471\":\"undefined\",\"3472\":\"undefined\",\"3473\":\"undefined\",\"3474\":\"cytosol\",\"3475\":\"undefined\",\"3476\":\"PM\",\"3477\":\"undefined\",\"3478\":\"ER\",\"3479\":\"cytosol\",\"3480\":\"undefined\",\"3481\":\"mitochondria\",\"3482\":\"undefined\",\"3483\":\"ER\",\"3484\":\"undefined\",\"3485\":\"undefined\",\"3486\":\"nucleus\",\"3487\":\"vacuole\",\"3488\":\"undefined\",\"3489\":\"undefined\",\"3490\":\"undefined\"},\"normalized profile?Tunicamycin_map1?01k\":{\"0\":0.217716762,\"1\":0.2435572108,\"2\":0.1011883039,\"3\":0.1202723977,\"4\":0.106044239,\"5\":0.2223853665,\"6\":0.0866451657,\"7\":0.1935442552,\"8\":0.2452997712,\"9\":0.153170841,\"10\":0.0778133724,\"11\":0.0719358493,\"12\":0.2163025443,\"13\":null,\"14\":0.2166229879,\"15\":0.173198783,\"16\":0.1447457473,\"17\":0.1867340476,\"18\":0.2659242303,\"19\":0.3165455702,\"20\":0.2541173117,\"21\":0.3080246172,\"22\":0.2207091673,\"23\":0.1872152379,\"24\":null,\"25\":0.2488382447,\"26\":0.2681064341,\"27\":0.2328402703,\"28\":0.2659163875,\"29\":0.260521159,\"30\":0.2332770459,\"31\":0.3141432496,\"32\":0.2908966689,\"33\":0.1238284265,\"34\":0.2522038682,\"35\":0.1846578593,\"36\":0.1820078034,\"37\":0.2572757618,\"38\":0.2340749514,\"39\":0.2511683943,\"40\":0.2534823098,\"41\":0.2576631567,\"42\":0.247899988,\"43\":0.2213192224,\"44\":0.2487039408,\"45\":0.2991816563,\"46\":0.2737283228,\"47\":0.2545819204,\"48\":0.2542769791,\"49\":0.2458035558,\"50\":0.2737892469,\"51\":null,\"52\":null,\"53\":0.135001272,\"54\":0.18715305,\"55\":0.1005678325,\"56\":0.1762976536,\"57\":0.2108704891,\"58\":0.2123597427,\"59\":0.0915075877,\"60\":0.1010450605,\"61\":0.2554649558,\"62\":0.2537540372,\"63\":0.2125949088,\"64\":0.1185750401,\"65\":0.1090902056,\"66\":0.1256337494,\"67\":0.2731059434,\"68\":0.149786635,\"69\":0.2458059745,\"70\":0.2734554227,\"71\":0.2217461311,\"72\":0.2904920456,\"73\":0.2750360329,\"74\":0.1888503082,\"75\":0.265050339,\"76\":0.1205789113,\"77\":0.2721350879,\"78\":0.1820560874,\"79\":0.0510444547,\"80\":0.0836661929,\"81\":0.2276678747,\"82\":0.0368975356,\"83\":0.2884430397,\"84\":0.2787978195,\"85\":0.2389203515,\"86\":0.2313343315,\"87\":0.2457102461,\"88\":0.147450383,\"89\":0.0,\"90\":0.2651817717,\"91\":0.1886788141,\"92\":0.1807534878,\"93\":0.2053009024,\"94\":0.2546696049,\"95\":0.0973290856,\"96\":0.0991784907,\"97\":0.1158471553,\"98\":0.3168874807,\"99\":0.2060615346,\"100\":0.1325976696,\"101\":0.1323713411,\"102\":0.1969331717,\"103\":0.2499473396,\"104\":0.0807198808,\"105\":0.096430902,\"106\":0.0943938775,\"107\":0.0810331065,\"108\":0.0952700146,\"109\":0.0721867217,\"110\":0.0874952521,\"111\":0.0855202961,\"112\":0.0951494665,\"113\":0.0891329024,\"114\":0.0908537933,\"115\":0.1078121872,\"116\":0.1959656307,\"117\":0.2107366804,\"118\":0.1468073808,\"119\":0.2964785468,\"120\":0.1093086999,\"121\":0.1373974457,\"122\":0.0530023089,\"123\":0.2617857945,\"124\":0.2703685477,\"125\":0.2517138551,\"126\":null,\"127\":0.1400556736,\"128\":0.2634908559,\"129\":0.0,\"130\":0.1152917745,\"131\":0.1030398329,\"132\":0.2562329179,\"133\":0.0993371006,\"134\":0.2226536327,\"135\":0.0089640786,\"136\":0.10810296,\"137\":0.1354501656,\"138\":0.0,\"139\":0.0293913022,\"140\":0.1804312193,\"141\":0.1061287972,\"142\":0.1140164055,\"143\":0.1917274595,\"144\":0.0957108458,\"145\":0.2977429777,\"146\":0.0861247546,\"147\":0.1885973085,\"148\":0.0402642768,\"149\":0.0,\"150\":0.3189684425,\"151\":0.2525494567,\"152\":0.2226432571,\"153\":0.2075258333,\"154\":0.2814613688,\"155\":0.2417703087,\"156\":0.2773976113,\"157\":0.0774780359,\"158\":0.2796302572,\"159\":0.0688030664,\"160\":0.2365053777,\"161\":0.1977641333,\"162\":null,\"163\":0.2609723513,\"164\":0.255570493,\"165\":0.3181198661,\"166\":0.2013397302,\"167\":0.1137883289,\"168\":0.276526857,\"169\":0.2257457318,\"170\":0.2827006708,\"171\":0.2333014236,\"172\":0.1742613794,\"173\":0.1515024786,\"174\":0.1055370782,\"175\":0.2411891515,\"176\":0.2192347404,\"177\":0.2736275352,\"178\":0.1872647008,\"179\":0.0974166612,\"180\":0.2674757808,\"181\":0.278963561,\"182\":0.2313286207,\"183\":0.2670943674,\"184\":0.0996835356,\"185\":0.1316716576,\"186\":0.2539154339,\"187\":0.0877084128,\"188\":0.2645958992,\"189\":0.3454299159,\"190\":0.2631556845,\"191\":0.1787707794,\"192\":0.1234706022,\"193\":0.1538512678,\"194\":0.2780251652,\"195\":0.2518973641,\"196\":0.2935036476,\"197\":0.0991864327,\"198\":0.2505853449,\"199\":0.2489376151,\"200\":0.2738920463,\"201\":0.2143906085,\"202\":0.1561454058,\"203\":0.2265796191,\"204\":0.218852459,\"205\":0.0315729202,\"206\":0.1204865252,\"207\":0.1704049727,\"208\":0.1116917972,\"209\":0.1638302672,\"210\":0.2849163188,\"211\":0.2359845497,\"212\":0.2620641486,\"213\":0.0507042254,\"214\":0.056666868,\"215\":0.2423828,\"216\":0.2408744056,\"217\":0.243449455,\"218\":0.0,\"219\":null,\"220\":0.2941568816,\"221\":0.2918673028,\"222\":0.1032582999,\"223\":0.0868465411,\"224\":0.098292504,\"225\":0.0731135689,\"226\":0.0492102881,\"227\":0.0227036576,\"228\":0.2661469933,\"229\":0.2457827725,\"230\":0.1959896988,\"231\":0.0885975479,\"232\":0.0698592815,\"233\":0.077655355,\"234\":0.0924424147,\"235\":0.1049312774,\"236\":0.0821742469,\"237\":0.0933663179,\"238\":0.0907181834,\"239\":0.1002967192,\"240\":0.0932415084,\"241\":0.0859995655,\"242\":0.0814817259,\"243\":0.0750331174,\"244\":0.0744603967,\"245\":0.0837422148,\"246\":0.0930992528,\"247\":0.0847280528,\"248\":0.0961101046,\"249\":0.093011723,\"250\":0.0765006326,\"251\":0.2540018716,\"252\":0.2629611148,\"253\":0.0933083536,\"254\":0.2586108003,\"255\":0.2266690941,\"256\":0.2883387597,\"257\":0.2871789011,\"258\":0.211316096,\"259\":0.0902583175,\"260\":0.2364534667,\"261\":0.2480259403,\"262\":0.079383787,\"263\":0.2167669366,\"264\":0.2586461651,\"265\":0.3038889129,\"266\":0.2573870212,\"267\":0.1502419408,\"268\":0.116026333,\"269\":0.0709140583,\"270\":0.1937727251,\"271\":0.2034954628,\"272\":0.3802313642,\"273\":0.3747930844,\"274\":0.1938767848,\"275\":0.1928314532,\"276\":0.096811008,\"277\":0.1680000943,\"278\":0.1369768086,\"279\":0.1426091121,\"280\":0.1185945996,\"281\":0.1732259967,\"282\":0.2095700743,\"283\":0.2249314145,\"284\":0.1055445831,\"285\":0.0950599986,\"286\":0.3303105599,\"287\":0.1777431824,\"288\":0.107113261,\"289\":0.1650490896,\"290\":0.294765758,\"291\":0.0396959921,\"292\":0.1216009988,\"293\":0.1801778677,\"294\":0.1986377132,\"295\":0.1911561404,\"296\":0.1588290419,\"297\":0.1158745949,\"298\":0.2232568424,\"299\":0.2283461769,\"300\":0.1171670752,\"301\":0.2685394724,\"302\":0.2711035918,\"303\":0.0774212736,\"304\":0.177287531,\"305\":0.0741532399,\"306\":0.1062567139,\"307\":0.1872016168,\"308\":0.0978732869,\"309\":0.1461570088,\"310\":0.0963756914,\"311\":0.0519985121,\"312\":0.0788376774,\"313\":0.2650309062,\"314\":0.0604089219,\"315\":0.2596336404,\"316\":0.0319856316,\"317\":0.1651749249,\"318\":0.4844494847,\"319\":0.3563902263,\"320\":0.0524564308,\"321\":0.2569753526,\"322\":0.1113994241,\"323\":0.1646246627,\"324\":0.1697173366,\"325\":null,\"326\":0.2184061823,\"327\":0.1057236499,\"328\":0.0861225551,\"329\":0.0980467313,\"330\":0.1754725218,\"331\":0.1319071811,\"332\":0.2295032653,\"333\":0.0875162222,\"334\":0.2418967417,\"335\":0.1085593703,\"336\":0.1287846092,\"337\":0.2349033404,\"338\":0.171110843,\"339\":0.2369525102,\"340\":0.1548017903,\"341\":0.247222135,\"342\":0.1142117782,\"343\":0.2287013736,\"344\":0.2409681055,\"345\":0.199244667,\"346\":0.2012310075,\"347\":0.1800409353,\"348\":0.2383169231,\"349\":0.3674485712,\"350\":0.2872681349,\"351\":0.2884376232,\"352\":0.2777833974,\"353\":0.2873859921,\"354\":0.0909461004,\"355\":0.056768368,\"356\":0.1797028425,\"357\":0.250943051,\"358\":0.0351475084,\"359\":0.0749535803,\"360\":0.2573733554,\"361\":0.252683375,\"362\":0.1202861386,\"363\":0.2780706106,\"364\":0.2528048189,\"365\":0.0993633719,\"366\":0.2281095381,\"367\":0.1783934639,\"368\":0.2746512047,\"369\":0.282713765,\"370\":0.1700604455,\"371\":0.2901249196,\"372\":0.3250165166,\"373\":0.0,\"374\":0.18924072,\"375\":0.2499945657,\"376\":0.1954956845,\"377\":0.2391529814,\"378\":0.2153927651,\"379\":0.2538721627,\"380\":0.2137789006,\"381\":0.1211397918,\"382\":0.2393548803,\"383\":0.2677761329,\"384\":0.2079043547,\"385\":0.2483431732,\"386\":0.3681010939,\"387\":null,\"388\":0.1943629691,\"389\":0.0631526596,\"390\":0.2284925601,\"391\":0.2332015244,\"392\":0.1487134382,\"393\":0.1253914202,\"394\":0.152389382,\"395\":0.0783542327,\"396\":0.1492916345,\"397\":0.0761354399,\"398\":0.1004217312,\"399\":0.1575848222,\"400\":0.1584698179,\"401\":0.2799540022,\"402\":0.2246822986,\"403\":0.2453852008,\"404\":0.3164616518,\"405\":0.2407090513,\"406\":0.0237888541,\"407\":0.2181918147,\"408\":0.2008933523,\"409\":0.2454206355,\"410\":0.0956419597,\"411\":0.208555614,\"412\":0.334052845,\"413\":0.2509411413,\"414\":0.226868052,\"415\":0.2331640614,\"416\":0.2623153144,\"417\":0.1232163763,\"418\":0.1892082975,\"419\":0.2379568959,\"420\":0.2547599474,\"421\":0.0483428864,\"422\":0.1496810944,\"423\":0.1341701796,\"424\":0.1193793034,\"425\":0.1389457603,\"426\":0.1945907745,\"427\":0.2417457023,\"428\":0.0996782267,\"429\":0.1547065481,\"430\":0.0184650886,\"431\":0.1208431071,\"432\":0.2524611237,\"433\":0.1316870994,\"434\":0.1562271875,\"435\":0.0186864771,\"436\":0.2493037103,\"437\":0.0761567991,\"438\":0.2807594547,\"439\":0.2515818603,\"440\":0.1216197534,\"441\":null,\"442\":0.1898232477,\"443\":0.1153103801,\"444\":0.1097072379,\"445\":0.0,\"446\":0.0,\"447\":0.0971209768,\"448\":0.3982844328,\"449\":0.0875744359,\"450\":0.2613712013,\"451\":0.2651228437,\"452\":0.2582676008,\"453\":0.2993102933,\"454\":0.2780724968,\"455\":0.2654144797,\"456\":0.2774472531,\"457\":0.221570164,\"458\":0.0,\"459\":0.0943385252,\"460\":0.2552980109,\"461\":0.158625438,\"462\":0.2899827474,\"463\":0.1282803723,\"464\":0.1135178549,\"465\":0.1257955681,\"466\":0.0971913249,\"467\":0.0960310598,\"468\":0.1865872105,\"469\":0.0336512836,\"470\":0.127831672,\"471\":0.0789855238,\"472\":0.3125530064,\"473\":0.160332555,\"474\":0.3732301492,\"475\":0.1315153413,\"476\":0.4259160532,\"477\":0.0824917844,\"478\":0.2511187636,\"479\":0.1697047034,\"480\":0.4305061651,\"481\":0.2544327496,\"482\":0.2611659228,\"483\":0.2945555818,\"484\":0.3580054472,\"485\":0.1233330883,\"486\":0.2236787522,\"487\":0.0595478717,\"488\":0.0734602166,\"489\":0.2177643655,\"490\":0.1784161129,\"491\":0.2399989836,\"492\":0.1895390145,\"493\":0.0701384342,\"494\":0.0,\"495\":0.2487558675,\"496\":0.2314901311,\"497\":0.2471859808,\"498\":0.1834960696,\"499\":0.1467892437,\"500\":0.0164618534,\"501\":0.2500991769,\"502\":0.1306927788,\"503\":0.1124297456,\"504\":0.1915489321,\"505\":0.0575860793,\"506\":0.0841015373,\"507\":0.1157708113,\"508\":0.2694701937,\"509\":0.196414241,\"510\":0.300264916,\"511\":0.0777127021,\"512\":0.1513183513,\"513\":0.1624609832,\"514\":0.2395993018,\"515\":0.1706628604,\"516\":0.0798238487,\"517\":null,\"518\":0.1794408163,\"519\":0.1522813626,\"520\":0.1007727647,\"521\":0.0,\"522\":0.0892421716,\"523\":0.1964971721,\"524\":0.0900638445,\"525\":0.2013451728,\"526\":0.0952486771,\"527\":0.1771291113,\"528\":0.1365783432,\"529\":0.1869326919,\"530\":0.2685275953,\"531\":0.217982054,\"532\":0.1788478018,\"533\":0.24027422,\"534\":0.2352684506,\"535\":0.2284677124,\"536\":0.104772748,\"537\":0.1350881263,\"538\":0.127634745,\"539\":0.2670782543,\"540\":0.1784761613,\"541\":0.1124496526,\"542\":0.1541116035,\"543\":0.1930285411,\"544\":0.2377403372,\"545\":0.2215342575,\"546\":0.3029876091,\"547\":0.2420293185,\"548\":0.1124123879,\"549\":0.2849563918,\"550\":0.1120943733,\"551\":0.2165082566,\"552\":0.4019406602,\"553\":0.1698533734,\"554\":0.2002648338,\"555\":0.1137281001,\"556\":0.1160972779,\"557\":0.2755194984,\"558\":0.0490934779,\"559\":0.257636633,\"560\":0.1552072115,\"561\":0.0328662338,\"562\":0.1522200601,\"563\":0.1945605624,\"564\":0.2422714706,\"565\":0.2851001489,\"566\":0.2717617818,\"567\":0.2504583937,\"568\":0.1354858662,\"569\":0.0082228213,\"570\":0.250664743,\"571\":0.2732199242,\"572\":0.1873962551,\"573\":0.1880609603,\"574\":0.193013966,\"575\":0.1604898485,\"576\":0.0,\"577\":0.0652296711,\"578\":null,\"579\":0.2467956677,\"580\":0.0957942208,\"581\":0.2376932088,\"582\":0.1813620183,\"583\":0.1262929273,\"584\":0.0118135076,\"585\":0.0448348282,\"586\":0.2710412512,\"587\":0.0628142069,\"588\":0.2185916573,\"589\":0.1156930019,\"590\":0.1553015396,\"591\":0.1287908441,\"592\":0.0,\"593\":0.1490136955,\"594\":0.1872620079,\"595\":0.2870746044,\"596\":0.2711797653,\"597\":0.2403385843,\"598\":0.2916127773,\"599\":0.1149440788,\"600\":0.1735382102,\"601\":0.1719742561,\"602\":0.254972979,\"603\":0.2277233571,\"604\":0.1269057401,\"605\":0.312366121,\"606\":0.1058644972,\"607\":0.0838881652,\"608\":0.2338140587,\"609\":0.3203669072,\"610\":0.1939184615,\"611\":0.1211295414,\"612\":0.1646237323,\"613\":0.2582708234,\"614\":0.0959290682,\"615\":0.1274648447,\"616\":0.2144049897,\"617\":0.2001443978,\"618\":null,\"619\":0.1413522709,\"620\":0.0401222668,\"621\":0.0834721142,\"622\":0.1563678575,\"623\":0.0952857476,\"624\":0.0678090734,\"625\":0.1626438457,\"626\":0.0971156654,\"627\":0.0950033574,\"628\":0.0776058403,\"629\":0.2338340297,\"630\":0.0974003139,\"631\":0.2021420923,\"632\":0.242578955,\"633\":0.2617703064,\"634\":0.2580403955,\"635\":0.0512392904,\"636\":0.1237828584,\"637\":0.1193239611,\"638\":0.0267515977,\"639\":0.0621430938,\"640\":0.1588457864,\"641\":0.546151843,\"642\":0.2289818709,\"643\":0.0937446496,\"644\":0.2570303712,\"645\":0.1288817261,\"646\":0.1363932362,\"647\":0.0987199989,\"648\":0.1133423518,\"649\":0.2536662624,\"650\":0.0328726935,\"651\":0.0954388483,\"652\":0.2590870118,\"653\":0.1152792562,\"654\":0.0495026274,\"655\":0.2243663367,\"656\":0.2324625967,\"657\":0.1964518752,\"658\":0.1663836741,\"659\":0.1970902263,\"660\":0.1952721005,\"661\":0.0962557732,\"662\":0.0865854381,\"663\":0.2624611245,\"664\":0.0692596421,\"665\":0.1887384072,\"666\":0.0669023609,\"667\":0.2382536617,\"668\":0.0,\"669\":0.213156856,\"670\":0.434344893,\"671\":0.1090230876,\"672\":0.0719549009,\"673\":0.0,\"674\":0.197147321,\"675\":0.2132224251,\"676\":0.103383748,\"677\":0.0828564178,\"678\":0.0226004118,\"679\":0.1528998503,\"680\":0.1718850627,\"681\":0.1333779372,\"682\":0.0909026823,\"683\":0.220861965,\"684\":0.2585444907,\"685\":0.056173816,\"686\":0.2346472678,\"687\":0.102215821,\"688\":0.099465047,\"689\":0.04792427,\"690\":0.1934994275,\"691\":0.2757810351,\"692\":0.202561221,\"693\":0.1834518475,\"694\":0.2031519702,\"695\":0.1014040247,\"696\":0.0855299975,\"697\":0.0795249582,\"698\":0.0863073904,\"699\":0.1282217942,\"700\":0.0481876689,\"701\":0.4485440777,\"702\":0.3002204978,\"703\":0.116888534,\"704\":0.1282215544,\"705\":0.1742924837,\"706\":0.2360297033,\"707\":0.03119361,\"708\":0.2751213579,\"709\":0.1700706313,\"710\":0.2160386156,\"711\":0.0,\"712\":0.0757326501,\"713\":0.1274236692,\"714\":0.1235435377,\"715\":0.2206268132,\"716\":0.2861354282,\"717\":0.2036465249,\"718\":0.1137413829,\"719\":0.0692215892,\"720\":0.2284194876,\"721\":0.2349459941,\"722\":0.2825268908,\"723\":0.2618633315,\"724\":0.3937199794,\"725\":0.2430950137,\"726\":0.1969140964,\"727\":0.1412377215,\"728\":0.3577743381,\"729\":0.2097853543,\"730\":0.12267503,\"731\":0.2139394404,\"732\":0.2673383993,\"733\":0.1489857365,\"734\":0.2347948445,\"735\":0.0173717604,\"736\":0.0637309708,\"737\":0.2765683493,\"738\":0.2497691073,\"739\":0.2000241536,\"740\":0.0705547352,\"741\":0.2580684226,\"742\":0.2281887055,\"743\":0.2350989786,\"744\":0.1049282224,\"745\":0.1112004702,\"746\":0.2743139466,\"747\":0.0624567767,\"748\":0.1675744674,\"749\":0.095275971,\"750\":0.068694806,\"751\":0.1121952686,\"752\":0.1962707544,\"753\":0.2854075735,\"754\":0.2166950514,\"755\":0.4981251431,\"756\":0.28617091,\"757\":0.0412065276,\"758\":0.2139373355,\"759\":0.3387452095,\"760\":0.1979843326,\"761\":0.2750759493,\"762\":0.1156985269,\"763\":0.0847702832,\"764\":0.1146339329,\"765\":0.2999730154,\"766\":0.3442454599,\"767\":0.1758271748,\"768\":0.081046711,\"769\":0.1315658074,\"770\":0.1676244257,\"771\":0.274267932,\"772\":0.149959732,\"773\":0.0698105341,\"774\":0.2056508484,\"775\":0.261465058,\"776\":0.0360797796,\"777\":0.2388998272,\"778\":0.2883428235,\"779\":0.0755490726,\"780\":0.060101589,\"781\":0.0987928947,\"782\":0.1049152939,\"783\":0.0457961083,\"784\":0.2014720947,\"785\":0.2548755288,\"786\":0.1328663516,\"787\":null,\"788\":0.1799520449,\"789\":0.2096168831,\"790\":0.2314855509,\"791\":0.174473233,\"792\":0.205973487,\"793\":0.2377425351,\"794\":0.1739537461,\"795\":0.2365606464,\"796\":0.2170441008,\"797\":0.2290443577,\"798\":0.0963731904,\"799\":0.2231466596,\"800\":0.3163230114,\"801\":0.2291052936,\"802\":0.2439010585,\"803\":0.2247498115,\"804\":0.2609543856,\"805\":0.1468654904,\"806\":0.1126927347,\"807\":0.2973898932,\"808\":0.087212195,\"809\":0.1784911412,\"810\":0.0602204141,\"811\":0.2552825675,\"812\":0.2224070379,\"813\":0.0671939434,\"814\":0.1672816235,\"815\":0.2004523866,\"816\":0.0955307035,\"817\":0.2700874308,\"818\":null,\"819\":0.173098941,\"820\":0.3243535475,\"821\":0.1660157854,\"822\":0.2122974182,\"823\":0.0510182023,\"824\":0.2581140048,\"825\":0.205667241,\"826\":0.3972481643,\"827\":0.1055560299,\"828\":0.2059828393,\"829\":0.1772576139,\"830\":0.0959339623,\"831\":0.1831402799,\"832\":null,\"833\":0.0921726563,\"834\":0.1175679695,\"835\":0.1032426595,\"836\":0.1904450126,\"837\":0.2654043857,\"838\":0.2836730638,\"839\":0.0809930254,\"840\":0.18202898,\"841\":0.1163381296,\"842\":0.2672885172,\"843\":0.272687405,\"844\":0.0961138708,\"845\":0.2180784908,\"846\":0.2739630866,\"847\":0.2317771313,\"848\":0.2392739564,\"849\":0.297833564,\"850\":0.2684562268,\"851\":0.2584462868,\"852\":0.2741387601,\"853\":0.2904609839,\"854\":0.1472718274,\"855\":0.2374113697,\"856\":0.1463617464,\"857\":0.1374362992,\"858\":0.1446465143,\"859\":0.2740612765,\"860\":0.2379770907,\"861\":0.2374793891,\"862\":0.2432417754,\"863\":0.2714823406,\"864\":0.2117757607,\"865\":0.1607354547,\"866\":0.5876367396,\"867\":0.0283570354,\"868\":0.0593420855,\"869\":0.105488541,\"870\":0.2370692202,\"871\":0.1935943319,\"872\":0.1127767014,\"873\":0.0881035717,\"874\":0.2349617128,\"875\":0.0796419176,\"876\":0.0652139694,\"877\":0.2864729535,\"878\":0.1765911071,\"879\":0.3931219756,\"880\":0.1058077615,\"881\":0.1605310421,\"882\":0.1454849053,\"883\":0.0128805898,\"884\":0.1112006446,\"885\":0.1695427506,\"886\":0.1008460133,\"887\":0.0788758354,\"888\":0.0786294994,\"889\":0.0804829355,\"890\":0.3362151081,\"891\":0.084075858,\"892\":0.1040565522,\"893\":null,\"894\":0.136218614,\"895\":0.1281146953,\"896\":0.209533633,\"897\":0.2748992832,\"898\":0.0782728699,\"899\":0.2261588037,\"900\":0.1537886799,\"901\":0.119837413,\"902\":0.1277197901,\"903\":0.0634354128,\"904\":0.0547793193,\"905\":0.1701870135,\"906\":0.1596956667,\"907\":0.2829221363,\"908\":0.0074449375,\"909\":0.1834542067,\"910\":0.1682496802,\"911\":0.1858633503,\"912\":0.2655521429,\"913\":0.1702055223,\"914\":0.1133276237,\"915\":0.11354724,\"916\":0.1490199962,\"917\":0.3086492864,\"918\":0.0915119598,\"919\":0.0574349561,\"920\":0.2625203251,\"921\":0.0,\"922\":0.2241589893,\"923\":0.0820538824,\"924\":0.2498548957,\"925\":0.1258120197,\"926\":0.1804610561,\"927\":0.2209697112,\"928\":0.2446251129,\"929\":0.1108255417,\"930\":0.2574737418,\"931\":0.099202795,\"932\":0.1625802606,\"933\":0.2381747733,\"934\":0.2862643503,\"935\":0.0882116717,\"936\":0.0,\"937\":0.0459734192,\"938\":0.2460435917,\"939\":0.0768844752,\"940\":0.2782502249,\"941\":0.1078764735,\"942\":0.1172960482,\"943\":0.163193782,\"944\":0.2814356828,\"945\":0.0722979617,\"946\":0.1096090206,\"947\":0.1906160648,\"948\":0.2545259927,\"949\":0.1413699808,\"950\":0.1246704052,\"951\":0.1608466397,\"952\":0.2425291006,\"953\":0.0345632706,\"954\":0.1281423406,\"955\":0.2088014942,\"956\":0.0663311518,\"957\":0.2227030131,\"958\":0.0420801969,\"959\":0.0688791382,\"960\":0.1645619536,\"961\":0.0885934209,\"962\":0.1519562121,\"963\":0.038329022,\"964\":0.2304729506,\"965\":0.1349602907,\"966\":null,\"967\":0.2078532645,\"968\":0.1676709705,\"969\":0.1324603169,\"970\":0.2399326764,\"971\":0.1365144535,\"972\":0.0706138969,\"973\":0.152564756,\"974\":0.0625859457,\"975\":0.35658427,\"976\":0.0748820689,\"977\":0.0860758469,\"978\":0.0980353283,\"979\":0.2195959405,\"980\":0.3014351691,\"981\":0.2326022204,\"982\":0.0977967332,\"983\":0.0536085993,\"984\":0.1599173051,\"985\":0.0829639557,\"986\":0.2428994429,\"987\":0.1700233694,\"988\":0.0856433455,\"989\":null,\"990\":0.2730405745,\"991\":0.243231381,\"992\":0.0808364241,\"993\":0.1751962627,\"994\":0.0953824373,\"995\":0.0685079027,\"996\":0.2421730901,\"997\":0.1769805691,\"998\":0.0650585893,\"999\":0.0573731548,\"1000\":0.2189129354,\"1001\":0.1858260646,\"1002\":0.1808810584,\"1003\":0.1599719564,\"1004\":null,\"1005\":0.102701775,\"1006\":0.1929070959,\"1007\":0.0373765711,\"1008\":0.1701813683,\"1009\":0.2502158811,\"1010\":0.3045175267,\"1011\":0.2761749053,\"1012\":0.2617113254,\"1013\":0.1483183166,\"1014\":0.146357397,\"1015\":0.3113156712,\"1016\":0.1016919241,\"1017\":0.1103289883,\"1018\":0.2097912511,\"1019\":0.2181791902,\"1020\":0.1869147874,\"1021\":0.0695396833,\"1022\":0.2071801304,\"1023\":0.0761048733,\"1024\":0.0533230461,\"1025\":0.2955632864,\"1026\":0.0687804369,\"1027\":0.1972122112,\"1028\":0.2704908885,\"1029\":0.3054290742,\"1030\":0.1786056318,\"1031\":0.1721660618,\"1032\":0.1043400347,\"1033\":null,\"1034\":0.2157005451,\"1035\":0.1144118284,\"1036\":0.1619969454,\"1037\":0.2717659085,\"1038\":0.2389183616,\"1039\":0.1615890096,\"1040\":0.4604657085,\"1041\":0.0647157176,\"1042\":0.2075617129,\"1043\":0.0714653253,\"1044\":0.099786403,\"1045\":null,\"1046\":0.2750269033,\"1047\":0.0937914037,\"1048\":0.2661489509,\"1049\":0.4654504216,\"1050\":0.1800673603,\"1051\":0.1916521639,\"1052\":0.2236482659,\"1053\":0.213573895,\"1054\":0.1885252274,\"1055\":0.2343971064,\"1056\":0.1494596938,\"1057\":0.2039277001,\"1058\":0.2057591465,\"1059\":0.2898508801,\"1060\":0.1258181546,\"1061\":0.3513624417,\"1062\":0.0765815414,\"1063\":0.1069667952,\"1064\":0.1997851539,\"1065\":0.0875442894,\"1066\":0.1185308412,\"1067\":0.1826191687,\"1068\":0.2057531714,\"1069\":0.4368230596,\"1070\":0.2700447111,\"1071\":0.2985487304,\"1072\":0.2671753316,\"1073\":0.0367253275,\"1074\":0.0701106254,\"1075\":0.2344691086,\"1076\":0.1106840206,\"1077\":0.0679063253,\"1078\":0.1052252404,\"1079\":0.0733929225,\"1080\":0.0638045268,\"1081\":0.1047503733,\"1082\":0.0854732439,\"1083\":0.1064129527,\"1084\":0.1233790851,\"1085\":0.2094118886,\"1086\":0.2454651697,\"1087\":0.028648242,\"1088\":0.3054979636,\"1089\":0.1682614311,\"1090\":0.1092957899,\"1091\":0.3160092155,\"1092\":0.0863862597,\"1093\":0.2149705507,\"1094\":0.0173711223,\"1095\":0.0734153401,\"1096\":0.2266831647,\"1097\":0.2362792714,\"1098\":0.1010317871,\"1099\":0.3834931087,\"1100\":0.1083399141,\"1101\":0.2640464887,\"1102\":0.1561673411,\"1103\":0.1741657702,\"1104\":0.223655899,\"1105\":0.0689911472,\"1106\":0.1915009943,\"1107\":0.2395440623,\"1108\":0.3182667928,\"1109\":0.1489937334,\"1110\":0.0851027506,\"1111\":0.2093854908,\"1112\":0.1530038255,\"1113\":0.2972162002,\"1114\":0.1914939766,\"1115\":0.0982083711,\"1116\":0.0447104898,\"1117\":0.1423859035,\"1118\":0.221767528,\"1119\":0.1478298089,\"1120\":0.0964640557,\"1121\":0.062767286,\"1122\":0.1660693895,\"1123\":null,\"1124\":0.226783093,\"1125\":0.0957590668,\"1126\":0.1270362716,\"1127\":0.0958001349,\"1128\":0.2488817537,\"1129\":0.0146147303,\"1130\":0.2293900355,\"1131\":0.2871199196,\"1132\":0.1384349179,\"1133\":0.1936819474,\"1134\":0.1030079872,\"1135\":0.1261093314,\"1136\":0.0833549248,\"1137\":0.0700354993,\"1138\":0.2074176368,\"1139\":0.0691694306,\"1140\":0.2963295011,\"1141\":0.1973784706,\"1142\":0.297234187,\"1143\":0.1159554689,\"1144\":0.2189488553,\"1145\":0.2563348931,\"1146\":0.2043464755,\"1147\":0.1055252603,\"1148\":0.0859894024,\"1149\":0.2076047616,\"1150\":null,\"1151\":0.4704727278,\"1152\":0.2263421571,\"1153\":0.1693938223,\"1154\":0.1231178092,\"1155\":0.2305247743,\"1156\":0.1151914604,\"1157\":0.2338431403,\"1158\":0.1346259161,\"1159\":0.1435449848,\"1160\":0.0792222419,\"1161\":0.4339565521,\"1162\":0.1134598135,\"1163\":0.1383790698,\"1164\":0.0,\"1165\":0.1290644408,\"1166\":0.295320616,\"1167\":0.1808472766,\"1168\":0.2262128779,\"1169\":0.0817527947,\"1170\":0.0629981805,\"1171\":0.153611865,\"1172\":0.0438970961,\"1173\":0.2564599346,\"1174\":0.1453266086,\"1175\":0.0779017708,\"1176\":0.1141345295,\"1177\":0.0520138949,\"1178\":0.1330113788,\"1179\":0.1364876378,\"1180\":0.3066220936,\"1181\":0.2742681307,\"1182\":0.0663964618,\"1183\":null,\"1184\":0.023311145,\"1185\":0.1035461695,\"1186\":0.1948926263,\"1187\":0.0874337227,\"1188\":0.3548110142,\"1189\":0.0843599565,\"1190\":0.1515094013,\"1191\":0.2495317001,\"1192\":0.2756600133,\"1193\":0.1955901856,\"1194\":0.2486379656,\"1195\":0.1449641631,\"1196\":0.264182376,\"1197\":0.0771245563,\"1198\":0.1168055281,\"1199\":0.0,\"1200\":0.2508748613,\"1201\":0.1775974574,\"1202\":0.0759247236,\"1203\":0.2471835111,\"1204\":0.1742156536,\"1205\":0.2357094262,\"1206\":0.2823527524,\"1207\":0.370929005,\"1208\":0.1140937783,\"1209\":0.1876797822,\"1210\":0.2560184927,\"1211\":0.0,\"1212\":0.1684068826,\"1213\":0.0,\"1214\":0.1037214444,\"1215\":0.2011181542,\"1216\":0.2534071037,\"1217\":0.1795392347,\"1218\":0.283584461,\"1219\":0.2428528074,\"1220\":0.2319010199,\"1221\":0.2223054307,\"1222\":0.1939833655,\"1223\":0.2428162522,\"1224\":0.2442378919,\"1225\":0.2116885857,\"1226\":0.2363644237,\"1227\":0.2629582854,\"1228\":0.2455948576,\"1229\":0.0426566102,\"1230\":null,\"1231\":0.1551561554,\"1232\":0.0837145449,\"1233\":0.1710033945,\"1234\":0.2361081468,\"1235\":0.2312474674,\"1236\":0.0322861676,\"1237\":0.1710254605,\"1238\":0.1980180124,\"1239\":0.3028058186,\"1240\":0.1691227925,\"1241\":0.3133739841,\"1242\":0.1414116521,\"1243\":0.1494403614,\"1244\":0.1699493528,\"1245\":0.0801916047,\"1246\":0.3297546897,\"1247\":0.2970956878,\"1248\":0.0978445733,\"1249\":0.2395855786,\"1250\":0.0516811981,\"1251\":0.0893466861,\"1252\":0.1412089253,\"1253\":0.2027697189,\"1254\":0.3012071989,\"1255\":0.06206914,\"1256\":0.1555607442,\"1257\":0.0788657615,\"1258\":0.2386410273,\"1259\":0.1453394843,\"1260\":0.3182577221,\"1261\":0.2550905067,\"1262\":0.2249378854,\"1263\":0.1650105706,\"1264\":0.1850828245,\"1265\":0.0856979292,\"1266\":0.1537904175,\"1267\":0.060404598,\"1268\":0.2178281848,\"1269\":0.2694211971,\"1270\":0.0937495864,\"1271\":0.1081711026,\"1272\":0.1554531041,\"1273\":0.0,\"1274\":0.0,\"1275\":0.0948102036,\"1276\":null,\"1277\":0.2870518937,\"1278\":0.1639230089,\"1279\":0.2600636358,\"1280\":0.0867183072,\"1281\":0.2292829097,\"1282\":0.2487639098,\"1283\":0.1091214278,\"1284\":0.1054950672,\"1285\":0.0593155865,\"1286\":0.0686663955,\"1287\":0.2004612738,\"1288\":0.1643224226,\"1289\":0.1171665105,\"1290\":0.0947183266,\"1291\":0.3235660951,\"1292\":0.1420481685,\"1293\":0.285316371,\"1294\":0.0981532026,\"1295\":0.2417665998,\"1296\":0.1300256109,\"1297\":0.2988647262,\"1298\":0.0297814746,\"1299\":0.0,\"1300\":0.078934636,\"1301\":0.0432681776,\"1302\":0.1882734344,\"1303\":0.1355080663,\"1304\":0.2598405879,\"1305\":0.0714264689,\"1306\":0.2282833095,\"1307\":0.2688567794,\"1308\":0.1736036933,\"1309\":0.1304700286,\"1310\":0.084539978,\"1311\":0.1321444717,\"1312\":0.2487035896,\"1313\":0.0786141758,\"1314\":0.1506254279,\"1315\":null,\"1316\":0.2881512739,\"1317\":0.1788655222,\"1318\":0.1297518859,\"1319\":0.069080338,\"1320\":0.3409909719,\"1321\":0.1918421246,\"1322\":0.0961038799,\"1323\":0.1587334227,\"1324\":0.1837550002,\"1325\":0.1198377514,\"1326\":0.2953727312,\"1327\":0.1057122278,\"1328\":0.2194023536,\"1329\":0.2497412457,\"1330\":0.4469309309,\"1331\":0.1462558684,\"1332\":0.204241269,\"1333\":0.1452643492,\"1334\":0.1418484257,\"1335\":0.1530839705,\"1336\":0.1479219721,\"1337\":0.2705810171,\"1338\":0.1082626316,\"1339\":0.245558192,\"1340\":0.0928192034,\"1341\":0.1602354685,\"1342\":0.2879442189,\"1343\":0.1850814638,\"1344\":0.1940445095,\"1345\":0.2014373587,\"1346\":0.0678816752,\"1347\":0.1704399616,\"1348\":0.1244780177,\"1349\":0.1159176698,\"1350\":0.0562254094,\"1351\":0.1751807782,\"1352\":null,\"1353\":0.1986305606,\"1354\":0.1591041623,\"1355\":0.1980204264,\"1356\":null,\"1357\":0.0693677514,\"1358\":0.1378396508,\"1359\":0.1562517962,\"1360\":0.1400400591,\"1361\":0.1299474554,\"1362\":0.0848230687,\"1363\":0.0669575675,\"1364\":0.2358557583,\"1365\":0.2595471415,\"1366\":0.1728683309,\"1367\":0.0215513579,\"1368\":0.1198111782,\"1369\":0.0543162833,\"1370\":0.0858274519,\"1371\":0.1980535998,\"1372\":0.2053936622,\"1373\":0.1661019594,\"1374\":0.1305832087,\"1375\":0.2377028905,\"1376\":0.5039358671,\"1377\":0.1354833614,\"1378\":0.1232547014,\"1379\":0.2054091798,\"1380\":0.1967157981,\"1381\":0.1064117295,\"1382\":0.0746062082,\"1383\":0.2566434466,\"1384\":0.1900921757,\"1385\":0.2056020473,\"1386\":0.1494441578,\"1387\":0.1578747362,\"1388\":0.2242856584,\"1389\":0.1384274389,\"1390\":0.1444441382,\"1391\":0.1995734489,\"1392\":0.2333541039,\"1393\":0.1789797135,\"1394\":0.179655936,\"1395\":0.2913900607,\"1396\":0.2527477951,\"1397\":0.1832209767,\"1398\":0.2499132315,\"1399\":0.254823066,\"1400\":0.0865631014,\"1401\":0.0680014239,\"1402\":0.0919372022,\"1403\":0.0441894602,\"1404\":null,\"1405\":0.1342938101,\"1406\":0.1801483191,\"1407\":0.1808190381,\"1408\":0.107202784,\"1409\":0.0760228011,\"1410\":0.1986726746,\"1411\":0.0917392182,\"1412\":0.0384252776,\"1413\":0.2036005144,\"1414\":0.091041265,\"1415\":0.1970052648,\"1416\":0.1993435,\"1417\":0.278190891,\"1418\":0.2606111344,\"1419\":0.1096782522,\"1420\":0.1189937836,\"1421\":0.0598298107,\"1422\":0.2579016304,\"1423\":0.2309321742,\"1424\":0.3078697416,\"1425\":0.2157008429,\"1426\":0.1484724675,\"1427\":0.0959766201,\"1428\":0.1759121713,\"1429\":0.1197260669,\"1430\":0.0793379346,\"1431\":0.4142041001,\"1432\":0.0161252435,\"1433\":0.0698803001,\"1434\":0.2439806951,\"1435\":0.2604512724,\"1436\":0.0,\"1437\":0.1436201136,\"1438\":0.1042349503,\"1439\":0.3166683105,\"1440\":0.2257792195,\"1441\":0.2122625815,\"1442\":0.0676337901,\"1443\":0.304790432,\"1444\":0.2206872129,\"1445\":null,\"1446\":0.2161872551,\"1447\":0.2595260862,\"1448\":0.2421567508,\"1449\":0.2027599589,\"1450\":0.191743763,\"1451\":0.0381309541,\"1452\":0.1025732842,\"1453\":0.0926303097,\"1454\":0.0405466087,\"1455\":0.1777933212,\"1456\":0.1180111582,\"1457\":0.2366785667,\"1458\":0.0932116964,\"1459\":0.0770498093,\"1460\":0.1413624208,\"1461\":0.2321880478,\"1462\":0.144599491,\"1463\":0.3477980883,\"1464\":0.2799080074,\"1465\":0.1927790168,\"1466\":0.0857173604,\"1467\":0.0239100536,\"1468\":0.14265317,\"1469\":0.0633389445,\"1470\":0.3124253634,\"1471\":0.0998530862,\"1472\":0.0935660763,\"1473\":0.0750226513,\"1474\":0.0750435182,\"1475\":0.2543057085,\"1476\":0.130722521,\"1477\":0.1404648183,\"1478\":0.1516206058,\"1479\":0.120632833,\"1480\":null,\"1481\":0.221010889,\"1482\":0.2394637289,\"1483\":0.0474864873,\"1484\":0.2575469875,\"1485\":0.1182023206,\"1486\":0.1227423361,\"1487\":0.1975538935,\"1488\":0.1857687263,\"1489\":0.148299468,\"1490\":0.2907440369,\"1491\":0.2685602891,\"1492\":0.1372970438,\"1493\":0.0742594655,\"1494\":0.0,\"1495\":0.2344850576,\"1496\":0.2601092082,\"1497\":0.0484430338,\"1498\":0.0440841377,\"1499\":0.222051097,\"1500\":0.3032311388,\"1501\":0.1474385505,\"1502\":0.2179129678,\"1503\":0.1321811352,\"1504\":0.0114202346,\"1505\":0.1379140914,\"1506\":0.0622635858,\"1507\":0.1884513424,\"1508\":0.2319498169,\"1509\":0.0841021697,\"1510\":0.142540157,\"1511\":0.0718551982,\"1512\":0.0981331299,\"1513\":0.1647244661,\"1514\":0.2181635981,\"1515\":0.3088101961,\"1516\":0.1726491539,\"1517\":0.2356232029,\"1518\":0.0815722496,\"1519\":0.1832404647,\"1520\":0.2559706666,\"1521\":0.211407503,\"1522\":0.2123839678,\"1523\":0.2453611393,\"1524\":0.2237520956,\"1525\":0.2536992124,\"1526\":0.1700682576,\"1527\":0.166288175,\"1528\":0.3046876816,\"1529\":0.1347884389,\"1530\":0.2574085269,\"1531\":0.1018689167,\"1532\":0.0594213252,\"1533\":0.2333787165,\"1534\":0.1068449201,\"1535\":0.1464976995,\"1536\":0.0,\"1537\":0.0663288908,\"1538\":0.0760020648,\"1539\":0.0322099406,\"1540\":0.0833853067,\"1541\":0.0895877157,\"1542\":0.0537304768,\"1543\":0.0994697487,\"1544\":0.0943742914,\"1545\":0.3364601686,\"1546\":0.1978052982,\"1547\":0.1215721688,\"1548\":0.2680170051,\"1549\":0.1530870597,\"1550\":0.2346541268,\"1551\":0.2084880504,\"1552\":0.045179949,\"1553\":0.0736151002,\"1554\":0.151905934,\"1555\":0.1677870437,\"1556\":0.1628850967,\"1557\":0.0,\"1558\":0.1050427321,\"1559\":0.104601589,\"1560\":0.282006046,\"1561\":0.0397367408,\"1562\":0.200386466,\"1563\":0.1837307552,\"1564\":0.2459526008,\"1565\":0.1909319797,\"1566\":0.2059024512,\"1567\":0.0738721094,\"1568\":0.0487652098,\"1569\":0.2854327989,\"1570\":0.2033648601,\"1571\":0.1274532469,\"1572\":0.0852757156,\"1573\":0.1168199578,\"1574\":0.1999675878,\"1575\":0.2279346508,\"1576\":0.2102616166,\"1577\":0.1914419274,\"1578\":0.2080588317,\"1579\":0.1350836607,\"1580\":0.1232017445,\"1581\":0.0895172728,\"1582\":0.2353150842,\"1583\":0.048864106,\"1584\":0.2108947626,\"1585\":0.1674251184,\"1586\":0.1549274184,\"1587\":0.1004563552,\"1588\":0.1873499033,\"1589\":0.2230048223,\"1590\":0.1000400966,\"1591\":0.2559612637,\"1592\":0.0946374554,\"1593\":0.1253206912,\"1594\":0.1269461824,\"1595\":0.2530609797,\"1596\":0.4033602501,\"1597\":0.1285968229,\"1598\":0.2526208092,\"1599\":0.1150850237,\"1600\":0.1247655831,\"1601\":0.0613054414,\"1602\":0.2323882076,\"1603\":0.0358002485,\"1604\":null,\"1605\":0.0672893678,\"1606\":0.0749860693,\"1607\":0.2527447076,\"1608\":0.24396354,\"1609\":0.0378370643,\"1610\":0.2742348344,\"1611\":0.1568326723,\"1612\":0.0051364282,\"1613\":0.1145559444,\"1614\":0.2487582476,\"1615\":0.293184241,\"1616\":0.2340307941,\"1617\":0.0797048958,\"1618\":0.0,\"1619\":0.0782891605,\"1620\":0.2378421921,\"1621\":0.0379791534,\"1622\":0.2155544462,\"1623\":0.2145558098,\"1624\":0.2225201684,\"1625\":0.275448685,\"1626\":0.1424338064,\"1627\":0.1001428212,\"1628\":0.1217126924,\"1629\":0.1985842281,\"1630\":0.193312249,\"1631\":0.090865809,\"1632\":0.0707982408,\"1633\":0.0189972686,\"1634\":0.0518298558,\"1635\":0.2401520464,\"1636\":0.202967373,\"1637\":0.103575823,\"1638\":0.2352821174,\"1639\":0.1294781508,\"1640\":0.1091068749,\"1641\":0.102449293,\"1642\":0.1049230444,\"1643\":0.0963948182,\"1644\":0.1024360451,\"1645\":null,\"1646\":0.0733504262,\"1647\":0.2796849434,\"1648\":0.23276177,\"1649\":0.2953903996,\"1650\":0.1022618036,\"1651\":0.1402270104,\"1652\":0.1530686306,\"1653\":0.0774648639,\"1654\":0.1280050941,\"1655\":0.2483592761,\"1656\":0.2741561033,\"1657\":0.0,\"1658\":0.1278325269,\"1659\":0.0351276939,\"1660\":0.2664637689,\"1661\":0.1465378528,\"1662\":0.2936266294,\"1663\":0.0949542342,\"1664\":0.1905080887,\"1665\":0.1071220439,\"1666\":0.2027892743,\"1667\":0.0555158735,\"1668\":0.1182105733,\"1669\":0.2199844015,\"1670\":0.1778674932,\"1671\":0.4110225013,\"1672\":0.1894673339,\"1673\":0.0867041066,\"1674\":0.1815797161,\"1675\":0.1066014054,\"1676\":0.1106761339,\"1677\":0.261865819,\"1678\":0.1332316783,\"1679\":0.1715658751,\"1680\":0.2900122615,\"1681\":0.1122631276,\"1682\":null,\"1683\":0.1076947809,\"1684\":null,\"1685\":0.2373772233,\"1686\":0.2002376834,\"1687\":0.1868758458,\"1688\":null,\"1689\":0.2402075927,\"1690\":0.2271162526,\"1691\":null,\"1692\":0.0873086121,\"1693\":0.0864182026,\"1694\":0.1072308713,\"1695\":0.2539060647,\"1696\":0.1575683,\"1697\":0.2068908795,\"1698\":0.2421246471,\"1699\":0.2842918079,\"1700\":0.0873737565,\"1701\":0.2147592287,\"1702\":null,\"1703\":0.0,\"1704\":0.1082294467,\"1705\":0.1740555045,\"1706\":0.268017867,\"1707\":0.1080623891,\"1708\":0.1139395015,\"1709\":0.1057133657,\"1710\":0.2085928573,\"1711\":0.0636894233,\"1712\":0.1198292057,\"1713\":0.2358616351,\"1714\":0.2752764825,\"1715\":0.2582418974,\"1716\":0.1547411424,\"1717\":0.1281071097,\"1718\":0.0612874808,\"1719\":0.352771169,\"1720\":0.3262429365,\"1721\":0.0154921108,\"1722\":0.2057290008,\"1723\":0.2009138779,\"1724\":0.1848547156,\"1725\":0.0666646487,\"1726\":0.2085225632,\"1727\":0.1392854866,\"1728\":0.0,\"1729\":0.281870462,\"1730\":0.2815406084,\"1731\":0.2359688081,\"1732\":0.1811096776,\"1733\":0.1730162397,\"1734\":0.2358994084,\"1735\":0.2504723192,\"1736\":0.1241028339,\"1737\":0.1518083819,\"1738\":0.0652113677,\"1739\":0.035634842,\"1740\":0.0750515956,\"1741\":0.2330627846,\"1742\":0.1443096003,\"1743\":0.2515066577,\"1744\":0.2433556367,\"1745\":0.1510164678,\"1746\":0.2015941633,\"1747\":0.2251724978,\"1748\":0.072851832,\"1749\":0.2391661236,\"1750\":0.124185543,\"1751\":0.0962507417,\"1752\":0.297498723,\"1753\":0.1620797684,\"1754\":0.0650939007,\"1755\":0.075530486,\"1756\":0.1083272191,\"1757\":0.2270270447,\"1758\":0.1588459785,\"1759\":0.2054309981,\"1760\":0.1657232976,\"1761\":0.0932481826,\"1762\":0.1767751513,\"1763\":0.0,\"1764\":0.1803205773,\"1765\":0.2227338541,\"1766\":0.1207344391,\"1767\":0.1112636161,\"1768\":0.1858825218,\"1769\":0.2522692165,\"1770\":0.0629259526,\"1771\":0.2978001632,\"1772\":0.2763182547,\"1773\":0.189258325,\"1774\":0.2005374066,\"1775\":0.1388709795,\"1776\":0.0779516652,\"1777\":0.2391562648,\"1778\":0.2504522915,\"1779\":0.266435905,\"1780\":0.1298515105,\"1781\":0.0130029102,\"1782\":0.0360413484,\"1783\":0.1965522549,\"1784\":0.1139651443,\"1785\":0.0,\"1786\":0.1604140385,\"1787\":0.284112109,\"1788\":0.0794845394,\"1789\":0.0724225865,\"1790\":0.0644855909,\"1791\":0.0216296099,\"1792\":0.3013856642,\"1793\":0.18400601,\"1794\":0.1011996143,\"1795\":0.1522783391,\"1796\":0.200541755,\"1797\":0.1831481071,\"1798\":0.2633247234,\"1799\":0.062029631,\"1800\":0.1005599938,\"1801\":0.1067106432,\"1802\":0.1109715738,\"1803\":0.1308428856,\"1804\":0.2564509519,\"1805\":0.0540416608,\"1806\":0.1073976407,\"1807\":0.2639056668,\"1808\":0.2107003027,\"1809\":0.0993210755,\"1810\":0.2018411527,\"1811\":0.1023874176,\"1812\":0.1167613854,\"1813\":0.1635859735,\"1814\":0.2993156394,\"1815\":0.1807716705,\"1816\":0.1919976692,\"1817\":0.2525714286,\"1818\":0.202011146,\"1819\":0.2037438776,\"1820\":0.0983057953,\"1821\":0.158344931,\"1822\":0.1890765529,\"1823\":0.0462052287,\"1824\":0.1260006468,\"1825\":0.1250432592,\"1826\":0.2290533982,\"1827\":0.1812652267,\"1828\":null,\"1829\":0.1626652075,\"1830\":0.116168426,\"1831\":0.2008514056,\"1832\":0.1840890606,\"1833\":0.2272105944,\"1834\":0.0297429693,\"1835\":0.1952223077,\"1836\":0.1327315459,\"1837\":0.1294777796,\"1838\":0.4335868644,\"1839\":0.162482953,\"1840\":0.0,\"1841\":0.0728173565,\"1842\":0.0,\"1843\":0.3309455177,\"1844\":0.2106760516,\"1845\":0.0788190881,\"1846\":0.0803072626,\"1847\":0.1546386651,\"1848\":0.2735708492,\"1849\":0.237042173,\"1850\":0.1359271533,\"1851\":0.1324030414,\"1852\":0.0838890965,\"1853\":0.2814216929,\"1854\":0.1152957742,\"1855\":0.1476551786,\"1856\":0.2654160093,\"1857\":0.1634891051,\"1858\":0.2232910354,\"1859\":0.0278743801,\"1860\":0.1197139321,\"1861\":0.0587248744,\"1862\":0.2468771844,\"1863\":0.1060943771,\"1864\":0.1742554055,\"1865\":0.149410153,\"1866\":null,\"1867\":0.0878125565,\"1868\":null,\"1869\":0.0799256815,\"1870\":0.1878364802,\"1871\":0.1206274713,\"1872\":0.080123018,\"1873\":0.0874742278,\"1874\":0.2260648553,\"1875\":0.1229871072,\"1876\":0.2897037714,\"1877\":0.2169016321,\"1878\":0.2547486875,\"1879\":0.2259929367,\"1880\":0.2594543557,\"1881\":0.2679302227,\"1882\":0.073362698,\"1883\":0.1686064811,\"1884\":0.159298331,\"1885\":0.2019581262,\"1886\":0.0453936161,\"1887\":0.1643710073,\"1888\":0.0,\"1889\":0.2783692315,\"1890\":0.1107433904,\"1891\":0.0500888343,\"1892\":0.2327821889,\"1893\":0.2563323813,\"1894\":0.4967563316,\"1895\":0.1269183194,\"1896\":0.1680748498,\"1897\":0.2155546142,\"1898\":0.2147612917,\"1899\":0.1709680944,\"1900\":0.2950014665,\"1901\":0.1221497738,\"1902\":0.3035615996,\"1903\":null,\"1904\":0.0739167901,\"1905\":0.1322772029,\"1906\":0.1171436378,\"1907\":0.1616270938,\"1908\":0.0192814194,\"1909\":0.1839577912,\"1910\":0.2328708705,\"1911\":0.1134542906,\"1912\":0.2608585659,\"1913\":0.268720645,\"1914\":0.1890096087,\"1915\":0.1588958199,\"1916\":0.2329353618,\"1917\":0.289448597,\"1918\":0.2775473745,\"1919\":0.2454319445,\"1920\":0.062060443,\"1921\":0.2509823342,\"1922\":0.0364817849,\"1923\":0.1934622922,\"1924\":0.1833404378,\"1925\":0.0145973105,\"1926\":0.1735301766,\"1927\":0.1416386915,\"1928\":0.0669092893,\"1929\":0.1400800941,\"1930\":0.0368129211,\"1931\":0.1604737792,\"1932\":0.5575385613,\"1933\":0.2071305594,\"1934\":0.1642720169,\"1935\":0.1168971087,\"1936\":0.1794158595,\"1937\":0.3475111598,\"1938\":0.1691397743,\"1939\":0.1198949898,\"1940\":0.0,\"1941\":0.1327128546,\"1942\":0.3324110472,\"1943\":0.2045361772,\"1944\":0.176031526,\"1945\":0.3167674926,\"1946\":0.1362387041,\"1947\":0.1139954315,\"1948\":0.2993142869,\"1949\":0.2119383905,\"1950\":0.2073557562,\"1951\":0.2753304757,\"1952\":0.2194891995,\"1953\":0.1285144636,\"1954\":0.5852570106,\"1955\":null,\"1956\":0.2044130424,\"1957\":0.0607115148,\"1958\":0.1894379771,\"1959\":0.1138036796,\"1960\":0.1782220609,\"1961\":0.5960524248,\"1962\":0.1726945039,\"1963\":0.2509544631,\"1964\":0.2292580202,\"1965\":0.2121497062,\"1966\":0.1246494235,\"1967\":0.207799924,\"1968\":0.0223319037,\"1969\":0.1807371516,\"1970\":0.0464413054,\"1971\":0.0817464754,\"1972\":0.1692576076,\"1973\":0.0813938297,\"1974\":0.0626007948,\"1975\":0.2103031435,\"1976\":null,\"1977\":0.2861971565,\"1978\":0.0967250769,\"1979\":0.2771999882,\"1980\":0.074147757,\"1981\":0.2719002074,\"1982\":0.2203307235,\"1983\":0.2178432141,\"1984\":0.1523780372,\"1985\":0.268262877,\"1986\":0.1007121464,\"1987\":null,\"1988\":0.2975266278,\"1989\":0.2743321514,\"1990\":0.1614364601,\"1991\":0.2121641153,\"1992\":0.142930447,\"1993\":0.0359696254,\"1994\":0.0,\"1995\":0.1839363445,\"1996\":0.0832616608,\"1997\":0.1900825131,\"1998\":0.1654337327,\"1999\":0.2134852914,\"2000\":0.0675473279,\"2001\":0.2067978676,\"2002\":0.0889146969,\"2003\":0.1110023122,\"2004\":0.2142114541,\"2005\":0.1764365985,\"2006\":0.2632336478,\"2007\":0.4003706714,\"2008\":0.1713410541,\"2009\":0.1183410762,\"2010\":0.16260677,\"2011\":0.1022430184,\"2012\":0.2311147644,\"2013\":0.0871127031,\"2014\":0.0870882783,\"2015\":0.185978663,\"2016\":0.0357072004,\"2017\":null,\"2018\":0.0622916148,\"2019\":0.1219813032,\"2020\":0.1693013756,\"2021\":0.2244484229,\"2022\":0.1795118906,\"2023\":0.1073424262,\"2024\":0.2175109418,\"2025\":0.169751132,\"2026\":0.3181591821,\"2027\":null,\"2028\":0.0024920254,\"2029\":0.08466966,\"2030\":0.2046393507,\"2031\":0.1192863191,\"2032\":0.2908336287,\"2033\":0.2254194604,\"2034\":0.2730643728,\"2035\":0.2396213409,\"2036\":0.0991901815,\"2037\":0.1867762481,\"2038\":0.0622378653,\"2039\":0.0475348064,\"2040\":0.1661765806,\"2041\":0.1191180361,\"2042\":0.104773968,\"2043\":0.0402492318,\"2044\":0.1629052315,\"2045\":0.1647212872,\"2046\":0.1176360348,\"2047\":0.1933753284,\"2048\":0.1059320446,\"2049\":0.2213581027,\"2050\":0.120200514,\"2051\":0.1139681208,\"2052\":0.2272617746,\"2053\":0.233117081,\"2054\":0.123661472,\"2055\":0.246353461,\"2056\":0.129174934,\"2057\":0.2671450435,\"2058\":0.2909688218,\"2059\":null,\"2060\":0.1190137728,\"2061\":0.0779871531,\"2062\":0.0676889019,\"2063\":0.1499645509,\"2064\":0.2003831774,\"2065\":0.1013278974,\"2066\":0.1670602846,\"2067\":0.2860140977,\"2068\":0.2497165681,\"2069\":0.2230700031,\"2070\":0.1261454931,\"2071\":0.1318701429,\"2072\":0.2575050133,\"2073\":0.0428414143,\"2074\":0.0962379149,\"2075\":0.1983024687,\"2076\":0.1204105199,\"2077\":0.2310048284,\"2078\":0.0,\"2079\":0.2663470083,\"2080\":0.2390251186,\"2081\":0.2627740085,\"2082\":0.0449994375,\"2083\":0.0,\"2084\":0.1605916054,\"2085\":0.2573135389,\"2086\":0.1933994375,\"2087\":0.1289455523,\"2088\":0.1957664546,\"2089\":0.141466526,\"2090\":0.2106717106,\"2091\":null,\"2092\":0.2948359728,\"2093\":0.0121674288,\"2094\":0.0218861462,\"2095\":0.23410393,\"2096\":0.3645357941,\"2097\":0.1806078891,\"2098\":0.290923322,\"2099\":0.1023492928,\"2100\":0.0,\"2101\":0.1532410854,\"2102\":0.2284126024,\"2103\":0.1621649629,\"2104\":0.0902973693,\"2105\":0.259906011,\"2106\":0.1066239543,\"2107\":0.1728224656,\"2108\":0.206747154,\"2109\":0.1537220136,\"2110\":0.2256221355,\"2111\":0.2890113676,\"2112\":0.0293815838,\"2113\":0.2646259569,\"2114\":0.2316044864,\"2115\":0.2760601428,\"2116\":0.0773592233,\"2117\":0.201814956,\"2118\":0.1923513612,\"2119\":0.275307657,\"2120\":0.2715085846,\"2121\":0.0557084348,\"2122\":0.2109767027,\"2123\":0.2278158337,\"2124\":0.2561488612,\"2125\":0.0977053203,\"2126\":0.0625493271,\"2127\":0.0441821523,\"2128\":0.3165675299,\"2129\":0.31592949,\"2130\":0.2700869632,\"2131\":0.1056656717,\"2132\":0.1470603074,\"2133\":0.0740324895,\"2134\":0.1262934821,\"2135\":0.1280048889,\"2136\":0.2237670641,\"2137\":0.1907312692,\"2138\":0.2933281196,\"2139\":0.2777041047,\"2140\":0.2798502294,\"2141\":0.0651205073,\"2142\":0.0986367379,\"2143\":0.3180489925,\"2144\":0.2343514616,\"2145\":0.247094553,\"2146\":0.1593760119,\"2147\":0.0854102434,\"2148\":0.1936699029,\"2149\":0.2884173045,\"2150\":0.2640950218,\"2151\":0.2533139366,\"2152\":0.0301786801,\"2153\":0.0446883496,\"2154\":0.2057319249,\"2155\":0.1135454333,\"2156\":0.1430035888,\"2157\":0.2288130633,\"2158\":0.3068093976,\"2159\":0.2724874407,\"2160\":0.081670035,\"2161\":0.038337536,\"2162\":0.0380189058,\"2163\":0.0847749154,\"2164\":0.1392733139,\"2165\":0.1265470109,\"2166\":0.0,\"2167\":0.212319395,\"2168\":0.1164056938,\"2169\":0.1270070277,\"2170\":0.2813020605,\"2171\":0.0995029834,\"2172\":0.120628079,\"2173\":0.0745590907,\"2174\":0.2936353873,\"2175\":0.0574329958,\"2176\":0.0316632162,\"2177\":0.1845254537,\"2178\":0.0967354566,\"2179\":0.1225231593,\"2180\":0.2331490292,\"2181\":null,\"2182\":0.1075312196,\"2183\":0.0626679435,\"2184\":0.1565725982,\"2185\":0.2212560367,\"2186\":0.0077054959,\"2187\":0.1311362575,\"2188\":0.2349408631,\"2189\":0.1388339785,\"2190\":0.1542185724,\"2191\":0.440543491,\"2192\":0.4100977408,\"2193\":0.2171862823,\"2194\":0.270475403,\"2195\":0.1295139044,\"2196\":0.1832306031,\"2197\":0.1947232652,\"2198\":0.2218543575,\"2199\":0.215060649,\"2200\":0.2416329815,\"2201\":0.1776353921,\"2202\":0.2061376378,\"2203\":0.1886779724,\"2204\":0.3497886268,\"2205\":0.0787664554,\"2206\":null,\"2207\":0.191726437,\"2208\":0.1952223269,\"2209\":0.1055730431,\"2210\":0.1381808554,\"2211\":0.143099534,\"2212\":0.1718865944,\"2213\":0.0,\"2214\":0.1202121454,\"2215\":0.3814894212,\"2216\":0.1762108368,\"2217\":0.1589925465,\"2218\":0.1784856267,\"2219\":0.2291356002,\"2220\":0.0750414706,\"2221\":0.1120345187,\"2222\":0.2015438878,\"2223\":0.3300805834,\"2224\":0.2471088262,\"2225\":0.245424299,\"2226\":0.2038760005,\"2227\":0.1747891185,\"2228\":0.0684761425,\"2229\":0.0342560836,\"2230\":0.257924092,\"2231\":0.2035899858,\"2232\":0.0,\"2233\":0.2603162006,\"2234\":0.2616305283,\"2235\":0.046052801,\"2236\":0.027531045,\"2237\":0.1376580373,\"2238\":0.1019310094,\"2239\":0.0634382975,\"2240\":0.0,\"2241\":0.2554931109,\"2242\":0.0474927275,\"2243\":0.0378976926,\"2244\":0.2234445798,\"2245\":0.0848059275,\"2246\":0.1094955382,\"2247\":0.1448027577,\"2248\":0.2586710903,\"2249\":0.1969197381,\"2250\":0.1696466369,\"2251\":0.1308834659,\"2252\":0.246783826,\"2253\":0.0731677647,\"2254\":0.0691899122,\"2255\":0.0203530811,\"2256\":0.100286133,\"2257\":0.0379708219,\"2258\":0.1813628362,\"2259\":0.2155670659,\"2260\":0.187941763,\"2261\":0.1486448613,\"2262\":0.217187075,\"2263\":0.2077315439,\"2264\":0.2302008448,\"2265\":0.1704916574,\"2266\":null,\"2267\":0.2672928657,\"2268\":0.1763363192,\"2269\":0.0864412999,\"2270\":0.2634957437,\"2271\":0.2439255753,\"2272\":0.2415561168,\"2273\":0.2697316249,\"2274\":0.3315461923,\"2275\":null,\"2276\":0.1406948502,\"2277\":0.3256678474,\"2278\":0.248511794,\"2279\":0.0,\"2280\":0.4267028078,\"2281\":0.220190599,\"2282\":0.1035402636,\"2283\":0.184728311,\"2284\":0.2947150743,\"2285\":0.0376456956,\"2286\":0.1802775686,\"2287\":0.1809995977,\"2288\":0.2769047981,\"2289\":0.1212631737,\"2290\":0.0781003439,\"2291\":0.1928691138,\"2292\":0.2754270438,\"2293\":0.2452643621,\"2294\":0.0560274952,\"2295\":0.2693471947,\"2296\":0.0168428729,\"2297\":null,\"2298\":0.0939010074,\"2299\":0.2929974599,\"2300\":0.2577637639,\"2301\":0.0904102034,\"2302\":0.2284262795,\"2303\":0.1028742719,\"2304\":0.0886257737,\"2305\":0.0942116298,\"2306\":null,\"2307\":0.0,\"2308\":0.2744353368,\"2309\":0.2510835161,\"2310\":0.2507548165,\"2311\":0.0736783465,\"2312\":0.1186213453,\"2313\":0.1060994589,\"2314\":0.07262803,\"2315\":0.0826173032,\"2316\":0.0546115566,\"2317\":0.2885416542,\"2318\":0.2042244067,\"2319\":0.0954240077,\"2320\":0.3383200756,\"2321\":0.0644995525,\"2322\":0.0683366774,\"2323\":0.1042899742,\"2324\":0.7902240076,\"2325\":0.0648817609,\"2326\":0.2819947846,\"2327\":0.1379467326,\"2328\":0.1955139739,\"2329\":0.1437772343,\"2330\":0.0713130177,\"2331\":0.1803916135,\"2332\":0.2396879035,\"2333\":0.1389926104,\"2334\":0.2217820444,\"2335\":0.1182082974,\"2336\":0.2563209084,\"2337\":0.1393645118,\"2338\":0.2423442972,\"2339\":null,\"2340\":0.0997370388,\"2341\":0.2562740913,\"2342\":0.2437018355,\"2343\":0.1453259147,\"2344\":0.0754449691,\"2345\":0.0708173345,\"2346\":0.2652696395,\"2347\":0.0,\"2348\":0.3099527887,\"2349\":0.1972084209,\"2350\":0.1199189215,\"2351\":0.1532672935,\"2352\":0.0239959176,\"2353\":0.1070784955,\"2354\":0.0574165285,\"2355\":0.275289587,\"2356\":0.0905151282,\"2357\":0.1501155705,\"2358\":0.0422430854,\"2359\":0.0307191146,\"2360\":0.1392480659,\"2361\":0.1365499189,\"2362\":0.2367093653,\"2363\":0.1199995591,\"2364\":0.0517843254,\"2365\":0.0623340056,\"2366\":0.2700956439,\"2367\":0.2115581533,\"2368\":0.1666107694,\"2369\":0.0912258894,\"2370\":0.2358726445,\"2371\":0.1867882718,\"2372\":0.0705690389,\"2373\":0.273375081,\"2374\":0.159767141,\"2375\":0.1712927685,\"2376\":0.1362971146,\"2377\":0.1745817088,\"2378\":0.0726279436,\"2379\":0.1566635934,\"2380\":0.069903209,\"2381\":0.2031267865,\"2382\":0.2901084897,\"2383\":0.2945409332,\"2384\":0.2045548984,\"2385\":0.2505519207,\"2386\":0.1303839947,\"2387\":0.0623683553,\"2388\":0.3462644609,\"2389\":0.2141269958,\"2390\":0.1885189889,\"2391\":null,\"2392\":0.0633659273,\"2393\":0.102903991,\"2394\":0.2206223551,\"2395\":0.2547943285,\"2396\":0.1210658372,\"2397\":0.1068195645,\"2398\":0.0964328961,\"2399\":0.1310476956,\"2400\":0.0470942391,\"2401\":0.2055910608,\"2402\":0.149707172,\"2403\":0.1498873332,\"2404\":0.2306159166,\"2405\":0.1971356109,\"2406\":0.1404709623,\"2407\":0.0991709276,\"2408\":0.2360197416,\"2409\":0.0140150792,\"2410\":0.3221005956,\"2411\":0.0,\"2412\":0.0844784045,\"2413\":0.0689180721,\"2414\":0.1360893276,\"2415\":0.197626671,\"2416\":0.2761243661,\"2417\":0.181966647,\"2418\":0.0846555269,\"2419\":0.2828755036,\"2420\":0.0820933767,\"2421\":0.0777379092,\"2422\":0.0590908695,\"2423\":0.0984470195,\"2424\":0.1350472509,\"2425\":0.0981402362,\"2426\":0.1609111048,\"2427\":0.0887767395,\"2428\":0.0127036921,\"2429\":0.213825482,\"2430\":0.1237904143,\"2431\":0.0505975124,\"2432\":0.213534281,\"2433\":0.0834203957,\"2434\":0.2055271867,\"2435\":0.1510862696,\"2436\":0.2681255201,\"2437\":0.1068636664,\"2438\":0.1011562862,\"2439\":0.2611199418,\"2440\":0.2521647641,\"2441\":0.2176428,\"2442\":0.0863776033,\"2443\":0.1647206661,\"2444\":0.1567653019,\"2445\":0.115181427,\"2446\":0.2402836049,\"2447\":0.0,\"2448\":0.2408833339,\"2449\":0.2632096562,\"2450\":0.2479739537,\"2451\":0.0663826908,\"2452\":0.1953015555,\"2453\":0.2314061016,\"2454\":0.3872044909,\"2455\":0.159832658,\"2456\":0.1547431598,\"2457\":0.0949729305,\"2458\":0.263735711,\"2459\":0.0700201466,\"2460\":0.0997276414,\"2461\":0.1530633895,\"2462\":0.1473257587,\"2463\":0.0505620281,\"2464\":0.0974374979,\"2465\":0.1595822516,\"2466\":0.2584653713,\"2467\":0.0208613751,\"2468\":0.1713810379,\"2469\":0.0582304122,\"2470\":0.1923387261,\"2471\":0.0945576744,\"2472\":0.0342044329,\"2473\":0.3315116163,\"2474\":0.1329318062,\"2475\":0.1020879535,\"2476\":0.2582148168,\"2477\":0.0035141645,\"2478\":0.0726701607,\"2479\":0.1406781143,\"2480\":0.2450496028,\"2481\":0.2920096927,\"2482\":0.1414492985,\"2483\":0.0830366062,\"2484\":0.0864844986,\"2485\":0.0787687003,\"2486\":0.1870207749,\"2487\":0.1588376062,\"2488\":0.2686198887,\"2489\":0.2669822272,\"2490\":0.2968457053,\"2491\":0.1348812586,\"2492\":0.0725048902,\"2493\":0.2065396372,\"2494\":0.256187906,\"2495\":0.1221366884,\"2496\":0.1183815735,\"2497\":0.209702397,\"2498\":0.0873044562,\"2499\":0.0943350527,\"2500\":0.1759446207,\"2501\":0.2740469194,\"2502\":0.2996875396,\"2503\":0.2910861123,\"2504\":0.3281941481,\"2505\":0.2359592671,\"2506\":0.4195289111,\"2507\":0.1210729504,\"2508\":0.2670547127,\"2509\":0.3406259362,\"2510\":0.0,\"2511\":0.0882085402,\"2512\":0.1094292887,\"2513\":0.2829377235,\"2514\":0.3066441387,\"2515\":0.1946137237,\"2516\":0.1095370193,\"2517\":0.1166995551,\"2518\":0.1997724626,\"2519\":0.1574479403,\"2520\":0.0872458636,\"2521\":null,\"2522\":0.2486929415,\"2523\":0.2748211447,\"2524\":0.0787609004,\"2525\":0.2128175436,\"2526\":0.092720115,\"2527\":0.1450274876,\"2528\":0.2189276739,\"2529\":0.1592110365,\"2530\":0.1066871263,\"2531\":0.1732876431,\"2532\":0.4018218877,\"2533\":0.09227388,\"2534\":0.0563443262,\"2535\":0.1023759841,\"2536\":0.0963261871,\"2537\":0.2646221146,\"2538\":0.1415956121,\"2539\":0.2361182776,\"2540\":0.2485869685,\"2541\":0.2107331466,\"2542\":0.0867437064,\"2543\":0.3406224769,\"2544\":0.1746860048,\"2545\":0.0,\"2546\":0.0445931168,\"2547\":0.0731660635,\"2548\":0.1135796481,\"2549\":0.246166799,\"2550\":0.2195220843,\"2551\":0.1115824345,\"2552\":0.0,\"2553\":0.698608708,\"2554\":0.2911734077,\"2555\":0.1273172485,\"2556\":0.2400366241,\"2557\":0.2310741876,\"2558\":0.1046572475,\"2559\":0.1807636019,\"2560\":0.0769352792,\"2561\":0.2306762223,\"2562\":0.2495581675,\"2563\":0.0889525564,\"2564\":0.1476946494,\"2565\":0.0516208161,\"2566\":0.2943052154,\"2567\":0.2412723598,\"2568\":0.3103932315,\"2569\":0.047432777,\"2570\":0.2763723202,\"2571\":0.3096538113,\"2572\":0.0366728197,\"2573\":0.1466197053,\"2574\":0.2562941928,\"2575\":0.2223041067,\"2576\":0.1229448588,\"2577\":0.1266771038,\"2578\":0.0290661251,\"2579\":0.179379167,\"2580\":0.0866138971,\"2581\":0.0874695869,\"2582\":0.1006829623,\"2583\":0.067794394,\"2584\":0.4726355875,\"2585\":0.1816190515,\"2586\":0.2277839218,\"2587\":0.0,\"2588\":0.0,\"2589\":0.003469791,\"2590\":0.1365160538,\"2591\":0.1210758666,\"2592\":0.0947880578,\"2593\":0.1282720627,\"2594\":0.4930356819,\"2595\":0.0192549282,\"2596\":0.1355054822,\"2597\":0.0782733554,\"2598\":0.2452130495,\"2599\":0.2277308655,\"2600\":0.1615658071,\"2601\":0.182675929,\"2602\":null,\"2603\":0.2619110626,\"2604\":0.2765996858,\"2605\":0.1471197741,\"2606\":0.0908045802,\"2607\":0.0789181097,\"2608\":0.2082064316,\"2609\":0.0271054917,\"2610\":0.0542967743,\"2611\":0.0502043227,\"2612\":0.2457918486,\"2613\":0.1429633924,\"2614\":0.025697475,\"2615\":0.1255377012,\"2616\":0.1197189203,\"2617\":0.0629484026,\"2618\":0.07855998,\"2619\":0.2358005684,\"2620\":0.0923037732,\"2621\":0.0643660883,\"2622\":0.1966659239,\"2623\":0.0683350857,\"2624\":0.2776118234,\"2625\":0.1968627912,\"2626\":0.0432074126,\"2627\":0.0850770194,\"2628\":0.21101733,\"2629\":0.0835324428,\"2630\":0.0918014075,\"2631\":0.1651533856,\"2632\":0.0253383322,\"2633\":0.1125599355,\"2634\":0.076329764,\"2635\":0.0332530791,\"2636\":0.2372195193,\"2637\":0.2813955166,\"2638\":0.2956090598,\"2639\":0.1168778765,\"2640\":0.203224959,\"2641\":0.1402081376,\"2642\":0.2014243488,\"2643\":0.2174100757,\"2644\":0.1119191462,\"2645\":0.2133498696,\"2646\":0.1644729812,\"2647\":0.2596878428,\"2648\":0.0105646251,\"2649\":0.1683586963,\"2650\":0.1302940871,\"2651\":0.2196032769,\"2652\":0.2146940045,\"2653\":0.2802906013,\"2654\":0.0637568574,\"2655\":0.1815227283,\"2656\":0.2228976584,\"2657\":0.1405546348,\"2658\":0.1483009532,\"2659\":0.1366105778,\"2660\":0.1061577309,\"2661\":0.2770134822,\"2662\":0.1176742098,\"2663\":0.0696783111,\"2664\":0.0839107722,\"2665\":0.2808457339,\"2666\":0.0895226142,\"2667\":0.0711378755,\"2668\":0.1316342728,\"2669\":0.2040396734,\"2670\":0.1852194807,\"2671\":0.0,\"2672\":0.1173385832,\"2673\":0.1242566359,\"2674\":0.0,\"2675\":0.2325415359,\"2676\":0.2518265216,\"2677\":0.0,\"2678\":0.1947654579,\"2679\":0.1138560461,\"2680\":0.1332418374,\"2681\":0.0870170705,\"2682\":0.3456681699,\"2683\":0.1205691345,\"2684\":0.0910932214,\"2685\":0.0608934759,\"2686\":0.2291425456,\"2687\":0.0501129228,\"2688\":0.1772299715,\"2689\":0.0816711045,\"2690\":0.14952552,\"2691\":0.2186772943,\"2692\":0.2547297516,\"2693\":0.1241893622,\"2694\":0.1547752704,\"2695\":0.0597053923,\"2696\":0.1126015539,\"2697\":0.0,\"2698\":0.0,\"2699\":0.2710845275,\"2700\":0.207399972,\"2701\":0.0,\"2702\":0.1560995593,\"2703\":0.2284685075,\"2704\":0.0865235798,\"2705\":0.027847807,\"2706\":0.3320833567,\"2707\":0.3629775985,\"2708\":0.0834272308,\"2709\":0.0766979368,\"2710\":0.1774376648,\"2711\":0.2369650677,\"2712\":0.2853357246,\"2713\":0.1343945446,\"2714\":0.2283490328,\"2715\":0.1453616795,\"2716\":null,\"2717\":0.1107219923,\"2718\":0.1960942462,\"2719\":0.1559168508,\"2720\":0.0743801363,\"2721\":0.0635022866,\"2722\":null,\"2723\":0.1478837815,\"2724\":0.1197023312,\"2725\":0.1869852949,\"2726\":0.15584902,\"2727\":0.1138327813,\"2728\":0.3334811361,\"2729\":0.0397391884,\"2730\":0.1419562937,\"2731\":0.0612695918,\"2732\":0.0,\"2733\":0.0483439882,\"2734\":0.2043462008,\"2735\":0.1382286896,\"2736\":0.0295210251,\"2737\":0.0913160673,\"2738\":null,\"2739\":0.2594204792,\"2740\":0.0956021778,\"2741\":0.0708181584,\"2742\":0.3123047278,\"2743\":0.1201733521,\"2744\":0.2108592932,\"2745\":0.0030782479,\"2746\":0.0619802072,\"2747\":0.0,\"2748\":0.0625831807,\"2749\":0.2044642012,\"2750\":0.1446016892,\"2751\":0.1931935578,\"2752\":0.0340820224,\"2753\":0.0518789106,\"2754\":0.4042048654,\"2755\":0.0075623732,\"2756\":null,\"2757\":0.2176763666,\"2758\":0.1125203303,\"2759\":0.2127794153,\"2760\":0.0,\"2761\":0.0,\"2762\":0.2936662806,\"2763\":0.1465138211,\"2764\":0.2198467732,\"2765\":0.1489085239,\"2766\":0.041369777,\"2767\":0.1813139018,\"2768\":0.0,\"2769\":0.2407003382,\"2770\":0.2701460926,\"2771\":0.0630397982,\"2772\":0.2267276237,\"2773\":0.2435976369,\"2774\":0.0426320785,\"2775\":0.0935440379,\"2776\":0.1839895804,\"2777\":0.2325522776,\"2778\":0.0659681265,\"2779\":0.0228674205,\"2780\":0.047379147,\"2781\":0.220986899,\"2782\":0.0973204952,\"2783\":0.0768522319,\"2784\":0.1935507705,\"2785\":0.2070644739,\"2786\":0.1971381572,\"2787\":0.0920503139,\"2788\":0.1840675274,\"2789\":0.2616547225,\"2790\":0.080777482,\"2791\":0.2822393857,\"2792\":0.0704747498,\"2793\":null,\"2794\":0.1277979809,\"2795\":0.1590402751,\"2796\":0.073308501,\"2797\":0.2466191974,\"2798\":0.2620455969,\"2799\":0.1052386531,\"2800\":0.0819447467,\"2801\":0.2495121255,\"2802\":0.3664938243,\"2803\":0.0867906217,\"2804\":null,\"2805\":0.056124541,\"2806\":0.1751766006,\"2807\":0.24909343,\"2808\":0.0,\"2809\":0.2173621709,\"2810\":0.1736332711,\"2811\":0.1401238042,\"2812\":null,\"2813\":0.4772446004,\"2814\":0.2428608834,\"2815\":0.1983469327,\"2816\":0.1828502364,\"2817\":0.2144069818,\"2818\":0.2632120351,\"2819\":0.2523801399,\"2820\":0.1001371083,\"2821\":0.0657334351,\"2822\":0.0727211264,\"2823\":0.0831890051,\"2824\":0.3126829902,\"2825\":0.1570119291,\"2826\":0.1256197887,\"2827\":0.1022919608,\"2828\":0.0637699853,\"2829\":0.0899136961,\"2830\":0.1511113408,\"2831\":0.0883926183,\"2832\":0.0493968043,\"2833\":0.3105626046,\"2834\":0.0924512104,\"2835\":0.1935979461,\"2836\":0.2490625325,\"2837\":0.2454262296,\"2838\":0.1252794383,\"2839\":0.1411991063,\"2840\":0.0579103073,\"2841\":0.1219423984,\"2842\":0.2203159684,\"2843\":0.1000080771,\"2844\":0.1199823473,\"2845\":0.3494935761,\"2846\":0.0963341498,\"2847\":0.2586383259,\"2848\":0.0702544471,\"2849\":0.0717839498,\"2850\":0.2356523104,\"2851\":0.2561225644,\"2852\":0.1921693867,\"2853\":0.0463631109,\"2854\":0.2279799815,\"2855\":0.2126258831,\"2856\":0.1027927743,\"2857\":0.1891960579,\"2858\":0.2095703079,\"2859\":0.1165538767,\"2860\":0.2727257221,\"2861\":0.0988729397,\"2862\":0.0715114096,\"2863\":0.040870623,\"2864\":0.0862123683,\"2865\":0.2491746177,\"2866\":0.185151203,\"2867\":0.2208725655,\"2868\":0.2308692197,\"2869\":0.1589239125,\"2870\":0.1052473583,\"2871\":0.1633714586,\"2872\":0.0981836649,\"2873\":0.0612491091,\"2874\":0.0507615862,\"2875\":0.0436320692,\"2876\":0.2781115929,\"2877\":0.2475007661,\"2878\":0.1317712697,\"2879\":0.0769348347,\"2880\":0.065867382,\"2881\":0.1165244139,\"2882\":0.2014585921,\"2883\":0.0,\"2884\":0.1149516582,\"2885\":0.2854498807,\"2886\":0.1564207416,\"2887\":0.1546985329,\"2888\":0.1987635256,\"2889\":0.2618024703,\"2890\":0.2181397214,\"2891\":0.2001177436,\"2892\":0.1837001417,\"2893\":0.3179530387,\"2894\":0.2810161363,\"2895\":0.0194857398,\"2896\":0.1532809801,\"2897\":0.254006875,\"2898\":0.0781990227,\"2899\":0.1888303002,\"2900\":0.281140962,\"2901\":0.2889902001,\"2902\":0.0658996649,\"2903\":0.1561056074,\"2904\":null,\"2905\":0.3115172993,\"2906\":0.2055736432,\"2907\":0.2503618214,\"2908\":0.0806368365,\"2909\":0.0670870372,\"2910\":0.0635933623,\"2911\":0.0650599279,\"2912\":0.120993228,\"2913\":0.2729423777,\"2914\":0.1468505688,\"2915\":0.1681300803,\"2916\":0.2467321127,\"2917\":null,\"2918\":0.0230110994,\"2919\":0.0661549022,\"2920\":null,\"2921\":0.0118168608,\"2922\":0.2971815793,\"2923\":0.1762774548,\"2924\":0.2074263047,\"2925\":0.0133105241,\"2926\":0.0703749049,\"2927\":0.3515334048,\"2928\":0.2558587888,\"2929\":0.1924229972,\"2930\":0.2021381668,\"2931\":0.2053457327,\"2932\":0.195003873,\"2933\":0.2124011454,\"2934\":0.0314630436,\"2935\":0.1409065563,\"2936\":0.1535334963,\"2937\":0.1554741091,\"2938\":0.0989355479,\"2939\":0.2029479771,\"2940\":0.3180766307,\"2941\":0.0770552078,\"2942\":0.1326308317,\"2943\":0.0554028388,\"2944\":0.1417348358,\"2945\":0.0822096294,\"2946\":0.0755259373,\"2947\":0.0852029182,\"2948\":0.0921282799,\"2949\":0.2398112752,\"2950\":0.1369386192,\"2951\":0.0,\"2952\":0.2421381451,\"2953\":0.4616178441,\"2954\":0.0884530075,\"2955\":0.0766030046,\"2956\":0.0357736245,\"2957\":0.2935150197,\"2958\":0.1896944851,\"2959\":0.0342936093,\"2960\":0.2544392765,\"2961\":0.0439087643,\"2962\":0.1754482231,\"2963\":null,\"2964\":0.0914027006,\"2965\":0.1289444369,\"2966\":0.1369659014,\"2967\":0.197471663,\"2968\":0.1286655578,\"2969\":0.0822836719,\"2970\":0.2510408174,\"2971\":0.0303417404,\"2972\":null,\"2973\":0.0980857737,\"2974\":0.4122259741,\"2975\":0.2204834305,\"2976\":0.1795588516,\"2977\":0.031989278,\"2978\":0.1716627005,\"2979\":0.0837681672,\"2980\":0.2792489306,\"2981\":0.2313931507,\"2982\":0.3018380722,\"2983\":0.0815959517,\"2984\":0.113086504,\"2985\":0.1951808346,\"2986\":0.1100339348,\"2987\":0.1484281608,\"2988\":0.2730006526,\"2989\":0.0843356312,\"2990\":0.0777828564,\"2991\":0.1859019352,\"2992\":0.249081766,\"2993\":0.1019487648,\"2994\":0.1263832437,\"2995\":0.0324023569,\"2996\":0.2562371134,\"2997\":0.1407662913,\"2998\":0.2108515801,\"2999\":0.1499545808,\"3000\":0.0641159759,\"3001\":null,\"3002\":0.1485703337,\"3003\":0.2573463489,\"3004\":0.1162561318,\"3005\":0.0715485165,\"3006\":0.1184008516,\"3007\":0.0,\"3008\":null,\"3009\":0.1437677714,\"3010\":0.1708962829,\"3011\":0.0173991858,\"3012\":0.1487654897,\"3013\":0.1709997432,\"3014\":0.0606994112,\"3015\":0.0199430489,\"3016\":0.3256054999,\"3017\":0.3068962665,\"3018\":0.147551869,\"3019\":0.0854026274,\"3020\":0.1705726021,\"3021\":0.1302585952,\"3022\":0.0581901469,\"3023\":0.0449600641,\"3024\":0.0803221663,\"3025\":0.1716466175,\"3026\":0.1184120798,\"3027\":0.138491183,\"3028\":0.2271295979,\"3029\":0.0708566491,\"3030\":0.2013548268,\"3031\":0.114108627,\"3032\":0.2307746741,\"3033\":0.0798616152,\"3034\":0.2263154381,\"3035\":0.1140846626,\"3036\":0.0424327736,\"3037\":0.2547352622,\"3038\":0.0871221363,\"3039\":0.1001482255,\"3040\":0.1705101497,\"3041\":0.3784345558,\"3042\":0.0571935957,\"3043\":0.1557236115,\"3044\":0.0,\"3045\":0.1176669584,\"3046\":0.0967935922,\"3047\":0.1125310177,\"3048\":0.2687073621,\"3049\":0.26512808,\"3050\":0.0276563576,\"3051\":0.1072725581,\"3052\":0.0894967488,\"3053\":0.0670875337,\"3054\":0.2440620463,\"3055\":0.1881925289,\"3056\":null,\"3057\":0.2648460811,\"3058\":0.2067669709,\"3059\":0.1240592256,\"3060\":0.1188717013,\"3061\":0.2462398914,\"3062\":0.2695012883,\"3063\":0.2020899767,\"3064\":0.1285533041,\"3065\":0.0435161636,\"3066\":0.1525166358,\"3067\":0.0955012853,\"3068\":0.1628200415,\"3069\":0.0853540948,\"3070\":0.142126525,\"3071\":0.0494398445,\"3072\":0.0746049225,\"3073\":0.0360012948,\"3074\":0.1348777928,\"3075\":0.1115400594,\"3076\":0.1682263299,\"3077\":0.083784162,\"3078\":0.1607692781,\"3079\":0.0956796707,\"3080\":0.2387211566,\"3081\":0.081265083,\"3082\":0.2961497494,\"3083\":0.1548688181,\"3084\":0.1270239948,\"3085\":0.1128323884,\"3086\":0.2391754843,\"3087\":0.1489463392,\"3088\":0.2051955814,\"3089\":0.121024724,\"3090\":0.2900965738,\"3091\":0.1127731848,\"3092\":0.2447595182,\"3093\":0.0261865826,\"3094\":0.1044851637,\"3095\":0.1324280738,\"3096\":0.2419552332,\"3097\":0.1991690757,\"3098\":0.1920460584,\"3099\":0.3237524597,\"3100\":0.0112440702,\"3101\":0.085177852,\"3102\":0.2598717949,\"3103\":0.0,\"3104\":0.2335516697,\"3105\":0.2686520225,\"3106\":0.2449238179,\"3107\":0.1922423129,\"3108\":0.3109758013,\"3109\":0.0401142983,\"3110\":0.1782721156,\"3111\":0.4606193281,\"3112\":0.2479877853,\"3113\":0.0835275736,\"3114\":0.1176391199,\"3115\":0.134087399,\"3116\":0.1918521681,\"3117\":0.0540344039,\"3118\":0.0,\"3119\":0.0,\"3120\":0.1072606981,\"3121\":0.1327870769,\"3122\":0.1422001379,\"3123\":0.1594798084,\"3124\":0.297696943,\"3125\":0.0789700487,\"3126\":0.0919740867,\"3127\":0.1410777952,\"3128\":0.1513132893,\"3129\":0.1773766116,\"3130\":0.0773243175,\"3131\":0.2676633006,\"3132\":0.1946697648,\"3133\":0.1917877199,\"3134\":0.2389475366,\"3135\":0.1803646488,\"3136\":0.3079195078,\"3137\":0.2304396789,\"3138\":0.2913180791,\"3139\":0.0,\"3140\":0.1285915964,\"3141\":0.1477533187,\"3142\":0.1701619291,\"3143\":0.2573342907,\"3144\":0.0696407062,\"3145\":0.1274229745,\"3146\":0.1598687566,\"3147\":0.2921903957,\"3148\":0.0743350917,\"3149\":0.233769683,\"3150\":0.1023683136,\"3151\":0.0070546413,\"3152\":0.1511362873,\"3153\":0.1362563664,\"3154\":0.1384769717,\"3155\":0.1204658619,\"3156\":0.2586820591,\"3157\":0.2347120172,\"3158\":0.1241647044,\"3159\":0.1249253442,\"3160\":0.031175954,\"3161\":0.1156269691,\"3162\":0.158277706,\"3163\":0.2108898238,\"3164\":0.07592446,\"3165\":0.3425676838,\"3166\":0.0782031957,\"3167\":null,\"3168\":0.1625922692,\"3169\":0.1948951265,\"3170\":0.1455431016,\"3171\":0.2274621792,\"3172\":0.0761444796,\"3173\":0.0878531005,\"3174\":0.0969751389,\"3175\":0.2189138216,\"3176\":0.2277867528,\"3177\":0.2674967208,\"3178\":0.1181395459,\"3179\":0.1567935762,\"3180\":0.2336213865,\"3181\":0.1002742647,\"3182\":0.2815888471,\"3183\":0.1302810734,\"3184\":0.1476766767,\"3185\":0.2610371766,\"3186\":0.0980365903,\"3187\":0.1798533123,\"3188\":0.0910486501,\"3189\":0.0276600945,\"3190\":0.24593847,\"3191\":0.2966149228,\"3192\":0.150590501,\"3193\":0.1832430643,\"3194\":0.0,\"3195\":0.1007561384,\"3196\":0.0652041617,\"3197\":0.2340636078,\"3198\":0.1299856374,\"3199\":0.1948675103,\"3200\":0.0,\"3201\":0.0778566948,\"3202\":0.1723180636,\"3203\":0.1055380848,\"3204\":0.3155509924,\"3205\":0.0870283938,\"3206\":0.2748440099,\"3207\":0.0656840779,\"3208\":0.0514148213,\"3209\":0.0634379239,\"3210\":0.0895396582,\"3211\":null,\"3212\":0.1088945464,\"3213\":0.061680897,\"3214\":0.2718413243,\"3215\":0.0834344701,\"3216\":0.0,\"3217\":0.0723051091,\"3218\":0.311200918,\"3219\":0.0358736549,\"3220\":0.0735566778,\"3221\":0.1693035003,\"3222\":0.1706730687,\"3223\":0.2486104852,\"3224\":0.0416733014,\"3225\":0.0563534731,\"3226\":0.3030884239,\"3227\":0.1063332209,\"3228\":0.1024925123,\"3229\":0.172414332,\"3230\":0.2181417899,\"3231\":0.0854715358,\"3232\":0.1541224377,\"3233\":0.1065978027,\"3234\":0.0930141795,\"3235\":0.109218643,\"3236\":0.0693749243,\"3237\":0.1998093685,\"3238\":0.115809149,\"3239\":0.1662025612,\"3240\":0.1984858848,\"3241\":0.259475552,\"3242\":0.3350057747,\"3243\":0.0,\"3244\":0.127026382,\"3245\":0.0885444898,\"3246\":0.245226966,\"3247\":0.0542605871,\"3248\":0.0851556426,\"3249\":0.1206730311,\"3250\":0.1771926445,\"3251\":0.0564385979,\"3252\":0.0650318415,\"3253\":0.2495330828,\"3254\":0.1844922963,\"3255\":0.1391538699,\"3256\":0.1580459952,\"3257\":0.1881613435,\"3258\":0.3611430555,\"3259\":0.2731969509,\"3260\":0.3710425257,\"3261\":0.0849076797,\"3262\":0.1994255677,\"3263\":0.1482610366,\"3264\":0.0168272725,\"3265\":0.1135764231,\"3266\":0.1258506052,\"3267\":0.3077740711,\"3268\":0.2667996799,\"3269\":null,\"3270\":0.226107142,\"3271\":0.2370779136,\"3272\":0.136819229,\"3273\":0.1876111572,\"3274\":0.1007586386,\"3275\":null,\"3276\":0.0888642484,\"3277\":0.3461541956,\"3278\":0.1942416266,\"3279\":0.0616268253,\"3280\":0.1336613295,\"3281\":null,\"3282\":0.0494804521,\"3283\":0.2336700593,\"3284\":0.1059180311,\"3285\":0.2274951958,\"3286\":0.1598515533,\"3287\":0.1239838439,\"3288\":0.0503294304,\"3289\":0.1533618078,\"3290\":0.3603542841,\"3291\":0.079453073,\"3292\":0.2853398513,\"3293\":0.108425562,\"3294\":0.1273547671,\"3295\":0.1644859739,\"3296\":0.0521921232,\"3297\":0.1962566636,\"3298\":0.1430371664,\"3299\":0.0855778836,\"3300\":0.0537792398,\"3301\":0.0880629095,\"3302\":0.1393863543,\"3303\":0.0267862499,\"3304\":0.2163331038,\"3305\":0.1090359659,\"3306\":0.2115534222,\"3307\":0.1222125555,\"3308\":0.0895265478,\"3309\":0.1586949695,\"3310\":0.2450033511,\"3311\":0.190784389,\"3312\":0.0,\"3313\":0.1155329691,\"3314\":0.02100053,\"3315\":0.2600823172,\"3316\":0.1179458988,\"3317\":0.2024172541,\"3318\":0.2651194308,\"3319\":0.2256338754,\"3320\":0.0,\"3321\":0.2437388031,\"3322\":0.0655116631,\"3323\":0.2130796271,\"3324\":0.1522695417,\"3325\":0.0892982953,\"3326\":0.2267172919,\"3327\":0.1729673767,\"3328\":0.1736942003,\"3329\":0.2187580554,\"3330\":0.1330518718,\"3331\":0.270419377,\"3332\":0.1365758182,\"3333\":0.135464553,\"3334\":0.1763022952,\"3335\":0.0675710225,\"3336\":0.224892834,\"3337\":0.3612104903,\"3338\":0.1909362072,\"3339\":null,\"3340\":0.3087018481,\"3341\":null,\"3342\":0.0890486777,\"3343\":0.1054608287,\"3344\":null,\"3345\":0.2279358073,\"3346\":0.2440980188,\"3347\":0.2740619445,\"3348\":0.1451994081,\"3349\":0.2231127365,\"3350\":0.2187291509,\"3351\":0.1735990328,\"3352\":0.1022732636,\"3353\":0.0900194441,\"3354\":0.1442620821,\"3355\":0.157204102,\"3356\":0.1754713417,\"3357\":0.194745897,\"3358\":0.1225382255,\"3359\":0.2218706375,\"3360\":0.1493410978,\"3361\":0.1549077451,\"3362\":0.2115495674,\"3363\":0.1711392688,\"3364\":null,\"3365\":0.0988230539,\"3366\":0.0982521505,\"3367\":0.0641258828,\"3368\":0.1497905925,\"3369\":0.0555143773,\"3370\":0.2203990342,\"3371\":0.1882672173,\"3372\":0.1615514461,\"3373\":0.1502590183,\"3374\":0.1773921721,\"3375\":0.2187019058,\"3376\":0.0890168622,\"3377\":0.4210644341,\"3378\":0.2564687715,\"3379\":0.0957309383,\"3380\":0.0711371256,\"3381\":0.1960232905,\"3382\":null,\"3383\":0.2737958278,\"3384\":0.1966856028,\"3385\":0.014230928,\"3386\":0.0521123579,\"3387\":0.1180768835,\"3388\":0.0582537231,\"3389\":0.2156316772,\"3390\":0.0563729688,\"3391\":0.1790233865,\"3392\":0.256925783,\"3393\":0.0401273044,\"3394\":0.0810149788,\"3395\":0.2661721115,\"3396\":0.201123568,\"3397\":0.030162608,\"3398\":0.0982109392,\"3399\":0.41826341,\"3400\":0.0485813163,\"3401\":0.0218754696,\"3402\":0.3341916677,\"3403\":0.0196363619,\"3404\":0.1314016871,\"3405\":0.0598252743,\"3406\":0.1966272287,\"3407\":0.2441745551,\"3408\":0.1762335247,\"3409\":0.136665233,\"3410\":0.2072501515,\"3411\":0.1857508709,\"3412\":0.1410817617,\"3413\":0.062127537,\"3414\":0.1576263985,\"3415\":0.1188324608,\"3416\":0.0562659026,\"3417\":0.0701824849,\"3418\":0.1287677051,\"3419\":0.2902961059,\"3420\":0.2183148915,\"3421\":0.1670764525,\"3422\":0.0821316812,\"3423\":0.1663996754,\"3424\":0.2287190381,\"3425\":0.2123199531,\"3426\":0.0,\"3427\":0.0456504293,\"3428\":0.1106067567,\"3429\":null,\"3430\":0.1506316051,\"3431\":0.1144305253,\"3432\":0.2250112367,\"3433\":0.1582329385,\"3434\":0.0970684181,\"3435\":0.0969624563,\"3436\":0.0855081726,\"3437\":0.252122788,\"3438\":null,\"3439\":0.0935097603,\"3440\":0.2037590838,\"3441\":0.3365651307,\"3442\":0.09402783,\"3443\":0.1069785572,\"3444\":0.1226873061,\"3445\":0.0922316929,\"3446\":0.2381780557,\"3447\":0.2119765476,\"3448\":null,\"3449\":0.2040447548,\"3450\":0.2045948687,\"3451\":0.0725899754,\"3452\":0.2667800112,\"3453\":0.1486297192,\"3454\":0.2469967059,\"3455\":0.0617246887,\"3456\":0.1399620326,\"3457\":0.2065841343,\"3458\":0.2206023666,\"3459\":0.0673467214,\"3460\":0.3266936744,\"3461\":null,\"3462\":0.0467286246,\"3463\":0.1161119955,\"3464\":0.0191977373,\"3465\":0.3722590682,\"3466\":0.1706520495,\"3467\":0.0660962224,\"3468\":0.0913394327,\"3469\":0.2130877097,\"3470\":0.0125277009,\"3471\":0.0449767731,\"3472\":0.1978653839,\"3473\":0.1760290116,\"3474\":0.2457793358,\"3475\":0.1111133915,\"3476\":0.1958806341,\"3477\":0.1352961278,\"3478\":0.1912029439,\"3479\":0.1281158169,\"3480\":0.0,\"3481\":0.2406215445,\"3482\":0.3981706702,\"3483\":0.2070088758,\"3484\":0.0931332788,\"3485\":0.2003000036,\"3486\":0.107053851,\"3487\":0.1018035783,\"3488\":0.0782482392,\"3489\":0.2081858483,\"3490\":0.1278451899},\"normalized profile?Tunicamycin_map1?03k\":{\"0\":0.45459128,\"1\":0.481260383,\"2\":0.0315293664,\"3\":0.0225960544,\"4\":0.0588353975,\"5\":0.56493914,\"6\":0.0309274513,\"7\":0.1661474194,\"8\":0.2084485126,\"9\":0.0849444761,\"10\":0.0729641177,\"11\":0.078742379,\"12\":0.1745205204,\"13\":null,\"14\":0.4844997123,\"15\":0.122215115,\"16\":0.3709028681,\"17\":0.4865031238,\"18\":0.4255940248,\"19\":0.4688264883,\"20\":0.1967757288,\"21\":0.1708593099,\"22\":0.1836061239,\"23\":0.1752055314,\"24\":null,\"25\":0.4439380174,\"26\":0.4334598419,\"27\":0.4666479115,\"28\":0.4415132463,\"29\":0.4463095989,\"30\":0.2166832568,\"31\":0.3732769591,\"32\":0.1993190137,\"33\":0.1143382218,\"34\":0.1832718169,\"35\":0.1309923107,\"36\":0.240589865,\"37\":0.2014688433,\"38\":0.1979912482,\"39\":0.1782869118,\"40\":0.4210458217,\"41\":0.4480960007,\"42\":0.1719304234,\"43\":0.2043728638,\"44\":0.1814039268,\"45\":0.5289615575,\"46\":0.1591888935,\"47\":0.1669085727,\"48\":0.1998907175,\"49\":0.1876276843,\"50\":0.2052388841,\"51\":null,\"52\":null,\"53\":0.2155202496,\"54\":0.2091685034,\"55\":0.1111794278,\"56\":0.1903608002,\"57\":0.1459894908,\"58\":0.5138061028,\"59\":0.0672866737,\"60\":0.0666013504,\"61\":0.1255772841,\"62\":0.2010611971,\"63\":0.419316932,\"64\":0.0889782957,\"65\":0.0646644978,\"66\":0.0296903034,\"67\":0.4100635518,\"68\":0.5816260201,\"69\":0.209714637,\"70\":0.188751015,\"71\":0.4860858516,\"72\":0.2035282134,\"73\":0.1932093923,\"74\":0.0197484579,\"75\":0.1981713581,\"76\":0.0993742517,\"77\":0.2381947757,\"78\":0.0,\"79\":0.05538084,\"80\":0.0705074336,\"81\":0.4653221339,\"82\":0.0831706105,\"83\":0.1999767444,\"84\":0.194249602,\"85\":0.4891797622,\"86\":0.1710840842,\"87\":0.1797305113,\"88\":0.2106330905,\"89\":0.0089776658,\"90\":0.4061297312,\"91\":0.1872128975,\"92\":0.1951628736,\"93\":0.1749022709,\"94\":0.2069803045,\"95\":0.0737427222,\"96\":0.0153755874,\"97\":0.0740694876,\"98\":0.1870448397,\"99\":0.2917937287,\"100\":0.2003061458,\"101\":0.0828451937,\"102\":0.4807300138,\"103\":0.1925053714,\"104\":0.0609558255,\"105\":0.0653893971,\"106\":0.0732660371,\"107\":0.0886532644,\"108\":0.0535542462,\"109\":0.0661736651,\"110\":0.0801104827,\"111\":0.0727880254,\"112\":0.0557039167,\"113\":0.05789372,\"114\":0.0652596619,\"115\":0.0589816015,\"116\":0.143025365,\"117\":0.1654636398,\"118\":0.0,\"119\":0.1559359808,\"120\":0.0410158571,\"121\":0.0768697736,\"122\":0.0551989417,\"123\":0.2113537243,\"124\":0.3923378647,\"125\":0.1924784856,\"126\":null,\"127\":0.2562114057,\"128\":0.4128162682,\"129\":0.0,\"130\":0.0941213248,\"131\":0.0838731612,\"132\":0.0969645563,\"133\":0.0372725028,\"134\":0.2290746817,\"135\":0.017931595,\"136\":0.1429179519,\"137\":0.1463415616,\"138\":0.0259376819,\"139\":0.0153401053,\"140\":0.0,\"141\":0.1573555459,\"142\":0.2160006748,\"143\":0.1190189512,\"144\":0.0851657575,\"145\":0.1525889823,\"146\":0.1246613817,\"147\":0.1500740619,\"148\":0.025020943,\"149\":0.0,\"150\":0.3901946323,\"151\":0.1594952832,\"152\":0.2075259989,\"153\":0.1847413469,\"154\":0.4140706441,\"155\":0.4468262873,\"156\":0.1754098262,\"157\":0.0590601825,\"158\":0.4582355587,\"159\":0.0590932379,\"160\":0.4383430073,\"161\":0.5154905558,\"162\":null,\"163\":0.4208170917,\"164\":0.4534345601,\"165\":0.1713813769,\"166\":0.1116230651,\"167\":0.1007862026,\"168\":0.1693441898,\"169\":0.1772292026,\"170\":0.1807686327,\"171\":0.4711319725,\"172\":0.1974119847,\"173\":0.174399279,\"174\":0.0881200481,\"175\":0.1942905049,\"176\":0.4660988884,\"177\":0.1907309786,\"178\":0.1015011371,\"179\":0.0729422513,\"180\":0.1869830052,\"181\":0.2011975215,\"182\":0.1422197098,\"183\":0.4609087579,\"184\":0.0531307303,\"185\":0.1500205508,\"186\":0.2070440316,\"187\":0.0656729869,\"188\":0.2345498693,\"189\":0.4694166877,\"190\":0.3183221197,\"191\":0.2041588444,\"192\":0.1257736253,\"193\":0.09793542,\"194\":0.438767533,\"195\":0.4110686748,\"196\":0.4456175813,\"197\":0.1970450791,\"198\":0.4727177967,\"199\":0.1800278635,\"200\":0.2032884416,\"201\":0.4149744365,\"202\":0.1807788467,\"203\":0.1649705198,\"204\":0.4559871703,\"205\":0.0307648453,\"206\":0.0744812783,\"207\":0.1031439649,\"208\":0.0783365051,\"209\":0.1868188882,\"210\":0.1776653488,\"211\":0.4215917118,\"212\":0.4217027888,\"213\":0.0,\"214\":0.047465452,\"215\":0.4468332232,\"216\":0.1141411122,\"217\":0.1343609746,\"218\":0.0,\"219\":null,\"220\":0.1861980177,\"221\":0.5066695417,\"222\":0.075795837,\"223\":0.0605585275,\"224\":0.0623886796,\"225\":0.0572458873,\"226\":0.0451934639,\"227\":0.0351542914,\"228\":0.4280871072,\"229\":0.4692051133,\"230\":0.1774909795,\"231\":0.064709393,\"232\":0.0514723998,\"233\":0.0923321457,\"234\":0.0625767686,\"235\":0.0647440761,\"236\":0.0516288473,\"237\":0.0718756186,\"238\":0.0681107224,\"239\":0.0582586338,\"240\":0.0514480976,\"241\":0.0702531869,\"242\":0.0574089164,\"243\":0.0684675826,\"244\":0.0561819419,\"245\":0.0617236222,\"246\":0.0592423545,\"247\":0.0656046961,\"248\":0.0771037069,\"249\":0.0750595013,\"250\":0.0629523765,\"251\":0.1412599123,\"252\":0.4474143141,\"253\":0.0805640254,\"254\":0.4988440819,\"255\":0.4826491084,\"256\":0.1891004018,\"257\":0.198744582,\"258\":0.2595100405,\"259\":0.0533125757,\"260\":0.1422712223,\"261\":0.4788712322,\"262\":0.0532789427,\"263\":0.2177049156,\"264\":0.4873967723,\"265\":0.3982927427,\"266\":0.15382335,\"267\":0.0668711185,\"268\":0.0845076532,\"269\":0.0479195381,\"270\":0.1160390664,\"271\":0.1232004012,\"272\":0.1362379355,\"273\":0.3859895163,\"274\":0.1633654099,\"275\":0.1555655586,\"276\":0.0729290474,\"277\":0.1178241055,\"278\":0.2052278002,\"279\":0.1196478633,\"280\":0.0944880679,\"281\":0.2765595813,\"282\":0.1082982017,\"283\":0.1805361698,\"284\":0.1019754849,\"285\":0.1115288661,\"286\":0.4192596707,\"287\":0.1556652839,\"288\":0.0489485033,\"289\":0.0793306268,\"290\":0.1506474376,\"291\":0.0507523936,\"292\":0.0909944805,\"293\":0.1632922519,\"294\":0.1105645146,\"295\":0.2603094821,\"296\":0.2926205245,\"297\":0.3071467232,\"298\":0.4326077343,\"299\":0.4485342732,\"300\":0.1254595588,\"301\":0.4451218223,\"302\":0.2035138948,\"303\":0.0,\"304\":0.1056296526,\"305\":0.1041319634,\"306\":0.0283534642,\"307\":0.1376661408,\"308\":0.0698224915,\"309\":0.0939868516,\"310\":0.3207372708,\"311\":0.0851614418,\"312\":0.0976466845,\"313\":0.2071125248,\"314\":0.0973683017,\"315\":0.1769038746,\"316\":0.0252945371,\"317\":0.1179003256,\"318\":0.421564987,\"319\":0.2062431566,\"320\":0.0510307462,\"321\":0.1863085973,\"322\":0.0489095499,\"323\":0.1937287398,\"324\":0.2242709919,\"325\":null,\"326\":0.1679898604,\"327\":0.0625378018,\"328\":0.0610299625,\"329\":0.0669107896,\"330\":0.1847310486,\"331\":0.2220689961,\"332\":0.1909211765,\"333\":0.1394566082,\"334\":0.1847750972,\"335\":0.1350263848,\"336\":0.0842336016,\"337\":0.4514481864,\"338\":0.0989809015,\"339\":0.1698697527,\"340\":0.111099568,\"341\":0.1847559207,\"342\":0.1508199071,\"343\":0.1757429039,\"344\":0.175007559,\"345\":0.1692301206,\"346\":0.272139211,\"347\":0.327577194,\"348\":0.4320585337,\"349\":0.1881767973,\"350\":0.1826158687,\"351\":0.1783493585,\"352\":0.4763470227,\"353\":0.1763587184,\"354\":0.0505093776,\"355\":0.0492692152,\"356\":0.277067986,\"357\":0.4455894048,\"358\":0.0490415204,\"359\":0.0146440266,\"360\":0.1817957619,\"361\":0.2081021293,\"362\":0.0995799587,\"363\":0.1973923045,\"364\":0.1720903892,\"365\":0.085883047,\"366\":0.1758771673,\"367\":0.2208148458,\"368\":0.1980615804,\"369\":0.2068462232,\"370\":0.1120539272,\"371\":0.1879436226,\"372\":0.2188798965,\"373\":0.0,\"374\":0.1585810303,\"375\":0.1814040438,\"376\":0.1695116326,\"377\":0.1458729657,\"378\":0.4786370756,\"379\":0.4100970765,\"380\":0.2599698175,\"381\":0.0900032567,\"382\":0.480554849,\"383\":0.1945107683,\"384\":0.2462296695,\"385\":0.460573552,\"386\":0.1911453575,\"387\":null,\"388\":0.3213803359,\"389\":0.016121741,\"390\":0.1600254329,\"391\":0.1686451663,\"392\":0.0973716887,\"393\":0.1067327386,\"394\":0.0884359422,\"395\":0.044051535,\"396\":0.1647260684,\"397\":0.078273011,\"398\":0.1144196191,\"399\":0.1360475446,\"400\":0.1656414532,\"401\":0.2457349378,\"402\":0.4617601793,\"403\":0.1990646514,\"404\":0.1837085921,\"405\":0.4779615343,\"406\":0.0343531667,\"407\":0.1908044397,\"408\":0.3392520414,\"409\":0.211792204,\"410\":0.0545705024,\"411\":0.0966625202,\"412\":0.2299175171,\"413\":0.2484958702,\"414\":0.2677047966,\"415\":0.4361088907,\"416\":0.4724073486,\"417\":0.1205271608,\"418\":0.4523722611,\"419\":0.4813489652,\"420\":0.1913597501,\"421\":0.0751564193,\"422\":0.1096786008,\"423\":0.1592532394,\"424\":0.1523438158,\"425\":0.0881276835,\"426\":0.177011024,\"427\":0.4761388771,\"428\":0.1051555238,\"429\":0.2348119682,\"430\":0.0360617045,\"431\":0.2059191982,\"432\":0.1614230625,\"433\":0.1116553317,\"434\":0.0451437098,\"435\":0.0067979691,\"436\":0.4500266509,\"437\":0.0542257529,\"438\":0.1507627211,\"439\":0.4532397392,\"440\":0.124225502,\"441\":null,\"442\":0.1168707414,\"443\":0.1039118479,\"444\":0.0627003247,\"445\":0.0,\"446\":0.0,\"447\":0.1284034683,\"448\":0.1201513484,\"449\":0.135328912,\"450\":0.196607046,\"451\":0.4278072898,\"452\":0.5132526579,\"453\":0.3678662601,\"454\":0.2003398415,\"455\":0.2027762113,\"456\":0.0,\"457\":0.1538728694,\"458\":0.0,\"459\":0.1581699158,\"460\":0.1670847896,\"461\":0.1092168409,\"462\":0.1471601656,\"463\":0.0838853023,\"464\":0.0914909822,\"465\":0.111864203,\"466\":0.0866351729,\"467\":0.0743813281,\"468\":0.1027670561,\"469\":0.0020668738,\"470\":0.0926216501,\"471\":0.0584353338,\"472\":0.1848629896,\"473\":0.1426078446,\"474\":0.1642539097,\"475\":0.1105008311,\"476\":0.2825938413,\"477\":0.0973114774,\"478\":0.4565242656,\"479\":0.2714624032,\"480\":0.1318353661,\"481\":0.1838758568,\"482\":0.2215272601,\"483\":0.1877301879,\"484\":0.2568774731,\"485\":0.0892982748,\"486\":0.483012528,\"487\":0.0550026139,\"488\":0.0,\"489\":0.2776226513,\"490\":0.0044684766,\"491\":0.2085242625,\"492\":0.5140102335,\"493\":0.0820464383,\"494\":0.0,\"495\":0.1456231822,\"496\":0.4600120536,\"497\":0.4600870437,\"498\":0.2952027751,\"499\":0.2259244966,\"500\":0.0035266999,\"501\":0.4549959772,\"502\":0.1711437006,\"503\":0.0813699191,\"504\":0.3348340958,\"505\":0.0241927537,\"506\":0.095107235,\"507\":0.0651439953,\"508\":0.464450976,\"509\":0.4448985272,\"510\":0.1876630591,\"511\":0.0434445415,\"512\":0.087007887,\"513\":0.1992196645,\"514\":0.2238749336,\"515\":0.2482226257,\"516\":0.0651171006,\"517\":null,\"518\":0.4565057474,\"519\":0.1727042564,\"520\":0.0777033195,\"521\":0.0,\"522\":0.107736705,\"523\":0.1601816775,\"524\":0.0811831359,\"525\":0.1658038467,\"526\":0.1406038407,\"527\":0.1526952167,\"528\":0.0298805794,\"529\":0.1381443949,\"530\":0.4228180244,\"531\":0.544391505,\"532\":0.1581705075,\"533\":0.5237191351,\"534\":0.1759262078,\"535\":0.1593208472,\"536\":0.1681743244,\"537\":0.0905158719,\"538\":0.0871811206,\"539\":0.1939525783,\"540\":0.1903495324,\"541\":0.0826504525,\"542\":0.1880351097,\"543\":0.2585621684,\"544\":0.2411068857,\"545\":0.4457161395,\"546\":0.2136411161,\"547\":0.1256250889,\"548\":0.0575369669,\"549\":0.181204752,\"550\":0.104697071,\"551\":0.2048935945,\"552\":0.1178322931,\"553\":0.1527006727,\"554\":0.1729301974,\"555\":0.0896828231,\"556\":0.0741337694,\"557\":0.4571374102,\"558\":0.0168440746,\"559\":0.3703019617,\"560\":0.1132366747,\"561\":0.0221741965,\"562\":0.1187991206,\"563\":0.1656570433,\"564\":0.1546091781,\"565\":0.1860740189,\"566\":0.1691994544,\"567\":0.4370932447,\"568\":0.1859964435,\"569\":0.0076398765,\"570\":0.4109046646,\"571\":0.2037977864,\"572\":0.2299739619,\"573\":0.3339375626,\"574\":0.2462754637,\"575\":0.2022383031,\"576\":0.190902406,\"577\":0.051818283,\"578\":null,\"579\":0.273920269,\"580\":0.0379286629,\"581\":0.048793844,\"582\":0.1497598358,\"583\":0.1361030471,\"584\":0.0059593314,\"585\":0.0507501479,\"586\":0.1851308546,\"587\":0.0900462271,\"588\":0.5808044151,\"589\":0.0623033842,\"590\":0.0,\"591\":0.1075545221,\"592\":0.0,\"593\":0.2876914804,\"594\":0.2375473019,\"595\":0.483677468,\"596\":0.4424705393,\"597\":0.1540425154,\"598\":0.2065248498,\"599\":0.1110212057,\"600\":0.2932825753,\"601\":0.2116360656,\"602\":0.4697289554,\"603\":0.1530543933,\"604\":0.1340926523,\"605\":0.1222774677,\"606\":0.0445389311,\"607\":0.036245374,\"608\":0.2646455255,\"609\":0.2244572976,\"610\":0.2770468045,\"611\":0.1473163812,\"612\":0.2668771415,\"613\":0.2125699172,\"614\":0.096730146,\"615\":0.0,\"616\":0.4800392429,\"617\":0.2141901125,\"618\":null,\"619\":0.1688257133,\"620\":0.0560038318,\"621\":0.1357885064,\"622\":0.1290090632,\"623\":0.1209538829,\"624\":0.0665983413,\"625\":0.2704634281,\"626\":0.0636193647,\"627\":0.0633444011,\"628\":0.0603435644,\"629\":0.1751732163,\"630\":0.1637287957,\"631\":0.4750968189,\"632\":0.1572260224,\"633\":0.445329349,\"634\":0.3139793462,\"635\":0.0470565784,\"636\":0.1308138658,\"637\":0.0760840956,\"638\":0.0206986221,\"639\":0.0520916251,\"640\":0.1584295267,\"641\":0.1279799247,\"642\":0.029874444,\"643\":0.0636614754,\"644\":0.1999020956,\"645\":0.1054951531,\"646\":0.1256592459,\"647\":0.0949863837,\"648\":0.0932862368,\"649\":0.1502488353,\"650\":0.0,\"651\":0.1007858556,\"652\":0.3393844425,\"653\":0.0728944059,\"654\":0.0530292057,\"655\":0.1401670071,\"656\":0.4831919278,\"657\":0.2467194161,\"658\":0.2838864189,\"659\":0.2680609472,\"660\":0.2435712527,\"661\":0.0542064835,\"662\":0.0635453194,\"663\":0.4646242687,\"664\":0.049024041,\"665\":0.2958811803,\"666\":0.0818209269,\"667\":0.4994505532,\"668\":0.0,\"669\":0.255547512,\"670\":0.1660553298,\"671\":0.1579770349,\"672\":0.0355387625,\"673\":0.0,\"674\":0.2793037188,\"675\":0.497468807,\"676\":0.0728368002,\"677\":0.3312329596,\"678\":0.0,\"679\":0.2870837778,\"680\":0.158572643,\"681\":0.0773133607,\"682\":0.1993373455,\"683\":0.2245160214,\"684\":0.4307802632,\"685\":0.0269974184,\"686\":0.5519672765,\"687\":0.1269886993,\"688\":0.0698357458,\"689\":0.0,\"690\":0.1802259007,\"691\":0.1826837516,\"692\":0.2889736821,\"693\":0.1680824928,\"694\":0.1320021295,\"695\":0.0682127873,\"696\":0.0731701434,\"697\":0.0663586283,\"698\":0.0675889522,\"699\":0.1389412573,\"700\":0.0208127599,\"701\":0.1487887721,\"702\":0.1351863631,\"703\":0.1134210567,\"704\":0.204260535,\"705\":0.1819107021,\"706\":0.1728277028,\"707\":0.0,\"708\":0.4100211392,\"709\":0.1238412634,\"710\":0.4021394213,\"711\":0.0,\"712\":0.1067128652,\"713\":0.184508667,\"714\":0.1497611275,\"715\":0.2881657955,\"716\":0.3865439756,\"717\":0.4161930021,\"718\":0.0628745046,\"719\":0.0536187411,\"720\":0.4824164867,\"721\":0.4042017338,\"722\":0.1703602823,\"723\":0.1673191952,\"724\":0.2356067924,\"725\":0.1529733854,\"726\":0.1685710191,\"727\":0.1785070059,\"728\":0.1936785062,\"729\":0.3176900274,\"730\":0.1568689678,\"731\":0.4207931627,\"732\":0.2127412747,\"733\":0.1085200042,\"734\":0.3101977884,\"735\":0.0174749885,\"736\":0.0476093175,\"737\":0.4121462124,\"738\":0.1550759353,\"739\":0.2935524985,\"740\":0.0701020659,\"741\":0.4612069836,\"742\":0.4651590513,\"743\":0.1730734771,\"744\":0.0355163588,\"745\":0.0748059018,\"746\":0.2003934437,\"747\":0.0452801385,\"748\":0.0400525882,\"749\":0.0681574422,\"750\":0.0348835379,\"751\":0.1172934139,\"752\":0.1182874845,\"753\":0.0381045692,\"754\":0.1302052501,\"755\":0.0,\"756\":0.1864489464,\"757\":0.0707276619,\"758\":0.1569247957,\"759\":0.1222618484,\"760\":0.245007427,\"761\":0.179062775,\"762\":0.1179619249,\"763\":0.1175929488,\"764\":0.1480879563,\"765\":0.1817123361,\"766\":0.1933664992,\"767\":0.010376394,\"768\":0.0509125475,\"769\":0.7552512811,\"770\":0.1755587632,\"771\":0.1718274716,\"772\":0.6288928955,\"773\":0.0485976246,\"774\":0.3368947383,\"775\":0.196667251,\"776\":0.0,\"777\":0.427713264,\"778\":0.1842807216,\"779\":0.0,\"780\":0.0845742799,\"781\":0.1058969427,\"782\":0.0357588061,\"783\":0.0416564376,\"784\":0.2984507013,\"785\":0.1877754818,\"786\":0.082146463,\"787\":null,\"788\":0.1583753275,\"789\":0.1553463203,\"790\":0.1392636102,\"791\":0.2258663678,\"792\":0.1743185729,\"793\":0.4524971369,\"794\":0.10936361,\"795\":0.1485347615,\"796\":0.2064889865,\"797\":0.4526209309,\"798\":0.0661132242,\"799\":0.1819171211,\"800\":0.1149504571,\"801\":0.4713958241,\"802\":0.1861662987,\"803\":0.4332888973,\"804\":0.3969376492,\"805\":0.1922078544,\"806\":0.0755396571,\"807\":0.1884926896,\"808\":0.1104877344,\"809\":0.2657810952,\"810\":0.2622384501,\"811\":0.4698490583,\"812\":0.4669835696,\"813\":0.0684123381,\"814\":0.202351987,\"815\":0.4582196643,\"816\":0.2261761086,\"817\":0.207532831,\"818\":null,\"819\":0.2464785997,\"820\":0.3988656176,\"821\":0.3121429798,\"822\":0.1504852602,\"823\":0.1084064738,\"824\":0.2332218352,\"825\":0.0808112049,\"826\":0.0,\"827\":0.1093457108,\"828\":0.3136973479,\"829\":0.3064338682,\"830\":0.0700465294,\"831\":0.2325935063,\"832\":null,\"833\":0.0281398975,\"834\":0.1407751761,\"835\":0.0548842962,\"836\":0.2313010538,\"837\":0.1916506536,\"838\":0.1903152904,\"839\":0.2423493458,\"840\":0.1259436895,\"841\":0.1683391183,\"842\":0.4406314175,\"843\":0.354169103,\"844\":0.0746923138,\"845\":0.4894161507,\"846\":0.2013237931,\"847\":0.1556600271,\"848\":0.4687543227,\"849\":0.4013576565,\"850\":0.2968760408,\"851\":0.2111330438,\"852\":0.2287229917,\"853\":0.1553983896,\"854\":0.2869685508,\"855\":0.5153687873,\"856\":0.0,\"857\":0.1609436946,\"858\":0.1649951572,\"859\":0.2126838462,\"860\":0.1817922795,\"861\":0.1738319628,\"862\":0.2093250601,\"863\":0.4495353755,\"864\":0.2729359427,\"865\":0.251567085,\"866\":0.0692313245,\"867\":0.0,\"868\":0.0396681241,\"869\":0.0871147657,\"870\":0.176904821,\"871\":0.2203587029,\"872\":0.0739809118,\"873\":0.056077478,\"874\":0.4217716219,\"875\":0.0321556979,\"876\":0.0431166834,\"877\":0.206167969,\"878\":0.1098416791,\"879\":0.2286968534,\"880\":0.2733587055,\"881\":0.1378146407,\"882\":0.1279749481,\"883\":0.0037171453,\"884\":0.0897046974,\"885\":0.0963160782,\"886\":0.1011991586,\"887\":0.0,\"888\":0.0500400786,\"889\":0.0608603173,\"890\":0.2050518552,\"891\":0.0469401527,\"892\":0.0891515355,\"893\":null,\"894\":0.0978246652,\"895\":0.174776583,\"896\":0.4645636965,\"897\":0.2088810692,\"898\":0.0653668089,\"899\":0.0649859691,\"900\":0.1836411772,\"901\":0.08046984,\"902\":0.0909464619,\"903\":0.0616908392,\"904\":0.0132341541,\"905\":0.5915632493,\"906\":0.509210923,\"907\":0.2026127574,\"908\":0.0,\"909\":0.2866752664,\"910\":0.0,\"911\":0.1110067341,\"912\":0.182245458,\"913\":0.1472701249,\"914\":0.0915525995,\"915\":0.1640569182,\"916\":0.1295760648,\"917\":0.1857971421,\"918\":0.1112967921,\"919\":0.0673045337,\"920\":0.1479715971,\"921\":0.0,\"922\":0.480502463,\"923\":0.0841943823,\"924\":0.1769669162,\"925\":0.0808725093,\"926\":0.1778681558,\"927\":0.5043735679,\"928\":0.1946659784,\"929\":0.148247441,\"930\":0.2528623021,\"931\":0.1251534798,\"932\":0.2451256626,\"933\":0.1849845849,\"934\":0.1756781469,\"935\":0.1017164324,\"936\":0.0,\"937\":0.1233927404,\"938\":0.11757853,\"939\":0.041346443,\"940\":0.1720361271,\"941\":0.1615859082,\"942\":0.1355120367,\"943\":0.0868829477,\"944\":0.2143261138,\"945\":0.0246265109,\"946\":0.0895973636,\"947\":0.3082623685,\"948\":0.4664080767,\"949\":0.0,\"950\":0.1171191245,\"951\":0.1671966949,\"952\":0.383233144,\"953\":0.0052858764,\"954\":0.0679941729,\"955\":0.4156397897,\"956\":0.1612921188,\"957\":0.4573950145,\"958\":0.1198539647,\"959\":0.0553227021,\"960\":0.1955101592,\"961\":0.1446083613,\"962\":0.1705381329,\"963\":0.0276321151,\"964\":0.4835886192,\"965\":0.1608082737,\"966\":null,\"967\":0.2136140908,\"968\":0.552905874,\"969\":0.1486377007,\"970\":0.4768181939,\"971\":0.0604325305,\"972\":0.0428952358,\"973\":0.1148463927,\"974\":0.0424894771,\"975\":0.3571832656,\"976\":0.0559062656,\"977\":0.111273797,\"978\":0.0794282481,\"979\":0.4040224358,\"980\":0.4391046333,\"981\":0.4446418901,\"982\":0.0603456381,\"983\":0.0235341388,\"984\":0.1057460781,\"985\":0.1582124787,\"986\":0.4674084307,\"987\":0.6234518749,\"988\":0.0489566681,\"989\":null,\"990\":0.4610362506,\"991\":0.4170897395,\"992\":0.0881451335,\"993\":0.2578187837,\"994\":0.0723082368,\"995\":0.0476417095,\"996\":0.0634049017,\"997\":0.1126597856,\"998\":0.205663229,\"999\":0.068854396,\"1000\":0.1184927484,\"1001\":0.2537859138,\"1002\":0.2201305636,\"1003\":0.1900051871,\"1004\":null,\"1005\":0.077338865,\"1006\":0.2008048472,\"1007\":0.0452966256,\"1008\":0.0422757444,\"1009\":0.2490914144,\"1010\":0.2055079338,\"1011\":0.1789059645,\"1012\":0.1847155904,\"1013\":0.1854677748,\"1014\":0.1827720673,\"1015\":0.1615137974,\"1016\":0.0470691745,\"1017\":0.0882321776,\"1018\":0.4716704421,\"1019\":0.4687889573,\"1020\":0.0972886693,\"1021\":0.0442917444,\"1022\":0.1935132705,\"1023\":0.053526919,\"1024\":0.0450421798,\"1025\":0.1926034565,\"1026\":0.0547159758,\"1027\":0.1877374798,\"1028\":0.1700333211,\"1029\":0.1749748589,\"1030\":0.091151382,\"1031\":0.2550306927,\"1032\":0.1401688045,\"1033\":null,\"1034\":0.1206609826,\"1035\":0.1178807409,\"1036\":0.1090244511,\"1037\":0.16705275,\"1038\":0.4727126964,\"1039\":0.0837876759,\"1040\":0.0899690676,\"1041\":0.1849062827,\"1042\":0.3992543387,\"1043\":0.0475642462,\"1044\":0.0658754904,\"1045\":null,\"1046\":0.1929980768,\"1047\":0.0543728704,\"1048\":0.3947604356,\"1049\":0.2927891233,\"1050\":0.3116100527,\"1051\":0.2151825909,\"1052\":0.4489886931,\"1053\":0.2653195738,\"1054\":0.2740742835,\"1055\":0.2792373796,\"1056\":0.0850231798,\"1057\":0.4392932578,\"1058\":0.2253157908,\"1059\":0.1949044678,\"1060\":0.3030236988,\"1061\":0.2335447377,\"1062\":0.070869831,\"1063\":0.0559258799,\"1064\":0.115437791,\"1065\":0.0639712038,\"1066\":0.068372733,\"1067\":0.1131101679,\"1068\":0.1506179302,\"1069\":0.2238032956,\"1070\":0.1997347449,\"1071\":0.423423722,\"1072\":0.1909597648,\"1073\":0.0085214918,\"1074\":0.0831632212,\"1075\":0.4309348551,\"1076\":0.136066172,\"1077\":0.0683383077,\"1078\":0.2040136009,\"1079\":0.0482343883,\"1080\":0.0304469381,\"1081\":0.0971788352,\"1082\":0.0,\"1083\":0.2723441933,\"1084\":0.2003518868,\"1085\":0.1610484223,\"1086\":0.2186631743,\"1087\":0.0536830811,\"1088\":0.1705111989,\"1089\":0.0857351633,\"1090\":0.0399174552,\"1091\":0.230003735,\"1092\":0.1345172438,\"1093\":0.2300814733,\"1094\":0.0,\"1095\":0.0443835953,\"1096\":0.3134319986,\"1097\":0.4570418066,\"1098\":0.0738219623,\"1099\":0.1414691954,\"1100\":0.1516503027,\"1101\":0.1709842045,\"1102\":0.1314398985,\"1103\":0.3341072437,\"1104\":0.0673812564,\"1105\":0.0246757211,\"1106\":0.2313043001,\"1107\":0.1887393385,\"1108\":0.1660397351,\"1109\":0.2135950622,\"1110\":0.0429993257,\"1111\":0.3873968706,\"1112\":0.0997468967,\"1113\":0.1675915537,\"1114\":0.2859450397,\"1115\":0.1717009434,\"1116\":0.0629152811,\"1117\":0.0,\"1118\":0.2468478837,\"1119\":0.0924644857,\"1120\":0.155259234,\"1121\":0.1161220892,\"1122\":0.2850805748,\"1123\":null,\"1124\":0.4980642415,\"1125\":0.0717542867,\"1126\":0.1254207919,\"1127\":0.0211079897,\"1128\":0.180282515,\"1129\":0.0170073133,\"1130\":0.2032907423,\"1131\":0.4513986781,\"1132\":0.1495285312,\"1133\":0.2953291979,\"1134\":0.1252336318,\"1135\":0.1523773325,\"1136\":0.1217304461,\"1137\":0.0812474692,\"1138\":0.2402121391,\"1139\":0.0864672462,\"1140\":0.2355395001,\"1141\":0.2848248715,\"1142\":0.1755751644,\"1143\":0.0806695552,\"1144\":0.3366862313,\"1145\":0.4259078397,\"1146\":0.1589374259,\"1147\":0.0793464493,\"1148\":0.0639337809,\"1149\":0.2524099348,\"1150\":null,\"1151\":0.3083124314,\"1152\":0.5689582727,\"1153\":0.2565779463,\"1154\":0.1340420264,\"1155\":0.4118995352,\"1156\":0.155836015,\"1157\":0.4379605098,\"1158\":0.0665844222,\"1159\":0.1021912837,\"1160\":0.0642574272,\"1161\":0.1951708208,\"1162\":0.0761607648,\"1163\":0.2506621655,\"1164\":0.0,\"1165\":0.0066928382,\"1166\":0.2280946909,\"1167\":0.2279127435,\"1168\":0.2563689658,\"1169\":0.2471381748,\"1170\":0.1161957981,\"1171\":0.2597836378,\"1172\":0.0220763674,\"1173\":0.3786984561,\"1174\":0.0896394289,\"1175\":0.0,\"1176\":0.0708890138,\"1177\":0.0245500127,\"1178\":0.1738036432,\"1179\":0.1507667983,\"1180\":0.336298097,\"1181\":0.1958505083,\"1182\":0.0,\"1183\":null,\"1184\":0.0189842237,\"1185\":0.0797149817,\"1186\":0.0723094008,\"1187\":0.0880076812,\"1188\":0.2294408571,\"1189\":0.0629097917,\"1190\":0.1190084631,\"1191\":0.4550234008,\"1192\":0.2021212063,\"1193\":0.201701571,\"1194\":0.1636558826,\"1195\":0.1085448035,\"1196\":0.459153574,\"1197\":0.0263644117,\"1198\":0.0681210753,\"1199\":0.0,\"1200\":0.5151172191,\"1201\":0.2633262512,\"1202\":0.0697218374,\"1203\":0.4364478013,\"1204\":0.113894451,\"1205\":0.2231663533,\"1206\":0.3861895814,\"1207\":0.4396146741,\"1208\":0.0737421473,\"1209\":0.2882426892,\"1210\":0.4258526474,\"1211\":0.0,\"1212\":0.0591214575,\"1213\":0.0,\"1214\":0.0989314665,\"1215\":0.0925382169,\"1216\":0.1819483809,\"1217\":0.5132836548,\"1218\":0.4159132152,\"1219\":0.4548251489,\"1220\":0.4194950677,\"1221\":0.4765351972,\"1222\":0.3303233531,\"1223\":0.4527712724,\"1224\":0.4512255538,\"1225\":0.6093456442,\"1226\":0.4650298779,\"1227\":0.5359106828,\"1228\":0.1708351651,\"1229\":0.0387520621,\"1230\":null,\"1231\":0.137958855,\"1232\":0.0563663347,\"1233\":0.1568404833,\"1234\":0.4558262271,\"1235\":0.4843213118,\"1236\":0.0340312921,\"1237\":0.1510383668,\"1238\":0.4629725396,\"1239\":0.4961577724,\"1240\":0.2026526302,\"1241\":0.180875907,\"1242\":0.1233235622,\"1243\":0.0652884909,\"1244\":0.0997326956,\"1245\":0.032164184,\"1246\":0.1905663939,\"1247\":0.2213467066,\"1248\":0.0634589493,\"1249\":0.2050217222,\"1250\":0.0421248592,\"1251\":0.0762416585,\"1252\":0.0795468971,\"1253\":0.4511726287,\"1254\":0.1927006266,\"1255\":0.0549666067,\"1256\":0.214992671,\"1257\":0.0650156633,\"1258\":0.44080601,\"1259\":0.5385971138,\"1260\":0.1850689375,\"1261\":0.1762453632,\"1262\":0.4861032224,\"1263\":0.0867276893,\"1264\":0.1212009546,\"1265\":0.1060307559,\"1266\":0.1768559611,\"1267\":0.052463759,\"1268\":0.4736938102,\"1269\":0.221055784,\"1270\":0.1341737642,\"1271\":0.1056552691,\"1272\":0.2392538006,\"1273\":0.0,\"1274\":0.0,\"1275\":0.0691998603,\"1276\":null,\"1277\":0.1751690209,\"1278\":0.1139757406,\"1279\":0.4865163209,\"1280\":0.045140482,\"1281\":0.4808254362,\"1282\":0.4429190131,\"1283\":0.1134119501,\"1284\":0.1262574411,\"1285\":0.0583369034,\"1286\":0.0638627384,\"1287\":0.2902746236,\"1288\":0.2130859408,\"1289\":0.0944158076,\"1290\":0.1237155155,\"1291\":0.1066334953,\"1292\":0.1886589676,\"1293\":0.1341606883,\"1294\":0.0636715157,\"1295\":0.465925532,\"1296\":0.0259033548,\"1297\":0.5202812798,\"1298\":0.0382085002,\"1299\":0.0,\"1300\":0.069112255,\"1301\":0.0611553117,\"1302\":0.2999289676,\"1303\":0.0740305857,\"1304\":0.3786803757,\"1305\":0.0695622312,\"1306\":0.5267190726,\"1307\":0.3361164122,\"1308\":0.3098759844,\"1309\":0.3083262662,\"1310\":0.0431759404,\"1311\":0.1498597844,\"1312\":0.1827352487,\"1313\":0.0509709726,\"1314\":0.0707723479,\"1315\":null,\"1316\":0.1593533101,\"1317\":0.2802759133,\"1318\":0.1148061203,\"1319\":0.0382531424,\"1320\":0.1796083584,\"1321\":0.1386560047,\"1322\":0.1622828444,\"1323\":0.1768708005,\"1324\":0.2705754171,\"1325\":0.1949415893,\"1326\":0.4136066443,\"1327\":0.1073497454,\"1328\":0.2033518705,\"1329\":0.1861916812,\"1330\":0.1676592685,\"1331\":0.0,\"1332\":0.2537116235,\"1333\":0.2349282744,\"1334\":0.1947166882,\"1335\":0.2618347733,\"1336\":0.0996103698,\"1337\":0.3312683078,\"1338\":0.0450131198,\"1339\":0.0320212364,\"1340\":0.0247021451,\"1341\":0.277149056,\"1342\":0.1732160705,\"1343\":0.1311773588,\"1344\":0.1737122558,\"1345\":0.2781892262,\"1346\":0.0957243796,\"1347\":0.2386262476,\"1348\":0.0854117865,\"1349\":0.1716214024,\"1350\":0.0528267145,\"1351\":0.3172761222,\"1352\":null,\"1353\":0.2637805363,\"1354\":0.1985249082,\"1355\":0.3346991504,\"1356\":null,\"1357\":0.085570977,\"1358\":0.0573313022,\"1359\":0.2362361621,\"1360\":0.2393826785,\"1361\":0.0968031636,\"1362\":0.0907030228,\"1363\":0.0500450204,\"1364\":0.4720384189,\"1365\":0.4213619533,\"1366\":0.1227557513,\"1367\":0.1464413076,\"1368\":0.0574740074,\"1369\":0.0,\"1370\":0.0851633983,\"1371\":0.1546589475,\"1372\":0.4992289021,\"1373\":0.2617641158,\"1374\":0.0316244231,\"1375\":0.457208387,\"1376\":0.178078019,\"1377\":0.1909703592,\"1378\":0.0591553695,\"1379\":0.2200819291,\"1380\":0.2661593183,\"1381\":0.0907731722,\"1382\":0.0720805286,\"1383\":0.1740294511,\"1384\":0.12823448,\"1385\":0.2893072312,\"1386\":0.1307653133,\"1387\":0.0930728753,\"1388\":0.4666113594,\"1389\":0.1622645326,\"1390\":0.1865012608,\"1391\":0.1260526249,\"1392\":0.2818924757,\"1393\":0.0838298384,\"1394\":0.1392772836,\"1395\":0.2060301508,\"1396\":0.1869875424,\"1397\":0.2793647676,\"1398\":0.1157668169,\"1399\":0.1793988113,\"1400\":0.0609964527,\"1401\":0.0643544229,\"1402\":0.0918728122,\"1403\":0.0,\"1404\":null,\"1405\":0.1056667721,\"1406\":0.1478362889,\"1407\":0.1435816844,\"1408\":0.0760627567,\"1409\":0.0507993924,\"1410\":0.2645698632,\"1411\":0.1622455997,\"1412\":0.0205383309,\"1413\":0.1536137816,\"1414\":0.0686278884,\"1415\":0.3191022706,\"1416\":0.4982854798,\"1417\":0.1874084393,\"1418\":0.1648437692,\"1419\":0.086332148,\"1420\":0.0421024305,\"1421\":0.0206687083,\"1422\":0.4811317842,\"1423\":0.2352649895,\"1424\":0.1845223517,\"1425\":0.3236021842,\"1426\":0.0823927388,\"1427\":0.0768709516,\"1428\":0.1844752867,\"1429\":0.0781786125,\"1430\":0.0770349856,\"1431\":0.1496068603,\"1432\":0.0077946961,\"1433\":0.0397188071,\"1434\":0.4873480008,\"1435\":0.0878074341,\"1436\":0.0,\"1437\":0.1505298769,\"1438\":0.0755787726,\"1439\":0.1893080724,\"1440\":0.3713865863,\"1441\":0.0952718057,\"1442\":0.0756785463,\"1443\":0.1938906086,\"1444\":0.2206658802,\"1445\":null,\"1446\":0.3117681858,\"1447\":0.4684384947,\"1448\":0.1416202688,\"1449\":0.292029469,\"1450\":0.1785210529,\"1451\":0.0269490867,\"1452\":0.0667156049,\"1453\":0.182726932,\"1454\":0.0,\"1455\":0.2380974886,\"1456\":0.0392641359,\"1457\":0.3821728328,\"1458\":0.061981977,\"1459\":0.0598679041,\"1460\":0.338215702,\"1461\":0.1528161472,\"1462\":0.0527099515,\"1463\":0.2456590218,\"1464\":0.2016376817,\"1465\":0.4944579232,\"1466\":0.0392154472,\"1467\":0.0489709013,\"1468\":0.0417537944,\"1469\":0.0272707032,\"1470\":0.1312913232,\"1471\":0.0225088269,\"1472\":0.0975743891,\"1473\":0.0523171093,\"1474\":0.02447873,\"1475\":0.4583981879,\"1476\":0.3939369886,\"1477\":0.2363068888,\"1478\":0.4646577633,\"1479\":0.0953187487,\"1480\":null,\"1481\":0.1572725073,\"1482\":0.2400045393,\"1483\":0.0477016365,\"1484\":0.4240037843,\"1485\":0.0,\"1486\":0.0756860453,\"1487\":0.1641706995,\"1488\":0.2488962727,\"1489\":0.3147346622,\"1490\":0.2666563942,\"1491\":0.1911172197,\"1492\":0.1852914159,\"1493\":0.1653447244,\"1494\":0.0,\"1495\":0.4232082894,\"1496\":0.1382168138,\"1497\":0.0,\"1498\":0.0356490843,\"1499\":0.1874202434,\"1500\":0.4609413019,\"1501\":0.0933927502,\"1502\":0.1557983064,\"1503\":0.1036574122,\"1504\":0.0,\"1505\":0.1641754377,\"1506\":0.051173874,\"1507\":0.2620343138,\"1508\":0.3159896056,\"1509\":0.0550934084,\"1510\":0.519845898,\"1511\":0.0621348696,\"1512\":0.0589430576,\"1513\":0.3379302952,\"1514\":0.507256685,\"1515\":0.2137398648,\"1516\":0.3107048835,\"1517\":0.2744405551,\"1518\":0.1008893967,\"1519\":0.0098674996,\"1520\":0.4164797648,\"1521\":0.1929523392,\"1522\":0.1696289367,\"1523\":0.1412414605,\"1524\":0.3676077985,\"1525\":0.4026222447,\"1526\":0.0938172637,\"1527\":0.1754469594,\"1528\":0.1846968795,\"1529\":0.0,\"1530\":0.0,\"1531\":0.0772048867,\"1532\":0.1530888465,\"1533\":0.255998201,\"1534\":0.200878661,\"1535\":0.1138571718,\"1536\":0.0,\"1537\":0.049918911,\"1538\":0.0686445393,\"1539\":0.0286240642,\"1540\":0.161083464,\"1541\":0.075460337,\"1542\":0.0279323268,\"1543\":0.1928458408,\"1544\":0.1352202979,\"1545\":0.1789021951,\"1546\":0.5067266572,\"1547\":0.0951336795,\"1548\":0.1834666983,\"1549\":0.1408664102,\"1550\":0.2128686189,\"1551\":0.4544418976,\"1552\":0.0605674421,\"1553\":0.1593609778,\"1554\":0.3311776043,\"1555\":0.2116217426,\"1556\":0.1972302007,\"1557\":0.0013057661,\"1558\":0.0624003665,\"1559\":0.0732710946,\"1560\":0.2006232723,\"1561\":0.0477737405,\"1562\":0.1620949277,\"1563\":0.2230478199,\"1564\":0.3952421827,\"1565\":0.2889726718,\"1566\":0.0510837624,\"1567\":0.0851393794,\"1568\":0.0252256901,\"1569\":0.0938493016,\"1570\":0.2195380088,\"1571\":0.0652820195,\"1572\":0.0658241017,\"1573\":0.0112436612,\"1574\":0.1682417317,\"1575\":0.13539856,\"1576\":0.1299596512,\"1577\":0.1384673778,\"1578\":0.1254280561,\"1579\":0.0301798623,\"1580\":0.1068138378,\"1581\":0.1140630804,\"1582\":0.5043511746,\"1583\":0.0,\"1584\":0.2538499079,\"1585\":0.2340282778,\"1586\":0.1689734642,\"1587\":0.1638570531,\"1588\":0.1938343249,\"1589\":0.3718797782,\"1590\":0.1295006547,\"1591\":0.4173202096,\"1592\":0.0695275987,\"1593\":0.081185262,\"1594\":0.0308804362,\"1595\":0.444196152,\"1596\":0.1074616969,\"1597\":0.1454199901,\"1598\":0.4291469346,\"1599\":0.0175694288,\"1600\":0.2260905719,\"1601\":0.0891209577,\"1602\":0.5099446004,\"1603\":0.0142739949,\"1604\":null,\"1605\":0.1070355818,\"1606\":0.098506631,\"1607\":0.35975117,\"1608\":0.4599207649,\"1609\":0.0271906468,\"1610\":0.1899839936,\"1611\":0.3234439913,\"1612\":0.0050178436,\"1613\":0.1316088149,\"1614\":0.3185643439,\"1615\":0.387600895,\"1616\":0.199276147,\"1617\":0.0366428202,\"1618\":0.0377677565,\"1619\":0.0848225149,\"1620\":0.2688261195,\"1621\":0.0425353201,\"1622\":0.1884549083,\"1623\":0.4372464371,\"1624\":0.5156840147,\"1625\":0.3106949785,\"1626\":0.2279999655,\"1627\":0.0678586848,\"1628\":0.0762020586,\"1629\":0.2023357207,\"1630\":0.2812299104,\"1631\":0.0913284168,\"1632\":0.0612032539,\"1633\":0.0051385473,\"1634\":0.0304333648,\"1635\":0.4245100793,\"1636\":0.2030996089,\"1637\":0.1035858879,\"1638\":0.2646572976,\"1639\":0.1699197521,\"1640\":0.1304460192,\"1641\":0.0946789635,\"1642\":0.0893144522,\"1643\":0.0657591786,\"1644\":0.131977767,\"1645\":null,\"1646\":0.0840496684,\"1647\":0.4373255478,\"1648\":0.4398435667,\"1649\":0.2001676786,\"1650\":0.0377480981,\"1651\":0.0,\"1652\":0.1350117408,\"1653\":0.0770806877,\"1654\":0.1960066016,\"1655\":0.4806962149,\"1656\":0.2151890284,\"1657\":0.1439749609,\"1658\":0.2310888469,\"1659\":0.0180964044,\"1660\":0.2009728689,\"1661\":0.1377470265,\"1662\":0.198198324,\"1663\":0.0636817683,\"1664\":0.2597713728,\"1665\":0.0970778219,\"1666\":0.0168786231,\"1667\":0.0767675703,\"1668\":0.3001351902,\"1669\":0.1060325874,\"1670\":0.1600062636,\"1671\":0.0925753888,\"1672\":0.2750941625,\"1673\":0.0622552197,\"1674\":0.2287601571,\"1675\":0.0997453731,\"1676\":0.0834070749,\"1677\":0.4080823355,\"1678\":0.0,\"1679\":0.2334632778,\"1680\":0.2231147896,\"1681\":0.0,\"1682\":null,\"1683\":0.0755136834,\"1684\":null,\"1685\":0.2392945029,\"1686\":0.2988781959,\"1687\":0.1228713817,\"1688\":null,\"1689\":0.4548628746,\"1690\":0.221701102,\"1691\":null,\"1692\":0.1111765255,\"1693\":0.0512504042,\"1694\":0.2129990083,\"1695\":0.4524042949,\"1696\":0.4878479014,\"1697\":0.5052115267,\"1698\":0.5022894303,\"1699\":0.2154978621,\"1700\":0.0705049105,\"1701\":0.3173412044,\"1702\":null,\"1703\":0.0,\"1704\":0.3064399803,\"1705\":0.2136316462,\"1706\":0.1850994205,\"1707\":0.0573921463,\"1708\":0.1282308507,\"1709\":0.1395161629,\"1710\":0.2910677927,\"1711\":0.0348685496,\"1712\":0.0,\"1713\":0.1741538337,\"1714\":0.4078342251,\"1715\":0.1148476568,\"1716\":0.2088352255,\"1717\":0.0837920293,\"1718\":0.0451451834,\"1719\":0.2462356492,\"1720\":0.179831247,\"1721\":0.0127767002,\"1722\":0.5172443364,\"1723\":0.1798973379,\"1724\":0.0503428519,\"1725\":0.0570755814,\"1726\":0.2233696175,\"1727\":0.1784710858,\"1728\":0.0,\"1729\":0.1646152026,\"1730\":0.1561644121,\"1731\":0.152397843,\"1732\":0.1104459934,\"1733\":0.1506275014,\"1734\":0.4768166203,\"1735\":0.2120029516,\"1736\":0.0853588067,\"1737\":0.3028548266,\"1738\":0.038767232,\"1739\":0.0846501148,\"1740\":0.0648493886,\"1741\":0.466747711,\"1742\":0.0775860923,\"1743\":0.17620672,\"1744\":0.1867086077,\"1745\":0.0960313407,\"1746\":0.2494318429,\"1747\":0.3004111306,\"1748\":0.0693816941,\"1749\":0.2662838203,\"1750\":0.2836914012,\"1751\":0.0,\"1752\":0.1934198076,\"1753\":0.1103000314,\"1754\":0.0687503571,\"1755\":0.056322886,\"1756\":0.0435905406,\"1757\":0.5671740352,\"1758\":0.1688615353,\"1759\":0.2892128357,\"1760\":0.1813645005,\"1761\":0.0683081733,\"1762\":0.3220547495,\"1763\":0.0,\"1764\":0.5494277452,\"1765\":0.253131524,\"1766\":0.0511431485,\"1767\":0.1110911239,\"1768\":0.2885223057,\"1769\":0.45588592,\"1770\":0.043493463,\"1771\":0.2286826084,\"1772\":0.3720895429,\"1773\":0.1881996576,\"1774\":0.2833166255,\"1775\":0.3019392601,\"1776\":0.0,\"1777\":0.1444021413,\"1778\":0.2020922581,\"1779\":0.4055220363,\"1780\":0.0867511521,\"1781\":0.0171331441,\"1782\":0.0797621562,\"1783\":0.2879277615,\"1784\":0.0992271584,\"1785\":0.0872848748,\"1786\":0.2622885322,\"1787\":0.2066966029,\"1788\":0.0566817154,\"1789\":0.1236893525,\"1790\":0.0927538235,\"1791\":0.01243259,\"1792\":0.1040381933,\"1793\":0.2364875086,\"1794\":0.1602391514,\"1795\":0.1402967277,\"1796\":0.3170459709,\"1797\":0.1758448536,\"1798\":0.107142209,\"1799\":0.0549387401,\"1800\":0.1441606615,\"1801\":0.1096536851,\"1802\":0.1192896401,\"1803\":0.1219884687,\"1804\":0.4456978256,\"1805\":0.0134595207,\"1806\":0.0797053548,\"1807\":0.4434891023,\"1808\":0.488744951,\"1809\":0.0574417977,\"1810\":0.3108381984,\"1811\":0.1625875657,\"1812\":0.2028142377,\"1813\":0.1885368713,\"1814\":0.143993559,\"1815\":0.4832838782,\"1816\":0.1228627413,\"1817\":0.1975080139,\"1818\":0.6235991433,\"1819\":0.3287752179,\"1820\":0.0951764204,\"1821\":0.1206667556,\"1822\":0.0735810108,\"1823\":0.0580026431,\"1824\":0.2163086905,\"1825\":0.0836113457,\"1826\":0.4470383962,\"1827\":0.1269525971,\"1828\":null,\"1829\":0.2781061423,\"1830\":0.1061210834,\"1831\":0.2752002279,\"1832\":0.1694555632,\"1833\":0.2678953906,\"1834\":0.0,\"1835\":0.3199478498,\"1836\":0.2630942513,\"1837\":0.1485728208,\"1838\":0.1296362938,\"1839\":0.211850542,\"1840\":0.0,\"1841\":0.0691009938,\"1842\":0.0791728265,\"1843\":0.2473124713,\"1844\":0.2212013457,\"1845\":0.0793122167,\"1846\":0.1606297061,\"1847\":0.1317839846,\"1848\":0.3528278116,\"1849\":0.1340640754,\"1850\":0.1738350312,\"1851\":0.1600278964,\"1852\":0.0637039453,\"1853\":0.2102012015,\"1854\":0.0892669762,\"1855\":0.2032206451,\"1856\":0.472274484,\"1857\":0.237769765,\"1858\":0.1917403963,\"1859\":0.0,\"1860\":0.0964619804,\"1861\":0.0709230917,\"1862\":0.4323597004,\"1863\":0.069056677,\"1864\":0.2771879661,\"1865\":0.1973666185,\"1866\":null,\"1867\":0.0737381796,\"1868\":null,\"1869\":0.0636060644,\"1870\":0.166439152,\"1871\":0.0498711454,\"1872\":0.0709487061,\"1873\":0.0733913248,\"1874\":0.2071600419,\"1875\":0.1822814023,\"1876\":0.1556198233,\"1877\":0.2342746801,\"1878\":0.0,\"1879\":0.180584986,\"1880\":0.4458082791,\"1881\":0.3233174383,\"1882\":0.0542290789,\"1883\":0.1526241332,\"1884\":0.1087579273,\"1885\":0.1160443112,\"1886\":0.0,\"1887\":0.0983517076,\"1888\":0.0689372557,\"1889\":0.1978169756,\"1890\":0.0439833874,\"1891\":0.0718943253,\"1892\":0.2312614586,\"1893\":0.1225709166,\"1894\":0.1281646792,\"1895\":0.1656177362,\"1896\":0.1122425634,\"1897\":0.2176253481,\"1898\":0.1865445755,\"1899\":0.2238852651,\"1900\":0.1767209955,\"1901\":0.0492452033,\"1902\":0.1940422284,\"1903\":null,\"1904\":0.0525697991,\"1905\":0.1793612777,\"1906\":0.2091971767,\"1907\":0.3041516871,\"1908\":0.012585923,\"1909\":0.113865505,\"1910\":0.4626570762,\"1911\":0.0728539529,\"1912\":0.4262787572,\"1913\":0.4116545285,\"1914\":0.3232431075,\"1915\":0.0959495075,\"1916\":0.4832169739,\"1917\":0.1835852151,\"1918\":0.1282271233,\"1919\":0.1432324197,\"1920\":0.0623513953,\"1921\":0.5183314931,\"1922\":0.109148775,\"1923\":0.4442458558,\"1924\":0.1458831415,\"1925\":0.0320495132,\"1926\":0.0735538472,\"1927\":0.0865081843,\"1928\":0.0,\"1929\":0.1562739005,\"1930\":0.0231938542,\"1931\":0.5154748526,\"1932\":0.0,\"1933\":0.3105362928,\"1934\":0.229416541,\"1935\":0.1054330333,\"1936\":0.5603417502,\"1937\":0.1671018277,\"1938\":0.2139769555,\"1939\":0.3423323059,\"1940\":0.2267799874,\"1941\":0.0,\"1942\":0.1861893273,\"1943\":0.1954329231,\"1944\":0.156260771,\"1945\":0.0875752519,\"1946\":0.2226774526,\"1947\":0.0825747503,\"1948\":0.1878085975,\"1949\":0.1825280118,\"1950\":0.337072069,\"1951\":0.1819756742,\"1952\":0.4677956345,\"1953\":0.1716104247,\"1954\":0.0446972619,\"1955\":null,\"1956\":0.1341092769,\"1957\":0.0598902919,\"1958\":0.3063662818,\"1959\":0.1577635639,\"1960\":0.2650675908,\"1961\":0.073526731,\"1962\":0.2882285947,\"1963\":0.4012901198,\"1964\":0.4879713178,\"1965\":0.189399818,\"1966\":0.1490040926,\"1967\":0.1636079815,\"1968\":0.0571437166,\"1969\":0.271367032,\"1970\":0.0,\"1971\":0.0996349953,\"1972\":0.1351179171,\"1973\":0.0077833686,\"1974\":0.0458292535,\"1975\":0.1238209272,\"1976\":null,\"1977\":0.44610417,\"1978\":0.074879088,\"1979\":0.2022861633,\"1980\":0.050332352,\"1981\":0.1967698393,\"1982\":0.2445631946,\"1983\":0.4464317395,\"1984\":0.0747350502,\"1985\":0.1822914651,\"1986\":0.134346064,\"1987\":null,\"1988\":0.1759050062,\"1989\":0.4118037342,\"1990\":0.0886268189,\"1991\":0.1710074821,\"1992\":0.0854348923,\"1993\":0.0154442851,\"1994\":0.0,\"1995\":0.0475544114,\"1996\":0.0,\"1997\":0.3081372211,\"1998\":0.1396064292,\"1999\":0.2502457353,\"2000\":0.0165239264,\"2001\":0.0885335955,\"2002\":0.0,\"2003\":0.0,\"2004\":0.2290376531,\"2005\":0.2873472866,\"2006\":0.2047245893,\"2007\":0.1230431513,\"2008\":0.2743846036,\"2009\":0.1561005283,\"2010\":0.179684869,\"2011\":0.1427135351,\"2012\":0.1971740647,\"2013\":0.1248591801,\"2014\":0.0676040946,\"2015\":0.2578296754,\"2016\":0.0,\"2017\":null,\"2018\":0.0609754126,\"2019\":0.1400306962,\"2020\":0.2763472916,\"2021\":0.2405174381,\"2022\":0.684853496,\"2023\":0.0784764365,\"2024\":0.1396269304,\"2025\":0.0,\"2026\":0.5337141518,\"2027\":null,\"2028\":0.0121506149,\"2029\":0.1261195882,\"2030\":0.1198100216,\"2031\":0.0904714249,\"2032\":0.4275416877,\"2033\":0.2751958761,\"2034\":0.2035963546,\"2035\":0.4456421948,\"2036\":0.0586199041,\"2037\":0.145108119,\"2038\":0.0,\"2039\":0.0144871622,\"2040\":0.4451918816,\"2041\":0.2946276717,\"2042\":0.0904574161,\"2043\":0.0011851832,\"2044\":0.160582294,\"2045\":0.2235325305,\"2046\":0.1726070055,\"2047\":0.0866176357,\"2048\":0.0831172574,\"2049\":0.1380801891,\"2050\":0.2365626774,\"2051\":0.0625102113,\"2052\":0.4708318927,\"2053\":0.3832704066,\"2054\":0.1233585452,\"2055\":0.2238090007,\"2056\":0.0828907442,\"2057\":0.2193699287,\"2058\":0.1498280335,\"2059\":null,\"2060\":0.102142727,\"2061\":0.0542046031,\"2062\":0.0511599879,\"2063\":0.0784861748,\"2064\":0.216439997,\"2065\":0.1055394763,\"2066\":0.1516481055,\"2067\":0.2065424185,\"2068\":0.1695358694,\"2069\":0.1376158916,\"2070\":0.1833825353,\"2071\":0.1182439274,\"2072\":0.4652177452,\"2073\":0.101036029,\"2074\":0.0785093708,\"2075\":0.280104152,\"2076\":0.0833884284,\"2077\":0.4028258016,\"2078\":0.0,\"2079\":0.4462936908,\"2080\":0.507747951,\"2081\":0.178609308,\"2082\":0.0483596759,\"2083\":0.0162677076,\"2084\":0.2696681325,\"2085\":0.4453740157,\"2086\":0.2761781339,\"2087\":0.266257431,\"2088\":0.4911119139,\"2089\":0.1087644629,\"2090\":0.2749587271,\"2091\":null,\"2092\":0.114451934,\"2093\":0.0,\"2094\":0.0209221913,\"2095\":0.173639963,\"2096\":0.1117577605,\"2097\":0.3019589404,\"2098\":0.1579850336,\"2099\":0.1633330468,\"2100\":0.0,\"2101\":0.1437607354,\"2102\":0.4862091108,\"2103\":0.3089564703,\"2104\":0.0613190773,\"2105\":0.2556309506,\"2106\":0.0531026809,\"2107\":0.2891223862,\"2108\":0.4945643724,\"2109\":0.0320710484,\"2110\":0.3009453084,\"2111\":0.4268789812,\"2112\":0.0317452433,\"2113\":0.1886658622,\"2114\":0.1823234671,\"2115\":0.1547266709,\"2116\":0.1108299405,\"2117\":0.146886763,\"2118\":0.2834664443,\"2119\":0.2467451514,\"2120\":0.1955024241,\"2121\":0.0624360621,\"2122\":0.4982013869,\"2123\":0.4029816486,\"2124\":0.4267442301,\"2125\":0.1172126972,\"2126\":0.0926324529,\"2127\":0.0297431008,\"2128\":0.4245007129,\"2129\":0.1493400797,\"2130\":0.1623560761,\"2131\":0.078407936,\"2132\":0.1543338603,\"2133\":0.064458709,\"2134\":0.1629629255,\"2135\":0.3226446798,\"2136\":0.4304633273,\"2137\":0.2406991038,\"2138\":0.1759074936,\"2139\":0.1989350961,\"2140\":0.5604193697,\"2141\":0.0586047104,\"2142\":0.0653591109,\"2143\":0.4115227169,\"2144\":0.4553588671,\"2145\":0.1755948796,\"2146\":0.2087832796,\"2147\":0.0476462931,\"2148\":0.2753592233,\"2149\":0.2130970409,\"2150\":0.4392151022,\"2151\":0.3572010474,\"2152\":0.010019792,\"2153\":0.0528776824,\"2154\":0.2477040248,\"2155\":0.1168544002,\"2156\":0.2043737351,\"2157\":0.4326730261,\"2158\":0.1846943846,\"2159\":0.4400241363,\"2160\":0.0558264473,\"2161\":0.0241730938,\"2162\":0.0214586329,\"2163\":0.0612300782,\"2164\":0.0193231298,\"2165\":0.1224144211,\"2166\":0.0,\"2167\":0.1631473856,\"2168\":0.152844579,\"2169\":0.0914312064,\"2170\":0.4312801403,\"2171\":0.0934379447,\"2172\":0.1482119496,\"2173\":0.0794616453,\"2174\":0.1631011227,\"2175\":0.1260594429,\"2176\":0.0141128491,\"2177\":0.0548986075,\"2178\":0.0587366378,\"2179\":0.1388520227,\"2180\":0.4904976212,\"2181\":null,\"2182\":0.0453326426,\"2183\":0.0504387685,\"2184\":0.0436549645,\"2185\":0.0877812196,\"2186\":0.0259831374,\"2187\":0.1605643023,\"2188\":0.4550106595,\"2189\":0.1060516904,\"2190\":0.371290122,\"2191\":0.228666157,\"2192\":0.0624447918,\"2193\":0.085834372,\"2194\":0.1945762994,\"2195\":0.3166613642,\"2196\":0.2186132863,\"2197\":0.3061578181,\"2198\":0.338597345,\"2199\":0.3025762311,\"2200\":0.3622521504,\"2201\":0.1091632857,\"2202\":0.2693500282,\"2203\":0.1960883012,\"2204\":0.1679309287,\"2205\":0.1956728425,\"2206\":null,\"2207\":0.2011657079,\"2208\":0.2816205289,\"2209\":0.1449910877,\"2210\":0.0,\"2211\":0.159057235,\"2212\":0.2356541751,\"2213\":0.0,\"2214\":0.1154809998,\"2215\":0.2632040886,\"2216\":0.288254478,\"2217\":0.229143185,\"2218\":0.1483912764,\"2219\":0.2080657852,\"2220\":0.0315949841,\"2221\":0.0790070757,\"2222\":0.1894771379,\"2223\":0.1778352396,\"2224\":0.4798017204,\"2225\":0.1718123462,\"2226\":0.2562421846,\"2227\":0.3210957622,\"2228\":0.0351937273,\"2229\":0.0040624593,\"2230\":0.3054604816,\"2231\":0.2311447016,\"2232\":0.0,\"2233\":0.2042939788,\"2234\":0.0907997729,\"2235\":0.0272157221,\"2236\":0.0138113935,\"2237\":0.0882761389,\"2238\":0.0727668751,\"2239\":0.0317634404,\"2240\":0.0,\"2241\":0.0579314721,\"2242\":0.0,\"2243\":0.0506562317,\"2244\":0.2004865541,\"2245\":0.0598416563,\"2246\":0.0632799086,\"2247\":0.2335416633,\"2248\":0.1032342251,\"2249\":0.2514026413,\"2250\":0.283860747,\"2251\":0.1403782354,\"2252\":0.1755527966,\"2253\":0.0,\"2254\":0.0577747517,\"2255\":0.0486502723,\"2256\":0.072123157,\"2257\":0.0394094391,\"2258\":0.2664351323,\"2259\":0.5385226789,\"2260\":0.129365193,\"2261\":0.0732475004,\"2262\":0.3442121445,\"2263\":0.1675067011,\"2264\":0.2034333047,\"2265\":0.185153001,\"2266\":null,\"2267\":0.4443632075,\"2268\":0.178348588,\"2269\":0.0486113341,\"2270\":0.4594954668,\"2271\":0.2097961523,\"2272\":0.4391052196,\"2273\":0.3943194624,\"2274\":0.1261779472,\"2275\":null,\"2276\":0.2470605929,\"2277\":0.1418494371,\"2278\":0.267640232,\"2279\":0.0,\"2280\":0.0538508947,\"2281\":0.1143785958,\"2282\":0.2034419298,\"2283\":0.3080087637,\"2284\":0.4321831796,\"2285\":0.0,\"2286\":0.10103887,\"2287\":0.2567821853,\"2288\":0.202937195,\"2289\":0.0752388698,\"2290\":0.0,\"2291\":0.2743868511,\"2292\":0.1548867314,\"2293\":0.4477238782,\"2294\":0.076250448,\"2295\":0.4262056027,\"2296\":0.0167989088,\"2297\":null,\"2298\":0.0657812116,\"2299\":0.4065651632,\"2300\":0.4241243498,\"2301\":0.0758428451,\"2302\":0.27505866,\"2303\":0.0657431985,\"2304\":0.1984365364,\"2305\":0.095408583,\"2306\":null,\"2307\":0.0658991354,\"2308\":0.2001322725,\"2309\":0.1806519421,\"2310\":0.3160350402,\"2311\":0.0479679409,\"2312\":0.0733344311,\"2313\":0.1188860397,\"2314\":0.0115994881,\"2315\":0.0705566048,\"2316\":0.0727947812,\"2317\":0.1786217376,\"2318\":0.4738694203,\"2319\":0.0385239525,\"2320\":0.1287003275,\"2321\":0.0122269099,\"2322\":0.0653977852,\"2323\":0.1869580828,\"2324\":0.0345743946,\"2325\":0.0670763172,\"2326\":0.2224047961,\"2327\":0.0,\"2328\":0.1128770946,\"2329\":0.2131717806,\"2330\":0.0471604091,\"2331\":0.1560791661,\"2332\":0.4957137853,\"2333\":0.0720382116,\"2334\":0.2218995993,\"2335\":0.0815150823,\"2336\":0.4584058404,\"2337\":0.1811303411,\"2338\":0.193569492,\"2339\":null,\"2340\":0.1011696492,\"2341\":0.383765,\"2342\":0.4552
[truncated: 1,909,005 more chars]
