# Supplementary material for: Dynamic Organellar Mapping in yeast reveals extensive protein localization changes during ER stress
Source: Nat Commun. 2025 Dec 2;16:10842. doi: 10.1038/s41467-025-66946-8 (PMC12672650; doi:10.1038/s41467-025-66946-8)
Supplement: Supplementary file 17 — Supplementary Data 14 [file 41467_2025_66946_MOESM17_ESM.zip › Supplementary Data 14/ER Stress Maps/ProteinGroups_ER_stress_all_maps.txt]

Protein IDs	Majority protein IDs	Peptide counts (all)	Peptide counts (razor+unique)	Peptide counts (unique)	Protein names	Gene names	Fasta headers	Mol. weight [kDa]	Sequence length	Sequence lengths	Q-value	Score	LFQ intensity Control_map1_01k	LFQ intensity Control_map1_03k	LFQ intensity Control_map1_06k	LFQ intensity Control_map1_12k	LFQ intensity Control_map1_24k	LFQ intensity Control_map1_78k	LFQ intensity Control_map1_Cyt	LFQ intensity Control_map2_01k	LFQ intensity Control_map2_03k	LFQ intensity Control_map2_06k	LFQ intensity Control_map2_12k	LFQ intensity Control_map2_24k	LFQ intensity Control_map2_78k	LFQ intensity Control_map2_Cyt	LFQ intensity Control_map3_01k	LFQ intensity Control_map3_03k	LFQ intensity Control_map3_06k	LFQ intensity Control_map3_12k	LFQ intensity Control_map3_24k	LFQ intensity Control_map3_78k	LFQ intensity Control_map3_Cyt	LFQ intensity DTT_map1_01k	LFQ intensity DTT_map1_03k	LFQ intensity DTT_map1_06k	LFQ intensity DTT_map1_12k	LFQ intensity DTT_map1_24k	LFQ intensity DTT_map1_78k	LFQ intensity DTT_map1_Cyt	LFQ intensity DTT_map2_01k	LFQ intensity DTT_map2_03k	LFQ intensity DTT_map2_06k	LFQ intensity DTT_map2_12k	LFQ intensity DTT_map2_24k	LFQ intensity DTT_map2_78k	LFQ intensity DTT_map2_Cyt	LFQ intensity DTT_map3_01k	LFQ intensity DTT_map3_03k
A0A023PXI0	A0A023PXI0	1	1	1	Putative uncharacterized membrane protein YMR306C-A	YMR306C-A	sp|A0A023PXI0|YM306_YEAST Putative uncharacterized membrane protein YMR306C-A OS=Saccharomyces cerevisiae (strain ATCC 204508 / S288c) OX=559292 GN=YMR306C-A PE=5 SV=1	14.327	129	129	0.0043554	1.8338	0	0	0	0	0	0	0	0	0	0	0	0	0	0	30078000	15270000	19941000	0	33969000	31272000	43768000	0	0	0	0	0	0	0	0	0	0	0	0	0	0	0	22359000
A0A023PXI8	A0A023PXI8	1	1	1	Putative uncharacterized protein YER006C-A	YER006C-A	sp|A0A023PXI8|YE006_YEAST Putative uncharacterized protein YER006C-A OS=Saccharomyces cerevisiae (strain ATCC 204508 / S288c) OX=559292 GN=YER006C-A PE=5 SV=1	12.38	105	105	1	-2	0	0	0	0	0	0	0	0	0	41092000	0	0	0	0	0	0	0	0	0	0	0	0	0	0	0	0	0	0	0	0	0	0	0	0	0	0	0
A5Z2X5	A5Z2X5	5	5	5	UPF0495 protein YPR010C-A	YPR010C-A	sp|A5Z2X5|YP010_YEAST UPF0495 protein YPR010C-A OS=Saccharomyces cerevisiae (strain ATCC 204508 / S288c) OX=559292 GN=YPR010C-A PE=3 SV=1	7.9021	72	72	0	22.701	831480000	3245500000	895360000	39461000	0	0	0	494880000	1850300000	765940000	24833000	0	0	0	102320000	1399100000	294150000	10416000	0	0	0	459740000	824590000	276680000	0	0	0	0	355170000	554030000	194340000	0	0	0	0	237520000	421990000
CON__A2A4G1;CON__Q7Z3Y9	CON__A2A4G1	12;1	2;0	2;0				49.493	456	456;468	1	-2	0	0	0	48290000	0	0	0	0	0	0	0	66465000	88222000	0	0	0	0	0	0	82142000	0	0	0	0	0	0	0	0	0	0	0	0	0	0	0	0	0
CON__A2A5Y0;CON__Q6IFU5	CON__A2A5Y0	8;1	7;1	2;0				47.117	416	416;431	0	4.8607	0	0	0	93024000	89736000	0	0	0	0	0	0	0	0	0	0	0	0	119790000	322980000	293800000	0	0	0	0	0	0	0	0	0	0	0	72540000	0	0	0	0	0
CON__ENSEMBL:ENSBTAP00000038253	CON__ENSEMBL:ENSBTAP00000038253	13	2	2				63.165	606	606	0.00066534	2.7657	0	0	0	0	0	0	0	0	0	0	0	0	0	0	0	0	0	0	0	0	0	79530000	68746000	40212000	0	0	0	0	0	102810000	61184000	31330000	0	0	0	0	0
CON__H-INV:HIT000292931	CON__H-INV:HIT000292931	8	1	1				49.448	443	443	1	-2	0	0	0	0	0	0	0	0	0	0	0	0	0	0	0	0	10620000	0	0	0	0	0	0	0	0	0	0	0	30435000	0	0	0	0	0	0	0	0
CON__O76013;CON__Q14532	CON__O76013	7;3	5;1	4;0				52.247	467	467;448	0.00022457	3.5335	0	0	0	0	0	0	0	0	20960000	0	0	0	0	0	0	0	0	0	0	0	0	0	0	0	0	0	0	0	0	0	0	0	0	0	0	0	0
CON__O95678	CON__O95678	16	3	3				59.504	551	551	1	-2	0	0	0	0	0	0	0	0	0	0	0	0	0	0	0	0	0	0	0	0	0	0	0	0	0	0	0	0	0	0	0	0	0	0	0	0	0
CON__P00761	CON__P00761	3	3	3				24.409	231	231	0	5.7473	7293700000	9132900000	8049400000	6392000000	5686500000	6948200000	8129700000	8417800000	9358600000	9666700000	8919400000	11499000000	18115000000	8666400000	23151000000	29458000000	21228000000	18581000000	22499000000	26138000000	18515000000	7522300000	9528800000	14482000000	6173500000	7262800000	13482000000	12070000000	11357000000	12962000000	16263000000	8960700000	15259000000	16386000000	11163000000	10081000000	15565000000
CON__P02533	CON__P02533	31	27	4				51.621	472	472	0	130.41	13716000	7272000	138030000	123630000	0	0	19674000	55160000	15158000	25802000	97345000	76172000	68750000	43776000	229990000	103660000	66488000	96176000	98868000	15693000	0	138170000	43304000	225510000	77045000	102350000	478080000	24752000	213290000	37239000	279930000	466990000	395930000	720970000	242940000	407620000	68377000
CON__P02538	CON__P02538	32	24	1				60.044	564	564	0	102.39	97784000	0	95344000	0	0	0	22458000	118120000	18373000	0	45192000	58178000	63021000	111470000	422500000	81908000	13152000	58278000	0	0	0	0	0	77477000	0	64389000	46021000	0	0	0	174620000	504800000	0	27947000	238730000	420730000	0
CON__P02662	CON__P02662	4	4	4				22.975	199	199	0	11.557	1579200000	0	0	0	0	0	0	0	0	140790000	0	0	0	0	0	6578200	0	0	0	0	0	0	8160500	0	0	35039000	0	11976000	0	0	332050000	9468900	0	17918000	5038200	0	0
CON__P02663	CON__P02663	2	2	2				24.348	207	207	0.00044514	2.9904	59329000	8623800	0	0	0	0	0	0	0	35241000	12023000	0	0	0	0	0	0	8490200	0	0	0	0	0	0	0	0	0	0	0	0	30314000	0	0	0	0	0	0
CON__P02666	CON__P02666	3	3	3				23.583	209	209	0	4.2016	119300000	0	0	0	0	0	0	0	37405000	0	12091000	0	0	0	0	0	0	0	0	47177000	0	0	0	0	0	0	36614000	21521000	0	0	0	0	38220000	0	27511000	0	0
CON__P02668	CON__P02668	3	3	3				18.974	169	169	0	20.579	254780000	0	0	0	0	0	0	0	0	18994000	8203500	5749300	0	0	0	0	0	0	0	0	0	0	0	0	0	0	8102600	0	0	0	28849000	0	0	0	0	0	0
CON__P02754	CON__P02754	4	4	4				18.281	162	162	0	7.4927	0	0	0	0	0	0	0	0	0	0	0	0	0	0	0	0	0	0	0	0	0	0	0	0	0	0	0	0	0	0	0	0	0	0	0	0	0
CON__P02768-1	CON__P02768-1	8	6	6				69.366	609	609	0.00022306	3.0872	140540000	421380000	133390000	0	77196000	0	30067000	53383000	0	0	70918000	34702000	94233000	54772000	298500000	384710000	0	4282300	0	67527000	47193000	68218000	45053000	90528000	50694000	25045000	41950000	0	21249000	0	0	0	0	0	0	28711000	0
CON__P02769	CON__P02769	9	9	7				69.293	607	607	0	8.0912	0	0	0	0	0	0	24580000	0	0	0	0	0	0	8724600	0	0	0	0	0	0	17909000	0	0	0	0	0	0	121900000	0	0	0	0	0	0	75073000	0	0
CON__P04259	CON__P04259	31	1	1				59.998	564	564	0	11.89	0	0	0	0	0	0	0	0	0	0	0	0	0	0	0	0	0	0	0	0	0	0	0	0	0	0	0	0	0	0	0	32476000	0	0	0	22964000	0
CON__P04264	CON__P04264	45	45	30				66.017	644	644	0	323.31	703100000	365980000	956050000	95379000	101890000	168130000	349610000	713850000	493160000	453050000	524620000	520250000	1106600000	259140000	794790000	843830000	686250000	809430000	412590000	802740000	358760000	824130000	328410000	496200000	437180000	342840000	574970000	596280000	463320000	308870000	587710000	803490000	462660000	834190000	421410000	1339200000	497480000
CON__P05787;CON__H-INV:HIT000016045	CON__P05787	10;4	4;1	1;1				53.704	483	483;99	1	-2	0	0	0	0	0	0	0	0	0	0	0	0	0	0	0	0	0	0	0	0	0	68538000	62336000	75059000	0	0	225170000	0	163480000	0	0	89731000	156380000	231850000	0	0	0
CON__P08727	CON__P08727	7	1	1				44.091	400	400	1	-2	0	0	0	0	0	0	0	0	0	0	0	0	0	0	0	0	0	0	0	0	0	0	0	0	0	0	0	0	0	0	0	0	0	0	0	0	0
CON__P08779;CON__Q9Z2K1;CON__Q3ZAW8	CON__P08779	29;8;8	16;2;2	14;2;2				51.267	473	473;469;474	0	112.5	0	0	20083000	0	0	0	0	28982000	9329100	0	14304000	0	8800000	0	90124000	10816000	0	10983000	0	0	0	10511000	0	6123400	6280100	12314000	14611000	23659000	9939900	0	40135000	239580000	10997000	24600000	22473000	181110000	0
CON__P12035	CON__P12035	11	1	1				64.503	629	629	1	-2	0	0	0	0	0	0	0	0	0	0	0	0	0	0	0	0	0	0	0	0	0	0	0	0	0	0	0	0	0	0	0	0	0	0	0	0	0
CON__P13645;CON__P02535-1;CON__Q7Z3Y7	CON__P13645	35;10;6	35;10;6	25;5;0				59.51	593	593;570;486	0	323.31	419100000	316480000	702940000	61925000	24646000	93585000	225510000	403200000	396350000	250360000	304650000	379210000	796740000	223400000	377770000	486000000	366890000	421450000	228690000	531930000	304950000	673630000	206420000	369970000	384470000	258070000	457200000	413380000	272250000	213510000	414740000	549350000	535860000	520610000	264840000	682680000	347550000
CON__P13647	CON__P13647	26	14	3				62.378	590	590	0	34.976	31296000	0	44847000	0	0	0	0	9163100	0	0	0	0	8450400	0	40029000	14383000	15982000	14605000	0	0	0	29429000	10498000	19325000	8246700	0	13675000	6376700	0	0	34120000	123160000	19532000	19701000	0	73466000	0
CON__P15636	CON__P15636	8	8	8				68.124	653	653	0	180.29	1794400000	1491400000	1864200000	1384100000	1051300000	1223900000	1458300000	2655100000	2112000000	2416200000	1510900000	1924700000	1871400000	1930800000	678880000	1460700000	1147800000	967030000	949620000	1803800000	1154200000	1991300000	2781600000	4297400000	1511500000	2198300000	2366500000	2455900000	2944700000	3329000000	3970500000	2231500000	3625400000	2839800000	3254800000	740530000	1015400000
CON__P19012	CON__P19012	12	3	1				49.167	456	456	1	-2	0	0	0	0	0	0	0	0	0	0	0	0	0	0	0	0	0	0	0	0	0	0	0	0	0	0	0	0	0	0	0	0	0	0	0	0	0
CON__P20930	CON__P20930	3	3	3				435.16	4061	4061	0.00044474	2.9772	0	0	45449000	0	0	0	0	0	0	23033000	0	43467000	41670000	0	0	0	0	48160000	0	43444000	0	0	0	89892000	56264000	38138000	36466000	0	0	0	83221000	92664000	0	66470000	0	0	0
CON__P35527	CON__P35527	34	33	33				62.129	623	623	0	323.31	327730000	116650000	349320000	28195000	18937000	53546000	129670000	341050000	205450000	244110000	258640000	242590000	377470000	89042000	243870000	237020000	180990000	322770000	122430000	203210000	19697000	327150000	138160000	206600000	166150000	128000000	148840000	176880000	181720000	116270000	273890000	459740000	92631000	323510000	184040000	495860000	188210000
CON__P35908v2;CON__P35908	CON__P35908v2;CON__P35908	40;40	35;35	24;24			;	65.432	639	639;645	0	293.25	177530000	103130000	314480000	11313000	6965200	17975000	115590000	163430000	145910000	121780000	156160000	116120000	294960000	54672000	188700000	235860000	184410000	297360000	158060000	266440000	148700000	401080000	92911000	233570000	136600000	114510000	192560000	191980000	57984000	43427000	202060000	206690000	276860000	229380000	148280000	490270000	214720000
CON__P48668	CON__P48668	31	1	1				60.024	564	564	1	-2	0	0	0	0	0	0	0	0	0	0	0	0	0	0	0	0	0	0	0	0	0	0	0	0	0	0	0	0	0	0	0	0	0	0	0	0	0
CON__P78386	CON__P78386	10	9	3				55.802	507	507	0.00044425	2.8835	0	0	0	0	0	0	0	0	0	0	0	0	0	0	0	0	0	0	0	0	0	0	0	0	0	0	361440000	0	0	0	0	0	0	0	0	0	0
CON__Q01546	CON__Q01546	12	3	3				65.87	638	638	1	-2	0	0	0	0	0	0	0	0	0	0	0	0	0	0	0	0	0	0	0	0	0	0	0	0	0	0	0	0	0	0	0	0	0	0	0	0	0
CON__Q04695;CON__Q99PS0	CON__Q04695	24;1	12;1	4;0				48.105	432	432;422	0	23.382	0	0	0	0	0	0	0	0	0	0	0	0	0	0	3523900	0	0	0	0	0	0	0	0	0	0	0	0	0	0	0	0	49782000	0	0	0	43265000	0
CON__Q148H6	CON__Q148H6	5	1	0				50.775	464	464	1	-2	0	0	0	0	0	0	0	0	0	0	0	0	0	0	0	0	0	0	0	0	0	0	0	0	0	0	0	0	0	0	0	0	0	0	0	0	0
CON__Q14CN4-1	CON__Q14CN4-1	6	3	3				55.877	511	511	1	-2	0	0	0	0	0	0	148620000	0	0	0	0	0	0	49773000	0	0	0	0	0	0	0	0	0	0	0	0	0	0	0	0	0	0	0	0	0	0	0
CON__Q5XKE5;CON__Q9DCV7;CON__Q3KNV1;CON__P08729	CON__Q5XKE5	11;3;3;3	3;1;1;1	1;1;1;1				57.809	535	535;457;469;469	1	-2	0	0	0	23709000	0	0	0	0	0	0	0	41247000	0	0	0	0	0	0	39785000	0	0	0	0	0	0	0	0	0	0	0	0	0	0	0	0	0	0
CON__Q6IME9	CON__Q6IME9	5	2	2				56.75	520	520	1	-2	4152400	5173300	0	0	0	0	0	0	0	0	0	0	0	0	0	0	0	0	0	0	0	0	0	0	0	0	0	0	0	0	0	0	0	0	0	0	0
CON__Q7Z3Z0	CON__Q7Z3Z0	4	1	1				49.317	450	450	1	-2	26503000	33115000	55298000	0	0	0	0	0	0	37241000	0	0	0	0	0	0	0	0	0	0	0	0	0	0	0	0	0	0	0	0	0	0	0	0	0	0	0
CON__Q7Z794	CON__Q7Z794	7	3	2				61.802	578	578	0.0011025	2.4959	0	0	0	0	0	0	0	0	0	0	0	0	0	0	0	0	0	0	0	0	0	0	0	0	0	0	0	0	0	0	0	0	0	0	0	0	0
CON__Q86YZ3	CON__Q86YZ3	1	1	1				282.39	2850	2850	0.002627	2.1644	0	0	0	0	0	0	0	0	0	0	0	0	0	0	0	0	0	0	0	0	0	0	0	0	0	0	0	0	0	0	0	0	0	0	0	0	0
CON__Q8BGZ7	CON__Q8BGZ7	13	2	2				59.74	551	551	1	-2	0	0	0	0	0	0	0	0	0	0	0	0	0	0	0	0	0	0	0	0	0	0	0	0	0	0	0	0	0	0	0	0	0	0	0	0	0
CON__Q922U2	CON__Q922U2	21	1	1				61.766	580	580	1	-2	0	0	0	0	0	0	0	0	0	0	249110000	0	0	0	0	0	0	0	0	282760000	0	0	0	0	0	0	0	0	0	0	0	0	0	0	0	0	0
CON__Q9NSB2;CON__Q6ISB0	CON__Q9NSB2;CON__Q6ISB0	12;12	10;10	10;10			;	64.895	600	600;600	0	17.662	0	0	0	0	0	0	0	0	0	0	0	0	0	0	76372000	127560000	0	0	0	0	0	0	67620000	0	0	0	0	0	0	0	0	0	0	0	0	0	0
CON__Q9QWL7	CON__Q9QWL7	20	1	1				48.161	433	433	1	-2	0	0	0	0	0	0	0	0	0	0	0	0	0	0	0	0	0	0	0	0	0	0	0	0	0	0	0	0	0	0	0	0	0	0	0	0	0
CON__Q9UE12;CON__Q15323	CON__Q9UE12;CON__Q15323	7;7	2;2	1;1			;	47.237	416	416;416	0.00022681	4.0684	0	0	0	0	0	0	0	0	506490000	0	0	0	0	1370300000	0	0	0	0	0	0	0	0	0	0	0	0	0	0	0	0	0	0	0	0	0	0	0
D6VTK4	D6VTK4	13	13	13	Pheromone alpha factor receptor	STE2	sp|D6VTK4|STE2_YEAST Pheromone alpha factor receptor OS=Saccharomyces cerevisiae (strain ATCC 204508 / S288c) OX=559292 GN=STE2 PE=1 SV=2	47.848	431	431	0	197.81	144070000	144160000	250890000	252940000	162780000	21756000	0	152280000	121120000	237640000	281260000	121340000	0	0	213510000	181430000	260820000	384400000	201810000	30220000	9957000	114660000	106430000	242530000	116870000	72826000	14109000	0	153950000	109460000	273300000	204430000	113330000	40938000	0	123700000	101090000
D6W196	D6W196	16	16	16	Truncated non-functional calcium-binding mitochondrial carrier SAL1-1	SAL1	sp|D6W196|CMC1_YEAST Truncated non-functional calcium-binding mitochondrial carrier SAL1-1 OS=Saccharomyces cerevisiae (strain ATCC 204508 / S288c) OX=559292 GN=SAL1 PE=1 SV=2	55.714	494	494	0	49.499	43280000	79288000	25239000	0	0	0	0	49458000	70714000	24678000	0	0	0	0	61502000	71399000	23978000	0	0	0	0	36561000	51316000	15790000	0	0	0	0	43365000	50196000	0	0	0	0	0	24905000	47744000
O13297	O13297	34	34	34	mRNA-capping enzyme subunit beta	CET1	sp|O13297|CET1_YEAST mRNA-capping enzyme subunit beta OS=Saccharomyces cerevisiae (strain ATCC 204508 / S288c) OX=559292 GN=CET1 PE=1 SV=2	61.849	549	549	0	294.18	73431000	20360000	18213000	40953000	63447000	70646000	103380000	70127000	22742000	18249000	42291000	74342000	103420000	99438000	105890000	43183000	52985000	64668000	96374000	152790000	83601000	54979000	44614000	31400000	49488000	54153000	82023000	102050000	65303000	49789000	24776000	46581000	55565000	84849000	89735000	79250000	46449000
O13329	O13329	22	22	22	DNA replication fork-blocking protein FOB1	FOB1	sp|O13329|FOB1_YEAST DNA replication fork-blocking protein FOB1 OS=Saccharomyces cerevisiae (strain ATCC 204508 / S288c) OX=559292 GN=FOB1 PE=1 SV=2	65.318	566	566	0	286.45	19646000	12443000	55927000	125480000	143560000	115380000	5244300	44922000	7062700	75353000	100650000	134440000	119410000	4361200	40792000	24594000	88567000	98007000	126870000	64980000	4754800	19831000	0	41243000	152820000	188050000	67876000	0	33052000	1529300	64002000	213050000	178660000	116500000	0	32653000	0
O13516	O13516	24	2	2	40S ribosomal protein S9-A	RPS9A	sp|O13516|RS9A_YEAST 40S ribosomal protein S9-A OS=Saccharomyces cerevisiae (strain ATCC 204508 / S288c) OX=559292 GN=RPS9A PE=1 SV=3	22.443	197	197	0	250.23	209770000	63957000	58891000	148370000	262210000	470450000	83667000	329860000	252330000	262460000	384970000	456670000	1135100000	239230000	153640000	142350000	101730000	140200000	205780000	1007200000	234320000	104570000	56589000	66103000	128000000	204520000	410480000	87198000	111610000	96459000	86079000	156150000	285790000	597870000	130330000	140940000	102910000
O13525	O13525	12	12	12	Ubiquinone biosynthesis protein COQ4, mitochondrial	COQ4	sp|O13525|COQ4_YEAST Ubiquinone biosynthesis protein COQ4, mitochondrial OS=Saccharomyces cerevisiae (strain ATCC 204508 / S288c) OX=559292 GN=COQ4 PE=1 SV=2	38.627	335	335	0	16.767	96449000	144190000	36072000	15376000	21405000	32687000	0	86698000	208490000	40877000	0	0	0	0	107760000	190950000	59765000	0	0	0	0	135070000	362900000	100370000	0	0	0	0	171400000	177780000	55587000	0	0	0	0	148280000	189200000
O13535	O13535	104	7	1	Transposon Ty1-H Gag-Pol polyprotein;Capsid protein;Ty1 protease;Integrase;Reverse transcriptase/ribonuclease H	TY1B-H	sp|O13535|YH11B_YEAST Transposon Ty1-H Gag-Pol polyprotein OS=Saccharomyces cerevisiae (strain ATCC 204508 / S288c) OX=559292 GN=TY1B-H PE=3 SV=1	202.81	1793	1793	0	29.567	19990000	0	50166000	58593000	78501000	42260000	0	31782000	27221000	52059000	86906000	75412000	70341000	0	0	0	34987000	42049000	77016000	43283000	0	0	0	28886000	62278000	73740000	48151000	0	0	0	30159000	80187000	61490000	30384000	0	0	0
O13539	O13539	13	13	13	THO complex subunit THP2	THP2	sp|O13539|THP2_YEAST THO complex subunit THP2 OS=Saccharomyces cerevisiae (strain ATCC 204508 / S288c) OX=559292 GN=THP2 PE=1 SV=1	30.299	261	261	0	79.899	39990000	22065000	9750100	54784000	58002000	73931000	18545000	26531000	17906000	18021000	51188000	67491000	25652000	31446000	63095000	35736000	33313000	26514000	83617000	78527000	17427000	38806000	24619000	36640000	128840000	159270000	247630000	28037000	27512000	25803000	29995000	106260000	102130000	227300000	39421000	31581000	20130000
O13541	O13541	1	1	1	Putative uncharacterized protein YLR280C	YLR280C	sp|O13541|YL280_YEAST Putative uncharacterized protein YLR280C OS=Saccharomyces cerevisiae (strain ATCC 204508 / S288c) OX=559292 GN=YLR280C PE=5 SV=1	12.951	116	116	0.008195	1.5348	106330000	180240000	0	0	0	0	0	0	0	0	0	0	0	0	95044000	110130000	0	0	0	0	0	0	0	28977000	0	0	0	0	0	69193000	0	0	0	0	0	0	0
O13547	O13547	3	3	3	Covalently-linked cell wall protein 14	CCW14	sp|O13547|CCW14_YEAST Covalently-linked cell wall protein 14 OS=Saccharomyces cerevisiae (strain ATCC 204508 / S288c) OX=559292 GN=CCW14 PE=1 SV=1	23.268	238	238	0	229.42	365060000	332570000	604850000	576290000	415240000	44415000	82773000	385240000	359170000	853310000	504220000	363600000	112880000	69070000	480030000	372450000	690710000	812700000	656400000	168760000	65167000	387450000	438300000	308420000	94506000	51662000	0	84465000	452110000	347640000	241530000	95852000	69956000	0	51139000	423180000	467730000
O13563;O13563-2	O13563;O13563-2	9;8	9;8	9;8	26S proteasome regulatory subunit RPN13	RPN13	sp|O13563|RPN13_YEAST 26S proteasome regulatory subunit RPN13 OS=Saccharomyces cerevisiae (strain ATCC 204508 / S288c) OX=559292 GN=RPN13 PE=1 SV=1;sp|O13563-2|RPN13_YEAST Isoform 2 of 26S proteasome regulatory subunit RPN13 OS=Saccharomyces cerevisiae (st	17.902	156	156;154	0	66.234	210890000	134740000	143840000	97853000	95360000	89180000	351070000	217270000	175000000	128720000	110040000	77417000	99625000	306520000	64363000	153150000	124350000	132000000	145810000	120570000	291070000	350790000	329000000	224590000	180410000	121260000	140260000	402270000	327130000	188170000	161590000	124370000	117760000	130800000	394800000	138950000	273250000
O13585	O13585	13	13	13	Dilute domain-containing protein YPR089W		sp|O13585|YP089_YEAST Dilute domain-containing protein YPR089W OS=Saccharomyces cerevisiae (strain ATCC 204508 / S288c) OX=559292 GN=YPR089W PE=1 SV=2	102.58	888	888	0	60.07	42937000	29637000	27589000	40633000	40365000	116630000	51171000	26821000	27217000	28331000	32675000	31380000	92483000	33886000	10020000	0	34495000	36008000	65361000	134800000	53920000	47414000	24920000	53515000	50672000	56069000	108380000	60456000	22218000	40388000	33686000	49716000	47456000	123550000	59177000	30237000	19697000
O14455	O14455	12	12	2	60S ribosomal protein L36-B	RPL36B	sp|O14455|RL36B_YEAST 60S ribosomal protein L36-B OS=Saccharomyces cerevisiae (strain ATCC 204508 / S288c) OX=559292 GN=RPL36B PE=1 SV=3	11.135	100	100	0	320.19	6224000000	4534100000	4652300000	6250800000	12110000000	20264000000	5861000000	6505900000	4966300000	4082400000	8107300000	12218000000	27725000000	6258700000	5555500000	4291900000	4156400000	5573100000	10052000000	31652000000	6167400000	2684100000	2604100000	3286500000	4277100000	6427500000	15532000000	3169800000	2527600000	2153000000	2474100000	3904300000	6547600000	18886000000	3100700000	2622900000	2693000000
O14464	O14464	2	2	2	54S ribosomal protein RTC6, mitochondrial	RTC6	sp|O14464|RTC6_YEAST 54S ribosomal protein RTC6, mitochondrial OS=Saccharomyces cerevisiae (strain ATCC 204508 / S288c) OX=559292 GN=RTC6 PE=1 SV=1	10.698	93	93	0.00066475	2.7341	72726000	151220000	0	0	0	0	0	98780000	131870000	0	0	0	0	0	191390000	129370000	53350000	0	0	0	0	49178000	83931000	44391000	0	0	0	0	54987000	66492000	25948000	0	0	0	0	65131000	82556000
O14467	O14467	23	23	23	Multiprotein-bridging factor 1	MBF1	sp|O14467|MBF1_YEAST Multiprotein-bridging factor 1 OS=Saccharomyces cerevisiae (strain ATCC 204508 / S288c) OX=559292 GN=MBF1 PE=1 SV=2	16.403	151	151	0	323.31	1753900000	1547400000	2161700000	3186200000	5416600000	5031900000	999470000	2101300000	2409600000	2950000000	4946200000	8016100000	7721300000	942810000	1848500000	1424400000	1801500000	3074800000	5130300000	7515000000	1331600000	2504700000	2234400000	3417400000	4831000000	7306500000	9755100000	1607200000	2538800000	2123700000	3264500000	4915400000	8130800000	11162000000	1656400000	2615900000	2285700000
O14468	O14468	3	3	3	Uncharacterized protein YOR304C-A	YOR304C-A	sp|O14468|YO304_YEAST Uncharacterized protein YOR304C-A OS=Saccharomyces cerevisiae (strain ATCC 204508 / S288c) OX=559292 GN=YOR304C-A PE=1 SV=1	8.6174	76	76	0	4.3049	0	0	0	36207000	0	0	0	0	60639000	0	0	69383000	0	0	0	0	0	61680000	45289000	0	55861000	42940000	0	63694000	0	0	0	0	0	72846000	57092000	65231000	0	0	0	74406000	22426000
O43137	O43137	6	6	6	Uncharacterized protein YBR085C-A	YBR085C-A	sp|O43137|YB085_YEAST Uncharacterized protein YBR085C-A OS=Saccharomyces cerevisiae (strain ATCC 204508 / S288c) OX=559292 GN=YBR085C-A PE=1 SV=1	9.4044	85	85	0	196.07	136910000	108240000	78120000	75827000	73043000	30960000	227120000	123960000	136480000	75524000	121700000	97952000	41617000	324350000	71855000	88968000	80216000	118840000	92332000	6894800	292230000	440690000	453600000	359540000	319870000	240780000	175930000	958670000	308000000	454300000	331570000	241360000	205490000	129360000	760680000	367100000	539930000
O60200	O60200	5	5	5	Mitochondrial distribution and morphology protein 35	MDM35	sp|O60200|MDM35_YEAST Mitochondrial distribution and morphology protein 35 OS=Saccharomyces cerevisiae (strain ATCC 204508 / S288c) OX=559292 GN=MDM35 PE=1 SV=3	9.7119	86	86	0	103.67	175780000	234330000	107120000	0	0	0	0	124250000	152330000	27637000	0	0	0	0	371490000	593270000	123200000	20687000	15714000	0	0	48313000	24007000	0	0	0	0	0	24089000	0	0	0	0	0	0	35367000	0
O74700	O74700	8	8	8	Mitochondrial import inner membrane translocase subunit TIM9	TIM9	sp|O74700|TIM9_YEAST Mitochondrial import inner membrane translocase subunit TIM9 OS=Saccharomyces cerevisiae (strain ATCC 204508 / S288c) OX=559292 GN=TIM9 PE=1 SV=1	10.202	87	87	0	153.26	2589600000	3511100000	1176700000	149700000	133430000	66678000	167370000	3340900000	4789400000	1401800000	109130000	106670000	384590000	136570000	3377400000	4082300000	1055600000	124060000	100660000	60331000	149270000	754600000	653030000	326540000	97879000	93449000	77966000	169960000	884200000	598910000	241550000	99468000	95160000	0	147320000	910150000	663450000
O75012	O75012	5	5	5	37S ribosomal protein MRP10, mitochondrial	MRP10	sp|O75012|MRP10_YEAST 37S ribosomal protein MRP10, mitochondrial OS=Saccharomyces cerevisiae (strain ATCC 204508 / S288c) OX=559292 GN=MRP10 PE=1 SV=1	10.69	95	95	0.00044593	3.0653	184770000	259580000	68837000	0	0	0	0	204410000	406030000	97856000	0	0	0	0	280610000	471980000	136080000	12311000	0	0	0	106840000	216630000	77099000	0	0	0	0	140110000	104970000	33063000	0	0	0	0	107320000	177060000
O94742	O94742	4	4	4	26S proteasome complex subunit SEM1	SEM1	sp|O94742|SEM1_YEAST 26S proteasome complex subunit SEM1 OS=Saccharomyces cerevisiae (strain ATCC 204508 / S288c) OX=559292 GN=SEM1 PE=1 SV=1	10.386	89	89	0	89.433	147540000	99108000	135410000	79859000	87690000	99691000	209880000	196280000	161560000	159320000	109600000	110930000	93976000	166450000	92711000	135870000	126740000	143070000	133970000	83828000	161580000	173890000	130090000	87934000	101440000	134080000	90881000	105470000	171500000	152900000	121940000	127270000	118270000	92443000	130240000	170430000	187270000
P00044	P00044	12	12	11	Cytochrome c iso-1	CYC1	sp|P00044|CYC1_YEAST Cytochrome c isoform 1 OS=Saccharomyces cerevisiae (strain ATCC 204508 / S288c) OX=559292 GN=CYC1 PE=1 SV=2	12.182	109	109	0	323.31	1667400000	3176000000	941320000	234470000	261510000	500960000	228170000	1475600000	2984000000	914520000	249250000	260910000	400940000	229080000	2040400000	4196400000	1147600000	221680000	246660000	677360000	241830000	366980000	995240000	372410000	212840000	310220000	555820000	198580000	644030000	434390000	292390000	167920000	262990000	507140000	215430000	711800000	450770000
P00045	P00045	5	4	4	Cytochrome c iso-2	CYC7	sp|P00045|CYC7_YEAST Cytochrome c isoform 2 OS=Saccharomyces cerevisiae (strain ATCC 204508 / S288c) OX=559292 GN=CYC7 PE=1 SV=1	12.532	113	113	0.00022321	3.144	0	93209000	0	0	0	0	0	98060000	168490000	41993000	0	0	0	0	39951000	82891000	21719000	0	0	0	0	0	0	0	0	0	0	0	0	0	0	0	0	0	0	0	0
P00127	P00127	6	6	6	Cytochrome b-c1 complex subunit 6	QCR6	sp|P00127|QCR6_YEAST Cytochrome b-c1 complex subunit 6, mitochondrial OS=Saccharomyces cerevisiae (strain ATCC 204508 / S288c) OX=559292 GN=QCR6 PE=1 SV=2	17.257	147	147	0	128.48	615180000	1143500000	316990000	11241000	0	0	23015000	441490000	838640000	271960000	0	0	0	0	802930000	1351100000	600030000	0	0	0	0	317550000	205390000	112680000	0	0	0	0	184530000	178180000	90390000	4115600	0	0	0	478590000	334570000
P00128	P00128	13	13	13	Cytochrome b-c1 complex subunit 7	QCR7	sp|P00128|QCR7_YEAST Cytochrome b-c1 complex subunit 7, mitochondrial OS=Saccharomyces cerevisiae (strain ATCC 204508 / S288c) OX=559292 GN=QCR7 PE=1 SV=2	14.565	127	127	0	290.11	1513100000	2431100000	705690000	6898200	0	0	0	2221300000	2121700000	794940000	11770000	0	0	0	2628500000	2852400000	1211500000	2941500	0	0	0	635480000	1179200000	348790000	0	0	0	0	1035900000	734190000	370030000	0	0	0	0	1010800000	549820000
P00175	P00175	14	14	14	Cytochrome b2, mitochondrial	CYB2	sp|P00175|CYB2_YEAST L-lactate dehydrogenase (cytochrome) OS=Saccharomyces cerevisiae (strain ATCC 204508 / S288c) OX=559292 GN=CYB2 PE=1 SV=1	65.539	591	591	0	43.883	97277000	158470000	34110000	0	0	0	0	138740000	173510000	57093000	0	0	0	0	67611000	86253000	0	0	0	0	0	30564000	10926000	7910600	5009600	4822500	0	3284900	31461000	6317200	0	0	0	0	0	36083000	29433000
P00330	P00330	34	34	24	Alcohol dehydrogenase 1	ADH1	sp|P00330|ADH1_YEAST Alcohol dehydrogenase 1 OS=Saccharomyces cerevisiae (strain ATCC 204508 / S288c) OX=559292 GN=ADH1 PE=1 SV=5	36.849	348	348	0	323.31	14914000000	12799000000	8143200000	8345100000	8086700000	3460600000	34192000000	13405000000	13455000000	9290300000	9873400000	7601700000	4065900000	32489000000	11208000000	13894000000	12854000000	15211000000	12193000000	5017200000	34849000000	23640000000	22206000000	17195000000	13432000000	10015000000	7346100000	42704000000	14645000000	24788000000	17833000000	11840000000	11539000000	6024200000	41160000000	18755000000	26753000000
P00331	P00331	14	5	5	Alcohol dehydrogenase 2	ADH2	sp|P00331|ADH2_YEAST Alcohol dehydrogenase 2 OS=Saccharomyces cerevisiae (strain ATCC 204508 / S288c) OX=559292 GN=ADH2 PE=1 SV=3	36.731	348	348	0	8.3652	0	0	0	0	0	0	0	0	16100000	0	0	0	0	0	50400000	91067000	25872000	0	0	0	0	49661000	51052000	16922000	0	0	0	0	0	16417000	0	0	0	0	0	35422000	48341000
P00358	P00358	39	6	5	Glyceraldehyde-3-phosphate dehydrogenase 2	TDH2	sp|P00358|G3P2_YEAST Glyceraldehyde-3-phosphate dehydrogenase 2 OS=Saccharomyces cerevisiae (strain ATCC 204508 / S288c) OX=559292 GN=TDH2 PE=1 SV=3	35.846	332	332	0	323.31	6391500000	7691500000	4775200000	5282400000	3191400000	4310200000	9704900000	5268400000	4757800000	3916300000	3698500000	2711700000	1675400000	12443000000	2349700000	3411800000	5178600000	5470900000	5815900000	3158600000	9409400000	16853000000	12559000000	6389300000	9183200000	6645300000	5236400000	14261000000	9090200000	13433000000	8299100000	6970500000	5136800000	4129700000	17934000000	13190000000	14928000000
P00359	P00359	45	45	11	Glyceraldehyde-3-phosphate dehydrogenase 3	TDH3	sp|P00359|G3P3_YEAST Glyceraldehyde-3-phosphate dehydrogenase 3 OS=Saccharomyces cerevisiae (strain ATCC 204508 / S288c) OX=559292 GN=TDH3 PE=1 SV=3	35.746	332	332	0	323.31	35863000000	31593000000	19944000000	19708000000	24420000000	17254000000	72091000000	32271000000	33683000000	26631000000	26878000000	23495000000	17280000000	73213000000	21621000000	29792000000	24443000000	28389000000	28216000000	22687000000	72322000000	41190000000	41873000000	35428000000	25057000000	21620000000	18923000000	76539000000	35546000000	46077000000	35333000000	22959000000	26186000000	17903000000	77484000000	33932000000	55299000000
P00360	P00360	32	13	13	Glyceraldehyde-3-phosphate dehydrogenase 1	TDH1	sp|P00360|G3P1_YEAST Glyceraldehyde-3-phosphate dehydrogenase 1 OS=Saccharomyces cerevisiae (strain ATCC 204508 / S288c) OX=559292 GN=TDH1 PE=1 SV=3	35.75	332	332	0	84.896	5273700	17619000	12344000	0	21129000	21859000	67742000	6276000	17390000	8949900	15048000	13242000	12919000	60452000	5384600	6058900	7341000	15689000	7338500	20098000	65683000	394060000	391830000	302250000	320300000	264850000	287300000	889250000	227240000	342520000	286710000	190780000	237590000	197030000	711570000	238740000	392310000
P00401	P00401	4	3	3	Cytochrome c oxidase subunit 1	COX1	sp|P00401|COX1_YEAST Cytochrome c oxidase subunit 1 OS=Saccharomyces cerevisiae (strain ATCC 204508 / S288c) OX=559292 GN=COX1 PE=1 SV=2	58.797	534	534	0	180.58	969490000	1262100000	455750000	0	0	0	0	701260000	1066900000	298390000	0	0	0	0	637760000	889960000	297860000	0	0	0	0	312720000	326980000	100680000	0	0	0	0	336150000	209180000	86099000	0	0	0	0	423310000	411040000
P00410	P00410	9	9	9	Cytochrome c oxidase subunit 2	COX2	sp|P00410|COX2_YEAST Cytochrome c oxidase subunit 2 OS=Saccharomyces cerevisiae (strain ATCC 204508 / S288c) OX=559292 GN=COX2 PE=1 SV=1	28.567	251	251	0	93.418	1758900000	2770800000	864350000	0	0	0	0	1480400000	2779700000	526500000	0	0	0	0	1060900000	1574200000	603150000	0	0	0	0	451280000	677150000	261100000	0	0	0	0	442020000	505670000	156360000	0	0	0	0	458850000	397210000
P00424	P00424	6	5	5	Cytochrome c oxidase polypeptide 5A, mitochondrial	COX5A	sp|P00424|COX5A_YEAST Cytochrome c oxidase subunit 5A, mitochondrial OS=Saccharomyces cerevisiae (strain ATCC 204508 / S288c) OX=559292 GN=COX5A PE=1 SV=1	17.14	153	153	0	67.535	959140000	1763100000	602810000	8151100	0	0	0	954830000	1402600000	515430000	0	0	0	0	769140000	859990000	391900000	7893000	0	0	0	452590000	457560000	174670000	0	0	0	0	322920000	446010000	176970000	0	0	0	0	297070000	282540000
P00425	P00425	8	8	7	Cytochrome c oxidase polypeptide 5B, mitochondrial	COX5B	sp|P00425|COX5B_YEAST Cytochrome c oxidase subunit 5B, mitochondrial OS=Saccharomyces cerevisiae (strain ATCC 204508 / S288c) OX=559292 GN=COX5B PE=1 SV=3	17.197	151	151	0	72.912	549590000	736290000	294690000	0	0	0	0	498320000	738550000	53395000	0	0	0	0	471330000	390970000	151650000	0	0	0	0	453220000	565860000	192900000	0	0	0	0	548460000	496820000	163720000	0	0	0	0	447050000	500900000
P00427	P00427	13	13	13	Cytochrome c oxidase subunit 6, mitochondrial	COX6	sp|P00427|COX6_YEAST Cytochrome c oxidase subunit 6, mitochondrial OS=Saccharomyces cerevisiae (strain ATCC 204508 / S288c) OX=559292 GN=COX6 PE=1 SV=1	17.341	148	148	0	272.03	2067000000	3343000000	948290000	4761900	0	0	0	2045400000	2804000000	712680000	652700	756030	0	0	2424900000	3072800000	683990000	8175300	0	0	0	852590000	1144200000	371690000	0	0	0	0	1071700000	879350000	309130000	0	0	0	0	1163000000	1345600000
P00431	P00431	24	24	24	Cytochrome c peroxidase, mitochondrial	CCP1	sp|P00431|CCPR_YEAST Cytochrome c peroxidase, mitochondrial OS=Saccharomyces cerevisiae (strain ATCC 204508 / S288c) OX=559292 GN=CCP1 PE=1 SV=2	40.352	361	361	0	323.31	797290000	1354700000	349820000	33164000	8633600	0	83016000	941280000	1204200000	377750000	27509000	4458500	0	63429000	976910000	1203400000	312950000	32279000	8580800	0	79738000	581590000	411390000	177580000	82052000	52754000	23745000	277390000	885990000	454860000	174470000	65180000	59495000	15548000	227860000	775310000	540420000
P00445	P00445	21	21	21	Superoxide dismutase [Cu-Zn]	SOD1	sp|P00445|SODC_YEAST Superoxide dismutase [Cu-Zn] OS=Saccharomyces cerevisiae (strain ATCC 204508 / S288c) OX=559292 GN=SOD1 PE=1 SV=2	15.854	154	154	0	323.31	2490500000	2369000000	1690600000	1316500000	1190600000	439040000	6721200000	2047400000	2470700000	1697300000	1453800000	1021500000	568320000	5226000000	1769000000	2383300000	1758700000	1702000000	1310400000	609320000	6005600000	2109600000	2086600000	1979000000	1185000000	865600000	682980000	4738200000	1742200000	2579100000	1796000000	974800000	1174800000	594970000	4009800000	1768400000	2272000000
P00447	P00447	9	9	9	Superoxide dismutase [Mn], mitochondrial	SOD2	sp|P00447|SODM_YEAST Superoxide dismutase [Mn], mitochondrial OS=Saccharomyces cerevisiae (strain ATCC 204508 / S288c) OX=559292 GN=SOD2 PE=1 SV=1	25.774	233	233	0	177.64	1867800000	2026000000	636840000	0	0	0	0	1664400000	1785900000	698740000	0	0	0	4114800	1704100000	2245500000	846840000	2453000	0	0	3265800	1408900000	1597600000	519920000	0	0	2921600	11624000	1314500000	1220300000	403190000	0	0	0	0	1441000000	1576400000
P00498	P00498	23	23	23	ATP phosphoribosyltransferase	HIS1	sp|P00498|HIS1_YEAST ATP phosphoribosyltransferase OS=Saccharomyces cerevisiae (strain ATCC 204508 / S288c) OX=559292 GN=HIS1 PE=1 SV=1	32.266	297	297	0	232.28	506240000	402840000	238400000	279930000	271830000	101450000	1232300000	426310000	404300000	337170000	360910000	244310000	110600000	1283600000	308290000	356060000	347180000	320060000	308760000	116180000	1254000000	371450000	369910000	295950000	277370000	214040000	146880000	991580000	295480000	448010000	285560000	230030000	218570000	123540000	887480000	304350000	455340000
P00546	P00546	24	24	21	Cyclin-dependent kinase 1	CDC28	sp|P00546|CDK1_YEAST Cyclin-dependent kinase 1 OS=Saccharomyces cerevisiae (strain ATCC 204508 / S288c) OX=559292 GN=CDC28 PE=1 SV=1	34.061	298	298	0	67.519	104570000	77680000	135270000	123530000	201850000	145050000	120060000	106580000	107900000	172750000	176130000	168920000	188410000	120090000	73292000	51989000	116950000	150250000	156230000	161690000	83005000	105760000	102880000	186160000	164410000	190030000	238300000	139170000	124130000	121970000	178880000	180240000	206860000	196210000	138340000	70804000	82842000
P00549	P00549	58	58	55	Pyruvate kinase 1	CDC19	sp|P00549|KPYK1_YEAST Pyruvate kinase 1 OS=Saccharomyces cerevisiae (strain ATCC 204508 / S288c) OX=559292 GN=CDC19 PE=1 SV=2	54.544	500	500	0	323.31	16317000000	12936000000	8190600000	8924800000	7900900000	5021500000	35649000000	15466000000	13708000000	8808600000	10520000000	7584700000	5182700000	36111000000	11947000000	13055000000	10070000000	11507000000	10681000000	5211600000	39910000000	18827000000	19376000000	16377000000	11653000000	8909300000	7478600000	40847000000	14651000000	20374000000	14178000000	10801000000	10920000000	6463600000	38907000000	15647000000	22302000000
P00560	P00560	55	55	55	Phosphoglycerate kinase	PGK1	sp|P00560|PGK_YEAST Phosphoglycerate kinase OS=Saccharomyces cerevisiae (strain ATCC 204508 / S288c) OX=559292 GN=PGK1 PE=1 SV=2	44.738	416	416	0	323.31	9071500000	7568600000	9578000000	9920600000	10256000000	10511000000	19791000000	7998300000	8756400000	12003000000	13698000000	10227000000	10835000000	21152000000	5856200000	7778600000	13045000000	13219000000	12066000000	14002000000	21218000000	14100000000	14230000000	18019000000	14000000000	12029000000	14572000000	29059000000	12317000000	17163000000	18524000000	13850000000	13520000000	14358000000	27692000000	11880000000	18832000000
P00572	P00572	6	6	6	Thymidylate kinase	CDC8	sp|P00572|KTHY_YEAST Thymidylate kinase OS=Saccharomyces cerevisiae (strain ATCC 204508 / S288c) OX=559292 GN=CDC8 PE=1 SV=2	24.687	216	216	0	9.7309	0	0	0	0	0	0	31603000	0	0	0	0	0	0	54109000	18788000	18819000	31421000	23898000	20040000	0	82974000	25010000	28364000	0	17421000	7498300	0	72487000	0	16826000	17713000	0	0	0	41353000	19073000	38308000
P00724-2;P00724	P00724-2;P00724	12;11	12;11	12;11	Invertase 2	SUC2	sp|P00724-2|INV2_YEAST Isoform Intracellular of Invertase 2 OS=Saccharomyces cerevisiae (strain ATCC 204508 / S288c) OX=559292 GN=SUC2;sp|P00724|INV2_YEAST Invertase 2 OS=Saccharomyces cerevisiae (strain ATCC 204508 / S288c) OX=559292 GN=SUC2 PE=1 SV=1	58.544	512	512;532	0	22.026	20581000	12627000	18693000	31003000	16206000	0	38020000	15258000	27313000	48819000	110950000	42795000	0	82458000	0	0	0	6599700	0	0	55177000	12869000	0	0	12181000	0	0	58264000	7310400	22950000	15142000	0	0	0	48041000	44146000	0
P00729	P00729	24	24	24	Carboxypeptidase Y	PRC1	sp|P00729|CBPY_YEAST Carboxypeptidase Y OS=Saccharomyces cerevisiae (strain ATCC 204508 / S288c) OX=559292 GN=PRC1 PE=1 SV=1	59.801	532	532	0	323.31	275460000	233460000	510730000	376850000	192900000	144940000	146470000	316640000	234130000	367730000	386260000	208840000	131220000	133420000	247220000	247030000	471730000	331620000	264030000	143490000	100110000	1710000000	1478100000	835050000	360450000	110310000	15287000	73639000	1822300000	1371900000	846630000	252570000	109310000	22268000	39094000	1759100000	1202300000
P00812	P00812	21	21	21	Arginase	CAR1	sp|P00812|ARGI_YEAST Arginase OS=Saccharomyces cerevisiae (strain ATCC 204508 / S288c) OX=559292 GN=CAR1 PE=1 SV=1	35.662	333	333	0	263.48	125220000	92126000	69857000	77419000	76909000	37664000	342340000	155630000	142500000	109490000	131850000	122410000	63720000	384680000	97687000	114300000	92071000	115180000	97897000	33248000	328270000	136180000	122090000	92380000	103390000	79305000	53737000	322320000	84018000	151090000	95871000	82657000	79704000	37358000	315980000	124080000	153350000
P00815	P00815	51	51	51	Histidine biosynthesis trifunctional protein;Phosphoribosyl-AMP cyclohydrolase;Phosphoribosyl-ATP pyrophosphohydrolase;Histidinol dehydrogenase	HIS4	sp|P00815|HIS2_YEAST Histidine biosynthesis trifunctional protein OS=Saccharomyces cerevisiae (strain ATCC 204508 / S288c) OX=559292 GN=HIS4 PE=1 SV=3	87.72	799	799	0	323.31	515830000	393560000	258500000	305240000	250610000	130050000	1301500000	433030000	454370000	300490000	307050000	218610000	125580000	1255600000	374620000	436900000	344610000	393070000	344560000	170510000	1304900000	375280000	363420000	307000000	246540000	176250000	153240000	819030000	260250000	413120000	269940000	199060000	191660000	122290000	768070000	312780000	450960000
P00817	P00817	26	26	26	Inorganic pyrophosphatase	IPP1	sp|P00817|IPYR_YEAST Inorganic pyrophosphatase OS=Saccharomyces cerevisiae (strain ATCC 204508 / S288c) OX=559292 GN=IPP1 PE=1 SV=4	32.299	287	287	0	323.31	1424700000	1260700000	914420000	863660000	758200000	398130000	3144700000	1171000000	1204900000	871560000	993250000	761070000	456200000	3148100000	962960000	1336500000	1205800000	1195300000	1141500000	528370000	3539200000	1895100000	1698000000	1485400000	1454400000	1028400000	731880000	3612400000	1274600000	2002200000	1515600000	1145900000	1106900000	606000000	3332400000	1564400000	2255900000
P00830	P00830	40	40	40	ATP synthase subunit beta, mitochondrial	ATP2	sp|P00830|ATPB_YEAST ATP synthase subunit beta, mitochondrial OS=Saccharomyces cerevisiae (strain ATCC 204508 / S288c) OX=559292 GN=ATP2 PE=1 SV=2	54.793	511	511	0	323.31	10742000000	19401000000	6310600000	97509000	443800	0	0	12669000000	18647000000	6365600000	68998000	2392700	0	0	12833000000	17197000000	6185700000	130610000	3175600	0	0	7721000000	9647500000	4017800000	68441000	0	0	0	9224100000	8065200000	3145000000	30522000	0	0	0	7085900000	9503900000
P00890	P00890	30	30	29	Citrate synthase, mitochondrial	CIT1	sp|P00890|CISY1_YEAST Citrate synthase, mitochondrial OS=Saccharomyces cerevisiae (strain ATCC 204508 / S288c) OX=559292 GN=CIT1 PE=1 SV=2	53.359	479	479	0	323.31	1535200000	2528700000	719770000	5837800	13316000	20013000	0	1495600000	1994000000	628570000	11274000	18397000	2901600	0	1266500000	1790400000	614730000	15012000	0	6067500	0	1130000000	1534000000	475060000	18057000	12980000	42916000	0	1339400000	1216900000	410780000	784350	4679100	25811000	0	1280900000	1321400000
P00899	P00899	30	30	30	Anthranilate synthase component 1	TRP2	sp|P00899|TRPE_YEAST Anthranilate synthase component 1 OS=Saccharomyces cerevisiae (strain ATCC 204508 / S288c) OX=559292 GN=TRP2 PE=1 SV=4	56.767	507	507	0	323.31	190120000	148320000	110170000	107200000	81613000	40059000	459220000	179430000	190720000	128130000	143140000	104290000	40411000	539190000	141420000	164880000	152660000	167460000	152350000	59789000	606640000	190850000	201980000	165320000	120840000	94985000	80151000	462670000	151920000	222670000	151130000	103410000	101420000	51698000	453330000	174000000	217440000
P00924	P00924	41	19	19	Enolase 1	ENO1	sp|P00924|ENO1_YEAST Enolase 1 OS=Saccharomyces cerevisiae (strain ATCC 204508 / S288c) OX=559292 GN=ENO1 PE=1 SV=3	46.816	437	437	0	323.31	1074900000	774860000	597200000	635200000	516350000	240560000	2271500000	814610000	922550000	714550000	660190000	547210000	238360000	2519800000	490610000	716560000	636120000	619220000	557830000	252360000	2403600000	2438800000	2544100000	2034200000	1823300000	1180100000	894330000	5845200000	1790500000	2753400000	1806300000	1386100000	1254900000	675270000	4695700000	1897700000	2636500000
P00925	P00925	48	48	26	Enolase 2	ENO2	sp|P00925|ENO2_YEAST Enolase 2 OS=Saccharomyces cerevisiae (strain ATCC 204508 / S288c) OX=559292 GN=ENO2 PE=1 SV=2	46.914	437	437	0	323.31	24863000000	19791000000	13911000000	14457000000	12649000000	5642100000	48034000000	22611000000	22421000000	16191000000	17490000000	12524000000	6020900000	53709000000	16772000000	24545000000	21413000000	23411000000	19537000000	7850800000	64820000000	37408000000	37598000000	32426000000	24083000000	17403000000	12936000000	68633000000	28009000000	38889000000	29877000000	20476000000	19327000000	9629000000	64763000000	28651000000	48606000000
P00927	P00927	46	46	46	Threonine dehydratase, mitochondrial	ILV1	sp|P00927|THDH_YEAST Threonine dehydratase, mitochondrial OS=Saccharomyces cerevisiae (strain ATCC 204508 / S288c) OX=559292 GN=ILV1 PE=1 SV=2	63.83	576	576	0	323.31	2403300000	4219100000	638820000	1427600	585850	0	0	2934600000	2499000000	190700000	2006400	0	0	0	2045000000	2763400000	778530000	5990600	950370	486220	0	1783300000	2103200000	687080000	0	0	0	1358100	2019600000	1840100000	567170000	566930	0	0	0	1601000000	1748500000
P00931	P00931	52	52	52	Tryptophan synthase	TRP5	sp|P00931|TRP_YEAST Tryptophan synthase OS=Saccharomyces cerevisiae (strain ATCC 204508 / S288c) OX=559292 GN=TRP5 PE=1 SV=1	76.625	707	707	0	323.31	500160000	406670000	268430000	306540000	253200000	129260000	1133800000	457650000	479320000	296660000	372380000	259090000	130890000	1108400000	294550000	328690000	364540000	583830000	537710000	203380000	1057600000	612890000	517780000	439790000	421440000	343410000	284960000	1096300000	390260000	723140000	460980000	345960000	324450000	177030000	1096800000	507490000	628480000
P00937	P00937	34	34	34	Multifunctional tryptophan biosynthesis protein;Anthranilate synthase component 2;Indole-3-glycerol phosphate synthase	TRP3	sp|P00937|TRPG_YEAST Multifunctional tryptophan biosynthesis protein OS=Saccharomyces cerevisiae (strain ATCC 204508 / S288c) OX=559292 GN=TRP3 PE=1 SV=2	53.489	484	484	0	323.31	372080000	289100000	225440000	217610000	185700000	69495000	960160000	319420000	274120000	236700000	239250000	214640000	88872000	967960000	259720000	319510000	305090000	335510000	288490000	138750000	1000500000	426280000	397900000	316890000	279590000	207690000	177750000	843430000	283220000	474950000	285510000	232030000	224860000	133770000	801770000	443900000	527910000
P00942	P00942	30	30	30	Triosephosphate isomerase	TPI1	sp|P00942|TPIS_YEAST Triosephosphate isomerase OS=Saccharomyces cerevisiae (strain ATCC 204508 / S288c) OX=559292 GN=TPI1 PE=1 SV=2	26.795	248	248	0	323.31	6377900000	5056400000	3925600000	3549400000	3251100000	1260300000	15688000000	5799400000	6434000000	4636600000	4452800000	3305600000	1602200000	16020000000	3813400000	5433700000	4575600000	4491400000	3687400000	1479300000	14926000000	8547200000	8910800000	7127500000	5331000000	3659900000	2754900000	19175000000	7212900000	10382000000	8038100000	4529400000	5027400000	2179200000	17376000000	6750700000	9789600000
P00950	P00950	35	35	35	Phosphoglycerate mutase 1	GPM1	sp|P00950|PMG1_YEAST Phosphoglycerate mutase 1 OS=Saccharomyces cerevisiae (strain ATCC 204508 / S288c) OX=559292 GN=GPM1 PE=1 SV=3	27.608	247	247	0	323.31	7794000000	6306100000	4124900000	4087800000	3804700000	2697100000	17081000000	5787400000	6027100000	3891000000	4732400000	3804900000	2919100000	14167000000	4995500000	5900300000	4864800000	6143100000	7541100000	9410100000	17281000000	8807400000	9879900000	8002700000	5902100000	4680800000	4750300000	17153000000	6521500000	9478400000	7419600000	5215300000	5485200000	3934900000	16620000000	7611700000	11400000000
P00958	P00958	60	60	60	Methionine--tRNA ligase, cytoplasmic	MES1	sp|P00958|SYMC_YEAST Methionine--tRNA ligase, cytoplasmic OS=Saccharomyces cerevisiae (strain ATCC 204508 / S288c) OX=559292 GN=MES1 PE=1 SV=4	85.677	751	751	0	323.31	452670000	325300000	224640000	223240000	223490000	96973000	1126800000	398580000	378950000	221550000	243300000	203260000	105080000	959930000	341090000	343070000	270630000	296750000	270180000	144650000	1099800000	369760000	354610000	260160000	211700000	165400000	139970000	780260000	262070000	389740000	253740000	184330000	200110000	102170000	746720000	324770000	417850000
P01094	P01094	4	4	4	Protease A inhibitor 3	PAI3	sp|P01094|IPA3_YEAST Protease A inhibitor 3 OS=Saccharomyces cerevisiae (strain ATCC 204508 / S288c) OX=559292 GN=PAI3 PE=1 SV=1	7.7074	68	68	0	79.898	0	0	0	0	0	0	16919000	0	0	0	0	0	0	14286000	0	0	0	0	0	0	0	17285000	0	0	0	0	0	32604000	0	0	0	0	0	0	42681000	19913000	14460000
P01097	P01097	10	10	9	ATPase inhibitor, mitochondrial	INH1	sp|P01097|ATIF_YEAST ATPase inhibitor, mitochondrial OS=Saccharomyces cerevisiae (strain ATCC 204508 / S288c) OX=559292 GN=INH1 PE=1 SV=2	9.87	85	85	0	78.325	1092200000	1568200000	544880000	162440000	350060000	641740000	0	1136900000	1322300000	337010000	20900000	0	0	0	1129000000	1491900000	369160000	11254000	0	136440000	0	493840000	807150000	321220000	0	0	0	0	605400000	632440000	189210000	0	0	0	0	459090000	541400000
P01098	P01098	7	7	7	ATPase-stabilizing factor 9 kDa, mitochondrial	STF1	sp|P01098|STF1_YEAST ATPase-stabilizing factor 9 kDa, mitochondrial OS=Saccharomyces cerevisiae (strain ATCC 204508 / S288c) OX=559292 GN=STF1 PE=1 SV=2	10.062	86	86	0	63.309	419630000	576120000	73441000	0	0	0	0	498990000	893140000	216730000	0	0	0	0	343740000	461980000	138790000	0	0	0	0	739280000	975400000	317920000	0	0	0	0	946530000	802330000	282740000	0	0	0	0	705750000	864880000
P01119	P01119	23	23	23	Ras-like protein 1	RAS1	sp|P01119|RAS1_YEAST Ras-like protein 1 OS=Saccharomyces cerevisiae (strain ATCC 204508 / S288c) OX=559292 GN=RAS1 PE=1 SV=2	34.346	309	309	0	323.31	393950000	397050000	598650000	386270000	56425000	0	0	349740000	355940000	404250000	256590000	75074000	5954700	3181300	411140000	341000000	242660000	190890000	84759000	6199400	0	360010000	345500000	551030000	237970000	61919000	0	0	344200000	219330000	400490000	215580000	52203000	7667900	0	292570000	239730000
P01120	P01120	26	26	26	Ras-like protein 2	RAS2	sp|P01120|RAS2_YEAST Ras-like protein 2 OS=Saccharomyces cerevisiae (strain ATCC 204508 / S288c) OX=559292 GN=RAS2 PE=1 SV=4	34.705	322	322	0	323.31	813500000	825020000	787180000	389770000	123710000	8705200	79941000	1077300000	1030200000	793630000	394040000	144060000	32881000	91088000	889990000	663970000	545540000	392910000	178360000	17941000	95115000	1108100000	1380600000	1696400000	793270000	229790000	44944000	63646000	1382100000	886840000	1346200000	643390000	238200000	35822000	75520000	1323000000	1243000000
P01123	P01123	20	20	20	GTP-binding protein YPT1	YPT1	sp|P01123|YPT1_YEAST GTP-binding protein YPT1 OS=Saccharomyces cerevisiae (strain ATCC 204508 / S288c) OX=559292 GN=YPT1 PE=1 SV=2	23.214	206	206	0	323.31	1312800000	1191900000	2863700000	3220100000	2180500000	850800000	294330000	1199000000	1268800000	2969000000	3147600000	2684600000	1170800000	289970000	1105000000	1192800000	2718900000	3678100000	2983500000	1054900000	259680000	1688300000	1552200000	3104600000	2209900000	1393300000	858620000	351510000	1747400000	1655600000	3459700000	3226600000	1896700000	1084000000	365390000	1802700000	1608700000
P02293	P02293	14	2	2	Histone H2B.1	HTB1	sp|P02293|H2B1_YEAST Histone H2B.1 OS=Saccharomyces cerevisiae (strain ATCC 204508 / S288c) OX=559292 GN=HTB1 PE=1 SV=2	14.252	131	131	0.0045702	1.7926	16964000	12000000	36060000	42150000	70377000	51179000	0	0	0	0	9263500	18339000	0	0	0	0	0	0	0	0	0	0	0	0	0	0	0	0	0	0	0	0	0	0	0	0	0
P02294	P02294	16	16	4	Histone H2B.2	HTB2	sp|P02294|H2B2_YEAST Histone H2B.2 OS=Saccharomyces cerevisiae (strain ATCC 204508 / S288c) OX=559292 GN=HTB2 PE=1 SV=2	14.237	131	131	0	323.31	7688200000	6350600000	11090000000	15448000000	25141000000	17841000000	2067700000	9452800000	6865600000	12083000000	13966000000	22653000000	25759000000	2522700000	14092000000	12124000000	14777000000	10329000000	13497000000	9397400000	2012800000	6594200000	2665100000	8064900000	13000000000	15601000000	11832000000	1248600000	10561000000	4259300000	9065300000	13832000000	17836000000	13558000000	1243300000	8358300000	4545800000
P02309	P02309	13	13	13	Histone H4	HHF1	sp|P02309|H4_YEAST Histone H4 OS=Saccharomyces cerevisiae (strain ATCC 204508 / S288c) OX=559292 GN=HHF1 PE=1 SV=2	11.368	103	103	0	41.48	5159500000	3182700000	5731700000	8398400000	17998000000	17864000000	834610000	3217900000	2372000000	2226200000	6720800000	11375000000	17345000000	1394200000	4049200000	2821900000	5241700000	4107900000	8179000000	3595700000	409030000	2599300000	1081800000	2599500000	6790200000	12170000000	7847100000	325490000	3866800000	1246800000	1679200000	5170000000	6476100000	6437900000	311580000	3271200000	1834200000
P02381	P02381	23	23	23	Ribosomal protein VAR1, mitochondrial	VAR1	sp|P02381|RMAR_YEAST Ribosomal protein VAR1, mitochondrial OS=Saccharomyces cerevisiae (strain ATCC 204508 / S288c) OX=559292 GN=VAR1 PE=1 SV=3	47.123	398	398	0	259.82	398310000	658180000	172570000	18393000	0	0	0	378230000	512520000	134120000	0	0	0	0	410740000	498540000	158390000	3349500	0	0	0	232750000	357550000	130600000	0	0	0	0	295770000	286170000	73645000	0	0	0	0	301290000	237230000
P02400	P02400	14	14	13	60S acidic ribosomal protein P2-beta	RPP2B	sp|P02400|RLA4_YEAST 60S acidic ribosomal protein P2-beta OS=Saccharomyces cerevisiae (strain ATCC 204508 / S288c) OX=559292 GN=RPP2B PE=1 SV=2	11.05	110	110	0	323.31	7254700000	4877300000	5435800000	8384100000	16415000000	27070000000	6581200000	8591100000	6770200000	8785400000	9973000000	13544000000	28888000000	5062700000	4885700000	3934300000	3444200000	5854200000	11203000000	33222000000	6944300000	3870800000	3423700000	4276400000	6266400000	10291000000	21769000000	4566500000	3971000000	3495900000	3563000000	5100800000	7941000000	23904000000	4329000000	2467100000	2645800000
P02406	P02406	16	16	16	60S ribosomal protein L28	RPL28	sp|P02406|RL28_YEAST 60S ribosomal protein L28 OS=Saccharomyces cerevisiae (strain ATCC 204508 / S288c) OX=559292 GN=RPL28 PE=1 SV=3	16.721	149	149	0	108.11	7550500000	5339400000	5174200000	8016900000	15520000000	31124000000	6131100000	8753900000	7038800000	7894100000	15632000000	16788000000	29820000000	7621300000	6293300000	4265300000	4676500000	6937100000	12550000000	36227000000	6777000000	4169400000	3396500000	3936600000	5731900000	10216000000	21507000000	3829300000	5450800000	4831800000	4161900000	6159100000	8480400000	22354000000	4955100000	3491800000	3335900000
P02557	P02557	20	20	20	Tubulin beta chain	TUB2	sp|P02557|TBB_YEAST Tubulin beta chain OS=Saccharomyces cerevisiae (strain ATCC 204508 / S288c) OX=559292 GN=TUB2 PE=1 SV=2	50.922	457	457	0	323.31	307620000	204720000	137600000	182120000	173360000	102330000	621130000	267750000	211280000	137180000	211440000	172370000	95181000	673650000	155500000	108140000	129020000	216140000	242820000	113380000	392860000	357340000	284160000	229940000	254280000	237340000	255640000	634100000	243330000	402340000	239170000	198820000	200290000	135980000	698190000	218080000	210290000
P02829	P02829	60	12	12	ATP-dependent molecular chaperone HSP82	HSP82	sp|P02829|HSP82_YEAST ATP-dependent molecular chaperone HSP82 OS=Saccharomyces cerevisiae (strain ATCC 204508 / S288c) OX=559292 GN=HSP82 PE=1 SV=1	81.405	709	709	0	323.31	635100000	419920000	281840000	272700000	266130000	122760000	1112800000	536720000	517900000	297900000	295680000	245070000	36185000	878920000	466800000	337830000	384870000	532050000	469140000	173610000	989580000	1359000000	1119100000	907750000	673850000	483990000	462830000	2092300000	992250000	1560000000	842540000	631410000	656860000	350850000	2102200000	1166700000	1123700000
P02992	P02992	35	35	35	Elongation factor Tu, mitochondrial	TUF1	sp|P02992|EFTU_YEAST Elongation factor Tu, mitochondrial OS=Saccharomyces cerevisiae (strain ATCC 204508 / S288c) OX=559292 GN=TUF1 PE=1 SV=1	47.972	437	437	0	323.31	2103900000	3420000000	1274800000	181120000	63085000	23056000	27275000	2068800000	2506100000	974470000	189050000	98086000	26583000	39027000	2313200000	3475500000	1137100000	169290000	76964000	0	56398000	1441800000	1961900000	784860000	151850000	113510000	53725000	38475000	1432500000	1695300000	674240000	118770000	117810000	28375000	38951000	1434300000	1828700000
P02994	P02994	55	55	55	Elongation factor 1-alpha	TEF1	sp|P02994|EF1A_YEAST Elongation factor 1-alpha OS=Saccharomyces cerevisiae (strain ATCC 204508 / S288c) OX=559292 GN=TEF1 PE=1 SV=1	50.032	458	458	0	323.31	42636000000	37236000000	41297000000	53244000000	77086000000	94304000000	37399000000	37560000000	30299000000	43744000000	59305000000	72401000000	97836000000	34186000000	42491000000	43029000000	61953000000	73456000000	95384000000	1.36E+11	45948000000	37081000000	35274000000	51528000000	59940000000	74827000000	1.03E+11	41079000000	27463000000	35617000000	47456000000	50125000000	66047000000	96001000000	39681000000	30085000000	40316000000
P03871	P03871	24	24	24	Partitioning protein REP1	REP1	sp|P03871|REP1_YEAST Partitioning protein REP1 OS=Saccharomyces cerevisiae (strain ATCC 204508 / S288c) OX=559292 GN=REP1 PE=1 SV=1	43.231	373	373	0	294.61	65581000	26898000	85173000	187910000	309700000	227750000	42609000	55287000	53838000	72133000	169640000	216420000	331060000	45405000	92730000	21749000	119110000	119380000	155780000	123320000	63433000	54994000	29869000	108620000	346070000	425490000	222010000	36599000	15805000	45148000	131570000	333380000	334440000	250000000	43088000	60281000	26785000
P03872	P03872	12	12	12	Partitioning protein REP2	REP2	sp|P03872|REP2_YEAST Partitioning protein REP2 OS=Saccharomyces cerevisiae (strain ATCC 204508 / S288c) OX=559292 GN=REP2 PE=1 SV=1	33.196	296	296	0	323.31	98538000	38035000	132160000	215140000	301310000	424260000	48231000	71902000	64905000	126250000	218910000	236870000	391120000	55197000	88619000	38100000	102900000	149860000	178560000	235950000	52138000	45408000	25314000	98729000	288100000	466580000	394660000	49060000	44953000	27272000	129710000	336520000	299330000	426090000	51502000	31519000	30412000
P03873;P00163	P03873	6;2	6;2	4;0	Cytochrome b mRNA maturase bI2	bI2	sp|P03873|MBI2_YEAST Cytochrome b mRNA maturase bI2 OS=Saccharomyces cerevisiae (strain ATCC 204508 / S288c) OX=559292 GN=BI2 PE=1 SV=2	49.326	423	423;385	0	5.0583	28983000	48745000	19585000	0	0	0	0	28900000	44342000	0	0	0	0	0	0	19999000	0	0	0	0	0	17842000	29497000	0	0	0	0	0	0	20341000	0	0	0	0	0	0	32159000
P03874	P03874	25	25	25	Cytochrome B pre-mRNA-processing protein 2	CBP2	sp|P03874|CBP2_YEAST Cytochrome B pre-mRNA-processing protein 2 OS=Saccharomyces cerevisiae (strain ATCC 204508 / S288c) OX=559292 GN=CBP2 PE=1 SV=2	73.86	630	630	0	102.52	150380000	228670000	55248000	0	0	0	0	173750000	192540000	49507000	0	0	0	0	160670000	220390000	66296000	0	4405200	0	0	138540000	211640000	92296000	0	0	0	0	169150000	135610000	70146000	0	0	0	0	174410000	229880000
P03875	P03875	20	20	19	Putative COX1/OXI3 intron 1 protein	aI1	sp|P03875|AI1M_YEAST Putative COX1/OXI3 intron 1 protein OS=Saccharomyces cerevisiae (strain ATCC 204508 / S288c) OX=559292 GN=AI1 PE=4 SV=2	96.078	834	834	0	16.427	119130000	281490000	21992000	0	0	0	0	85175000	258130000	15922000	94747000	0	0	94319000	125220000	303620000	0	0	0	0	0	40541000	44088000	0	0	0	0	0	0	12209000	0	0	0	0	0	13894000	7126200
P03876	P03876	14	13	13	Putative COX1/OXI3 intron 2 protein	aI2	sp|P03876|AI2M_YEAST Putative COX1/OXI3 intron 2 protein OS=Saccharomyces cerevisiae (strain ATCC 204508 / S288c) OX=559292 GN=AI2 PE=4 SV=2	98.007	854	854	0	18.319	50831000	78562000	0	0	0	0	0	61273000	41184000	0	0	0	0	0	65262000	185160000	13973000	0	0	0	0	0	0	0	0	0	0	0	0	11957000	0	0	0	0	0	0	0
P03878;Q9ZZX1	P03878	7;1	6;0	5;0	Intron-encoded DNA endonuclease aI4;Truncated non-functional cytochrome oxidase 1;DNA endonuclease aI4	aI4	sp|P03878|SCE2_YEAST Intron-encoded DNA endonuclease aI4 OS=Saccharomyces cerevisiae (strain ATCC 204508 / S288c) OX=559292 GN=AI4 PE=1 SV=3	63.311	556	556;630	0	5.7616	46633000	75496000	31947000	44104000	0	0	0	29583000	31513000	0	0	0	42415000	0	31630000	24249000	0	0	0	48212000	0	0	0	0	0	0	0	0	0	0	0	0	0	0	0	0	0
P03879	P03879	5	2	2	Intron-encoded RNA maturase bI4;Truncated, nonfunctional cytochrome b;RNA maturase bI4	bI4	sp|P03879|MBI4_YEAST Intron-encoded RNA maturase bI4 OS=Saccharomyces cerevisiae (strain ATCC 204508 / S288c) OX=559292 GN=BI4 PE=1 SV=2	74.579	638	638	0.001102	2.4803	0	33940000	0	0	0	0	0	0	27048000	0	0	0	0	0	0	27818000	0	0	0	0	0	0	0	0	0	0	0	0	0	0	0	0	0	0	0	0	0
P03962	P03962	20	20	20	Orotidine 5-phosphate decarboxylase	URA3	sp|P03962|PYRF_YEAST Orotidine 5-phosphate decarboxylase OS=Saccharomyces cerevisiae (strain ATCC 204508 / S288c) OX=559292 GN=URA3 PE=1 SV=2	29.239	267	267	0	182.86	306820000	270230000	212680000	207370000	156240000	57607000	751480000	311370000	304350000	228470000	263960000	146690000	61180000	752410000	242230000	316520000	303830000	306020000	263580000	87866000	890940000	316480000	310480000	242060000	185860000	129980000	105890000	642570000	235800000	380880000	286580000	156640000	157600000	71416000	580870000	263250000	423520000
P03965	P03965	64	61	61	Carbamoyl-phosphate synthase arginine-specific large chain	CPA2	sp|P03965|CARB_YEAST Carbamoyl-phosphate synthase arginine-specific large chain OS=Saccharomyces cerevisiae (strain ATCC 204508 / S288c) OX=559292 GN=CPA2 PE=1 SV=1	123.91	1118	1118	0	323.31	786280000	648940000	401400000	447310000	389580000	169960000	1745800000	809190000	871250000	556190000	689560000	455360000	216400000	2301000000	577550000	628720000	633160000	729090000	653930000	270490000	2131200000	602450000	601390000	510420000	443290000	335310000	259780000	1426800000	473090000	809010000	494780000	382430000	358160000	196460000	1320800000	613530000	857770000
P04037	P04037	15	15	15	Cytochrome c oxidase subunit 4, mitochondrial	COX4	sp|P04037|COX4_YEAST Cytochrome c oxidase subunit 4, mitochondrial OS=Saccharomyces cerevisiae (strain ATCC 204508 / S288c) OX=559292 GN=COX4 PE=1 SV=1	17.142	155	155	0	323.31	2346200000	4342800000	1216900000	11298000	0	0	0	2934200000	3959600000	1034500000	0	0	0	0	3699500000	4825900000	1403400000	25238000	0	0	0	1130600000	1515100000	594300000	0	0	0	0	1617100000	1303600000	455220000	0	0	0	0	1359500000	1480500000
P04039	P04039	1	1	1	Cytochrome c oxidase polypeptide VIII, mitochondrial	COX8	sp|P04039|COX8_YEAST Cytochrome c oxidase subunit 8, mitochondrial OS=Saccharomyces cerevisiae (strain ATCC 204508 / S288c) OX=559292 GN=COX8 PE=1 SV=2	8.9066	78	78	0.0045662	1.7708	506370000	605420000	241970000	0	0	0	0	673480000	733700000	152550000	0	0	0	0	1006100000	1426800000	386780000	0	0	0	0	448060000	435350000	233960000	0	0	0	0	443240000	362050000	168730000	0	0	0	0	569450000	534130000
P04046	P04046	27	27	27	Amidophosphoribosyltransferase	ADE4	sp|P04046|PUR1_YEAST Amidophosphoribosyltransferase OS=Saccharomyces cerevisiae (strain ATCC 204508 / S288c) OX=559292 GN=ADE4 PE=1 SV=2	56.719	510	510	0	288.68	174820000	132950000	91714000	91267000	94345000	102860000	352290000	143960000	127970000	87577000	102380000	77065000	99722000	403800000	88656000	107430000	91772000	84369000	89820000	42872000	295100000	155990000	149860000	110930000	98680000	80022000	55801000	290280000	114950000	155440000	101470000	88734000	84876000	77050000	290450000	114380000	133420000
P04050	P04050	76	75	75	DNA-directed RNA polymerase II subunit RPB1	RPO21	sp|P04050|RPB1_YEAST DNA-directed RNA polymerase II subunit RPB1 OS=Saccharomyces cerevisiae (strain ATCC 204508 / S288c) OX=559292 GN=RPO21 PE=1 SV=2	191.61	1733	1733	0	323.31	233830000	140160000	94622000	130390000	179490000	157290000	282480000	256350000	145690000	109640000	143400000	160610000	188670000	272990000	305560000	198700000	157550000	119820000	139910000	138710000	236390000	180850000	109050000	96888000	105130000	117050000	112430000	222670000	221570000	152270000	100940000	104580000	113460000	123720000	211880000	217630000	136400000
P04051	P04051	87	87	87	DNA-directed RNA polymerase III subunit RPC1	RPO31	sp|P04051|RPC1_YEAST DNA-directed RNA polymerase III subunit RPC1 OS=Saccharomyces cerevisiae (strain ATCC 204508 / S288c) OX=559292 GN=RPO31 PE=1 SV=1	162.3	1460	1460	0	323.31	177210000	106320000	226160000	515790000	612170000	548450000	87707000	186350000	86993000	208580000	404470000	495950000	612540000	117420000	232630000	122180000	212970000	322590000	459290000	305320000	141050000	96853000	69676000	84818000	206900000	260130000	225710000	112630000	113290000	66989000	86369000	189240000	222380000	222600000	109110000	114140000	77010000
P04076	P04076	32	32	32	Argininosuccinate lyase	ARG4	sp|P04076|ARLY_YEAST Argininosuccinate lyase OS=Saccharomyces cerevisiae (strain ATCC 204508 / S288c) OX=559292 GN=ARG4 PE=1 SV=2	51.989	463	463	0	256.14	323290000	242380000	170940000	178040000	157420000	74054000	758610000	287910000	258910000	159040000	220330000	147460000	72458000	703070000	237720000	284210000	244570000	259450000	214710000	90969000	815370000	269940000	238700000	190170000	165790000	116760000	95450000	568920000	182170000	302590000	193320000	142020000	129660000	65504000	530880000	211620000	279000000
P04147	P04147	47	47	47	Polyadenylate-binding protein, cytoplasmic and nuclear	PAB1	sp|P04147|PABP_YEAST Polyadenylate-binding protein, cytoplasmic and nuclear OS=Saccharomyces cerevisiae (strain ATCC 204508 / S288c) OX=559292 GN=PAB1 PE=1 SV=4	64.343	577	577	0	323.31	2937500000	2635800000	3104600000	4154600000	4583700000	3321900000	1657400000	3443200000	3125900000	3886000000	4979400000	5809400000	4243700000	1694200000	3602800000	3643200000	4644000000	5099000000	5279900000	3364000000	1957100000	1995300000	1490500000	2351900000	3231900000	3943800000	3419600000	1478300000	2460000000	1758300000	2848000000	3651700000	3786500000	2831900000	1521000000	2359200000	1787100000
P04161	P04161	10	10	10	Phosphoribosylglycinamide formyltransferase	ADE8	sp|P04161|PUR3_YEAST Phosphoribosylglycinamide formyltransferase OS=Saccharomyces cerevisiae (strain ATCC 204508 / S288c) OX=559292 GN=ADE8 PE=1 SV=1	23.54	214	214	0	57.13	63742000	37409000	11090000	13044000	0	0	193960000	40404000	74905000	30373000	34360000	0	0	240680000	20305000	51636000	37985000	39891000	43011000	7893100	184100000	92263000	99960000	83862000	51948000	31662000	22911000	229290000	77702000	120220000	82147000	43767000	24167000	12173000	215670000	82909000	86781000
P04387	P04387	8	8	8	Galactose/lactose metabolism regulatory protein GAL80	GAL80	sp|P04387|GAL80_YEAST Galactose/lactose metabolism regulatory protein GAL80 OS=Saccharomyces cerevisiae (strain ATCC 204508 / S288c) OX=559292 GN=GAL80 PE=1 SV=2	48.323	435	435	0	13.218	0	0	0	28768000	14857000	24133000	0	0	0	15045000	0	18384000	14644000	0	0	0	0	0	18705000	43891000	10748000	0	0	0	0	25174000	26441000	0	0	0	0	26731000	20252000	27240000	0	0	0
P04449	P04449	16	4	4	60S ribosomal protein L24-A	RPL24A	sp|P04449|RL24A_YEAST 60S ribosomal protein L24-A OS=Saccharomyces cerevisiae (strain ATCC 204508 / S288c) OX=559292 GN=RPL24A PE=1 SV=1	17.613	155	155	0	19.166	1954100000	1829200000	1663600000	2286800000	4393500000	8114600000	2310100000	3291300000	2526200000	2946700000	4557300000	5845600000	11594000000	2658000000	2121800000	1868100000	1646600000	3313900000	5287600000	17015000000	3024700000	1223100000	1016800000	1208700000	1773400000	3735700000	7316400000	1322400000	1372100000	1276600000	1261200000	2156900000	2695300000	9187300000	1538300000	1122100000	1218700000
P04456	P04456	14	14	14	60S ribosomal protein L25	RPL25	sp|P04456|RL25_YEAST 60S ribosomal protein L25 OS=Saccharomyces cerevisiae (strain ATCC 204508 / S288c) OX=559292 GN=RPL25 PE=1 SV=4	15.757	142	142	0	323.31	7646800000	6510900000	5909900000	8355000000	15722000000	29773000000	7533800000	9052100000	7799100000	8280700000	13858000000	17553000000	33959000000	7926700000	6948100000	6162500000	6187700000	8888300000	15787000000	45518000000	8340400000	4450500000	3954400000	4490700000	5704800000	9942800000	21564000000	4199000000	4981700000	3919300000	3789800000	6032100000	9522200000	23147000000	4817400000	4585400000	4738400000
P04710	P04710	11	9	9	ADP,ATP carrier protein 1	AAC1	sp|P04710|ADT1_YEAST ADP,ATP carrier protein 1 OS=Saccharomyces cerevisiae (strain ATCC 204508 / S288c) OX=559292 GN=AAC1 PE=1 SV=1	34.12	309	309	0	19.113	7272300000	12057000000	3820100000	150080000	42145000	0	0	9154500000	9541900000	3223700000	182380000	45569000	0	0	9783600000	10972000000	3366500000	140310000	35799000	0	0	4523600000	6364700000	2876400000	54928000	0	0	0	4561800000	5062000000	2092500000	0	0	0	0	3810800000	5008100000
P04786	P04786	63	63	63	DNA topoisomerase 1	TOP1	sp|P04786|TOP1_YEAST DNA topoisomerase 1 OS=Saccharomyces cerevisiae (strain ATCC 204508 / S288c) OX=559292 GN=TOP1 PE=1 SV=2	89.994	769	769	0	323.31	40346000	21785000	99945000	191470000	276950000	191290000	3459200	28584000	41616000	108490000	205690000	226270000	315550000	5468900	37520000	75565000	196920000	195950000	264970000	106740000	7848600	38341000	26182000	274940000	619040000	673360000	342440000	10678000	22805000	67371000	319350000	780570000	731750000	500180000	5251900	20757000	29049000
P04801	P04801	65	65	65	Threonine--tRNA ligase, cytoplasmic	THS1	sp|P04801|SYTC_YEAST Threonine--tRNA ligase, cytoplasmic OS=Saccharomyces cerevisiae (strain ATCC 204508 / S288c) OX=559292 GN=THS1 PE=1 SV=2	84.519	734	734	0	323.31	719920000	545940000	353600000	420530000	380840000	169290000	1694300000	738160000	640470000	500300000	531100000	381150000	256410000	1732600000	568280000	553620000	467610000	503950000	465450000	216130000	1566700000	778670000	729090000	546430000	456290000	329410000	259380000	1678400000	566690000	829260000	534280000	361430000	412000000	232250000	1569000000	666020000	842320000
P04802	P04802	58	58	58	Aspartate--tRNA ligase, cytoplasmic	DPS1	sp|P04802|SYDC_YEAST Aspartate--tRNA ligase, cytoplasmic OS=Saccharomyces cerevisiae (strain ATCC 204508 / S288c) OX=559292 GN=DPS1 PE=1 SV=3	63.515	557	557	0	323.31	755420000	584760000	394920000	395920000	391720000	206590000	1786600000	753960000	698520000	457440000	491440000	392620000	225860000	1776900000	549170000	625870000	485250000	524190000	498580000	283730000	1823600000	773190000	759640000	600090000	442370000	329610000	313500000	1726000000	670340000	825270000	563780000	408520000	419620000	234500000	1613600000	697190000	964090000
P04803	P04803	22	22	22	Tryptophan--tRNA ligase, mitochondrial	MSW1	sp|P04803|SYWM_YEAST Tryptophan--tRNA ligase, mitochondrial OS=Saccharomyces cerevisiae (strain ATCC 204508 / S288c) OX=559292 GN=MSW1 PE=1 SV=2	43.015	379	379	0	118.16	249440000	440380000	110540000	0	0	0	0	294180000	409450000	116080000	0	0	0	0	363040000	420330000	138640000	0	0	0	0	205690000	263130000	91153000	0	0	0	0	268190000	232190000	73086000	0	0	0	0	201500000	297220000
P04806	P04806	31	27	27	Hexokinase-1	HXK1	sp|P04806|HXKA_YEAST Hexokinase-1 OS=Saccharomyces cerevisiae (strain ATCC 204508 / S288c) OX=559292 GN=HXK1 PE=1 SV=2	53.738	485	485	0	323.31	149270000	120950000	93855000	163060000	130650000	97557000	273740000	152630000	126470000	113260000	182540000	222800000	121150000	382110000	49991000	74757000	86682000	100970000	82093000	0	230040000	215270000	215650000	176570000	169260000	189900000	134060000	412570000	117800000	204560000	153780000	127090000	135130000	64372000	337350000	214500000	273120000
P04807	P04807	32	32	28	Hexokinase-2	HXK2	sp|P04807|HXKB_YEAST Hexokinase-2 OS=Saccharomyces cerevisiae (strain ATCC 204508 / S288c) OX=559292 GN=HXK2 PE=1 SV=4	53.942	486	486	0	323.31	1859100000	1477200000	968370000	1020400000	856050000	353800000	3740500000	1454500000	1520900000	1099700000	1235200000	881540000	426010000	4539800000	974640000	1354800000	1264100000	1347400000	1127700000	522970000	4724200000	2614800000	2637000000	2231700000	1908000000	1289500000	939600000	6279400000	1933800000	2944300000	2013600000	1487800000	1328500000	681290000	5496500000	2106500000	3131800000
P04819-2;P04819	P04819-2;P04819	27;26	27;26	27;26	DNA ligase 1	CDC9	sp|P04819-2|DNLI1_YEAST Isoform Nuclear of DNA ligase 1 OS=Saccharomyces cerevisiae (strain ATCC 204508 / S288c) OX=559292 GN=CDC9;sp|P04819|DNLI1_YEAST DNA ligase 1 OS=Saccharomyces cerevisiae (strain ATCC 204508 / S288c) OX=559292 GN=CDC9 PE=1 SV=2	82.25	732	732;755	0	133.48	78741000	125420000	69435000	53280000	34334000	63606000	25321000	75235000	111760000	61049000	44489000	42466000	61736000	33522000	74029000	103390000	58921000	37631000	47008000	78673000	19767000	81986000	90187000	64740000	38738000	43814000	68342000	46390000	66709000	91308000	61637000	21959000	22339000	62429000	45395000	95607000	84096000
P04821	P04821	43	43	43	Cell division control protein 25	CDC25	sp|P04821|CDC25_YEAST Cell division control protein 25 OS=Saccharomyces cerevisiae (strain ATCC 204508 / S288c) OX=559292 GN=CDC25 PE=1 SV=1	179.09	1589	1589	0	194.1	12247000	5791000	5963200	55952000	85625000	42832000	0	7041000	6357100	24372000	81013000	110180000	108540000	6485500	3265100	0	11714000	87580000	81123000	132420000	3295700	8703500	2184100	22517000	123660000	125600000	221670000	5701300	0	6335700	26790000	77687000	96409000	242350000	6402600	4535900	3279200
P04840	P04840	28	28	28	Mitochondrial outer membrane protein porin 1	POR1	sp|P04840|VDAC1_YEAST Mitochondrial outer membrane protein porin 1 OS=Saccharomyces cerevisiae (strain ATCC 204508 / S288c) OX=559292 GN=POR1 PE=1 SV=4	30.428	283	283	0	323.31	8163800000	14316000000	4355600000	220140000	74738000	4417500	0	9746800000	14110000000	4755500000	218750000	42211000	9214600	0	10220000000	13453000000	4088700000	188970000	40009000	0	0	8539700000	12898000000	5350600000	130240000	36683000	9193400	0	11264000000	9381100000	3880500000	120440000	48181000	5680100	0	9277400000	10868000000
P04912;P04911	P04912;P04911	7;7	7;7	6;6	Histone H2A.2;Histone H2A.1	HTA2;HTA1	sp|P04912|H2A2_YEAST Histone H2A.2 OS=Saccharomyces cerevisiae (strain ATCC 204508 / S288c) OX=559292 GN=HTA2 PE=1 SV=2;sp|P04911|H2A1_YEAST Histone H2A.1 OS=Saccharomyces cerevisiae (strain ATCC 204508 / S288c) OX=559292 GN=HTA1 PE=1 SV=2	13.989	132	132;132	0	323.31	5779200000	4899000000	9734400000	13391000000	17517000000	16396000000	1446000000	5019000000	2892800000	6927800000	11774000000	11706000000	9651600000	952260000	5736400000	5606400000	9825400000	7430900000	7669900000	4929400000	758820000	4420900000	1637500000	3734300000	10163000000	12835000000	6236900000	406190000	5744200000	2202600000	3977200000	9413200000	8751000000	5966000000	435900000	4564200000	2715200000
P05030;P19657	P05030;P19657	59;38	59;38	59;38	Plasma membrane ATPase 1;Plasma membrane ATPase 2	PMA1;PMA2	sp|P05030|PMA1_YEAST Plasma membrane ATPase 1 OS=Saccharomyces cerevisiae (strain ATCC 204508 / S288c) OX=559292 GN=PMA1 PE=1 SV=2;sp|P19657|PMA2_YEAST Plasma membrane ATPase 2 OS=Saccharomyces cerevisiae (strain ATCC 204508 / S288c) OX=559292 GN=PMA2 PE=1	99.618	918	918;947	0	323.31	33297000000	40459000000	46795000000	33062000000	9207500000	955060000	24483000	38366000000	37669000000	44424000000	32750000000	9458100000	1355800000	53812000	45978000000	45945000000	41037000000	34029000000	11552000000	2004500000	91232000	26560000000	24896000000	33089000000	17748000000	5192000000	1932500000	170110000	32341000000	23833000000	40205000000	20600000000	6207800000	2200800000	164610000	27466000000	24144000000
P05066	P05066	12	12	12	Deoxyribodipyrimidine photo-lyase, mitochondrial	PHR1	sp|P05066|PHR_YEAST Deoxyribodipyrimidine photo-lyase, mitochondrial OS=Saccharomyces cerevisiae (strain ATCC 204508 / S288c) OX=559292 GN=PHR1 PE=1 SV=1	66.273	565	565	0	38.48	4022100000	3419600000	2555200000	3603000000	0	0	3744700000	2081100000	1818400000	0	0	8876900000	13312000000	1809200000	1855400000	0	0	1818100000	0	16479000000	1237800000	0	0	117300000	83345000	1912800000	4100600000	156790000	0	0	777050000	1376500000	1058600000	6494700000	796500000	0	0
P05085	P05085	4	4	4	Arginine metabolism regulation protein II	ARG81	sp|P05085|ARGR2_YEAST Arginine metabolism regulation protein II OS=Saccharomyces cerevisiae (strain ATCC 204508 / S288c) OX=559292 GN=ARG81 PE=1 SV=3	100.28	880	880	0.00022401	3.4093	0	0	0	0	0	0	0	0	0	0	0	0	0	0	0	0	0	0	0	0	0	0	0	0	14097000	13139000	0	0	0	0	0	15805000	13674000	0	0	0	0
P05150	P05150	19	19	19	Ornithine carbamoyltransferase	ARG3	sp|P05150|OTC_YEAST Ornithine carbamoyltransferase OS=Saccharomyces cerevisiae (strain ATCC 204508 / S288c) OX=559292 GN=ARG3 PE=1 SV=1	37.845	338	338	0	323.31	397670000	304650000	205550000	220180000	175490000	56889000	1051200000	311140000	287120000	171670000	204460000	199580000	77191000	959610000	252370000	299770000	260030000	270420000	239410000	61111000	1043300000	248760000	248900000	184910000	145200000	115740000	61398000	496420000	162470000	250960000	171090000	116440000	128400000	44159000	523300000	184210000	267470000
P05316	P05316	6	6	6	Uracil permease	FUR4	sp|P05316|FUR4_YEAST Uracil permease OS=Saccharomyces cerevisiae (strain ATCC 204508 / S288c) OX=559292 GN=FUR4 PE=3 SV=2	71.735	633	633	0	4.9362	0	0	71831000	128110000	0	0	0	100550000	245540000	98257000	106230000	0	0	0	0	0	0	0	0	0	0	0	0	0	0	0	0	0	56394000	0	0	0	0	0	0	0	0
P05317	P05317	21	21	21	60S acidic ribosomal protein P0	RPP0	sp|P05317|RLA0_YEAST 60S acidic ribosomal protein P0 OS=Saccharomyces cerevisiae (strain ATCC 204508 / S288c) OX=559292 GN=RPP0 PE=1 SV=2	33.717	312	312	0	323.31	9945500000	7295800000	6370000000	9920900000	18571000000	32030000000	8620900000	10453000000	8272600000	9672600000	14780000000	19028000000	38270000000	9038400000	8389500000	7025500000	6758300000	10175000000	18548000000	45935000000	9417300000	5483600000	4537900000	5101400000	7329900000	11489000000	23931000000	5495400000	5677400000	4820800000	4970000000	7251100000	10966000000	26988000000	5455900000	5683300000	5233100000
P05318	P05318	7	6	6	60S acidic ribosomal protein P1-alpha	RPP1A	sp|P05318|RLA1_YEAST 60S acidic ribosomal protein P1-alpha OS=Saccharomyces cerevisiae (strain ATCC 204508 / S288c) OX=559292 GN=RPP1A PE=1 SV=4	10.908	106	106	0	214.85	7820600000	4719100000	3877500000	6454100000	11382000000	24934000000	5445400000	5516300000	8254100000	8614000000	8462600000	17540000000	28667000000	4245900000	5626000000	5842400000	8016300000	13872000000	23990000000	42357000000	7686100000	6313100000	4235900000	3704900000	6159000000	16399000000	19021000000	4538800000	4153300000	3832900000	3516600000	4919600000	8059000000	17739000000	4719500000	4752800000	4707700000
P05319	P05319	9	9	8	60S acidic ribosomal protein P2-alpha	RPP2A	sp|P05319|RLA2_YEAST 60S acidic ribosomal protein P2-alpha OS=Saccharomyces cerevisiae (strain ATCC 204508 / S288c) OX=559292 GN=RPP2A PE=1 SV=1	10.746	106	106	0	323.31	9439600000	7941100000	7101400000	10956000000	14133000000	30823000000	6052100000	7902500000	5758100000	6609200000	9688600000	17491000000	25625000000	6209700000	5651300000	6912300000	10916000000	15516000000	26069000000	48482000000	9288200000	6531800000	4511400000	3093500000	12533000000	15491000000	18449000000	1892400000	5050000000	4583000000	4388800000	7749100000	7728800000	15040000000	4302600000	8857300000	7448900000
P05373	P05373	18	18	18	Delta-aminolevulinic acid dehydratase	HEM2	sp|P05373|HEM2_YEAST Delta-aminolevulinic acid dehydratase OS=Saccharomyces cerevisiae (strain ATCC 204508 / S288c) OX=559292 GN=HEM2 PE=1 SV=2	37.74	342	342	0	323.31	198380000	148530000	102740000	108460000	98842000	41078000	499700000	139550000	157610000	94024000	100340000	84975000	55360000	412740000	163850000	180010000	151700000	144400000	140560000	44073000	530980000	211460000	190080000	142980000	163620000	112240000	61906000	498900000	105030000	226610000	136530000	109340000	93296000	46409000	402640000	156120000	235020000
P05374	P05374	34	34	34	Phosphatidylethanolamine N-methyltransferase	CHO2	sp|P05374|CHO2_YEAST Phosphatidylethanolamine N-methyltransferase OS=Saccharomyces cerevisiae (strain ATCC 204508 / S288c) OX=559292 GN=CHO2 PE=1 SV=1	101.2	869	869	0	323.31	826980000	933090000	1447800000	746900000	233360000	2653700	0	841080000	875630000	1322500000	670720000	275280000	24791000	0	926830000	877850000	1031200000	647490000	234200000	9689200	0	510510000	440970000	289090000	69068000	17392000	1433500	0	591550000	403920000	262940000	65588000	38806000	2412000	0	454240000	399710000
P05375	P05375	8	8	8	Phosphatidyl-N-methylethanolamine N-methyltransferase	OPI3	sp|P05375|PLMT_YEAST Phosphatidyl-N-methylethanolamine N-methyltransferase OS=Saccharomyces cerevisiae (strain ATCC 204508 / S288c) OX=559292 GN=OPI3 PE=1 SV=1	23.15	206	206	0	100.52	242340000	300510000	609470000	290200000	55376000	0	0	119950000	146550000	168820000	117770000	58362000	0	0	147260000	119850000	180200000	96085000	27995000	0	0	260910000	270100000	216330000	70058000	28934000	0	0	157700000	168770000	134000000	39958000	18976000	0	0	116020000	142100000
P05453	P05453	44	44	44	Eukaryotic peptide chain release factor GTP-binding subunit	SUP35	sp|P05453|ERF3_YEAST Eukaryotic peptide chain release factor GTP-binding subunit OS=Saccharomyces cerevisiae (strain ATCC 204508 / S288c) OX=559292 GN=SUP35 PE=1 SV=1	76.55	685	685	0	323.31	1509200000	1011800000	1218400000	1711600000	2779900000	4011300000	1335000000	1354700000	1227000000	1433500000	2174800000	3114400000	4537400000	1415300000	1226600000	866150000	1338800000	1943700000	2226300000	3776000000	1620800000	1029500000	860640000	1203900000	1900600000	2585800000	3629100000	1151000000	831870000	1055500000	1465500000	1980100000	2036600000	3581200000	1243700000	1017500000	971170000
P05626	P05626	15	15	15	ATP synthase subunit 4, mitochondrial	ATP4	sp|P05626|ATPF_YEAST ATP synthase subunit 4, mitochondrial OS=Saccharomyces cerevisiae (strain ATCC 204508 / S288c) OX=559292 GN=ATP4 PE=1 SV=2	26.925	244	244	0	323.31	2862400000	2974600000	787410000	27930000	0	0	0	2638000000	3803800000	1088100000	4886400	3524800	0	0	2823000000	3720500000	1333200000	7660400	0	5920500	0	1537400000	2077100000	524360000	3668500	0	0	0	2033400000	1385500000	642090000	0	0	0	0	1165600000	2175800000
P05694	P05694	69	69	69	5-methyltetrahydropteroyltriglutamate--homocysteine methyltransferase	MET6	sp|P05694|METE_YEAST 5-methyltetrahydropteroyltriglutamate--homocysteine methyltransferase OS=Saccharomyces cerevisiae (strain ATCC 204508 / S288c) OX=559292 GN=MET6 PE=1 SV=4	85.859	767	767	0	323.31	3141400000	2662000000	1905900000	1961100000	1816000000	1100800000	8117700000	2927900000	3138700000	2256200000	2205900000	1810500000	1275100000	8314400000	2118400000	2860200000	2464900000	2550300000	2324800000	1465300000	8889900000	1914900000	2058200000	1708400000	1365400000	990920000	827380000	4581500000	1574400000	2522100000	1771400000	1227700000	1236300000	767350000	4715600000	1708400000	2689500000
P05737	P05737	22	22	3	60S ribosomal protein L7-A	RPL7A	sp|P05737|RL7A_YEAST 60S ribosomal protein L7-A OS=Saccharomyces cerevisiae (strain ATCC 204508 / S288c) OX=559292 GN=RPL7A PE=1 SV=3	27.638	244	244	0	323.31	10134000000	6455700000	7434900000	11104000000	22209000000	41814000000	8910400000	9450600000	6341500000	6785600000	12881000000	20615000000	47264000000	7620300000	8507300000	6599900000	6756200000	10520000000	18181000000	52888000000	10517000000	5427800000	4489800000	5413500000	8181400000	15267000000	31091000000	5385900000	4985400000	4516400000	4568200000	8019500000	13062000000	31388000000	5598200000	4512900000	4548400000
P05738	P05738	18	18	4	60S ribosomal protein L9-A	RPL9A	sp|P05738|RL9A_YEAST 60S ribosomal protein L9-A OS=Saccharomyces cerevisiae (strain ATCC 204508 / S288c) OX=559292 GN=RPL9A PE=1 SV=2	21.569	191	191	0	323.31	10416000000	8321500000	7252400000	11693000000	18373000000	36297000000	7688900000	9009000000	6187900000	6559200000	12254000000	17152000000	34901000000	8745400000	9706900000	7171400000	7371400000	11387000000	21146000000	48902000000	10258000000	5746600000	4728200000	5158200000	9030100000	13516000000	25203000000	5292500000	4628700000	4448000000	4568300000	7602700000	10565000000	25844000000	4876100000	5622300000	5529900000
P05739	P05739	20	20	14	60S ribosomal protein L6-B	RPL6B	sp|P05739|RL6B_YEAST 60S ribosomal protein L6-B OS=Saccharomyces cerevisiae (strain ATCC 204508 / S288c) OX=559292 GN=RPL6B PE=1 SV=4	19.986	176	176	0	317.28	8115600000	6552200000	6854300000	9510800000	16002000000	29586000000	8992500000	9597800000	7875300000	7991300000	12523000000	17686000000	39201000000	8803000000	9213000000	6828000000	6560000000	9967600000	18888000000	50754000000	10971000000	4548300000	3686700000	4049200000	6490500000	10917000000	23870000000	4713700000	4106000000	3722100000	3813400000	5807800000	9231000000	26330000000	4816300000	4818700000	4541400000
P05740	P05740	16	1	1	60S ribosomal protein L17-A	RPL17A	sp|P05740|RL17A_YEAST 60S ribosomal protein L17-A OS=Saccharomyces cerevisiae (strain ATCC 204508 / S288c) OX=559292 GN=RPL17A PE=1 SV=4	20.549	184	184	0	7.6937	5467700000	4330000000	4978000000	7244700000	11815000000	21989000000	7465500000	6784500000	5152000000	6270000000	7926800000	10115000000	16518000000	5280300000	6680600000	5886700000	4482100000	7055500000	12870000000	39489000000	7571500000	3692400000	3033700000	3217900000	4392500000	7534000000	15753000000	0	3478600000	2935500000	3024100000	4691500000	7376200000	17462000000	3379700000	3507200000	3660300000
P05743	P05743	19	1	1	60S ribosomal protein L26-A	RPL26A	sp|P05743|RL26A_YEAST 60S ribosomal protein L26-A OS=Saccharomyces cerevisiae (strain ATCC 204508 / S288c) OX=559292 GN=RPL26A PE=1 SV=3	14.234	127	127	0	4.636	0	0	0	0	0	0	0	571990000	393430000	460900000	837470000	1541200000	3401500000	388730000	362080000	281520000	0	363620000	680180000	2327900000	343110000	267950000	406060000	529210000	325670000	603540000	1636200000	180930000	304430000	224980000	240890000	394630000	810870000	1865400000	189130000	168920000	0
P05744	P05744	8	8	2	60S ribosomal protein L33-A	RPL33A	sp|P05744|RL33A_YEAST 60S ribosomal protein L33-A OS=Saccharomyces cerevisiae (strain ATCC 204508 / S288c) OX=559292 GN=RPL33A PE=1 SV=3	12.154	107	107	0	84.166	5630400000	3737400000	3393700000	5144100000	9937600000	18617000000	4690300000	5016800000	3814200000	3736800000	5902000000	11864000000	23788000000	5935600000	4563700000	3700800000	3387000000	5157000000	9161100000	27886000000	5827500000	2471100000	2039900000	2393300000	3381500000	6508500000	13395000000	2527400000	2353700000	2152800000	2053100000	3694300000	5808800000	16613000000	2884000000	2707300000	2944900000
P05745	P05745	12	2	2	60S ribosomal protein L36-A	RPL36A	sp|P05745|RL36A_YEAST 60S ribosomal protein L36-A OS=Saccharomyces cerevisiae (strain ATCC 204508 / S288c) OX=559292 GN=RPL36A PE=1 SV=3	11.124	100	100	0.00066313	2.6035	1153000000	635890000	734010000	1047700000	2345700000	5381200000	988170000	926270000	996000000	980910000	1175200000	2558700000	5146200000	791710000	721850000	639480000	558900000	756140000	1294500000	4853100000	952950000	410770000	416700000	490130000	575810000	1052700000	1611100000	425780000	401230000	372720000	392830000	591720000	1015800000	2411700000	472920000	448710000	374280000
P05747	P05747	4	4	4	60S ribosomal protein L29	RPL29	sp|P05747|RL29_YEAST 60S ribosomal protein L29 OS=Saccharomyces cerevisiae (strain ATCC 204508 / S288c) OX=559292 GN=RPL29 PE=1 SV=3	6.6687	59	59	0	31.097	1139400000	633980000	473640000	769750000	2388600000	3429200000	925020000	1959600000	1961800000	2387300000	2991500000	2837900000	5431000000	1862500000	1288800000	1014100000	969790000	704350000	1620200000	5537100000	1134500000	650260000	510010000	741880000	1020200000	2045800000	4369400000	767760000	1596000000	708780000	563920000	1216400000	1098000000	1425100000	900100000	992540000	787350000
P05748	P05748	19	19	6	60S ribosomal protein L15-A	RPL15A	sp|P05748|RL15A_YEAST 60S ribosomal protein L15-A OS=Saccharomyces cerevisiae (strain ATCC 204508 / S288c) OX=559292 GN=RPL15A PE=1 SV=3	24.422	204	204	0	323.31	6897400000	5752700000	6073600000	8653500000	14069000000	24125000000	6747500000	7777300000	7037100000	6903100000	10290000000	13594000000	33695000000	7652300000	8116100000	6253800000	5820500000	8213800000	16209000000	42210000000	8993200000	4157600000	3415400000	4561900000	5388400000	7933400000	20753000000	4306000000	3708100000	3580900000	3764200000	5352600000	9155200000	22477000000	3936600000	3963500000	3905500000
P05749	P05749	9	9	7	60S ribosomal protein L22-A	RPL22A	sp|P05749|RL22A_YEAST 60S ribosomal protein L22-A OS=Saccharomyces cerevisiae (strain ATCC 204508 / S288c) OX=559292 GN=RPL22A PE=1 SV=3	13.693	121	121	0	323.31	7904300000	4938500000	4534900000	6772900000	10947000000	30556000000	3168900000	6089000000	3996900000	3657100000	8156400000	13815000000	25421000000	4326900000	4304200000	3648600000	4587600000	7469900000	12844000000	29075000000	4918400000	4130100000	3303500000	3149000000	6765600000	11009000000	16030000000	1935000000	2737700000	2852700000	2939700000	5770600000	5966400000	15300000000	3022900000	3435200000	4286100000
P05750	P05750	35	35	35	40S ribosomal protein S3	RPS3	sp|P05750|RS3_YEAST 40S ribosomal protein S3 OS=Saccharomyces cerevisiae (strain ATCC 204508 / S288c) OX=559292 GN=RPS3 PE=1 SV=5	26.502	240	240	0	323.31	16503000000	10444000000	9889600000	16237000000	33236000000	58437000000	16312000000	13040000000	9423300000	7996300000	16309000000	31001000000	64077000000	17134000000	9797900000	7741200000	8087900000	12812000000	26407000000	62232000000	16397000000	10160000000	7818300000	9373500000	14571000000	24285000000	50526000000	11260000000	7610100000	7691100000	7464500000	12779000000	18901000000	50033000000	11234000000	6215500000	6439900000
P05755	P05755	24	24	2	40S ribosomal protein S9-B	RPS9B	sp|P05755|RS9B_YEAST 40S ribosomal protein S9-B OS=Saccharomyces cerevisiae (strain ATCC 204508 / S288c) OX=559292 GN=RPS9B PE=1 SV=4	22.298	195	195	0	323.31	7186100000	4675700000	4475900000	6717200000	13138000000	22314000000	7080700000	6456000000	4760300000	3817900000	7327200000	15038000000	29399000000	6765500000	6583900000	4558600000	3948800000	6246200000	12098000000	32199000000	8774200000	3977600000	3165100000	3977600000	5054800000	8400700000	19539000000	4157300000	2888000000	3038600000	3002300000	5023800000	7914400000	21708000000	4720700000	3552400000	3190600000
P05756	P05756	13	13	13	40S ribosomal protein S13	RPS13	sp|P05756|RS13_YEAST 40S ribosomal protein S13 OS=Saccharomyces cerevisiae (strain ATCC 204508 / S288c) OX=559292 GN=RPS13 PE=1 SV=3	17.029	151	151	0	120.44	11122000000	7069500000	6848900000	11056000000	18024000000	28850000000	7960100000	10525000000	8931500000	6443300000	13819000000	20230000000	41705000000	10641000000	5531700000	4396700000	4563200000	6500600000	16257000000	31077000000	7828500000	7114900000	5067300000	5195600000	9011700000	16165000000	32261000000	7733500000	6181600000	5513900000	4448100000	8866400000	12131000000	32793000000	7957800000	4628100000	3886500000
P05759;P0CH09;P0CH08;P0CG63	P05759	15;6;6;6	15;6;6;6	15;6;6;6	Ubiquitin-40S ribosomal protein S31;Ubiquitin;40S ribosomal protein S31	RPS31	sp|P05759|RS31_YEAST Ubiquitin-40S ribosomal protein S31 OS=Saccharomyces cerevisiae (strain ATCC 204508 / S288c) OX=559292 GN=RPS31 PE=1 SV=3	17.216	152	152;128;128;381	0	323.31	11329000000	9953100000	10182000000	11745000000	13847000000	8702600000	14941000000	15050000000	13611000000	15836000000	18561000000	15677000000	12956000000	16718000000	13365000000	11860000000	13723000000	14785000000	16430000000	12790000000	19969000000	11733000000	11586000000	11237000000	12828000000	11696000000	9974700000	13535000000	10969000000	12418000000	13614000000	12932000000	11245000000	8753000000	13734000000	11118000000	13509000000
P05986	P05986	15	15	9	cAMP-dependent protein kinase type 3	TPK3	sp|P05986|KAPC_YEAST cAMP-dependent protein kinase type 3 OS=Saccharomyces cerevisiae (strain ATCC 204508 / S288c) OX=559292 GN=TPK3 PE=1 SV=2	45.977	398	398	0	69.544	54144000	50303000	56343000	126680000	129680000	110900000	40256000	9786900	44926000	64674000	64581000	133400000	158480000	24084000	69014000	46826000	57405000	121950000	161460000	42603000	47894000	72528000	49225000	92328000	109140000	139010000	127660000	100730000	43135000	74092000	92939000	108540000	138000000	146340000	93855000	44704000	38107000
P06100	P06100	12	12	12	General negative regulator of transcription subunit 2	CDC36	sp|P06100|NOT2_YEAST General negative regulator of transcription subunit 2 OS=Saccharomyces cerevisiae (strain ATCC 204508 / S288c) OX=559292 GN=CDC36 PE=1 SV=1	22.362	191	191	0	89.965	67647000	67553000	143100000	301650000	332490000	198270000	16876000	72742000	60831000	131220000	302190000	364140000	199000000	23680000	58233000	54590000	131350000	184260000	143630000	75171000	31127000	76227000	52302000	137850000	303770000	273420000	197910000	23944000	40290000	88103000	231020000	282720000	223510000	167590000	30229000	73979000	57746000
P06101	P06101	30	30	30	Hsp90 co-chaperone Cdc37	CDC37	sp|P06101|CDC37_YEAST Hsp90 co-chaperone Cdc37 OS=Saccharomyces cerevisiae (strain ATCC 204508 / S288c) OX=559292 GN=CDC37 PE=1 SV=2	58.384	506	506	0	323.31	146510000	97856000	57329000	67906000	50749000	23465000	257650000	127430000	143190000	81533000	92128000	64690000	15577000	289730000	90955000	72354000	115460000	159480000	148380000	20262000	299290000	239350000	202340000	181630000	150970000	143160000	140210000	491300000	163150000	324360000	182790000	145480000	117090000	71762000	490990000	229030000	210470000
P06102	P06102	58	58	58	General negative regulator of transcription subunit 3	NOT3	sp|P06102|NOT3_YEAST General negative regulator of transcription subunit 3 OS=Saccharomyces cerevisiae (strain ATCC 204508 / S288c) OX=559292 GN=NOT3 PE=1 SV=2	94.402	836	836	0	323.31	135930000	115210000	179390000	322210000	445360000	319590000	70530000	160740000	143170000	249000000	465420000	665060000	470840000	100380000	143410000	82644000	117130000	176980000	207250000	315290000	113400000	93463000	75988000	217750000	281710000	312320000	258780000	79801000	97304000	95729000	228600000	304690000	304270000	248430000	87298000	121970000	66364000
P06103	P06103	48	48	48	Eukaryotic translation initiation factor 3 subunit B	PRT1	sp|P06103|EIF3B_YEAST Eukaryotic translation initiation factor 3 subunit B OS=Saccharomyces cerevisiae (strain ATCC 204508 / S288c) OX=559292 GN=PRT1 PE=1 SV=1	88.129	763	763	0	323.31	691190000	510930000	410880000	737100000	1119200000	2105600000	746450000	789520000	645410000	665610000	1223800000	1780100000	2715900000	921700000	722540000	510320000	481760000	774420000	1222000000	3009900000	959360000	518500000	422540000	374550000	458630000	684010000	1631100000	733510000	473930000	501370000	383630000	436340000	559740000	1800300000	727680000	551570000	516600000
P06104	P06104	1	1	1	Ubiquitin-conjugating enzyme E2 2	RAD6	sp|P06104|UBC2_YEAST Ubiquitin-conjugating enzyme E2 2 OS=Saccharomyces cerevisiae (strain ATCC 204508 / S288c) OX=559292 GN=RAD6 PE=1 SV=1	19.705	172	172	0.0024139	2.2517	0	0	0	0	0	46549000	41367000	0	0	0	0	0	0	73440000	0	0	0	0	0	0	0	87812000	75728000	0	75894000	53400000	0	90945000	0	88989000	60629000	38881000	0	0	66959000	26926000	26702000
P06105	P06105	121	121	121	Protein SCP160	SCP160	sp|P06105|SC160_YEAST Protein SCP160 OS=Saccharomyces cerevisiae (strain ATCC 204508 / S288c) OX=559292 GN=SCP160 PE=1 SV=3	134.81	1222	1222	0	323.31	1340400000	1318100000	2217400000	3802900000	5662400000	3390300000	155480000	1681700000	1645300000	2711000000	4254100000	6127100000	4137600000	192340000	1440200000	1372200000	2415900000	4679300000	6807300000	5139900000	306870000	1079800000	954150000	1862200000	4085300000	5925100000	4605800000	191950000	1197400000	942860000	1922900000	4277500000	6397800000	4457500000	254750000	1313300000	1071900000
P06106	P06106	24	24	24	Protein MET17;O-acetylhomoserine sulfhydrylase;O-acetylserine sulfhydrylase	MET17	sp|P06106|CYSD_YEAST Homocysteine/cysteine synthase OS=Saccharomyces cerevisiae (strain ATCC 204508 / S288c) OX=559292 GN=MET17 PE=1 SV=3	48.671	444	444	0	323.31	533840000	450060000	266280000	275110000	219930000	96939000	1256700000	581590000	601650000	367650000	367110000	271630000	131500000	1565500000	439290000	530860000	460460000	508820000	435670000	186200000	1830000000	660890000	666890000	545480000	430680000	303210000	231680000	1581500000	480020000	792570000	529240000	348800000	373500000	174980000	1458900000	588790000	882890000
P06115	P06115	18	18	18	Catalase T	CTT1	sp|P06115|CATT_YEAST Catalase T OS=Saccharomyces cerevisiae (strain ATCC 204508 / S288c) OX=559292 GN=CTT1 PE=1 SV=3	64.583	562	562	0	58.662	26490000	24547000	11809000	46576000	85226000	19993000	114460000	75417000	117270000	87885000	162920000	262200000	88988000	218470000	0	0	0	14026000	0	0	0	14839000	8654100	14797000	23014000	30171000	0	21245000	0	0	8505700	11518000	20229000	0	0	4838100	0
P06168	P06168	34	34	34	Ketol-acid reductoisomerase, mitochondrial	ILV5	sp|P06168|ILV5_YEAST Ketol-acid reductoisomerase, mitochondrial OS=Saccharomyces cerevisiae (strain ATCC 204508 / S288c) OX=559292 GN=ILV5 PE=1 SV=1	44.368	395	395	0	323.31	19330000000	30551000000	9858300000	234580000	62749000	85036000	69999000	20713000000	25417000000	8823700000	172490000	75131000	67104000	83557000	22552000000	31364000000	10372000000	217010000	42847000	19769000	75978000	15924000000	20283000000	6679300000	101110000	44185000	52526000	173590000	18020000000	16531000000	5443400000	72755000	46224000	42611000	115700000	13743000000	18945000000
P06169	P06169	56	56	40	Pyruvate decarboxylase isozyme 1	PDC1	sp|P06169|PDC1_YEAST Pyruvate decarboxylase isozyme 1 OS=Saccharomyces cerevisiae (strain ATCC 204508 / S288c) OX=559292 GN=PDC1 PE=1 SV=7	61.495	563	563	0	323.31	30522000000	23413000000	16175000000	16324000000	15315000000	7212900000	68102000000	24952000000	25737000000	19214000000	17972000000	13806000000	8394500000	61179000000	18371000000	24452000000	22071000000	23693000000	21665000000	8275100000	60461000000	30831000000	29605000000	24528000000	17093000000	13009000000	9512000000	57332000000	21968000000	32936000000	24514000000	15302000000	16093000000	8278700000	56693000000	22173000000	35033000000
P06174	P06174	12	12	12	Uroporphyrinogen-III synthase	HEM4	sp|P06174|HEM4_YEAST Uroporphyrinogen-III synthase OS=Saccharomyces cerevisiae (strain ATCC 204508 / S288c) OX=559292 GN=HEM4 PE=1 SV=2	30.911	275	275	0	22.87	0	0	22314000	35510000	0	0	139530000	0	0	28300000	31395000	0	0	27054000	0	0	25011000	0	0	0	139170000	9413400	9661900	0	0	13922000	10827000	140990000	16635000	0	47793000	0	14662000	11088000	60570000	12399000	26215000
P06182	P06182	9	9	9	Cytochrome c heme lyase	CYC3	sp|P06182|CCHL_YEAST Holocytochrome-c synthase OS=Saccharomyces cerevisiae (strain ATCC 204508 / S288c) OX=559292 GN=CYC3 PE=1 SV=1	30.081	269	269	0	48.362	163100000	171090000	43829000	0	0	0	0	265580000	331510000	135710000	0	0	0	0	171570000	306160000	108140000	0	0	0	0	115970000	133380000	81448000	0	0	0	0	86227000	125410000	39985000	0	0	0	0	115970000	138240000
P06197	P06197	7	7	7	CDP-diacylglycerol--inositol 3-phosphatidyltransferase	PIS1	sp|P06197|PIS_YEAST CDP-diacylglycerol--inositol 3-phosphatidyltransferase OS=Saccharomyces cerevisiae (strain ATCC 204508 / S288c) OX=559292 GN=PIS1 PE=1 SV=1	24.823	220	220	0	18.432	272230000	357780000	488630000	255930000	95456000	0	0	224770000	273670000	259420000	117530000	98408000	0	0	480360000	549670000	673700000	460730000	212290000	0	0	424230000	551020000	349510000	62840000	32654000	0	0	320290000	326210000	234600000	57705000	53606000	0	0	354510000	397060000
P06208;P06208-2	P06208;P06208-2	42;41	27;26	27;26	2-isopropylmalate synthase	LEU4	sp|P06208|LEU1_YEAST 2-isopropylmalate synthase OS=Saccharomyces cerevisiae (strain ATCC 204508 / S288c) OX=559292 GN=LEU4 PE=1 SV=1;sp|P06208-2|LEU1_YEAST Isoform Cytoplasmic of 2-isopropylmalate synthase OS=Saccharomyces cerevisiae (strain ATCC 204508 /	68.408	619	619;589	0	323.31	2780700000	3756300000	1280800000	0	0	0	32641000	2772000000	3913300000	1211100000	11303000	0	0	23068000	2139400000	3206800000	969390000	16996000	0	0	16303000	1755900000	2459200000	757130000	6052800	1878100	0	42911000	1928700000	1810800000	555410000	2248800	4013200	0	25442000	1539900000	1591500000
P06242	P06242	9	9	9	Serine/threonine-protein kinase KIN28	KIN28	sp|P06242|KIN28_YEAST Serine/threonine-protein kinase KIN28 OS=Saccharomyces cerevisiae (strain ATCC 204508 / S288c) OX=559292 GN=KIN28 PE=1 SV=1	35.247	306	306	0	30.439	0	0	18230000	21639000	27664000	40823000	20552000	0	0	0	18291000	31698000	0	14424000	0	0	0	16387000	26133000	30304000	38878000	18481000	26783000	23588000	28641000	38632000	45115000	49886000	0	0	18021000	35458000	49556000	0	40271000	0	13106000
P06243	P06243	13	13	13	Cell division control protein 7	CDC7	sp|P06243|CDC7_YEAST Cell division control protein 7 OS=Saccharomyces cerevisiae (strain ATCC 204508 / S288c) OX=559292 GN=CDC7 PE=1 SV=2	58.32	507	507	0.0084034	1.5216	0	0	36751000	0	57955000	80067000	0	0	0	63361000	0	0	42859000	0	0	0	0	0	63039000	0	0	62379000	0	73838000	40863000	49300000	0	96672000	0	0	86917000	55653000	85126000	0	190740000	94866000	0
P06244	P06244	15	10	10	cAMP-dependent protein kinase type 1	TPK1	sp|P06244|KAPA_YEAST cAMP-dependent protein kinase type 1 OS=Saccharomyces cerevisiae (strain ATCC 204508 / S288c) OX=559292 GN=TPK1 PE=1 SV=3	46.075	397	397	0	34.444	0	27742000	0	21166000	0	25026000	7508600	0	0	0	0	15666000	22208000	0	0	0	0	0	13479000	13345000	0	25070000	6721600	36240000	23026000	32378000	65411000	46815000	46780000	33486000	56458000	32479000	64060000	54907000	46257000	36041000	38171000
P06245	P06245	14	10	10	cAMP-dependent protein kinase type 2	TPK2	sp|P06245|KAPB_YEAST cAMP-dependent protein kinase type 2 OS=Saccharomyces cerevisiae (strain ATCC 204508 / S288c) OX=559292 GN=TPK2 PE=1 SV=2	44.219	380	380	0	21.631	33805000	26829000	63958000	82365000	116450000	65148000	39592000	0	0	0	24458000	57886000	44326000	0	47529000	32620000	81676000	106730000	154140000	96359000	0	60515000	45985000	74456000	124310000	145980000	194280000	78694000	72393000	88625000	129790000	134380000	202550000	151270000	88965000	65989000	66919000
P06367	P06367	16	1	1	40S ribosomal protein S14-A	RPS14A	sp|P06367|RS14A_YEAST 40S ribosomal protein S14-A OS=Saccharomyces cerevisiae (strain ATCC 204508 / S288c) OX=559292 GN=RPS14A PE=1 SV=5	14.536	137	137	1	-2	1914300000	1324100000	1116100000	1591500000	3691600000	0	1900900000	2381600000	2005300000	2186200000	3149900000	3575900000	9217800000	2582800000	2504000000	1863300000	1577200000	2368100000	4226800000	11257000000	2892900000	1160000000	1089300000	1381500000	917390000	1755800000	5142000000	1520100000	1141900000	999100000	1257000000	1035000000	2494900000	4940700000	1359000000	1017500000	1221500000
P06634	P06634	53	53	44	ATP-dependent RNA helicase DED1	DED1	sp|P06634|DED1_YEAST ATP-dependent RNA helicase DED1 OS=Saccharomyces cerevisiae (strain ATCC 204508 / S288c) OX=559292 GN=DED1 PE=1 SV=2	65.552	604	604	0	323.31	2240500000	1825400000	2921600000	3343400000	4405600000	5151200000	1213500000	2108300000	2036400000	2765900000	3805200000	5018200000	5461000000	1268000000	1171500000	1066500000	1976600000	2636400000	2412600000	2660900000	654200000	1602700000	1354500000	2667300000	4127800000	5462000000	4973300000	885240000	1733800000	1302800000	3003700000	4222400000	4034200000	4775100000	937340000	1361800000	877130000
P06700	P06700	17	15	15	NAD-dependent histone deacetylase SIR2	SIR2	sp|P06700|SIR2_YEAST NAD-dependent histone deacetylase SIR2 OS=Saccharomyces cerevisiae (strain ATCC 204508 / S288c) OX=559292 GN=SIR2 PE=1 SV=1	63.261	562	562	0	253.63	84072000	55203000	87457000	179990000	130990000	143450000	18172000	52488000	48371000	57778000	122950000	105000000	79116000	23429000	52227000	32142000	20246000	27752000	27337000	16967000	19367000	54982000	31926000	139450000	225370000	184830000	100280000	16629000	70292000	51485000	107440000	271630000	151320000	75517000	23355000	39149000	26471000
P06701	P06701	46	46	46	Regulatory protein SIR3	SIR3	sp|P06701|SIR3_YEAST Regulatory protein SIR3 OS=Saccharomyces cerevisiae (strain ATCC 204508 / S288c) OX=559292 GN=SIR3 PE=1 SV=6	111.36	978	978	0	194.46	34896000	12460000	78395000	143970000	119000000	76317000	0	30098000	11981000	55884000	106710000	103410000	84887000	0	103780000	63993000	93042000	80967000	86524000	54982000	0	36774000	20533000	94698000	251940000	276960000	133210000	3292400	50152000	44973000	140150000	277280000	227600000	140120000	0	30912000	43465000
P06704	P06704	11	11	11	Cell division control protein 31	CDC31	sp|P06704|CDC31_YEAST Cell division control protein 31 OS=Saccharomyces cerevisiae (strain ATCC 204508 / S288c) OX=559292 GN=CDC31 PE=1 SV=2	18.751	161	161	0	46.676	74548000	113890000	250250000	75961000	20331000	8758200	43053000	67583000	56799000	186040000	56385000	0	0	20112000	101460000	60783000	253560000	105490000	21463000	24964000	25316000	104570000	64161000	102870000	53580000	32777000	33468000	49364000	75813000	73752000	94913000	26971000	27829000	36694000	41529000	92531000	74412000
P06738	P06738	22	22	22	Glycogen phosphorylase	GPH1	sp|P06738|PHSG_YEAST Glycogen phosphorylase OS=Saccharomyces cerevisiae (strain ATCC 204508 / S288c) OX=559292 GN=GPH1 PE=1 SV=4	103.27	902	902	0	60.145	10917000	6674800	6508100	8110300	6158900	0	93976000	14224000	0	11913000	32006000	53842000	11403000	131970000	0	0	0	0	0	0	49187000	0	0	0	0	0	0	43235000	0	0	8961300	0	0	0	21401000	0	0
P06773	P06773	16	16	16	Deoxycytidylate deaminase	DCD1	sp|P06773|DCTD_YEAST Deoxycytidylate deaminase OS=Saccharomyces cerevisiae (strain ATCC 204508 / S288c) OX=559292 GN=DCD1 PE=1 SV=2	35.646	312	312	0	167.83	7153800	11820000	61508000	97455000	133650000	95372000	0	32813000	27244000	58669000	149370000	207680000	143900000	0	12237000	8601500	59161000	76020000	96220000	76403000	0	22512000	21419000	160370000	239070000	205740000	164040000	0	26589000	31738000	174200000	276960000	274090000	185200000	0	36266000	27444000
P06774	P06774	3	3	3	Transcriptional activator HAP2	HAP2	sp|P06774|HAP2_YEAST Transcriptional activator HAP2 OS=Saccharomyces cerevisiae (strain ATCC 204508 / S288c) OX=559292 GN=HAP2 PE=1 SV=1	29.867	265	265	0	6.9903	20379000	23392000	37041000	68620000	106850000	73579000	0	43764000	31732000	42254000	49902000	59201000	77346000	0	0	27868000	32137000	27010000	34380000	0	0	16288000	23222000	33109000	53244000	67045000	35188000	0	0	18224000	49095000	62313000	62341000	52466000	0	0	19170000
P06775	P06775	21	21	21	Histidine permease	HIP1	sp|P06775|HIP1_YEAST Histidine permease OS=Saccharomyces cerevisiae (strain ATCC 204508 / S288c) OX=559292 GN=HIP1 PE=1 SV=2	66.006	603	603	0	323.31	83969000	155840000	254130000	230220000	63503000	0	0	141410000	121140000	199090000	164710000	76101000	0	0	126090000	109970000	170450000	157070000	112570000	0	0	113690000	177160000	193070000	104450000	33177000	7216900	0	159930000	105550000	204130000	109940000	82359000	7502900	0	126930000	116480000
P06776	P06776	10	10	10	3,5-cyclic-nucleotide phosphodiesterase 2	PDE2	sp|P06776|PDE2_YEAST 3,5-cyclic-nucleotide phosphodiesterase 2 OS=Saccharomyces cerevisiae (strain ATCC 204508 / S288c) OX=559292 GN=PDE2 PE=1 SV=2	60.999	526	526	0	29.88	28781000	15772000	29569000	53775000	68257000	97486000	44004000	43609000	26855000	44521000	48280000	62194000	89278000	43544000	37039000	41422000	53426000	55325000	87502000	92733000	47793000	37821000	29363000	36309000	55074000	65831000	97390000	30808000	34450000	42996000	40928000	50954000	65792000	101030000	31192000	47354000	39844000
P06777	P06777	22	22	22	DNA repair protein RAD1	RAD1	sp|P06777|RAD1_YEAST DNA repair protein RAD1 OS=Saccharomyces cerevisiae (strain ATCC 204508 / S288c) OX=559292 GN=RAD1 PE=1 SV=1	126.37	1100	1100	0	68.102	17866000	11586000	0	87165000	44330000	0	0	0	0	7629000	68679000	58025000	0	0	0	0	20031000	42800000	49957000	10044000	0	8672000	0	18211000	53805000	82848000	88996000	0	26118000	24884000	44511000	71749000	79549000	79811000	0	0	0
P06778;P06778-3;P06778-2	P06778;P06778-3;P06778-2	28;27;27	28;27;27	28;27;27	DNA repair and recombination protein RAD52	RAD52	sp|P06778|RAD52_YEAST DNA repair and recombination protein RAD52 OS=Saccharomyces cerevisiae (strain ATCC 204508 / S288c) OX=559292 GN=RAD52 PE=1 SV=2;sp|P06778-3|RAD52_YEAST Isoform 3 of DNA repair and recombination protein RAD52 OS=Saccharomyces cerevisi	52.403	471	471;465;467	0	268.71	29995000	27877000	89404000	207020000	197220000	83845000	0	41348000	33916000	76348000	162710000	257870000	79757000	0	17424000	26424000	64911000	128780000	231000000	103650000	0	33947000	9715000	165870000	337250000	333970000	164360000	0	54691000	18707000	249830000	408410000	370940000	125170000	0	7544400	14292000
P06779	P06779	7	7	7	DNA repair protein RAD7	RAD7	sp|P06779|RAD7_YEAST DNA repair protein RAD7 OS=Saccharomyces cerevisiae (strain ATCC 204508 / S288c) OX=559292 GN=RAD7 PE=1 SV=3	63.777	565	565	0	25.334	0	0	13928000	25282000	35028000	32215000	0	0	0	0	25429000	32094000	16770000	0	0	0	0	0	0	34444000	0	12252000	10445000	27999000	45645000	79954000	48589000	17816000	14859000	11817000	28512000	68513000	83498000	65312000	17369000	11253000	18606000
P06780	P06780	14	14	14	GTP-binding protein RHO1	RHO1	sp|P06780|RHO1_YEAST GTP-binding protein RHO1 OS=Saccharomyces cerevisiae (strain ATCC 204508 / S288c) OX=559292 GN=RHO1 PE=1 SV=3	23.152	209	209	0	275.81	1575100000	2544600000	6322800000	4350300000	1147700000	266230000	19299000	2318700000	2542300000	4128800000	2911900000	940920000	328580000	13052000	2071800000	1292900000	2613100000	2448100000	1216500000	21538000	0	4098300000	5972200000	10434000000	5092800000	1581500000	240260000	88261000	3115300000	5569800000	10708000000	5191600000	2062700000	201770000	4743700	2086500000	3068400000
P06781	P06781	16	16	16	GTP-binding protein RHO2	RHO2	sp|P06781|RHO2_YEAST GTP-binding protein RHO2 OS=Saccharomyces cerevisiae (strain ATCC 204508 / S288c) OX=559292 GN=RHO2 PE=1 SV=2	21.479	192	192	0	135.58	371440000	468210000	657550000	508320000	35949000	0	0	459560000	464810000	608540000	442020000	98625000	0	0	484150000	563840000	662510000	587560000	210800000	0	0	444380000	583790000	910170000	558540000	95543000	0	7745700	504360000	484630000	971530000	467690000	194970000	16267000	7834800	555930000	570800000
P06782	P06782	30	30	30	Carbon catabolite-derepressing protein kinase	SNF1	sp|P06782|SNF1_YEAST Carbon catabolite-derepressing protein kinase OS=Saccharomyces cerevisiae (strain ATCC 204508 / S288c) OX=559292 GN=SNF1 PE=1 SV=1	72.045	633	633	0	266.82	140550000	101300000	88696000	99379000	89292000	106880000	158370000	131180000	102110000	94003000	106620000	95574000	71444000	155920000	131920000	98206000	108390000	130610000	114460000	141760000	164410000	183090000	139720000	153410000	148370000	125200000	116390000	224640000	183490000	154110000	157430000	144610000	113260000	108070000	177960000	201960000	176930000
P06784	P06784	12	12	12	Serine/threonine-protein kinase STE7	STE7	sp|P06784|STE7_YEAST Serine/threonine-protein kinase STE7 OS=Saccharomyces cerevisiae (strain ATCC 204508 / S288c) OX=559292 GN=STE7 PE=1 SV=1	57.708	515	515	0	33.388	0	0	15955000	16414000	26523000	46406000	11474000	0	0	0	19534000	29473000	32295000	9076300	0	0	25452000	23567000	16361000	17662000	0	60486000	6893600	15141000	35917000	42288000	71039000	17300000	69414000	10182000	14716000	27417000	26956000	58225000	20030000	0	41210000
P06785	P06785	12	12	12	Thymidylate synthase	CDC21	sp|P06785|TYSY_YEAST Thymidylate synthase OS=Saccharomyces cerevisiae (strain ATCC 204508 / S288c) OX=559292 GN=CDC21 PE=1 SV=1	35.047	304	304	0	192.33	100310000	89857000	51702000	57725000	55293000	44265000	197760000	77981000	42254000	38252000	60598000	31507000	31545000	135260000	86375000	92872000	51125000	76530000	60045000	79305000	194420000	165080000	141570000	88891000	103840000	69028000	74549000	238140000	113840000	156600000	90809000	77039000	64263000	52252000	204440000	160580000	183200000
P06786	P06786	84	84	84	DNA topoisomerase 2	TOP2	sp|P06786|TOP2_YEAST DNA topoisomerase 2 OS=Saccharomyces cerevisiae (strain ATCC 204508 / S288c) OX=559292 GN=TOP2 PE=1 SV=2	164.21	1428	1428	0	323.31	99092000	53664000	177650000	365260000	483410000	337150000	15843000	96737000	48837000	174390000	339140000	390560000	432290000	20609000	161430000	171300000	294970000	279340000	360480000	172270000	15345000	45650000	20512000	180330000	493900000	639190000	296240000	3252300	48571000	46281000	221110000	566130000	540600000	383330000	2784400	52214000	27047000
P06787	P06787	9	9	9	Calmodulin	CMD1	sp|P06787|CALM_YEAST Calmodulin OS=Saccharomyces cerevisiae (strain ATCC 204508 / S288c) OX=559292 GN=CMD1 PE=1 SV=1	16.135	147	147	0	323.31	1011900000	1254100000	1102100000	751310000	791830000	602230000	668470000	1170800000	1036700000	1384800000	991330000	848010000	658950000	787570000	1257900000	1031400000	960340000	849730000	749450000	630670000	900200000	993230000	898180000	1513600000	1071100000	954620000	930680000	1042700000	1110400000	973760000	2113700000	1403400000	1120700000	935200000	977380000	1031200000	987750000
P06838	P06838	9	9	9	DNA repair protein RAD10	RAD10	sp|P06838|RAD10_YEAST DNA repair protein RAD10 OS=Saccharomyces cerevisiae (strain ATCC 204508 / S288c) OX=559292 GN=RAD10 PE=1 SV=1	24.311	210	210	0	16.051	0	0	0	34926000	30999000	0	0	0	0	0	28431000	0	0	0	0	0	0	32706000	0	0	0	12930000	0	26643000	41917000	65756000	49336000	17724000	0	0	43780000	60143000	61294000	41599000	0	12784000	0
P06839	P06839	35	35	35	DNA repair helicase RAD3	RAD3	sp|P06839|RAD3_YEAST General transcription and DNA repair factor IIH helicase subunit XPD OS=Saccharomyces cerevisiae (strain ATCC 204508 / S288c) OX=559292 GN=RAD3 PE=1 SV=1	89.785	778	778	0	233.25	10433000	3429300	51052000	92255000	148400000	136800000	10773000	17364000	10765000	40218000	110540000	156910000	204150000	19360000	31295000	11587000	46267000	72864000	102080000	94274000	9513100	25549000	11507000	42694000	208010000	273220000	156370000	21268000	1948300	14044000	72554000	179760000	209830000	162430000	18609000	18128000	4100500
P06843	P06843	10	10	10	Protein SPT2	SPT2	sp|P06843|SPT2_YEAST Protein SPT2 OS=Saccharomyces cerevisiae (strain ATCC 204508 / S288c) OX=559292 GN=SPT2 PE=1 SV=1	38.551	333	333	0.0002264	3.9619	0	0	0	0	0	48282000	0	0	0	0	0	0	56724000	0	31504000	0	0	0	0	90889000	0	0	16545000	18872000	26099000	68168000	235350000	16972000	0	0	0	23615000	48929000	172670000	36974000	0	0
P06844	P06844	11	11	11	Protein SPT3	SPT3	sp|P06844|SPT3_YEAST Protein SPT3 OS=Saccharomyces cerevisiae (strain ATCC 204508 / S288c) OX=559292 GN=SPT3 PE=1 SV=1	38.8	337	337	0	136.9	17219000	0	26599000	35941000	68602000	36371000	0	0	16142000	24179000	50588000	64554000	58086000	0	0	21866000	26775000	39013000	48386000	32730000	0	0	10694000	36747000	95167000	105890000	63063000	0	32645000	15485000	54456000	97761000	125820000	88479000	0	0	0
P07143	P07143	10	10	10	Cytochrome c1, heme protein, mitochondrial	CYT1	sp|P07143|CY1_YEAST Cytochrome c1, heme protein, mitochondrial OS=Saccharomyces cerevisiae (strain ATCC 204508 / S288c) OX=559292 GN=CYT1 PE=1 SV=1	34.054	309	309	0	323.31	759350000	1586500000	474920000	2937800	0	0	0	641470000	1284500000	498580000	2442800	0	0	0	801440000	1218500000	410020000	4765900	0	0	0	334180000	426350000	162240000	0	0	0	0	310280000	301440000	127610000	0	0	0	0	484840000	568050000
P07149	P07149	131	131	131	Fatty acid synthase subunit beta;3-hydroxyacyl-[acyl-carrier-protein] dehydratase;Enoyl-[acyl-carrier-protein] reductase [NADH];[Acyl-carrier-protein] acetyltransferase;[Acyl-carrier-protein] malonyltransferase;S-acyl fatty acid synthase thioesterase	FAS1	sp|P07149|FAS1_YEAST Fatty acid synthase subunit beta OS=Saccharomyces cerevisiae (strain ATCC 204508 / S288c) OX=559292 GN=FAS1 PE=1 SV=2	228.69	2051	2051	0	323.31	2989400000	1900600000	1084100000	1413600000	1631100000	3634700000	4408200000	2701300000	2054800000	1297500000	1711700000	1433700000	3377300000	4493100000	2325900000	1733000000	1438700000	1668200000	1953800000	3580500000	4377300000	2593100000	2214000000	1703900000	1566400000	1620200000	2671000000	4083500000	2288200000	2458400000	1677700000	1520200000	1413700000	3090700000	3950100000	2444500000	2433400000
P07170	P07170	32	32	32	Adenylate kinase	ADK1	sp|P07170|KAD2_YEAST Adenylate kinase OS=Saccharomyces cerevisiae (strain ATCC 204508 / S288c) OX=559292 GN=ADK1 PE=1 SV=2	24.254	222	222	0	323.31	817700000	727810000	441460000	503360000	468410000	207450000	1995500000	672340000	753880000	532230000	473230000	445720000	249500000	1560100000	477370000	689340000	517570000	618380000	562800000	304570000	1965600000	1146300000	1140300000	1091100000	624660000	482940000	450550000	2273800000	966820000	1264800000	950840000	578300000	632730000	337080000	2069100000	990320000	1306800000
P07172	P07172	18	18	18	Histidinol-phosphate aminotransferase	HIS5	sp|P07172|HIS8_YEAST Histidinol-phosphate aminotransferase OS=Saccharomyces cerevisiae (strain ATCC 204508 / S288c) OX=559292 GN=HIS5 PE=3 SV=2	42.646	385	385	0	272.06	112150000	107690000	78163000	85747000	93451000	89838000	356840000	103050000	113370000	90327000	98619000	88877000	85597000	335860000	54648000	85462000	103370000	121410000	94013000	112620000	305000000	121460000	120960000	111550000	93944000	87425000	47033000	311060000	83483000	164900000	106720000	91987000	89911000	66272000	302820000	112940000	140620000
P07213	P07213	48	48	48	Mitochondrial import receptor subunit TOM70	TOM70	sp|P07213|TOM70_YEAST Mitochondrial import receptor subunit TOM70 OS=Saccharomyces cerevisiae (strain ATCC 204508 / S288c) OX=559292 GN=TOM70 PE=1 SV=2	70.122	617	617	0	323.31	1794500000	2702400000	832490000	41589000	6079600	0	9368400	1805000000	2657700000	803880000	23066000	4427900	0	13998000	1948000000	2349100000	745110000	34059000	10040000	1728500	9532700	1898600000	2024300000	918780000	15891000	4499200	294110	0	1717100000	1881700000	733450000	14722000	5259100	0	996270	1776900000	1620400000
P07236	P07236	25	25	25	Threonine--tRNA ligase, mitochondrial	MST1	sp|P07236|SYTM_YEAST Threonine--tRNA ligase, mitochondrial OS=Saccharomyces cerevisiae (strain ATCC 204508 / S288c) OX=559292 GN=MST1 PE=1 SV=2	54.091	462	462	0	148.45	120080000	204190000	56501000	0	0	0	0	128380000	178680000	53574000	0	0	0	0	140130000	199700000	57842000	0	0	0	0	115260000	146680000	37305000	0	0	0	0	121290000	122040000	44081000	0	0	0	0	122050000	134840000
P07244	P07244	43	43	43	Bifunctional purine biosynthetic protein ADE5,7;Phosphoribosylamine--glycine ligase;Phosphoribosylformylglycinamidine cyclo-ligase	ADE5,7	sp|P07244|PUR2_YEAST Bifunctional purine biosynthetic protein ADE5,7 OS=Saccharomyces cerevisiae (strain ATCC 204508 / S288c) OX=559292 GN=ADE57 PE=1 SV=1	86.067	802	802	0	323.31	354650000	262910000	157350000	185980000	170430000	80380000	734020000	284900000	321250000	212640000	243670000	183540000	76508000	810360000	174400000	211530000	203360000	235350000	236640000	122720000	656890000	343330000	332130000	260800000	243250000	178510000	141160000	789480000	234800000	393760000	251730000	204610000	199460000	122740000	731850000	263020000	339350000
P07245	P07245	63	59	59	C-1-tetrahydrofolate synthase, cytoplasmic;Methylenetetrahydrofolate dehydrogenase;Methenyltetrahydrofolate cyclohydrolase;Formyltetrahydrofolate synthetase	ADE3	sp|P07245|C1TC_YEAST C-1-tetrahydrofolate synthase, cytoplasmic OS=Saccharomyces cerevisiae (strain ATCC 204508 / S288c) OX=559292 GN=ADE3 PE=1 SV=1	102.2	946	946	0	323.31	641890000	470480000	455860000	788000000	1310800000	2749400000	646040000	643260000	559950000	561860000	977070000	1496300000	3140700000	745550000	553270000	433010000	436020000	668380000	1325400000	4098300000	715180000	587570000	527540000	580750000	1020100000	1889000000	3914400000	725270000	466280000	529230000	540590000	915490000	1303000000	3924600000	687350000	573480000	600640000
P07246	P07246	23	21	21	Alcohol dehydrogenase 3, mitochondrial	ADH3	sp|P07246|ADH3_YEAST Alcohol dehydrogenase 3, mitochondrial OS=Saccharomyces cerevisiae (strain ATCC 204508 / S288c) OX=559292 GN=ADH3 PE=1 SV=2	40.369	375	375	0	146.9	2250800000	4216200000	1159700000	2851700	1166800	1705600	32187000	2051700000	3877600000	837550000	5931200	1210500	12641000	9527900	2187200000	3493600000	1246700000	13558000	1433300	7407900	0	2260500000	2716000000	983910000	2819800	769540	1770200	1116100	2926200000	2444200000	702890000	4992800	654670	1779800	541730	2132600000	2824800000
P07248	P07248	51	51	51	Regulatory protein ADR1	ADR1	sp|P07248|ADR1_YEAST Regulatory protein ADR1 OS=Saccharomyces cerevisiae (strain ATCC 204508 / S288c) OX=559292 GN=ADR1 PE=1 SV=2	150.94	1323	1323	0	323.31	0	0	843570	13384000	11192000	9138900	0	4040700	1993900	2652200	16181000	15594000	15584000	0	0	31775000	10447000	49665000	30773000	6174800	932410	9490900	5580200	72612000	151750000	172380000	137160000	14245000	1550000	6858100	78226000	158170000	153510000	114670000	13005000	3807700	1942800
P07249	P07249	2	2	2	Arginine metabolism regulation protein I	ARG80	sp|P07249|ARGR1_YEAST Arginine metabolism regulation protein I OS=Saccharomyces cerevisiae (strain ATCC 204508 / S288c) OX=559292 GN=ARG80 PE=1 SV=2	19.487	177	177	0.00022411	3.4617	0	0	0	0	0	0	0	0	0	0	0	0	0	0	0	0	0	0	22755000	0	0	0	0	0	16258000	21494000	11739000	0	0	0	0	16328000	24686000	0	0	0	0
P07250	P07250	3	3	3	Inositol polyphosphate multikinase	ARG82	sp|P07250|IPMK_YEAST Inositol polyphosphate multikinase OS=Saccharomyces cerevisiae (strain ATCC 204508 / S288c) OX=559292 GN=ARG82 PE=1 SV=1	40.353	355	355	0	31.728	0	0	0	0	0	0	24400000	0	0	0	0	0	0	16650000	0	0	0	0	0	0	14360000	21313000	12132000	0	0	0	0	25625000	0	14532000	0	0	0	0	24040000	0	19422000
P07251	P07251	45	45	45	ATP synthase subunit alpha, mitochondrial	ATP1	sp|P07251|ATPA_YEAST ATP synthase subunit alpha, mitochondrial OS=Saccharomyces cerevisiae (strain ATCC 204508 / S288c) OX=559292 GN=ATP1 PE=1 SV=5	58.607	545	545	0	323.31	6243300000	10210000000	2857200000	18434000	629390	0	0	7509700000	9932600000	2779300000	38639000	3120200	0	0	6559800000	8089400000	2613900000	46516000	1090900	7360700	0	3859500000	5966100000	2450600000	29648000	347340	0	0	5560800000	5048600000	1714400000	13488000	0	395080	0	3737600000	3973900000
P07252	P07252	16	16	16	Cytochrome B pre-mRNA-processing protein 1	CBP1	sp|P07252|CBP1_YEAST Cytochrome B pre-mRNA-processing protein 1 OS=Saccharomyces cerevisiae (strain ATCC 204508 / S288c) OX=559292 GN=CBP1 PE=1 SV=1	76.171	654	654	0	22.391	79903000	147070000	0	0	0	0	0	11181000	137210000	0	19076000	40917000	0	33968000	31612000	112440000	30144000	45359000	0	86384000	43453000	33242000	72312000	14918000	26396000	34749000	65824000	31529000	35817000	28005000	14937000	0	0	62144000	0	32876000	20749000
P07253	P07253	16	16	16	Cytochrome B pre-mRNA-processing protein 6	CBP6	sp|P07253|CBP6_YEAST Cytochrome B pre-mRNA-processing protein 6 OS=Saccharomyces cerevisiae (strain ATCC 204508 / S288c) OX=559292 GN=CBP6 PE=1 SV=1	18.678	162	162	0	182.21	308330000	551700000	172860000	0	0	0	0	296490000	431860000	147130000	25609000	0	0	0	319090000	509760000	137330000	0	26656000	0	0	159180000	258970000	110990000	0	0	0	0	195650000	175320000	83831000	0	0	0	0	134730000	264310000
P07255	P07255	4	4	4	Cytochrome c oxidase subunit 7A	COX9	sp|P07255|COX9_YEAST Cytochrome c oxidase subunit 9, mitochondrial OS=Saccharomyces cerevisiae (strain ATCC 204508 / S288c) OX=559292 GN=COX9 PE=1 SV=2	6.9631	59	59	0	5.3191	927110000	1595600000	531530000	0	0	0	0	785670000	1218900000	270080000	0	0	0	0	1444500000	1929300000	606820000	37844000	0	0	0	283890000	371760000	149500000	0	0	0	0	271630000	289160000	144630000	0	0	0	0	280980000	357480000
P07256	P07256	30	30	30	Cytochrome b-c1 complex subunit 1, mitochondrial	COR1	sp|P07256|QCR1_YEAST Cytochrome b-c1 complex subunit 1, mitochondrial OS=Saccharomyces cerevisiae (strain ATCC 204508 / S288c) OX=559292 GN=COR1 PE=1 SV=1	50.227	457	457	0	323.31	2117300000	4299000000	1466500000	3468900	0	0	0	2154100000	2967800000	1066700000	1634200	0	0	0	2070700000	2848600000	1039000000	4695800	0	0	0	1227400000	1594500000	526460000	0	2653300	0	0	1144300000	1300200000	405960000	0	0	0	0	1213400000	1547000000
P07257	P07257	36	36	36	Cytochrome b-c1 complex subunit 2, mitochondrial	QCR2	sp|P07257|QCR2_YEAST Cytochrome b-c1 complex subunit 2, mitochondrial OS=Saccharomyces cerevisiae (strain ATCC 204508 / S288c) OX=559292 GN=QCR2 PE=1 SV=1	40.478	368	368	0	323.31	2800100000	4385300000	1477400000	11795000	0	0	0	3304600000	4181200000	1366900000	13718000	0	0	0	3032900000	4029200000	1367600000	29589000	0	0	0	1621500000	2186500000	896210000	4040400	0	0	0	2124600000	1968200000	730810000	1711000	0	0	0	1509400000	1947800000
P07258	P07258	26	26	26	Carbamoyl-phosphate synthase arginine-specific small chain	CPA1	sp|P07258|CARA_YEAST Carbamoyl-phosphate synthase arginine-specific small chain OS=Saccharomyces cerevisiae (strain ATCC 204508 / S288c) OX=559292 GN=CPA1 PE=1 SV=1	45.361	411	411	0	323.31	478970000	382340000	224010000	259950000	254700000	106980000	1646100000	474860000	550200000	370690000	408240000	272210000	142890000	1888900000	298360000	342980000	328120000	433440000	402200000	153600000	1244800000	161600000	174460000	153510000	112720000	83165000	62370000	424380000	145050000	239180000	138430000	136810000	100100000	65670000	478820000	157050000	218370000
P07259	P07259	148	148	145	Protein URA2;Glutamine-dependent carbamoyl-phosphate synthase;Aspartate carbamoyltransferase	URA2	sp|P07259|PYR1_YEAST Protein URA2 OS=Saccharomyces cerevisiae (strain ATCC 204508 / S288c) OX=559292 GN=URA2 PE=1 SV=5	245.04	2214	2214	0	323.31	855910000	571780000	365920000	480420000	591720000	813050000	1211200000	757500000	618920000	428110000	551060000	541070000	745650000	1296700000	716240000	511090000	461990000	678700000	735610000	770500000	1393500000	583460000	498810000	376810000	365620000	357340000	452470000	971200000	493560000	531900000	362870000	323520000	324430000	391500000	912430000	610040000	646600000
P07260	P07260	17	17	17	Eukaryotic translation initiation factor 4E	CDC33	sp|P07260|IF4E_YEAST Eukaryotic translation initiation factor 4E OS=Saccharomyces cerevisiae (strain ATCC 204508 / S288c) OX=559292 GN=CDC33 PE=1 SV=1	24.254	213	213	0	323.31	1203300000	1143100000	1404300000	1875400000	2555900000	2744300000	1288300000	1376600000	1486500000	1905800000	2618600000	2869300000	3625000000	1391000000	1141000000	1317300000	2063500000	2083200000	2050600000	2692400000	1125600000	1047500000	831150000	1166500000	1627400000	2118600000	2768000000	1136900000	1033900000	1087500000	1555700000	1871100000	1850600000	2942500000	1088200000	1080100000	1201000000
P07261	P07261	15	15	15	Glycolytic genes transcriptional activator GCR1	GCR1	sp|P07261|GCR1_YEAST Glycolytic genes transcriptional activator GCR1 OS=Saccharomyces cerevisiae (strain ATCC 204508 / S288c) OX=559292 GN=GCR1 PE=1 SV=2	87.728	785	785	0	29.999	35391000	0	0	0	39843000	0	0	0	0	0	0	38521000	44301000	0	26440000	0	15641000	0	0	0	0	14319000	0	15969000	0	0	0	0	25624000	0	0	18452000	0	0	0	21214000	0
P07262	P07262	35	35	27	NADP-specific glutamate dehydrogenase 1	GDH1	sp|P07262|DHE4_YEAST NADP-specific glutamate dehydrogenase 1 OS=Saccharomyces cerevisiae (strain ATCC 204508 / S288c) OX=559292 GN=GDH1 PE=1 SV=2	49.569	454	454	0	323.31	1582800000	1162800000	760190000	922560000	942300000	1071200000	3138500000	1375800000	1345500000	943150000	1143300000	935330000	921890000	3766300000	1049500000	1226800000	961330000	1041900000	1018000000	688100000	3927300000	997890000	962850000	755370000	663480000	524740000	632230000	2171100000	799180000	1021700000	709580000	561200000	613370000	594980000	2038600000	871930000	1148000000
P07263-2;P07263	P07263-2;P07263	40;39	40;39	40;39	Histidine--tRNA ligase, mitochondrial	HTS1	sp|P07263-2|SYH_YEAST Isoform Cytoplasmic of Histidine--tRNA ligase, mitochondrial OS=Saccharomyces cerevisiae (strain ATCC 204508 / S288c) OX=559292 GN=HTS1;sp|P07263|SYH_YEAST Histidine--tRNA ligase, mitochondrial OS=Saccharomyces cerevisiae (strain ATCC	57.75	526	526;546	0	323.31	527510000	537870000	322790000	319410000	317180000	315590000	913410000	507470000	519070000	343490000	382720000	352880000	369300000	1025000000	457870000	504440000	365860000	361580000	378110000	355300000	896140000	466520000	507110000	368470000	341240000	303860000	349420000	810770000	366580000	559140000	350340000	294640000	307510000	317480000	787930000	451360000	536320000
P07264	P07264	58	58	58	3-isopropylmalate dehydratase	LEU1	sp|P07264|LEUC_YEAST 3-isopropylmalate dehydratase OS=Saccharomyces cerevisiae (strain ATCC 204508 / S288c) OX=559292 GN=LEU1 PE=1 SV=3	85.793	779	779	0	323.31	760380000	679470000	439480000	454890000	417500000	182840000	2049100000	639140000	665860000	495920000	524860000	435130000	198740000	1914100000	505540000	599530000	564750000	669010000	612020000	261260000	1840000000	633620000	623790000	510510000	413640000	335020000	238560000	1295300000	423880000	728820000	480170000	349820000	311450000	167850000	1283300000	566010000	748990000
P07266	P07266	20	20	20	Mitochondrial RNA-splicing protein MRS1	MRS1	sp|P07266|MRS1_YEAST Mitochondrial RNA-splicing protein MRS1 OS=Saccharomyces cerevisiae (strain ATCC 204508 / S288c) OX=559292 GN=MRS1 PE=1 SV=2	41.289	363	363	0	323.31	121000000	229350000	64982000	0	0	0	0	134270000	202770000	63031000	0	0	0	0	146170000	175870000	62844000	0	0	0	0	62918000	130440000	16785000	0	0	0	0	113370000	103550000	24647000	0	0	0	0	101130000	146320000
P07267	P07267	23	23	23	Saccharopepsin	PEP4	sp|P07267|CARP_YEAST Saccharopepsin OS=Saccharomyces cerevisiae (strain ATCC 204508 / S288c) OX=559292 GN=PEP4 PE=1 SV=1	44.498	405	405	0	323.31	1207600000	1309100000	2364300000	1711200000	802090000	358700000	195270000	1045200000	838700000	1399700000	1351400000	868310000	335930000	162460000	1092100000	1203900000	1886100000	1458800000	890720000	280870000	251180000	4643300000	4638400000	2908600000	1050500000	585930000	298730000	150020000	4971700000	3873200000	2959800000	1149000000	644230000	313660000	138930000	4832300000	4591100000
P07269	P07269	12	12	12	Regulatory protein PHO2	PHO2	sp|P07269|PHO2_YEAST Regulatory protein PHO2 OS=Saccharomyces cerevisiae (strain ATCC 204508 / S288c) OX=559292 GN=PHO2 PE=1 SV=1	63.39	559	559	0	88.329	0	10109000	24092000	112440000	79072000	75452000	0	0	7319100	24301000	50889000	54926000	158530000	0	0	30651000	33694000	57531000	83391000	34584000	10736000	0	11233000	76521000	242080000	295000000	103070000	8957900	11793000	0	109660000	278630000	230580000	148190000	8414700	10417000	5444600
P07270	P07270	10	10	10	Phosphate system positive regulatory protein PHO4	PHO4	sp|P07270|PHO4_YEAST Phosphate system positive regulatory protein PHO4 OS=Saccharomyces cerevisiae (strain ATCC 204508 / S288c) OX=559292 GN=PHO4 PE=1 SV=4	34.088	312	312	0	20.278	45646000	0	32569000	269850000	363390000	318980000	64118000	0	0	38696000	54589000	55426000	158350000	6612100	0	28262000	38167000	53929000	64893000	428930000	67144000	0	0	59081000	91893000	90527000	55077000	0	0	0	44958000	99647000	88518000	72771000	0	0	0
P07271-2;P07271	P07271-2;P07271	17;17	17;17	17;17	ATP-dependent DNA helicase PIF1	PIF1	sp|P07271-2|PIF1_YEAST Isoform Nuclear of ATP-dependent DNA helicase PIF1 OS=Saccharomyces cerevisiae (strain ATCC 204508 / S288c) OX=559292 GN=PIF1;sp|P07271|PIF1_YEAST ATP-dependent DNA helicase PIF1 OS=Saccharomyces cerevisiae (strain ATCC 204508 / S288	93.098	820	820;859	0	26.598	0	32857000	0	0	0	39663000	0	22065000	33137000	0	0	8878000	26698000	0	37699000	46592000	0	0	0	26351000	0	0	38558000	0	11251000	31158000	109260000	0	0	18571000	0	0	19374000	76925000	0	22793000	28560000
P07272	P07272	3	3	3	Pyrimidine pathway regulatory protein 1	PPR1	sp|P07272|PPR1_YEAST Pyrimidine pathway regulatory protein 1 OS=Saccharomyces cerevisiae (strain ATCC 204508 / S288c) OX=559292 GN=PPR1 PE=1 SV=1	102.72	904	904	0.0032715	1.9659	0	0	0	0	0	0	0	0	0	0	0	0	0	0	0	0	0	0	0	0	0	0	0	0	0	0	0	0	0	0	0	0	0	0	0	0	0
P07273	P07273	24	24	24	Transcription elongation factor S-II	DST1	sp|P07273|TFS2_YEAST Transcription elongation factor S-II OS=Saccharomyces cerevisiae (strain ATCC 204508 / S288c) OX=559292 GN=DST1 PE=1 SV=4	34.843	309	309	0	323.31	219780000	191250000	198980000	276530000	471270000	629320000	300910000	225450000	245610000	253080000	366550000	539180000	815760000	251770000	243000000	180380000	218100000	271290000	388860000	808820000	313380000	242040000	285070000	382150000	471550000	643690000	1103000000	326100000	219910000	300220000	350950000	448500000	590740000	1238600000	349170000	232190000	294040000
P07274	P07274	10	10	10	Profilin	PFY1	sp|P07274|PROF_YEAST Profilin OS=Saccharomyces cerevisiae (strain ATCC 204508 / S288c) OX=559292 GN=PFY1 PE=1 SV=2	13.677	126	126	0	323.31	216280000	218860000	174680000	186380000	118300000	0	551980000	189280000	226990000	175100000	192470000	166600000	27384000	480790000	143400000	170750000	210230000	254430000	175350000	127320000	476300000	369690000	445980000	370400000	312480000	148840000	137870000	698970000	329550000	498690000	349220000	251730000	238870000	110890000	740090000	357820000	386570000
P07275	P07275	32	32	32	Delta-1-pyrroline-5-carboxylate dehydrogenase, mitochondrial	PUT2	sp|P07275|PUT2_YEAST Delta-1-pyrroline-5-carboxylate dehydrogenase, mitochondrial OS=Saccharomyces cerevisiae (strain ATCC 204508 / S288c) OX=559292 GN=PUT2 PE=1 SV=2	64.434	575	575	0	323.31	1037500000	1673900000	430030000	0	0	0	0	934390000	1324100000	542150000	6471200	0	14419000	0	754330000	1455600000	466750000	2970300	0	0	0	942020000	1263700000	485350000	0	0	0	0	1247600000	921630000	383030000	0	0	0	0	720180000	750530000
P07276	P07276	15	15	15	DNA repair protein RAD2	RAD2	sp|P07276|RAD2_YEAST DNA repair protein RAD2 OS=Saccharomyces cerevisiae (strain ATCC 204508 / S288c) OX=559292 GN=RAD2 PE=1 SV=2	117.84	1031	1031	0	17.583	0	0	0	0	0	0	0	0	17245000	30595000	7609600	0	0	0	0	0	0	18826000	12769000	18164000	0	0	0	9804300	16220000	18292000	23953000	19345000	0	0	0	16637000	11838000	0	19359000	13409000	0
P07277	P07277	18	18	18	Mevalonate kinase	ERG12	sp|P07277|ERG12_YEAST Mevalonate kinase OS=Saccharomyces cerevisiae (strain ATCC 204508 / S288c) OX=559292 GN=ERG12 PE=1 SV=1	48.459	443	443	0	166.22	100770000	80366000	55762000	57597000	45271000	33022000	223830000	97042000	95879000	73820000	65638000	46479000	10048000	199250000	63305000	67967000	76260000	101850000	86480000	36077000	240510000	107830000	107480000	70736000	82890000	54088000	31887000	204770000	79542000	108360000	72880000	58608000	48633000	27172000	165270000	98533000	130460000
P07278	P07278	33	33	33	cAMP-dependent protein kinase regulatory subunit	BCY1	sp|P07278|KAPR_YEAST cAMP-dependent protein kinase regulatory subunit OS=Saccharomyces cerevisiae (strain ATCC 204508 / S288c) OX=559292 GN=BCY1 PE=1 SV=4	47.218	416	416	0	323.31	295320000	199740000	342380000	470740000	555420000	475650000	208460000	291680000	246440000	338160000	532640000	584360000	502550000	231250000	274750000	201400000	351320000	489160000	528380000	437150000	220500000	321220000	256590000	489100000	586870000	730780000	745570000	304150000	316530000	345030000	610280000	731790000	836640000	743020000	331920000	284450000	233840000
P07281;P07280	P07281;P07280	15;15	15;15	15;15	40S ribosomal protein S19-B;40S ribosomal protein S19-A	RPS19B;RPS19A	sp|P07281|RS19B_YEAST 40S ribosomal protein S19-B OS=Saccharomyces cerevisiae (strain ATCC 204508 / S288c) OX=559292 GN=RPS19B PE=1 SV=2;sp|P07280|RS19A_YEAST 40S ribosomal protein S19-A OS=Saccharomyces cerevisiae (strain ATCC 204508 / S288c) OX=559292 GN	15.891	144	144;144	0	323.31	11199000000	7831700000	6195100000	10535000000	17956000000	31161000000	8322600000	12084000000	10305000000	9409500000	16936000000	24819000000	46366000000	10928000000	9490500000	6402800000	6600400000	9799800000	19444000000	52992000000	12184000000	5984600000	5129200000	5503200000	7823600000	12923000000	30147000000	5773900000	6088100000	5336500000	4985600000	7940900000	11177000000	31189000000	6184600000	5930700000	5630700000
P07283	P07283	24	24	24	Phosphomannomutase	SEC53	sp|P07283|PMM_YEAST Phosphomannomutase OS=Saccharomyces cerevisiae (strain ATCC 204508 / S288c) OX=559292 GN=SEC53 PE=1 SV=1	29.063	254	254	0	323.31	1285300000	1040500000	753150000	832270000	648760000	248050000	3587500000	1256800000	1405900000	1006400000	929850000	683100000	328610000	3533000000	825980000	1125300000	979590000	976030000	873430000	368720000	3275400000	1521600000	1682100000	1397900000	1031100000	734240000	511100000	3926800000	1231100000	2026200000	1364800000	979150000	956830000	415190000	3731800000	1213700000	1791000000
P07284	P07284	36	36	36	Serine--tRNA ligase, cytoplasmic	SES1	sp|P07284|SYSC_YEAST Serine--tRNA ligase, cytoplasmic OS=Saccharomyces cerevisiae (strain ATCC 204508 / S288c) OX=559292 GN=SES1 PE=1 SV=2	53.309	462	462	0	323.31	952690000	711590000	442430000	468670000	434250000	207520000	2031200000	772610000	712410000	464910000	531550000	408980000	217420000	2030500000	559240000	637830000	523680000	561780000	496320000	233390000	2041000000	795100000	756750000	555610000	499030000	351600000	279250000	1752000000	583840000	805970000	530480000	416040000	423870000	235920000	1617500000	677830000	953880000
P07285	P07285	16	16	16	Anthranilate phosphoribosyltransferase	TRP4	sp|P07285|TRPD_YEAST Anthranilate phosphoribosyltransferase OS=Saccharomyces cerevisiae (strain ATCC 204508 / S288c) OX=559292 GN=TRP4 PE=1 SV=1	41.374	380	380	0	179.77	105630000	94016000	85132000	79763000	127270000	179830000	208910000	85102000	71343000	70473000	88844000	88631000	102990000	254170000	59268000	92479000	77954000	88597000	98022000	68445000	270000000	77999000	87534000	69701000	59578000	52944000	59623000	173460000	57691000	100630000	69615000	59703000	67716000	59423000	174780000	83656000	107540000
P07286	P07286	4	4	4	UDP-N-acetylglucosamine--dolichyl-phosphate N-acetylglucosaminephosphotransferase	ALG7	sp|P07286|GPT_YEAST UDP-N-acetylglucosamine--dolichyl-phosphate N-acetylglucosaminephosphotransferase OS=Saccharomyces cerevisiae (strain ATCC 204508 / S288c) OX=559292 GN=ALG7 PE=3 SV=1	50.367	448	448	0	6.055	29624000	37438000	33658000	34760000	0	0	0	24447000	19271000	17935000	15033000	8538300	0	0	47539000	0	45699000	31699000	0	0	0	40596000	51866000	28862000	0	0	0	0	52566000	35903000	22061000	0	0	0	0	36667000	14048000
P07342	P07342	44	44	44	Acetolactate synthase catalytic subunit, mitochondrial	ILV2	sp|P07342|ILVB_YEAST Acetolactate synthase catalytic subunit, mitochondrial OS=Saccharomyces cerevisiae (strain ATCC 204508 / S288c) OX=559292 GN=ILV2 PE=1 SV=1	74.936	687	687	0	323.31	5180600000	8405100000	2790300000	11265000	0	0	9751200	5623100000	8714800000	2392800000	4994600	740010	1643100	4394200	5992100000	8376100000	2659600000	32919000	787660	0	385040	3287400000	4147400000	1396900000	0	0	0	10981000	3611800000	3241000000	1142100000	513310	0	0	2531400	3274000000	3746300000
P07347	P07347	19	19	19	N-terminal acetyltransferase A complex catalytic subunit ARD1	ARD1	sp|P07347|ARD1_YEAST N-terminal acetyltransferase A complex catalytic subunit ARD1 OS=Saccharomyces cerevisiae (strain ATCC 204508 / S288c) OX=559292 GN=ARD1 PE=1 SV=2	27.603	238	238	0	174.47	128010000	100680000	58753000	164160000	275140000	352020000	130090000	132770000	113450000	126270000	278810000	348900000	424410000	123610000	116410000	88509000	98450000	131260000	203720000	359680000	163520000	106120000	97034000	108220000	183910000	314010000	467210000	130290000	106250000	106850000	99711000	149030000	205710000	459900000	129340000	105070000	96753000
P07390	P07390	5	5	5	COX3 mRNA-specific translational activator PET494	PET494	sp|P07390|PT494_YEAST COX3 mRNA-specific translational activator PET494 OS=Saccharomyces cerevisiae (strain ATCC 204508 / S288c) OX=559292 GN=PET494 PE=1 SV=2	57.487	489	489	0.0049827	1.6656	0	18184000	0	0	0	0	0	0	0	0	0	0	0	0	0	21891000	0	0	0	0	0	0	0	0	0	0	0	0	0	0	0	0	0	0	0	0	0
P07560	P07560	20	20	18	Ras-related protein SEC4	SEC4	sp|P07560|SEC4_YEAST Ras-related protein SEC4 OS=Saccharomyces cerevisiae (strain ATCC 204508 / S288c) OX=559292 GN=SEC4 PE=1 SV=1	23.505	215	215	0	323.31	1163900000	1294800000	1801400000	1501700000	848020000	271160000	126000000	1240200000	1126200000	1423500000	1306000000	901410000	368790000	109130000	1366200000	1360300000	1587700000	1699800000	1167900000	416500000	136180000	1391400000	1489300000	2087500000	1158000000	624460000	431430000	211090000	1734600000	1326900000	2241300000	1442300000	865370000	470630000	189480000	1527600000	1560400000
P07702	P07702	84	84	84	L-aminoadipate-semialdehyde dehydrogenase	LYS2	sp|P07702|LYS2_YEAST L-2-aminoadipate reductase OS=Saccharomyces cerevisiae (strain ATCC 204508 / S288c) OX=559292 GN=LYS2 PE=1 SV=2	155.34	1392	1392	0	323.31	380440000	311650000	207730000	229100000	175480000	22530000	1166900000	324500000	332150000	216520000	249550000	192690000	12541000	1048300000	243140000	322250000	269710000	289080000	251230000	30443000	1081600000	309170000	333690000	255190000	224180000	155880000	84370000	818370000	218790000	369480000	240790000	189500000	179270000	726120000	772520000	277050000	410970000
P07703	P07703	26	26	26	DNA-directed RNA polymerases I and III subunit RPAC1	RPC40	sp|P07703|RPAC1_YEAST DNA-directed RNA polymerases I and III subunit RPAC1 OS=Saccharomyces cerevisiae (strain ATCC 204508 / S288c) OX=559292 GN=RPC40 PE=1 SV=1	37.686	335	335	0	323.31	490860000	373010000	742880000	1329600000	1636200000	1562800000	409920000	457210000	381140000	809350000	1468600000	1871500000	1721800000	386000000	486570000	287110000	744250000	1251100000	1399900000	1398400000	450560000	263760000	189720000	484010000	821390000	1050800000	1130800000	286270000	299880000	284450000	527070000	878810000	1155600000	1117200000	310460000	272400000	192440000
P07806-2;P07806	P07806-2;P07806	73;72	73;72	73;72	Valine--tRNA ligase, mitochondrial	VAS1	sp|P07806-2|SYV_YEAST Isoform Cytoplasmic of Valine--tRNA ligase, mitochondrial OS=Saccharomyces cerevisiae (strain ATCC 204508 / S288c) OX=559292 GN=VAS1;sp|P07806|SYV_YEAST Valine--tRNA ligase, mitochondrial OS=Saccharomyces cerevisiae (strain ATCC 20450	120.12	1058	1058;1104	0	323.31	1114800000	1084200000	582380000	485340000	432060000	164030000	2184600000	1005100000	1193100000	652320000	568820000	406230000	232240000	2266900000	951290000	1131700000	738490000	655540000	578750000	247930000	2462600000	998760000	1092400000	752120000	569590000	417020000	295370000	1945500000	813270000	1119200000	676820000	443940000	454920000	221280000	1826300000	962180000	1265400000
P07807	P07807	10	10	10	Dihydrofolate reductase	DFR1	sp|P07807|DYR_YEAST Dihydrofolate reductase OS=Saccharomyces cerevisiae (strain ATCC 204508 / S288c) OX=559292 GN=DFR1 PE=1 SV=2	24.261	211	211	0	63.674	40931000	119070000	18705000	0	0	0	36229000	56295000	98467000	38042000	0	0	0	48264000	77086000	129230000	43871000	11433000	0	0	57136000	96555000	126430000	58408000	32257000	0	0	88422000	129290000	144520000	58272000	26569000	18058000	0	82244000	98093000	132580000
P07834	P07834	9	9	9	Cell division control protein 4	CDC4	sp|P07834|CDC4_YEAST Cell division control protein 4 OS=Saccharomyces cerevisiae (strain ATCC 204508 / S288c) OX=559292 GN=CDC4 PE=1 SV=2	86.089	779	779	0	46.779	31608000	17752000	28573000	71529000	280720000	36045000	21278000	38964000	24297000	0	24326000	43794000	25254000	30761000	66073000	72584000	101260000	72791000	60846000	75028000	101310000	0	0	0	31113000	28765000	50463000	0	0	0	31928000	52745000	34838000	0	0	0	0
P07866	P07866	14	14	14	Guanine nucleotide exchange factor LTE1	LTE1	sp|P07866|LTE1_YEAST Guanine nucleotide exchange factor LTE1 OS=Saccharomyces cerevisiae (strain ATCC 204508 / S288c) OX=559292 GN=LTE1 PE=1 SV=2	163.15	1435	1435	0	10.554	27494000	22230000	22145000	0	0	0	0	18517000	10366000	14371000	0	0	0	0	33694000	42300000	28522000	27023000	18697000	13646000	0	22005000	36656000	23281000	0	0	0	0	38470000	0	32862000	24597000	7807800	0	0	29846000	0
P07884-2;P07884	P07884-2;P07884	17;17	17;17	17;17	tRNA dimethylallyltransferase, mitochondrial	MOD5	sp|P07884-2|MOD5_YEAST Isoform II of tRNA dimethylallyltransferase OS=Saccharomyces cerevisiae (strain ATCC 204508 / S288c) OX=559292 GN=MOD5;sp|P07884|MOD5_YEAST tRNA dimethylallyltransferase OS=Saccharomyces cerevisiae (strain ATCC 204508 / S288c) OX=559	49.081	417	417;428	0	29.152	48320000	100570000	16633000	0	0	109500000	11950000	90179000	90604000	17191000	43435000	15150000	78342000	30193000	86517000	163620000	42262000	24031000	0	164160000	88418000	118720000	114550000	72963000	81949000	56116000	45590000	104740000	68454000	130130000	55673000	66924000	25806000	65678000	106040000	126550000	181500000
P07991	P07991	27	27	27	Ornithine aminotransferase	CAR2	sp|P07991|OAT_YEAST Ornithine aminotransferase OS=Saccharomyces cerevisiae (strain ATCC 204508 / S288c) OX=559292 GN=CAR2 PE=1 SV=2	46.085	424	424	0	323.31	13571000	16166000	36658000	47214000	40758000	24912000	59638000	9471100	35121000	61839000	76495000	53941000	3519500	70062000	0	15053000	11384000	6087100	9891500	0	62307000	105110000	122840000	100870000	74989000	45496000	41585000	199280000	60315000	124820000	119750000	61024000	52724000	23358000	186430000	72840000	145980000
P08004	P08004	49	49	49	Chitin synthase 1	CHS1	sp|P08004|CHS1_YEAST Chitin synthase 1 OS=Saccharomyces cerevisiae (strain ATCC 204508 / S288c) OX=559292 GN=CHS1 PE=1 SV=2	129.87	1131	1131	0	323.31	79962000	117690000	156190000	127050000	51233000	10593000	0	118000000	103140000	183330000	181830000	78597000	9342400	0	98657000	97084000	150610000	177150000	109610000	6667700	0	174240000	181500000	353040000	329970000	192210000	73598000	0	215650000	170850000	381710000	414790000	222370000	81002000	0	199800000	180790000
P08018	P08018	24	24	24	MAP kinase kinase PBS2	PBS2	sp|P08018|PBS2_YEAST MAP kinase kinase PBS2 OS=Saccharomyces cerevisiae (strain ATCC 204508 / S288c) OX=559292 GN=PBS2 PE=1 SV=4	72.719	668	668	0	323.31	70093000	24275000	44047000	67104000	98849000	177780000	63521000	103270000	50979000	42554000	60567000	112810000	192120000	69650000	51883000	9343800	35082000	67605000	89925000	135850000	65117000	87289000	67527000	81214000	94737000	161010000	304650000	79888000	59017000	77030000	68857000	104710000	119890000	245460000	83331000	96080000	63256000
P08067	P08067	13	13	13	Cytochrome b-c1 complex subunit Rieske, mitochondrial	RIP1	sp|P08067|UCRI_YEAST Cytochrome b-c1 complex subunit Rieske, mitochondrial OS=Saccharomyces cerevisiae (strain ATCC 204508 / S288c) OX=559292 GN=RIP1 PE=1 SV=1	23.365	215	215	0	323.31	2101800000	3344400000	1300200000	17806000	0	0	0	1242200000	1974800000	537670000	11630000	0	0	0	1819600000	2330400000	946820000	27277000	0	0	0	947640000	1046200000	504990000	0	0	0	0	646690000	730240000	271760000	0	0	0	0	976870000	1080700000
P08153	P08153	5	5	5	Transcriptional factor SWI5	SWI5	sp|P08153|SWI5_YEAST Transcriptional factor SWI5 OS=Saccharomyces cerevisiae (strain ATCC 204508 / S288c) OX=559292 GN=SWI5 PE=1 SV=1	79.774	709	709	0	4.9168	0	0	0	0	0	0	0	0	0	0	0	0	0	0	0	0	0	0	0	0	0	63608000	41095000	0	0	0	0	0	117880000	44733000	0	0	0	0	0	0	0
P08417	P08417	28	28	28	Fumarate hydratase, mitochondrial	FUM1	sp|P08417|FUMH_YEAST Fumarate hydratase, mitochondrial OS=Saccharomyces cerevisiae (strain ATCC 204508 / S288c) OX=559292 GN=FUM1 PE=1 SV=2	53.151	488	488	0	323.31	814430000	1208100000	378560000	87101000	98836000	158660000	177620000	714590000	935150000	327340000	80397000	81809000	112660000	181590000	858230000	1069300000	345050000	81026000	90827000	124310000	178270000	798180000	966530000	378750000	94116000	107170000	139320000	226060000	796680000	694180000	291120000	86786000	83970000	131760000	192630000	798930000	830120000
P08425	P08425	21	21	21	Phenylalanine--tRNA ligase, mitochondrial	MSF1	sp|P08425|SYFM_YEAST Phenylalanine--tRNA ligase, mitochondrial OS=Saccharomyces cerevisiae (strain ATCC 204508 / S288c) OX=559292 GN=MSF1 PE=1 SV=3	54.828	469	469	0	240.54	103160000	168730000	76642000	0	10746000	0	0	175340000	244930000	60498000	0	0	0	0	146190000	198490000	31280000	0	0	0	0	79187000	151210000	52471000	0	0	0	0	142550000	92211000	39937000	2076500	0	0	0	110890000	97945000
P08432	P08432	9	9	9	Ornithine decarboxylase	SPE1	sp|P08432|DCOR_YEAST Ornithine decarboxylase OS=Saccharomyces cerevisiae (strain ATCC 204508 / S288c) OX=559292 GN=SPE1 PE=1 SV=1	52.285	466	466	0	13.121	0	0	0	4574700	0	0	41048000	4194200	0	0	0	0	0	16654000	0	8397500	8460000	19447000	23891000	0	85244000	0	0	0	0	0	0	0	0	0	0	0	0	0	0	0	0
P08456	P08456	3	3	3	CDP-diacylglycerol--serine O-phosphatidyltransferase	CHO1	sp|P08456|PSS_YEAST CDP-diacylglycerol--serine O-phosphatidyltransferase OS=Saccharomyces cerevisiae (strain ATCC 204508 / S288c) OX=559292 GN=CHO1 PE=1 SV=3	30.804	276	276	0	23.423	397790000	626560000	1673900000	625140000	164830000	18288000	0	659810000	607190000	1799500000	705850000	234920000	0	0	315850000	532680000	807430000	409250000	197590000	0	0	354410000	429070000	410010000	120980000	34302000	0	0	441250000	467370000	416650000	98304000	58360000	0	0	221130000	288860000
P08466	P08466	20	20	20	Mitochondrial nuclease	NUC1	sp|P08466|NUC1_YEAST Mitochondrial nuclease OS=Saccharomyces cerevisiae (strain ATCC 204508 / S288c) OX=559292 GN=NUC1 PE=1 SV=1	37.209	329	329	0	150.25	475320000	874630000	286410000	0	0	0	0	473640000	754080000	208780000	0	0	0	0	443280000	659050000	220880000	3195800	0	0	0	251320000	365960000	115750000	0	0	0	0	302030000	317070000	100640000	0	0	0	0	275950000	319450000
P08518	P08518	70	70	70	DNA-directed RNA polymerase II subunit RPB2	RPB2	sp|P08518|RPB2_YEAST DNA-directed RNA polymerase II subunit RPB2 OS=Saccharomyces cerevisiae (strain ATCC 204508 / S288c) OX=559292 GN=RPB2 PE=1 SV=2	138.75	1224	1224	0	323.31	408710000	246320000	203430000	252350000	337330000	358550000	509410000	430530000	278760000	216390000	282580000	329390000	418290000	434330000	476260000	328870000	284580000	242030000	313500000	324530000	409070000	342220000	219800000	203930000	228780000	244490000	283620000	426570000	369880000	290220000	220630000	223090000	239790000	299520000	396000000	380570000	282210000
P08524	P08524	23	23	23	Farnesyl pyrophosphate synthase	ERG20	sp|P08524|ERG20_YEAST Farnesyl pyrophosphate synthase OS=Saccharomyces cerevisiae (strain ATCC 204508 / S288c) OX=559292 GN=ERG20 PE=1 SV=2	40.483	352	352	0	323.31	917890000	720840000	469160000	500850000	442260000	225080000	2206200000	709210000	782500000	563690000	532780000	452470000	246630000	2296400000	589900000	761430000	665330000	653380000	562170000	280610000	2713200000	996820000	995680000	826920000	667400000	411260000	339220000	2349800000	790200000	1197900000	837210000	539840000	562840000	288970000	2235500000	865220000	1239700000
P08525	P08525	5	5	5	Cytochrome b-c1 complex subunit 8	QCR8	sp|P08525|QCR8_YEAST Cytochrome b-c1 complex subunit 8, mitochondrial OS=Saccharomyces cerevisiae (strain ATCC 204508 / S288c) OX=559292 GN=QCR8 PE=1 SV=2	10.974	94	94	0	53.614	935740000	1357600000	589740000	0	0	0	0	902740000	1005300000	298850000	0	245190000	0	0	1159200000	1824000000	615750000	20310000	0	0	0	648650000	703610000	286400000	0	175790000	0	0	441460000	523560000	184410000	0	0	0	0	599080000	636740000
P08536	P08536	11	11	11	Sulfate adenylyltransferase	MET3	sp|P08536|MET3_YEAST Sulfate adenylyltransferase OS=Saccharomyces cerevisiae (strain ATCC 204508 / S288c) OX=559292 GN=MET3 PE=1 SV=2	57.724	511	511	0	16.131	0	0	0	0	0	0	3694200	0	0	0	0	0	0	12850000	0	0	0	0	0	0	0	0	0	0	0	0	0	17956000	0	0	0	0	0	0	12285000	0	0
P08539	P08539	29	29	29	Guanine nucleotide-binding protein alpha-1 subunit	GPA1	sp|P08539|GPA1_YEAST Guanine nucleotide-binding protein alpha-1 subunit OS=Saccharomyces cerevisiae (strain ATCC 204508 / S288c) OX=559292 GN=GPA1 PE=1 SV=3	54.075	472	472	0	323.31	220870000	260630000	388340000	281880000	88132000	1883600	0	257260000	288470000	375010000	281130000	90623000	5567700	0	373790000	324120000	374650000	336230000	149150000	27570000	0	230040000	294350000	517080000	290440000	147650000	86193000	0	272730000	269530000	496570000	396720000	231380000	100360000	0	267410000	289350000
P08566	P08566	104	104	104	Pentafunctional AROM polypeptide;3-dehydroquinate synthase;3-phosphoshikimate 1-carboxyvinyltransferase;Shikimate kinase;3-dehydroquinate dehydratase;Shikimate dehydrogenase	ARO1	sp|P08566|ARO1_YEAST Pentafunctional AROM polypeptide OS=Saccharomyces cerevisiae (strain ATCC 204508 / S288c) OX=559292 GN=ARO1 PE=1 SV=1	174.75	1588	1588	0	323.31	524570000	412440000	456930000	605160000	799550000	1327000000	877830000	452590000	396920000	378960000	457830000	452900000	666770000	999710000	400010000	377160000	384570000	447690000	477360000	602260000	1034300000	392200000	351570000	365160000	377940000	394770000	568460000	668800000	310410000	377740000	336870000	358690000	402780000	617140000	620100000	380030000	439390000
P08593	P08593	12	12	12	Protein MSS18	MSS18	sp|P08593|MSS18_YEAST Protein MSS18 OS=Saccharomyces cerevisiae (strain ATCC 204508 / S288c) OX=559292 GN=MSS18 PE=1 SV=1	30.957	268	268	0	23.475	130860000	197070000	25898000	0	0	0	0	81281000	76118000	38895000	0	0	0	0	147890000	244040000	52913000	32668000	8662800	0	0	95705000	119060000	42220000	0	0	0	0	93101000	104170000	0	0	0	0	0	118980000	148070000
P08638	P08638	16	16	16	Regulatory protein LEU3	LEU3	sp|P08638|LEUR_YEAST Regulatory protein LEU3 OS=Saccharomyces cerevisiae (strain ATCC 204508 / S288c) OX=559292 GN=LEU3 PE=1 SV=1	100.15	886	886	0	205.37	0	0	0	16821000	28408000	14669000	0	0	0	0	17710000	40249000	53200000	0	23888000	11099000	23851000	24037000	35846000	21571000	10007000	0	0	25313000	75613000	100570000	42509000	0	0	0	41465000	116180000	104040000	65555000	0	0	0
P08678	P08678	50	50	50	Adenylate cyclase	CYR1	sp|P08678|CYAA_YEAST Adenylate cyclase OS=Saccharomyces cerevisiae (strain ATCC 204508 / S288c) OX=559292 GN=CYR1 PE=1 SV=2	227.83	2026	2026	0	117.33	20403000	23474000	60089000	72149000	50609000	105760000	65329000	29314000	56863000	38988000	45413000	50481000	132030000	94732000	37189000	44558000	36010000	68119000	60479000	82419000	75376000	40794000	25293000	72186000	244630000	187910000	189610000	97253000	17023000	24601000	60851000	97081000	112050000	171210000	55165000	50126000	19156000
P08679	P08679	26	25	24	Citrate synthase, peroxisomal	CIT2	sp|P08679|CISY2_YEAST Citrate synthase, peroxisomal OS=Saccharomyces cerevisiae (strain ATCC 204508 / S288c) OX=559292 GN=CIT2 PE=1 SV=1	51.413	460	460	0	234.12	171090000	142520000	201330000	306860000	273430000	211780000	69416000	204370000	143830000	225050000	353950000	343970000	272930000	87161000	139430000	146270000	161430000	238760000	218840000	186240000	40965000	252170000	155210000	282060000	442560000	319730000	217990000	85720000	258370000	156570000	326160000	542180000	368470000	203410000	76986000	338540000	180330000
P08964	P08964	53	53	53	Myosin-1	MYO1	sp|P08964|MYO1_YEAST Myosin-1 OS=Saccharomyces cerevisiae (strain ATCC 204508 / S288c) OX=559292 GN=MYO1 PE=1 SV=3	223.63	1928	1928	0	152.16	357300000	200710000	92450000	122520000	91496000	168230000	106280000	458290000	131840000	53342000	57337000	120750000	242140000	147260000	739300000	421680000	86285000	104250000	118040000	321280000	73803000	65933000	94762000	43860000	53338000	92238000	168330000	27128000	42111000	19657000	70423000	42803000	68876000	149400000	37835000	102050000	73547000
P09007	P09007	3	3	3	Pre-rRNA-processing protein SRD1	SRD1	sp|P09007|SRD1_YEAST Pre-rRNA-processing protein SRD1 OS=Saccharomyces cerevisiae (strain ATCC 204508 / S288c) OX=559292 GN=SRD1 PE=1 SV=2	25.513	221	221	0	34.203	0	0	0	0	0	0	0	0	0	0	0	0	0	0	0	0	0	0	0	0	0	0	0	0	0	26724000	23025000	0	0	0	14764000	19010000	21940000	32159000	0	0	0
P09032	P09032	25	25	25	Translation initiation factor eIF-2B subunit gamma	GCD1	sp|P09032|EI2BG_YEAST Translation initiation factor eIF-2B subunit gamma OS=Saccharomyces cerevisiae (strain ATCC 204508 / S288c) OX=559292 GN=GCD1 PE=1 SV=3	65.699	578	578	0	323.31	231760000	136150000	112810000	127060000	183750000	297650000	302410000	226190000	211010000	133020000	176820000	177140000	296270000	310020000	235230000	161020000	141820000	207950000	240570000	384440000	345000000	200680000	150940000	141010000	118620000	127830000	181090000	340680000	153470000	181740000	129100000	114450000	118940000	177980000	307700000	202110000	185970000
P09064	P09064	25	25	25	Eukaryotic translation initiation factor 2 subunit beta	SUI3	sp|P09064|IF2B_YEAST Eukaryotic translation initiation factor 2 subunit beta OS=Saccharomyces cerevisiae (strain ATCC 204508 / S288c) OX=559292 GN=SUI3 PE=1 SV=2	31.574	285	285	0	315.42	575840000	446220000	356140000	567980000	862350000	1861300000	857150000	597960000	419310000	430630000	638260000	911420000	1933600000	952780000	485340000	431840000	420280000	612600000	940790000	2320400000	1128800000	483050000	453310000	393460000	520100000	804820000	1621900000	721940000	349510000	434330000	368390000	454780000	567330000	1780800000	748270000	436630000	503330000
P09119	P09119	7	7	7	Cell division control protein 6	CDC6	sp|P09119|CDC6_YEAST Cell division control protein 6 OS=Saccharomyces cerevisiae (strain ATCC 204508 / S288c) OX=559292 GN=CDC6 PE=1 SV=3	58.036	513	513	1	-2	52217000	0	0	0	0	0	0	39940000	0	0	0	0	0	0	0	0	0	0	0	0	0	51327000	0	0	0	0	0	0	27331000	0	0	0	0	0	0	0	0
P09232	P09232	40	40	40	Cerevisin	PRB1	sp|P09232|PRTB_YEAST Cerevisin OS=Saccharomyces cerevisiae (strain ATCC 204508 / S288c) OX=559292 GN=PRB1 PE=1 SV=1	69.621	635	635	0	323.31	465890000	543890000	827570000	524190000	347070000	153700000	287220000	637660000	531150000	998880000	741490000	518980000	253740000	236990000	354990000	453300000	707980000	345620000	239900000	56570000	164060000	4964000000	4825500000	3787700000	2112000000	1190100000	695480000	310470000	6689400000	4057400000	3697900000	2463500000	1717800000	717880000	285390000	5066600000	4078900000
P09368	P09368	12	12	12	Proline dehydrogenase, mitochondrial	PUT1	sp|P09368|PUT1_YEAST Proline dehydrogenase, mitochondrial OS=Saccharomyces cerevisiae (strain ATCC 204508 / S288c) OX=559292 GN=PUT1 PE=1 SV=2	53.271	476	476	0	12.806	180730000	273360000	65424000	68963000	112110000	0	0	69090000	115640000	36960000	9854000	12705000	10734000	118740000	50576000	94404000	69109000	0	0	0	0	33035000	0	0	0	0	0	52554000	0	0	0	0	0	0	0	0	0
P09436	P09436	82	82	82	Isoleucine--tRNA ligase, cytoplasmic	ILS1	sp|P09436|SYIC_YEAST Isoleucine--tRNA ligase, cytoplasmic OS=Saccharomyces cerevisiae (strain ATCC 204508 / S288c) OX=559292 GN=ILS1 PE=1 SV=1	122.98	1072	1072	0	323.31	577370000	468890000	281890000	325640000	269500000	158060000	1275300000	438100000	437720000	275040000	366560000	264920000	159260000	1366800000	387630000	436870000	371310000	404920000	386100000	188810000	1315600000	530090000	511660000	387100000	351620000	246220000	198950000	1209800000	358250000	541300000	361010000	288480000	274620000	173420000	1091400000	443270000	625320000
P09440	P09440	69	69	65	C-1-tetrahydrofolate synthase, mitochondrial;Methylenetetrahydrofolate dehydrogenase;Methenyltetrahydrofolate cyclohydrolase;Formyltetrahydrofolate synthetase	MIS1	sp|P09440|C1TM_YEAST C-1-tetrahydrofolate synthase, mitochondrial OS=Saccharomyces cerevisiae (strain ATCC 204508 / S288c) OX=559292 GN=MIS1 PE=1 SV=1	106.22	975	975	0	323.31	2123100000	3194800000	909210000	4863400	10207000	56163000	24945000	2228400000	3126500000	897370000	11231000	40702000	7360500	11517000	1954100000	2959200000	1022700000	10862000	14989000	102150000	10689000	1072700000	1494500000	512360000	27622000	58608000	117190000	15562000	1181500000	1223300000	346620000	17712000	50442000	99958000	18557000	1309700000	1432200000
P09457	P09457	16	16	16	ATP synthase subunit 5, mitochondrial	ATP5	sp|P09457|ATPO_YEAST ATP synthase subunit 5, mitochondrial OS=Saccharomyces cerevisiae (strain ATCC 204508 / S288c) OX=559292 GN=ATP5 PE=1 SV=1	22.814	212	212	0	254.43	3046800000	4940100000	1417500000	3968300	0	0	0	3214900000	4014700000	1418600000	4426700	0	0	0	3527300000	4524900000	1292000000	25950000	2401500	0	86470000	1981600000	2345300000	1026000000	9968600	0	0	0	1962500000	1878000000	798620000	6305000	0	0	0	1670800000	2305900000
P09547	P09547	27	27	27	SWI/SNF chromatin-remodeling complex subunit SWI1	SWI1	sp|P09547|SWI1_YEAST SWI/SNF chromatin-remodeling complex subunit SWI1 OS=Saccharomyces cerevisiae (strain ATCC 204508 / S288c) OX=559292 GN=SWI1 PE=1 SV=1	147.94	1314	1314	0	259.88	9664000	0	35607000	93554000	141370000	150760000	0	17977000	8848700	21540000	110910000	127500000	149330000	6345300	21751000	0	26578000	44805000	80318000	38674000	5909300	9546500	2261300	2578100	83634000	143550000	67781000	5123200	2741600	0	13348000	93210000	89711000	83027000	7094300	4909100	0
P09620	P09620	32	32	32	Pheromone-processing carboxypeptidase KEX1	KEX1	sp|P09620|KEX1_YEAST Pheromone-processing carboxypeptidase KEX1 OS=Saccharomyces cerevisiae (strain ATCC 204508 / S288c) OX=559292 GN=KEX1 PE=1 SV=1	82.244	729	729	0	323.31	79292000	64318000	194180000	396690000	391150000	165830000	2346300	107150000	78330000	205910000	539740000	573040000	316960000	5298700	105800000	81940000	226200000	753780000	781490000	369530000	2888600	124370000	121440000	179000000	218600000	205780000	106000000	5244800	148940000	106060000	200380000	274020000	267590000	135030000	1202200	156460000	121390000
P09624	P09624	38	38	38	Dihydrolipoyl dehydrogenase, mitochondrial	LPD1	sp|P09624|DLDH_YEAST Dihydrolipoyl dehydrogenase, mitochondrial OS=Saccharomyces cerevisiae (strain ATCC 204508 / S288c) OX=559292 GN=LPD1 PE=1 SV=1	54.009	499	499	0	323.31	2014100000	3608600000	1071500000	11256000	4015300	767180	0	2325900000	2780100000	844910000	4516400	2674100	4282100	0	2511000000	3703000000	919030000	9841400	5490200	4071500	0	1984500000	2547400000	970840000	4482400	6928300	18173000	0	2097800000	2097200000	780140000	954030	233790	4559200	0	2000000000	2392700000
P09733	P09733	18	12	12	Tubulin alpha-1 chain	TUB1	sp|P09733|TBA1_YEAST Tubulin alpha-1 chain OS=Saccharomyces cerevisiae (strain ATCC 204508 / S288c) OX=559292 GN=TUB1 PE=1 SV=2	49.799	447	447	0	298.84	259850000	184920000	109680000	140640000	137260000	84351000	484740000	195840000	183670000	139600000	200260000	143740000	89133000	657150000	166700000	170610000	167020000	242830000	243600000	159390000	482170000	258030000	227060000	179320000	215560000	167290000	202370000	560730000	174790000	288760000	172320000	155630000	165620000	106560000	501270000	253240000	266980000
P09734	P09734	21	21	15	Tubulin alpha-3 chain	TUB3	sp|P09734|TBA3_YEAST Tubulin alpha-3 chain OS=Saccharomyces cerevisiae (strain ATCC 204508 / S288c) OX=559292 GN=TUB3 PE=1 SV=1	49.693	445	445	0	323.31	263640000	183380000	97412000	156900000	155550000	90037000	514910000	200010000	162230000	122740000	147560000	152000000	84086000	531980000	176960000	178680000	145050000	261720000	303730000	169680000	441930000	289270000	247450000	214390000	234550000	256740000	281960000	748580000	269470000	320490000	237690000	176170000	207420000	151360000	620040000	285160000	373930000
P09798	P09798	21	21	21	Anaphase-promoting complex subunit CDC16	CDC16	sp|P09798|CDC16_YEAST Anaphase-promoting complex subunit CDC16 OS=Saccharomyces cerevisiae (strain ATCC 204508 / S288c) OX=559292 GN=CDC16 PE=1 SV=1	94.991	840	840	0	84.277	0	10607000	14368000	26418000	42849000	37352000	10768000	0	0	3585000	23062000	51265000	38805000	9411600	0	0	15874000	25427000	68280000	36735000	10624000	9554900	6169200	23595000	39153000	59044000	123910000	22308000	9213600	8152000	31849000	44080000	70464000	102580000	16616000	14388000	7995100
P09880	P09880	47	47	47	tRNA ligase	TRL1	sp|P09880|TRNL_YEAST tRNA ligase OS=Saccharomyces cerevisiae (strain ATCC 204508 / S288c) OX=559292 GN=TRL1 PE=1 SV=1	95.336	827	827	0	194.5	115970000	73905000	45794000	66009000	55459000	0	456280000	132490000	215410000	115240000	84968000	28722000	3675100	590120000	51638000	67711000	79933000	109790000	106010000	28908000	556560000	126320000	146590000	89498000	76213000	26639000	0	444030000	59332000	146460000	87296000	56102000	60942000	59169000	386660000	103860000	179520000
P09938	P09938	18	18	18	Ribonucleoside-diphosphate reductase small chain 1	RNR2	sp|P09938|RIR2_YEAST Ribonucleoside-diphosphate reductase small chain 1 OS=Saccharomyces cerevisiae (strain ATCC 204508 / S288c) OX=559292 GN=RNR2 PE=1 SV=2	46.147	399	399	0	269	557260000	355010000	221890000	248730000	208700000	85414000	1020200000	425940000	377420000	197430000	229230000	200100000	91043000	844720000	331310000	361390000	302970000	365050000	311890000	119210000	911580000	562430000	432290000	305160000	261110000	196430000	124830000	782670000	571000000	456760000	309410000	203710000	212000000	107210000	730430000	579770000	546350000
P09950	P09950	24	24	24	5-aminolevulinate synthase, mitochondrial	HEM1	sp|P09950|HEM1_YEAST 5-aminolevulinate synthase, mitochondrial OS=Saccharomyces cerevisiae (strain ATCC 204508 / S288c) OX=559292 GN=HEM1 PE=1 SV=1	59.362	548	548	0	323.31	1007200000	3001700000	536710000	0	0	0	0	1087200000	2642700000	359640000	0	0	0	0	721070000	2005300000	1093200000	3902000	0	0	0	1563100000	1601200000	229620000	0	0	0	0	828880000	1616000000	215590000	6482600	2481400	1273800	0	1797100000	1705000000
P09959	P09959	26	26	26	Regulatory protein SWI6	SWI6	sp|P09959|SWI6_YEAST Regulatory protein SWI6 OS=Saccharomyces cerevisiae (strain ATCC 204508 / S288c) OX=559292 GN=SWI6 PE=1 SV=1	90.559	803	803	0	302.95	65978000	9143700	8746500	19542000	23412000	30208000	59261000	97072000	8169700	0	0	4232400	27726000	19900000	99936000	18900000	8043300	18973000	12365000	0	20863000	17379000	6527700	62350000	141950000	99852000	54677000	36122000	15126000	25788000	106120000	168820000	120600000	107690000	23427000	7362400	0
P0C074	P0C074	6	6	6	RDS3 complex subunit 10	YSF3	sp|P0C074|YSF3_YEAST RDS3 complex subunit 10 OS=Saccharomyces cerevisiae (strain ATCC 204508 / S288c) OX=559292 GN=YSF3 PE=1 SV=1	10.027	85	85	0.0034881	1.9326	0	0	0	0	0	0	0	0	0	0	0	0	0	0	0	0	0	0	17409000	0	0	0	0	0	13733000	16693000	37894000	0	0	0	21311000	39663000	49607000	41667000	0	0	0
P0C0V8	P0C0V8	16	16	2	40S ribosomal protein S21-A	RPS21A	sp|P0C0V8|RS21A_YEAST 40S ribosomal protein S21-A OS=Saccharomyces cerevisiae (strain ATCC 204508 / S288c) OX=559292 GN=RPS21A PE=1 SV=1	9.7457	87	87	0	323.31	8248400000	6182500000	6203500000	9867800000	15695000000	27735000000	8173500000	9517100000	7827000000	8662700000	14168000000	17029000000	34911000000	8678600000	2739600000	3547000000	4921300000	8969500000	14758000000	35115000000	7623200000	6120500000	4618400000	5122900000	7668100000	13024000000	23919000000	5133500000	6796400000	5060600000	5274900000	7762400000	11639000000	26827000000	5731200000	4620400000	3677000000
P0C0X0	P0C0X0	14	1	1	40S ribosomal protein S28-B	RPS28B	sp|P0C0X0|RS28B_YEAST 40S ribosomal protein S28-B OS=Saccharomyces cerevisiae (strain ATCC 204508 / S288c) OX=559292 GN=RPS28B PE=1 SV=1	7.5647	67	67	0.0024091	2.1889	0	0	0	0	0	0	0	0	0	0	0	0	0	0	0	0	0	0	0	0	0	0	0	0	0	0	0	0	0	0	0	0	0	0	0	0	0
P0C2H6;P0C2H7	P0C2H6;P0C2H7	13;12	13;12	13;12	60S ribosomal protein L27-A;60S ribosomal protein L27-B	RPL27A;RPL27B	sp|P0C2H6|RL27A_YEAST 60S ribosomal protein L27-A OS=Saccharomyces cerevisiae (strain ATCC 204508 / S288c) OX=559292 GN=RPL27A PE=1 SV=1;sp|P0C2H7|RL27B_YEAST 60S ribosomal protein L27-B OS=Saccharomyces cerevisiae (strain ATCC 204508 / S288c) OX=559292 GN	15.531	136	136;136	0	323.31	13678000000	8559700000	9705900000	18642000000	29035000000	49498000000	13236000000	12712000000	9466900000	9737900000	17943000000	24948000000	49276000000	10448000000	6880700000	5803300000	6518800000	10498000000	18568000000	33199000000	6900800000	7380400000	7558600000	7299400000	10442000000	15815000000	30131000000	6249000000	6410800000	7018800000	6437700000	8659600000	13362000000	30119000000	6955100000	4460000000	4232500000
P0C2H8	P0C2H8	17	17	2	60S ribosomal protein L31-A	RPL31A	sp|P0C2H8|RL31A_YEAST 60S ribosomal protein L31-A OS=Saccharomyces cerevisiae (strain ATCC 204508 / S288c) OX=559292 GN=RPL31A PE=1 SV=1	12.953	113	113	0	323.31	11374000000	8836400000	8065600000	11553000000	24711000000	39807000000	9360200000	11596000000	8853300000	10032000000	13118000000	20186000000	54292000000	9743700000	9752600000	6374700000	6932900000	11008000000	22263000000	53282000000	9702600000	5458800000	4628900000	5786300000	8112900000	14597000000	31762000000	5885200000	5547900000	5176200000	5003100000	7538100000	11656000000	32278000000	6534900000	4800600000	5740100000
P0C2H9	P0C2H9	17	2	2	60S ribosomal protein L31-B	RPL31B	sp|P0C2H9|RL31B_YEAST 60S ribosomal protein L31-B OS=Saccharomyces cerevisiae (strain ATCC 204508 / S288c) OX=559292 GN=RPL31B PE=1 SV=1	12.967	113	113	0	25.754	1008500000	717630000	436100000	1091500000	1364400000	3375100000	320550000	751880000	494570000	904500000	1700800000	2044000000	4026100000	887120000	641480000	2754700000	1561500000	3673000000	1650900000	3821000000	868090000	554130000	414530000	413770000	683460000	1221800000	1408100000	426270000	483820000	529040000	499230000	864690000	949460000	2921400000	534570000	848380000	551390000
P0C2I4;P0CX69;P0CX68;P0CX67;P0CX66;P0CX65;Q12217;P0CX60;P0CX59	P0C2I4;P0CX69;P0CX68;P0CX67;P0CX66;P0CX65;Q12217;P0CX60;P0CX59	27;26;26;26;26;26;24;24;24	2;2;2;2;2;2;2;2;2	0;0;0;0;0;0;0;0;0	Transposon Ty1-H Gag polyprotein;Capsid protein;Gag-p4;Transposon Ty1-MR2 Gag polyprotein;Capsid protein;Gag-p4;Transposon Ty1-LR1 Gag polyprotein;Capsid protein;Gag-p4;Transposon Ty1-GR3 Gag polyprotein;Capsid protein;Gag-p4;Transposon Ty1-ER2 Gag polyprotein;Capsid protein;Gag-p4;Transposon Ty1-DR5 Gag polyprotein;Capsid protein;Gag-p4;Transposon Ty1-BR Gag polyprotein;Capsid protein;Gag-p4;Tra…	TY1A-H;TY1A-MR2;TY1A-LR1;TY1A-GR3;TY1A-ER2;TY1A-DR5;TY1A-BR;TY1A-PR2;TY1A-OR	sp|P0C2I4|YH11A_YEAST Transposon Ty1-H Gag polyprotein OS=Saccharomyces cerevisiae (strain ATCC 204508 / S288c) OX=559292 GN=TY1A-H PE=3 SV=1;sp|P0CX69|YM14A_YEAST Transposon Ty1-MR2 Gag polyprotein OS=Saccharomyces cerevisiae (strain ATCC 204508 / S288c)	53.325	478	478;440;440;440;440;440;440;440;440	0	35.009	212950000	158490000	353800000	1006000000	685850000	199730000	45439000	225560000	83047000	248030000	669420000	1052600000	199760000	40593000	243020000	501880000	686430000	1219700000	1158900000	518490000	35720000	228210000	130300000	714050000	1086400000	1019500000	556300000	67397000	288990000	210140000	924270000	1478200000	1800000000	444870000	62930000	323680000	251630000
P0C2I6	P0C2I6	104	3	1	Transposon Ty1-LR3 Gag-Pol polyprotein;Capsid protein;Ty1 protease;Integrase;Reverse transcriptase/ribonuclease H	TY1B-LR3	sp|P0C2I6|YL13B_YEAST Transposon Ty1-LR3 Gag-Pol polyprotein OS=Saccharomyces cerevisiae (strain ATCC 204508 / S288c) OX=559292 GN=TY1B-LR3 PE=3 SV=1	198.4	1755	1755	0	61.013	84187000	0	151240000	275630000	321610000	165920000	0	0	0	160260000	196010000	286330000	134620000	0	0	147640000	216540000	476070000	384190000	126700000	0	0	0	0	0	248130000	119800000	0	52410000	0	137910000	277890000	200850000	75221000	0	0	80481000
P0C2I7	P0C2I7	106	2	0	Transposon Ty1-LR4 Gag-Pol polyprotein;Capsid protein;Ty1 protease;Integrase;Reverse transcriptase/ribonuclease H	TY1B-LR4	sp|P0C2I7|YL14B_YEAST Transposon Ty1-LR4 Gag-Pol polyprotein OS=Saccharomyces cerevisiae (strain ATCC 204508 / S288c) OX=559292 GN=TY1B-LR4 PE=5 SV=1	198.65	1755	1755	1	-2	0	0	0	0	0	0	0	0	0	0	0	0	0	0	0	0	0	0	0	0	0	0	29920000	93703000	0	0	0	0	0	45780000	0	0	0	0	0	0	0
P0C2I9	P0C2I9	108	108	0	Transposon Ty1-PR1 Gag-Pol polyprotein;Capsid protein;Ty1 protease;Integrase;Reverse transcriptase/ribonuclease H	TY1B-PR1	sp|P0C2I9|YP12B_YEAST Transposon Ty1-PR1 Gag-Pol polyprotein OS=Saccharomyces cerevisiae (strain ATCC 204508 / S288c) OX=559292 GN=TY1B-PR1 PE=3 SV=1	198.57	1755	1755	0	323.31	6154000000	5262800000	10044000000	20786000000	26521000000	11794000000	1781800000	6289300000	5468400000	9938200000	22845000000	30513000000	15206000000	1933900000	9178000000	8165500000	12877000000	23319000000	25673000000	13699000000	2861300000	5608100000	4355600000	16280000000	28949000000	30428000000	20802000000	2475400000	7157900000	5212100000	18918000000	34663000000	37003000000	21100000000	2528100000	6977800000	5319900000
P0C2J2	P0C2J2	20	2	2	Transposon Ty2-GR1 Gag polyprotein;Capsid protein;Gag-p4	TY2A-GR1	sp|P0C2J2|YG21A_YEAST Transposon Ty2-GR1 Gag polyprotein OS=Saccharomyces cerevisiae (strain ATCC 204508 / S288c) OX=559292 GN=TY2A-GR1 PE=5 SV=1	49.772	438	438	0	93.106	0	0	0	0	0	0	0	0	0	0	0	0	0	0	0	0	0	0	0	0	0	25005000	0	0	97759000	217440000	214420000	31323000	0	39748000	0	183740000	179970000	173020000	28071000	0	0
P0C2J3	P0C2J3	100	3	0	Transposon Ty2-LR1 Gag-Pol polyprotein;Capsid protein;Ty2 protease;Integrase;Reverse transcriptase/ribonuclease H	TY2B-LR1	sp|P0C2J3|YL21B_YEAST Transposon Ty2-LR1 Gag-Pol polyprotein OS=Saccharomyces cerevisiae (strain ATCC 204508 / S288c) OX=559292 GN=TY2B-LR1 PE=3 SV=1	202.12	1770	1770	0	323.31	22541000	0	41389000	132980000	217180000	74506000	0	83367000	31840000	111340000	281030000	284300000	85105000	0	50794000	93627000	0	70354000	124690000	26608000	0	338290000	326700000	1356600000	2331400000	2382100000	968270000	80260000	770180000	325030000	2308600000	3701900000	3043000000	1019200000	98746000	721090000	328780000
P0C5N3	P0C5N3	8	8	8	Uncharacterized protein YGL041W-A, mitochondrial	YGL041W-A	sp|P0C5N3|YG41A_YEAST Uncharacterized protein YGL041W-A, mitochondrial OS=Saccharomyces cerevisiae (strain ATCC 204508 / S288c) OX=559292 GN=YGL041W-A PE=1 SV=2	18.103	154	154	0	113.33	175130000	350730000	125740000	0	0	0	0	256930000	345290000	101550000	0	0	0	0	328840000	406040000	111520000	4933400	0	0	0	185160000	265880000	102760000	0	0	0	0	195160000	203090000	50071000	0	0	0	0	195260000	227270000
P0CE41	P0CE41	37	37	37	Heme-responsive zinc finger transcription factor HAP1	HAP1	sp|P0CE41|HAP1_YEAST Heme-responsive zinc finger transcription factor HAP1 OS=Saccharomyces cerevisiae (strain ATCC 204508 / S288c) OX=559292 GN=HAP1 PE=1 SV=1	166.11	1502	1502	0	323.31	3955200	0	4618100	18239000	30987000	11364000	0	2850000	2555500	6258300	15648000	19680000	14332000	0	10359000	5002700	26483000	18602000	17475000	1019500	0	26278000	12151000	62012000	246030000	237370000	105510000	3709200	27510000	11445000	74047000	191860000	186600000	112200000	3163000	35705000	8868800
P0CF16	P0CF16	1	1	1	UPF0507 protein YML003W		sp|P0CF16|U5071_YEAST UPF0507 protein YML003W OS=Saccharomyces cerevisiae (strain ATCC 204508 / S288c) OX=559292 GN=YML003W PE=3 SV=1	33.97	290	290	1	-2	0	0	0	0	0	0	0	0	0	0	0	0	0	0	0	0	0	0	0	0	0	0	0	0	0	0	0	0	0	0	0	0	0	0	0	0	0
P0CS90	P0CS90	66	66	58	Heat shock protein SSC1, mitochondrial	SSC1	sp|P0CS90|HSP77_YEAST Import motor subunit, mitochondrial OS=Saccharomyces cerevisiae (strain ATCC 204508 / S288c) OX=559292 GN=SSC1 PE=1 SV=1	70.627	654	654	0	323.31	13134000000	23573000000	6723100000	70202000	7539300	1877100	36685000	16060000000	22920000000	6703500000	78375000	8719000	259080	42692000	14896000000	22343000000	6368200000	101890000	17922000	2448200	23254000	11887000000	17723000000	5471100000	53087000	28669000	1677900	93479000	15385000000	13536000000	4289100000	44113000	2122000	2023900	62899000	11517000000	12706000000
P0CT04	P0CT04	12	12	12	Protease B inhibitor 2	PBI2	sp|P0CT04|IPB2_YEAST Protease B inhibitor 2 OS=Saccharomyces cerevisiae (strain ATCC 204508 / S288c) OX=559292 GN=PBI2 PE=1 SV=1	8.5897	75	75	0	323.31	216310000	147230000	133140000	105310000	126450000	53523000	604430000	179340000	232240000	149290000	141730000	100390000	55611000	495560000	133500000	143290000	214050000	184600000	165360000	66702000	467060000	727260000	702910000	805470000	399900000	273270000	282270000	1421900000	736910000	969510000	882410000	323590000	367430000	160780000	1271200000	741750000	851680000
P0CX22;P0CX21;P0CX20;Q3E7Y5;P38899;P39971;P0CX17;P0CX16;P38722;O13556;Q08994;P43539	P0CX22;P0CX21;P0CX20	40;40;40;16;14;6;6;6;5;4;2;2	4;4;4;1;1;1;1;1;1;1;1;1	0;0;0;0;0;0;0;0;0;0;0;0	Y element ATP-dependent helicase protein 1 copy 8;Y element ATP-dependent helicase protein 1 copy 5;Y element ATP-dependent helicase protein 1 copy 1	YRF1-8;YRF1-5;YRF1-1	sp|P0CX22|YRF18_YEAST Y element ATP-dependent helicase protein 1 copy 8 OS=Saccharomyces cerevisiae (strain ATCC 204508 / S288c) OX=559292 GN=YRF1-8 PE=2 SV=1;sp|P0CX21|YRF15_YEAST Y element ATP-dependent helicase protein 1 copy 5 OS=Saccharomyces cerevi	203.78	1796	1796;1796;1796;667;603;216;216;216;271;202;102;102	0	13.386	0	17121000	0	20319000	23480000	18736000	0	0	0	12304000	19027000	32957000	0	0	0	15259000	21428000	38054000	32937000	19839000	0	0	0	0	0	12603000	0	0	0	0	0	22002000	0	0	0	0	0
P0CX24;P0CX23	P0CX24;P0CX23	21;21	20;20	20;20	60S ribosomal protein L20-B;60S ribosomal protein L20-A	RPL20B;RPL20A	sp|P0CX24|RL20B_YEAST 60S ribosomal protein L20-B OS=Saccharomyces cerevisiae (strain ATCC 204508 / S288c) OX=559292 GN=RPL20B PE=1 SV=1;sp|P0CX23|RL20A_YEAST 60S ribosomal protein L20-A OS=Saccharomyces cerevisiae (strain ATCC 204508 / S288c) OX=559292 GN	20.437	172	172;172	0	323.31	10839000000	9256000000	8941400000	12267000000	22207000000	34844000000	11727000000	12385000000	10579000000	10496000000	16247000000	23761000000	52247000000	11631000000	12821000000	9307600000	8668900000	13043000000	22093000000	64753000000	14103000000	6282300000	5199700000	6536300000	8500000000	14940000000	35681000000	6617700000	6496200000	5322100000	5889500000	8981700000	13862000000	38506000000	6699300000	6429200000	6301800000
P0CX26;P0CX25	P0CX26;P0CX25	7;7	7;7	7;7	60S ribosomal protein L43-B;60S ribosomal protein L43-A	RPL43B;RPL43A	sp|P0CX26|RL43B_YEAST 60S ribosomal protein L43-B OS=Saccharomyces cerevisiae (strain ATCC 204508 / S288c) OX=559292 GN=RPL43B PE=1 SV=1;sp|P0CX25|RL43A_YEAST 60S ribosomal protein L43-A OS=Saccharomyces cerevisiae (strain ATCC 204508 / S288c) OX=559292 GN	10.091	92	92;92	0	133.98	3111600000	2308300000	2300300000	3545600000	8032300000	13718000000	3327000000	3367700000	3902700000	3126900000	4723800000	8305100000	21721000000	3605300000	2857200000	2601400000	2553200000	4265000000	8281300000	24417000000	4655700000	1529000000	2174700000	2827100000	2972100000	4821800000	12823000000	1889500000	1308200000	1710900000	1738000000	2640400000	5011400000	13102000000	2121800000	1783100000	1873600000
P0CX28;P0CX27	P0CX28;P0CX27	7;7	7;7	7;7	60S ribosomal protein L42-B;60S ribosomal protein L42-A	RPL42B;RPL42A	sp|P0CX28|RL44B_YEAST 60S ribosomal protein L42-B OS=Saccharomyces cerevisiae (strain ATCC 204508 / S288c) OX=559292 GN=RPL42B PE=1 SV=1;sp|P0CX27|RL44A_YEAST 60S ribosomal protein L42-A OS=Saccharomyces cerevisiae (strain ATCC 204508 / S288c) OX=559292 GN	12.211	106	106;106	0	39.702	5687800000	4334300000	4444800000	6119600000	12463000000	20062000000	7101900000	6422400000	4960000000	5071000000	8828500000	11578000000	20804000000	4742600000	5806800000	4473000000	4121700000	6102900000	11504000000	35704000000	7205100000	2665900000	2598000000	3229900000	3907800000	3494100000	12881000000	3074400000	3187600000	2586900000	2383800000	4495400000	7118700000	9942600000	3314700000	2893000000	2426300000
P0CX30;P0CX29	P0CX30;P0CX29	15;15	15;15	15;15	40S ribosomal protein S23-B;40S ribosomal protein S23-A	RPS23B;RPS23A	sp|P0CX30|RS23B_YEAST 40S ribosomal protein S23-B OS=Saccharomyces cerevisiae (strain ATCC 204508 / S288c) OX=559292 GN=RPS23B PE=1 SV=1;sp|P0CX29|RS23A_YEAST 40S ribosomal protein S23-A OS=Saccharomyces cerevisiae (strain ATCC 204508 / S288c) OX=559292 GN	16.038	145	145;145	0	281.46	6112600000	3508900000	4325300000	9439000000	12099000000	25221000000	6567800000	6623600000	4497800000	5986800000	10223000000	15048000000	28239000000	5876000000	3742200000	3438300000	5439400000	7735300000	12857000000	23978000000	4945000000	5539700000	3686900000	3233000000	6505900000	10714000000	15696000000	4405300000	3569600000	4939500000	3960500000	7013900000	7257800000	17377000000	4728800000	3624500000	3608500000
P0CX32;P0CX31	P0CX32;P0CX31	20;20	20;20	19;19	40S ribosomal protein S24-B;40S ribosomal protein S24-A	RPS24B;RPS24A	sp|P0CX32|RS24B_YEAST 40S ribosomal protein S24-B OS=Saccharomyces cerevisiae (strain ATCC 204508 / S288c) OX=559292 GN=RPS24B PE=1 SV=1;sp|P0CX31|RS24A_YEAST 40S ribosomal protein S24-A OS=Saccharomyces cerevisiae (strain ATCC 204508 / S288c) OX=559292 GN	15.329	135	135;135	0	168.72	7943700000	5058500000	4415100000	7705800000	13526000000	22704000000	8044300000	10349000000	8657200000	9269900000	13613000000	15555000000	33136000000	8878100000	5333600000	3950600000	4094100000	5944300000	9622800000	25034000000	6932100000	4441500000	4416500000	4774900000	5280400000	9018000000	20499000000	4397600000	4825300000	5125700000	4036800000	6229100000	9046000000	21132000000	5301000000	3529500000	3712500000
P0CX34;P0CX33	P0CX34;P0CX33	4;4	4;4	4;4	40S ribosomal protein S30-B;40S ribosomal protein S30-A	RPS30B;RPS30A	sp|P0CX34|RS30B_YEAST 40S ribosomal protein S30-B OS=Saccharomyces cerevisiae (strain ATCC 204508 / S288c) OX=559292 GN=RPS30B PE=1 SV=1;sp|P0CX33|RS30A_YEAST 40S ribosomal protein S30-A OS=Saccharomyces cerevisiae (strain ATCC 204508 / S288c) OX=559292 GN	7.1184	63	63;63	0	32.16	3494300000	1930500000	1892800000	3890800000	7624200000	13945000000	3987600000	4596300000	4062200000	3168800000	6991700000	7828400000	18464000000	5522400000	3874700000	2025800000	1650200000	2950200000	5357200000	15330000000	2977100000	2133200000	1916800000	2512900000	3168900000	6345500000	13707000000	2861200000	2462700000	2096100000	1840600000	2917700000	4185900000	12673000000	3233500000	1652000000	982310000
P0CX36;P0CX35	P0CX36;P0CX35	41;41	41;41	41;41	40S ribosomal protein S4-B;40S ribosomal protein S4-A	RPS4B;RPS4A	sp|P0CX36|RS4B_YEAST 40S ribosomal protein S4-B OS=Saccharomyces cerevisiae (strain ATCC 204508 / S288c) OX=559292 GN=RPS4B PE=1 SV=1;sp|P0CX35|RS4A_YEAST 40S ribosomal protein S4-A OS=Saccharomyces cerevisiae (strain ATCC 204508 / S288c) OX=559292 GN=RPS4	29.41	261	261;261	0	323.31	10761000000	7326100000	7496700000	10995000000	20472000000	37527000000	10856000000	11056000000	8652900000	8742300000	13638000000	19675000000	33942000000	8984200000	7630000000	6733500000	5916700000	8658800000	15282000000	38908000000	8570800000	6839400000	5610500000	6481400000	9674800000	13888000000	26578000000	6302000000	6242700000	5721100000	5597000000	8248900000	11872000000	26656000000	6402300000	5069700000	4299900000
P0CX38;P0CX37	P0CX38;P0CX37	25;25	25;25	25;25	40S ribosomal protein S6-B;40S ribosomal protein S6-A	RPS6B;RPS6A	sp|P0CX38|RS6B_YEAST 40S ribosomal protein S6-B OS=Saccharomyces cerevisiae (strain ATCC 204508 / S288c) OX=559292 GN=RPS6B PE=1 SV=1;sp|P0CX37|RS6A_YEAST 40S ribosomal protein S6-A OS=Saccharomyces cerevisiae (strain ATCC 204508 / S288c) OX=559292 GN=RPS6	26.996	236	236;236	0	323.31	9057600000	6702400000	7059200000	10922000000	18456000000	30844000000	8706500000	12616000000	8509000000	9512500000	14517000000	18083000000	37609000000	9348800000	10161000000	8370400000	7297300000	12098000000	19451000000	44850000000	10821000000	6586100000	5933100000	6880900000	9669700000	13454000000	27113000000	7626500000	6452200000	6219100000	6071800000	8120800000	12984000000	29504000000	7653900000	6168400000	5987900000
P0CX40;P0CX39	P0CX40;P0CX39	18;18	18;18	18;18	40S ribosomal protein S8-B;40S ribosomal protein S8-A	RPS8B;RPS8A	sp|P0CX40|RS8B_YEAST 40S ribosomal protein S8-B OS=Saccharomyces cerevisiae (strain ATCC 204508 / S288c) OX=559292 GN=RPS8B PE=1 SV=1;sp|P0CX39|RS8A_YEAST 40S ribosomal protein S8-A OS=Saccharomyces cerevisiae (strain ATCC 204508 / S288c) OX=559292 GN=RPS8	22.489	200	200;200	0	323.31	9272500000	5956100000	5357800000	10671000000	17297000000	31088000000	8805100000	12229000000	7990700000	9016900000	15294000000	21456000000	42411000000	9429100000	5800000000	4429100000	4270300000	5794400000	10029000000	26816000000	6744000000	5466500000	4576700000	5106400000	8148900000	12967000000	28288000000	5900400000	5004700000	4768900000	4962500000	7805200000	11391000000	28035000000	6772100000	4233300000	3534700000
P0CX42;P0CX41	P0CX42;P0CX41	13;13	13;13	13;13	60S ribosomal protein L23-B;60S ribosomal protein L23-A	RPL23B;RPL23A	sp|P0CX42|RL23B_YEAST 60S ribosomal protein L23-B OS=Saccharomyces cerevisiae (strain ATCC 204508 / S288c) OX=559292 GN=RPL23B PE=1 SV=1;sp|P0CX41|RL23A_YEAST 60S ribosomal protein L23-A OS=Saccharomyces cerevisiae (strain ATCC 204508 / S288c) OX=559292 GN	14.473	137	137;137	0	323.31	7110100000	4128500000	3877800000	6702200000	11479000000	28800000000	4584700000	4622000000	3620500000	4140600000	7783800000	11770000000	25791000000	5199800000	3326500000	2646500000	2632500000	4270900000	7193700000	19883000000	3102900000	2760600000	2514600000	3017300000	4415200000	10340000000	18397000000	2874900000	2083000000	2212700000	2182000000	4697800000	5955500000	17100000000	2678600000	2080800000	1683000000
P0CX44;P0CX43	P0CX44;P0CX43	23;23	23;23	23;23	60S ribosomal protein L1-B;60S ribosomal protein L1-A	RPL1B;RPL1A	sp|P0CX44|RL1B_YEAST 60S ribosomal protein L1-B OS=Saccharomyces cerevisiae (strain ATCC 204508 / S288c) OX=559292 GN=RPL1B PE=1 SV=1;sp|P0CX43|RL1A_YEAST 60S ribosomal protein L1-A OS=Saccharomyces cerevisiae (strain ATCC 204508 / S288c) OX=559292 GN=RPL1	24.485	217	217;217	0	323.31	9251700000	7720000000	7866700000	11725000000	19433000000	35765000000	10406000000	10948000000	10540000000	10698000000	18620000000	25024000000	46688000000	11694000000	9308300000	7433200000	8021500000	11728000000	20584000000	56826000000	12631000000	5264200000	4637100000	5063000000	9557700000	12913000000	25867000000	5226400000	5073300000	5486100000	5348500000	8102300000	10514000000	28510000000	6440100000	5655400000	5615400000
P0CX46;P0CX45	P0CX46;P0CX45	28;28	28;28	28;28	60S ribosomal protein L2-B;60S ribosomal protein L2-A	RPL2B;RPL2A	sp|P0CX46|RL2B_YEAST 60S ribosomal protein L2-B OS=Saccharomyces cerevisiae (strain ATCC 204508 / S288c) OX=559292 GN=RPL2B PE=1 SV=1;sp|P0CX45|RL2A_YEAST 60S ribosomal protein L2-A OS=Saccharomyces cerevisiae (strain ATCC 204508 / S288c) OX=559292 GN=RPL2	27.408	254	254;254	0	323.31	10699000000	6250300000	7488200000	12652000000	22353000000	43008000000	8881400000	10521000000	9290400000	8601400000	15077000000	21825000000	37872000000	7699000000	5951500000	5788900000	5594800000	8639400000	15795000000	45270000000	8856100000	5942600000	7596300000	8714400000	7166800000	13901000000	27235000000	5142400000	6328700000	6224100000	6152500000	8347600000	12090000000	27380000000	5895800000	4389900000	4181700000
P0CX48;P0CX47	P0CX48;P0CX47	19;19	19;19	19;19	40S ribosomal protein S11-B;40S ribosomal protein S11-A	RPS11B;RPS11A	sp|P0CX48|RS11B_YEAST 40S ribosomal protein S11-B OS=Saccharomyces cerevisiae (strain ATCC 204508 / S288c) OX=559292 GN=RPS11B PE=1 SV=1;sp|P0CX47|RS11A_YEAST 40S ribosomal protein S11-A OS=Saccharomyces cerevisiae (strain ATCC 204508 / S288c) OX=559292 GN	17.749	156	156;156	0	323.31	8105500000	6208800000	6010700000	9893700000	16183000000	28688000000	11226000000	8010400000	6942000000	6180000000	11018000000	16754000000	37115000000	9412400000	8654600000	6447200000	5667300000	10126000000	18701000000	45879000000	12966000000	5212100000	5195600000	5638100000	7294800000	12438000000	28357000000	6994100000	4049900000	4465000000	4455000000	6374200000	11158000000	27422000000	6648800000	4507800000	4280300000
P0CX50;P0CX49	P0CX50;P0CX49	20;20	20;20	20;20	60S ribosomal protein L18-B;60S ribosomal protein L18-A	RPL18B;RPL18A	sp|P0CX50|RL18B_YEAST 60S ribosomal protein L18-B OS=Saccharomyces cerevisiae (strain ATCC 204508 / S288c) OX=559292 GN=RPL18B PE=1 SV=1;sp|P0CX49|RL18A_YEAST 60S ribosomal protein L18-A OS=Saccharomyces cerevisiae (strain ATCC 204508 / S288c) OX=559292 GN	20.563	186	186;186	0	323.31	7787500000	4521600000	4527300000	8852500000	19249000000	37378000000	8593600000	7438900000	5649700000	6593300000	8993400000	18778000000	44866000000	8105400000	4256500000	3375400000	3828300000	6228000000	15985000000	54499000000	9695400000	3472300000	3463400000	4178900000	6891100000	13031000000	32267000000	4656200000	2806600000	3459700000	3032800000	5411700000	10413000000	30003000000	4526900000	2991500000	2626800000
P0CX52;P0CX51	P0CX52;P0CX51	21;21	21;21	21;21	40S ribosomal protein S16-B;40S ribosomal protein S16-A	RPS16B;RPS16A	sp|P0CX52|RS16B_YEAST 40S ribosomal protein S16-B OS=Saccharomyces cerevisiae (strain ATCC 204508 / S288c) OX=559292 GN=RPS16B PE=1 SV=1;sp|P0CX51|RS16A_YEAST 40S ribosomal protein S16-A OS=Saccharomyces cerevisiae (strain ATCC 204508 / S288c) OX=559292 GN	15.847	143	143;143	0	242.24	11940000000	7626400000	7070700000	10292000000	22020000000	33726000000	10844000000	12681000000	9513400000	8945200000	14608000000	19965000000	43413000000	11548000000	10850000000	7803400000	7237700000	10720000000	21284000000	54831000000	14277000000	6391200000	5658100000	6495400000	7374700000	12760000000	27621000000	7445800000	6390600000	5657100000	4972400000	8203600000	12789000000	28169000000	7792500000	6705700000	6816300000
P0CX54;P0CX53	P0CX54;P0CX53	17;17	17;17	17;17	60S ribosomal protein L12-B;60S ribosomal protein L12-A	RPL12B;RPL12A	sp|P0CX54|RL12B_YEAST 60S ribosomal protein L12-B OS=Saccharomyces cerevisiae (strain ATCC 204508 / S288c) OX=559292 GN=RPL12B PE=1 SV=1;sp|P0CX53|RL12A_YEAST 60S ribosomal protein L12-A OS=Saccharomyces cerevisiae (strain ATCC 204508 / S288c) OX=559292 GN	17.822	165	165;165	0	323.31	10935000000	7428900000	7441500000	10015000000	17403000000	37085000000	7295200000	9880900000	6727600000	7431900000	12315000000	20436000000	40747000000	8145000000	7959100000	6948100000	6854800000	10854000000	20207000000	49441000000	10206000000	5074500000	4326300000	4655600000	7951700000	13008000000	24567000000	5446900000	4309900000	4607700000	4373800000	7455500000	10157000000	27457000000	5092300000	6075900000	5921100000
P0CX56;P0CX55	P0CX56;P0CX55	20;20	20;20	20;20	40S ribosomal protein S18-B;40S ribosomal protein S18-A	RPS18B;RPS18A	sp|P0CX56|RS18B_YEAST 40S ribosomal protein S18-B OS=Saccharomyces cerevisiae (strain ATCC 204508 / S288c) OX=559292 GN=RPS18B PE=1 SV=1;sp|P0CX55|RS18A_YEAST 40S ribosomal protein S18-A OS=Saccharomyces cerevisiae (strain ATCC 204508 / S288c) OX=559292 GN	17.037	146	146;146	0	323.31	12059000000	8364700000	7708100000	12110000000	21573000000	41742000000	12113000000	13586000000	10412000000	10078000000	17011000000	26226000000	49346000000	13107000000	9797200000	7567800000	7479700000	11844000000	20786000000	50177000000	11138000000	7232300000	5934700000	6463500000	9443500000	16571000000	34162000000	7634800000	6902300000	5956800000	5932300000	9802000000	13334000000	34506000000	7748600000	7590100000	6315800000
P0CX73;P0CX72;P0CX71;P0CX70	P0CX73;P0CX72;P0CX71;P0CX70	27;27;27;27	2;2;2;2	0;0;0;0	Transposon Ty1-PL Gag polyprotein;Capsid protein;Gag-p4;Transposon Ty1-LR2 Gag polyprotein;Capsid protein;Gag-p4;Transposon Ty1-ER1 Gag polyprotein;Capsid protein;Gag-p4;Transposon Ty1-DR6 Gag polyprotein;Capsid protein;Gag-p4	TY1A-PL;TY1A-LR2;TY1A-ER1;TY1A-DR6	sp|P0CX73|YP11A_YEAST Transposon Ty1-PL Gag polyprotein OS=Saccharomyces cerevisiae (strain ATCC 204508 / S288c) OX=559292 GN=TY1A-PL PE=2 SV=1;sp|P0CX72|YL12A_YEAST Transposon Ty1-LR2 Gag polyprotein OS=Saccharomyces cerevisiae (strain ATCC 204508 / S288c	48.953	440	440;440;440;440	0	53.517	301280000	356470000	688940000	1573200000	1687800000	406730000	48981000	770930000	663870000	532300000	2491800000	2547600000	444480000	43920000	526410000	1198800000	1745200000	2879400000	2697000000	930360000	0	839120000	404340000	1608700000	2952200000	2399400000	1342200000	144360000	1062300000	593440000	2055200000	3593600000	4546200000	983880000	133630000	1113900000	863340000
P0CX81;P0CX80	P0CX81;P0CX80	3;3	3;3	3;3	Copper metallothionein 1-2;Copper metallothionein 1-1	CUP1-2;CUP1-1	sp|P0CX81|MTCU2_YEAST Copper metallothionein 1-2 OS=Saccharomyces cerevisiae (strain ATCC 204508 / S288c) OX=559292 GN=CUP1-2 PE=1 SV=1;sp|P0CX80|MTCU1_YEAST Copper metallothionein 1-1 OS=Saccharomyces cerevisiae (strain ATCC 204508 / S288c) OX=559292 GN=C	6.6504	61	61;61	0	91.78	140380000	123190000	77312000	108220000	95487000	52940000	656110000	112490000	150420000	78609000	80572000	122320000	94660000	651730000	90558000	112310000	103390000	134320000	100860000	49673000	430090000	225740000	209950000	171830000	41267000	28615000	47191000	503500000	106000000	179160000	206270000	36109000	58152000	37753000	503300000	239980000	132480000
P0CX83;P0CX82	P0CX83;P0CX82	16;16	16;16	16;16	60S ribosomal protein L19-B;60S ribosomal protein L19-A	RPL19B;RPL19A	sp|P0CX83|RL19B_YEAST 60S ribosomal protein L19-B OS=Saccharomyces cerevisiae (strain ATCC 204508 / S288c) OX=559292 GN=RPL19B PE=1 SV=1;sp|P0CX82|RL19A_YEAST 60S ribosomal protein L19-A OS=Saccharomyces cerevisiae (strain ATCC 204508 / S288c) OX=559292 GN	21.704	189	189;189	0	288.19	5378600000	4319600000	4382200000	7516800000	11470000000	23638000000	5506300000	7180000000	6291400000	6411400000	10108000000	14835000000	30116000000	5633500000	5027200000	3876000000	3926900000	6177800000	11151000000	33284000000	5933500000	3302600000	2651300000	3144600000	4109700000	6845400000	14670000000	3052800000	3424200000	3368800000	3332800000	4310000000	7351600000	17049000000	3643800000	3178900000	3172900000
P0CX85;P0CX84	P0CX85;P0CX84	13;13	13;13	13;13	60S ribosomal protein L35-B;60S ribosomal protein L35-A	RPL35B;RPL35A	sp|P0CX85|RL35B_YEAST 60S ribosomal protein L35-B OS=Saccharomyces cerevisiae (strain ATCC 204508 / S288c) OX=559292 GN=RPL35B PE=1 SV=1;sp|P0CX84|RL35A_YEAST 60S ribosomal protein L35-A OS=Saccharomyces cerevisiae (strain ATCC 204508 / S288c) OX=559292 GN	13.909	120	120;120	0	323.31	9372800000	7802300000	7303900000	10135000000	20039000000	32748000000	7705200000	8522600000	8292300000	8798200000	13814000000	16368000000	31823000000	10106000000	5256800000	5715800000	5712000000	8780800000	14164000000	38062000000	8787100000	4205400000	4465700000	5189000000	6573600000	9440000000	22172000000	5174200000	3132700000	4057100000	3919500000	6550000000	8989000000	21685000000	4881200000	2933300000	3681900000
P0CX89;P0CX88	P0CX89;P0CX88	2;2	2;2	2;2	Putative uncharacterized protein YHR212C;Putative uncharacterized protein YAR060C	YHR212C;YAR060C	sp|P0CX89|YH212_YEAST Putative uncharacterized protein YHR212C OS=Saccharomyces cerevisiae (strain ATCC 204508 / S288c) OX=559292 GN=YHR212C PE=5 SV=1;sp|P0CX88|YAN0_YEAST Putative uncharacterized protein YAR060C OS=Saccharomyces cerevisiae (strain ATCC 20	12.86	111	111;111	0.0079862	1.5581	20808000	9459100	28332000	0	0	32888000	0	0	0	40378000	61558000	0	54794000	0	0	0	0	0	0	0	0	0	0	81409000	0	0	89706000	0	0	0	99850000	110260000	179360000	82390000	0	0	0
P0CY13;P0CY09;P0CY08	P0CY13;P0CY09;P0CY08	3;3;3	3;3;3	3;3;3	Silenced mating-type protein A2;Silenced mating-type protein ALPHA2;Mating-type protein ALPHA2	HMRA2;HMLALPHA2;MATALPHA2	sp|P0CY13|HMRA2_YEAST Silenced mating-type protein A2 OS=Saccharomyces cerevisiae (strain ATCC 204508 / S288c) OX=559292 GN=HMRA2 PE=3 SV=1;sp|P0CY09|HMAL2_YEAST Silenced mating-type protein ALPHA2 OS=Saccharomyces cerevisiae (strain ATCC 204508 / S288c) O	13.882	119	119;210;210	0.0039216	1.8774	11461000	16811000	13188000	14134000	13680000	9752600	0	0	8604900	0	12226000	12653000	0	0	0	0	0	0	0	0	0	0	0	0	10055000	15167000	0	0	0	0	0	0	0	0	0	0	0
P10080	P10080	24	24	24	Single-stranded nucleic acid-binding protein	SBP1	sp|P10080|SSBP1_YEAST Single-stranded nucleic acid-binding protein OS=Saccharomyces cerevisiae (strain ATCC 204508 / S288c) OX=559292 GN=SBP1 PE=1 SV=2	32.989	294	294	0	323.31	2686000000	2597800000	3156400000	3876200000	4925500000	3326900000	799570000	2545300000	2278700000	2510700000	4148200000	6004700000	3509500000	742180000	2333900000	2922400000	4263500000	4727900000	4273300000	2585000000	601050000	2619500000	1804600000	3606700000	6859700000	7084900000	5220300000	854320000	3560600000	1948800000	4953100000	7369500000	6490500000	4625800000	811140000	3298900000	2007600000
P10081	P10081	33	33	33	ATP-dependent RNA helicase eIF4A	TIF1	sp|P10081|IF4A_YEAST ATP-dependent RNA helicase eIF4A OS=Saccharomyces cerevisiae (strain ATCC 204508 / S288c) OX=559292 GN=TIF1 PE=1 SV=3	44.697	395	395	0	323.31	6551200000	4678100000	4453800000	5734000000	4366100000	3738600000	9094600000	5054600000	4811200000	4363800000	4991700000	4793700000	3088300000	9478800000	3028200000	3953300000	5115900000	6932600000	5709200000	2797700000	8306800000	5857300000	4756100000	4587600000	5630400000	4841000000	3428700000	8971400000	3818500000	6533300000	4782400000	4681100000	4155500000	2952800000	8269000000	4699200000	5570900000
P10127	P10127	14	14	14	Alcohol dehydrogenase 4	ADH4	sp|P10127|ADH4_YEAST Alcohol dehydrogenase 4 OS=Saccharomyces cerevisiae (strain ATCC 204508 / S288c) OX=559292 GN=ADH4 PE=1 SV=3	41.142	382	382	0	107.04	70006000	112820000	24593000	0	0	0	0	39643000	70217000	1064000	0	0	0	0	54540000	67427000	19552000	0	0	0	0	146320000	195140000	44770000	0	0	0	750180	153310000	133880000	50048000	0	0	0	1283600	156340000	178650000
P10355	P10355	5	5	5	Protein PET122, mitochondrial	PET122	sp|P10355|PT122_YEAST Protein PET122, mitochondrial OS=Saccharomyces cerevisiae (strain ATCC 204508 / S288c) OX=559292 GN=PET122 PE=1 SV=2	29.155	254	254	0	6.4975	24385000	23901000	0	0	0	0	0	0	25588000	0	0	0	0	0	0	0	0	0	0	0	0	0	0	0	0	0	0	0	22989000	23998000	0	0	0	0	0	0	0
P10356	P10356	11	11	11	Uncharacterized protein YER152C	YER152C	sp|P10356|YEY2_YEAST Uncharacterized protein YER152C OS=Saccharomyces cerevisiae (strain ATCC 204508 / S288c) OX=559292 GN=YER152C PE=1 SV=2	49.49	443	443	0	53.976	16621000	8351500	0	0	0	0	68483000	8901300	5969700	0	0	0	0	79681000	0	0	17784000	9494600	8756800	0	71859000	24808000	36355000	17670000	18558000	5543700	0	86863000	17734000	35671000	9707100	13268000	0	0	97614000	0	22731000
P10363	P10363	25	25	25	DNA primase small subunit	PRI1	sp|P10363|PRI1_YEAST DNA primase small subunit OS=Saccharomyces cerevisiae (strain ATCC 204508 / S288c) OX=559292 GN=PRI1 PE=1 SV=2	47.69	409	409	0	126.33	785100000	767490000	1382000000	1745500000	2118400000	1874000000	482090000	117300000	688110000	1298000000	1846600000	2585400000	1964000000	644920000	765270000	966340000	1457600000	1830500000	2232600000	2330500000	762920000	573240000	564210000	660310000	1304700000	1704300000	2016200000	672750000	518000000	272580000	969600000	1417800000	1620300000	1939100000	707480000	652940000	704030000
P10507	P10507	29	29	29	Mitochondrial-processing peptidase subunit beta	MAS1	sp|P10507|MPPB_YEAST Mitochondrial-processing peptidase subunit beta OS=Saccharomyces cerevisiae (strain ATCC 204508 / S288c) OX=559292 GN=MAS1 PE=1 SV=1	51.083	462	462	0	185.25	450020000	870560000	184630000	0	0	0	0	647910000	696030000	151560000	2050100	0	0	0	432290000	696340000	180800000	985100	6761500	0	0	317220000	473320000	138220000	5353200	7321900	0	0	484690000	332550000	103540000	0	0	0	0	349450000	426280000
P10566	P10566	8	7	7	Mitochondrial RNA-splicing protein MRS3	MRS3	sp|P10566|MRS3_YEAST Mitochondrial RNA-splicing protein MRS3 OS=Saccharomyces cerevisiae (strain ATCC 204508 / S288c) OX=559292 GN=MRS3 PE=1 SV=4	34.501	314	314	0	68.505	163330000	263430000	99259000	0	0	0	0	154210000	192220000	82189000	0	0	0	0	182590000	238760000	88263000	0	0	0	0	153820000	172120000	58009000	0	0	0	0	129190000	102270000	33188000	0	0	0	0	158520000	130580000
P10591	P10591	69	18	17	Heat shock protein SSA1	SSA1	sp|P10591|HSP71_YEAST Heat shock protein SSA1 OS=Saccharomyces cerevisiae (strain ATCC 204508 / S288c) OX=559292 GN=SSA1 PE=1 SV=4	69.656	642	642	0	323.31	1647700000	1174700000	784110000	740150000	731160000	394710000	2016500000	1832400000	1372900000	936010000	938120000	747520000	483190000	2320700000	1918900000	1232500000	948100000	1000800000	910510000	445450000	2271600000	3291500000	2389400000	1959500000	1714400000	1340400000	1206300000	4344700000	4767800000	3624500000	2181300000	1802400000	1542600000	1107500000	4666200000	3519300000	2896600000
P10592	P10592	72	72	18	Heat shock protein SSA2	SSA2	sp|P10592|HSP72_YEAST Heat shock protein SSA2 OS=Saccharomyces cerevisiae (strain ATCC 204508 / S288c) OX=559292 GN=SSA2 PE=1 SV=3	69.469	639	639	0	323.31	17219000000	13247000000	8099900000	7978800000	6785600000	4547900000	20262000000	17291000000	13983000000	9899000000	9426300000	6916500000	4668100000	20997000000	18057000000	13297000000	10186000000	10256000000	8834800000	4375300000	21562000000	19026000000	14259000000	11432000000	9042800000	7368300000	6467000000	23918000000	20487000000	17465000000	12041000000	8679600000	8080500000	5701800000	22550000000	18250000000	17163000000
P10614	P10614	26	26	26	Lanosterol 14-alpha demethylase	ERG11	sp|P10614|CP51_YEAST Lanosterol 14-alpha demethylase CYP51 OS=Saccharomyces cerevisiae (strain ATCC 204508 / S288c) OX=559292 GN=ERG11 PE=1 SV=1	60.719	530	530	0	323.31	2633200000	3516600000	5391900000	2433100000	601790000	41920000	0	2622900000	2835500000	5429600000	2436400000	619460000	78349000	0	3051100000	3363500000	4924500000	2603600000	774680000	67664000	0	1965000000	1976900000	1109100000	287530000	103450000	20024000	0	2365900000	1647300000	925000000	252400000	98168000	29603000	0	2106200000	2078900000
P10622	P10622	5	4	4	60S acidic ribosomal protein P1-beta	RPP1B	sp|P10622|RLA3_YEAST 60S acidic ribosomal protein P1-beta OS=Saccharomyces cerevisiae (strain ATCC 204508 / S288c) OX=559292 GN=RPP1B PE=1 SV=3	10.667	106	106	0	204.37	3801700000	3153300000	2499700000	4139500000	6225900000	12631000000	2740800000	3500900000	2437200000	1357900000	4976800000	7488400000	18173000000	2408500000	3912800000	2851200000	3335200000	4933900000	10837000000	28049000000	4681900000	2889900000	2504300000	3212100000	4395000000	8392700000	17150000000	3155100000	1528200000	1471300000	1901300000	2575200000	5457100000	16148000000	2379000000	2596400000	3239200000
P10659	P10659	33	33	17	S-adenosylmethionine synthase 1	SAM1	sp|P10659|METK1_YEAST S-adenosylmethionine synthase 1 OS=Saccharomyces cerevisiae (strain ATCC 204508 / S288c) OX=559292 GN=SAM1 PE=1 SV=2	41.818	382	382	0	323.31	2000100000	1495200000	1075100000	1224400000	1252200000	560670000	4824400000	1819500000	2175600000	1385900000	1718800000	1284100000	640300000	5293900000	1395800000	1404100000	1867300000	2689100000	2585300000	1042000000	5234500000	1517600000	1215300000	1313600000	1068600000	871730000	828410000	3233000000	986300000	1901300000	1266700000	940390000	847530000	502810000	3263300000	1230900000	1428100000
P10662	P10662	23	23	23	37S ribosomal protein MRP1, mitochondrial	MRP1	sp|P10662|RT01_YEAST 37S ribosomal protein MRP1, mitochondrial OS=Saccharomyces cerevisiae (strain ATCC 204508 / S288c) OX=559292 GN=MRP1 PE=1 SV=2	36.728	321	321	0	323.31	584100000	914500000	260680000	0	0	0	0	631170000	832070000	267790000	0	0	0	0	674250000	860000000	247930000	0	0	0	0	404460000	816810000	204810000	30423000	0	0	0	468550000	430070000	167120000	0	0	0	0	393490000	476820000
P10663	P10663	9	9	9	37S ribosomal protein MRP2, mitochondrial	MRP2	sp|P10663|RT02_YEAST 37S ribosomal protein MRP2, mitochondrial OS=Saccharomyces cerevisiae (strain ATCC 204508 / S288c) OX=559292 GN=MRP2 PE=1 SV=1	13.538	115	115	0	4.8298	205810000	345030000	85089000	0	0	0	0	159610000	230860000	59454000	0	0	0	0	143020000	192350000	67331000	38512000	0	0	0	121200000	146190000	59017000	0	0	0	0	97825000	109050000	26709000	17656000	0	0	0	72849000	80105000
P10664	P10664	32	32	4	60S ribosomal protein L4-A	RPL4A	sp|P10664|RL4A_YEAST 60S ribosomal protein L4-A OS=Saccharomyces cerevisiae (strain ATCC 204508 / S288c) OX=559292 GN=RPL4A PE=1 SV=4	39.092	362	362	0	323.31	18410000000	10923000000	13272000000	19573000000	39312000000	76746000000	15271000000	20337000000	15142000000	15254000000	29009000000	41534000000	90808000000	17287000000	18238000000	14139000000	13870000000	21265000000	38341000000	1.06E+11	23184000000	10119000000	10327000000	10959000000	14433000000	24231000000	51182000000	8611200000	9140300000	9094200000	9367700000	15234000000	20393000000	54863000000	10514000000	10629000000	9463200000
P10823	P10823	18	18	18	Guanine nucleotide-binding protein alpha-2 subunit	GPA2	sp|P10823|GPA2_YEAST Guanine nucleotide-binding protein alpha-2 subunit OS=Saccharomyces cerevisiae (strain ATCC 204508 / S288c) OX=559292 GN=GPA2 PE=1 SV=2	50.447	449	449	0	185.55	537860000	559570000	427760000	226360000	0	0	0	628890000	344360000	451250000	236430000	22112000	0	0	686860000	489450000	378580000	317830000	52035000	0	0	1384100000	1516900000	1422700000	974290000	116250000	0	7949000	1509400000	1168400000	1309600000	793080000	162290000	0	20926000	1241900000	1079200000
P10834	P10834	18	18	18	Protein PET54	PET54	sp|P10834|PET54_YEAST Protein PET54 OS=Saccharomyces cerevisiae (strain ATCC 204508 / S288c) OX=559292 GN=PET54 PE=1 SV=1	34.637	293	293	0	125.37	69514000	100120000	32750000	0	0	0	0	91777000	126260000	26671000	0	0	0	0	71617000	78264000	25865000	0	0	0	0	99704000	121950000	35013000	0	0	0	2742500	129010000	117380000	27819000	0	0	0	0	101370000	111300000
P10849	P10849	28	28	28	Mitochondrial transcription factor 2	MTF2	sp|P10849|MTF2_YEAST Mitochondrial transcription factor 2 OS=Saccharomyces cerevisiae (strain ATCC 204508 / S288c) OX=559292 GN=MTF2 PE=1 SV=1	51.192	440	440	0	196.06	170630000	350370000	90042000	22016000	35486000	38421000	0	189270000	350350000	88026000	0	0	0	0	215890000	249530000	90360000	0	0	0	0	146550000	197250000	76769000	0	0	0	0	201720000	151340000	41152000	0	0	0	0	163060000	174760000
P10862	P10862	9	9	9	Postreplication repair E3 ubiquitin-protein ligase RAD18	RAD18	sp|P10862|RAD18_YEAST Postreplication repair E3 ubiquitin-protein ligase RAD18 OS=Saccharomyces cerevisiae (strain ATCC 204508 / S288c) OX=559292 GN=RAD18 PE=1 SV=1	55.23	487	487	0	20.455	0	0	0	0	0	0	0	0	0	0	0	20108000	0	25022000	0	0	0	0	0	45818000	19655000	0	0	0	0	0	0	0	0	0	0	0	0	0	0	0	0
P10863;P33890	P10863;P33890	2;1	2;1	2;1	Cold shock-induced protein TIR1;Cold shock-induced protein TIR2	TIR1;TIR2	sp|P10863|TIR1_YEAST Cold shock-induced protein TIR1 OS=Saccharomyces cerevisiae (strain ATCC 204508 / S288c) OX=559292 GN=TIR1 PE=1 SV=1;sp|P33890|TIR2_YEAST Cold shock-induced protein TIR2 OS=Saccharomyces cerevisiae (strain ATCC 204508 / S288c) OX=55929	24.906	254	254;251	0.0056277	1.6376	0	0	0	0	0	0	0	0	0	0	0	0	0	0	99610000	0	74416000	99322000	92146000	0	0	0	0	0	0	0	0	0	0	0	0	0	0	0	0	0	0
P10869	P10869	28	28	28	Aspartokinase	HOM3	sp|P10869|AK_YEAST Aspartokinase OS=Saccharomyces cerevisiae (strain ATCC 204508 / S288c) OX=559292 GN=HOM3 PE=1 SV=2	58.109	527	527	0	252.93	2069600000	1632400000	1116800000	1275100000	1195500000	652120000	4937800000	1712400000	1987800000	1235000000	1277100000	1276700000	895400000	4571900000	1703000000	1643200000	1796300000	2042800000	1887300000	1104700000	5425700000	1839800000	1859400000	1701300000	1245200000	1134800000	967440000	4318000000	1089000000	2036200000	1516400000	1153200000	1055300000	702200000	3838700000	1733400000	2310400000
P10961	P10961	31	31	30	Heat shock factor protein	HSF1	sp|P10961|HSF_YEAST Heat shock transcription factor OS=Saccharomyces cerevisiae (strain ATCC 204508 / S288c) OX=559292 GN=HSF1 PE=1 SV=1	93.281	833	833	0	292.47	16531000	29370000	14519000	41970000	63843000	47964000	11006000	10140000	6883000	11333000	36232000	41463000	50070000	14760000	33240000	21547000	24243000	30863000	50107000	27729000	4253800	36440000	21180000	98032000	265870000	336120000	179940000	28849000	31514000	28425000	161750000	455730000	285640000	230930000	14011000	53341000	36010000
P10962	P10962	16	16	16	Protein MAK16	MAK16	sp|P10962|MAK16_YEAST Protein MAK16 OS=Saccharomyces cerevisiae (strain ATCC 204508 / S288c) OX=559292 GN=MAK16 PE=1 SV=2	35.695	306	306	0	98.816	201300000	111250000	205050000	165870000	250010000	424440000	104620000	222490000	165580000	249540000	220280000	247640000	533600000	142060000	251920000	128450000	236030000	235770000	402680000	647490000	149660000	102290000	70057000	82199000	127800000	196550000	260630000	79249000	83404000	85054000	87257000	136360000	204790000	222220000	89461000	110740000	86682000
P10964	P10964	125	125	124	DNA-directed RNA polymerase I subunit RPA190	RPA190	sp|P10964|RPA1_YEAST DNA-directed RNA polymerase I subunit RPA190 OS=Saccharomyces cerevisiae (strain ATCC 204508 / S288c) OX=559292 GN=RPA190 PE=1 SV=2	186.43	1664	1664	0	323.31	594980000	417290000	1123500000	1911700000	2704200000	2212700000	444550000	676200000	506490000	1257600000	2278200000	3209000000	2701200000	465280000	716760000	472230000	1111600000	1764000000	2262500000	2163100000	559860000	322400000	240410000	823750000	1412600000	1820500000	1813400000	358790000	350470000	328230000	933010000	1501100000	1849000000	1925400000	369020000	354030000	264430000
P11075	P11075	76	76	76	Protein transport protein SEC7	SEC7	sp|P11075|SEC7_YEAST Protein transport protein SEC7 OS=Saccharomyces cerevisiae (strain ATCC 204508 / S288c) OX=559292 GN=SEC7 PE=1 SV=2	226.88	2009	2009	0	323.31	138960000	96121000	55910000	95235000	91257000	113920000	275280000	127350000	82155000	44205000	79319000	78785000	105450000	249580000	110200000	92372000	52266000	90485000	90167000	60191000	256170000	125360000	111930000	94211000	99596000	112060000	107760000	235100000	98666000	121800000	93940000	110140000	110310000	120880000	225920000	135090000	138970000
P11076	P11076	15	15	5	ADP-ribosylation factor 1	ARF1	sp|P11076|ARF1_YEAST ADP-ribosylation factor 1 OS=Saccharomyces cerevisiae (strain ATCC 204508 / S288c) OX=559292 GN=ARF1 PE=1 SV=3	20.529	181	181	0	323.31	820370000	551660000	702390000	613140000	592310000	243710000	1324200000	553140000	725590000	584570000	646180000	644650000	253120000	1220400000	542900000	508940000	1199900000	1514400000	1148800000	407360000	1724900000	1287700000	935640000	1627500000	1135900000	1045500000	806230000	2225600000	1165700000	1866500000	1711100000	1162500000	878410000	432410000	1958700000	990650000	986100000
P11154	P11154	70	26	26	Pyruvate carboxylase 1	PYC1	sp|P11154|PYC1_YEAST Pyruvate carboxylase 1 OS=Saccharomyces cerevisiae (strain ATCC 204508 / S288c) OX=559292 GN=PYC1 PE=1 SV=2	130.1	1178	1178	0	265.5	239030000	100180000	49114000	132990000	89113000	13756000	352800000	332490000	194180000	155660000	196620000	76380000	12343000	514610000	134780000	133510000	145670000	201760000	136650000	7380300	394490000	528360000	480830000	277920000	277690000	192730000	67225000	716640000	235750000	428140000	262610000	232520000	163950000	20863000	675120000	486400000	560040000
P11325	P11325	43	43	43	Leucine--tRNA ligase, mitochondrial	NAM2	sp|P11325|SYLM_YEAST Leucine--tRNA ligase, mitochondrial OS=Saccharomyces cerevisiae (strain ATCC 204508 / S288c) OX=559292 GN=NAM2 PE=1 SV=1	101.92	894	894	0	138.58	130670000	239300000	69367000	0	75926000	0	0	123180000	165170000	34404000	42211000	79188000	114610000	0	151130000	193710000	62351000	0	0	150480000	0	93807000	145380000	47063000	0	0	0	0	96687000	103000000	31904000	0	0	0	0	94460000	120830000
P11353	P11353	19	19	19	Oxygen-dependent coproporphyrinogen-III oxidase	HEM13	sp|P11353|HEM6_YEAST Oxygen-dependent coproporphyrinogen-III oxidase OS=Saccharomyces cerevisiae (strain ATCC 204508 / S288c) OX=559292 GN=HEM13 PE=1 SV=2	37.711	328	328	0	323.31	107030000	132610000	27190000	237510000	210990000	289540000	371830000	124680000	159900000	182200000	450800000	923160000	564450000	287520000	63278000	0	202380000	324080000	364350000	803000000	228680000	682170000	497620000	322280000	348150000	254320000	173560000	1041600000	491980000	670880000	412360000	453060000	421190000	55532000	965090000	361630000	430530000
P11412	P11412	42	42	42	Glucose-6-phosphate 1-dehydrogenase	ZWF1	sp|P11412|G6PD_YEAST Glucose-6-phosphate 1-dehydrogenase OS=Saccharomyces cerevisiae (strain ATCC 204508 / S288c) OX=559292 GN=ZWF1 PE=1 SV=4	57.521	505	505	0	323.31	226130000	197350000	193300000	264710000	335320000	534160000	419250000	219500000	211430000	218110000	294840000	349990000	579550000	463870000	169350000	182330000	194820000	215820000	279690000	423100000	475870000	325900000	317390000	278430000	315680000	396410000	608660000	687820000	264060000	327920000	287090000	306050000	371280000	620140000	642240000	250990000	395260000
P11433	P11433	40	40	40	Cell division control protein 24	CDC24	sp|P11433|CDC24_YEAST Cell division control protein 24 OS=Saccharomyces cerevisiae (strain ATCC 204508 / S288c) OX=559292 GN=CDC24 PE=1 SV=2	96.938	854	854	0	209.32	51246000	46019000	77585000	101900000	113820000	99196000	28599000	20304000	35473000	66871000	110720000	126750000	119250000	29481000	35089000	46374000	89992000	115200000	108810000	134750000	36211000	45955000	45858000	99011000	153760000	155340000	206120000	40365000	33008000	53208000	101640000	139350000	161940000	185900000	42095000	47829000	41981000
P11484	P11484	52	51	5	Heat shock protein SSB1	SSB1	sp|P11484|SSB1_YEAST Ribosome-associated molecular chaperone SSB1 OS=Saccharomyces cerevisiae (strain ATCC 204508 / S288c) OX=559292 GN=SSB1 PE=1 SV=3	66.601	613	613	0	323.31	15920000000	12740000000	10795000000	13269000000	19248000000	25234000000	15525000000	16410000000	14416000000	13568000000	18959000000	22691000000	29275000000	18315000000	14907000000	11145000000	12191000000	15158000000	17707000000	24175000000	18776000000	10218000000	9251800000	9799500000	10860000000	12903000000	17420000000	11660000000	11070000000	9755700000	10067000000	11313000000	11438000000	18820000000	11349000000	10934000000	10287000000
P11491	P11491	29	29	29	Repressible alkaline phosphatase;Soluble alkaline phosphatase	PHO8	sp|P11491|PPB_YEAST Repressible alkaline phosphatase OS=Saccharomyces cerevisiae (strain ATCC 204508 / S288c) OX=559292 GN=PHO8 PE=1 SV=2	63.003	566	566	0	323.31	234410000	408090000	704150000	355990000	87302000	0	8948300	292430000	397210000	954540000	310890000	69571000	0	2453500	267150000	412310000	894100000	223900000	78505000	0	1314400	419270000	650530000	859610000	276580000	80176000	1475100	1454300	498530000	560870000	852330000	302710000	133430000	7109400	0	386240000	475810000
P11632	P11632	8	8	7	Non-histone chromosomal protein 6A	NHP6A	sp|P11632|NHP6A_YEAST Non-histone chromosomal protein 6A OS=Saccharomyces cerevisiae (strain ATCC 204508 / S288c) OX=559292 GN=NHP6A PE=1 SV=1	10.802	93	93	0	31.753	443290000	300550000	739350000	1104500000	1690900000	1392700000	370520000	404130000	383540000	825830000	1186900000	1551600000	2193800000	416430000	279460000	0	455770000	346590000	585200000	772560000	235800000	329780000	279300000	583330000	970770000	1239100000	1006000000	404630000	356670000	318830000	596250000	1077900000	1127400000	1332100000	362390000	232230000	333500000
P11633	P11633	7	6	6	Non-histone chromosomal protein 6B	NHP6B	sp|P11633|NHP6B_YEAST Non-histone chromosomal protein 6B OS=Saccharomyces cerevisiae (strain ATCC 204508 / S288c) OX=559292 GN=NHP6B PE=1 SV=3	11.476	99	99	0	27.324	219610000	162130000	361310000	576320000	939420000	1001700000	281430000	257260000	246210000	454620000	565960000	933060000	1501700000	218660000	100680000	172930000	220150000	232980000	372960000	663440000	168960000	264990000	180030000	393450000	651500000	857070000	1199700000	306100000	226670000	261250000	473340000	681870000	891170000	1536900000	313080000	96582000	176980000
P11655	P11655	23	23	23	Guanine nucleotide-exchange factor SEC12	SEC12	sp|P11655|SEC12_YEAST Guanine nucleotide-exchange factor SEC12 OS=Saccharomyces cerevisiae (strain ATCC 204508 / S288c) OX=559292 GN=SEC12 PE=1 SV=1	51.607	471	471	0	255.31	179560000	259170000	431620000	173900000	23990000	0	0	208860000	229110000	382990000	175790000	29305000	0	0	288050000	278790000	409090000	227940000	74342000	0	0	499880000	546230000	320940000	76293000	20628000	0	0	554180000	408790000	229920000	52691000	17083000	0	0	568390000	514550000
P11709	P11709	18	18	18	Nuclear fusion protein BIK1	BIK1	sp|P11709|BIK1_YEAST Nuclear fusion protein BIK1 OS=Saccharomyces cerevisiae (strain ATCC 204508 / S288c) OX=559292 GN=BIK1 PE=1 SV=1	51.091	440	440	0	125.23	400700000	14206000	29622000	13610000	75204000	185690000	47483000	76958000	41689000	69722000	159050000	62895000	202440000	92931000	45854000	0	8182500	46750000	98025000	151680000	59534000	61125000	39050000	42238000	61074000	89684000	256940000	104190000	67680000	62352000	56688000	49148000	92398000	273120000	82071000	79826000	0
P11710	P11710	17	17	17	Nuclear fusion protein FUS1	FUS1	sp|P11710|FUS1_YEAST Nuclear fusion protein FUS1 OS=Saccharomyces cerevisiae (strain ATCC 204508 / S288c) OX=559292 GN=FUS1 PE=1 SV=3	57.779	512	512	0	25.663	0	0	0	0	0	25643000	0	0	0	0	0	0	0	0	0	0	0	0	0	0	0	37083000	49072000	105670000	38008000	17450000	0	0	34480000	43298000	80201000	33467000	6144000	7142700	0	71037000	52591000
P11745	P11745	31	31	31	Ran GTPase-activating protein 1	RNA1	sp|P11745|RNA1_YEAST Ran GTPase-activating protein 1 OS=Saccharomyces cerevisiae (strain ATCC 204508 / S288c) OX=559292 GN=RNA1 PE=1 SV=2	45.815	407	407	0	323.31	404220000	352420000	265590000	290500000	263650000	121700000	967840000	347130000	382930000	291830000	347810000	233530000	134050000	872410000	299460000	371010000	390540000	467660000	363580000	167700000	1124200000	542570000	544410000	467920000	388270000	287870000	218870000	1182200000	359360000	635930000	410750000	318150000	286920000	154090000	943870000	439520000	671870000
P11746	P11746	5	5	5	Pheromone receptor transcription factor	MCM1	sp|P11746|MCM1_YEAST Pheromone receptor transcription factor OS=Saccharomyces cerevisiae (strain ATCC 204508 / S288c) OX=559292 GN=MCM1 PE=1 SV=2	32.801	286	286	0	298.69	0	0	0	69530000	105550000	98266000	0	43473000	0	77720000	218570000	301640000	391740000	0	0	0	74030000	69644000	90104000	49107000	0	0	81704000	435350000	75624000	92448000	0	0	48040000	48828000	201210000	396620000	362090000	296020000	26223000	0	0
P11747	P11747	5	5	5	Transcription initiation factor TFIID subunit 13	TAF13	sp|P11747|TAF13_YEAST Transcription initiation factor TFIID subunit 13 OS=Saccharomyces cerevisiae (strain ATCC 204508 / S288c) OX=559292 GN=TAF13 PE=1 SV=2	19.132	167	167	0	31.435	25660000	20451000	26255000	58075000	77495000	39924000	0	23167000	0	41109000	40608000	77292000	68267000	0	51765000	29850000	38032000	72400000	76444000	49867000	0	20716000	0	71842000	104000000	106550000	89113000	9375100	30806000	33079000	60215000	100210000	118910000	89100000	0	23445000	26635000
P11792	P11792	19	19	19	Serine/threonine-protein kinase SCH9	SCH9	sp|P11792|SCH9_YEAST Serine/threonine-protein kinase SCH9 OS=Saccharomyces cerevisiae (strain ATCC 204508 / S288c) OX=559292 GN=SCH9 PE=1 SV=3	91.81	824	824	0	136.66	22993000	45945000	47354000	60925000	80006000	124160000	89405000	45851000	59662000	80405000	89480000	101210000	146180000	75653000	13398000	13751000	48595000	79567000	78054000	120490000	68529000	48490000	37234000	50823000	52758000	50065000	66933000	59614000	46698000	61376000	53533000	41669000	55184000	108330000	75880000	37550000	36650000
P11914	P11914	33	33	33	Mitochondrial-processing peptidase subunit alpha	MAS2	sp|P11914|MPPA_YEAST Mitochondrial-processing peptidase subunit alpha OS=Saccharomyces cerevisiae (strain ATCC 204508 / S288c) OX=559292 GN=MAS2 PE=1 SV=1	53.337	482	482	0	323.31	809390000	1044300000	246890000	0	0	0	0	720550000	949050000	313190000	9670900	7436200	0	0	724260000	828620000	281630000	0	0	0	0	464360000	623460000	209700000	0	0	0	0	588310000	625390000	176670000	0	8001600	0	0	439590000	514440000
P11927	P11927	12	12	12	Cell division control protein KAR1	KAR1	sp|P11927|KAR1_YEAST Cell division control protein KAR1 OS=Saccharomyces cerevisiae (strain ATCC 204508 / S288c) OX=559292 GN=KAR1 PE=1 SV=2	50.652	433	433	0	44.54	0	15653000	116610000	12148000	0	0	0	0	5178500	44902000	5657100	0	0	0	0	7597700	90736000	15739000	0	0	0	0	0	13746000	0	0	0	0	6504200	5533900	11934000	0	0	0	0	0	0
P11938	P11938	41	41	41	DNA-binding protein RAP1	RAP1	sp|P11938|RAP1_YEAST DNA-binding protein RAP1 OS=Saccharomyces cerevisiae (strain ATCC 204508 / S288c) OX=559292 GN=RAP1 PE=1 SV=2	92.412	827	827	0	323.31	162410000	122500000	246290000	328360000	415040000	347680000	169810000	174810000	149060000	215570000	317400000	345460000	409350000	153730000	222270000	177690000	198630000	189210000	248000000	169130000	119560000	108540000	70393000	135420000	243940000	277160000	163760000	103620000	151780000	100470000	148950000	271650000	250830000	207030000	104540000	149980000	83147000
P11972	P11972	26	26	26	Protein SST2	SST2	sp|P11972|SST2_YEAST Protein SST2 OS=Saccharomyces cerevisiae (strain ATCC 204508 / S288c) OX=559292 GN=SST2 PE=1 SV=2	79.715	698	698	0	266.05	100520000	65300000	111160000	158880000	215250000	255050000	56052000	72019000	69617000	114970000	176020000	210330000	289940000	59300000	46447000	50096000	89071000	124700000	139370000	232340000	79285000	30849000	30122000	81546000	134580000	196580000	356470000	29401000	33447000	39978000	94363000	156760000	160410000	367000000	45490000	29614000	41727000
P11978	P11978	43	43	43	Regulatory protein SIR4	SIR4	sp|P11978|SIR4_YEAST Regulatory protein SIR4 OS=Saccharomyces cerevisiae (strain ATCC 204508 / S288c) OX=559292 GN=SIR4 PE=1 SV=1	152.06	1358	1358	0	63.206	40517000	30658000	78471000	131250000	86650000	51528000	6001400	11886000	21516000	12103000	81697000	35516000	16129000	0	72125000	24220000	141660000	68340000	113350000	83486000	8239400	20263000	24279000	90100000	184370000	95678000	78140000	8099000	22597000	26176000	143650000	107460000	97880000	124700000	6025200	18286000	31062000
P11986	P11986	25	25	25	Inositol-3-phosphate synthase	INO1	sp|P11986|INO1_YEAST Inositol-3-phosphate synthase OS=Saccharomyces cerevisiae (strain ATCC 204508 / S288c) OX=559292 GN=INO1 PE=1 SV=3	59.641	533	533	0	259.03	0	0	0	0	0	0	12142000	0	0	0	0	0	0	3652400	0	0	0	0	0	0	2908100	54730000	49679000	30334000	54546000	33437000	5366900	145740000	20432000	26270000	24093000	6364900	14878000	0	109090000	26773000	26588000
P12383	P12383	32	32	32	Transcription factor PDR1	PDR1	sp|P12383|PDR1_YEAST Transcription factor PDR1 OS=Saccharomyces cerevisiae (strain ATCC 204508 / S288c) OX=559292 GN=PDR1 PE=1 SV=2	121.79	1068	1068	0	323.31	10483000	7681800	38568000	93235000	123470000	94882000	4424100	692510	3983800	32931000	59598000	73929000	99070000	2844700	16482000	18823000	69006000	66404000	60164000	28130000	8752300	3375700	7586600	109500000	245440000	232760000	129810000	15995000	47231000	1679200	97058000	271890000	184430000	110660000	8452300	0	0
P12385	P12385	33	33	33	Eukaryotic peptide chain release factor subunit 1	SUP45	sp|P12385|ERF1_YEAST Eukaryotic peptide chain release factor subunit 1 OS=Saccharomyces cerevisiae (strain ATCC 204508 / S288c) OX=559292 GN=SUP45 PE=1 SV=2	49.005	437	437	0	323.31	726710000	568930000	766290000	1138200000	1593100000	2136300000	605060000	758070000	644850000	813350000	1254600000	1637300000	2301000000	650290000	688620000	534620000	777850000	1079600000	1337700000	2214200000	711950000	604530000	486120000	710810000	1156400000	1560200000	1949500000	559630000	490440000	606290000	804110000	1173900000	1245100000	1956200000	611760000	568330000	603200000
P12611	P12611	18	18	18	Growth regulation protein	WHI2	sp|P12611|WHI2_YEAST Growth regulation protein OS=Saccharomyces cerevisiae (strain ATCC 204508 / S288c) OX=559292 GN=WHI2 PE=1 SV=2	55.345	486	486	0	167.06	146490000	138330000	131880000	99136000	68797000	79589000	24599000	171890000	147390000	120050000	83697000	59102000	76234000	34197000	207750000	151290000	133570000	130760000	89127000	115810000	41355000	126990000	126330000	147620000	76161000	62105000	78043000	22662000	147370000	102270000	115090000	84842000	52310000	78655000	23062000	151160000	132910000
P12612	P12612	36	36	36	T-complex protein 1 subunit alpha	TCP1	sp|P12612|TCPA_YEAST T-complex protein 1 subunit alpha OS=Saccharomyces cerevisiae (strain ATCC 204508 / S288c) OX=559292 GN=TCP1 PE=1 SV=2	60.48	559	559	0	323.31	1109000000	754680000	952250000	1151100000	1426700000	1642400000	1621200000	1017200000	1007300000	889800000	1231600000	1353300000	1825300000	1815800000	878640000	672970000	826230000	1235800000	1322400000	1564800000	1445300000	1010500000	842790000	894080000	984630000	1020100000	1156300000	1560500000	840790000	988260000	813530000	923040000	967020000	1204000000	1563700000	863360000	1016100000
P12630	P12630	14	14	14	Barrierpepsin	BAR1	sp|P12630|BAR1_YEAST Barrierpepsin OS=Saccharomyces cerevisiae (strain ATCC 204508 / S288c) OX=559292 GN=BAR1 PE=1 SV=1	63.729	587	587	0	183.48	14349000	16511000	38855000	23666000	9932600	0	0	4538200	7721600	19400000	14347000	10786000	0	0	3400600	9499400	34327000	51651000	46321000	7066400	0	354060000	315640000	189780000	42027000	4145900	0	0	389890000	270890000	174710000	64851000	32939000	5195900	0	386310000	362820000
P12683	P12683	49	49	40	3-hydroxy-3-methylglutaryl-coenzyme A reductase 1	HMG1	sp|P12683|HMDH1_YEAST 3-hydroxy-3-methylglutaryl-coenzyme A reductase 1 OS=Saccharomyces cerevisiae (strain ATCC 204508 / S288c) OX=559292 GN=HMG1 PE=1 SV=1	115.62	1054	1054	0	323.31	690500000	1078100000	2460700000	654230000	97611000	0	0	751400000	1110500000	2077600000	625390000	124340000	5407600	0	982280000	1120600000	1953200000	717980000	129140000	0	0	486970000	484990000	172450000	23013000	0	0	0	644550000	368760000	137350000	35030000	0	0	0	546120000	440970000
P12684	P12684	39	30	30	3-hydroxy-3-methylglutaryl-coenzyme A reductase 2	HMG2	sp|P12684|HMDH2_YEAST 3-hydroxy-3-methylglutaryl-coenzyme A reductase 2 OS=Saccharomyces cerevisiae (strain ATCC 204508 / S288c) OX=559292 GN=HMG2 PE=1 SV=1	115.69	1045	1045	0	323.31	240090000	412050000	951720000	185830000	213450000	246160000	44011000	216950000	324320000	677710000	205960000	196460000	272300000	34262000	298260000	406830000	649510000	192870000	323050000	708170000	217350000	349410000	333350000	119900000	0	0	187110000	33497000	462520000	250640000	50982000	0	21474000	0	29589000	396490000	342680000
P12685	P12685	8	8	8	High-affinity potassium transport protein	TRK1	sp|P12685|TRK1_YEAST High-affinity potassium transport protein OS=Saccharomyces cerevisiae (strain ATCC 204508 / S288c) OX=559292 GN=TRK1 PE=1 SV=1	141.07	1235	1235	0	6.4991	0	0	0	0	0	0	0	0	0	0	0	0	0	0	0	0	0	0	0	0	0	0	0	0	0	0	0	0	0	0	0	0	0	0	0	0	0
P12686	P12686	19	19	19	37S ribosomal protein MRP13, mitochondrial	MRP13	sp|P12686|RT13_YEAST 37S ribosomal protein MRP13, mitochondrial OS=Saccharomyces cerevisiae (strain ATCC 204508 / S288c) OX=559292 GN=MRP13 PE=1 SV=2	38.988	339	339	0	184.5	300520000	530510000	160760000	0	0	0	0	331670000	512220000	159240000	0	0	0	0	355880000	568570000	188340000	0	0	0	0	434730000	404150000	137910000	28935000	0	0	0	277640000	311470000	120650000	0	0	0	0	286280000	408840000
P12687	P12687	24	24	24	54S ribosomal protein L2, mitochondrial	MRP7	sp|P12687|RM02_YEAST 54S ribosomal protein L2, mitochondrial OS=Saccharomyces cerevisiae (strain ATCC 204508 / S288c) OX=559292 GN=MRP7 PE=1 SV=1	43.226	371	371	0	279.76	381910000	602730000	186890000	0	0	0	0	364470000	490290000	191470000	0	0	0	0	440660000	620080000	174470000	0	0	0	0	288060000	385390000	130720000	0	0	0	0	312740000	285590000	104500000	0	0	0	0	287930000	377610000
P12688	P12688	41	41	33	Serine/threonine-protein kinase YPK1	YPK1	sp|P12688|YPK1_YEAST Serine/threonine-protein kinase YPK1 OS=Saccharomyces cerevisiae (strain ATCC 204508 / S288c) OX=559292 GN=YPK1 PE=1 SV=2	76.479	680	680	0	323.31	727250000	882310000	1601400000	1500600000	838050000	604560000	464610000	551640000	815330000	1449700000	1456200000	885900000	774160000	657490000	579560000	558530000	1102900000	1169300000	847160000	394930000	638520000	890100000	1105800000	3449800000	2516300000	1710800000	1508200000	853420000	693950000	1325800000	3090400000	2345500000	1689700000	1405600000	852880000	673840000	960980000
P12695	P12695	34	34	34	Dihydrolipoyllysine-residue acetyltransferase component of pyruvate dehydrogenase complex, mitochondrial	LAT1	sp|P12695|ODP2_YEAST Dihydrolipoyllysine-residue acetyltransferase component of pyruvate dehydrogenase complex, mitochondrial OS=Saccharomyces cerevisiae (strain ATCC 204508 / S288c) OX=559292 GN=LAT1 PE=1 SV=1	51.817	482	482	0	323.31	2388700000	3897200000	1258800000	26780000	7740600	4271200	0	3043200000	4776100000	1192600000	17868000	5807800	18831000	0	3033800000	4301900000	1149200000	28954000	11830000	24645000	0	2583900000	3954700000	1338600000	14326000	18168000	29387000	1671200	3428300000	3109000000	988240000	6279200	9641200	29138000	1021600	2752800000	3219500000
P12709	P12709	38	38	38	Glucose-6-phosphate isomerase	PGI1	sp|P12709|G6PI_YEAST Glucose-6-phosphate isomerase OS=Saccharomyces cerevisiae (strain ATCC 204508 / S288c) OX=559292 GN=PGI1 PE=1 SV=3	61.298	554	554	0	323.31	3106500000	2362000000	1601800000	1647000000	1526100000	626640000	7240900000	2606600000	2804300000	1973600000	1928100000	1522000000	780520000	7399400000	1826000000	2632000000	2274200000	2342900000	2012400000	806130000	8318700000	4425300000	4141900000	3506000000	2622400000	1811700000	1434200000	10347000000	3177100000	4847600000	3347500000	2397600000	2316800000	1139900000	9339800000	3731400000	5579900000
P12753	P12753	61	61	60	DNA repair protein RAD50	RAD50	sp|P12753|RAD50_YEAST DNA repair protein RAD50 OS=Saccharomyces cerevisiae (strain ATCC 204508 / S288c) OX=559292 GN=RAD50 PE=1 SV=1	152.57	1312	1312	0	284.7	34529000	5515300	29400000	89685000	139750000	79276000	0	20286000	16716000	32902000	87841000	135480000	124050000	16127000	18003000	0	31609000	103100000	155770000	49113000	16128000	16448000	2820700	36304000	126570000	228290000	210130000	11396000	16802000	11912000	64850000	172710000	163190000	183360000	10432000	13550000	6860300
P12754	P12754	21	21	21	Translation initiation factor eIF-2B subunit delta	GCD2	sp|P12754|EI2BD_YEAST Translation initiation factor eIF-2B subunit delta OS=Saccharomyces cerevisiae (strain ATCC 204508 / S288c) OX=559292 GN=GCD2 PE=1 SV=1	70.851	651	651	0	137.57	233330000	186190000	179420000	219730000	226600000	336780000	292830000	166810000	227420000	147880000	160420000	206280000	404600000	287990000	196610000	130220000	154330000	233790000	302840000	362960000	186220000	188630000	145450000	127420000	136970000	139530000	225410000	274180000	149660000	178200000	121580000	124910000	129870000	263060000	265540000	157260000	161520000
P12866	P12866	36	36	36	Alpha-factor-transporting ATPase	STE6	sp|P12866|STE6_YEAST Alpha-factor-transporting ATPase OS=Saccharomyces cerevisiae (strain ATCC 204508 / S288c) OX=559292 GN=STE6 PE=1 SV=1	144.76	1290	1290	0	249.31	31432000	43311000	88247000	153910000	126490000	4529500	0	39758000	39256000	98233000	155240000	144850000	40263000	0	40528000	44667000	69399000	158770000	189430000	57792000	0	46611000	75490000	174390000	103490000	69390000	49120000	0	62082000	62245000	196340000	146810000	98057000	49057000	0	56956000	59925000
P12868	P12868	52	52	52	E3 ubiquitin-protein ligase PEP5	PEP5	sp|P12868|PEP5_YEAST E3 ubiquitin-protein ligase PEP5 OS=Saccharomyces cerevisiae (strain ATCC 204508 / S288c) OX=559292 GN=PEP5 PE=1 SV=2	117.48	1029	1029	0	323.31	120720000	177020000	474840000	412760000	223450000	87966000	0	135830000	173860000	431300000	318960000	241460000	154160000	0	201330000	207030000	504540000	306250000	299950000	203590000	9394100	90598000	177270000	550270000	590310000	439080000	275620000	4344100	78835000	145760000	691180000	630310000	469280000	309290000	3715600	121480000	175590000
P12887	P12887	23	23	23	Uracil-DNA glycosylase	UNG1	sp|P12887|UNG_YEAST Uracil-DNA glycosylase OS=Saccharomyces cerevisiae (strain ATCC 204508 / S288c) OX=559292 GN=UNG1 PE=1 SV=1	40.471	359	359	0	54.511	18433000	15956000	22908000	37649000	48731000	62431000	8613300	35001000	13739000	20049000	40937000	67581000	78823000	12212000	46915000	36663000	25916000	36124000	49754000	108400000	20315000	34602000	29188000	46674000	51184000	76334000	154450000	27186000	52822000	12778000	22384000	50774000	72351000	138050000	19375000	43042000	31942000
P12904	P12904	17	17	17	5-AMP-activated protein kinase subunit gamma	SNF4	sp|P12904|AAKG_YEAST 5-AMP-activated protein kinase subunit gamma OS=Saccharomyces cerevisiae (strain ATCC 204508 / S288c) OX=559292 GN=SNF4 PE=1 SV=1	36.401	322	322	0	138.83	177150000	148440000	134360000	138890000	117090000	132490000	283170000	165460000	145370000	129600000	123510000	106910000	121630000	286250000	158380000	123060000	146420000	220990000	171170000	143900000	271550000	236330000	155620000	161750000	183760000	129800000	111090000	260130000	208670000	164460000	165590000	159920000	99190000	100390000	246790000	262050000	159210000
P12945	P12945	58	58	58	N-terminal acetyltransferase A complex subunit NAT1	NAT1	sp|P12945|NAT1_YEAST N-terminal acetyltransferase A complex subunit NAT1 OS=Saccharomyces cerevisiae (strain ATCC 204508 / S288c) OX=559292 GN=NAT1 PE=1 SV=2	98.904	854	854	0	323.31	187590000	152420000	126280000	267220000	467380000	659260000	209250000	182360000	162870000	172070000	390450000	586290000	782110000	177570000	184810000	138610000	123530000	203850000	342370000	696470000	273270000	158840000	153180000	179700000	281890000	444460000	874290000	232410000	140250000	152440000	162650000	240220000	371150000	861980000	213000000	168700000	185610000
P12954	P12954	16	16	16	ATP-dependent DNA helicase SRS2	SRS2	sp|P12954|SRS2_YEAST ATP-dependent DNA helicase SRS2 OS=Saccharomyces cerevisiae (strain ATCC 204508 / S288c) OX=559292 GN=SRS2 PE=1 SV=2	134.3	1174	1174	0	15.412	8604900	0	0	17849000	25853000	39806000	0	7167400	0	5750100	19203000	20638000	40653000	0	0	0	14926000	22828000	34002000	30195000	10118000	0	0	14098000	41118000	40276000	27680000	0	0	0	9580100	31864000	42075000	29327000	0	0	0
P12962	P12962	10	10	10	Cap-associated protein CAF20	CAF20	sp|P12962|CAF20_YEAST Cap-associated protein CAF20 OS=Saccharomyces cerevisiae (strain ATCC 204508 / S288c) OX=559292 GN=CAF20 PE=1 SV=2	18.223	161	161	0	115.7	355140000	289620000	289660000	626550000	582770000	1059200000	406400000	176740000	144460000	152860000	292360000	720190000	1045200000	314350000	171720000	334120000	374900000	541170000	828030000	1139700000	406840000	414580000	232450000	213210000	443980000	477040000	619370000	412370000	142780000	284500000	243050000	290290000	306210000	513990000	265640000	282670000	387470000
P13090	P13090	4	4	3	Aminotriazole resistance protein	ATR1	sp|P13090|ATR1_YEAST Aminotriazole resistance protein OS=Saccharomyces cerevisiae (strain ATCC 204508 / S288c) OX=559292 GN=ATR1 PE=1 SV=2	59.982	542	542	0	4.1327	11971000	24943000	0	0	0	0	0	0	0	0	0	0	0	0	39110000	23577000	24149000	32248000	0	0	0	0	14497000	31785000	0	0	0	0	0	0	0	0	0	0	0	0	0
P13099	P13099	11	11	11	DNA topoisomerase 3	TOP3	sp|P13099|TOP3_YEAST DNA topoisomerase 3 OS=Saccharomyces cerevisiae (strain ATCC 204508 / S288c) OX=559292 GN=TOP3 PE=1 SV=1	74.37	656	656	0	10.235	0	0	0	21203000	0	0	0	0	0	0	28856000	36093000	56280000	0	0	0	0	33398000	0	104960000	0	0	0	0	25022000	47535000	0	0	0	16448000	12831000	35477000	45931000	0	0	0	0
P13134	P13134	27	27	27	Kexin	KEX2	sp|P13134|KEX2_YEAST Kexin OS=Saccharomyces cerevisiae (strain ATCC 204508 / S288c) OX=559292 GN=KEX2 PE=1 SV=1	90.001	814	814	0	164.16	22104000	14797000	296900000	1120600000	657760000	149390000	0	85416000	41172000	1102800000	1258900000	1746500000	245500000	0	96663000	44406000	492760000	1735800000	1406300000	431640000	0	1120900000	540250000	190610000	25331000	0	0	0	746890000	339630000	1440800000	25014000	44145000	0	0	497970000	433490000
P13181	P13181	2	2	2	Galactose transporter	GAL2	sp|P13181|GAL2_YEAST Galactose transporter OS=Saccharomyces cerevisiae (strain ATCC 204508 / S288c) OX=559292 GN=GAL2 PE=1 SV=3	63.625	574	574	0	44.034	212990000	145990000	269350000	172150000	51200000	0	0	137930000	84760000	129640000	98667000	82930000	0	0	164420000	130050000	148660000	148080000	49908000	0	0	66799000	46152000	72292000	46588000	0	0	0	48246000	33193000	76720000	59771000	0	0	0	78586000	60735000
P13185	P13185	62	62	57	Serine/threonine protein kinase KIN1	KIN1	sp|P13185|KIN1_YEAST Serine/threonine protein kinase KIN1 OS=Saccharomyces cerevisiae (strain ATCC 204508 / S288c) OX=559292 GN=KIN1 PE=1 SV=3	120.07	1064	1064	0	323.31	23755000	12137000	132520000	124640000	35981000	15005000	1518300	9194000	9880900	82327000	85087000	68438000	55126000	1944500	27467000	34465000	104220000	132410000	75712000	23894000	6840100	35541000	113080000	575220000	409140000	232750000	149640000	7149600	8644000	84318000	475620000	454820000	334970000	150620000	21414000	82524000	39825000
P13186	P13186	52	47	47	Serine/threonine-protein kinase KIN2	KIN2	sp|P13186|KIN2_YEAST Serine/threonine-protein kinase KIN2 OS=Saccharomyces cerevisiae (strain ATCC 204508 / S288c) OX=559292 GN=KIN2 PE=1 SV=3	128.34	1147	1147	0	323.31	59642000	59282000	119450000	125990000	103130000	52532000	2924700	66645000	61733000	119750000	149110000	127480000	96373000	9619700	73471000	52674000	108780000	171850000	130980000	87679000	2922200	48721000	53172000	199070000	237280000	213860000	134380000	2747200	34051000	55778000	189580000	294930000	265180000	148580000	11945000	48192000	48271000
P13188	P13188	65	65	65	Glutamine--tRNA ligase	GLN4	sp|P13188|SYQ_YEAST Glutamine--tRNA ligase OS=Saccharomyces cerevisiae (strain ATCC 204508 / S288c) OX=559292 GN=GLN4 PE=1 SV=2	93.132	809	809	0	323.31	370470000	302080000	183090000	194570000	190930000	69771000	996850000	338780000	347920000	246740000	265520000	198730000	91603000	1042000000	257580000	316370000	254410000	258800000	226320000	107010000	976160000	305020000	313870000	235800000	195000000	142610000	108050000	783700000	223080000	365110000	259950000	180670000	187850000	104680000	755920000	255670000	345460000
P13259	P13259	28	28	28	Choline-phosphate cytidylyltransferase	PCT1	sp|P13259|PCY1_YEAST Choline-phosphate cytidylyltransferase OS=Saccharomyces cerevisiae (strain ATCC 204508 / S288c) OX=559292 GN=PCT1 PE=1 SV=2	49.406	424	424	0	177.89	201000000	311900000	740950000	399100000	230730000	154930000	59913000	154960000	150030000	346160000	266330000	208650000	246850000	85732000	179470000	162280000	277700000	203460000	225830000	267020000	109520000	91669000	88758000	756800000	603640000	493120000	302550000	51383000	69724000	92984000	411280000	451970000	447550000	310850000	63296000	55500000	45832000
P13298	P13298	18	18	16	Orotate phosphoribosyltransferase 1	URA5	sp|P13298|PYRE_YEAST Orotate phosphoribosyltransferase 1 OS=Saccharomyces cerevisiae (strain ATCC 204508 / S288c) OX=559292 GN=URA5 PE=1 SV=2	24.664	226	226	0	323.31	434430000	317180000	242860000	256350000	198420000	81609000	1081600000	288970000	312230000	243910000	238780000	194570000	98309000	991450000	267100000	413520000	344130000	371990000	308930000	95300000	1504800000	361160000	372060000	343290000	293360000	210300000	185790000	965680000	238910000	411190000	312480000	244640000	254750000	120520000	864400000	320590000	540950000
P13382	P13382	75	75	75	DNA polymerase alpha catalytic subunit A	POL1	sp|P13382|DPOA_YEAST DNA polymerase alpha catalytic subunit A OS=Saccharomyces cerevisiae (strain ATCC 204508 / S288c) OX=559292 GN=POL1 PE=1 SV=2	166.81	1468	1468	0	323.31	46076000	44335000	158360000	245320000	266620000	165640000	17781000	39801000	56982000	169600000	253950000	320590000	195220000	18540000	47197000	37157000	177400000	268040000	290980000	176880000	15950000	26153000	26642000	78354000	141650000	198390000	200520000	14357000	22069000	25900000	98006000	157110000	208980000	176050000	15012000	18462000	9788900
P13393	P13393	15	15	15	TATA-box-binding protein	SPT15	sp|P13393|TBP_YEAST TATA-box-binding protein OS=Saccharomyces cerevisiae (strain ATCC 204508 / S288c) OX=559292 GN=SPT15 PE=1 SV=3	27.003	240	240	0	164.95	147060000	96067000	169500000	318690000	460210000	354470000	82986000	144720000	96711000	159330000	215860000	295780000	419160000	102760000	188880000	138470000	178550000	169630000	212090000	189420000	87056000	126530000	57472000	144470000	291090000	378420000	244130000	65983000	157150000	104000000	146650000	334070000	398100000	325930000	53290000	115620000	71249000
P13433	P13433	55	55	55	DNA-directed RNA polymerase, mitochondrial	RPO41	sp|P13433|RPOM_YEAST DNA-directed RNA polymerase, mitochondrial OS=Saccharomyces cerevisiae (strain ATCC 204508 / S288c) OX=559292 GN=RPO41 PE=1 SV=2	153.05	1351	1351	0	170.82	1341300000	2019400000	325200000	260760000	472830000	757600000	183860000	1035400000	1316900000	268920000	0	17817000	1041000000	198600000	1285600000	2707200000	462820000	158990000	339960000	1145500000	214630000	57365000	235870000	9455900	0	230450000	513120000	0	121130000	107260000	50257000	0	0	0	0	98787000	130590000
P13483	P13483	3	3	3	Oligo(A)/oligo(T)-binding protein	DAT1	sp|P13483|DATI_YEAST Oligo(A)/oligo(T)-binding protein OS=Saccharomyces cerevisiae (strain ATCC 204508 / S288c) OX=559292 GN=DAT1 PE=1 SV=1	27.066	248	248	0.00044484	2.9815	0	0	0	0	0	0	0	0	0	0	0	0	0	0	0	0	0	0	0	0	0	0	0	0	0	0	0	0	0	0	0	0	0	0	0	12158000	8896100
P13517	P13517	17	17	17	F-actin-capping protein subunit beta	CAP2	sp|P13517|CAPZB_YEAST F-actin-capping protein subunit beta OS=Saccharomyces cerevisiae (strain ATCC 204508 / S288c) OX=559292 GN=CAP2 PE=1 SV=3	32.629	287	287	0	227.39	179250000	131190000	63677000	55747000	0	0	230450000	129180000	112480000	75149000	61484000	17316000	0	218700000	129260000	117880000	73185000	61327000	55379000	20489000	135120000	195350000	171960000	132970000	97218000	48671000	50657000	333860000	142240000	237020000	151620000	74232000	80281000	39103000	299610000	155140000	151660000
P13574	P13574	13	13	13	Protein STE12	STE12	sp|P13574|STE12_YEAST Protein STE12 OS=Saccharomyces cerevisiae (strain ATCC 204508 / S288c) OX=559292 GN=STE12 PE=1 SV=1	77.866	688	688	0	44.006	74253000	41026000	47160000	90011000	89966000	124630000	39167000	85501000	44267000	44258000	76480000	89712000	85174000	48468000	114210000	47838000	49176000	74376000	67540000	30249000	40817000	32591000	0	55636000	92067000	83391000	57746000	34925000	37901000	21834000	50604000	116400000	75682000	62366000	40444000	50082000	25178000
P13586	P13586	50	50	50	Calcium-transporting ATPase 1	PMR1	sp|P13586|ATC1_YEAST Calcium-transporting ATPase 1 OS=Saccharomyces cerevisiae (strain ATCC 204508 / S288c) OX=559292 GN=PMR1 PE=1 SV=1	104.57	950	950	0	323.31	225810000	279520000	431170000	829170000	894230000	487060000	14536000	249230000	229680000	513920000	1043700000	973390000	586810000	28473000	342950000	316170000	496730000	1000600000	965200000	577250000	23869000	300300000	303520000	583050000	1056200000	1144200000	851860000	55294000	341330000	254980000	606550000	1279500000	1409400000	908070000	43065000	317880000	284140000
P13587	P13587	50	4	4	Sodium transport ATPase 1	ENA1	sp|P13587|ATN1_YEAST Sodium transport ATPase 1 OS=Saccharomyces cerevisiae (strain ATCC 204508 / S288c) OX=559292 GN=ENA1 PE=1 SV=1	120.36	1091	1091	0	64.108	0	27191000	64471000	41884000	0	0	0	43787000	51940000	52220000	48919000	39688000	0	0	0	34602000	22122000	31680000	0	0	0	32036000	28489000	43835000	35821000	16146000	0	0	20223000	23149000	55028000	35140000	23938000	0	0	33008000	29833000
P13663	P13663	29	29	29	Aspartate-semialdehyde dehydrogenase	HOM2	sp|P13663|DHAS_YEAST Aspartate-semialdehyde dehydrogenase OS=Saccharomyces cerevisiae (strain ATCC 204508 / S288c) OX=559292 GN=HOM2 PE=1 SV=1	39.543	365	365	0	323.31	1698900000	1308500000	876420000	869160000	812560000	415710000	4034500000	1713900000	1633900000	1002500000	1195400000	910180000	492370000	4537000000	1103600000	1329200000	1112000000	1235000000	991330000	498110000	4362200000	1372800000	1469100000	1104600000	961040000	670000000	542480000	3102900000	1118400000	1635400000	1074400000	878750000	806890000	494190000	3209800000	1229600000	1679100000
P13712	P13712	15	15	15	Chromatin assembly factor 1 subunit p50	MSI1	sp|P13712|MSI1_YEAST Chromatin assembly factor 1 subunit p50 OS=Saccharomyces cerevisiae (strain ATCC 204508 / S288c) OX=559292 GN=MSI1 PE=1 SV=1	47.364	422	422	0	164.61	36246000	31604000	68087000	117070000	141230000	112370000	18091000	34442000	50637000	49724000	101860000	106680000	98584000	13673000	8569000	34674000	76411000	83719000	103500000	0	15491000	8442800	35308000	128790000	343340000	312870000	135290000	34623000	24157000	34006000	115820000	291630000	238470000	127400000	25807000	6172200	12214000
P13856	P13856	17	17	17	Ras-related protein RSR1	RSR1	sp|P13856|RSR1_YEAST Ras-related protein RSR1 OS=Saccharomyces cerevisiae (strain ATCC 204508 / S288c) OX=559292 GN=RSR1 PE=1 SV=1	30.39	272	272	0	110.15	223920000	281440000	401090000	266700000	78177000	29303000	1456200	298300000	298400000	419580000	185250000	84562000	37361000	2131500	189880000	260800000	236450000	160710000	98653000	5041000	0	265080000	340160000	572650000	313460000	144640000	69597000	11237000	344590000	311540000	591530000	372950000	203120000	91485000	2957800	258820000	246190000
P13902	P13902	8	8	8	Protein INO4	INO4	sp|P13902|INO4_YEAST Protein INO4 OS=Saccharomyces cerevisiae (strain ATCC 204508 / S288c) OX=559292 GN=INO4 PE=1 SV=1	17.378	151	151	0	36.984	0	0	111280000	214100000	2271800000	447090000	0	88698000	0	144600000	315830000	275920000	399410000	0	199280000	0	0	0	181350000	0	0	0	0	172560000	598000000	864660000	271770000	0	118540000	0	270370000	812500000	572490000	249450000	0	0	0
P14020	P14020	26	26	26	Dolichol-phosphate mannosyltransferase	DPM1	sp|P14020|DPM1_YEAST Dolichol-phosphate mannosyltransferase OS=Saccharomyces cerevisiae (strain ATCC 204508 / S288c) OX=559292 GN=DPM1 PE=1 SV=3	30.362	267	267	0	323.31	2027900000	2602700000	3142900000	2242100000	828670000	193210000	9215300	2232100000	2294200000	3019300000	1828900000	762960000	248720000	9211800	2440100000	2654500000	2600300000	1910100000	834920000	208110000	0	2870700000	2129100000	1950100000	1408800000	1123200000	687430000	118300000	3392000000	1779100000	2068900000	1829100000	1375800000	809380000	98998000	3248900000	2148900000
P14063	P14063	7	7	7	54S ribosomal protein L31, mitochondrial	MRPL31	sp|P14063|RM31_YEAST 54S ribosomal protein L31, mitochondrial OS=Saccharomyces cerevisiae (strain ATCC 204508 / S288c) OX=559292 GN=MRPL31 PE=1 SV=1	15.52	131	131	0	9.5287	102820000	199760000	42837000	0	0	0	0	100930000	153310000	51936000	0	0	0	0	120320000	129730000	42288000	0	0	0	0	63440000	97723000	0	0	0	0	0	105190000	74756000	19931000	0	0	0	0	70515000	38276000
P14065	P14065	21	20	20	Glycerol 2-dehydrogenase (NADP(+))	GCY1	sp|P14065|GCY1_YEAST Glycerol 2-dehydrogenase (NADP(+)) OS=Saccharomyces cerevisiae (strain ATCC 204508 / S288c) OX=559292 GN=GCY1 PE=1 SV=1	35.079	312	312	0	119.67	97118000	131650000	67863000	63590000	64417000	58812000	279700000	103430000	100420000	102690000	95014000	95806000	44255000	394890000	54995000	79013000	73690000	76231000	66238000	44519000	303630000	277230000	275560000	228850000	215750000	132900000	142180000	515280000	247100000	295980000	222480000	161540000	140790000	91686000	466360000	240360000	375760000
P14066	P14066	6	6	6	Cytochrome b translational activator protein CBS1, mitochondrial	CBS1	sp|P14066|CBS1_YEAST Cytochrome b translational activator protein CBS1, mitochondrial OS=Saccharomyces cerevisiae (strain ATCC 204508 / S288c) OX=559292 GN=CBS1 PE=1 SV=2	26.586	229	229	0.00022635	3.9615	16034000	30685000	0	0	0	0	0	0	28758000	0	0	0	0	0	0	0	0	0	0	0	0	23598000	32166000	26562000	0	0	0	0	26983000	19845000	0	0	0	0	0	0	23130000
P14120	P14120	13	13	13	60S ribosomal protein L30	RPL30	sp|P14120|RL30_YEAST 60S ribosomal protein L30 OS=Saccharomyces cerevisiae (strain ATCC 204508 / S288c) OX=559292 GN=RPL30 PE=1 SV=3	11.415	105	105	0	199.16	5784500000	3511700000	3825300000	6445700000	10621000000	17571000000	3846400000	6233800000	5118400000	5946500000	7099100000	11438000000	22967000000	5412200000	5220400000	3794300000	4082100000	5854200000	11136000000	26398000000	5573300000	3444000000	2509900000	3001400000	4776200000	8315200000	15891000000	3573400000	3048900000	2646800000	2586200000	4607900000	6137300000	16047000000	3462200000	3129700000	3401500000
P14126	P14126	48	48	48	60S ribosomal protein L3	RPL3	sp|P14126|RL3_YEAST 60S ribosomal protein L3 OS=Saccharomyces cerevisiae (strain ATCC 204508 / S288c) OX=559292 GN=RPL3 PE=1 SV=4	43.757	387	387	0	323.31	13447000000	8896500000	9371300000	15711000000	26297000000	46977000000	11559000000	13971000000	9802200000	10628000000	19100000000	28563000000	53140000000	10451000000	10965000000	9648600000	10299000000	14799000000	26118000000	67904000000	13659000000	7611300000	6907200000	7751500000	10238000000	16806000000	36135000000	7430300000	7608400000	7006800000	6690100000	10354000000	14720000000	39017000000	7565300000	7090500000	8024000000
P14127;P02407	P14127;P02407	19;19	19;19	19;19	40S ribosomal protein S17-B;40S ribosomal protein S17-A	RPS17B;RPS17A	sp|P14127|RS17B_YEAST 40S ribosomal protein S17-B OS=Saccharomyces cerevisiae (strain ATCC 204508 / S288c) OX=559292 GN=RPS17B PE=1 SV=1;sp|P02407|RS17A_YEAST 40S ribosomal protein S17-A OS=Saccharomyces cerevisiae (strain ATCC 204508 / S288c) OX=559292 GN	15.803	136	136;136	0	306.73	8722300000	6754800000	5814700000	8685100000	16433000000	28321000000	8543800000	8304500000	5565500000	4993700000	11721000000	16322000000	37488000000	9332100000	8948100000	6721800000	5479700000	8758100000	15208000000	43467000000	11405000000	4623800000	4061200000	4789400000	6444900000	10698000000	24669000000	5248200000	4332200000	4267800000	3978900000	6565400000	9486200000	28585000000	5720100000	5175200000	5205300000
P14164	P14164	35	35	35	ARS-binding factor 1	ABF1	sp|P14164|ABF1_YEAST ARS-binding factor 1 OS=Saccharomyces cerevisiae (strain ATCC 204508 / S288c) OX=559292 GN=ABF1 PE=1 SV=4	81.752	731	731	0	323.31	200050000	133590000	238090000	443290000	689650000	536220000	36768000	215180000	115110000	199670000	329160000	433570000	525700000	29408000	341970000	280590000	274420000	271520000	346810000	158760000	35313000	205710000	81446000	227810000	524970000	555040000	300600000	57351000	287730000	131120000	252110000	522590000	537720000	361390000	37090000	281430000	144340000
P14180	P14180	31	31	31	Chitin synthase 2	CHS2	sp|P14180|CHS2_YEAST Chitin synthase 2 OS=Saccharomyces cerevisiae (strain ATCC 204508 / S288c) OX=559292 GN=CHS2 PE=1 SV=1	109.88	963	963	0	139.01	69915000	91095000	181340000	123590000	63638000	4606700	0	59021000	80787000	175940000	117300000	77509000	0	0	58629000	77536000	126900000	138800000	122560000	16869000	0	73180000	79543000	97647000	43609000	16727000	0	0	80328000	86686000	88564000	44648000	14876000	0	0	69911000	72000000
P14242	P14242	5	5	5	DNA mismatch repair protein PMS1	PMS1	sp|P14242|PMS1_YEAST DNA mismatch repair protein PMS1 OS=Saccharomyces cerevisiae (strain ATCC 204508 / S288c) OX=559292 GN=PMS1 PE=1 SV=3	99.354	873	873	0	5.3483	0	0	0	0	0	0	0	0	0	0	0	0	0	0	0	0	0	0	0	0	0	0	0	0	0	13325000	17892000	0	0	0	0	0	0	24263000	0	0	0
P14306	P14306	10	10	10	Carboxypeptidase Y inhibitor	TFS1	sp|P14306|CPYI_YEAST Carboxypeptidase Y inhibitor OS=Saccharomyces cerevisiae (strain ATCC 204508 / S288c) OX=559292 GN=TFS1 PE=1 SV=2	24.357	219	219	0	240.43	6293600	14530000	0	0	0	0	30423000	10218000	15062000	0	0	0	0	60331000	0	10534000	0	0	0	0	16014000	148930000	188940000	102930000	77739000	51711000	14029000	218270000	98378000	147010000	142110000	48262000	25792000	25516000	229740000	103490000	183320000
P14359	P14359	5	5	5	Protein SNA3	SNA3	sp|P14359|SNA3_YEAST Protein SNA3 OS=Saccharomyces cerevisiae (strain ATCC 204508 / S288c) OX=559292 GN=SNA3 PE=1 SV=3	15.199	133	133	0	102.75	88621000	56554000	180410000	275160000	187240000	80689000	0	108600000	72904000	334740000	351220000	291080000	51102000	0	26874000	120000000	275030000	311690000	337170000	114590000	0	614840000	692750000	1511500000	975000000	708720000	401390000	34695000	913380000	814690000	1929300000	1505400000	818680000	319900000	36955000	747850000	597960000
P14540	P14540	43	43	43	Fructose-bisphosphate aldolase	FBA1	sp|P14540|ALF_YEAST Fructose-bisphosphate aldolase OS=Saccharomyces cerevisiae (strain ATCC 204508 / S288c) OX=559292 GN=FBA1 PE=1 SV=3	39.62	359	359	0	323.31	15874000000	13685000000	9283500000	9614100000	8880500000	3557500000	36188000000	12633000000	14549000000	11497000000	10891000000	8035100000	3977200000	34553000000	11431000000	14656000000	13519000000	14716000000	12372000000	4869700000	42894000000	19140000000	20173000000	15210000000	12120000000	8465000000	6500100000	34911000000	13874000000	22022000000	15525000000	10900000000	9968100000	4951100000	34443000000	16450000000	24861000000
P14680	P14680	26	26	26	Dual specificity protein kinase YAK1	YAK1	sp|P14680|YAK1_YEAST Dual specificity protein kinase YAK1 OS=Saccharomyces cerevisiae (strain ATCC 204508 / S288c) OX=559292 GN=YAK1 PE=1 SV=1	91.244	807	807	0	233.3	18046000	10292000	45997000	51949000	74699000	47550000	6167600	18315000	44972000	57570000	71485000	70908000	49299000	2566500	5181900	8949100	54743000	82005000	76808000	55283000	6978000	30367000	41846000	92011000	115920000	139980000	106800000	27167000	10424000	56473000	130000000	140560000	160000000	109520000	23874000	23721000	23670000
P14681	P14681	13	12	12	Mitogen-activated protein kinase KSS1	KSS1	sp|P14681|KSS1_YEAST Mitogen-activated protein kinase KSS1 OS=Saccharomyces cerevisiae (strain ATCC 204508 / S288c) OX=559292 GN=KSS1 PE=1 SV=1	42.692	368	368	0	168.66	38233000	12391000	30617000	36621000	53635000	12625000	17824000	16076000	18363000	18337000	58158000	21478000	17614000	27027000	28968000	0	17044000	61676000	52812000	32319000	11228000	55255000	56208000	107810000	114280000	102620000	135520000	75167000	66207000	112900000	99410000	102090000	66171000	51293000	64154000	92929000	64037000
P14682	P14682	11	11	11	Ubiquitin-conjugating enzyme E2-34 kDa	CDC34	sp|P14682|UBC3_YEAST Ubiquitin-conjugating enzyme E2-34 kDa OS=Saccharomyces cerevisiae (strain ATCC 204508 / S288c) OX=559292 GN=CDC34 PE=1 SV=1	34.064	295	295	0	68.809	21040000	0	0	28473000	19692000	0	152970000	0	43379000	21496000	29171000	16734000	0	129640000	0	25631000	22646000	21403000	39765000	0	153390000	41730000	38610000	6744200	53069000	0	37203000	84607000	99722000	37357000	0	0	39089000	58217000	124470000	56559000	52367000
P14693	P14693	17	17	17	Sorting assembly machinery 35 kDa subunit	SAM35	sp|P14693|SAM35_YEAST Sorting assembly machinery 35 kDa subunit OS=Saccharomyces cerevisiae (strain ATCC 204508 / S288c) OX=559292 GN=SAM35 PE=1 SV=2	37.404	329	329	0	201.17	189950000	315220000	93421000	0	0	0	0	216780000	296720000	101020000	0	0	0	0	243640000	321240000	109610000	8203800	4879100	3621700	0	183730000	258270000	107660000	0	0	0	0	129010000	234530000	53796000	4526000	0	0	0	114770000	142200000
P14724	P14724	3	3	3	Anaphase-promoting complex subunit CDC26	CDC26	sp|P14724|CDC26_YEAST Anaphase-promoting complex subunit CDC26 OS=Saccharomyces cerevisiae (strain ATCC 204508 / S288c) OX=559292 GN=CDC26 PE=1 SV=2	14.081	124	124	0	60.538	0	0	0	44264000	0	0	0	0	0	0	0	0	0	0	0	0	0	0	0	0	0	0	0	0	0	66406000	52151000	0	0	0	32107000	42912000	44475000	31365000	0	0	0
P14736	P14736	13	13	13	DNA repair protein RAD4	RAD4	sp|P14736|RAD4_YEAST DNA repair protein RAD4 OS=Saccharomyces cerevisiae (strain ATCC 204508 / S288c) OX=559292 GN=RAD4 PE=1 SV=3	87.173	754	754	0	14.416	0	0	0	9586800	13597000	0	0	0	0	0	0	11649000	32921000	0	6954600	0	0	0	0	0	0	0	0	14575000	7156200	21517000	20500000	10202000	12431000	0	7405000	39238000	103290000	27666000	8166500	0	0
P14737	P14737	29	29	29	DNA repair protein RAD9	RAD9	sp|P14737|RAD9_YEAST DNA repair protein RAD9 OS=Saccharomyces cerevisiae (strain ATCC 204508 / S288c) OX=559292 GN=RAD9 PE=1 SV=2	148.4	1309	1309	0	56.688	0	0	6982500	39080000	61060000	17906000	0	0	0	9315500	36261000	38680000	53938000	0	0	0	70759000	58235000	64461000	54349000	0	7390600	8018400	11156000	58792000	104080000	0	0	0	6244100	15106000	79729000	101730000	12309000	0	0	0
P14741	P14741	16	16	16	Translation initiation factor eIF-2B subunit alpha	GCN3	sp|P14741|EI2BA_YEAST Translation initiation factor eIF-2B subunit alpha OS=Saccharomyces cerevisiae (strain ATCC 204508 / S288c) OX=559292 GN=GCN3 PE=1 SV=1	34.025	305	305	0	171.5	101490000	52764000	38133000	79618000	86925000	164390000	148740000	80818000	70074000	58100000	82241000	79890000	136260000	173540000	100020000	54264000	68256000	95878000	95739000	134760000	156160000	88341000	81363000	59333000	48058000	33786000	70695000	158020000	61099000	95637000	51072000	49801000	38167000	64405000	139530000	93318000	78827000
P14742	P14742	47	47	47	Glutamine--fructose-6-phosphate aminotransferase [isomerizing]	GFA1	sp|P14742|GFA1_YEAST Glutamine--fructose-6-phosphate aminotransferase [isomerizing] OS=Saccharomyces cerevisiae (strain ATCC 204508 / S288c) OX=559292 GN=GFA1 PE=1 SV=4	80.046	717	717	0	323.31	290940000	207460000	133350000	142490000	143000000	73299000	634250000	252090000	238730000	184810000	198020000	156770000	66190000	569700000	208670000	183400000	177160000	272720000	230500000	122890000	603020000	797980000	732660000	682750000	535890000	399800000	359940000	1642200000	631220000	932300000	660380000	468420000	419650000	232050000	1536600000	687290000	816650000
P14743	P14743	20	20	20	Glycylpeptide N-tetradecanoyltransferase	NMT1	sp|P14743|NMT_YEAST Glycylpeptide N-tetradecanoyltransferase OS=Saccharomyces cerevisiae (strain ATCC 204508 / S288c) OX=559292 GN=NMT1 PE=1 SV=1	52.837	455	455	0	323.31	124400000	93501000	90413000	160350000	190500000	294710000	141020000	112510000	97380000	67892000	147470000	208660000	297850000	133220000	106210000	92857000	134960000	168480000	190570000	303550000	170320000	191010000	174210000	176570000	266580000	315770000	386360000	238700000	125570000	216070000	201150000	231000000	234550000	355250000	247480000	181660000	198520000
P14747	P14747	26	26	23	Serine/threonine-protein phosphatase 2B catalytic subunit A2	CMP2	sp|P14747|PP2B2_YEAST Serine/threonine-protein phosphatase 2B catalytic subunit A2 OS=Saccharomyces cerevisiae (strain ATCC 204508 / S288c) OX=559292 GN=CMP2 PE=1 SV=2	68.527	604	604	0	153.09	43601000	21434000	22542000	16150000	11366000	0	101170000	2381900	40266000	0	23038000	3731600	0	74027000	11648000	10327000	28724000	53107000	59639000	0	101840000	59031000	43918000	44209000	42117000	17511000	9351800	110710000	38389000	97841000	55255000	43355000	20290000	7866200	118170000	52900000	54015000
P14772	P14772	62	58	58	Bile pigment transporter 1	BPT1	sp|P14772|BPT1_YEAST Bile pigment transporter 1 OS=Saccharomyces cerevisiae (strain ATCC 204508 / S288c) OX=559292 GN=BPT1 PE=1 SV=2	176.87	1559	1559	0	323.31	129520000	214260000	465460000	247530000	73200000	1347100	0	134330000	188820000	414820000	199400000	64856000	8449000	0	163850000	229280000	450420000	169100000	87915000	8475100	0	143460000	246980000	559620000	277530000	97628000	2453400	0	161250000	214380000	566220000	305260000	133460000	25565000	0	161680000	270390000
P14832	P14832	18	18	16	Peptidyl-prolyl cis-trans isomerase	CPR1	sp|P14832|CYPH_YEAST Peptidyl-prolyl cis-trans isomerase OS=Saccharomyces cerevisiae (strain ATCC 204508 / S288c) OX=559292 GN=CPR1 PE=1 SV=3	17.39	162	162	0	323.31	3319800000	2620600000	1958200000	1958100000	1736700000	1135600000	5533700000	2492300000	2543000000	2194300000	2321700000	1703900000	1029600000	5746000000	1951300000	2788900000	2408000000	2495500000	2119600000	853760000	6407700000	5943800000	5791900000	4976600000	3703000000	2736800000	2073900000	10481000000	5945200000	6817500000	5097000000	3639300000	3421500000	1950600000	9194100000	5582700000	7767500000
P14843	P14843	29	29	28	Phospho-2-dehydro-3-deoxyheptonate aldolase, phenylalanine-inhibited	ARO3	sp|P14843|AROF_YEAST Phospho-2-dehydro-3-deoxyheptonate aldolase, phenylalanine-inhibited OS=Saccharomyces cerevisiae (strain ATCC 204508 / S288c) OX=559292 GN=ARO3 PE=1 SV=1	41.069	370	370	0	323.31	510280000	371800000	276430000	336960000	261530000	238930000	1074700000	465740000	390040000	339270000	392460000	299010000	220280000	1138100000	324280000	446640000	390140000	511650000	468760000	382320000	1218300000	473720000	448120000	390190000	387750000	338670000	384090000	909810000	305490000	518120000	379400000	301460000	265900000	266320000	793310000	508630000	661210000
P14904	P14904	32	32	32	Vacuolar aminopeptidase 1	APE1	sp|P14904|AMPL_YEAST Vacuolar aminopeptidase 1 OS=Saccharomyces cerevisiae (strain ATCC 204508 / S288c) OX=559292 GN=APE1 PE=1 SV=2	57.092	514	514	0	228.47	208310000	170080000	168710000	123240000	65998000	14193000	184690000	214580000	155700000	175950000	128850000	71571000	30675000	189640000	239930000	133630000	151500000	70420000	50206000	7922500	145450000	626920000	550170000	1197600000	833900000	304730000	148870000	553340000	802610000	660850000	1478500000	869930000	384520000	95753000	458590000	727600000	555730000
P14905	P14905	13	12	12	Cytochrome B translational activator protein CBS2	CBS2	sp|P14905|CBS2_YEAST Cytochrome B translational activator protein CBS2 OS=Saccharomyces cerevisiae (strain ATCC 204508 / S288c) OX=559292 GN=CBS2 PE=1 SV=1	44.607	389	389	0	12.114	37443000	49286000	0	0	0	0	0	33119000	59807000	0	0	0	0	0	49029000	74301000	14834000	0	0	0	0	34168000	54278000	0	0	0	0	0	43761000	35365000	0	0	0	0	0	44432000	46748000
P14906	P14906	39	39	39	Protein translocation protein SEC63	SEC63	sp|P14906|SEC63_YEAST Protein translocation protein SEC63 OS=Saccharomyces cerevisiae (strain ATCC 204508 / S288c) OX=559292 GN=SEC63 PE=1 SV=2	75.344	663	663	0	323.31	1251800000	1542800000	2833900000	1257700000	360000000	3610500	334120000	1529400000	1777000000	3102600000	1337700000	334270000	14714000	222320000	1658000000	1793600000	2197200000	1235200000	407410000	20853000	0	2036200000	2182600000	1189600000	255370000	73727000	7163000	0	2948100000	1725100000	988020000	231640000	71580000	7510900	0	2338300000	2228200000
P14907	P14907	54	54	54	Nucleoporin NSP1	NSP1	sp|P14907|NSP1_YEAST Nucleoporin NSP1 OS=Saccharomyces cerevisiae (strain ATCC 204508 / S288c) OX=559292 GN=NSP1 PE=1 SV=1	86.515	823	823	0	323.31	970090000	1873100000	4339300000	851050000	121250000	4813000	147090000	908600000	1596400000	3285400000	801550000	138670000	4443900	52333000	1207600000	1633900000	3477700000	1036100000	203580000	0	117420000	1083700000	1435600000	861480000	257740000	261730000	198660000	180170000	1305900000	1051200000	671910000	321540000	269050000	211950000	168070000	1046600000	1167900000
P14908	P14908	14	14	14	Mitochondrial transcription factor 1	MTF1	sp|P14908|MTF1_YEAST Mitochondrial transcription factor 1 OS=Saccharomyces cerevisiae (strain ATCC 204508 / S288c) OX=559292 GN=MTF1 PE=1 SV=4	39.726	341	341	0	83.875	180440000	291870000	66387000	0	0	0	0	156500000	208000000	70510000	0	0	0	0	169950000	219320000	58206000	0	0	0	0	137060000	205950000	64089000	0	0	0	0	160010000	148740000	49970000	67191000	0	0	0	135590000	159680000
P14922	P14922	32	32	32	General transcriptional corepressor CYC8	CYC8	sp|P14922|CYC8_YEAST General transcriptional corepressor CYC8 OS=Saccharomyces cerevisiae (strain ATCC 204508 / S288c) OX=559292 GN=CYC8 PE=1 SV=2	107.2	966	966	0	323.31	245790000	106710000	43881000	50988000	34665000	0	366190000	248130000	169250000	73819000	76052000	19514000	7827900	315560000	238790000	126170000	61863000	65391000	81864000	23965000	310120000	193480000	110100000	93192000	60871000	59550000	27327000	294360000	232570000	163730000	95664000	70162000	74121000	22181000	316910000	200480000	126910000
P15019	P15019	31	31	30	Transaldolase	TAL1	sp|P15019|TAL1_YEAST Transaldolase OS=Saccharomyces cerevisiae (strain ATCC 204508 / S288c) OX=559292 GN=TAL1 PE=1 SV=4	37.036	335	335	0	323.31	980680000	709520000	500170000	478510000	489010000	300120000	2511400000	944210000	1064700000	632620000	656770000	538040000	388980000	2412800000	720290000	794240000	585020000	649720000	615240000	475330000	2506700000	1279100000	1136800000	840580000	719650000	533100000	474710000	2387200000	1044000000	1343700000	901850000	636140000	654990000	408370000	2617800000	1118900000	1407600000
P15108	P15108	72	72	24	ATP-dependent molecular chaperone HSC82	HSC82	sp|P15108|HSC82_YEAST ATP-dependent molecular chaperone HSC82 OS=Saccharomyces cerevisiae (strain ATCC 204508 / S288c) OX=559292 GN=HSC82 PE=1 SV=4	80.899	705	705	0	323.31	4798000000	3433400000	2180500000	2406200000	2183600000	931500000	9781400000	4583900000	4251800000	2765000000	2732500000	2161300000	1102800000	9676900000	3895700000	3418000000	3075400000	4252600000	3956800000	1575200000	9944500000	5280300000	4551600000	3954100000	2860300000	2274500000	2071900000	10516000000	4719600000	6205500000	3944800000	2673700000	2660800000	1509000000	10358000000	4738200000	5578600000
P15179	P15179	28	28	28	Aspartate--tRNA ligase, mitochondrial	MSD1	sp|P15179|SYDM_YEAST Aspartate--tRNA ligase, mitochondrial OS=Saccharomyces cerevisiae (strain ATCC 204508 / S288c) OX=559292 GN=MSD1 PE=1 SV=1	75.46	658	658	0	147.35	199590000	435330000	125400000	0	0	0	48615000	224700000	405530000	142870000	710310000	66900000	0	0	210320000	281280000	89150000	0	0	97231000	223230000	207870000	294600000	95169000	0	0	0	0	237120000	234830000	73818000	6349200	0	0	0	215820000	219380000
P15180	P15180	46	46	46	Lysine--tRNA ligase, cytoplasmic	KRS1	sp|P15180|SYKC_YEAST Lysine--tRNA ligase, cytoplasmic OS=Saccharomyces cerevisiae (strain ATCC 204508 / S288c) OX=559292 GN=KRS1 PE=1 SV=2	67.958	591	591	0	323.31	1469100000	1070800000	653100000	795420000	703380000	462410000	2816100000	1395300000	1148300000	902280000	919630000	648840000	467850000	2719400000	983620000	1112700000	957040000	1024100000	995020000	585650000	2918800000	1325300000	1312500000	951650000	892030000	596670000	482340000	2281100000	937570000	1375900000	886500000	640070000	626220000	431260000	2248100000	1184800000	1527800000
P15274	P15274	42	42	42	AMP deaminase	AMD1	sp|P15274|AMPD_YEAST AMP deaminase OS=Saccharomyces cerevisiae (strain ATCC 204508 / S288c) OX=559292 GN=AMD1 PE=1 SV=2	93.3	810	810	0	323.31	123600000	104920000	146240000	206390000	305710000	314750000	154670000	106400000	112700000	163310000	238890000	316800000	443660000	160090000	114860000	99936000	184110000	257400000	397320000	518880000	188630000	102670000	96548000	138000000	227470000	303490000	374090000	150740000	83154000	107710000	139500000	216100000	288540000	365460000	151900000	102750000	119750000
P15303	P15303	46	46	46	Protein transport protein SEC23	SEC23	sp|P15303|SEC23_YEAST Protein transport protein SEC23 OS=Saccharomyces cerevisiae (strain ATCC 204508 / S288c) OX=559292 GN=SEC23 PE=1 SV=1	85.384	768	768	0	323.31	837800000	773070000	1038300000	2305500000	3339900000	2461400000	247700000	942090000	855520000	1191800000	2652700000	3447400000	2760200000	346620000	966300000	766810000	887110000	2012700000	2541200000	2330500000	419350000	929180000	899140000	2511300000	4676500000	5527300000	4060000000	399690000	958250000	1012100000	2989900000	5909600000	7016400000	4523300000	386250000	912500000	760190000
P15315	P15315	5	5	5	Transcriptional activator protein CUP2	CUP2	sp|P15315|CUP2_YEAST Transcriptional activator protein CUP2 OS=Saccharomyces cerevisiae (strain ATCC 204508 / S288c) OX=559292 GN=CUP2 PE=1 SV=1	24.425	225	225	0	12.961	0	0	0	0	0	0	0	0	0	0	0	16902000	43636000	0	0	0	0	0	16105000	47980000	0	0	0	13357000	23284000	36727000	45404000	0	0	0	0	0	0	63249000	0	0	0
P15367	P15367	7	7	7	Signal peptidase complex catalytic subunit SEC11	SEC11	sp|P15367|SEC11_YEAST Signal peptidase complex catalytic subunit SEC11 OS=Saccharomyces cerevisiae (strain ATCC 204508 / S288c) OX=559292 GN=SEC11 PE=1 SV=2	18.762	167	167	0	21.222	177930000	227620000	460010000	140910000	39023000	0	0	207770000	239950000	445010000	183750000	40832000	0	0	227860000	240940000	298970000	161960000	29909000	0	0	269980000	275390000	123120000	27156000	0	0	0	456560000	261990000	117380000	27476000	0	0	0	328770000	287370000
P15380	P15380	9	9	9	Proline-specific permease	PUT4	sp|P15380|PUT4_YEAST Proline-specific permease OS=Saccharomyces cerevisiae (strain ATCC 204508 / S288c) OX=559292 GN=PUT4 PE=2 SV=2	68.787	627	627	0	17.688	30139000	33889000	55987000	82595000	61590000	0	0	45586000	78517000	117350000	84095000	38208000	0	0	0	0	18172000	39419000	48196000	0	0	0	0	0	0	0	0	0	0	0	0	0	0	0	0	0	0
P15424	P15424	50	50	50	ATP-dependent RNA helicase MSS116, mitochondrial	MSS116	sp|P15424|MS116_YEAST ATP-dependent RNA helicase MSS116, mitochondrial OS=Saccharomyces cerevisiae (strain ATCC 204508 / S288c) OX=559292 GN=MSS116 PE=1 SV=1	76.268	664	664	0	323.31	807880000	1399700000	397960000	0	0	0	0	562830000	1218400000	363290000	401930	479830	92849	0	544340000	1245900000	254550000	0	0	0	0	460780000	851870000	318070000	3680900	803670	613850	0	703610000	628320000	231520000	892320	0	656970	0	622410000	737160000
P15436	P15436	51	51	51	DNA polymerase delta catalytic subunit	POL3	sp|P15436|DPOD_YEAST DNA polymerase delta catalytic subunit OS=Saccharomyces cerevisiae (strain ATCC 204508 / S288c) OX=559292 GN=POL3 PE=1 SV=4	124.62	1097	1097	0	214.93	22346000	21593000	97271000	163780000	198220000	204060000	44135000	19161000	24633000	65961000	127700000	204190000	233420000	31843000	28886000	19029000	77719000	147930000	211920000	245010000	46509000	20425000	20647000	75928000	117680000	179140000	251490000	47434000	13075000	8456400	63841000	105350000	156950000	304050000	53731000	8902600	6252600
P15442	P15442	35	35	35	Serine/threonine-protein kinase GCN2	GCN2	sp|P15442|GCN2_YEAST eIF-2-alpha kinase GCN2 OS=Saccharomyces cerevisiae (strain ATCC 204508 / S288c) OX=559292 GN=GCN2 PE=1 SV=3	190.19	1659	1659	0	156.72	42074000	49270000	3611900	20074000	59741000	137230000	13820000	85982000	0	147700000	26365000	49282000	79623000	35791000	0	64651000	79532000	47165000	13182000	154200000	50155000	53294000	0	67166000	96050000	145620000	245410000	25236000	84847000	9541800	90345000	113370000	120150000	289480000	14909000	0	0
P15454	P15454	15	15	15	Guanylate kinase	GUK1	sp|P15454|KGUA_YEAST Guanylate kinase OS=Saccharomyces cerevisiae (strain ATCC 204508 / S288c) OX=559292 GN=GUK1 PE=1 SV=2	20.637	187	187	0	65.537	704250000	543890000	381750000	358120000	319240000	150210000	1407700000	478070000	584060000	379660000	501260000	325480000	149510000	1499200000	377030000	448650000	486890000	603820000	523200000	257790000	1589800000	608780000	662580000	580160000	452110000	338650000	253940000	1366900000	534800000	757470000	545010000	396450000	340820000	177990000	1223300000	558560000	792340000
P15496	P15496	15	15	15	Isopentenyl-diphosphate Delta-isomerase	IDI1	sp|P15496|IDI1_YEAST Isopentenyl-diphosphate delta-isomerase OS=Saccharomyces cerevisiae (strain ATCC 204508 / S288c) OX=559292 GN=IDI1 PE=1 SV=2	33.351	288	288	0	323.31	242080000	199180000	157530000	127960000	131420000	11428000	878090000	195700000	226460000	178810000	159860000	129980000	0	698240000	180660000	234920000	196210000	192100000	186870000	70207000	842690000	190220000	187890000	155150000	113680000	88674000	77350000	458330000	141880000	241870000	153260000	127680000	118560000	47572000	447820000	194070000	269820000
P15565-2;P15565	P15565-2;P15565	44;44	44;44	44;44	tRNA (guanine(26)-N(2))-dimethyltransferase, mitochondrial	TRM1	sp|P15565-2|TRM1_YEAST Isoform 2 of tRNA (guanine(26)-N(2))-dimethyltransferase, mitochondrial OS=Saccharomyces cerevisiae (strain ATCC 204508 / S288c) OX=559292 GN=TRM1;sp|P15565|TRM1_YEAST tRNA (guanine(26)-N(2))-dimethyltransferase, mitochondrial OS=Sac	62.183	554	554;570	0	323.31	430240000	427210000	913520000	1302800000	1134900000	342530000	116290000	337800000	333270000	727430000	1030000000	950370000	427640000	212390000	342720000	284560000	498870000	1037700000	1093700000	398530000	168450000	207180000	200710000	476940000	432370000	342300000	191100000	121180000	182950000	186530000	380600000	446410000	417540000	205330000	144380000	196160000	149760000
P15624	P15624	36	36	36	Phenylalanine--tRNA ligase beta subunit	FRS1	sp|P15624|SYFB_YEAST Phenylalanine--tRNA ligase beta subunit OS=Saccharomyces cerevisiae (strain ATCC 204508 / S288c) OX=559292 GN=FRS1 PE=1 SV=3	67.364	595	595	0	323.31	553940000	413900000	242240000	269870000	267240000	136730000	1230100000	479300000	455650000	308330000	347440000	245320000	159140000	1205900000	417310000	402210000	314950000	332520000	289510000	167640000	1317000000	515840000	519420000	397200000	304830000	216840000	188350000	1135700000	404960000	554250000	349360000	260100000	267150000	173690000	1078100000	456500000	624690000
P15625	P15625	34	34	34	Phenylalanine--tRNA ligase alpha subunit	FRS2	sp|P15625|SYFA_YEAST Phenylalanine--tRNA ligase alpha subunit OS=Saccharomyces cerevisiae (strain ATCC 204508 / S288c) OX=559292 GN=FRS2 PE=1 SV=3	57.511	503	503	0	323.31	591090000	422140000	273300000	290040000	278340000	174650000	1318500000	548650000	486520000	318250000	351160000	302160000	173300000	1254500000	458890000	437910000	403930000	456730000	380210000	230450000	1446600000	589320000	536890000	428740000	384250000	286570000	234130000	1185600000	430030000	578030000	401690000	308460000	303190000	195970000	1103600000	539580000	677100000
P15646	P15646	30	30	30	rRNA 2-O-methyltransferase fibrillarin	NOP1	sp|P15646|FBRL_YEAST rRNA 2-O-methyltransferase fibrillarin OS=Saccharomyces cerevisiae (strain ATCC 204508 / S288c) OX=559292 GN=NOP1 PE=1 SV=1	34.465	327	327	0	323.31	2017500000	1668900000	3530000000	4971200000	5905700000	4833700000	919860000	2129500000	1600000000	3673400000	4957000000	5511400000	5598800000	1116600000	2766300000	1678500000	2775500000	3717800000	4520300000	5418200000	961070000	1403600000	827840000	2136300000	3746200000	4230900000	3519900000	721320000	1654700000	1161900000	2943400000	4285900000	4667500000	3765900000	781090000	1389600000	931420000
P15700	P15700	21	21	21	Uridylate kinase	URA6	sp|P15700|KCY_YEAST Uridylate kinase OS=Saccharomyces cerevisiae (strain ATCC 204508 / S288c) OX=559292 GN=URA6 PE=1 SV=1	22.933	204	204	0	112.5	128700000	111640000	75100000	94306000	87853000	100140000	307370000	87253000	109810000	58191000	88300000	103260000	85125000	257910000	102360000	140220000	122350000	153220000	150150000	150880000	386820000	256310000	260490000	214150000	164830000	120650000	131790000	468290000	177740000	271680000	212630000	138340000	145260000	107850000	438240000	240220000	336740000
P15703	P15703	15	15	15	Glucan 1,3-beta-glucosidase	BGL2	sp|P15703|BGL2_YEAST Glucan 1,3-beta-glucosidase OS=Saccharomyces cerevisiae (strain ATCC 204508 / S288c) OX=559292 GN=BGL2 PE=1 SV=1	34.118	313	313	0	323.31	514020000	485500000	868770000	685020000	385800000	83147000	107040000	598470000	562730000	1006000000	661670000	397230000	101180000	107890000	524740000	489750000	730740000	790440000	571910000	163300000	57160000	3832900000	3419300000	1884200000	497360000	232050000	90601000	110570000	4976800000	2850300000	1581400000	555790000	334170000	100130000	63419000	3146200000	3306800000
P15705	P15705	60	60	60	Heat shock protein STI1	STI1	sp|P15705|STI1_YEAST Heat shock protein STI1 OS=Saccharomyces cerevisiae (strain ATCC 204508 / S288c) OX=559292 GN=STI1 PE=1 SV=1	66.264	589	589	0	323.31	1287500000	872260000	521140000	572890000	514050000	284590000	2109500000	1378100000	1099500000	622710000	648470000	493700000	298220000	1973400000	1327400000	913680000	714120000	782070000	731160000	342620000	2076300000	1473200000	1058700000	856000000	621620000	503790000	465230000	2404300000	1522100000	1465100000	904790000	614220000	540500000	338720000	2363900000	1458900000	1172700000
P15731	P15731	4	4	3	Ubiquitin-conjugating enzyme E2 4	UBC4	sp|P15731|UBC4_YEAST Ubiquitin-conjugating enzyme E2 4 OS=Saccharomyces cerevisiae (strain ATCC 204508 / S288c) OX=559292 GN=UBC4 PE=1 SV=1	16.456	148	148	0	40.81	650360000	568630000	435840000	542650000	377320000	333590000	1094400000	398850000	466080000	394090000	404090000	410600000	105970000	1334600000	281550000	407820000	425500000	699100000	498320000	208180000	1355100000	1055300000	827300000	452890000	934500000	459360000	403780000	652290000	681850000	1063700000	694450000	663500000	409860000	275570000	1324800000	1098100000	1199400000
P15732	P15732	2	1	1	Ubiquitin-conjugating enzyme E2-16 kDa	UBC5	sp|P15732|UBC5_YEAST Ubiquitin-conjugating enzyme E2-16 kDa OS=Saccharomyces cerevisiae (strain ATCC 204508 / S288c) OX=559292 GN=UBC5 PE=1 SV=1	16.28	148	148	0	9.1101	0	0	0	0	0	0	0	0	0	0	0	0	0	0	0	0	0	0	0	0	0	0	0	0	0	0	0	0	0	0	0	0	0	0	0	34817000	27307000
P15790	P15790	23	23	22	Casein kinase II subunit alpha	CKA1	sp|P15790|CSK21_YEAST Casein kinase II subunit alpha OS=Saccharomyces cerevisiae (strain ATCC 204508 / S288c) OX=559292 GN=CKA1 PE=1 SV=1	44.667	372	372	0	54.554	45805000	29007000	116840000	179850000	178370000	131290000	115820000	111000000	89424000	144410000	170630000	183000000	144350000	101880000	94550000	72016000	125940000	104560000	163420000	159560000	134700000	91966000	69515000	119380000	189740000	225970000	190720000	98721000	95574000	109140000	167010000	223420000	277290000	190330000	101740000	104160000	71684000
P15801	P15801	30	30	30	DNA polymerase gamma	MIP1	sp|P15801|DPOG_YEAST DNA polymerase gamma OS=Saccharomyces cerevisiae (strain ATCC 204508 / S288c) OX=559292 GN=MIP1 PE=1 SV=3	143.5	1254	1254	0	76.061	63838000	168900000	0	0	0	0	26186000	52617000	195740000	17567000	79654000	99809000	129930000	34802000	71517000	151270000	42256000	0	0	68160000	31449000	0	0	0	0	0	0	0	0	0	0	0	0	0	0	0	0
P15807	P15807	6	6	6	Siroheme biosynthesis protein MET8;Precorrin-2 dehydrogenase;Sirohydrochlorin ferrochelatase	MET8	sp|P15807|MET8_YEAST Siroheme biosynthesis protein MET8 OS=Saccharomyces cerevisiae (strain ATCC 204508 / S288c) OX=559292 GN=MET8 PE=1 SV=1	31.917	274	274	0	4.6006	24523000	24460000	0	18209000	29945000	34366000	59460000	0	0	20425000	27097000	25767000	54501000	0	0	22438000	0	0	0	64669000	0	16433000	15124000	0	0	38228000	0	30058000	0	0	0	0	0	56281000	27463000	0	0
P15873	P15873	23	23	23	Proliferating cell nuclear antigen	POL30	sp|P15873|PCNA_YEAST Proliferating cell nuclear antigen OS=Saccharomyces cerevisiae (strain ATCC 204508 / S288c) OX=559292 GN=POL30 PE=1 SV=1	28.916	258	258	0	227.58	259770000	180230000	117990000	145560000	119270000	81398000	557530000	166420000	148820000	112510000	129510000	94110000	86704000	495530000	193670000	200560000	194060000	183710000	164840000	69551000	534540000	235980000	202540000	168150000	129820000	99553000	82793000	486760000	128680000	216030000	151930000	110030000	123000000	70910000	386340000	179590000	273940000
P15891	P15891	49	49	49	Actin-binding protein	ABP1	sp|P15891|ABP1_YEAST Actin-binding protein OS=Saccharomyces cerevisiae (strain ATCC 204508 / S288c) OX=559292 GN=ABP1 PE=1 SV=4	65.575	592	592	0	323.31	1171200000	794350000	400990000	353800000	115550000	78171000	1424200000	1101200000	937250000	514320000	422920000	334600000	206210000	1242900000	1080500000	745900000	424260000	463370000	362750000	133670000	1077600000	1222000000	1029600000	823390000	595610000	513660000	415150000	1727200000	1448900000	1165900000	757910000	521420000	562630000	352110000	1880900000	1321100000	847650000
P15938	P15938	23	23	23	Pre-mRNA-splicing factor ATP-dependent RNA helicase PRP16	PRP16	sp|P15938|PRP16_YEAST Pre-mRNA-splicing factor ATP-dependent RNA helicase PRP16 OS=Saccharomyces cerevisiae (strain ATCC 204508 / S288c) OX=559292 GN=PRP16 PE=1 SV=2	121.65	1071	1071	0	23.439	9614900	0	4193800	16636000	57066000	61134000	4004400	18664000	4261700	6577400	26168000	51342000	52704000	6559200	6148600	0	22660000	7626900	28298000	41609000	5839500	0	0	18380000	48964000	40565000	123840000	4057500	0	0	7970200	33037000	45393000	53550000	5571000	0	0
P15992	P15992	10	10	10	Heat shock protein 26	HSP26	sp|P15992|HSP26_YEAST Heat shock protein 26 OS=Saccharomyces cerevisiae (strain ATCC 204508 / S288c) OX=559292 GN=HSP26 PE=1 SV=3	23.879	214	214	0	133.67	11490000	0	13448000	33327000	20753000	0	9587200	14195000	14162000	23683000	34254000	45357000	22687000	40296000	0	0	12239000	20492000	34157000	10278000	6551500	343410000	280380000	295280000	444280000	367100000	290090000	342090000	204050000	238590000	312590000	384710000	383670000	187070000	273100000	244510000	273160000
P16120	P16120	39	39	39	Threonine synthase	THR4	sp|P16120|THRC_YEAST Threonine synthase OS=Saccharomyces cerevisiae (strain ATCC 204508 / S288c) OX=559292 GN=THR4 PE=1 SV=1	57.474	514	514	0	323.31	789560000	568760000	441110000	458910000	403460000	145540000	1818500000	672310000	713730000	541480000	518080000	379770000	186440000	1878000000	511240000	719830000	594230000	678550000	586490000	207140000	1990600000	893170000	855470000	673680000	628810000	396590000	284550000	1874800000	661270000	1036700000	734910000	490330000	466970000	226520000	1687400000	880970000	1194900000
P16140	P16140	57	57	57	V-type proton ATPase subunit B	VMA2	sp|P16140|VATB_YEAST V-type proton ATPase subunit B OS=Saccharomyces cerevisiae (strain ATCC 204508 / S288c) OX=559292 GN=VMA2 PE=1 SV=2	57.749	517	517	0	323.31	2153200000	1955800000	2737000000	1616600000	833580000	574890000	2156900000	1711900000	2010000000	2574200000	1644700000	842190000	408030000	2341200000	1335700000	1503300000	3052200000	1640700000	1138400000	395540000	1513000000	1828700000	2445900000	3139700000	1834500000	1108900000	595900000	1587800000	1784900000	2497300000	3204000000	1960300000	1079200000	478390000	1864000000	1654700000	2154200000
P16151	P16151	2	2	2	Protein ERD1	ERD1	sp|P16151|ERD1_YEAST Protein ERD1 OS=Saccharomyces cerevisiae (strain ATCC 204508 / S288c) OX=559292 GN=ERD1 PE=1 SV=3	43.23	362	362	0.0049924	1.7365	0	0	0	0	0	0	0	0	0	0	351720000	387170000	146510000	0	0	0	0	0	243930000	916130000	0	217300000	0	167030000	103040000	0	0	0	0	0	0	0	298020000	0	0	0	0
P16370	P16370	12	12	12	DNA-directed RNA polymerase II subunit RPB3	RPB3	sp|P16370|RPB3_YEAST DNA-directed RNA polymerase II subunit RPB3 OS=Saccharomyces cerevisiae (strain ATCC 204508 / S288c) OX=559292 GN=RPB3 PE=1 SV=2	35.297	318	318	0	221.65	121540000	102210000	69304000	110890000	121630000	147060000	164080000	142170000	62976000	87394000	90032000	89241000	120740000	159320000	218680000	139810000	122920000	110560000	108500000	78153000	224000000	108180000	79369000	75034000	76074000	70832000	68609000	179450000	127430000	95024000	71481000	72485000	74203000	69494000	171200000	167860000	106820000
P16387	P16387	34	34	34	Pyruvate dehydrogenase E1 component subunit alpha, mitochondrial	PDA1	sp|P16387|ODPA_YEAST Pyruvate dehydrogenase E1 component subunit alpha, mitochondrial OS=Saccharomyces cerevisiae (strain ATCC 204508 / S288c) OX=559292 GN=PDA1 PE=1 SV=2	46.343	420	420	0	323.31	1957900000	3694400000	1071500000	622300	0	0	0	1873100000	3506200000	1067900000	1689900	0	0	0	1997800000	3502200000	983120000	3055500	0	0	0	1880100000	2726300000	775710000	767150	1216500	1816800	0	2155900000	2413500000	754920000	0	0	0	0	1408600000	2171900000
P16451	P16451	36	36	36	Pyruvate dehydrogenase complex protein X component, mitochondrial	PDX1	sp|P16451|ODPX_YEAST Pyruvate dehydrogenase complex protein X component, mitochondrial OS=Saccharomyces cerevisiae (strain ATCC 204508 / S288c) OX=559292 GN=PDX1 PE=1 SV=1	45.361	410	410	0	323.31	740970000	1658000000	496770000	1144700	888460	0	0	658080000	1162900000	362290000	0	0	0	0	637830000	1347200000	398960000	2393000	1099500	526490	0	978220000	926490000	382470000	0	820160	0	0	744230000	998140000	258680000	2337200	0	1204700	0	1025700000	1297600000
P16467	P16467	19	8	7	Pyruvate decarboxylase isozyme 2	PDC5	sp|P16467|PDC5_YEAST Pyruvate decarboxylase isozyme 2 OS=Saccharomyces cerevisiae (strain ATCC 204508 / S288c) OX=559292 GN=PDC5 PE=1 SV=4	61.911	563	563	0	30.253	0	0	0	0	0	0	0	0	0	0	0	0	0	0	0	0	0	0	0	0	0	0	0	0	0	0	0	0	0	0	0	0	0	0	0	0	0
P16474	P16474	67	64	63	78 kDa glucose-regulated protein homolog	KAR2	sp|P16474|BIP_YEAST Endoplasmic reticulum chaperone BiP OS=Saccharomyces cerevisiae (strain ATCC 204508 / S288c) OX=559292 GN=KAR2 PE=1 SV=1	74.467	682	682	0	323.31	4686400000	6422900000	9634900000	4598300000	1246100000	170550000	29205000	5450600000	5696700000	9616300000	4196300000	1312600000	276970000	17231000	6343300000	6271900000	7895700000	4136800000	1578400000	312460000	27863000	20012000000	18127000000	9715100000	1922100000	890740000	658050000	1294600000	30404000000	16211000000	8378900000	1760000000	996310000	610860000	956170000	20197000000	19313000000
P16521	P16521	85	85	64	Elongation factor 3A	YEF3	sp|P16521|EF3A_YEAST Elongation factor 3A OS=Saccharomyces cerevisiae (strain ATCC 204508 / S288c) OX=559292 GN=YEF3 PE=1 SV=4	115.94	1044	1044	0	323.31	8384700000	6426800000	7051400000	10824000000	15874000000	25503000000	10909000000	7580500000	7415000000	8116600000	12861000000	16795000000	26041000000	10889000000	5708700000	5871800000	7022400000	10227000000	14263000000	25775000000	11413000000	5345800000	5032000000	5532700000	6775900000	9417600000	13902000000	8085200000	3952300000	5572300000	5596500000	6933900000	8322200000	16612000000	7916200000	4817100000	5520600000
P16522	P16522	12	12	12	Anaphase-promoting complex subunit CDC23	CDC23	sp|P16522|CDC23_YEAST Anaphase-promoting complex subunit CDC23 OS=Saccharomyces cerevisiae (strain ATCC 204508 / S288c) OX=559292 GN=CDC23 PE=1 SV=1	73.113	626	626	0	73.922	0	0	0	29367000	40350000	31077000	0	0	0	0	8064300	16654000	32206000	0	0	0	0	15753000	37352000	41302000	0	0	0	0	28076000	48911000	55531000	0	0	0	0	24191000	60661000	82841000	0	0	0
P16547	P16547	34	34	34	Mitochondrial outer membrane protein OM45	OM45	sp|P16547|OM45_YEAST Mitochondrial outer membrane protein OM45 OS=Saccharomyces cerevisiae (strain ATCC 204508 / S288c) OX=559292 GN=OM45 PE=1 SV=2	44.58	393	393	0	323.31	159630000	216980000	63644000	0	0	0	0	170060000	240310000	81461000	0	0	0	0	82587000	120110000	38588000	0	1610200	0	0	167370000	250600000	85319000	0	0	0	0	214830000	205090000	72284000	0	0	0	0	155560000	206010000
P16550	P16550	26	26	26	Protein APA1;5,5-P-1,P-4-tetraphosphate phosphorylase;ADP-sulfurylase	APA1	sp|P16550|APA1_YEAST Protein APA1 OS=Saccharomyces cerevisiae (strain ATCC 204508 / S288c) OX=559292 GN=APA1 PE=1 SV=4	36.492	321	321	0	323.31	672950000	502490000	394340000	422930000	324020000	144010000	1452700000	591050000	704060000	466520000	429250000	367990000	189200000	1561300000	484440000	565720000	560730000	630820000	534030000	201250000	1739300000	1013100000	943860000	795970000	718870000	545880000	401190000	1948800000	701440000	1197800000	785010000	573160000	528110000	255190000	1807600000	842170000	1122700000
P16603	P16603	46	46	46	NADPH--cytochrome P450 reductase	NCP1	sp|P16603|NCPR_YEAST NADPH--cytochrome P450 reductase OS=Saccharomyces cerevisiae (strain ATCC 204508 / S288c) OX=559292 GN=NCP1 PE=1 SV=3	76.771	691	691	0	323.31	816650000	1140600000	1746000000	769410000	183370000	2160200	0	930860000	1052000000	1886500000	786300000	204150000	12389000	1253900	1057500000	1123000000	1434400000	784930000	240300000	18436000	0	947750000	941520000	529650000	125630000	60316000	17204000	2599700	1194300000	631840000	348140000	121950000	63688000	10517000	2459400	1010500000	812090000
P16622	P16622	16	16	16	Ferrochelatase, mitochondrial	HEM15	sp|P16622|HEMH_YEAST Ferrochelatase, mitochondrial OS=Saccharomyces cerevisiae (strain ATCC 204508 / S288c) OX=559292 GN=HEM15 PE=1 SV=1	44.596	393	393	0	323.31	1233500000	2040600000	665210000	4756800	0	0	0	1005600000	1221100000	450280000	10647000	0	0	0	1147300000	1450200000	599190000	0	0	0	0	1051000000	1339700000	527160000	16501000	3438500	0	0	1027500000	995260000	366880000	8853900	7491200	0	0	1069700000	1102700000
P16639	P16639	18	18	18	Arginyl-tRNA--protein transferase 1	ATE1	sp|P16639|ATE1_YEAST Arginyl-tRNA--protein transferase 1 OS=Saccharomyces cerevisiae (strain ATCC 204508 / S288c) OX=559292 GN=ATE1 PE=1 SV=2	57.93	503	503	0	53.311	0	0	0	0	0	0	16895000	0	0	0	0	0	0	12694000	0	0	0	0	0	0	16759000	9599100	14030000	0	0	0	0	44246000	0	5412900	10840000	9676700	0	0	42349000	19241000	9022300
P16649	P16649	43	43	43	General transcriptional corepressor TUP1	TUP1	sp|P16649|TUP1_YEAST General transcriptional corepressor TUP1 OS=Saccharomyces cerevisiae (strain ATCC 204508 / S288c) OX=559292 GN=TUP1 PE=1 SV=2	78.307	713	713	0	323.31	330010000	169540000	66650000	88513000	73269000	2141300	484410000	343180000	154450000	85453000	94648000	65906000	12659000	329400000	258460000	138420000	77495000	94756000	83706000	5275600	274460000	203580000	142450000	100300000	90983000	57284000	11705000	265500000	241150000	178880000	112660000	60431000	73508000	6649700	275600000	235770000	134620000
P16658	P16658	12	12	12	tRNA-splicing endonuclease subunit SEN2	SEN2	sp|P16658|SEN2_YEAST tRNA-splicing endonuclease subunit SEN2 OS=Saccharomyces cerevisiae (strain ATCC 204508 / S288c) OX=559292 GN=SEN2 PE=1 SV=1	44.109	377	377	0	18.905	33550000	51346000	12921000	0	0	0	187910000	91249000	96523000	53773000	34400000	0	0	112560000	94495000	92754000	38988000	27098000	22510000	0	108020000	103530000	187230000	24714000	37000000	14773000	0	131910000	91035000	111800000	54170000	19194000	26625000	9854700	111530000	71380000	137620000
P16661	P16661	20	20	20	Chitobiosyldiphosphodolichol beta-mannosyltransferase	ALG1	sp|P16661|ALG1_YEAST Chitobiosyldiphosphodolichol beta-mannosyltransferase OS=Saccharomyces cerevisiae (strain ATCC 204508 / S288c) OX=559292 GN=ALG1 PE=1 SV=1	51.928	449	449	0	90.928	165320000	238670000	511710000	304890000	45301000	6201200	0	217800000	254890000	460990000	192070000	40937000	0	0	341000000	333730000	386080000	208690000	40660000	11411000	0	392890000	274960000	163000000	26177000	6004700	0	0	323260000	238590000	125430000	21639000	0	0	0	317340000	268180000
P16664	P16664	21	21	21	Guanine nucleotide exchange factor subunit RGP1	RGP1	sp|P16664|RGP1_YEAST Guanine nucleotide exchange factor subunit RGP1 OS=Saccharomyces cerevisiae (strain ATCC 204508 / S288c) OX=559292 GN=RGP1 PE=1 SV=2	75.316	663	663	0	69.571	42013000	52957000	14377000	114490000	149010000	0	0	0	5257500	75299000	259580000	188720000	9429100	0	0	21259000	0	133330000	112960000	49709000	25966000	0	12784000	17357000	14931000	12348000	0	16344000	0	11945000	0	16287000	21075000	0	17352000	0	0
P16861	P16861	77	77	76	ATP-dependent 6-phosphofructokinase subunit alpha	PFK1	sp|P16861|PFKA1_YEAST ATP-dependent 6-phosphofructokinase subunit alpha OS=Saccharomyces cerevisiae (strain ATCC 204508 / S288c) OX=559292 GN=PFK1 PE=1 SV=1	107.97	987	987	0	323.31	1536000000	1067100000	1189300000	2412000000	3885100000	5554000000	1928200000	1354600000	1158900000	1043200000	2256500000	3447100000	4833800000	2222700000	1189700000	1006100000	929250000	1262200000	1491400000	1839300000	2527800000	1539300000	1373800000	1084100000	1278100000	1712900000	2158900000	2467800000	1169300000	1481000000	1055400000	1330500000	1835500000	2537400000	2274400000	1380200000	1508000000
P16862	P16862	62	61	61	ATP-dependent 6-phosphofructokinase subunit beta	PFK2	sp|P16862|PFKA2_YEAST ATP-dependent 6-phosphofructokinase subunit beta OS=Saccharomyces cerevisiae (strain ATCC 204508 / S288c) OX=559292 GN=PFK2 PE=1 SV=4	104.62	959	959	0	323.31	1247700000	842130000	921290000	1947100000	3670700000	4901300000	1970800000	1248900000	1005800000	897100000	1895800000	3108500000	5033400000	2017800000	1026900000	823300000	655900000	843600000	1041400000	1700900000	2382500000	1235400000	1108200000	930240000	942460000	1368300000	2066000000	2180700000	1108300000	1191400000	840840000	1092800000	1641000000	2403700000	2090300000	1108400000	1121600000
P16892	P16892	17	17	16	Mitogen-activated protein kinase FUS3	FUS3	sp|P16892|FUS3_YEAST Mitogen-activated protein kinase FUS3 OS=Saccharomyces cerevisiae (strain ATCC 204508 / S288c) OX=559292 GN=FUS3 PE=1 SV=2	40.772	353	353	0	187.21	159630000	149930000	203600000	185640000	250480000	247060000	60679000	189610000	178590000	251090000	268570000	284410000	323200000	103010000	201110000	151470000	237060000	317900000	294480000	319270000	12811000	277560000	278940000	545260000	606600000	621850000	657440000	92535000	316570000	269270000	578200000	731810000	601140000	507760000	147560000	362650000	280370000
P16965	P16965	11	11	11	ATPase-stabilizing factor 15 kDa protein	STF2	sp|P16965|STF2_YEAST ATPase-stabilizing factor 15 kDa protein OS=Saccharomyces cerevisiae (strain ATCC 204508 / S288c) OX=559292 GN=STF2 PE=1 SV=2	9.6144	84	84	0	245.8	67352000	0	12577000	24914000	95006000	547430000	71744000	107490000	79634000	89603000	86047000	53430000	222020000	121740000	0	6906200	0	0	20772000	286250000	23626000	667380000	448310000	310130000	419480000	774280000	1422400000	694730000	342470000	273230000	343490000	300520000	491500000	1872500000	659010000	366420000	356190000
P17064	P17064	10	10	10	Purine-cytosine permease FCY2	FCY2	sp|P17064|FCY2_YEAST Purine-cytosine permease FCY2 OS=Saccharomyces cerevisiae (strain ATCC 204508 / S288c) OX=559292 GN=FCY2 PE=1 SV=2	58.201	533	533	0	264.25	132110000	118190000	255010000	421550000	293450000	73032000	0	57594000	87632000	359020000	398590000	389260000	123740000	0	131840000	121390000	322170000	693840000	386210000	139690000	0	91494000	118200000	168150000	133490000	85960000	45221000	10787000	93592000	92100000	284640000	173510000	138950000	91281000	0	75255000	180520000
P17065	P17065	27	27	27	Rab guanine nucleotide exchange factor SEC2	SEC2	sp|P17065|SEC2_YEAST Rab guanine nucleotide exchange factor SEC2 OS=Saccharomyces cerevisiae (strain ATCC 204508 / S288c) OX=559292 GN=SEC2 PE=1 SV=1	84.651	759	759	0	40.828	26978000	15548000	14112000	6193500	0	0	49022000	0	12708000	5565000	3196100	0	0	47771000	0	17645000	20776000	40306000	23974000	0	53073000	29107000	32081000	19679000	31940000	7464200	7646600	69093000	23669000	35156000	32448000	26811000	6065800	0	96746000	33436000	28328000
P17076	P17076	31	5	5	60S ribosomal protein L8-A	RPL8A	sp|P17076|RL8A_YEAST 60S ribosomal protein L8-A OS=Saccharomyces cerevisiae (strain ATCC 204508 / S288c) OX=559292 GN=RPL8A PE=1 SV=4	28.124	256	256	0	181.77	1832300000	1092600000	1444200000	2441600000	4073200000	7079100000	1170300000	1995500000	876220000	892280000	2595500000	3023500000	5446500000	1325500000	2304100000	1865500000	1994300000	3038700000	5049400000	10371000000	2801500000	2082300000	1539400000	2568100000	2978300000	4408400000	7678100000	1461800000	1113700000	1166600000	1128500000	1812400000	2850200000	4880600000	1205800000	1598400000	1430700000
P17106	P17106	25	25	25	Centromere-binding protein 1	CBF1	sp|P17106|CBF1_YEAST Centromere-binding protein 1 OS=Saccharomyces cerevisiae (strain ATCC 204508 / S288c) OX=559292 GN=CBF1 PE=1 SV=2	39.387	351	351	0	323.31	138420000	94579000	185100000	300590000	464290000	360410000	110120000	133110000	112720000	183680000	314020000	336330000	448880000	131630000	154830000	152330000	204090000	215180000	279720000	211820000	142440000	96438000	61853000	131710000	224660000	275850000	154400000	115280000	152570000	98592000	138330000	236740000	242790000	180330000	116940000	126160000	91196000
P17119	P17119	33	33	33	Kinesin-like protein KAR3	KAR3	sp|P17119|KAR3_YEAST Kinesin-like protein KAR3 OS=Saccharomyces cerevisiae (strain ATCC 204508 / S288c) OX=559292 GN=KAR3 PE=1 SV=1	84.003	729	729	0	75.305	0	9983200	29661000	68419000	70399000	94121000	0	0	0	72102000	84187000	79156000	129720000	0	17853000	26125000	36964000	75930000	119760000	203940000	0	46149000	14572000	111330000	71786000	103070000	146700000	0	0	0	84919000	76927000	53691000	148760000	0	27428000	18958000
P17121	P17121	24	24	24	GTPase-activating protein SAC7	SAC7	sp|P17121|SAC7_YEAST GTPase-activating protein SAC7 OS=Saccharomyces cerevisiae (strain ATCC 204508 / S288c) OX=559292 GN=SAC7 PE=1 SV=2	73.628	654	654	0	186.81	59751000	53611000	91051000	64005000	63263000	51001000	0	35420000	44531000	82790000	65275000	60193000	57264000	3563700	50231000	49165000	71432000	62895000	56299000	63412000	3549100	44000000	71493000	193870000	141550000	127220000	83930000	2354400	29801000	76058000	180300000	158530000	143610000	133500000	4165000	32674000	53547000
P17123	P17123	3	3	3	Sporulation-specific protein 12	SPO12	sp|P17123|SPO12_YEAST Sporulation-specific protein 12 OS=Saccharomyces cerevisiae (strain ATCC 204508 / S288c) OX=559292 GN=SPO12 PE=1 SV=1	19.912	173	173	0.0062689	1.6022	0	0	0	0	0	0	0	0	0	0	0	0	0	0	0	0	0	0	0	0	0	0	0	0	0	0	0	0	0	0	0	0	0	0	0	0	0
P17157	P17157	19	16	16	Cyclin-dependent protein kinase PHO85	PHO85	sp|P17157|PHO85_YEAST Cyclin-dependent protein kinase PHO85 OS=Saccharomyces cerevisiae (strain ATCC 204508 / S288c) OX=559292 GN=PHO85 PE=1 SV=2	34.906	305	305	0	75.298	55426000	45425000	66299000	61905000	65473000	63486000	105810000	37607000	60945000	59863000	77092000	71494000	70842000	83995000	53528000	40843000	82800000	114900000	104100000	72779000	95956000	88938000	76121000	107580000	88319000	90665000	92745000	111580000	40343000	79922000	83024000	79531000	103440000	100520000	115370000	78903000	80865000
P17255	P17255	99	99	99	V-type proton ATPase catalytic subunit A;Endonuclease PI-SceI	VMA1	sp|P17255|VATA_YEAST V-type proton ATPase catalytic subunit A OS=Saccharomyces cerevisiae (strain ATCC 204508 / S288c) OX=559292 GN=VMA1 PE=1 SV=3	118.64	1071	1071	0	323.31	2715100000	2610900000	4304800000	3039800000	1755900000	1806400000	2686000000	2493700000	2792700000	3887600000	2773000000	1859000000	1659300000	2774100000	2391600000	3100100000	5474900000	2821500000	2023500000	969140000	2362200000	2648400000	3425300000	4756100000	3297100000	2103600000	1356200000	2888500000	2504800000	3706900000	4854600000	3540900000	2290400000	1424000000	2801000000	2545400000	3569300000
P17260	P17260	4	4	4	Protein KRE1	KRE1	sp|P17260|KRE1_YEAST Protein KRE1 OS=Saccharomyces cerevisiae (strain ATCC 204508 / S288c) OX=559292 GN=KRE1 PE=1 SV=1	32.158	313	313	0	5.6831	0	0	0	0	0	0	0	0	0	0	0	0	0	0	0	0	0	0	0	0	0	31837000	49662000	29339000	0	0	0	0	0	28654000	0	0	0	0	0	0	0
P17423	P17423	19	19	19	Homoserine kinase	THR1	sp|P17423|KHSE_YEAST Homoserine kinase OS=Saccharomyces cerevisiae (strain ATCC 204508 / S288c) OX=559292 GN=THR1 PE=1 SV=4	38.712	357	357	0	227.88	394120000	316150000	185710000	154930000	178550000	90604000	945620000	312140000	358760000	220440000	232910000	173140000	98887000	1151400000	180040000	200400000	226040000	256930000	221290000	95088000	916970000	294500000	343540000	286540000	218080000	148290000	125120000	767040000	230650000	376470000	250130000	193520000	190600000	108950000	732170000	222220000	363250000
P17442	P17442	28	28	28	Phosphate system positive regulatory protein PHO81	PHO81	sp|P17442|PHO81_YEAST Phosphate system positive regulatory protein PHO81 OS=Saccharomyces cerevisiae (strain ATCC 204508 / S288c) OX=559292 GN=PHO81 PE=1 SV=2	134.03	1178	1178	0	19.651	32589000	14909000	0	33752000	108900000	0	54793000	12917000	17779000	9999700	0	0	0	65847000	0	27002000	26620000	25520000	26313000	12426000	64513000	0	0	0	0	0	0	72345000	0	4123000	0	0	0	0	83804000	0	12283000
P17505	P17505	26	26	26	Malate dehydrogenase, mitochondrial	MDH1	sp|P17505|MDHM_YEAST Malate dehydrogenase, mitochondrial OS=Saccharomyces cerevisiae (strain ATCC 204508 / S288c) OX=559292 GN=MDH1 PE=1 SV=2	35.65	334	334	0	323.31	2429300000	3833500000	1202800000	1226100	0	759520	371200	2567500000	3009300000	667650000	35612000	0	0	0	3129100000	3708600000	1103300000	6319200	482540	0	0	1535400000	2286500000	808120000	0	0	0	3318100	2030700000	2135600000	693310000	153880	0	0	0	2042600000	2184500000
P17536	P17536	28	28	28	Tropomyosin-1	TPM1	sp|P17536|TPM1_YEAST Tropomyosin-1 OS=Saccharomyces cerevisiae (strain ATCC 204508 / S288c) OX=559292 GN=TPM1 PE=1 SV=1	23.54	199	199	0	323.31	572620000	434680000	274530000	251830000	244790000	105230000	1347200000	534840000	508280000	329170000	242430000	237270000	152390000	984620000	455440000	488500000	437560000	386950000	325310000	131660000	1279800000	843740000	828320000	603690000	473030000	320940000	301780000	1756100000	666680000	908510000	617920000	444600000	459250000	232540000	1765900000	736730000	911750000
P17555	P17555	29	29	29	Adenylyl cyclase-associated protein	SRV2	sp|P17555|CAP_YEAST Adenylyl cyclase-associated protein OS=Saccharomyces cerevisiae (strain ATCC 204508 / S288c) OX=559292 GN=SRV2 PE=1 SV=1	57.521	526	526	0	323.31	338490000	196850000	118520000	134500000	126700000	128220000	389470000	312240000	229930000	139400000	131930000	129380000	139270000	392960000	386550000	264280000	178070000	205200000	204810000	187010000	480320000	406710000	270500000	214370000	206450000	190900000	205740000	582430000	327630000	328760000	211720000	172480000	193290000	169680000	551600000	407900000	396910000
P17558	P17558	16	16	16	37S ribosomal protein PET123, mitochondrial	PET123	sp|P17558|RTPT_YEAST 37S ribosomal protein PET123, mitochondrial OS=Saccharomyces cerevisiae (strain ATCC 204508 / S288c) OX=559292 GN=PET123 PE=1 SV=1	35.998	318	318	0	95.143	364220000	623290000	194730000	0	0	0	0	336310000	512220000	167940000	0	0	0	0	431040000	545290000	176200000	48444000	0	0	0	293810000	331520000	80934000	0	0	0	0	307120000	270620000	65546000	0	0	0	0	258250000	327300000
P17629	P17629	41	41	41	THO complex subunit HPR1	HPR1	sp|P17629|HPR1_YEAST THO complex subunit HPR1 OS=Saccharomyces cerevisiae (strain ATCC 204508 / S288c) OX=559292 GN=HPR1 PE=1 SV=2	87.828	752	752	0	323.31	83149000	22069000	19502000	119330000	160240000	251430000	52436000	110150000	39174000	21178000	129920000	251680000	376780000	52245000	132070000	72579000	91788000	103950000	202350000	254280000	69884000	77750000	52177000	70140000	172250000	281660000	457380000	40637000	71935000	49551000	89513000	167020000	231150000	481120000	56465000	92419000	25632000
P17649	P17649	32	32	32	4-aminobutyrate aminotransferase	UGA1	sp|P17649|GABAT_YEAST 4-aminobutyrate aminotransferase OS=Saccharomyces cerevisiae (strain ATCC 204508 / S288c) OX=559292 GN=UGA1 PE=1 SV=2	52.946	471	471	0	323.31	46569000	34830000	18653000	20183000	9234500	0	135830000	39567000	25863000	16484000	37198000	24444000	0	144010000	7396100	20324000	30318000	36495000	27910000	2244300	132060000	243480000	334340000	262940000	172010000	121840000	66643000	711630000	138090000	315460000	185310000	161800000	126150000	37893000	602770000	180540000	372220000
P17695-2;P17695	P17695-2;P17695	9;8	9;8	9;8	Glutaredoxin-2, mitochondrial	GRX2	sp|P17695-2|GLRX2_YEAST Isoform Cytoplasmic of Glutaredoxin-2 OS=Saccharomyces cerevisiae (strain ATCC 204508 / S288c) OX=559292 GN=GRX2;sp|P17695|GLRX2_YEAST Glutaredoxin-2 OS=Saccharomyces cerevisiae (strain ATCC 204508 / S288c) OX=559292 GN=GRX2 PE=1 SV	11.965	109	109;143	0	127.33	821320000	941890000	775110000	350250000	169140000	0	426140000	810850000	1066800000	965650000	417480000	149630000	33119000	355150000	800140000	892820000	688430000	331740000	128240000	29672000	319330000	724530000	881480000	513550000	135890000	99801000	73133000	417570000	1059300000	826000000	441080000	140370000	141320000	54884000	338280000	806140000	884560000
P17709	P17709	33	33	32	Glucokinase-1	GLK1	sp|P17709|HXKG_YEAST Glucokinase-1 OS=Saccharomyces cerevisiae (strain ATCC 204508 / S288c) OX=559292 GN=GLK1 PE=1 SV=1	55.377	500	500	0	323.31	214210000	141870000	110500000	159330000	154590000	67984000	382010000	185700000	185930000	94780000	186240000	186290000	101310000	416700000	59010000	102350000	95424000	79654000	48021000	22168000	308190000	919860000	845260000	578910000	663100000	455320000	289260000	1732400000	420970000	896010000	586910000	482550000	372210000	184420000	1605300000	608430000	916070000
P17883	P17883	75	75	75	Superkiller protein 3	SKI3	sp|P17883|SKI3_YEAST Superkiller protein 3 OS=Saccharomyces cerevisiae (strain ATCC 204508 / S288c) OX=559292 GN=SKI3 PE=1 SV=2	163.72	1432	1432	0	323.31	63665000	43008000	62399000	143780000	303120000	364170000	45053000	66672000	48777000	73724000	195350000	311920000	389500000	57514000	73285000	52917000	59698000	103880000	212470000	370670000	81026000	64517000	59753000	66410000	104670000	177810000	425470000	86499000	48734000	62466000	72153000	103790000	160930000	433750000	84237000	59930000	69041000
P17890	P17890	6	6	6	DNA-directed RNA polymerase III subunit RPC7	RPC31	sp|P17890|RPC7_YEAST DNA-directed RNA polymerase III subunit RPC7 OS=Saccharomyces cerevisiae (strain ATCC 204508 / S288c) OX=559292 GN=RPC31 PE=1 SV=1	27.724	251	251	0	158.53	161380000	86246000	166770000	304050000	587340000	492760000	83860000	165720000	101670000	166680000	293760000	385230000	476710000	117720000	170220000	100080000	150310000	260360000	309890000	259000000	98230000	80834000	52265000	51914000	156100000	193990000	160870000	67161000	78765000	61249000	60846000	134740000	127080000	162040000	71779000	94680000	66236000
P17891	P17891	19	19	19	Clathrin light chain	CLC1	sp|P17891|CLC1_YEAST Clathrin light chain OS=Saccharomyces cerevisiae (strain ATCC 204508 / S288c) OX=559292 GN=CLC1 PE=1 SV=1	26.531	233	233	0	323.31	487800000	301030000	219280000	183880000	175950000	0	632250000	374800000	312700000	208660000	213180000	138740000	38107000	499440000	244340000	245790000	197810000	221190000	175690000	31916000	634460000	446790000	337470000	273740000	235090000	135660000	108590000	710750000	455390000	441370000	324280000	256760000	213010000	66682000	660950000	472170000	408840000
P17898	P17898	3	3	3	Cholinephosphotransferase 1	CPT1	sp|P17898|CPT1_YEAST Cholinephosphotransferase 1 OS=Saccharomyces cerevisiae (strain ATCC 204508 / S288c) OX=559292 GN=CPT1 PE=1 SV=3	44.829	393	393	0	4.5813	458960000	583880000	893170000	554760000	192860000	64219000	0	598060000	615030000	1062200000	543290000	256050000	72710000	0	574310000	524370000	697370000	423350000	208870000	84753000	0	437200000	413100000	252920000	60207000	29426000	0	0	585080000	350530000	218520000	71112000	38058000	0	0	319380000	315210000
P17967	P17967	42	42	42	Protein disulfide-isomerase	PDI1	sp|P17967|PDI_YEAST Protein disulfide-isomerase OS=Saccharomyces cerevisiae (strain ATCC 204508 / S288c) OX=559292 GN=PDI1 PE=1 SV=2	58.226	522	522	0	323.31	4980400000	5778700000	9817600000	4330000000	1049100000	154720000	54334000	5441100000	5627300000	10322000000	4005600000	1166200000	213140000	40483000	5537300000	6143900000	8030200000	4324200000	1546100000	224730000	22270000	13618000000	10598000000	6153600000	1481000000	658240000	344470000	1373700000	17846000000	9755600000	5325400000	1178500000	652630000	299210000	981540000	13337000000	11036000000
P18238	P18238	10	4	4	ADP,ATP carrier protein 3	AAC3	sp|P18238|ADT3_YEAST ADP,ATP carrier protein 3 OS=Saccharomyces cerevisiae (strain ATCC 204508 / S288c) OX=559292 GN=AAC3 PE=1 SV=1	33.313	307	307	0.0002266	4.0393	36681000	74045000	20139000	0	0	0	0	35850000	57067000	0	0	0	0	0	59063000	66388000	18627000	0	0	0	0	41521000	74021000	30074000	0	0	0	0	66447000	73149000	31970000	0	0	0	0	53433000	77240000
P18239	P18239	31	31	25	ADP,ATP carrier protein 2	PET9	sp|P18239|ADT2_YEAST ADP,ATP carrier protein 2 OS=Saccharomyces cerevisiae (strain ATCC 204508 / S288c) OX=559292 GN=PET9 PE=1 SV=2	34.426	318	318	0	190.96	11175000000	19697000000	5566300000	192530000	53224000	0	0	10061000000	13907000000	4588200000	172710000	44621000	0	0	12364000000	15750000000	5585700000	201690000	27104000	0	0	6605600000	9255700000	4172400000	103620000	13964000	1486000	0	6696900000	7445100000	3075700000	70486000	9940700	0	0	6246400000	7664200000
P18409	P18409	21	21	21	Mitochondrial distribution and morphology protein 10	MDM10	sp|P18409|MDM10_YEAST Mitochondrial distribution and morphology protein 10 OS=Saccharomyces cerevisiae (strain ATCC 204508 / S288c) OX=559292 GN=MDM10 PE=1 SV=5	56.236	493	493	0	99.051	129480000	215770000	74118000	0	0	0	0	124480000	174840000	73588000	0	0	0	0	135990000	175960000	71434000	0	0	0	0	148680000	230170000	89709000	0	0	0	0	191680000	168820000	40056000	0	0	0	0	168470000	230190000
P18410	P18410	9	9	9	Sporulation-specific protein SPO7	SPO7	sp|P18410|SPO7_YEAST Sporulation-specific protein SPO7 OS=Saccharomyces cerevisiae (strain ATCC 204508 / S288c) OX=559292 GN=SPO7 PE=1 SV=1	30.113	259	259	0	47.119	0	0	35981000	0	0	0	21402000	15313000	15024000	33731000	9594500	0	0	0	14117000	21276000	34334000	18359000	0	0	0	33505000	29254000	0	0	0	0	0	36359000	13075000	0	0	0	0	0	0	0
P18411	P18411	2	2	2	Protein FUN14	FUN14	sp|P18411|FUN14_YEAST Protein FUN14 OS=Saccharomyces cerevisiae (strain ATCC 204508 / S288c) OX=559292 GN=FUN14 PE=1 SV=3	22.063	198	198	0	34.234	105640000	175570000	67410000	0	0	0	0	142530000	212490000	71999000	0	0	0	0	0	0	0	0	0	0	0	174070000	232000000	84012000	0	0	0	0	206750000	160740000	82150000	0	0	0	0	127660000	153820000
P18412	P18412	9	9	9	Ty transcription activator TEC1	TEC1	sp|P18412|TEC1_YEAST Ty transcription activator TEC1 OS=Saccharomyces cerevisiae (strain ATCC 204508 / S288c) OX=559292 GN=TEC1 PE=1 SV=1	55.157	486	486	0	58.219	0	0	0	0	22709000	33881000	0	0	0	37197000	33061000	57089000	12802000	20819000	17545000	0	0	0	0	0	0	0	0	33633000	95673000	136930000	29465000	0	0	0	42321000	124880000	98772000	48581000	0	0	0
P18414	P18414	3	3	3	ER lumen protein-retaining receptor	ERD2	sp|P18414|ERD2_YEAST ER lumen protein-retaining receptor OS=Saccharomyces cerevisiae (strain ATCC 204508 / S288c) OX=559292 GN=ERD2 PE=3 SV=1	25.762	219	219	0.00022655	4.0204	0	0	0	0	0	0	0	0	0	0	0	0	0	0	0	0	0	0	0	0	0	0	20115000	0	0	0	0	0	0	0	0	0	0	0	0	0	0
P18480	P18480	23	23	23	SWI/SNF chromatin-remodeling complex subunit SNF5	SNF5	sp|P18480|SNF5_YEAST SWI/SNF chromatin-remodeling complex subunit SNF5 OS=Saccharomyces cerevisiae (strain ATCC 204508 / S288c) OX=559292 GN=SNF5 PE=1 SV=3	102.54	905	905	0	261.83	42811000	34647000	35323000	106000000	140240000	117250000	0	29141000	0	20526000	116560000	97076000	124520000	0	6841100	0	21892000	40522000	41921000	12742000	0	26540000	0	19140000	79342000	113120000	52860000	0	16639000	0	25871000	46881000	65189000	39832000	0	16135000	60181000
P18494	P18494	14	14	14	Nitrogen regulatory protein GLN3	GLN3	sp|P18494|GLN3_YEAST Nitrogen regulatory protein GLN3 OS=Saccharomyces cerevisiae (strain ATCC 204508 / S288c) OX=559292 GN=GLN3 PE=1 SV=2	79.382	730	730	0	132.68	16916000	0	25639000	41073000	38306000	57962000	0	12427000	0	16408000	31426000	38892000	30008000	0	0	0	0	9834600	13567000	0	0	26911000	18241000	49486000	145770000	116810000	67837000	19318000	30400000	29125000	70189000	232750000	144810000	45109000	13402000	21238000	28076000
P18496	P18496	15	15	15	Mitochondrial ATPase complex subunit ATP10	ATP10	sp|P18496|ATP10_YEAST Mitochondrial ATPase complex subunit ATP10 OS=Saccharomyces cerevisiae (strain ATCC 204508 / S288c) OX=559292 GN=ATP10 PE=1 SV=2	32.094	279	279	0	26.544	107490000	170000000	48180000	0	0	0	0	97783000	113950000	41713000	0	0	0	0	73296000	113020000	11739000	0	0	0	0	94271000	127390000	49880000	0	0	0	0	87559000	113390000	39334000	0	0	0	0	87485000	138780000
P18544	P18544	27	27	27	Acetylornithine aminotransferase, mitochondrial	ARG8	sp|P18544|ARGD_YEAST Acetylornithine aminotransferase, mitochondrial OS=Saccharomyces cerevisiae (strain ATCC 204508 / S288c) OX=559292 GN=ARG8 PE=1 SV=1	46.681	423	423	0	323.31	2125300000	3821500000	1094100000	3381300	0	15277000	3183900	2262300000	3402300000	1189100000	1323600	0	0	0	2300000000	4030900000	1233700000	19724000	1411200	0	0	1173300000	1749400000	527730000	0	0	0	2858100	1478500000	1508300000	409930000	1861800	0	0	0	1104700000	1290200000
P18562	P18562	18	18	18	Uracil phosphoribosyltransferase	FUR1	sp|P18562|UPP_YEAST Uracil phosphoribosyltransferase OS=Saccharomyces cerevisiae (strain ATCC 204508 / S288c) OX=559292 GN=FUR1 PE=1 SV=2	24.594	216	216	0	282.91	1268700000	1058500000	752540000	798870000	771450000	284740000	4132900000	1323300000	1315000000	894150000	1119600000	760020000	441450000	4094000000	886980000	1152100000	1140500000	1313400000	1280400000	694750000	4059800000	925990000	950630000	817390000	630660000	477620000	401860000	2286900000	667950000	1139700000	855990000	591310000	590020000	300090000	2181200000	838130000	1298400000
P18634	P18634	15	15	15	Arrestin-related trafficking adapter 10	ART10	sp|P18634|ART10_YEAST Arrestin-related trafficking adapter 10 OS=Saccharomyces cerevisiae (strain ATCC 204508 / S288c) OX=559292 GN=ART10 PE=1 SV=3	59.757	518	518	0	91.718	0	0	20262000	22588000	4426800	10942000	0	5619600	4093400	11761000	12718000	12820000	7854700	0	7680500	12806000	31623000	33121000	14579000	0	0	0	9198500	63730000	77021000	51207000	41658000	0	0	0	79642000	87808000	64364000	44763000	0	0	5981900
P18759	P18759	45	45	45	Vesicular-fusion protein SEC18	SEC18	sp|P18759|SEC18_YEAST Vesicular-fusion protein SEC18 OS=Saccharomyces cerevisiae (strain ATCC 204508 / S288c) OX=559292 GN=SEC18 PE=1 SV=2	84.055	758	758	0	323.31	254490000	242420000	325380000	342020000	253570000	184780000	67555000	278010000	262260000	354300000	391550000	280930000	195180000	83393000	307840000	222910000	302720000	381740000	318280000	241090000	79586000	393580000	334660000	389730000	356590000	331280000	289050000	93142000	496070000	347650000	425090000	426810000	346510000	277640000	112690000	482780000	327970000
P18851	P18851	17	17	17	Guanine nucleotide-binding protein subunit beta	STE4	sp|P18851|GBB_YEAST Guanine nucleotide-binding protein subunit beta OS=Saccharomyces cerevisiae (strain ATCC 204508 / S288c) OX=559292 GN=STE4 PE=1 SV=2	46.581	423	423	0	323.31	219540000	220030000	303940000	309680000	200780000	70656000	28711000	194000000	231900000	329970000	276700000	162730000	91527000	32013000	182820000	200280000	254180000	334780000	279710000	62565000	34148000	176070000	219030000	292310000	222710000	149940000	54126000	27435000	252390000	191950000	399970000	259980000	171390000	87769000	27104000	167200000	170300000
P18852	P18852	6	6	6	Guanine nucleotide-binding protein subunit gamma	STE18	sp|P18852|GBG_YEAST Guanine nucleotide-binding protein subunit gamma OS=Saccharomyces cerevisiae (strain ATCC 204508 / S288c) OX=559292 GN=STE18 PE=1 SV=1	12.625	110	110	0	299.6	169580000	247020000	284690000	230870000	182680000	72724000	0	226260000	233940000	326600000	412710000	213390000	171380000	0	267080000	244960000	299700000	364730000	258240000	139750000	0	132250000	167900000	335490000	226010000	152100000	96348000	0	201840000	144270000	336370000	308070000	206840000	128880000	0	187960000	189950000
P18888	P18888	7	7	7	Transcription regulatory protein SNF6	SNF6	sp|P18888|SNF6_YEAST Transcription regulatory protein SNF6 OS=Saccharomyces cerevisiae (strain ATCC 204508 / S288c) OX=559292 GN=SNF6 PE=1 SV=1	37.606	332	332	0	67.459	58849000	30670000	47410000	131370000	153870000	123620000	9960000	52954000	23893000	58300000	113680000	111870000	87888000	12081000	69394000	39421000	78705000	75861000	103250000	53517000	17204000	18383000	0	39878000	133450000	147660000	114950000	9677600	31246000	0	26510000	155940000	87142000	126770000	14043000	18051000	0
P18898	P18898	9	9	9	Geranylgeranyl transferase type-1 subunit beta	CDC43	sp|P18898|PGTB1_YEAST Geranylgeranyl transferase type-1 subunit beta OS=Saccharomyces cerevisiae (strain ATCC 204508 / S288c) OX=559292 GN=CDC43 PE=1 SV=2	42.689	376	376	0	26.229	0	0	0	0	0	0	0	0	0	0	0	0	0	0	0	0	0	0	0	0	0	48015000	27559000	68441000	0	0	0	0	48728000	0	71585000	0	0	0	0	0	26281000
P18899	P18899	20	20	20	Stress protein DDR48	DDR48	sp|P18899|DDR48_YEAST Stress protein DDR48 OS=Saccharomyces cerevisiae (strain ATCC 204508 / S288c) OX=559292 GN=DDR48 PE=1 SV=4	46.233	430	430	0	323.31	77308000	50306000	34587000	33583000	43466000	0	383860000	73340000	143190000	44344000	86457000	66871000	21765000	341320000	10951000	84773000	90017000	88320000	57095000	10309000	281410000	927950000	977890000	855700000	528300000	424210000	392670000	1933400000	792750000	1021000000	915430000	659090000	614190000	294730000	2361900000	666070000	1219800000
P18900	P18900	34	34	34	Hexaprenyl pyrophosphate synthase, mitochondrial	COQ1	sp|P18900|COQ1_YEAST Hexaprenyl pyrophosphate synthase, mitochondrial OS=Saccharomyces cerevisiae (strain ATCC 204508 / S288c) OX=559292 GN=COQ1 PE=1 SV=1	52.559	473	473	0	165.82	273670000	582370000	126880000	0	0	0	0	242090000	326700000	75769000	0	0	0	0	272570000	333170000	110420000	0	0	0	0	291720000	319740000	120970000	0	0	0	0	261000000	315660000	86021000	3797200	0	0	0	267790000	255780000
P18961	P18961	28	20	20	Serine/threonine-protein kinase YPK2/YKR2	YPK2	sp|P18961|YPK2_YEAST Serine/threonine-protein kinase YPK2/YKR2 OS=Saccharomyces cerevisiae (strain ATCC 204508 / S288c) OX=559292 GN=YPK2 PE=1 SV=1	76.663	677	677	0	193.71	33516000	56428000	182530000	127280000	59173000	108110000	25351000	42216000	62551000	196010000	175020000	80510000	45673000	41272000	20167000	0	58093000	109310000	44297000	79480000	21171000	47183000	74885000	230890000	213660000	144590000	136680000	37402000	45281000	64820000	237480000	190850000	186830000	152510000	52248000	33181000	46305000
P18962	P18962	44	44	44	Dipeptidyl aminopeptidase B	DAP2	sp|P18962|DAP2_YEAST Dipeptidyl aminopeptidase B OS=Saccharomyces cerevisiae (strain ATCC 204508 / S288c) OX=559292 GN=DAP2 PE=1 SV=2	93.403	818	818	0	323.31	143520000	209750000	602820000	275220000	54445000	3947700	5081700	184530000	244820000	662410000	222590000	60547000	0	14588000	204740000	281950000	563260000	211430000	113210000	16058000	4665700	316580000	350700000	521900000	275350000	59883000	0	0	213190000	359270000	654440000	248820000	104320000	1905700	0	267160000	275230000
P18963	P18963	84	84	84	Inhibitory regulator protein IRA1	IRA1	sp|P18963|IRA1_YEAST Inhibitory regulator protein IRA1 OS=Saccharomyces cerevisiae (strain ATCC 204508 / S288c) OX=559292 GN=IRA1 PE=1 SV=2	350.98	3092	3092	0	299.15	18482000	6455300	48295000	115940000	140790000	60777000	0	3947800	23773000	42848000	95944000	129730000	100950000	1057000	3633800	2101600	91543000	134330000	153470000	115130000	875930	32713000	18709000	88162000	178740000	206000000	145600000	10773000	27653000	11258000	121020000	176760000	212570000	186040000	5250600	14943000	3947500
P19073	P19073	7	7	7	Cell division control protein 42	CDC42	sp|P19073|CDC42_YEAST Cell division control protein 42 OS=Saccharomyces cerevisiae (strain ATCC 204508 / S288c) OX=559292 GN=CDC42 PE=1 SV=2	21.322	191	191	0	126.37	947440000	1317300000	1977200000	1494800000	455090000	92773000	16151000	1053400000	1405500000	1856200000	1226800000	457300000	135640000	44975000	1362900000	1361000000	2168400000	2015700000	918250000	184260000	17318000	954040000	1365800000	1442600000	1049200000	376580000	130200000	16257000	1028300000	1206200000	1786300000	1060800000	384650000	148340000	25810000	1260700000	1673200000
P19097	P19097	151	151	151	Fatty acid synthase subunit alpha;Acyl carrier;3-oxoacyl-[acyl-carrier-protein] reductase;3-oxoacyl-[acyl-carrier-protein] synthase	FAS2	sp|P19097|FAS2_YEAST Fatty acid synthase subunit alpha OS=Saccharomyces cerevisiae (strain ATCC 204508 / S288c) OX=559292 GN=FAS2 PE=1 SV=2	206.94	1887	1887	0	323.31	1725900000	1088200000	622140000	823700000	998760000	2206100000	2876500000	1624400000	1191000000	782570000	947180000	838980000	2115700000	2716100000	1405800000	990820000	818420000	920590000	1091400000	2055000000	2567900000	1490800000	1269500000	983550000	852830000	896430000	1579300000	2436100000	1284700000	1310700000	944520000	793710000	754170000	1934000000	2298600000	1311400000	1325300000
P19145	P19145	20	20	20	General amino-acid permease GAP1	GAP1	sp|P19145|GAP1_YEAST General amino-acid permease GAP1 OS=Saccharomyces cerevisiae (strain ATCC 204508 / S288c) OX=559292 GN=GAP1 PE=1 SV=2	65.655	602	602	0	190.1	198530000	215830000	492820000	724580000	534370000	203150000	0	234660000	180740000	421500000	591910000	510370000	230030000	5182300	309790000	198150000	515030000	1026000000	941940000	317050000	6185000	107540000	126010000	225340000	113520000	90831000	59178000	11903000	133220000	140050000	290230000	149890000	133040000	68355000	12373000	122850000	149530000
P19146	P19146	13	3	3	ADP-ribosylation factor 2	ARF2	sp|P19146|ARF2_YEAST ADP-ribosylation factor 2 OS=Saccharomyces cerevisiae (strain ATCC 204508 / S288c) OX=559292 GN=ARF2 PE=1 SV=3	20.657	181	181	0	235.99	0	0	0	0	0	0	64601000	65062000	0	68002000	71938000	52338000	0	73460000	0	0	97575000	120280000	165110000	0	38808000	209680000	156450000	306500000	187030000	148220000	73467000	326920000	122710000	414930000	376400000	196840000	126900000	11842000	221220000	83283000	89351000
P19158	P19158	87	87	87	Inhibitory regulator protein IRA2	IRA2	sp|P19158|IRA2_YEAST Inhibitory regulator protein IRA2 OS=Saccharomyces cerevisiae (strain ATCC 204508 / S288c) OX=559292 GN=IRA2 PE=1 SV=2	351.66	3079	3079	0	223.98	1204300	5525500	54772000	123690000	120460000	63478000	0	6972900	8486900	54852000	122040000	157130000	72152000	0	4210300	11066000	83273000	112430000	142470000	105120000	1715800	16274000	10626000	92710000	196230000	246910000	201590000	19543000	5666200	8602900	103460000	203840000	249430000	179590000	2197000	2932800	15818000
P19211	P19211	7	3	3	Eukaryotic translation initiation factor 5A-2	ANB1	sp|P19211|IF5A2_YEAST Eukaryotic translation initiation factor 5A-2 OS=Saccharomyces cerevisiae (strain ATCC 204508 / S288c) OX=559292 GN=ANB1 PE=1 SV=3	17.131	157	157	0	78.717	0	0	0	0	0	34973000	0	0	0	0	0	0	0	0	0	0	0	0	0	46895000	0	53596000	35656000	35802000	54687000	84912000	167930000	62170000	39819000	70892000	39537000	38367000	71435000	173610000	53402000	46582000	36295000
P19262	P19262	25	25	25	Dihydrolipoyllysine-residue succinyltransferase component of 2-oxoglutarate dehydrogenase complex, mitochondrial	KGD2	sp|P19262|ODO2_YEAST Dihydrolipoyllysine-residue succinyltransferase component of 2-oxoglutarate dehydrogenase complex, mitochondrial OS=Saccharomyces cerevisiae (strain ATCC 204508 / S288c) OX=559292 GN=KGD2 PE=1 SV=2	50.43	463	463	0	323.31	839750000	1588400000	457480000	0	0	0	0	956000000	1648100000	297580000	19459000	0	0	0	1032700000	1314100000	292920000	5280000	4020500	1544400	0	531660000	647290000	235040000	1447200	1019100	0	0	950420000	585680000	213150000	0	3650000	8450700	0	560460000	623090000
P19263	P19263	38	38	38	Mediator of RNA polymerase II transcription subunit 14	RGR1	sp|P19263|MED14_YEAST Mediator of RNA polymerase II transcription subunit 14 OS=Saccharomyces cerevisiae (strain ATCC 204508 / S288c) OX=559292 GN=RGR1 PE=1 SV=2	123.36	1082	1082	0	157.18	66829000	41571000	68979000	107960000	158910000	131240000	30793000	59719000	38742000	57108000	116400000	162940000	205040000	34461000	84743000	36984000	46715000	105850000	105520000	152160000	37523000	49704000	29571000	29839000	139150000	140240000	227810000	27420000	54160000	37556000	64766000	104790000	161230000	234110000	25689000	51310000	33112000
P19358	P19358	33	17	17	S-adenosylmethionine synthase 2	SAM2	sp|P19358|METK2_YEAST S-adenosylmethionine synthase 2 OS=Saccharomyces cerevisiae (strain ATCC 204508 / S288c) OX=559292 GN=SAM2 PE=1 SV=3	42.255	384	384	0	323.31	1440700000	1035700000	619090000	789000000	583060000	324300000	2495500000	949380000	1077500000	654430000	948950000	737770000	274190000	2711800000	714420000	917520000	967700000	1735400000	1529200000	533120000	3079100000	788630000	665620000	557230000	571370000	534090000	360850000	1495400000	465620000	982630000	581570000	483870000	358620000	202700000	1611800000	625760000	881700000
P19414	P19414	68	68	66	Aconitate hydratase, mitochondrial	ACO1	sp|P19414|ACON_YEAST Aconitate hydratase, mitochondrial OS=Saccharomyces cerevisiae (strain ATCC 204508 / S288c) OX=559292 GN=ACO1 PE=1 SV=2	85.367	778	778	0	323.31	6201200000	9028000000	2426600000	13084000	0	0	9593200	6124400000	9167400000	2398700000	3619300	0	0	7338800	5810300000	5760500000	2217100000	17115000	191760	867130	1287200	4254900000	6172700000	2029600000	5960700	377860	295330	9056500	5482200000	5278700000	1424900000	4843000	0	0	4084700	4026000000	4565600000
P19454	P19454	22	21	21	Casein kinase II subunit alpha	CKA2	sp|P19454|CSK22_YEAST Casein kinase II subunit alpha OS=Saccharomyces cerevisiae (strain ATCC 204508 / S288c) OX=559292 GN=CKA2 PE=1 SV=2	39.403	339	339	0	210.67	258040000	303620000	618660000	434050000	450690000	439150000	295940000	271920000	304840000	592250000	494220000	475510000	542010000	314980000	293830000	296230000	502750000	480760000	492630000	701770000	356910000	237620000	249180000	461380000	559930000	644510000	655400000	281000000	246930000	266110000	455410000	525020000	626890000	705420000	279040000	234090000	273870000
P19516	P19516	10	10	10	Cytochrome c oxidase assembly protein COX11, mitochondrial	COX11	sp|P19516|COX11_YEAST Cytochrome c oxidase assembly protein COX11, mitochondrial OS=Saccharomyces cerevisiae (strain ATCC 204508 / S288c) OX=559292 GN=COX11 PE=1 SV=2	34.044	300	300	0	89.681	103260000	233660000	53429000	0	0	0	0	85075000	173790000	55056000	0	0	0	0	106170000	163050000	47045000	0	0	0	0	55751000	115600000	47614000	0	0	0	0	61366000	81615000	0	0	0	0	0	52627000	95870000
P19524	P19524	90	90	82	Myosin-2	MYO2	sp|P19524|MYO2_YEAST Myosin-2 OS=Saccharomyces cerevisiae (strain ATCC 204508 / S288c) OX=559292 GN=MYO2 PE=1 SV=1	180.68	1574	1574	0	323.31	242740000	361940000	280400000	205060000	213990000	136420000	123010000	245380000	217700000	297860000	237480000	250840000	162320000	132700000	325110000	228810000	144950000	199430000	198200000	133570000	129500000	235710000	179600000	441850000	559780000	492250000	295060000	105290000	264120000	218400000	914380000	797700000	564800000	287200000	93179000	288950000	193680000
P19541	P19541	6	6	6	Regulator of drug sensitivity 2	RDS2	sp|P19541|RDS2_YEAST Regulator of drug sensitivity 2 OS=Saccharomyces cerevisiae (strain ATCC 204508 / S288c) OX=559292 GN=RDS2 PE=1 SV=2	50.081	446	446	0	14.445	0	0	0	17595000	0	18187000	0	0	0	0	21084000	16887000	11732000	0	0	0	0	30314000	0	22687000	0	0	0	27543000	31475000	37857000	28398000	0	0	0	0	38664000	31365000	36079000	0	0	0
P19658	P19658	25	25	25	Exocyst complex component EXO70	EXO70	sp|P19658|EXO70_YEAST Exocyst complex component EXO70 OS=Saccharomyces cerevisiae (strain ATCC 204508 / S288c) OX=559292 GN=EXO70 PE=1 SV=1	71.293	623	623	0	168.67	25929000	16863000	30646000	34747000	42273000	58427000	17542000	37335000	47993000	35528000	37080000	54347000	51878000	41979000	27221000	0	8000700	52239000	0	49591000	36763000	46315000	42655000	150000000	116910000	110390000	93457000	61514000	50777000	42535000	111490000	149080000	106110000	92295000	39429000	33699000	32330000
P19659	P19659	27	27	27	Mediator of RNA polymerase II transcription subunit 15	GAL11	sp|P19659|MED15_YEAST Mediator of RNA polymerase II transcription subunit 15 OS=Saccharomyces cerevisiae (strain ATCC 204508 / S288c) OX=559292 GN=GAL11 PE=1 SV=3	120.31	1081	1081	0	323.31	52614000	40118000	45084000	67303000	104620000	94402000	0	51235000	40772000	57609000	83552000	105760000	117050000	13683000	69445000	31194000	51739000	90035000	106450000	139600000	17007000	36685000	44532000	65700000	99593000	127620000	171530000	22491000	48397000	39614000	67941000	109860000	144630000	169150000	12593000	50705000	32095000
P19735	P19735	27	27	27	Pre-mRNA-splicing factor 6	PRP6	sp|P19735|PRP6_YEAST Pre-mRNA-splicing factor 6 OS=Saccharomyces cerevisiae (strain ATCC 204508 / S288c) OX=559292 GN=PRP6 PE=1 SV=1	104.23	899	899	0	93.676	0	0	0	2224300000	867350000	1006300000	1015100000	1132500000	21707000	35742000	589650000	1109400000	1300300000	553970000	1493100000	1939800000	192650000	525530000	699430000	1400700000	139630000	181230000	78177000	259750000	812030000	1095000000	1383400000	118400000	451880000	212910000	598760000	1167500000	2077700000	1335300000	158250000	845250000	717980000
P19736	P19736	23	23	23	Pre-mRNA-splicing factor PRP9	PRP9	sp|P19736|PRP9_YEAST Pre-mRNA-splicing factor PRP9 OS=Saccharomyces cerevisiae (strain ATCC 204508 / S288c) OX=559292 GN=PRP9 PE=1 SV=1	63.029	530	530	0	100.51	6606000	0	4675200	11596000	52853000	40670000	2962800	10845000	0	0	17769000	87325000	65885000	4944600	40862000	7400300	36299000	34617000	61509000	35939000	33724000	16367000	9866900	43240000	104240000	107570000	112330000	0	14229000	0	57872000	67681000	142230000	146290000	2168500	13759000	9791500
P19807	P19807	12	12	12	Choline transport protein	HNM1	sp|P19807|HNM1_YEAST Choline transport protein OS=Saccharomyces cerevisiae (strain ATCC 204508 / S288c) OX=559292 GN=HNM1 PE=1 SV=1	62.055	563	563	0	135.29	100220000	91160000	188520000	128480000	20266000	0	0	60517000	71925000	86288000	108430000	75410000	18067000	0	80523000	85712000	132600000	160560000	83465000	0	0	80834000	96795000	197760000	71432000	28332000	0	0	56444000	74751000	185030000	106020000	11194000	0	0	61955000	45187000
P19812	P19812	48	48	48	E3 ubiquitin-protein ligase UBR1	UBR1	sp|P19812|UBR1_YEAST E3 ubiquitin-protein ligase UBR1 OS=Saccharomyces cerevisiae (strain ATCC 204508 / S288c) OX=559292 GN=UBR1 PE=1 SV=1	224.84	1950	1950	0	177.7	28980000	11816000	24744000	29048000	10865000	16011000	113490000	23152000	30428000	21038000	17739000	11853000	2706700	120130000	47994000	30309000	31108000	28577000	18366000	6363100	165040000	60181000	44080000	24686000	53619000	44086000	31192000	185290000	41039000	62198000	39263000	48573000	48574000	8653500	170330000	53928000	61881000
P19880	P19880	19	19	19	AP-1-like transcription factor YAP1	YAP1	sp|P19880|AP1_YEAST AP-1-like transcription factor YAP1 OS=Saccharomyces cerevisiae (strain ATCC 204508 / S288c) OX=559292 GN=YAP1 PE=1 SV=2	72.532	650	650	0	138.02	12735000	15935000	29475000	62504000	91673000	58729000	71065000	0	0	34898000	60778000	69524000	94731000	0	41211000	34010000	68799000	92937000	116690000	33864000	16847000	16537000	13975000	52216000	153430000	193390000	81494000	0	23122000	23696000	73427000	252540000	172020000	111430000	51881000	0	0
P19881	P19881	19	19	19	4-nitrophenylphosphatase	PHO13	sp|P19881|PNPP_YEAST 4-nitrophenylphosphatase OS=Saccharomyces cerevisiae (strain ATCC 204508 / S288c) OX=559292 GN=PHO13 PE=1 SV=2	34.624	312	312	0	117.44	112160000	107140000	63313000	63052000	67346000	2636100	296420000	125730000	119100000	81799000	88720000	69058000	30730000	351770000	74612000	93601000	89108000	93106000	80985000	44007000	375170000	197650000	188810000	164930000	110910000	86630000	66171000	445640000	139970000	214300000	152340000	113010000	113270000	49262000	408060000	176230000	259630000
P19882	P19882	62	62	62	Heat shock protein 60, mitochondrial	HSP60	sp|P19882|HSP60_YEAST Heat shock protein 60, mitochondrial OS=Saccharomyces cerevisiae (strain ATCC 204508 / S288c) OX=559292 GN=HSP60 PE=1 SV=1	60.751	572	572	0	323.31	14232000000	23927000000	6823000000	47984000	6797600	0	36297000	15493000000	22328000000	7575400000	57446000	6951800	8789400	19101000	14864000000	20999000000	6921700000	88697000	10708000	19090000	30936000	13050000000	20040000000	6280000000	55237000	19338000	12270000	91350000	17448000000	16223000000	4736300000	43169000	18898000	9662200	59116000	12914000000	16926000000
P19955	P19955	7	7	7	37S ribosomal protein YMR-31, mitochondrial	YMR31	sp|P19955|RT31_YEAST 37S ribosomal protein YMR-31, mitochondrial OS=Saccharomyces cerevisiae (strain ATCC 204508 / S288c) OX=559292 GN=YMR31 PE=1 SV=1	13.689	123	123	0	37.986	311900000	380120000	99723000	0	0	0	0	383870000	550860000	104110000	0	0	0	0	421410000	402610000	110980000	0	0	0	0	222430000	325660000	101550000	0	0	0	0	197910000	263240000	63960000	0	0	0	0	246050000	403430000
P19956	P19956	4	4	4	54S ribosomal protein L44, mitochondrial	MRPL44	sp|P19956|RM44_YEAST 54S ribosomal protein L44, mitochondrial OS=Saccharomyces cerevisiae (strain ATCC 204508 / S288c) OX=559292 GN=MRPL44 PE=1 SV=1	11.476	98	98	0	111.67	93361000	137210000	41054000	0	0	0	0	105910000	118070000	44896000	0	0	0	0	105600000	139890000	52443000	0	0	0	0	84711000	91347000	37918000	0	0	0	0	112250000	75041000	18545000	0	0	0	0	84556000	71334000
P20048	P20048	2	2	2	Dolichol kinase	SEC59	sp|P20048|SEC59_YEAST Dolichol kinase OS=Saccharomyces cerevisiae (strain ATCC 204508 / S288c) OX=559292 GN=SEC59 PE=1 SV=1	58.905	519	519	0	40.525	44045000	59485000	94093000	41290000	0	0	0	43671000	63761000	77835000	35016000	0	0	0	70956000	69081000	77811000	37809000	0	0	0	78247000	61171000	31676000	0	0	0	0	87526000	56199000	34530000	0	0	0	0	90923000	51495000
P20049	P20049	21	21	21	Prephenate dehydrogenase [NADP(+)]	TYR1	sp|P20049|TYR1_YEAST Prephenate dehydrogenase [NADP(+)] OS=Saccharomyces cerevisiae (strain ATCC 204508 / S288c) OX=559292 GN=TYR1 PE=1 SV=2	50.923	452	452	0	119.91	71661000	49194000	45445000	34202000	21529000	0	162130000	42020000	55079000	46340000	28100000	15234000	0	147410000	66532000	61936000	53201000	59208000	50357000	9596700	202920000	112350000	102640000	87921000	65666000	37524000	4434400	268880000	72718000	101900000	69456000	44952000	61636000	0	242120000	100250000	152460000
P20051	P20051	20	20	20	Dihydroorotase	URA4	sp|P20051|PYRC_YEAST Dihydroorotase OS=Saccharomyces cerevisiae (strain ATCC 204508 / S288c) OX=559292 GN=URA4 PE=1 SV=2	40.313	364	364	0	156.82	224740000	203250000	157350000	148380000	122860000	41287000	615600000	219100000	254040000	211930000	167840000	133620000	82073000	508410000	181450000	233520000	229630000	194750000	165390000	65072000	669660000	264670000	258450000	225560000	154020000	118960000	109620000	614950000	152200000	271450000	208900000	149350000	157760000	95218000	510560000	184850000	319260000
P20052	P20052	7	7	7	PHO85 cyclin PHO80	PHO80	sp|P20052|PHO80_YEAST PHO85 cyclin PHO80 OS=Saccharomyces cerevisiae (strain ATCC 204508 / S288c) OX=559292 GN=PHO80 PE=1 SV=3	33.226	293	293	0	9.6166	0	0	0	0	0	0	0	0	0	0	0	0	0	0	0	0	0	0	0	0	0	0	0	0	0	0	0	0	0	0	0	0	0	0	0	0	0
P20053	P20053	11	11	11	U4/U6 small nuclear ribonucleoprotein PRP4	PRP4	sp|P20053|PRP4_YEAST U4/U6 small nuclear ribonucleoprotein PRP4 OS=Saccharomyces cerevisiae (strain ATCC 204508 / S288c) OX=559292 GN=PRP4 PE=1 SV=1	52.442	465	465	0	37.575	119100000	0	0	48808000	0	0	73771000	111300000	67869000	47849000	78175000	0	65221000	745150000	109130000	0	58637000	117140000	99899000	95808000	111640000	123650000	136860000	118480000	135990000	106970000	229250000	246470000	148750000	0	98719000	86031000	152830000	201560000	251020000	129360000	92834000
P20081	P20081	11	11	11	FK506-binding protein 1	FPR1	sp|P20081|FKBP_YEAST FK506-binding protein 1 OS=Saccharomyces cerevisiae (strain ATCC 204508 / S288c) OX=559292 GN=FPR1 PE=1 SV=2	12.158	114	114	0	323.31	1383300000	1123200000	884610000	941850000	1150900000	509140000	3457100000	1201600000	1474600000	1003100000	1185000000	1201800000	657660000	3572400000	889290000	1056000000	1336600000	1182600000	983610000	740540000	2638400000	1889600000	1468700000	1689200000	1398500000	1470900000	1202700000	3436400000	1512500000	2160900000	1528700000	1325000000	1131800000	662150000	3284300000	1381700000	1547000000
P20084	P20084	7	7	7	54S ribosomal protein L33, mitochondrial	MRPL33	sp|P20084|RM33_YEAST 54S ribosomal protein L33, mitochondrial OS=Saccharomyces cerevisiae (strain ATCC 204508 / S288c) OX=559292 GN=MRPL33 PE=1 SV=4	9.5311	86	86	0	16.861	304580000	576610000	160780000	0	0	0	0	375390000	510480000	148130000	0	0	0	0	385480000	540220000	136080000	0	0	0	0	187910000	243490000	113340000	0	0	0	0	241350000	202840000	83346000	0	0	0	0	206500000	212520000
P20095	P20095	38	37	37	Pre-mRNA-splicing factor ATP-dependent RNA helicase-like protein PRP2	PRP2	sp|P20095|PRP2_YEAST Pre-mRNA-splicing factor ATP-dependent RNA helicase-like protein PRP2 OS=Saccharomyces cerevisiae (strain ATCC 204508 / S288c) OX=559292 GN=PRP2 PE=1 SV=1	99.812	876	876	0	95.111	4737100	7807900	8787900	29197000	27337000	13499000	0	5151400	3670700	5336500	38125000	78131000	36041000	0	0	0	44104000	90422000	66591000	53612000	3019900	4467300	0	47972000	155810000	167000000	132820000	4602800	0	5946000	38683000	102450000	107770000	81018000	0	0	0
P20107	P20107	12	12	12	Zinc/cadmium resistance protein	ZRC1	sp|P20107|ZRC1_YEAST Zinc/cadmium resistance protein OS=Saccharomyces cerevisiae (strain ATCC 204508 / S288c) OX=559292 GN=ZRC1 PE=1 SV=2	48.344	442	442	0	323.31	420560000	504580000	1252100000	510620000	162940000	0	0	527220000	467100000	1234600000	622940000	132430000	8185900	0	267770000	376770000	795760000	234430000	81058000	0	0	320440000	876500000	1668200000	577130000	170270000	5411400	0	338260000	478640000	1679600000	701080000	186710000	7491600	0	187330000	297260000
P20133	P20133	6	6	6	Geranylgeranyl transferase type-2 subunit beta	BET2	sp|P20133|PGTB2_YEAST Geranylgeranyl transferase type-2 subunit beta OS=Saccharomyces cerevisiae (strain ATCC 204508 / S288c) OX=559292 GN=BET2 PE=1 SV=3	36.666	325	325	0	22.034	0	0	0	0	0	0	55354000	10410000	13729000	0	0	0	0	43363000	10768000	14912000	0	0	0	0	49867000	18637000	36507000	18336000	0	0	0	120660000	0	23985000	19473000	0	0	0	124550000	15681000	27255000
P20134	P20134	10	10	10	Flocculation suppression protein	SFL1	sp|P20134|SFL1_YEAST Flocculation suppression protein OS=Saccharomyces cerevisiae (strain ATCC 204508 / S288c) OX=559292 GN=SFL1 PE=1 SV=3	83.344	766	766	0	154.15	0	0	5050700	11685000	35946000	36518000	0	0	5646900	0	17782000	25948000	38092000	0	0	0	15744000	20973000	9171600	22974000	0	0	0	18785000	49605000	55685000	24526000	0	0	0	27674000	38424000	76084000	33446000	0	0	0
P20424	P20424	30	30	30	Signal recognition particle subunit SRP54	SRP54	sp|P20424|SRP54_YEAST Signal recognition particle subunit SRP54 OS=Saccharomyces cerevisiae (strain ATCC 204508 / S288c) OX=559292 GN=SRP54 PE=1 SV=2	59.624	541	541	0	323.31	182860000	162480000	176210000	120630000	142820000	177280000	205550000	186780000	205100000	221470000	143590000	160520000	201470000	185050000	175860000	132960000	175490000	211110000	198740000	293320000	170780000	163440000	150640000	211080000	134800000	162840000	207140000	162440000	176710000	206870000	222310000	149790000	167860000	227500000	188510000	198360000	166560000
P20433	P20433	13	13	13	DNA-directed RNA polymerase II subunit RPB4	RPB4	sp|P20433|RPB4_YEAST DNA-directed RNA polymerase II subunit RPB4 OS=Saccharomyces cerevisiae (strain ATCC 204508 / S288c) OX=559292 GN=RPB4 PE=1 SV=1	25.414	221	221	0	230.46	250880000	159540000	96328000	117350000	122120000	181750000	185870000	215040000	118860000	97223000	137170000	149330000	135670000	239510000	241460000	157610000	162290000	150280000	140220000	95612000	217940000	211210000	132050000	105100000	147590000	142670000	78603000	155260000	267500000	177300000	113320000	134650000	91880000	92259000	199220000	276990000	199830000
P20434	P20434	11	11	11	DNA-directed RNA polymerases I, II, and III subunit RPABC1	RPB5	sp|P20434|RPAB1_YEAST DNA-directed RNA polymerases I, II, and III subunit RPABC1 OS=Saccharomyces cerevisiae (strain ATCC 204508 / S288c) OX=559292 GN=RPB5 PE=1 SV=1	25.079	215	215	0	274.1	359370000	223020000	509650000	801800000	909390000	867510000	217930000	278180000	182280000	301680000	740300000	980840000	818360000	199070000	503720000	322860000	575180000	919810000	1136000000	1073400000	345130000	257280000	154880000	294910000	589990000	700690000	621010000	223020000	167310000	171310000	332770000	543500000	601570000	541620000	180100000	328740000	218880000
P20435	P20435	5	5	5	DNA-directed RNA polymerases I, II, and III subunit RPABC2	RPO26	sp|P20435|RPAB2_YEAST DNA-directed RNA polymerases I, II, and III subunit RPABC2 OS=Saccharomyces cerevisiae (strain ATCC 204508 / S288c) OX=559292 GN=RPO26 PE=1 SV=1	17.91	155	155	0	141.37	780540000	425080000	1077400000	1118900000	2312100000	1565300000	789840000	894050000	606540000	1004500000	1558000000	2204800000	2696100000	610910000	777000000	437020000	787860000	981610000	1639600000	1174800000	576970000	486920000	281400000	678140000	820640000	1072600000	961620000	108270000	649640000	376140000	790200000	1035400000	1212400000	1315900000	640890000	450400000	336460000
P20436	P20436	9	9	9	DNA-directed RNA polymerases I, II, and III subunit RPABC3	RPB8	sp|P20436|RPAB3_YEAST DNA-directed RNA polymerases I, II, and III subunit RPABC3 OS=Saccharomyces cerevisiae (strain ATCC 204508 / S288c) OX=559292 GN=RPB8 PE=1 SV=1	16.511	146	146	0	323.31	290860000	153810000	493020000	727770000	782910000	625030000	225530000	253920000	253490000	414480000	741040000	1044700000	748730000	213800000	167730000	107280000	379450000	436050000	593920000	409580000	143610000	255960000	143130000	392790000	595310000	728100000	426080000	220030000	183470000	189950000	260460000	562780000	353880000	594610000	216960000	328700000	191650000
P20447	P20447	35	35	35	ATP-dependent RNA helicase DBP3	DBP3	sp|P20447|DBP3_YEAST ATP-dependent RNA helicase DBP3 OS=Saccharomyces cerevisiae (strain ATCC 204508 / S288c) OX=559292 GN=DBP3 PE=1 SV=2	58.826	523	523	0	323.31	357680000	286970000	331140000	507350000	826330000	1326400000	400900000	446740000	369250000	452500000	661380000	904310000	1627700000	388300000	472920000	342410000	349310000	469190000	742650000	1761100000	409260000	169070000	167730000	264820000	358050000	552310000	1138000000	217340000	194410000	252480000	285100000	409110000	534800000	1153800000	237830000	182790000	163560000
P20448	P20448	44	44	44	ATP-dependent RNA helicase HCA4	HCA4	sp|P20448|DBP4_YEAST ATP-dependent RNA helicase HCA4 OS=Saccharomyces cerevisiae (strain ATCC 204508 / S288c) OX=559292 GN=HCA4 PE=1 SV=2	87.192	770	770	0	323.31	274230000	178820000	343540000	531580000	625720000	791730000	143300000	268120000	181240000	377150000	547080000	695480000	862640000	186120000	294720000	187550000	302100000	397240000	553200000	877220000	197360000	96268000	83578000	167910000	305780000	427330000	556690000	99200000	96240000	101030000	198530000	343610000	388120000	594660000	100340000	118650000	89613000
P20449	P20449	31	31	31	ATP-dependent RNA helicase DBP5	DBP5	sp|P20449|DBP5_YEAST ATP-dependent RNA helicase DBP5 OS=Saccharomyces cerevisiae (strain ATCC 204508 / S288c) OX=559292 GN=DBP5 PE=1 SV=2	53.873	482	482	0	323.31	294010000	218050000	213460000	254270000	314410000	537930000	254700000	288990000	254640000	240860000	300780000	359060000	588780000	276900000	300230000	192710000	202970000	242010000	307180000	602010000	316590000	283840000	248610000	248420000	269690000	361370000	564730000	274260000	283700000	301020000	300480000	289840000	318490000	539810000	278080000	300840000	260160000
P20457	P20457	27	27	27	DNA primase large subunit	PRI2	sp|P20457|PRI2_YEAST DNA primase large subunit OS=Saccharomyces cerevisiae (strain ATCC 204508 / S288c) OX=559292 GN=PRI2 PE=1 SV=1	62.262	528	528	0	323.31	13873000	99653000	288140000	314590000	225670000	135950000	6131300	20414000	43187000	119490000	235940000	303520000	187740000	11087000	37322000	21560000	181150000	272320000	321920000	143410000	2845800	10575000	4998600	68348000	207650000	214840000	216640000	11201000	24633000	23302000	132320000	216180000	239090000	219780000	7119400	30723000	6097700
P20459	P20459	22	22	22	Eukaryotic translation initiation factor 2 subunit alpha	SUI2	sp|P20459|IF2A_YEAST Eukaryotic translation initiation factor 2 subunit alpha OS=Saccharomyces cerevisiae (strain ATCC 204508 / S288c) OX=559292 GN=SUI2 PE=1 SV=1	34.717	304	304	0	323.31	1083600000	795140000	665670000	986440000	1521300000	2930700000	1926100000	963800000	897250000	818820000	1202400000	1488000000	2962800000	1739900000	826790000	850330000	832990000	1179600000	1652500000	3973500000	2204900000	898520000	845630000	726960000	977530000	1369500000	2912000000	1627000000	642020000	946670000	724830000	898170000	1039300000	3092800000	1605100000	951150000	1079700000
P20484	P20484	27	27	27	Protein MAK11	MAK11	sp|P20484|MAK11_YEAST Protein MAK11 OS=Saccharomyces cerevisiae (strain ATCC 204508 / S288c) OX=559292 GN=MAK11 PE=1 SV=2	47.29	414	414	0	311.01	206410000	164190000	281410000	356440000	451800000	635000000	149630000	207930000	167020000	268560000	321330000	441950000	730340000	206370000	221790000	168670000	241380000	298780000	428100000	730900000	178350000	122130000	85897000	153950000	275280000	385840000	601880000	159660000	103250000	120170000	168710000	257130000	326830000	605060000	148950000	136690000	129270000
P20485	P20485	25	25	25	Choline kinase	CKI1	sp|P20485|KICH_YEAST Choline kinase OS=Saccharomyces cerevisiae (strain ATCC 204508 / S288c) OX=559292 GN=CKI1 PE=1 SV=1	66.316	582	582	0	192.41	59264000	54911000	29131000	35825000	27119000	0	164140000	51841000	71752000	54482000	38494000	32079000	8557600	185110000	43960000	59990000	58511000	85130000	75398000	14526000	166040000	80144000	88573000	65702000	57080000	44248000	43050000	169060000	83823000	102370000	59969000	52102000	47458000	21483000	183810000	66607000	105810000
P20486	P20486	9	9	9	Cyclin-dependent kinases regulatory subunit	CKS1	sp|P20486|CKS1_YEAST Cyclin-dependent kinases regulatory subunit OS=Saccharomyces cerevisiae (strain ATCC 204508 / S288c) OX=559292 GN=CKS1 PE=1 SV=1	17.795	150	150	0	23.884	67096000	46557000	54313000	59491000	31475000	22827000	126360000	18625000	81820000	19759000	66248000	56166000	29165000	90273000	41384000	0	64305000	99835000	72020000	0	117560000	80198000	40202000	95999000	91020000	111310000	77655000	49572000	33105000	24898000	115550000	132070000	121130000	70205000	101540000	94880000	95646000
P20604	P20604	20	20	20	Serine/threonine-protein phosphatase PP1-1	SIT4	sp|P20604|PP11_YEAST Serine/threonine-protein phosphatase PP1-1 OS=Saccharomyces cerevisiae (strain ATCC 204508 / S288c) OX=559292 GN=SIT4 PE=1 SV=1	35.537	311	311	0	122.55	70809000	41204000	19388000	14358000	16884000	0	248600000	54232000	63840000	39566000	46098000	10193000	15239000	191270000	96389000	54812000	39476000	69351000	46480000	17419000	179770000	109180000	72261000	74116000	64061000	44051000	26091000	252590000	69394000	90156000	63482000	62206000	61649000	23742000	181700000	76436000	71516000
P20606	P20606	14	14	14	Small COPII coat GTPase SAR1	SAR1	sp|P20606|SAR1_YEAST Small COPII coat GTPase SAR1 OS=Saccharomyces cerevisiae (strain ATCC 204508 / S288c) OX=559292 GN=SAR1 PE=1 SV=1	21.45	190	190	0	323.31	1095500000	1182300000	1915900000	1857100000	1948700000	1023100000	381250000	809890000	1418800000	1633100000	2173300000	1687600000	818520000	533500000	775970000	653870000	1457100000	2151200000	1594100000	899580000	636810000	1294100000	1205000000	2128100000	2112800000	2273600000	1768800000	737430000	1033900000	1909700000	2459600000	2826100000	2993900000	1372200000	780510000	1035100000	1021200000
P20676	P20676	41	41	41	Nucleoporin NUP1	NUP1	sp|P20676|NUP1_YEAST Nucleoporin NUP1 OS=Saccharomyces cerevisiae (strain ATCC 204508 / S288c) OX=559292 GN=NUP1 PE=1 SV=1	113.58	1076	1076	0	323.31	176030000	213420000	282730000	36847000	5195700	23416000	34766000	194060000	228630000	322380000	40972000	10891000	15330000	38294000	299760000	200490000	245810000	49615000	19854000	6568100	42292000	173930000	134180000	18446000	0	0	0	14743000	287600000	96933000	4305300	0	0	0	15546000	254410000	164350000
P20795	P20795	22	22	22	Vacuolar protein sorting-associated protein 33	VPS33	sp|P20795|VPS33_YEAST Vacuolar protein sorting-associated protein 33 OS=Saccharomyces cerevisiae (strain ATCC 204508 / S288c) OX=559292 GN=VPS33 PE=1 SV=1	79.27	691	691	0	196.13	58967000	66264000	156720000	126630000	81312000	28595000	12105000	67654000	52541000	139120000	137000000	107680000	61289000	11416000	63809000	79645000	152800000	103880000	86973000	70408000	23141000	62862000	82080000	236410000	226440000	166800000	138950000	35168000	48079000	80998000	263130000	243950000	187650000	123450000	29628000	44090000	72422000
P20967	P20967	52	52	51	2-oxoglutarate dehydrogenase, mitochondrial	KGD1	sp|P20967|ODO1_YEAST 2-oxoglutarate dehydrogenase, mitochondrial OS=Saccharomyces cerevisiae (strain ATCC 204508 / S288c) OX=559292 GN=KGD1 PE=1 SV=2	114.41	1014	1014	0	323.31	1027700000	1741200000	524800000	1339700	1990500	0	0	1223000000	1569200000	543890000	3713500	2830100	0	0	1176200000	1616100000	545240000	5652300	1163700	0	0	1064200000	1377700000	477840000	7479400	5813000	3951700	0	1266200000	1225300000	418950000	2277100	4162200	3195300	0	1098300000	1274200000
P21147	P21147	21	21	21	Acyl-CoA desaturase 1	OLE1	sp|P21147|ACO1_YEAST Acyl-CoA desaturase 1 OS=Saccharomyces cerevisiae (strain ATCC 204508 / S288c) OX=559292 GN=OLE1 PE=1 SV=2	58.402	510	510	0	323.31	1370300000	1826400000	3028600000	1568400000	431670000	29294000	0	1612100000	1730600000	2797900000	1194500000	408090000	63172000	0	1977900000	2091400000	2570200000	1501700000	489090000	63753000	0	960410000	934410000	636120000	166940000	59884000	12060000	0	1307500000	726270000	428930000	115340000	43166000	0	0	1154500000	1042800000
P21182	P21182	17	17	17	S-adenosylmethionine decarboxylase proenzyme;S-adenosylmethionine decarboxylase alpha chain;S-adenosylmethionine decarboxylase beta chain	SPE2	sp|P21182|DCAM_YEAST S-adenosylmethionine decarboxylase proenzyme OS=Saccharomyces cerevisiae (strain ATCC 204508 / S288c) OX=559292 GN=SPE2 PE=1 SV=1	46.232	396	396	0	185.67	88721000	76169000	45452000	42582000	29337000	0	223130000	74355000	75545000	57919000	54135000	35109000	2971200	285490000	46675000	67389000	69106000	63910000	66758000	6100500	253830000	101030000	104010000	67132000	72059000	46145000	15919000	236250000	66886000	120460000	73505000	55579000	52498000	5153000	210330000	100410000	133730000
P21192	P21192	20	20	20	Metallothionein expression activator	ACE2	sp|P21192|ACE2_YEAST Metallothionein expression activator OS=Saccharomyces cerevisiae (strain ATCC 204508 / S288c) OX=559292 GN=ACE2 PE=1 SV=1	86.633	770	770	0	35.676	39175000	33646000	51505000	95793000	433250000	331090000	0	57555000	32894000	29859000	63966000	243550000	102110000	0	60311000	28175000	30093000	118520000	62238000	87123000	0	108370000	26373000	98431000	173050000	257930000	86041000	0	0	34080000	75835000	163620000	311750000	33505000	0	83705000	48638000
P21242	P21242	16	16	16	Probable proteasome subunit alpha type-7	PRE10	sp|P21242|PSA7_YEAST Probable proteasome subunit alpha type-7 OS=Saccharomyces cerevisiae (strain ATCC 204508 / S288c) OX=559292 GN=PRE10 PE=1 SV=2	31.536	288	288	0	239.32	318530000	229680000	194180000	130510000	163160000	184230000	437440000	349500000	341590000	283660000	195050000	173940000	226160000	460130000	317830000	279840000	288890000	312660000	249920000	208660000	422040000	462280000	452760000	334350000	221900000	229340000	265160000	582340000	553670000	500910000	305900000	210370000	253290000	260090000	594550000	454460000	412910000
P21243	P21243	23	23	23	Proteasome subunit alpha type-1	SCL1	sp|P21243|PSA1_YEAST Proteasome subunit alpha type-1 OS=Saccharomyces cerevisiae (strain ATCC 204508 / S288c) OX=559292 GN=SCL1 PE=1 SV=1	28.001	252	252	0	323.31	229580000	167710000	138590000	82583000	90061000	113730000	357310000	242380000	177570000	150570000	99299000	95824000	130220000	348000000	272790000	186710000	155280000	118430000	110540000	118450000	352000000	319590000	271910000	196120000	143190000	122610000	133820000	445730000	334360000	298710000	181720000	129610000	133990000	135230000	444140000	341930000	308210000
P21264	P21264	40	40	40	Phosphoribosylaminoimidazole carboxylase	ADE2	sp|P21264|PUR6_YEAST Phosphoribosylaminoimidazole carboxylase OS=Saccharomyces cerevisiae (strain ATCC 204508 / S288c) OX=559292 GN=ADE2 PE=1 SV=1	62.339	571	571	0	283.88	177340000	123960000	67762000	89054000	77170000	46616000	322670000	137980000	110000000	79200000	109570000	71746000	48026000	366280000	117580000	104610000	87905000	109540000	96497000	53649000	348650000	180940000	178520000	139150000	104230000	74697000	67150000	389770000	152670000	177810000	125150000	87835000	94874000	66033000	372550000	173110000	224250000
P21269-2;P21269	P21269-2;P21269	31;31	1;1	1;1	CCA tRNA nucleotidyltransferase, mitochondrial	CCA1	sp|P21269-2|CCA1_YEAST Isoform Cytoplasmic+nuclear 1 of CCA tRNA nucleotidyltransferase, mitochondrial OS=Saccharomyces cerevisiae (strain ATCC 204508 / S288c) OX=559292 GN=CCA1;sp|P21269|CCA1_YEAST CCA tRNA nucleotidyltransferase, mitochondrial OS=Sacchar	61.469	537	537;546	0.0019793	2.3279	0	46856000	0	0	0	0	17611000	0	43411000	34797000	0	0	0	49325000	0	0	0	0	0	0	0	0	0	0	0	0	0	0	0	29698000	0	0	0	0	26911000	0	26831000
P21269-3	P21269-3	31	31	1	CCA tRNA nucleotidyltransferase, mitochondrial	CCA1	sp|P21269-3|CCA1_YEAST Isoform Cytoplasmic+nuclear 2 of CCA tRNA nucleotidyltransferase, mitochondrial OS=Saccharomyces cerevisiae (strain ATCC 204508 / S288c) OX=559292 GN=CCA1	60.637	529	529	0	189.06	113540000	145210000	58379000	24924000	3522400	4175500	152220000	93155000	127460000	53964000	10310000	23143000	0	148560000	79035000	105200000	69277000	41780000	28655000	0	122520000	135480000	149320000	93979000	51885000	44057000	4746400	207600000	98076000	160900000	87401000	36284000	55018000	0	185630000	133310000	164010000
P21304	P21304	32	32	32	Periodic tryptophan protein 1	PWP1	sp|P21304|PWP1_YEAST Periodic tryptophan protein 1 OS=Saccharomyces cerevisiae (strain ATCC 204508 / S288c) OX=559292 GN=PWP1 PE=1 SV=1	63.803	576	576	0	323.31	213560000	145220000	119410000	181220000	285860000	608980000	346880000	220480000	196940000	135090000	185420000	279850000	767990000	356580000	187570000	139110000	119180000	143340000	244920000	597180000	338550000	138630000	119380000	115240000	137740000	194310000	512590000	240280000	133030000	140730000	109620000	143640000	191020000	647610000	241070000	136050000	160860000
P21306	P21306	4	4	4	ATP synthase subunit epsilon, mitochondrial	ATP15	sp|P21306|ATP5E_YEAST ATP synthase subunit epsilon, mitochondrial OS=Saccharomyces cerevisiae (strain ATCC 204508 / S288c) OX=559292 GN=ATP15 PE=1 SV=2	6.7425	62	62	0	55.432	1530800000	1848400000	745640000	0	0	0	0	1807300000	2408300000	697780000	0	0	0	0	1998300000	2845000000	843390000	9953600	0	0	0	918810000	1150300000	603740000	0	0	0	0	1132600000	1073100000	432280000	0	0	0	0	1034700000	1391900000
P21339	P21339	55	55	55	Morphogenesis-related protein MSB1	MSB1	sp|P21339|MSB1_YEAST Morphogenesis-related protein MSB1 OS=Saccharomyces cerevisiae (strain ATCC 204508 / S288c) OX=559292 GN=MSB1 PE=1 SV=1	129.97	1137	1137	0	323.31	15641000	12960000	51034000	80526000	96724000	51564000	0	10532000	4366600	48151000	82102000	117100000	77616000	0	26932000	17906000	56493000	69467000	81936000	68313000	0	27462000	30434000	121490000	221380000	221600000	129280000	2427100	19655000	34752000	149180000	261960000	247160000	146800000	1062300	15455000	12517000
P21372	P21372	13	13	13	Pre-mRNA-processing ATP-dependent RNA helicase PRP5	PRP5	sp|P21372|PRP5_YEAST Pre-mRNA-processing ATP-dependent RNA helicase PRP5 OS=Saccharomyces cerevisiae (strain ATCC 204508 / S288c) OX=559292 GN=PRP5 PE=1 SV=1	96.358	849	849	0	9.5094	0	0	0	0	0	0	0	0	0	0	0	0	0	0	0	0	0	0	0	5627400	3685400	0	0	0	17017000	28193000	43667000	7029200	0	0	14662000	33942000	40347000	28971000	0	0	0
P21373	P21373	18	18	18	NAD(+) kinase	UTR1	sp|P21373|UTR1_YEAST NAD(+) kinase OS=Saccharomyces cerevisiae (strain ATCC 204508 / S288c) OX=559292 GN=UTR1 PE=1 SV=2	59.469	530	530	0	108.99	6409100	0	28577000	59833000	98013000	106370000	0	0	19365000	14269000	73377000	132370000	163820000	0	0	0	12605000	28482000	54737000	150850000	16756000	0	14720000	22574000	29098000	40278000	126150000	31915000	12356000	25054000	19081000	24352000	52918000	124110000	37018000	12179000	24075000
P21374	P21374	8	8	8	Pre-mRNA-splicing factor ISY1	ISY1	sp|P21374|ISY1_YEAST Pre-mRNA-splicing factor ISY1 OS=Saccharomyces cerevisiae (strain ATCC 204508 / S288c) OX=559292 GN=ISY1 PE=1 SV=2	28.023	235	235	0	25.8	0	0	0	19143000	20501000	43336000	0	10718000	0	17260000	24087000	42278000	49092000	17266000	20368000	0	0	13120000	25517000	38592000	14734000	0	0	10484000	32176000	46078000	85301000	0	0	10392000	14520000	22607000	49094000	59713000	5259100	0	0
P21375	P21375	28	28	28	Fumarate reductase 2	OSM1	sp|P21375|OSM1_YEAST Fumarate reductase 2 OS=Saccharomyces cerevisiae (strain ATCC 204508 / S288c) OX=559292 GN=OSM1 PE=1 SV=3	55.064	501	501	0	323.31	215830000	312790000	365600000	211110000	74818000	10741000	0	221300000	239540000	429200000	190810000	87843000	1636200	0	258590000	255680000	281910000	200090000	89091000	26465000	0	263710000	292840000	146360000	27448000	7924200	1349600	0	321250000	224650000	113840000	37593000	18037000	0	0	285270000	231920000
P21524	P21524	43	43	31	Ribonucleoside-diphosphate reductase large chain 1	RNR1	sp|P21524|RIR1_YEAST Ribonucleoside-diphosphate reductase large chain 1 OS=Saccharomyces cerevisiae (strain ATCC 204508 / S288c) OX=559292 GN=RNR1 PE=1 SV=2	99.56	888	888	0	323.31	200130000	132340000	142250000	276360000	269390000	388230000	437550000	209260000	205510000	135830000	242530000	279260000	429420000	389040000	150200000	122280000	257610000	606430000	556470000	510340000	449690000	43678000	14427000	19402000	19245000	35492000	43120000	83463000	4627400	25398000	16434000	8377500	28586000	26215000	87456000	29291000	14421000
P21538	P21538	39	39	37	DNA-binding protein REB1	REB1	sp|P21538|REB1_YEAST DNA-binding protein REB1 OS=Saccharomyces cerevisiae (strain ATCC 204508 / S288c) OX=559292 GN=REB1 PE=1 SV=2	91.873	810	810	0	323.31	137640000	83241000	145000000	218150000	268020000	207680000	88067000	142810000	93550000	111340000	187600000	200430000	216510000	91053000	207980000	153120000	155220000	105940000	123430000	32519000	104290000	102770000	35324000	100650000	188410000	170750000	100060000	73416000	143480000	74124000	103470000	172710000	147550000	68929000	71183000	158070000	90445000
P21560	P21560	24	24	24	Protein CBP3, mitochondrial	CBP3	sp|P21560|CBP3_YEAST Protein CBP3, mitochondrial OS=Saccharomyces cerevisiae (strain ATCC 204508 / S288c) OX=559292 GN=CBP3 PE=1 SV=1	39.083	335	335	0	150.73	360010000	659250000	194270000	2815000	0	0	0	369300000	464180000	176510000	0	0	0	0	377810000	606340000	174310000	0	16445000	39760000	0	183230000	287360000	144010000	0	0	0	0	270560000	229150000	91424000	0	0	0	0	169030000	240740000
P21576	P21576	69	69	68	Vacuolar protein sorting-associated protein 1	VPS1	sp|P21576|VPS1_YEAST Vacuolar protein sorting-associated protein 1 OS=Saccharomyces cerevisiae (strain ATCC 204508 / S288c) OX=559292 GN=VPS1 PE=1 SV=2	78.736	704	704	0	323.31	724820000	793940000	1666700000	2138500000	2496400000	1561600000	124010000	727930000	778270000	1337700000	1825200000	2218100000	2285300000	173450000	910480000	909650000	1622300000	2634400000	3335900000	1778100000	247190000	832300000	940490000	2424500000	4107000000	4329600000	2501200000	206420000	879910000	949940000	2679800000	4569500000	4599800000	3039300000	219510000	932200000	945560000
P21592	P21592	6	6	6	Protoheme IX farnesyltransferase, mitochondrial	COX10	sp|P21592|COX10_YEAST Protoheme IX farnesyltransferase, mitochondrial OS=Saccharomyces cerevisiae (strain ATCC 204508 / S288c) OX=559292 GN=COX10 PE=3 SV=1	52.147	462	462	0	32.859	47283000	60679000	0	0	0	0	0	55705000	96683000	32155000	0	0	0	0	64369000	103250000	0	8081500	0	0	0	26367000	33826000	0	0	0	0	0	28857000	40351000	0	0	0	0	0	32213000	30360000
P21657	P21657	16	16	16	Transcriptional activator protein DAL81	DAL81	sp|P21657|DAL81_YEAST Transcriptional activator protein DAL81 OS=Saccharomyces cerevisiae (strain ATCC 204508 / S288c) OX=559292 GN=DAL81 PE=1 SV=3	109.17	970	970	0	115.05	0	0	9314700	45286000	63808000	98254000	0	9160600	0	6512700	36471000	42760000	64022000	0	31018000	9369500	13774000	52317000	80434000	94508000	0	18804000	11043000	31070000	98137000	155100000	67969000	0	0	0	50427000	106970000	108070000	113550000	0	0	12576000
P21672	P21672	15	3	3	Ribonucleoside-diphosphate reductase large chain 2	RNR3	sp|P21672|RIR3_YEAST Ribonucleoside-diphosphate reductase large chain 2 OS=Saccharomyces cerevisiae (strain ATCC 204508 / S288c) OX=559292 GN=RNR3 PE=1 SV=4	97.514	869	869	1	-2	0	20213000	0	37259000	0	0	0	0	34663000	0	0	0	0	0	0	0	0	0	0	0	0	0	0	0	0	0	0	0	0	0	0	0	0	0	0	0	0
P21691	P21691	11	11	11	Regulatory protein SIR1	SIR1	sp|P21691|SIR1_YEAST Regulatory protein SIR1 OS=Saccharomyces cerevisiae (strain ATCC 204508 / S288c) OX=559292 GN=SIR1 PE=1 SV=2	76.932	654	654	0	29.982	0	0	5073800	8454400	3129400	0	0	0	0	0	0	0	0	0	0	0	0	0	0	0	0	4612400	0	11664000	33502000	49996000	25745000	0	0	0	9921400	29615000	27493000	8033800	0	0	0
P21705	P21705	1	1	1	Protein DAL82	DAL82	sp|P21705|DAL82_YEAST Protein DAL82 OS=Saccharomyces cerevisiae (strain ATCC 204508 / S288c) OX=559292 GN=DAL82 PE=1 SV=2	29.079	255	255	0.00088398	2.5654	0	0	0	0	0	0	0	4668200	0	0	2097100	5545900	6826600	0	0	0	0	0	0	0	0	3436700	0	0	12066000	7196400	2541600	0	8398900	0	2030700	7064700	3904300	2428600	0	0	0
P21734	P21734	11	11	11	Ubiquitin-conjugating enzyme E2 1	UBC1	sp|P21734|UBC1_YEAST Ubiquitin-conjugating enzyme E2 1 OS=Saccharomyces cerevisiae (strain ATCC 204508 / S288c) OX=559292 GN=UBC1 PE=1 SV=1	24.178	215	215	0	132.27	133910000	86400000	85215000	93972000	94103000	48260000	304540000	122760000	170950000	127730000	126380000	103140000	68188000	357750000	71219000	99393000	91373000	201350000	122000000	17730000	259350000	152590000	123220000	140400000	101180000	93506000	92774000	298470000	123570000	237440000	146520000	102660000	125330000	52677000	332990000	130420000	210530000
P21771	P21771	20	20	20	37S ribosomal protein S28, mitochondrial	MRPS28	sp|P21771|RT28_YEAST 37S ribosomal protein S28, mitochondrial OS=Saccharomyces cerevisiae (strain ATCC 204508 / S288c) OX=559292 GN=MRPS28 PE=1 SV=1	33.057	286	286	0	161.37	322710000	464490000	193140000	0	0	0	0	321160000	456510000	116410000	0	0	0	0	363380000	623630000	150520000	0	0	0	0	239690000	317600000	97196000	0	0	0	0	241730000	213680000	82242000	0	0	0	0	217060000	281480000
P21801	P21801	19	19	19	Succinate dehydrogenase [ubiquinone] iron-sulfur subunit, mitochondrial	SDH2	sp|P21801|SDHB_YEAST Succinate dehydrogenase [ubiquinone] iron-sulfur subunit, mitochondrial OS=Saccharomyces cerevisiae (strain ATCC 204508 / S288c) OX=559292 GN=SDH2 PE=1 SV=1	30.231	266	266	0	134.66	637830000	1048300000	289850000	0	0	0	0	684840000	1002600000	332240000	0	0	0	0	711430000	859490000	285470000	0	0	0	0	243980000	344910000	123020000	0	0	0	0	239150000	273790000	88666000	0	0	0	0	261410000	298470000
P21825	P21825	16	16	16	Translocation protein SEC62	SEC62	sp|P21825|SEC62_YEAST Translocation protein SEC62 OS=Saccharomyces cerevisiae (strain ATCC 204508 / S288c) OX=559292 GN=SEC62 PE=1 SV=2	31.346	274	274	0	235.84	554460000	714730000	1103200000	526240000	138240000	0	0	921730000	1001800000	1496300000	647820000	200570000	0	0	874210000	1007300000	1050000000	536280000	179570000	0	0	1019500000	1177900000	759650000	84918000	23168000	7523500	0	1620300000	933410000	545170000	123070000	23585000	0	0	1014100000	929370000
P21827	P21827	24	24	24	Guanine nucleotide exchange factor SRM1	SRM1	sp|P21827|RCC1_YEAST Guanine nucleotide exchange factor SRM1 OS=Saccharomyces cerevisiae (strain ATCC 204508 / S288c) OX=559292 GN=SRM1 PE=1 SV=1	53.013	482	482	0	323.31	266850000	223390000	277340000	540140000	935190000	910770000	141910000	300810000	213200000	319950000	546800000	759130000	1210000000	157480000	425040000	528550000	681920000	415930000	644170000	563270000	201650000	181730000	205470000	380710000	770650000	1073400000	766610000	169680000	210220000	320450000	437220000	816320000	928460000	931130000	168520000	190710000	324010000
P21951	P21951	107	107	107	DNA polymerase epsilon catalytic subunit A	POL2	sp|P21951|DPOE_YEAST DNA polymerase epsilon catalytic subunit A OS=Saccharomyces cerevisiae (strain ATCC 204508 / S288c) OX=559292 GN=POL2 PE=1 SV=1	255.67	2222	2222	0	323.31	31825000	15216000	155620000	286880000	362020000	262170000	3099600	19964000	13473000	143220000	289020000	346540000	309850000	13175000	26340000	25385000	213670000	355920000	479290000	268880000	17519000	10247000	8883900	113840000	313410000	464960000	297400000	5885000	0	10112000	163680000	406780000	361930000	280220000	3096600	6706400	0
P21954	P21954	40	40	36	Isocitrate dehydrogenase [NADP], mitochondrial	IDP1	sp|P21954|IDHP_YEAST Isocitrate dehydrogenase [NADP], mitochondrial OS=Saccharomyces cerevisiae (strain ATCC 204508 / S288c) OX=559292 GN=IDP1 PE=1 SV=1	48.19	428	428	0	323.31	4013600000	6425500000	1864200000	18043000	14123000	25777000	3543700	4091000000	5536900000	1671200000	20069000	8632900	10194000	6322800	3805800000	5813500000	1786000000	32707000	4446500	13063000	8023100	2952800000	3314100000	1018100000	27902000	36525000	56339000	17825000	3453500000	2808600000	847150000	17697000	11894000	30680000	8245600	3078500000	3173300000
P21957	P21957	25	25	25	Transcriptional repressor OPI1	OPI1	sp|P21957|OPI1_YEAST Transcriptional repressor OPI1 OS=Saccharomyces cerevisiae (strain ATCC 204508 / S288c) OX=559292 GN=OPI1 PE=1 SV=1	46.064	404	404	0	323.31	136440000	224520000	728500000	297680000	73607000	0	0	89338000	159590000	450250000	161010000	70396000	0	0	99974000	151810000	453750000	234430000	98186000	16639000	0	79089000	109450000	136370000	67605000	61395000	22974000	0	89760000	81301000	112010000	86623000	63400000	4051100	0	80891000	65806000
P21965	P21965	30	30	30	Protein kinase MCK1	MCK1	sp|P21965|MCK1_YEAST Protein kinase MCK1 OS=Saccharomyces cerevisiae (strain ATCC 204508 / S288c) OX=559292 GN=MCK1 PE=1 SV=1	43.135	375	375	0	323.31	420740000	360190000	459750000	589390000	633380000	545740000	164060000	392780000	328330000	490870000	672960000	716890000	491290000	180350000	492120000	340800000	518320000	700810000	711320000	541470000	154120000	365800000	341330000	872620000	1351200000	1262100000	749100000	155260000	381600000	407400000	952180000	1669100000	1637300000	739440000	149680000	392570000	304340000
P22007	P22007	7	7	7	Protein farnesyltransferase subunit beta	RAM1	sp|P22007|FNTB_YEAST Protein farnesyltransferase subunit beta OS=Saccharomyces cerevisiae (strain ATCC 204508 / S288c) OX=559292 GN=RAM1 PE=1 SV=2	48.189	431	431	0	9.0669	19551000	0	0	14061000	0	0	66940000	29362000	24431000	17684000	22727000	16934000	0	62822000	0	32669000	0	20765000	23911000	0	42615000	0	0	0	0	0	0	36163000	0	0	12769000	11447000	0	0	37008000	0	0
P22023	P22023	55	55	55	Killer toxin-resistance protein 5	KRE5	sp|P22023|KRE5_YEAST Killer toxin-resistance protein 5 OS=Saccharomyces cerevisiae (strain ATCC 204508 / S288c) OX=559292 GN=KRE5 PE=1 SV=2	156.48	1365	1365	0	323.31	134350000	187960000	305800000	121920000	6631500	0	0	144320000	164210000	301570000	114370000	6945400	807850	0	211450000	147060000	283060000	155070000	51789000	563490	0	366620000	332010000	101600000	5383600	0	0	0	422480000	247150000	118320000	6214000	1163200	2476100	0	324970000	286470000
P22035	P22035	25	25	25	Myb-like DNA-binding protein BAS1	BAS1	sp|P22035|BAS1_YEAST Myb-like DNA-binding protein BAS1 OS=Saccharomyces cerevisiae (strain ATCC 204508 / S288c) OX=559292 GN=BAS1 PE=1 SV=1	89.603	811	811	0	98.683	0	0	38379000	52370000	81888000	61696000	0	0	0	22028000	69227000	73196000	76180000	51606000	0	0	3897000	25916000	34606000	32792000	67437000	0	0	12762000	49079000	59022000	0	18826000	0	0	21158000	88754000	71578000	35116000	20721000	0	18652000
P22082	P22082	61	58	58	Transcription regulatory protein SNF2	SNF2	sp|P22082|SNF2_YEAST Transcription regulatory protein SNF2 OS=Saccharomyces cerevisiae (strain ATCC 204508 / S288c) OX=559292 GN=SNF2 PE=1 SV=1	194.05	1703	1703	0	323.31	33305000	18190000	45520000	115160000	253780000	185730000	7460300	12770000	15155000	43878000	158720000	177370000	181920000	9009200	78779000	11460000	50191000	86285000	127280000	29961000	10211000	30842000	3444800	49113000	196910000	232540000	79362000	4592600	28704000	33117000	46833000	173960000	200560000	150640000	8506600	0	8741000
P22108	P22108	11	11	11	5,5-P-1,P-4-tetraphosphate phosphorylase 2	APA2	sp|P22108|APA2_YEAST Diadenosine 5,5-P1,P4-tetraphosphate phosphorylase 2 OS=Saccharomyces cerevisiae (strain ATCC 204508 / S288c) OX=559292 GN=APA2 PE=1 SV=1	36.84	325	325	0	29.306	34352000	35444000	17392000	0	0	0	90486000	365140000	25229000	0	0	0	0	122500000	430690000	20181000	0	0	0	0	101430000	87103000	42719000	0	0	20250000	0	275660000	213350000	61569000	50131000	23257000	0	0	289860000	131160000	89147000
P22133	P22133	16	16	16	Malate dehydrogenase, cytoplasmic	MDH2	sp|P22133|MDHC_YEAST Malate dehydrogenase, cytoplasmic OS=Saccharomyces cerevisiae (strain ATCC 204508 / S288c) OX=559292 GN=MDH2 PE=1 SV=2	40.73	377	377	0	184.65	94466000	101260000	133680000	183310000	144340000	100420000	76007000	126300000	113720000	143340000	187480000	170880000	144180000	93884000	110010000	111010000	43234000	149970000	104120000	38588000	55135000	116010000	78321000	143660000	191390000	104800000	39356000	78364000	152900000	109320000	186340000	268000000	176710000	70706000	69954000	134460000	83437000
P22134	P22134	13	13	13	DNA-3-methyladenine glycosylase	MAG1	sp|P22134|MAG_YEAST DNA-3-methyladenine glycosylase OS=Saccharomyces cerevisiae (strain ATCC 204508 / S288c) OX=559292 GN=MAG1 PE=1 SV=1	34.333	296	296	0	24.554	0	0	0	0	16856000	38590000	5551500	0	0	0	0	8884400	16672000	0	4855600	0	0	4852000	11945000	22422000	8286000	14622000	9945400	13000000	27179000	53433000	100780000	54562000	15888000	24906000	22618000	41728000	48657000	104870000	38562000	16597000	20636000
P22135	P22135	29	29	29	Protein ATP12, mitochondrial	ATP12	sp|P22135|ATP12_YEAST Protein ATP12, mitochondrial OS=Saccharomyces cerevisiae (strain ATCC 204508 / S288c) OX=559292 GN=ATP12 PE=1 SV=2	36.554	325	325	0	131.96	290870000	461590000	129180000	0	0	0	0	347210000	410200000	95357000	2326800	0	0	0	329130000	504200000	118140000	2523200	0	0	0	180530000	264150000	75274000	0	0	0	0	206580000	174820000	54228000	0	0	0	0	182670000	244680000
P22136	P22136	16	16	16	ATPase expression protein 2, mitochondrial	AEP2	sp|P22136|AEP2_YEAST ATPase expression protein 2, mitochondrial OS=Saccharomyces cerevisiae (strain ATCC 204508 / S288c) OX=559292 GN=AEP2 PE=1 SV=3	67.523	580	580	0	53.625	60180000	81145000	14153000	0	0	0	0	54481000	85519000	21099000	0	0	0	0	100850000	125680000	20885000	0	0	0	0	57965000	71706000	9732200	0	0	0	0	32893000	67256000	7299900	0	0	0	0	40510000	51081000
P22137	P22137	94	94	94	Clathrin heavy chain	CHC1	sp|P22137|CLH_YEAST Clathrin heavy chain OS=Saccharomyces cerevisiae (strain ATCC 204508 / S288c) OX=559292 GN=CHC1 PE=1 SV=1	187.23	1653	1653	0	323.31	464660000	294690000	218370000	213060000	150280000	64028000	532010000	391530000	303890000	252880000	231040000	146220000	70480000	514360000	443670000	293120000	217240000	245040000	195120000	81582000	606500000	478190000	408060000	325460000	263560000	198290000	154720000	731630000	410990000	422540000	326810000	259130000	255200000	136160000	634390000	499350000	497850000
P22138	P22138	73	73	73	DNA-directed RNA polymerase I subunit RPA135	RPA135	sp|P22138|RPA2_YEAST DNA-directed RNA polymerase I subunit RPA135 OS=Saccharomyces cerevisiae (strain ATCC 204508 / S288c) OX=559292 GN=RPA135 PE=1 SV=1	135.74	1203	1203	0	323.31	307920000	196040000	574980000	1059600000	1348500000	1108500000	246890000	342080000	238150000	583080000	1182600000	1661800000	1394000000	231050000	365310000	247260000	610700000	903350000	1155300000	1108600000	277260000	178940000	122800000	413390000	773060000	979020000	893920000	173090000	170060000	166140000	475660000	836830000	934200000	969710000	173790000	207420000	142140000
P22139	P22139	3	3	3	DNA-directed RNA polymerases I, II, and III subunit RPABC5	RPB10	sp|P22139|RPAB5_YEAST DNA-directed RNA polymerases I, II, and III subunit RPABC5 OS=Saccharomyces cerevisiae (strain ATCC 204508 / S288c) OX=559292 GN=RPB10 PE=1 SV=2	8.2776	70	70	0	18.805	238790000	171730000	351280000	667980000	746780000	599450000	183350000	250930000	151490000	373360000	845160000	872250000	388210000	170390000	370710000	247770000	409830000	670390000	816360000	679210000	211640000	204060000	151750000	245140000	525770000	592040000	500830000	205350000	145790000	209880000	294340000	462390000	472480000	407490000	173160000	219300000	199170000
P22140	P22140	5	5	5	Choline/ethanolaminephosphotransferase 1	EPT1	sp|P22140|EPT1_YEAST Choline/ethanolaminephosphotransferase 1 OS=Saccharomyces cerevisiae (strain ATCC 204508 / S288c) OX=559292 GN=EPT1 PE=1 SV=2	44.559	391	391	0	86.845	247380000	283640000	540050000	503120000	347170000	110260000	0	262770000	270470000	410780000	415730000	416770000	200690000	0	281900000	334370000	428680000	394010000	348870000	181150000	0	405920000	400160000	347570000	107590000	41537000	32159000	0	481470000	308880000	270740000	104480000	83490000	32137000	0	347810000	339450000
P22141	P22141	11	11	11	Proteasome subunit beta type-4	PRE1	sp|P22141|PSB4_YEAST Proteasome subunit beta type-4 OS=Saccharomyces cerevisiae (strain ATCC 204508 / S288c) OX=559292 GN=PRE1 PE=1 SV=2	22.516	198	198	0	21.109	259760000	214160000	162220000	101230000	91140000	95715000	369360000	258010000	195020000	157420000	108400000	77361000	117570000	302320000	279050000	209050000	225500000	170780000	144810000	112940000	387430000	349490000	271520000	211280000	142890000	112570000	141960000	438840000	377670000	304600000	183880000	133080000	119430000	135480000	449850000	370660000	344270000
P22146	P22146	21	21	21	1,3-beta-glucanosyltransferase GAS1	GAS1	sp|P22146|GAS1_YEAST 1,3-beta-glucanosyltransferase GAS1 OS=Saccharomyces cerevisiae (strain ATCC 204508 / S288c) OX=559292 GN=GAS1 PE=1 SV=2	59.582	559	559	0	323.31	4882700000	5054200000	7994600000	6492800000	2210700000	322530000	177090000	5470300000	4169600000	6314400000	4880100000	2005600000	361010000	155410000	6801800000	7042000000	8224000000	8228400000	4077100000	804910000	233580000	6356200000	5500400000	5055600000	2056000000	618730000	80409000	89545000	7581400000	5030800000	4653400000	2219700000	888820000	238010000	54754000	7689700000	6124000000
P22147	P22147	103	103	103	5-3 exoribonuclease 1	XRN1	sp|P22147|XRN1_YEAST 5-3 exoribonuclease 1 OS=Saccharomyces cerevisiae (strain ATCC 204508 / S288c) OX=559292 GN=XRN1 PE=1 SV=1	175.46	1528	1528	0	323.31	345670000	322800000	626220000	880220000	966350000	670700000	113130000	355150000	336630000	576050000	949730000	1197400000	951830000	116770000	505170000	450320000	743720000	913870000	973030000	815840000	143980000	259740000	245120000	641970000	1172500000	1443200000	1313000000	174190000	259980000	294830000	914120000	1294400000	1406900000	1198300000	161830000	297410000	276960000
P22148	P22148	11	11	11	Protein MSN1	MSN1	sp|P22148|MSN1_YEAST Protein MSN1 OS=Saccharomyces cerevisiae (strain ATCC 204508 / S288c) OX=559292 GN=MSN1 PE=1 SV=2	43.06	382	382	0	147.58	26901000	9573500	13341000	26203000	62709000	9267100	0	22961000	3978900	0	29267000	49504000	58280000	0	20408000	12370000	17589000	0	5531900	0	0	15738000	0	29079000	77862000	107310000	54859000	0	50495000	0	28465000	87257000	47030000	35049000	0	23498000	0
P22149	P22149	9	9	9	Iron-regulated transcriptional activator AFT1	AFT1	sp|P22149|AFT1_YEAST Iron-regulated transcriptional activator AFT1 OS=Saccharomyces cerevisiae (strain ATCC 204508 / S288c) OX=559292 GN=AFT1 PE=1 SV=2	77.682	690	690	0	77.092	0	0	25185000	48318000	77211000	73860000	0	0	0	26552000	54378000	88786000	147930000	0	0	0	29761000	45969000	67406000	58137000	0	18071000	15728000	83305000	134060000	257580000	122550000	0	0	15463000	69749000	193900000	201050000	135900000	0	0	0
P22202	P22202	53	36	25	Heat shock protein SSA4	SSA4	sp|P22202|HSP74_YEAST Heat shock protein SSA4 OS=Saccharomyces cerevisiae (strain ATCC 204508 / S288c) OX=559292 GN=SSA4 PE=1 SV=3	69.65	642	642	0	323.31	286150000	133360000	148560000	254000000	254670000	33474000	354950000	1115200000	131320000	1464100000	47180000	41708000	0	279340000	252530000	96747000	30862000	295340000	263170000	20039000	244520000	1730100000	1587900000	1189500000	1006600000	848110000	682060000	2557500000	2088500000	1779100000	1796700000	925570000	845190000	586530000	2617900000	1728100000	1572400000
P22203	P22203	26	26	26	V-type proton ATPase subunit E	VMA4	sp|P22203|VATE_YEAST V-type proton ATPase subunit E OS=Saccharomyces cerevisiae (strain ATCC 204508 / S288c) OX=559292 GN=VMA4 PE=1 SV=4	26.471	233	233	0	323.31	940960000	899210000	1307200000	649030000	393470000	206090000	1081300000	837890000	1009300000	1197400000	679540000	376500000	240470000	982480000	979130000	1130100000	2118800000	1065300000	740710000	282600000	1011300000	953410000	1192600000	1936800000	853100000	558160000	385300000	1145800000	916060000	1272500000	1742700000	867530000	639280000	325970000	1046200000	944530000	1342100000
P22204	P22204	13	9	9	Cell cycle protein kinase DBF2	DBF2	sp|P22204|DBF2_YEAST Cell cycle protein kinase DBF2 OS=Saccharomyces cerevisiae (strain ATCC 204508 / S288c) OX=559292 GN=DBF2 PE=1 SV=3	66.147	572	572	0	110.94	57755000	67447000	83802000	94577000	95610000	78853000	22080000	53573000	64311000	112200000	117290000	105440000	116510000	27481000	52199000	43299000	101720000	137830000	123600000	81153000	32943000	33611000	31352000	55126000	77506000	101650000	79022000	27042000	34406000	33040000	87567000	106570000	115500000	79022000	19482000	42190000	40345000
P22209	P22209	14	14	14	Serine/threonine-protein kinase KIN3	KIN3	sp|P22209|KIN3_YEAST Serine/threonine-protein kinase KIN3 OS=Saccharomyces cerevisiae (strain ATCC 204508 / S288c) OX=559292 GN=KIN3 PE=3 SV=2	51.203	435	435	0	45.481	127640000	162100000	427410000	497850000	541870000	161120000	0	147660000	274150000	417290000	595210000	1947700000	1331800000	0	208500000	142150000	396710000	523150000	634940000	626360000	0	64057000	101830000	314810000	402170000	542120000	430330000	0	0	0	222590000	562370000	515960000	357080000	0	0	33871000
P22211	P22211	36	36	36	Nitrogen permease reactivator protein	NPR1	sp|P22211|NPR1_YEAST Nitrogen permease reactivator protein OS=Saccharomyces cerevisiae (strain ATCC 204508 / S288c) OX=559292 GN=NPR1 PE=1 SV=2	85.989	790	790	0	323.31	78902000	125190000	386870000	303440000	151730000	107790000	38361000	62489000	129240000	361160000	273140000	172370000	169370000	46744000	68339000	102020000	288830000	231350000	206720000	141200000	45565000	96590000	176040000	704240000	472780000	353280000	214920000	46760000	67177000	193210000	593020000	547700000	441280000	244400000	41293000	81497000	143170000
P22213	P22213	35	35	35	Protein SLY1	SLY1	sp|P22213|SLY1_YEAST Protein SLY1 OS=Saccharomyces cerevisiae (strain ATCC 204508 / S288c) OX=559292 GN=SLY1 PE=1 SV=1	74.678	666	666	0	323.31	245390000	234440000	324330000	306260000	194560000	107440000	69609000	226560000	211940000	279950000	240440000	201080000	98266000	79054000	296170000	265820000	272830000	292970000	188330000	78876000	53620000	434530000	352530000	250070000	223890000	177220000	116080000	89106000	497100000	308110000	258540000	250970000	218220000	126100000	85385000	479030000	318420000
P22214	P22214	10	10	10	Protein transport protein SEC22	SEC22	sp|P22214|SEC22_YEAST Protein transport protein SEC22 OS=Saccharomyces cerevisiae (strain ATCC 204508 / S288c) OX=559292 GN=SEC22 PE=1 SV=1	25.057	214	214	0	323.31	301110000	362780000	465340000	752630000	745550000	480750000	30431000	346710000	290270000	478920000	818850000	1054500000	453170000	43399000	408190000	385020000	452280000	803300000	957950000	712290000	43965000	331410000	304070000	429480000	642630000	854140000	714820000	30374000	323890000	284800000	442660000	865220000	928920000	604850000	38308000	382850000	374610000
P22215	P22215	8	8	8	Uncharacterized transporter SLY41	SLY41	sp|P22215|SLY41_YEAST Uncharacterized transporter SLY41 OS=Saccharomyces cerevisiae (strain ATCC 204508 / S288c) OX=559292 GN=SLY41 PE=1 SV=2	50.902	453	453	0	12.496	20576000	0	43102000	79695000	36511000	0	0	55618000	70307000	83318000	61089000	49946000	0	0	83273000	59707000	115170000	78107000	62486000	36045000	0	55403000	61946000	38209000	19691000	21844000	0	0	52916000	49159000	31838000	33178000	25076000	22583000	0	60170000	66581000
P22216	P22216	11	11	11	Serine/threonine-protein kinase RAD53	RAD53	sp|P22216|RAD53_YEAST Serine/threonine-protein kinase RAD53 OS=Saccharomyces cerevisiae (strain ATCC 204508 / S288c) OX=559292 GN=RAD53 PE=1 SV=1	91.961	821	821	0	11.164	804180000	178570000	276160000	0	0	0	189640000	135540000	51750000	0	37734000	124850000	107520000	292600000	0	3059300	0	0	188950000	207380000	132600000	0	89606000	101800000	0	172560000	211260000	227200000	0	131280000	0	134780000	181910000	168300000	232300000	506270000	0
P22217	P22217	9	7	7	Thioredoxin-1	TRX1	sp|P22217|TRX1_YEAST Thioredoxin-1 OS=Saccharomyces cerevisiae (strain ATCC 204508 / S288c) OX=559292 GN=TRX1 PE=1 SV=3	11.235	103	103	0	148.65	1541200000	1069300000	850990000	863400000	852380000	419910000	3222100000	1496300000	1433800000	946700000	1113200000	941140000	523670000	2733500000	1009600000	996210000	1451700000	1975900000	1951800000	863740000	3845400000	2431900000	2055600000	2151000000	1344400000	1136600000	1075900000	4104900000	2047400000	2604500000	1979200000	1211000000	1305500000	758770000	2923700000	1993000000	2596400000
P22219	P22219	50	50	50	Serine/threonine-protein kinase VPS15	VPS15	sp|P22219|VPS15_YEAST Serine/threonine-protein kinase VPS15 OS=Saccharomyces cerevisiae (strain ATCC 204508 / S288c) OX=559292 GN=VPS15 PE=1 SV=4	166.37	1454	1454	0	311.52	29578000	49854000	146560000	79181000	12184000	0	0	12391000	56435000	160440000	69848000	22527000	0	0	51669000	79637000	205560000	80654000	45634000	1852000	0	78778000	224500000	429340000	157620000	32087000	0	0	61716000	159580000	418720000	162130000	79071000	0	0	80614000	185900000
P22224	P22224	33	33	33	Exocyst complex component SEC15	SEC15	sp|P22224|SEC15_YEAST Exocyst complex component SEC15 OS=Saccharomyces cerevisiae (strain ATCC 204508 / S288c) OX=559292 GN=SEC15 PE=1 SV=2	105.06	910	910	0	96.217	34407000	5181900	42324000	41309000	33213000	50124000	26174000	18993000	26093000	18816000	31544000	22884000	30622000	17380000	54109000	8966200	17115000	41530000	30684000	28477000	25712000	50112000	34530000	74997000	88707000	68614000	60161000	54777000	39099000	46425000	119100000	101610000	67633000	51189000	57410000	49816000	44481000
P22276	P22276	60	60	60	DNA-directed RNA polymerase III subunit RPC2	RET1	sp|P22276|RPC2_YEAST DNA-directed RNA polymerase III subunit RPC2 OS=Saccharomyces cerevisiae (strain ATCC 204508 / S288c) OX=559292 GN=RET1 PE=1 SV=2	129.46	1149	1149	0	323.31	125010000	77985000	152550000	305350000	413860000	350620000	69930000	134770000	94735000	164460000	274760000	352960000	435800000	90179000	168540000	88228000	147710000	229700000	327130000	269680000	103860000	83361000	64769000	87928000	191850000	246300000	251270000	78622000	85242000	75425000	101580000	200090000	200520000	255480000	89761000	106210000	68842000
P22289	P22289	4	4	4	Cytochrome b-c1 complex subunit 9	QCR9	sp|P22289|QCR9_YEAST Cytochrome b-c1 complex subunit 9, mitochondrial OS=Saccharomyces cerevisiae (strain ATCC 204508 / S288c) OX=559292 GN=QCR9 PE=1 SV=2	7.4763	66	66	0	5.6301	776840000	1253800000	253850000	9039700	0	0	0	555500000	838320000	276330000	0	0	0	0	540610000	650590000	202710000	0	0	0	0	201650000	207850000	90636000	0	0	0	0	284650000	217040000	89954000	0	0	0	0	362040000	316890000
P22336	P22336	44	44	44	Replication factor A protein 1	RFA1	sp|P22336|RFA1_YEAST Replication factor A protein 1 OS=Saccharomyces cerevisiae (strain ATCC 204508 / S288c) OX=559292 GN=RFA1 PE=1 SV=1	70.347	621	621	0	323.31	101890000	80784000	133220000	171510000	210470000	148560000	151810000	101900000	106610000	146370000	167960000	183290000	169410000	158780000	100550000	95376000	101050000	134720000	141620000	106600000	138740000	108870000	97805000	150160000	185220000	175130000	127650000	165550000	119500000	136540000	158010000	195100000	198090000	125890000	176280000	110900000	114930000
P22353	P22353	15	15	15	54S ribosomal protein L8, mitochondrial	MRPL8	sp|P22353|RM08_YEAST 54S ribosomal protein L8, mitochondrial OS=Saccharomyces cerevisiae (strain ATCC 204508 / S288c) OX=559292 GN=MRPL8 PE=1 SV=4	26.945	238	238	0	149.97	471790000	819090000	224940000	0	0	0	0	424700000	655630000	209080000	0	0	0	0	664280000	806280000	254800000	0	0	0	0	344120000	541710000	183700000	0	0	0	0	430550000	396470000	128580000	0	0	0	0	448040000	691390000
P22354	P22354	10	10	10	54S ribosomal protein L20, mitochondrial	MRPL20	sp|P22354|RM20_YEAST 54S ribosomal protein L20, mitochondrial OS=Saccharomyces cerevisiae (strain ATCC 204508 / S288c) OX=559292 GN=MRPL20 PE=1 SV=2	22.392	195	195	0	150.83	268190000	564970000	154560000	0	0	0	0	357710000	514090000	138480000	0	0	0	0	323370000	439770000	144860000	0	0	0	0	193730000	293030000	174450000	0	0	0	0	278440000	207110000	70536000	0	0	0	0	245750000	280090000
P22434	P22434	5	5	5	3,5-cyclic-nucleotide phosphodiesterase 1	PDE1	sp|P22434|PDE1_YEAST 3,5-cyclic-nucleotide phosphodiesterase 1 OS=Saccharomyces cerevisiae (strain ATCC 204508 / S288c) OX=559292 GN=PDE1 PE=1 SV=2	42.016	369	369	0	6.8049	19814000	13181000	0	0	16112000	20615000	23975000	0	0	11713000	17388000	11410000	0	17828000	0	0	0	0	0	15786000	18868000	33347000	23947000	31935000	34918000	21820000	17075000	35674000	29785000	19594000	24021000	28887000	20439000	0	29787000	30707000	28027000
P22438	P22438	23	23	23	Methionine--tRNA ligase, mitochondrial	MSM1	sp|P22438|SYMM_YEAST Methionine--tRNA ligase, mitochondrial OS=Saccharomyces cerevisiae (strain ATCC 204508 / S288c) OX=559292 GN=MSM1 PE=1 SV=2	66.734	575	575	0	50.467	127280000	236170000	52114000	0	0	0	0	137470000	186780000	36955000	0	0	0	0	111250000	139400000	29717000	0	0	0	0	81395000	119420000	23539000	0	0	0	0	100200000	93979000	24325000	0	0	0	0	84724000	101410000
P22470	P22470	9	9	9	Protein SAN1	SAN1	sp|P22470|SAN1_YEAST Protein SAN1 OS=Saccharomyces cerevisiae (strain ATCC 204508 / S288c) OX=559292 GN=SAN1 PE=1 SV=1	65.617	610	610	0	26.181	17957000	10974000	0	28816000	16402000	0	31804000	0	7048200	4268800	7055100	12007000	0	64484000	20770000	12309000	18305000	33626000	26084000	0	35243000	17179000	0	14066000	9266300	11624000	9857100	69886000	3678600	15221000	10023000	0	5388400	0	64460000	14282000	13830000
P22515	P22515	63	63	63	Ubiquitin-activating enzyme E1 1	UBA1	sp|P22515|UBA1_YEAST Ubiquitin-activating enzyme E1 1 OS=Saccharomyces cerevisiae (strain ATCC 204508 / S288c) OX=559292 GN=UBA1 PE=1 SV=2	114.26	1024	1024	0	323.31	303340000	240060000	174240000	184710000	187540000	196430000	676860000	266550000	256320000	192660000	242650000	202940000	197990000	676670000	221430000	253140000	225090000	262370000	265820000	186070000	713430000	375130000	381140000	312350000	265180000	246090000	293170000	861840000	274980000	465180000	298470000	246640000	265100000	272650000	820840000	338660000	482310000
P22516	P22516	10	10	10	ATP-dependent RNA helicase CHL1	CHL1	sp|P22516|CHL1_YEAST ATP-dependent DNA helicase CHL1 OS=Saccharomyces cerevisiae (strain ATCC 204508 / S288c) OX=559292 GN=CHL1 PE=1 SV=1	98.805	861	861	0	9.3755	128410000	75562000	0	0	36507000	80142000	118760000	0	121280000	35692000	40838000	65966000	58272000	115270000	0	0	31658000	26612000	32196000	0	81928000	0	0	22748000	77142000	90028000	81506000	0	0	0	0	52188000	27950000	135560000	0	0	0
P22517	P22517	23	23	23	Calcium/calmodulin-dependent protein kinase II	CMK2	sp|P22517|KCC2_YEAST Calcium/calmodulin-dependent protein kinase II OS=Saccharomyces cerevisiae (strain ATCC 204508 / S288c) OX=559292 GN=CMK2 PE=1 SV=2	50.447	447	447	0	105.97	13300000	8054700	3307800	1536100	0	0	78698000	5267400	7429800	2844100	2034400	4275000	0	77271000	4335700	3547600	3197100	47917000	33827000	0	39981000	287140000	208940000	290390000	162080000	137020000	138880000	340030000	173630000	211830000	161260000	159830000	134310000	77988000	376780000	205080000	190020000
P22543	P22543	30	30	30	Phosphatidylinositol 3-kinase VPS34	VPS34	sp|P22543|VPS34_YEAST Phosphatidylinositol 3-kinase VPS34 OS=Saccharomyces cerevisiae (strain ATCC 204508 / S288c) OX=559292 GN=VPS34 PE=1 SV=1	100.92	875	875	0	179.75	30856000	58432000	221400000	146180000	60379000	0	0	38023000	43989000	198540000	131010000	27555000	5697200	0	31872000	78314000	282860000	151420000	106720000	16740000	0	58934000	240340000	414520000	215560000	115640000	8069000	0	50539000	200600000	531750000	257230000	138250000	24762000	0	80449000	247410000
P22579	P22579	61	61	61	Transcriptional regulatory protein SIN3	SIN3	sp|P22579|SIN3_YEAST Transcriptional regulatory protein SIN3 OS=Saccharomyces cerevisiae (strain ATCC 204508 / S288c) OX=559292 GN=SIN3 PE=1 SV=2	174.84	1536	1536	0	323.31	106810000	76599000	108120000	200410000	286030000	252400000	49197000	105900000	74076000	115930000	189660000	235490000	288570000	65974000	157280000	89914000	134000000	152170000	196570000	183630000	84378000	73261000	50977000	153720000	316200000	360270000	225550000	62261000	98331000	79866000	183670000	363060000	344090000	255100000	64042000	95559000	50369000
P22696	P22696	13	13	13	Peptidyl-prolyl cis-trans isomerase ESS1	ESS1	sp|P22696|ESS1_YEAST Peptidyl-prolyl cis-trans isomerase ESS1 OS=Saccharomyces cerevisiae (strain ATCC 204508 / S288c) OX=559292 GN=ESS1 PE=1 SV=3	19.404	170	170	0	202.82	283110000	190000000	221480000	231250000	350060000	417070000	296540000	284300000	254030000	254490000	267030000	434190000	459380000	356270000	330900000	295320000	278050000	357780000	411480000	697540000	324910000	248470000	295260000	503020000	680040000	723080000	591740000	303190000	297830000	325470000	521930000	757230000	750010000	652260000	265590000	300570000	262700000
P22768	P22768	32	32	32	Argininosuccinate synthase	ARG1	sp|P22768|ASSY_YEAST Argininosuccinate synthase OS=Saccharomyces cerevisiae (strain ATCC 204508 / S288c) OX=559292 GN=ARG1 PE=1 SV=3	46.927	420	420	0	323.31	1775300000	1341400000	905860000	1109100000	874510000	378410000	4151200000	1596100000	1612500000	1145600000	1181400000	866090000	392460000	4591000000	1097800000	1370400000	1153400000	1221100000	1134700000	431070000	4230200000	1051900000	1105700000	830210000	682830000	528000000	340650000	2399100000	818890000	1326000000	914910000	659860000	628540000	300820000	2420200000	898160000	1321200000
P22803	P22803	10	10	8	Thioredoxin-2	TRX2	sp|P22803|TRX2_YEAST Thioredoxin-2 OS=Saccharomyces cerevisiae (strain ATCC 204508 / S288c) OX=559292 GN=TRX2 PE=1 SV=3	11.204	104	104	0	269.63	952490000	811390000	705040000	742350000	717100000	320140000	2491100000	988070000	1269700000	931030000	882720000	733700000	391780000	2744100000	544180000	569030000	881200000	1301700000	1234800000	499420000	2429000000	2194200000	2051800000	2174300000	1528700000	1401200000	1255600000	4503000000	1646700000	2936400000	2270600000	1507200000	1535300000	842270000	3780400000	1972300000	2120100000
P22804	P22804	7	7	7	Protein transport protein BET1	BET1	sp|P22804|BET1_YEAST Protein transport protein BET1 OS=Saccharomyces cerevisiae (strain ATCC 204508 / S288c) OX=559292 GN=BET1 PE=1 SV=1	15.72	142	142	0	243.32	121730000	132080000	134710000	187270000	221830000	137980000	5854600	45942000	45397000	58192000	118750000	169190000	82565000	0	235060000	210270000	283660000	325790000	362710000	191080000	19063000	126500000	115540000	98455000	165240000	131310000	90238000	0	90920000	63725000	66351000	131540000	146580000	66986000	0	230740000	164490000
P22855	P22855	75	75	75	Alpha-mannosidase	AMS1	sp|P22855|MAN1_YEAST Alpha-mannosidase OS=Saccharomyces cerevisiae (strain ATCC 204508 / S288c) OX=559292 GN=AMS1 PE=1 SV=2	124.5	1083	1083	0	323.31	0	0	0	0	0	0	0	0	0	0	0	0	0	0	3280200	0	6015700	1829600	0	0	0	277780000	288990000	753410000	688970000	452430000	326120000	87977000	373030000	364950000	1147200000	963310000	582660000	410280000	90110000	283160000	268690000
P22936	P22936	19	19	19	DNA-(apurinic or apyrimidinic site) lyase 1	APN1	sp|P22936|APN1_YEAST Apurinic-apyrimidinic endonuclease 1 OS=Saccharomyces cerevisiae (strain ATCC 204508 / S288c) OX=559292 GN=APN1 PE=1 SV=4	41.439	367	367	0	128.13	117890000	162110000	86739000	95932000	142270000	188510000	59124000	112050000	134240000	74214000	107920000	124090000	201820000	42401000	131120000	160060000	94943000	78778000	110890000	239520000	79991000	108570000	119100000	94834000	117380000	178410000	257030000	73160000	91057000	121290000	93067000	138350000	145830000	291890000	89723000	122920000	131490000
P22943	P22943	16	16	16	12 kDa heat shock protein	HSP12	sp|P22943|HSP12_YEAST 12 kDa heat shock protein OS=Saccharomyces cerevisiae (strain ATCC 204508 / S288c) OX=559292 GN=HSP12 PE=1 SV=1	11.693	109	109	0	323.31	303590000	234060000	183440000	204840000	197610000	115630000	828590000	503640000	584400000	389080000	382810000	389560000	194920000	1079400000	30824000	65316000	74613000	91755000	75140000	18365000	224710000	655040000	629220000	639220000	333070000	325070000	255570000	1336700000	526590000	742160000	565940000	320270000	342460000	175830000	1212000000	540350000	758730000
P23059	P23059	3	3	3	N-alpha-acetyltransferase 38, NatC auxiliary subunit	MAK31	sp|P23059|NAA38_YEAST N-alpha-acetyltransferase 38, NatC auxiliary subunit OS=Saccharomyces cerevisiae (strain ATCC 204508 / S288c) OX=559292 GN=MAK31 PE=1 SV=1	9.7245	88	88	0	5.0219	0	0	0	23697000	0	41824000	8795500	0	0	0	0	35618000	76564000	0	0	0	0	23355000	38317000	88859000	16682000	11187000	16648000	29051000	45873000	75300000	115360000	18002000	0	12713000	16695000	27516000	49125000	109980000	16136000	0	0
P23060	P23060	5	5	5	Protein MAK32	MAK32	sp|P23060|MAK32_YEAST Protein MAK32 OS=Saccharomyces cerevisiae (strain ATCC 204508 / S288c) OX=559292 GN=MAK32 PE=4 SV=2	40.783	363	363	0.0049957	1.7395	0	0	0	0	0	0	0	0	0	0	0	0	0	0	0	0	0	0	0	0	0	0	0	0	0	0	0	18741000	0	0	0	0	0	0	14575000	0	0
P23180	P23180	22	22	22	Probable oxidoreductase AIM17	AIM17	sp|P23180|AIM17_YEAST Probable oxidoreductase AIM17 OS=Saccharomyces cerevisiae (strain ATCC 204508 / S288c) OX=559292 GN=AIM17 PE=1 SV=2	53.134	465	465	0	323.31	477780000	813260000	291900000	62756000	36807000	16039000	0	760470000	963650000	374370000	158880000	175800000	87054000	5879000	254400000	338650000	100470000	24786000	26607000	8042300	0	1094700000	1310900000	408680000	41772000	41550000	24812000	0	1165700000	974720000	354800000	36947000	50369000	28453000	3052500	1014600000	1080400000
P23201	P23201	79	79	79	Protein SPA2	SPA2	sp|P23201|SPA2_YEAST Protein SPA2 OS=Saccharomyces cerevisiae (strain ATCC 204508 / S288c) OX=559292 GN=SPA2 PE=1 SV=1	163.14	1466	1466	0	323.31	127830000	92494000	104410000	79118000	52470000	39828000	89933000	115360000	94539000	95135000	78128000	57033000	43253000	62583000	154490000	101640000	85507000	89201000	61164000	19456000	71093000	72482000	52492000	132290000	88007000	33976000	24479000	66933000	84707000	60432000	203230000	137750000	64835000	31681000	64845000	97284000	54284000
P23202	P23202	17	17	17	Transcriptional regulator URE2	URE2	sp|P23202|URE2_YEAST Transcriptional regulator URE2 OS=Saccharomyces cerevisiae (strain ATCC 204508 / S288c) OX=559292 GN=URE2 PE=1 SV=1	40.27	354	354	0	323.31	78607000	42309000	43346000	74512000	65666000	55586000	92065000	65824000	65656000	66379000	68938000	60103000	50307000	92853000	55113000	61014000	94385000	122100000	119970000	20236000	74179000	101970000	81678000	86801000	81988000	73166000	54549000	120260000	66115000	112200000	109800000	79276000	51911000	22388000	107470000	96839000	94039000
P23248	P23248	36	7	7	40S ribosomal protein S1-B	RPS1B	sp|P23248|RS3A2_YEAST 40S ribosomal protein S1-B OS=Saccharomyces cerevisiae (strain ATCC 204508 / S288c) OX=559292 GN=RPS1B PE=1 SV=3	28.812	255	255	0	113.22	4201300000	3053700000	2882100000	4395200000	9486400000	16750000000	5402300000	5677400000	5076300000	4523400000	6906800000	10477000000	19521000000	5779600000	4026900000	2853500000	2645700000	4348200000	7974400000	23003000000	5203200000	2445600000	2061900000	2667800000	3246400000	5780000000	12686000000	2737200000	3106200000	2473300000	2276100000	3435400000	5493900000	14929000000	3337900000	2404900000	2334400000
P23254	P23254	46	46	46	Transketolase 1	TKL1	sp|P23254|TKT1_YEAST Transketolase 1 OS=Saccharomyces cerevisiae (strain ATCC 204508 / S288c) OX=559292 GN=TKL1 PE=1 SV=4	73.805	680	680	0	323.31	1504600000	1140300000	829610000	906800000	934640000	695380000	3841600000	1381400000	1312500000	823660000	1034400000	940710000	613960000	3799400000	947930000	1177300000	971250000	1027500000	1005200000	647600000	4248600000	1388200000	1368200000	1118100000	890700000	675600000	600580000	3200900000	1089900000	1539000000	1001300000	776910000	772260000	536330000	3008000000	1111300000	1406300000
P23255	P23255	50	50	50	Transcription initiation factor TFIID subunit 2	TAF2	sp|P23255|TAF2_YEAST Transcription initiation factor TFIID subunit 2 OS=Saccharomyces cerevisiae (strain ATCC 204508 / S288c) OX=559292 GN=TAF2 PE=1 SV=3	161.47	1407	1407	0	323.31	65752000	42942000	92544000	181650000	223070000	174080000	2138200	71534000	40972000	107030000	206100000	185180000	238640000	469960000	92555000	98225000	129970000	163480000	209050000	116150000	9237300	32944000	5313500	137300000	461780000	495860000	153930000	0	20609000	14073000	198570000	354740000	473040000	284850000	0	58673000	1637700
P23285	P23285	8	8	8	Peptidyl-prolyl cis-trans isomerase B	CPR2	sp|P23285|CYPB_YEAST Peptidyl-prolyl cis-trans isomerase B OS=Saccharomyces cerevisiae (strain ATCC 204508 / S288c) OX=559292 GN=CPR2 PE=1 SV=1	22.769	205	205	0	56.28	88683000	96374000	172650000	138060000	91521000	0	0	116540000	100810000	202210000	167370000	96503000	15371000	0	127550000	124920000	175000000	197140000	177730000	67364000	0	164490000	155450000	109500000	79719000	52973000	13921000	121930000	257080000	160520000	115130000	80925000	64796000	0	94551000	191600000	171780000
P23287	P23287	22	19	19	Serine/threonine-protein phosphatase 2B catalytic subunit A1	CNA1	sp|P23287|PP2B1_YEAST Serine/threonine-protein phosphatase 2B catalytic subunit A1 OS=Saccharomyces cerevisiae (strain ATCC 204508 / S288c) OX=559292 GN=CNA1 PE=1 SV=2	63.001	553	553	0	123.62	0	0	0	0	0	0	35171000	4672300	12745000	0	0	0	0	43432000	0	0	12985000	23144000	12265000	0	47924000	32560000	21144000	45978000	24233000	15660000	0	88360000	15726000	46419000	45887000	25893000	13504000	0	103620000	25768000	34913000
P23291	P23291	25	20	20	Casein kinase I homolog 1	YCK1	sp|P23291|KC11_YEAST Casein kinase I homolog 1 OS=Saccharomyces cerevisiae (strain ATCC 204508 / S288c) OX=559292 GN=YCK1 PE=1 SV=1	61.714	538	538	0	322.03	236400000	275840000	398740000	238390000	88851000	36488000	0	305630000	313090000	423630000	242130000	97909000	44932000	0	407020000	302010000	295170000	228330000	117290000	27836000	6020300	216370000	231810000	402330000	285800000	190870000	141060000	11817000	246330000	207970000	421220000	435670000	322440000	151840000	3893300	238610000	215360000
P23292	P23292	33	33	28	Casein kinase I homolog 2	YCK2	sp|P23292|KC12_YEAST Casein kinase I homolog 2 OS=Saccharomyces cerevisiae (strain ATCC 204508 / S288c) OX=559292 GN=YCK2 PE=1 SV=1	62.078	546	546	0	323.31	1212900000	1170900000	1392500000	938360000	367480000	145160000	34557000	1602100000	1324400000	1978200000	970090000	400300000	213220000	7008600	1504500000	1435500000	964950000	769160000	553360000	249320000	0	875120000	1131200000	2132800000	1398800000	1075000000	702720000	26244000	895830000	728320000	1567500000	1626000000	1503600000	822810000	80231000	748590000	663810000
P23293	P23293	31	31	30	Serine/threonine-protein kinase BUR1	SGV1	sp|P23293|BUR1_YEAST Serine/threonine-protein kinase BUR1 OS=Saccharomyces cerevisiae (strain ATCC 204508 / S288c) OX=559292 GN=SGV1 PE=1 SV=1	74.238	657	657	0	123.72	3122600000	2312600000	2845500000	3806200000	5748600000	6281100000	681420000	3789000000	2320800000	3550900000	5108600000	6950600000	8215100000	877850000	6173500000	4630400000	4408200000	5175600000	7413500000	11816000000	4288800000	2789400000	1760900000	2679200000	3343600000	6236400000	11156000000	2562700000	4883400000	1530100000	3236700000	3421200000	5188400000	11291000000	1755200000	4324200000	2682600000
P23301	P23301	16	16	12	Eukaryotic translation initiation factor 5A-1	HYP2	sp|P23301|IF5A1_YEAST Eukaryotic translation initiation factor 5A-1 OS=Saccharomyces cerevisiae (strain ATCC 204508 / S288c) OX=559292 GN=HYP2 PE=1 SV=3	17.114	157	157	0	323.31	9432100000	7439000000	8568300000	11017000000	18313000000	29273000000	12800000000	7815400000	7444300000	11379000000	13122000000	19894000000	38074000000	12674000000	8820400000	9215600000	10162000000	13475000000	21603000000	51902000000	16855000000	7082400000	6535000000	9057200000	9698300000	14311000000	26445000000	11363000000	5474800000	6235900000	8267300000	8535900000	12244000000	30218000000	10879000000	6806600000	7833700000
P23337	P23337	12	5	5	Glycogen [starch] synthase isoform 1	GSY1	sp|P23337|GYS1_YEAST Glycogen [starch] synthase isoform 1 OS=Saccharomyces cerevisiae (strain ATCC 204508 / S288c) OX=559292 GN=GSY1 PE=1 SV=3	80.509	708	708	0	6.5221	0	0	0	0	0	0	0	0	0	0	0	0	0	0	0	0	0	0	0	0	0	0	0	0	0	0	0	20037000	0	0	0	0	0	0	19749000	0	0
P23369	P23369	10	10	10	54S ribosomal protein L25, mitochondrial	MRPL25	sp|P23369|RM25_YEAST 54S ribosomal protein L25, mitochondrial OS=Saccharomyces cerevisiae (strain ATCC 204508 / S288c) OX=559292 GN=MRPL25 PE=1 SV=2	18.587	157	157	0	27.204	188050000	312700000	99061000	0	0	0	0	185970000	317780000	107110000	0	0	0	0	229580000	317510000	98606000	0	0	0	0	142660000	185290000	68908000	0	0	0	0	176420000	150930000	54152000	0	0	0	0	150920000	181300000
P23394	P23394	27	27	27	Pre-mRNA-splicing ATP-dependent RNA helicase PRP28	PRP28	sp|P23394|PRP28_YEAST Pre-mRNA-splicing ATP-dependent RNA helicase PRP28 OS=Saccharomyces cerevisiae (strain ATCC 204508 / S288c) OX=559292 GN=PRP28 PE=1 SV=2	66.641	588	588	0	75.301	14168000	2716100	36997000	45477000	72413000	102590000	4008400	5465700	9526200	13084000	55409000	92710000	114380000	6585900	11123000	0	17797000	34229000	47985000	69397000	12672000	12710000	11670000	18267000	48550000	75081000	98973000	17922000	0	13183000	23112000	52974000	52968000	105440000	16710000	0	0
P23500	P23500	12	12	11	Mitochondrial RNA-splicing protein MRS4	MRS4	sp|P23500|MRS4_YEAST Mitochondrial RNA-splicing protein MRS4 OS=Saccharomyces cerevisiae (strain ATCC 204508 / S288c) OX=559292 GN=MRS4 PE=1 SV=1	33.307	304	304	0	83.521	49489000	76177000	36780000	0	0	0	0	66275000	79888000	34984000	0	0	0	0	84697000	102790000	64185000	0	0	0	0	135190000	191980000	69935000	0	0	0	0	111980000	131760000	45031000	0	0	0	0	155930000	104940000
P23503	P23503	15	15	15	Cytosolic Fe-S cluster assembly factor NAR1	NAR1	sp|P23503|NAR1_YEAST Cytosolic Fe-S cluster assembly factor NAR1 OS=Saccharomyces cerevisiae (strain ATCC 204508 / S288c) OX=559292 GN=NAR1 PE=1 SV=2	54.15	491	491	0	26.524	0	47280000	0	77882000	104820000	391620000	129530000	25395000	7883800	29536000	103100000	105010000	336790000	138050000	0	0	0	28738000	110660000	999350000	199340000	0	8081800	0	0	37309000	282690000	105310000	0	12190000	0	25959000	58347000	418650000	59120000	0	0
[truncated: 4,035 more rows]
[truncated: 94 more columns]
