# Supplementary material for: Dynamic Organellar Mapping in yeast reveals extensive protein localization changes during ER stress
Source: Nat Commun. 2025 Dec 2;16:10842. doi: 10.1038/s41467-025-66946-8 (PMC12672650; doi:10.1038/s41467-025-66946-8)
Supplement: Supplementary file 17 — Supplementary Data 14 [file 41467_2025_66946_MOESM17_ESM.zip › Supplementary Data 14/ER Stress Maps/YeastGenes_stream.tab]

Entry	Gene names (primary )
A0A0B7P3V8	TY4B-P
D6VTK4	STE2
O13297	CET1
O13329	FOB1
O13516	RPS9A
O13527	TY1B-A
O13535	TY1B-H
O13547	CCW14
O13563	RPN13
O14467	MBF1
O60200	MDM35
O74700	TIM9
O94742	SEM1
P00044	CYC1
P00045	CYC7
P00127	QCR6
P00128	QCR7
P00163	COB
P00175	CYB2
P00330	ADH1
P00331	ADH2
P00358	TDH2
P00359	TDH3
P00360	TDH1
P00401	COX1
P00410	COX2
P00420	COX3
P00424	COX5A
P00431	CCP1
P00445	SOD1
P00546	CDC28
P00549	CDC19
P00560	PGK1
P00572	CDC8
P00635	PHO5
P00724	SUC2
P00729	PRC1
P00812	CAR1
P00815	HIS4
P00817	IPP1
P00830	ATP2
P00854	ATP6
P00890	CIT1
P00924	ENO1
P00925	ENO2
P00927	ILV1
P00937	TRP3
P00942	TPI1
P00950	GPM1
P00958	MES1
P01094	PAI3
P01119	RAS1
P01120	RAS2
P01123	YPT1
P02293	HTB1
P02294	HTB2
P02309	HHF1; HHF2
P02400	RPP2B
P02406	RPL28
P02557	TUB2
P02829	HSP82
P02992	TUF1
P02994	TEF1; TEF2
P03069	GCN4
P03870	FLP1
P03871	REP1
P03873	BI2
P03877	AI3
P03878	AI4
P03879	BI4
P03962	URA3
P03965	CPA2
P04037	COX4
P04039	COX8
P04050	RPO21
P04051	RPO31
P04147	PAB1
P04385	GAL1
P04386	GAL4
P04387	GAL80
P04397	GAL10
P04456	RPL25
P04710	AAC1
P04786	TOP1
P04802	DPS1
P04806	HXK1
P04807	HXK2
P04817	CAN1
P04819	CDC9
P04821	CDC25
P04840	POR1
P04911	HTA1
P04912	HTA2
P05030	PMA1
P05066	PHR1
P05150	ARG3
P05317	RPP0
P05318	RPP1A
P05319	RPP2A
P05373	HEM2
P05374	CHO2
P05375	OPI3
P05453	SUP35
P05626	ATP4
P05737	RPL7A
P05739	RPL6B
P05740	RPL17A
P05744	RPL33A
P05745	RPL36A
P05748	RPL15A
P05750	RPS3
P05755	RPS9B
P05756	RPS13
P05759	RPS31
P05986	TPK3
P06100	CDC36
P06101	CDC37
P06102	NOT3
P06103	PRT1
P06104	RAD6
P06105	SCP160
P06106	MET17
P06115	CTT1
P06168	ILV5
P06169	PDC1
P06197	PIS1
P06208	LEU4
P06242	KIN28
P06243	CDC7
P06244	TPK1
P06245	TPK2
P06367	RPS14A
P06634	DED1
P06700	SIR2
P06701	SIR3
P06704	CDC31
P06738	GPH1
P06774	HAP2
P06777	RAD1
P06778	RAD52
P06779	RAD7
P06780	RHO1
P06781	RHO2
P06782	SNF1
P06784	STE7
P06785	CDC21
P06786	TOP2
P06787	CMD1
P06838	RAD10
P06839	RAD3
P06843	SPT2
P06844	SPT3
P07143	CYT1
P07149	FAS1
P07170	ADK1
P07213	TOM70
P07244	ADE57
P07245	ADE3
P07246	ADH3
P07248	ADR1
P07249	ARG80
P07250	ARG82
P07251	ATP1
P07255	COX9
P07256	COR1
P07257	QCR2
P07259	URA2
P07260	CDC33
P07261	GCR1
P07263	HTS1
P07264	LEU1
P07267	PEP4
P07269	PHO2
P07270	PHO4
P07271	PIF1
P07273	DST1
P07274	PFY1
P07276	RAD2
P07277	ERG12
P07278	BCY1
P07280	RPS19A
P07281	RPS19B
P07283	SEC53
P07286	ALG7
P07342	ILV2
P07347	ARD1
P07560	SEC4
P07702	LYS2
P07703	RPC40
P07834	CDC4
P07866	LTE1
P07884	MOD5
P07991	CAR2
P08004	CHS1
P08018	PBS2
P08067	RIP1
P08153	SWI5
P08417	FUM1
P08425	MSF1
P08432	SPE1
P08458	SPS1
P08466	NUC1
P08518	RPB2
P08524	ERG20
P08525	QCR8
P08536	MET3
P08539	GPA1
P08566	ARO1
P08638	LEU3
P08640	FLO11
P08678	CYR1
P08679	CIT2
P08964	MYO1
P09032	GCD1
P09064	SUI3
P09119	CDC6
P09201	FBP1
P09232	PRB1
P09440	MIS1
P09547	SWI1
P09620	KEX1
P09624	LPD1
P09733	TUB1
P09734	TUB3
P09798	CDC16
P09880	TRL1
P09938	RNR2
P09950	HEM1
P09959	SWI6
P0C0T4	RPS25B
P0C0V8	RPS21A
P0C0W9	RPL11A
P0C0X0	RPS28B
P0C2I2	TY1B-DR5
P0C2I3	TY1B-DR6
P0C2I5	TY1B-LR2
P0C2I6	TY1B-LR3
P0C2I7	TY1B-LR4
P0C2I9	TY1B-PR1
P0C2J0	TY1B-PR2
P0C2J1	TY1B-PR3
P0C2J3	TY2B-LR1
P0C2J5	TY2B-LR2
P0C2J7	TY4B-H
P0C5R9
P0CD91	AQY1
P0CE41	HAP1
P0CG63	UBI4
P0CH08	RPL40A
P0CH09	RPL40B
P0CS90	SSC1
P0CT04	PBI2
P0CX27	RPL42A
P0CX28	RPL42B
P0CX29	RPS23A
P0CX30	RPS23B
P0CX31	RPS24A
P0CX32	RPS24B
P0CX35	RPS4A
P0CX36	RPS4B
P0CX37	RPS6A
P0CX38	RPS6B
P0CX39	RPS8A
P0CX40	RPS8B
P0CX41	RPL23A
P0CX42	RPL23B
P0CX43	RPL1A
P0CX44	RPL1B
P0CX45	RPL2A
P0CX46	RPL2B
P0CX47	RPS11A
P0CX48	RPS11B
P0CX49	RPL18A
P0CX50	RPL18B
P0CX51	RPS16A
P0CX53	RPL12A
P0CX54	RPL12B
P0CX55	RPS18A
P0CX56	RPS18B
P0CX63	TY2B-F
P0CX64	TY2B-GR2
P0CX77	ASP3-2
P0CX78	ASP3-3
P0CX79	ASP3-4
P0CX80	CUP1-1
P0CX81	CUP1-2
P0CX82	RPL19A
P0CX83	RPL19B
P0CX84	RPL35A
P0CX85	RPL35B
P0CY06	MATALPHA1
P0CY08	MATALPHA2
P0CZ17	ASP3-1
P10080	SBP1
P10081	TIF1; TIF2
P10127	ADH4
P10174	COX7
P10363	PRI1
P10507	MAS1
P10591	SSA1
P10592	SSA2
P10614	ERG11
P10622	RPP1B
P10659	SAM1
P10664	RPL4A
P10823	GPA2
P10862	RAD18
P10863	TIR1
P10870	SNF3
P10961	HSF1
P10962	MAK16
P10964	RPA190
P11075	SEC7
P11076	ARF1
P11154	PYC1
P11325	NAM2
P11353	HEM13
P11412	ZWF1
P11433	CDC24
P11484	SSB1
P11491	PHO8
P11632	NHP6A
P11633	NHP6B
P11655	SEC12
P11709	BIK1
P11710	FUS1
P11745	RNA1
P11746	MCM1
P11747	TAF13
P11792	SCH9
P11914	MAS2
P11938	RAP1
P11972	SST2
P11978	SIR4
P11986	INO1
P12383	PDR1
P12385	SUP45
P12611	WHI2
P12630	BAR1
P12683	HMG1
P12684	HMG2
P12688	YPK1
P12689	REV1
P12695	LAT1
P12709	PGI1
P12753	RAD50
P12754	GCD2
P12866	STE6
P12868	PEP5
P12904	SNF4
P12945	NAT1
P12954	SRS2
P12962	CAF20
P13099	TOP3
P13134	KEX2
P13185	KIN1
P13186	KIN2
P13259	PCT1
P13365	CLN3
P13382	POL1
P13393	SPT15
P13433	RPO41
P13517	CAP2
P13574	STE12
P13586	PMR1
P13587	ENA1
P13663	HOM2
P13712	MSI1
P13856	RSR1
P14020	DPM1
P14064	HAP4
P14065	GCY1
P14120	RPL30
P14126	RPL3
P14164	ABF1
P14180	CHS2
P14242	PMS1
P14284	REV3
P14291	RED1
P14306	TFS1
P14540	FBA1
P14680	YAK1
P14681	KSS1
P14682	CDC34
P14693	SAM35
P14724	CDC26
P14736	RAD4
P14737	RAD9
P14741	GCN3
P14742	GFA1
P14743	NMT1
P14747	CMP2
P14772	BPT1
P14832	CPR1
P14904	APE1
P14906	SEC63
P14907	NSP1
P14908	MTF1
P14922	CYC8
P15019	TAL1
P15108	HSC82
P15180	KRS1
P15202	CTA1
P15274	AMD1
P15303	SEC23
P15315	CUP2
P15367	SEC11
P15424	MSS116
P15436	POL3
P15442	GCN2
P15454	GUK1
P15496	IDI1
P15565	TRM1
P15624	FRS1
P15625	FRS2
P15646	NOP1
P15700	URA6
P15703	BGL2
P15705	STI1
P15731	UBC4
P15732	UBC5
P15790	CKA1
P15801	MIP1
P15807	MET8
P15873	POL30
P15891	ABP1
P15938	PRP16
P15992	HSP26
P16140	VMA2
P16370	RPB3
P16387	PDA1
P16451	PDX1
P16467	PDC5
P16474	KAR2
P16521	YEF3
P16522	CDC23
P16550	APA1
P16603	NCP1
P16622	HEM15
P16649	TUP1
P16658	SEN2
P16661	ALG1
P16664	RGP1
P16861	PFK1
P16862	PFK2
P16892	FUS3
P17064	FCY2
P17065	SEC2
P17076	RPL8A
P17106	CBF1
P17119	KAR3
P17157	PHO85
P17214	EST1
P17255	VMA1
P17442	PHO81
P17505	MDH1
P17555	SRV2
P17629	HPR1
P17649	UGA1
P17695	GRX2
P17709	GLK1
P17883	SKI3
P17890	RPC31
P17891	CLC1
P17898	CPT1
P17967	PDI1
P18238	AAC3
P18239	PET9
P18409	MDM10
P18410	SPO7
P18412	TEC1
P18480	SNF5
P18494	GLN3
P18562	FUR1
P18759	SEC18
P18851	STE4
P18852	STE18
P18888	SNF6
P18898	CDC43
P18899	DDR48
P18961	YPK2
P19073	CDC42
P19097	FAS2
P19145	GAP1
P19146	ARF2
P19211	ANB1
P19262	KGD2
P19263	RGR1
P19358	SAM2
P19414	ACO1
P19454	CKA2
P19524	MYO2
P19541	RDS2
P19657	PMA2
P19658	EXO70
P19659	GAL11
P19807	HNM1
P19812	UBR1
P19880	YAP1
P19882	HSP60
P19955	YMR31
P20050	HOP1
P20052	PHO80
P20081	FPR1
P20095	PRP2
P20107	ZRC1
P20133	BET2
P20424	SRP54
P20433	RPB4
P20434	RPB5
P20435	RPO26
P20436	RPB8
P20437	CLN1
P20438	CLN2
P20447	DBP3
P20448	HCA4
P20449	DBP5
P20457	PRI2
P20459	SUI2
P20485	CKI1
P20486	CKS1
P20604	SIT4
P20606	SAR1
P20676	NUP1
P20795	VPS33
P20840	SAG1
P20967	KGD1
P21147	OLE1
P21182	SPE2
P21190	IME1
P21192	ACE2
P21242	PRE10
P21243	SCL1
P21268	FAR1
P21269	CCA1
P21306	ATP15
P21372	PRP5
P21373	UTR1
P21374	ISY1
P21375	OSM1
P21524	RNR1
P21538	REB1
P21560	CBP3
P21576	VPS1
P21651	REC107
P21672	RNR3
P21691	SIR1
P21734	UBC1
P21801	SDH2
P21825	SEC62
P21826	DAL7
P21827	SRM1
P21951	POL2
P21954	IDP1
P21957	OPI1
P21965	MCK1
P22007	RAM1
P22082	SNF2
P22108	APA2
P22133	MDH2
P22134	MAG1
P22137	CHC1
P22138	RPA135
P22139	RPB10
P22140	EPT1
P22141	PRE1
P22146	GAS1
P22147	XRN1
P22149	AFT1
P22203	VMA4
P22204	DBF2
P22211	NPR1
P22213	SLY1
P22214	SEC22
P22216	RAD53
P22217	TRX1
P22219	VPS15
P22224	SEC15
P22276	RET1
P22289	QCR9
P22336	RFA1
P22515	UBA1
P22516	CHL1
P22517	CMK2
P22543	VPS34
P22579	SIN3
P22696	ESS1
P22768	ARG1
P22803	TRX2
P22804	BET1
P22855	AMS1
P22936	APN1
P22943	HSP12
P23179	SPO11
P23201	SPA2
P23202	URE2
P23254	TKL1
P23255	TAF2
P23287	CNA1
P23291	YCK1
P23292	YCK2
P23293	SGV1
P23301	HYP2
P23337	GSY1
P23394	PRP28
P23503	NAR1
P23542	AAT2
P23561	STE11
P23585	HXT2
P23594	PPH21
P23595	PPH22
P23615	SPT6
P23638	PRE9
P23639	PRE8
P23642	VAN1
P23643	VPS3
P23644	TOM40
P23724	PRE7
P23776	EXG1
P23900	FPS1
P23968	VMA16
P24004	PEX1
P24276	SSD1
P24279	MCM3
P24280	SEC14
P24309	DBR1
P24384	PRP22
P24482	DPB2
P24583	PKC1
P24783	DBP2
P24784	DBP1
P24813	CAD1
P24814	GRR1
P24867	PCL1
P24868	CLB1
P24869	CLB2
P24870	CLB3
P25042	ROX1
P25043	PUP1
P25044	PTP1
P25045	LCB1
P25046	ROX3
P25087	ERG6
P25293	NAP1
P25294	SIS1
P25296	CNB1
P25297	PHO84
P25298	RNA14
P25299	RNA15
P25300	BUD5
P25301	RAD57
P25302	SWI4
P25303	SCJ1
P25333	SAT4
P25336	MSH3
P25340	ERG4
P25341	KIN82
P25342	CDC10
P25343	RVS161
P25344	STE50
P25346	GIT1
P25353	NPP1
P25357	SNT1
P25358	ELO2
P25359	RRP43
P25364	HCM1
P25368	RRP7
P25369	LSB5
P25373	GRX1
P25374	NFS1
P25375	PRD1
P25376	AGP1
P25377	ADH7
P25378	RHB1
P25382	RSA4
P25384	TY2B-C
P25385	BOS1
P25386	USO1
P25389	KCC4
P25441	RPC53
P25443	RPS2
P25451	PUP3
P25453	DMC1
P25454	RAD51
P25491	YDJ1
P25502	PUT3
P25515	VMA3
P25554	SGF29
P25555	GBP2
P25567	SRO9
P25573	MGR1
P25574	EMC1
P25576	POF1
P25580	PBN1
P25582	SPB1
P25586	KRR1
P25588	MRC1
P25591	VAC17
P25604	STP22
P25605	ILV6
P25613	ADY2
P25615	POL4
P25618	CWH43
P25623	SYP1
P25627	BUD23
P25635	PWP2
P25637	YIH1
P25641	ATG15
P25644	PAT1
P25646	PTC6
P25648	SRB8
P25651	CSM1
P25653	FIG2
P25655	CDC39
P25656	CDC50
P25693	PCL2
P25694	CDC48
P25719	CPR3
P25808	SPB4
P25846	MSH1
P25847	MSH2
P26188	MGT1
P26263	PDC6
P26309	CDC20
P26321	RPL5
P26364	ADK2
P26370	UGA3
P26448	BUB2
P26449	BUB3
P26570	PPZ1
P26754	RFA2
P26755	RFA3
P26783	RPS5
P26784	RPL16A
P26785	RPL16B
P26786	RPS7A
P26793	RAD27
P27351	APL1
P27466	CMK1
P27472	GSY2
P27476	NSR1
P27514	PHO91
P27515	URK1
P27614	CPS1
P27616	ADE1
P27636	CDC15
P27637	BUD14
P27654	TIP1
P27680	COQ3
P27692	SPT5
P27697	COQ8
P27705	MIG1
P27796	POT1
P27801	PEP3
P27809	KRE2
P27810	KTR1
P27825	CNE1
P27882	ERV1
P27895	CIN8
P27999	RPB9
P28000	RPC19
P28004	PRP45
P28005	POP5
P28007	GAR1
P28240	ICL1
P28241	IDH2
P28263	UBC8
P28272	URA1
P28274	URA7
P28319	CWP1
P28320	YJU2
P28321	YJU3
P28495	CAP1
P28496	LAC1
P28519	RAD14
P28627	IMP1
P28707	SBA1
P28708	PRR1
P28737	MSP1
P28742	KIP1
P28743	KIP2
P28791	SEC20
P28795	PEX3
P28817	EHD3
P28834	IDH1
P29029	CTS1
P29055	SUA7
P29056	BRF1
P29295	HRR25
P29311	BMH1
P29340	PEX4
P29366	BEM1
P29453	RPL8B
P29461	PTP2
P29465	CHS3
P29468	PAP1
P29469	MCM2
P29496	MCM5
P29509	TRR1
P29539	RIF1
P29547	CAM1
P29703	RAM2
P29704	ERG9
P29952	PMI40
P30283	CLB5
P30605	ITR1
P30619	SEC1
P30620	PSO2
P30624	FAA1
P30656	PRE2
P30657	PRE4
P30665	MCM4
P30771	NAM7
P30775	MRF1
P30822	CRM1
P30902	ATP7
P30952	MLS1
P31109	SNC1
P31111	ZIP1
P31115	DEG1
P31116	HOM6
P31244	RAD16
P31373	CYS3
P31374	PSK1
P31376	SWC3
P31377	SYN8
P31378	NTG1
P31380	FUN30
P31382	PMT2
P31383	TPD3
P31384	CCR4
P31385	DEP1
P31412	VMA5
P31539	HSP104
P31688	TPS2
P31755	OCH1
P32074	SEC21
P32178	ARO7
P32179	MET22
P32259	SIN4
P32266	MGM1
P32288	GLN1
P32316	ACH1
P32318	THI4
P32319	PEP1
P32323	AGA1
P32324	EFT1; EFT2
P32325	DBF4
P32327	PYC2
P32328	DBF20
P32329	YPS1
P32332	OAC1
P32333	MOT1
P32334	MSB2
P32335	MSS51
P32336	NUD1
P32337	PSE1
P32338	RME1
P32340	NDI1
P32342	SRP21
P32345	PPH3
P32347	HEM12
P32349	RPC82
P32350	KNS1
P32353	ERG3
P32354	MCM10
P32356	NTH1
P32357	AAR2
P32361	IRE1
P32363	SPT14
P32364	SMY1
P32366	VMA6
P32367	TFC1
P32368	SAC1
P32377	MVD1
P32378	COQ2
P32379	PUP2
P32380	SPC110
P32381	ARP2
P32383	PLC1
P32386	YBT1
P32389	MET4
P32419	MDH3
P32432	SFP1
P32447	ASF1
P32454	APE2
P32457	CDC3
P32458	CDC11
P32461	DPH2
P32462	ERG24
P32465	HXT1
P32466	HXT3
P32467	HXT4
P32468	CDC12
P32471	EFB1
P32472	FPR2
P32473	PDB1
P32474	EUG1
P32476	ERG1
P32478	HSP150
P32479	HIR1
P32480	HIR2
P32481	GCD11
P32485	HOG1
P32486	KRE6
P32490	MKK1
P32491	MKK2
P32492	MYO4
P32494	NGG1
P32495	NHP2
P32497	NIP1
P32499	NUP2
P32500	NDC1
P32501	GCD6
P32502	GCD7
P32504	CBF2
P32505	NAB2
P32521	PAN1
P32523	PRP19
P32526	KAR9
P32527	ZUO1
P32528	DUR1,2
P32529	RPA12
P32558	SPT16
P32561	RPD3
P32562	CDC5
P32563	VPH1
P32565	RPN2
P32566	SMI1
P32567	PAH1
P32569	SRB4
P32570	SRB6
P32571	DOA4
P32573	SPS19
P32578	SIP1
P32579	SUA5
P32580	SUV3
P32581	IME2
P32582	CYS4
P32584	STE14
P32585	SRB5
P32588	PUB1
P32589	SSE1
P32591	SWI3
P32597	STH1
P32598	GLC7
P32599	SAC6
P32600	TOR2
P32602	SEC17
P32603	SPR1
P32604	FBP26
P32605	MUD1
P32607	RTG1
P32609	PEP7
P32610	VMA8
P32614	FRD1
P32621	GDA1
P32622	YEF1
P32623	UTR2
P32626	UTR4
P32628	RAD23
P32629	ANP1
P32639	BRR2
P32641	RAD24
P32642	GRX4
P32643	TMT1
P32644	ECM32
P32657	CHD1
P32660	DNF1
P32768	FLO1
P32769	HBS1
P32771	SFA1
P32773	TOA1
P32774	TOA2
P32776	TFB1
P32783	ABD1
P32784	SCT1
P32789	ALK2
P32790	SLA1
P32791	FRE1
P32793	YSC84
P32794	AFG2
P32795	YME1
P32796	CAT2
P32797	CDC13
P32798	COT1
P32799	COX13
P32800	PEX2
P32801	ELM1
P32802	EMP70
P32803	EMP24
P32807	YKU70
P32828	SLX5
P32829	MRE11
P32830	TIM12
P32832	NPL6
P32833	ORC2
P32835	GSP1
P32838	PPG1
P32839	BCS1
P32842	VMA11
P32844	SEC6
P32849	RAD5
P32854	PEP12
P32855	SEC8
P32860	NFU1
P32861	UGP1
P32862	RGT1
P32863	RAD54
P32864	MRS6
P32867	SSO1
P32873	BEM3
P32874	HFA1
P32891	DLD1
P32892	DRS1
P32893	TRS65
P32895	PRS1
P32897	TIM23
P32898	CYM1
P32899	IMP3
P32900	SKG6
P32901	PTR2
P32905	RPS0A
P32906	MNS1
P32908	SMC1
P32910	RPC34
P32911	SUI1
P32912	VAM7
P32913	VPS17
P32914	SPT4
P32915	SEC61
P32916	SRP101
P32917	STE5
P32939	YPT7
P32943	CLB6
P32944	SWE1
P33201	MRT4
P33202	UFD4
P33203	PRP40
P33296	UBC6
P33297	RPT5
P33298	RPT3
P33299	RPT1
P33300	SUR1
P33301	XRS2
P33302	PDR5
P33307	CSE1
P33308	CSE2
P33309	DOM34
P33310	MDL1
P33313	CNS1
P33314	BUD2
P33317	DUT1
P33322	CBF5
P33327	GDH2
P33328	SNC2
P33332	SEC3
P33333	SLC1
P33334	PRP8
P33338	SLA2
P33339	TFC4
P33399	LHP1
P33400	RIM101
P33401	PGM1
P33413	DUR3
P33416	HSP78
P33418	LOS1
P33419	SPC29
P33420	NIP100
P33421	SDH3
P33441	MFT1
P33442	RPS1A
P33734	HIS7
P33748	MSN2
P33751	PAD1
P33753	TRM2
P33754	SEC66
P33755	NPL4
P33760	PEX6
P33767	WBP1
P33775	PMT1
P33891	TIP20
P33892	GCN1
P33895	NUF2
P34077	NIC96
P34078	LTV1
P34087	RPB7
P34110	VPS35
P34111	TFC3
P34160	STO1
P34161	YOX1
P34162	SRB2
P34163	TGL1
P34164	SIP2
P34167	TIF3
P34216	EDE1
P34217	PIN4
P34218	SAS3
P34219	TOD6
P34221	PTC3
P34223	SHP1
P34225	YEL1
P34226	SKT5
P34227	PRX1
P34230	PXA2
P34233	ASH1
P34241	URB1
P34244	HSL1
P34247	UTP11
P34252	SLD2
P34730	BMH2
P34756	FAB1
P34758	SCD5
P34760	TSA1
P34761	WHI3
P34909	MOT2
P35056	PEX5
P35169	TOR1
P35177	SPT7
P35179	SSS1
P35180	TOM20
P35181	APS1
P35182	PTC1
P35187	SGS1
P35189	TAF14
P35191	MDJ1
P35192	MAC1
P35193	ATG19
P35194	UTP20
P35196	RER2
P35197	GCS1
P35200	UPS2
P35201	MIF2
P35203	CTF13
P35206	CSG2
P35207	SKI2
P35208	SPT10
P35688	LRG1
P35691	TMA19
P35718	RPC25
P35728	MPE1
P35729	NUP120
P35732	DEF1
P35734	ASK1
P35817	BDF1
P35843	HES1
P35844	KES1
P35845	SWH1
P35997	RPS27A
P35999	OCT1
P36000	APL2
P36003	NNK1
P36005	KDX1
P36006	MYO3
P36007	SRY1
P36009	DHR2
P36010	YNK1
P36012	CSE4
P36013	MAE1
P36014	GPX1
P36015	YKT6
P36016	LHS1
P36017	VPS21
P36018	YPT52
P36022	DYN1
P36024	SIS2
P36027	MID2
P36033	FRE2
P36035	JEN1
P36037	DOA1
P36041	EAP1
P36046	MIA40
P36047	SDS22
P36048	SNU114
P36049	EBP2
P36051	MCD4
P36057	SRP102
P36060	MCR1
P36068	SHE2
P36075	CUE2
P36076	CAB3
P36077	SRX1
P36081	PSG1
P36084	MUD2
P36088
P36094	SPC42
P36095	VPS24
P36096	TUL1
P36100	TFA1
P36102	PAN3
P36104	SWD2
P36105	RPL14A
P36107	AUR1
P36108	DID4
P36112	MIC60
P36113	HEL1
P36115	IRS4
P36116	VPS51
P36117	ALY1
P36119	RQT4
P36122	BCH2
P36123	SAP190
P36124	SET3
P36126	SPO14
P36130	CAF4
P36131	SPC34
P36132	KAE1
P36135	UTH1
P36136	SHB17
P36143	GLG1
P36146	LAS1
P36148	GPT2
P36149	BET3
P36152	DRE2
P36156	ECM4
P36159	TRZ1
P36160	RPF2
P36161	NUP133
P36162	DAD2
P36163	OMA1
P36165	TGL4
P36170	FLO10
P36421	TYS1
P36531	MRPL36
P36775	PIM1
P37012	PGM2
P37020	GEF1
P37254	ABZ1
P37291	SHM2
P37292	SHM1
P37296	STV1
P37297	STT4
P37298	SDH4
P37299	QCR10
P37303	GLY1
P37366	CCL1
P37370	VRP1
P37838	NOP4
P38009	ADE17
P38011	ASC1
P38013	AHP1
P38041	BOI1
P38042	CDC27
P38063	PRS4
P38069	MNN2
P38070	YPK3
P38071	ETR1
P38074	HMT1
P38075	PDX3
P38077	ATP3
P38080	AKL1
P38084	BAP2
P38085	TAT1
P38086	RDH54
P38088	GRS1
P38109	ATG42
P38110	TEL1
P38111	MEC1
P38112	MAK5
P38115	ARA1
P38116	ARL1
P38121	POL12
P38128	SMP1
P38129	TAF5
P38130	KTR3
P38132	MCM7
P38137	PCS60
P38138	ROT2
P38139	LDH1
P38140	ERT1
P38143	GPX2
P38144	ISW1
P38146	YPT10
P38149	DUG2
P38153	APM3
P38165	RTG3
P38169	BNA4
P38170	BRN1
P38174	MAP2
P38181	NUP170
P38182	ATG8
P38198	STU1
P38199	HEK2
P38203	LSM2
P38205	NCL1
P38207	APN2
P38208	POP8
P38211	GPI18
P38212	RCR1
P38217	KAP104
P38221	CDS1
P38225	FAT1
P38228	TCM62
P38236	MUM2
P38237	UBP14
P38238	TRM7
P38242	ALG14
P38244	PFF1
P38247	SLM4
P38248	ECM33
P38249	RPG1
P38250	IST2
P38251	RFC5
P38255	RXT2
P38257	MMS4
P38261	EXO84
P38262	SIF2
P38263	VID24
P38264	PHO88
P38265	IML3
P38270	ATG14
P38272	SHE3
P38273	CCZ1
P38274	HSL7
P38283	SLI15
P38285	AMN1
P38286	IFA38
P38287	CSH1
P38289	EXO5
P38291	POP7
P38295	EHT1
P38297	FZO1
P38298	YPC1
P38301	GDT1
P38304	MED8
P38307	DER1
P38310	FTH1
P38313	AME1
P38316	ATG12
P38319	TDP1
P38323	MCX1
P38328	ARC40
P38329	VHC1
P38332	RRT2
P38333	ENP1
P38334	TRS20
P38336	POP4
P38339	RGD1
P38340	TAE1
P38341	MIC12
P38342	TSC10
P38344	REI1
P38345	SDH8
P38348	HSM3
P38351	PAF1
P38352	SAF1
P38353	SSH1
P38356	BSD2
P38360	PCA1
P38361	PHO89
P38426	TPS3
P38427	TSL1
P38428	CUE1
P38429	SAP30
P38431	TIF5
P38439	LEO1
P38523	MGE1
P38555	YPT31
P38590	MSG5
P38604	ERG7
P38615	RIM11
P38620	PRS2
P38623	RCK2
P38624	PRE3
P38626	CBR1
P38627	URA8
P38628	PCM1
P38629	RFC3
P38630	RFC1
P38631	FKS1
P38632	MMS21
P38633	SOH1
P38634	SIC1
P38637	STS1
P38689	PRS3
P38691	KSP1
P38692	KIC1
P38695	HXT5
P38696	ARP1
P38697	IMD2
P38700	APM2
P38701	RPS20
P38703	LAG1
P38704	STP2
P38710	INM1
P38711	RPS27B
P38712	RRP3
P38713	OSH3
P38715	GRE3
P38717	SIP3
P38719	DBP8
P38720	GND1
P38731	ARN1
P38736	GOS1
P38741	RIM4
P38742	NPR3
P38753	HSE1
P38755	OSH7
P38757	NEM1
P38758	TDA3
P38764	RPN1
P38766	RRM3
P38768	PIH1
P38770	BRL1
P38778	SMF2
P38779	CIC1
P38781	RSC30
P38782	MED6
P38785	GIC1
P38786	RPP1
P38788	SSZ1
P38792	RRP4
P38793	TRM5
P38794	PCL5
P38797	PTC7
P38801	LRP1
P38803	IPI1
P38805	RPF1
P38806	YNG2
P38810	SFB3
P38811	TRA1
P38815	YPT35
P38817	GGA2
P38820	UBA4
P38821	APE4
P38822	BZZ1
P38823	DMA1
P38825	TOM71
P38826	ORC6
P38827	SET1
P38830	NDT80
P38838	WSS1
P38840	ARO9
P38843	CHS7
P38850	RTT107
P38851	LAM1
P38853	KEL1
P38855	PEX18
P38856	YAP1801
P38857	MPC2
P38859	DNA2
P38862	ATG7
P38863	SPC97
P38869	SVP26
P38873	KOG1
P38874	IKI1
P38875	GPI16
P38878	LNP1
P38879	EGD2
P38881	NVJ1
P38882	UTP9
P38883	RIX1
P38886	RPN10
P38888	MNL1
P38889	SKN7
P38891	BAT1
P38894	FLO5
P38902	RPB11
P38903	RTS1
P38907	CHL4
P38910	HSP10
P38911	FPR3
P38912	TIF11
P38915	SPT8
P38920	MLH1
P38922	HRB1
P38925	SMF1
P38928	AXL2
P38929	PMC1
P38930	CKB2
P38931	SSN2
P38932	VPS45
P38934	BFR1
P38953	RAD55
P38954	IPT1
P38956	SNF11
P38959	VPS41
P38960	STN1
P38961	RRP8
P38967	TAT2
P38968	SEC31
P38970	HAL5
P38987	TEM1
P38989	SMC2
P38990	SAK1
P38991	IPL1
P38992	SUR2
P38993	FET3
P38994	MSS4
P38995	CCC2
P38996	NAB3
P38998	LYS1
P39001	UME6
P39002	FAA3
P39003	HXT6
P39004	HXT7
P39006	PSD1
P39007	STT3
P39008	POP2
P39009	DUN1
P39010	AKR1
P39011	BEM4
P39013	END3
P39014	MET30
P39015	STM1
P39016	MPT5
P39073	SSN3
P39081	PCF11
P39083	RGA1
P39104	PIK1
P39105	PLB1
P39107	MNN9
P39108	PEX7
P39109	YCF1
P39111	VMA7
P39112	DSS1
P39515	TIM17
P39516	RPS14B
P39517	DHH1
P39518	FAA2
P39520	IFH1
P39521	FHL1
P39522	ILV3
P39524	DRS2
P39531	RCY1
P39533	ACO2
P39538	UBP12
P39540	ELO1
P39552	MST28
P39676	YHB1
P39678	MBP1
P39683	NPT1
P39685	POM152
P39702	VPS8
P39704	ERP2
P39705	NUP60
P39706	SWD1
P39707	SEN34
P39714	BDH1
P39717	GPB2
P39719	FLC2
P39720	OAF1
P39722	GEM1
P39723	SPC72
P39726	GCV3
P39727	ERV46
P39729	RBG1
P39730	FUN12
P39731	MTW1
P39742	SEC72
P39743	RVS167
P39744	NOC2
P39875	EXO1
P39904	VPS52
P39923	NPR2
P39925	AFG3
P39926	SSO2
P39928	SLN1
P39929	SNF7
P39935	TIF4631
P39936	TIF4632
P39940	RSP5
P39943	MIG3
P39946	PAC1
P39952	OXA1
P39956	RPH1
P39958	GDI1
P39960	BEM2
P39962	YCK3
P39966	PTC2
P39968	VAC8
P39969	BOI2
P39976	DLD3
P39979	HPA3
P39984	HAT2
P39985	POL5
P39986	SPF1
P39990	SNU13
P39993	GEA2
P39995	EAF5
P39997	NPP2
P39998	EDC3
P40009	YND1
P40010	NUG1
P40011
P40013	BIM1
P40014	SPC25
P40015	ISC1
P40016	RPN3
P40018	SMB1
P40021	ZRG8
P40024	ARB1
P40028	YEN1
P40032	TPA1
P40034	JHD1
P40046	VTC1
P40047	ALD5
P40048	PTP3
P40054	SER3
P40055	UTP7
P40056	GET2
P40059	DOT6
P40061	TSC11
P40064	NUP157
P40065	MAM1
P40066	GLE2
P40068	FLO8
P40069	KAP123
P40070	LSM4
P40072	SLX8
P40073	SHO1
P40075	SCS2
P40078	NSA2
P40084	RTR1
P40086	COX15
P40087	DDI1
P40089	LSM5
P40090	SCC4
P40091	PEA2
P40094	COG3
P40096	BUR6
P40106	GPP2
P40107	VRG4
P40150	SSB2
P40152	PPN2
P40160	RIO2
P40161	RTT106
P40164	PSY2
P40167	SLZ1
P40186	PCL7
P40202	CCS1
P40204	SMX2
P40208	GID8
P40215	NDE1
P40217	TIF34
P40302	PRE5
P40303	PRE6
P40308	TGL3
P40316	PDS1
P40318	SSM4
P40319	ELO3
P40327	RPT2
P40335	PEP8
P40339	RFC4
P40340	YTA7
P40341	YTA12
P40343	VPS27
P40344	ATG3
P40345	LRO1
P40347	LTP1
P40348	RFC2
P40350	ALG5
P40352	RAD26
P40353	ATF1
P40356	PGD1
P40357	SEC9
P40358	JEM1
P40359	PSF2
P40360	ARG2
P40362	UTP18
P40367	LAS21
P40368	NUP82
P40395	RIC1
P40414	TPM2
P40416	ATM1
P40422	RPC10
P40438	VTH1
P40450	BNR1
P40453	UBP7
P40454	RRD1
P40457	MLP2
P40458	ATG32
P40460	NDC80
P40462	TMA108
P40465	CSM2
P40466	FKH1
P40469	MET18
P40471	AYR1
P40472	SIM1
P40477	NUP159
P40479	SDP1
P40482	SEC24
P40484	MOB1
P40485	SLM1
P40487	DPH1
P40492	FYV10
P40494	PRK1
P40495	LYS12
P40498	UTP25
P40501	AVT7
P40505	SDS3
P40506	CAB2
P40507	AIR1
P40509	SEC28
P40510	SER33
P40515	FIS1
P40517	YRB2
P40526	DFG10
P40527	NEO1
P40530	PKP1
P40535	CST6
P40540	EMC5
P40541	IRR1
P40548	SNL1
P40553	DOT5
P40554	URM1
P40556	YIA6
P40557	EPS1
P40558	CFD1
P40559	INP51
P40562	MPH1
P40563	AIM21
P40564	DJP1
P40565	IST3
P40568	DSN1
P40571	RPR2
P40573	MET28
P40577	MND2
P40581	HYR1
P40693	RLP7
P40825	ALA1
P40850	MKT1
P40851	AXL1
P40857	PHS1
P40917	CIN5
P40955	CHS6
P40956	GTS1
P40957	MAD1
P40958	MAD2
P40959	MVP1
P40961	PHB1
P40963	SAS2
P40968	CDC40
P40969	CEP3
P40970	LCB2
P40988	FET4
P40989	GSC2
P40991	NOP2
P40992	RRN7
P40993	SNM1
P40994	ARF3
P41056	RPL33B
P41277	GPP1
P41318	LST8
P41338	ERG10
P41543	OST1
P41546	HAC1
P41695	BUB1
P41697	BUD6
P41735	CAT5
P41800	MMM1
P41805	RPL10
P41807	VMA13
P41808	SMK1
P41809	HKR1
P41810	SEC26
P41811	SEC27
P41812	POP1
P41813	FKH2
P41816	OYE3
P41821	MID1
P41832	BNI1
P41833	IME4
P41834	UFE1
P41835	THI6
P41895	TFG1
P41896	TFG2
P41901	SPR3
P41903	TES1
P41909	PXA1
P41911	GPD2
P41920	YRB1
P41921	GLR1
P41939	IDP2
P41948	MEP2
P42073	REF2
P42835	EGT2
P42836	PFA3
P42837	FIG4
P42838	LEM3
P42839	VNX1
P42844	ZIM17
P42845	STB1
P42935	ELP2
P42939	MVB12
P42945	UTP10
P42949	PAM16
P42951	LSB6
P43122	QRI7
P43123	QRI1
P43321	SMD3
P43497	CWP2
P43534	THI5
P43535	GCN20
P43555	EMP47
P43558	OTU1
P43561	FET5
P43563	MOB2
P43564	MIL1
P43565	RIM15
P43567	AGX1
P43571	BST1
P43572	EPL1
P43573	BUD27
P43583	BLM10
P43585	VTC2
P43586	LOC1
P43587	YPI1
P43588	RPN11
P43593	UBP6
P43594	MIC19
P43601	ATG18
P43603	LSB3
P43605	ECO1
P43609	RSC8
P43616	DUG1
P43618	CNN1
P43633	ALK1
P43635	CIT3
P43636	ALG2
P43639	CKB1
P43682	SFT1
P45818	ROK1
P45976	FIP1
P45978	SCD6
P46367	ALD4
P46654	RPS0B
P46655	GUS1
P46669	RPA43
P46672	ARC1
P46673	NUP85
P46674	SAC3
P46675	STU2
P46676	SUM1
P46677	TAF1
P46678	BDP1
P46680	AIP1
P46681	DLD2
P46682	APL6
P46943	GUF1
P46944	TRS85
P46946	SAE2
P46947	BUD13
P46948	SKI6
P46951	YPP1
P46957	POL31
P46959	GCD14
P46962	CTK2
P46963	CTK3
P46964	OST2
P46971	PMT4
P46972	IMP2
P46984	GON7
P46985	MNN11
P46989	ATG27
P46990	RPL17B
P46995	SET2
P47001	CIS3
P47002	SSY5
P47006	RPA34
P47008	SFH5
P47011	GLG2
P47013	LCB3
P47016	NIT2
P47017	LSM1
P47024	TY4B-J
P47025	MDV1
P47026	GWT1
P47027	DPB11
P47029	ALY2
P47032	PRY1
P47033	PRY3
P47035	NET1
P47037	SMC3
P47039	BNA3
P47041	BIT61
P47043	ZAP1
P47045	TIM54
P47047	MTR4
P47050	RTT101
P47054	NUP192
P47057	SNX4
P47058	TAD2
P47061	VPS53
P47068	BBC1
P47069	MPS3
P47074	MAD3
P47075	VTC4
P47076	RPC17
P47077	NOP9
P47082	AVT1
P47083	MPP10
P47093	LSM8
P47096	BNA1
P47098	TY1B-JR1
P47100	TY1B-JR2
P47102	GEA1
P47103	CPR7
P47104	RAV1
P47110	POL32
P47112	TAH11
P47113	BFA1
P47114	KCH1
P47116	PTK2
P47119	HAM1
P47120	LIA1
P47122	NPA3
P47124	HOC1
P47128	EAF6
P47134	BIR1
P47136	BUD4
P47142	VPS25
P47143	ADO1
P47154	STE24
P47156	JHD2
P47158	IBA57
P47160	ENT3
P47164	STR2
P47168	TTI2
P47169	MET5
P47170	IML1
P47171	HIR3
P47176	BAT2
P47178	DAN1
P47190	PMT3
P47818	CCC1
P47821	SSN8
P47822	SRB7
P47912	FAA4
P47977	TIS11
P48016	ATH1
P48164	RPS7B
P48231	TCB2
P48236	GPC1
P48237	CCM1
P48240	MTR3
P48360	ARH1
P48363	PAC10
P48412	UPF3
P48415	SEC16
P48439	OST3
P48445	BPL1
P48510	DSK2
P48524	BUL1
P48558	BXI1
P48559	YPT11
P48561	TRF5
P48562	CLA4
P48563	MON2
P48566	MSB3
P48581	RAD17
P48582	BRO1
P48813	GNP1
P48836	VMA10
P48837	NUP57
P49017	COQ5
P49018	GPI8
P49095	GCV2
P49166	RPL37A
P49334	TOM22
P49435	APT1
P49573	CTR1
P49626	RPL4B
P49686	NUP42
P49687	NUP145
P49704	PRP31
P49723	RNR4
P49775	HNT2
P49955	HSH155
P49956	CTF18
P49957	TRM9
P50076	DIE2
P50079	HSV2
P50082	AMA1
P50085	PHB2
P50087	MIC26
P50090	KEL2
P50091	PEX21
P50094	IMD4
P50095	IMD3
P50101	UBP15
P50102	UBP8
P50105	TAF4
P50106	RPA14
P50107	GLO1
P50108	MNN10
P50110	SAM37
P50111	ZDS1
P50264	FMS1
P50275	ASE1
P50623	UBC9
P50861	RIB4
P50874	ORC5
P50875	SPT20
P50942	INP52
P50945	MIC27
P50947	PHO23
P51402	RPL37B
P51601	FOL2
[truncated: 4,728 more rows]
