# Supplementary material for: Dynamic Organellar Mapping in yeast reveals extensive protein localization changes during ER stress
Source: Nat Commun. 2025 Dec 2;16:10842. doi: 10.1038/s41467-025-66946-8 (PMC12672650; doi:10.1038/s41467-025-66946-8)
Supplement: Supplementary file 17 — Supplementary Data 14 [file 41467_2025_66946_MOESM17_ESM.zip › Supplementary Data 14/ER Stress Maps/AnalysedDatasets_ER_stress_all_maps.json]

{
    "ER stress all maps": {
        "0/1 normalized data": "{\"Original Protein IDs\":{\"0\":\"A5Z2X5\",\"1\":\"D6VTK4\",\"2\":\"D6W196\",\"3\":\"O13297\",\"4\":\"O13329\",\"5\":\"O13516\",\"6\":\"O13525\",\"7\":\"O13539\",\"8\":\"O13547\",\"9\":\"O13563;O13563-2\",\"10\":\"O13585\",\"11\":\"O14455\",\"12\":\"O14467\",\"13\":\"O43137\",\"14\":\"O60200\",\"15\":\"O74700\",\"16\":\"O94742\",\"17\":\"P00044\",\"18\":\"P00127\",\"19\":\"P00128\",\"20\":\"P00175\",\"21\":\"P00330\",\"22\":\"P00358\",\"23\":\"P00359\",\"24\":\"P00360\",\"25\":\"P00401\",\"26\":\"P00410\",\"27\":\"P00424\",\"28\":\"P00425\",\"29\":\"P00427\",\"30\":\"P00431\",\"31\":\"P00445\",\"32\":\"P00447\",\"33\":\"P00498\",\"34\":\"P00546\",\"35\":\"P00549\",\"36\":\"P00560\",\"37\":\"P00724-2;P00724\",\"38\":\"P00729\",\"39\":\"P00812\",\"40\":\"P00815\",\"41\":\"P00817\",\"42\":\"P00830\",\"43\":\"P00890\",\"44\":\"P00899\",\"45\":\"P00924\",\"46\":\"P00925\",\"47\":\"P00927\",\"48\":\"P00931\",\"49\":\"P00937\",\"50\":\"P00942\",\"51\":\"P00950\",\"52\":\"P00958\",\"53\":\"P01097\",\"54\":\"P01098\",\"55\":\"P01119\",\"56\":\"P01120\",\"57\":\"P01123\",\"58\":\"P02294\",\"59\":\"P02309\",\"60\":\"P02381\",\"61\":\"P02400\",\"62\":\"P02406\",\"63\":\"P02557\",\"64\":\"P02829\",\"65\":\"P02992\",\"66\":\"P02994\",\"67\":\"P03871\",\"68\":\"P03872\",\"69\":\"P03874\",\"70\":\"P03875\",\"71\":\"P03876\",\"72\":\"P03962\",\"73\":\"P03965\",\"74\":\"P04037\",\"75\":\"P04046\",\"76\":\"P04050\",\"77\":\"P04051\",\"78\":\"P04076\",\"79\":\"P04147\",\"80\":\"P04161\",\"81\":\"P04387\",\"82\":\"P04449\",\"83\":\"P04456\",\"84\":\"P04710\",\"85\":\"P04786\",\"86\":\"P04801\",\"87\":\"P04802\",\"88\":\"P04803\",\"89\":\"P04806\",\"90\":\"P04807\",\"91\":\"P04819-2;P04819\",\"92\":\"P04821\",\"93\":\"P04840\",\"94\":\"P04912;P04911\",\"95\":\"P05030;P19657\",\"96\":\"P05066\",\"97\":\"P05150\",\"98\":\"P05317\",\"99\":\"P05318\",\"100\":\"P05319\",\"101\":\"P05373\",\"102\":\"P05374\",\"103\":\"P05375\",\"104\":\"P05453\",\"105\":\"P05626\",\"106\":\"P05694\",\"107\":\"P05737\",\"108\":\"P05738\",\"109\":\"P05739\",\"110\":\"P05740\",\"111\":\"P05744\",\"112\":\"P05745\",\"113\":\"P05747\",\"114\":\"P05748\",\"115\":\"P05749\",\"116\":\"P05750\",\"117\":\"P05755\",\"118\":\"P05756\",\"119\":\"P05759\",\"120\":\"P05986\",\"121\":\"P06100\",\"122\":\"P06101\",\"123\":\"P06102\",\"124\":\"P06103\",\"125\":\"P06105\",\"126\":\"P06106\",\"127\":\"P06115\",\"128\":\"P06168\",\"129\":\"P06169\",\"130\":\"P06182\",\"131\":\"P06197\",\"132\":\"P06208;P06208-2\",\"133\":\"P06243\",\"134\":\"P06244\",\"135\":\"P06245\",\"136\":\"P06634\",\"137\":\"P06700\",\"138\":\"P06701\",\"139\":\"P06704\",\"140\":\"P06773\",\"141\":\"P06775\",\"142\":\"P06776\",\"143\":\"P06777\",\"144\":\"P06778;P06778-3;P06778-2\",\"145\":\"P06779\",\"146\":\"P06780\",\"147\":\"P06781\",\"148\":\"P06782\",\"149\":\"P06784\",\"150\":\"P06785\",\"151\":\"P06786\",\"152\":\"P06787\",\"153\":\"P06839\",\"154\":\"P06843\",\"155\":\"P06844\",\"156\":\"P07143\",\"157\":\"P07149\",\"158\":\"P07170\",\"159\":\"P07172\",\"160\":\"P07213\",\"161\":\"P07236\",\"162\":\"P07244\",\"163\":\"P07245\",\"164\":\"P07246\",\"165\":\"P07248\",\"166\":\"P07251\",\"167\":\"P07252\",\"168\":\"P07253\",\"169\":\"P07255\",\"170\":\"P07256\",\"171\":\"P07257\",\"172\":\"P07258\",\"173\":\"P07259\",\"174\":\"P07260\",\"175\":\"P07262\",\"176\":\"P07263-2;P07263\",\"177\":\"P07264\",\"178\":\"P07266\",\"179\":\"P07267\",\"180\":\"P07269\",\"181\":\"P07270\",\"182\":\"P07271-2;P07271\",\"183\":\"P07273\",\"184\":\"P07274\",\"185\":\"P07275\",\"186\":\"P07277\",\"187\":\"P07278\",\"188\":\"P07281;P07280\",\"189\":\"P07283\",\"190\":\"P07284\",\"191\":\"P07285\",\"192\":\"P07342\",\"193\":\"P07347\",\"194\":\"P07560\",\"195\":\"P07702\",\"196\":\"P07703\",\"197\":\"P07806-2;P07806\",\"198\":\"P07807\",\"199\":\"P07834\",\"200\":\"P07866\",\"201\":\"P07884-2;P07884\",\"202\":\"P07991\",\"203\":\"P08004\",\"204\":\"P08018\",\"205\":\"P08067\",\"206\":\"P08417\",\"207\":\"P08425\",\"208\":\"P08456\",\"209\":\"P08466\",\"210\":\"P08518\",\"211\":\"P08524\",\"212\":\"P08525\",\"213\":\"P08539\",\"214\":\"P08566\",\"215\":\"P08593\",\"216\":\"P08638\",\"217\":\"P08678\",\"218\":\"P08679\",\"219\":\"P08964\",\"220\":\"P09032\",\"221\":\"P09064\",\"222\":\"P09232\",\"223\":\"P09368\",\"224\":\"P09436\",\"225\":\"P09440\",\"226\":\"P09457\",\"227\":\"P09547\",\"228\":\"P09620\",\"229\":\"P09624\",\"230\":\"P09733\",\"231\":\"P09734\",\"232\":\"P09798\",\"233\":\"P09880\",\"234\":\"P09938\",\"235\":\"P09950\",\"236\":\"P09959\",\"237\":\"P0C0V8\",\"238\":\"P0C2H6;P0C2H7\",\"239\":\"P0C2H8\",\"240\":\"P0C2H9\",\"241\":\"P0C2I4;P0CX69;P0CX68;P0CX67;P0CX66;P0CX65;Q12217;P0CX60;P0CX59\",\"242\":\"P0C2I9\",\"243\":\"P0C2J3\",\"244\":\"P0C5N3\",\"245\":\"P0CE41\",\"246\":\"P0CS90\",\"247\":\"P0CT04\",\"248\":\"P0CX24;P0CX23\",\"249\":\"P0CX26;P0CX25\",\"250\":\"P0CX28;P0CX27\",\"251\":\"P0CX30;P0CX29\",\"252\":\"P0CX32;P0CX31\",\"253\":\"P0CX34;P0CX33\",\"254\":\"P0CX36;P0CX35\",\"255\":\"P0CX38;P0CX37\",\"256\":\"P0CX40;P0CX39\",\"257\":\"P0CX42;P0CX41\",\"258\":\"P0CX44;P0CX43\",\"259\":\"P0CX46;P0CX45\",\"260\":\"P0CX48;P0CX47\",\"261\":\"P0CX50;P0CX49\",\"262\":\"P0CX52;P0CX51\",\"263\":\"P0CX54;P0CX53\",\"264\":\"P0CX56;P0CX55\",\"265\":\"P0CX73;P0CX72;P0CX71;P0CX70\",\"266\":\"P0CX83;P0CX82\",\"267\":\"P0CX85;P0CX84\",\"268\":\"P10080\",\"269\":\"P10081\",\"270\":\"P10127\",\"271\":\"P10356\",\"272\":\"P10363\",\"273\":\"P10507\",\"274\":\"P10566\",\"275\":\"P10591\",\"276\":\"P10592\",\"277\":\"P10614\",\"278\":\"P10622\",\"279\":\"P10659\",\"280\":\"P10662\",\"281\":\"P10663\",\"282\":\"P10664\",\"283\":\"P10823\",\"284\":\"P10834\",\"285\":\"P10849\",\"286\":\"P10869\",\"287\":\"P10961\",\"288\":\"P10962\",\"289\":\"P10964\",\"290\":\"P11075\",\"291\":\"P11076\",\"292\":\"P11154\",\"293\":\"P11325\",\"294\":\"P11353\",\"295\":\"P11412\",\"296\":\"P11433\",\"297\":\"P11484\",\"298\":\"P11491\",\"299\":\"P11632\",\"300\":\"P11633\",\"301\":\"P11655\",\"302\":\"P11709\",\"303\":\"P11710\",\"304\":\"P11745\",\"305\":\"P11746\",\"306\":\"P11747\",\"307\":\"P11792\",\"308\":\"P11914\",\"309\":\"P11938\",\"310\":\"P11972\",\"311\":\"P11978\",\"312\":\"P11986\",\"313\":\"P12383\",\"314\":\"P12385\",\"315\":\"P12611\",\"316\":\"P12612\",\"317\":\"P12630\",\"318\":\"P12683\",\"319\":\"P12684\",\"320\":\"P12686\",\"321\":\"P12687\",\"322\":\"P12688\",\"323\":\"P12695\",\"324\":\"P12709\",\"325\":\"P12753\",\"326\":\"P12754\",\"327\":\"P12866\",\"328\":\"P12868\",\"329\":\"P12887\",\"330\":\"P12904\",\"331\":\"P12945\",\"332\":\"P12954\",\"333\":\"P12962\",\"334\":\"P13134\",\"335\":\"P13185\",\"336\":\"P13186\",\"337\":\"P13188\",\"338\":\"P13259\",\"339\":\"P13298\",\"340\":\"P13382\",\"341\":\"P13393\",\"342\":\"P13433\",\"343\":\"P13517\",\"344\":\"P13574\",\"345\":\"P13586\",\"346\":\"P13587\",\"347\":\"P13663\",\"348\":\"P13712\",\"349\":\"P13856\",\"350\":\"P13902\",\"351\":\"P14020\",\"352\":\"P14063\",\"353\":\"P14065\",\"354\":\"P14120\",\"355\":\"P14126\",\"356\":\"P14127;P02407\",\"357\":\"P14164\",\"358\":\"P14180\",\"359\":\"P14306\",\"360\":\"P14359\",\"361\":\"P14540\",\"362\":\"P14680\",\"363\":\"P14681\",\"364\":\"P14682\",\"365\":\"P14693\",\"366\":\"P14736\",\"367\":\"P14737\",\"368\":\"P14741\",\"369\":\"P14742\",\"370\":\"P14743\",\"371\":\"P14747\",\"372\":\"P14772\",\"373\":\"P14832\",\"374\":\"P14843\",\"375\":\"P14904\",\"376\":\"P14906\",\"377\":\"P14907\",\"378\":\"P14908\",\"379\":\"P14922\",\"380\":\"P15019\",\"381\":\"P15108\",\"382\":\"P15179\",\"383\":\"P15180\",\"384\":\"P15274\",\"385\":\"P15303\",\"386\":\"P15367\",\"387\":\"P15380\",\"388\":\"P15424\",\"389\":\"P15436\",\"390\":\"P15442\",\"391\":\"P15454\",\"392\":\"P15496\",\"393\":\"P15565-2;P15565\",\"394\":\"P15624\",\"395\":\"P15625\",\"396\":\"P15646\",\"397\":\"P15700\",\"398\":\"P15703\",\"399\":\"P15705\",\"400\":\"P15731\",\"401\":\"P15790\",\"402\":\"P15801\",\"403\":\"P15873\",\"404\":\"P15891\",\"405\":\"P15938\",\"406\":\"P15992\",\"407\":\"P16120\",\"408\":\"P16140\",\"409\":\"P16370\",\"410\":\"P16387\",\"411\":\"P16451\",\"412\":\"P16474\",\"413\":\"P16521\",\"414\":\"P16522\",\"415\":\"P16547\",\"416\":\"P16550\",\"417\":\"P16603\",\"418\":\"P16622\",\"419\":\"P16649\",\"420\":\"P16658\",\"421\":\"P16661\",\"422\":\"P16664\",\"423\":\"P16861\",\"424\":\"P16862\",\"425\":\"P16892\",\"426\":\"P16965\",\"427\":\"P17064\",\"428\":\"P17065\",\"429\":\"P17076\",\"430\":\"P17106\",\"431\":\"P17119\",\"432\":\"P17121\",\"433\":\"P17157\",\"434\":\"P17255\",\"435\":\"P17423\",\"436\":\"P17505\",\"437\":\"P17536\",\"438\":\"P17555\",\"439\":\"P17558\",\"440\":\"P17629\",\"441\":\"P17649\",\"442\":\"P17695-2;P17695\",\"443\":\"P17709\",\"444\":\"P17883\",\"445\":\"P17890\",\"446\":\"P17891\",\"447\":\"P17898\",\"448\":\"P17967\",\"449\":\"P18239\",\"450\":\"P18409\",\"451\":\"P18412\",\"452\":\"P18480\",\"453\":\"P18494\",\"454\":\"P18496\",\"455\":\"P18544\",\"456\":\"P18562\",\"457\":\"P18634\",\"458\":\"P18759\",\"459\":\"P18851\",\"460\":\"P18852\",\"461\":\"P18888\",\"462\":\"P18899\",\"463\":\"P18900\",\"464\":\"P18961\",\"465\":\"P18962\",\"466\":\"P18963\",\"467\":\"P19073\",\"468\":\"P19097\",\"469\":\"P19145\",\"470\":\"P19146\",\"471\":\"P19158\",\"472\":\"P19211\",\"473\":\"P19262\",\"474\":\"P19263\",\"475\":\"P19358\",\"476\":\"P19414\",\"477\":\"P19454\",\"478\":\"P19516\",\"479\":\"P19524\",\"480\":\"P19658\",\"481\":\"P19659\",\"482\":\"P19735\",\"483\":\"P19736\",\"484\":\"P19807\",\"485\":\"P19812\",\"486\":\"P19880\",\"487\":\"P19881\",\"488\":\"P19882\",\"489\":\"P19955\",\"490\":\"P19956\",\"491\":\"P20049\",\"492\":\"P20051\",\"493\":\"P20053\",\"494\":\"P20081\",\"495\":\"P20084\",\"496\":\"P20095\",\"497\":\"P20107\",\"498\":\"P20133\",\"499\":\"P20134\",\"500\":\"P20424\",\"501\":\"P20433\",\"502\":\"P20434\",\"503\":\"P20435\",\"504\":\"P20436\",\"505\":\"P20447\",\"506\":\"P20448\",\"507\":\"P20449\",\"508\":\"P20457\",\"509\":\"P20459\",\"510\":\"P20484\",\"511\":\"P20485\",\"512\":\"P20486\",\"513\":\"P20604\",\"514\":\"P20606\",\"515\":\"P20676\",\"516\":\"P20795\",\"517\":\"P20967\",\"518\":\"P21147\",\"519\":\"P21182\",\"520\":\"P21192\",\"521\":\"P21242\",\"522\":\"P21243\",\"523\":\"P21264\",\"524\":\"P21269-3\",\"525\":\"P21304\",\"526\":\"P21306\",\"527\":\"P21339\",\"528\":\"P21372\",\"529\":\"P21373\",\"530\":\"P21374\",\"531\":\"P21375\",\"532\":\"P21524\",\"533\":\"P21538\",\"534\":\"P21560\",\"535\":\"P21576\",\"536\":\"P21592\",\"537\":\"P21657\",\"538\":\"P21691\",\"539\":\"P21734\",\"540\":\"P21771\",\"541\":\"P21801\",\"542\":\"P21825\",\"543\":\"P21827\",\"544\":\"P21951\",\"545\":\"P21954\",\"546\":\"P21957\",\"547\":\"P21965\",\"548\":\"P22023\",\"549\":\"P22035\",\"550\":\"P22082\",\"551\":\"P22133\",\"552\":\"P22134\",\"553\":\"P22135\",\"554\":\"P22136\",\"555\":\"P22137\",\"556\":\"P22138\",\"557\":\"P22139\",\"558\":\"P22140\",\"559\":\"P22141\",\"560\":\"P22146\",\"561\":\"P22147\",\"562\":\"P22148\",\"563\":\"P22149\",\"564\":\"P22202\",\"565\":\"P22203\",\"566\":\"P22204\",\"567\":\"P22209\",\"568\":\"P22211\",\"569\":\"P22213\",\"570\":\"P22214\",\"571\":\"P22215\",\"572\":\"P22217\",\"573\":\"P22219\",\"574\":\"P22224\",\"575\":\"P22276\",\"576\":\"P22336\",\"577\":\"P22353\",\"578\":\"P22354\",\"579\":\"P22434\",\"580\":\"P22438\",\"581\":\"P22515\",\"582\":\"P22516\",\"583\":\"P22517\",\"584\":\"P22543\",\"585\":\"P22579\",\"586\":\"P22696\",\"587\":\"P22768\",\"588\":\"P22803\",\"589\":\"P22804\",\"590\":\"P22855\",\"591\":\"P22936\",\"592\":\"P22943\",\"593\":\"P23180\",\"594\":\"P23201\",\"595\":\"P23202\",\"596\":\"P23248\",\"597\":\"P23254\",\"598\":\"P23255\",\"599\":\"P23285\",\"600\":\"P23287\",\"601\":\"P23291\",\"602\":\"P23292\",\"603\":\"P23293\",\"604\":\"P23301\",\"605\":\"P23369\",\"606\":\"P23394\",\"607\":\"P23500\",\"608\":\"P23503\",\"609\":\"P23542\",\"610\":\"P23561\",\"611\":\"P23585\",\"612\":\"P23595\",\"613\":\"P23615\",\"614\":\"P23638\",\"615\":\"P23639\",\"616\":\"P23641\",\"617\":\"P23642\",\"618\":\"P23643\",\"619\":\"P23644\",\"620\":\"P23724\",\"621\":\"P23776\",\"622\":\"P23797\",\"623\":\"P23833\",\"624\":\"P23900\",\"625\":\"P23968\",\"626\":\"P24000\",\"627\":\"P24004\",\"628\":\"P24031\",\"629\":\"P24276\",\"630\":\"P24279\",\"631\":\"P24280\",\"632\":\"P24309\",\"633\":\"P24384\",\"634\":\"P24482\",\"635\":\"P24521\",\"636\":\"P24583\",\"637\":\"P24720\",\"638\":\"P24783\",\"639\":\"P24784\",\"640\":\"P24813\",\"641\":\"P24814\",\"642\":\"P25036\",\"643\":\"P25037\",\"644\":\"P25038\",\"645\":\"P25039\",\"646\":\"P25040\",\"647\":\"P25043\",\"648\":\"P25044\",\"649\":\"P25045\",\"650\":\"P25087\",\"651\":\"P25270\",\"652\":\"P25293\",\"653\":\"P25294\",\"654\":\"P25296\",\"655\":\"P25298\",\"656\":\"P25299\",\"657\":\"P25302\",\"658\":\"P25303\",\"659\":\"P25332\",\"660\":\"P25333\",\"661\":\"P25334\",\"662\":\"P25336\",\"663\":\"P25339\",\"664\":\"P25340\",\"665\":\"P25342\",\"666\":\"P25343\",\"667\":\"P25344\",\"668\":\"P25345\",\"669\":\"P25349\",\"670\":\"P25351\",\"671\":\"P25353\",\"672\":\"P25355\",\"673\":\"P25356\",\"674\":\"P25357\",\"675\":\"P25358\",\"676\":\"P25359\",\"677\":\"P25360\",\"678\":\"P25361\",\"679\":\"P25365\",\"680\":\"P25366\",\"681\":\"P25367\",\"682\":\"P25368\",\"683\":\"P25369\",\"684\":\"P25370\",\"685\":\"P25371\",\"686\":\"P25372\",\"687\":\"P25373\",\"688\":\"P25374\",\"689\":\"P25375\",\"690\":\"P25376\",\"691\":\"P25378\",\"692\":\"P25382\",\"693\":\"P25383\",\"694\":\"P25384\",\"695\":\"P25385\",\"696\":\"P25386\",\"697\":\"P25441\",\"698\":\"P25443\",\"699\":\"P25451\",\"700\":\"P25454\",\"701\":\"P25491\",\"702\":\"P25515\",\"703\":\"P25554\",\"704\":\"P25555\",\"705\":\"P25558\",\"706\":\"P25559\",\"707\":\"P25560\",\"708\":\"P25566\",\"709\":\"P25567\",\"710\":\"P25568\",\"711\":\"P25569\",\"712\":\"P25573\",\"713\":\"P25574\",\"714\":\"P25576\",\"715\":\"P25577\",\"716\":\"P25580\",\"717\":\"P25582\",\"718\":\"P25586\",\"719\":\"P25588\",\"720\":\"P25605\",\"721\":\"P25611\",\"722\":\"P25617\",\"723\":\"P25618\",\"724\":\"P25621\",\"725\":\"P25623\",\"726\":\"P25626\",\"727\":\"P25627\",\"728\":\"P25628\",\"729\":\"P25631\",\"730\":\"P25632\",\"731\":\"P25635\",\"732\":\"P25639\",\"733\":\"P25641\",\"734\":\"P25642\",\"735\":\"P25644\",\"736\":\"P25646\",\"737\":\"P25648\",\"738\":\"P25651\",\"739\":\"P25654\",\"740\":\"P25655\",\"741\":\"P25656\",\"742\":\"P25694\",\"743\":\"P25719\",\"744\":\"P25808\",\"745\":\"P25846\",\"746\":\"P25847\",\"747\":\"P26321\",\"748\":\"P26370\",\"749\":\"P26448\",\"750\":\"P26570\",\"751\":\"P26637\",\"752\":\"P26725\",\"753\":\"P26754\",\"754\":\"P26755\",\"755\":\"P26783\",\"756\":\"P26784\",\"757\":\"P26785\",\"758\":\"P26786\",\"759\":\"P26793\",\"760\":\"P26798\",\"761\":\"P27344\",\"762\":\"P27351\",\"763\":\"P27466\",\"764\":\"P27472\",\"765\":\"P27476\",\"766\":\"P27514\",\"767\":\"P27515\",\"768\":\"P27614\",\"769\":\"P27616\",\"770\":\"P27636\",\"771\":\"P27637\",\"772\":\"P27680\",\"773\":\"P27692\",\"774\":\"P27697\",\"775\":\"P27705\",\"776\":\"P27796\",\"777\":\"P27801\",\"778\":\"P27809\",\"779\":\"P27810\",\"780\":\"P27825\",\"781\":\"P27882\",\"782\":\"P27895\",\"783\":\"P27929\",\"784\":\"P27999\",\"785\":\"P28000\",\"786\":\"P28004\",\"787\":\"P28005\",\"788\":\"P28007\",\"789\":\"P28239\",\"790\":\"P28241\",\"791\":\"P28263\",\"792\":\"P28272\",\"793\":\"P28273\",\"794\":\"P28274\",\"795\":\"P28319\",\"796\":\"P28320\",\"797\":\"P28321\",\"798\":\"P28495\",\"799\":\"P28496\",\"800\":\"P28625\",\"801\":\"P28627\",\"802\":\"P28707\",\"803\":\"P28708\",\"804\":\"P28737\",\"805\":\"P28742\",\"806\":\"P28743\",\"807\":\"P28777\",\"808\":\"P28778\",\"809\":\"P28789\",\"810\":\"P28791\",\"811\":\"P28795\",\"812\":\"P28817\",\"813\":\"P28834\",\"814\":\"P29029\",\"815\":\"P29055\",\"816\":\"P29056\",\"817\":\"P29295\",\"818\":\"P29311\",\"819\":\"P29340\",\"820\":\"P29366\",\"821\":\"P29453\",\"822\":\"P29461\",\"823\":\"P29465\",\"824\":\"P29468\",\"825\":\"P29469\",\"826\":\"P29478\",\"827\":\"P29496\",\"828\":\"P29509\",\"829\":\"P29539\",\"830\":\"P29547\",\"831\":\"P29703\",\"832\":\"P29704\",\"833\":\"P29952\",\"834\":\"P30605\",\"835\":\"P30619\",\"836\":\"P30624\",\"837\":\"P30656\",\"838\":\"P30657\",\"839\":\"P30665\",\"840\":\"P30771\",\"841\":\"P30775\",\"842\":\"P30777\",\"843\":\"P30822\",\"844\":\"P30902\",\"845\":\"P31109\",\"846\":\"P31115\",\"847\":\"P31116\",\"848\":\"P31244\",\"849\":\"P31334\",\"850\":\"P31373\",\"851\":\"P31374\",\"852\":\"P31376\",\"853\":\"P31377\",\"854\":\"P31380\",\"855\":\"P31381\",\"856\":\"P31382\",\"857\":\"P31383\",\"858\":\"P31384\",\"859\":\"P31385\",\"860\":\"P31412\",\"861\":\"P31539\",\"862\":\"P31688\",\"863\":\"P31755\",\"864\":\"P31787\",\"865\":\"P32048\",\"866\":\"P32074\",\"867\":\"P32178\",\"868\":\"P32179\",\"869\":\"P32191\",\"870\":\"P32259\",\"871\":\"P32263\",\"872\":\"P32264\",\"873\":\"P32266\",\"874\":\"P32288\",\"875\":\"P32316\",\"876\":\"P32317\",\"877\":\"P32319\",\"878\":\"P32324\",\"879\":\"P32327\",\"880\":\"P32328\",\"881\":\"P32329\",\"882\":\"P32330\",\"883\":\"P32331\",\"884\":\"P32332\",\"885\":\"P32333\",\"886\":\"P32334\",\"887\":\"P32335\",\"888\":\"P32336\",\"889\":\"P32337\",\"890\":\"P32338\",\"891\":\"P32339\",\"892\":\"P32340\",\"893\":\"P32341\",\"894\":\"P32342\",\"895\":\"P32343\",\"896\":\"P32347\",\"897\":\"P32349\",\"898\":\"P32350\",\"899\":\"P32351\",\"900\":\"P32352\",\"901\":\"P32353\",\"902\":\"P32354\",\"903\":\"P32356\",\"904\":\"P32361\",\"905\":\"P32363\",\"906\":\"P32364\",\"907\":\"P32366\",\"908\":\"P32367\",\"909\":\"P32368\",\"910\":\"P32377\",\"911\":\"P32379\",\"912\":\"P32380\",\"913\":\"P32381\",\"914\":\"P32386\",\"915\":\"P32387\",\"916\":\"P32388\",\"917\":\"P32389\",\"918\":\"P32419\",\"919\":\"P32445\",\"920\":\"P32447\",\"921\":\"P32449\",\"922\":\"P32451\",\"923\":\"P32453\",\"924\":\"P32454\",\"925\":\"P32457\",\"926\":\"P32458\",\"927\":\"P32461\",\"928\":\"P32462\",\"929\":\"P32463\",\"930\":\"P32464\",\"931\":\"P32465\",\"932\":\"P32466\",\"933\":\"P32467\",\"934\":\"P32468\",\"935\":\"P32469\",\"936\":\"P32471\",\"937\":\"P32472\",\"938\":\"P32473\",\"939\":\"P32474\",\"940\":\"P32476\",\"941\":\"P32477\",\"942\":\"P32478\",\"943\":\"P32479\",\"944\":\"P32480\",\"945\":\"P32481\",\"946\":\"P32485\",\"947\":\"P32486\",\"948\":\"P32487\",\"949\":\"P32492\",\"950\":\"P32493\",\"951\":\"P32494\",\"952\":\"P32495\",\"953\":\"P32496\",\"954\":\"P32497\",\"955\":\"P32499\",\"956\":\"P32500\",\"957\":\"P32501\",\"958\":\"P32502\",\"959\":\"P32504\",\"960\":\"P32505\",\"961\":\"P32521\",\"962\":\"P32522\",\"963\":\"P32523\",\"964\":\"P32524\",\"965\":\"P32525\",\"966\":\"P32527\",\"967\":\"P32528\",\"968\":\"P32529\",\"969\":\"P32558\",\"970\":\"P32559\",\"971\":\"P32561\",\"972\":\"P32562\",\"973\":\"P32563\",\"974\":\"P32564\",\"975\":\"P32565\",\"976\":\"P32566\",\"977\":\"P32567\",\"978\":\"P32568\",\"979\":\"P32569\",\"980\":\"P32570\",\"981\":\"P32571\",\"982\":\"P32573\",\"983\":\"P32578\",\"984\":\"P32579\",\"985\":\"P32580\",\"986\":\"P32582\",\"987\":\"P32583\",\"988\":\"P32584\",\"989\":\"P32585\",\"990\":\"P32588\",\"991\":\"P32589\",\"992\":\"P32590\",\"993\":\"P32591\",\"994\":\"P32597\",\"995\":\"P32598\",\"996\":\"P32599\",\"997\":\"P32600\",\"998\":\"P32601\",\"999\":\"P32602\",\"1000\":\"P32604\",\"1001\":\"P32605\",\"1002\":\"P32606\",\"1003\":\"P32607\",\"1004\":\"P32608\",\"1005\":\"P32609\",\"1006\":\"P32610\",\"1007\":\"P32611\",\"1008\":\"P32614\",\"1009\":\"P32617\",\"1010\":\"P32618\",\"1011\":\"P32621\",\"1012\":\"P32623\",\"1013\":\"P32626\",\"1014\":\"P32628\",\"1015\":\"P32629\",\"1016\":\"P32634\",\"1017\":\"P32639\",\"1018\":\"P32642\",\"1019\":\"P32643\",\"1020\":\"P32644\",\"1021\":\"P32656\",\"1022\":\"P32657\",\"1023\":\"P32660\",\"1024\":\"P32767\",\"1025\":\"P32769\",\"1026\":\"P32770\",\"1027\":\"P32771\",\"1028\":\"P32774\",\"1029\":\"P32776\",\"1030\":\"P32783\",\"1031\":\"P32784\",\"1032\":\"P32785\",\"1033\":\"P32787\",\"1034\":\"P32788\",\"1035\":\"P32789\",\"1036\":\"P32790\",\"1037\":\"P32791\",\"1038\":\"P32792\",\"1039\":\"P32793\",\"1040\":\"P32794\",\"1041\":\"P32795\",\"1042\":\"P32797\",\"1043\":\"P32798\",\"1044\":\"P32799\",\"1045\":\"P32801\",\"1046\":\"P32802\",\"1047\":\"P32803\",\"1048\":\"P32804\",\"1049\":\"P32805\",\"1050\":\"P32806\",\"1051\":\"P32829\",\"1052\":\"P32830\",\"1053\":\"P32831-2;P32831\",\"1054\":\"P32832\",\"1055\":\"P32833\",\"1056\":\"P32835\",\"1057\":\"P32839\",\"1058\":\"P32842\",\"1059\":\"P32843\",\"1060\":\"P32844\",\"1061\":\"P32849\",\"1062\":\"P32854\",\"1063\":\"P32855\",\"1064\":\"P32857\",\"1065\":\"P32860\",\"1066\":\"P32861\",\"1067\":\"P32863\",\"1068\":\"P32864\",\"1069\":\"P32867\",\"1070\":\"P32873\",\"1071\":\"P32874\",\"1072\":\"P32875\",\"1073\":\"P32891\",\"1074\":\"P32892\",\"1075\":\"P32893\",\"1076\":\"P32895\",\"1077\":\"P32896\",\"1078\":\"P32897\",\"1079\":\"P32898\",\"1080\":\"P32899\",\"1081\":\"P32900\",\"1082\":\"P32901\",\"1083\":\"P32902\",\"1084\":\"P32904\",\"1085\":\"P32905\",\"1086\":\"P32906\",\"1087\":\"P32908\",\"1088\":\"P32909\",\"1089\":\"P32910\",\"1090\":\"P32911\",\"1091\":\"P32912\",\"1092\":\"P32913\",\"1093\":\"P32914\",\"1094\":\"P32915\",\"1095\":\"P32916\",\"1096\":\"P32917\",\"1097\":\"P32939\",\"1098\":\"P32945\",\"1099\":\"P33201\",\"1100\":\"P33202\",\"1101\":\"P33203\",\"1102\":\"P33204\",\"1103\":\"P33296\",\"1104\":\"P33297\",\"1105\":\"P33298\",\"1106\":\"P33299\",\"1107\":\"P33300\",\"1108\":\"P33301\",\"1109\":\"P33302\",\"1110\":\"P33306\",\"1111\":\"P33307\",\"1112\":\"P33308\",\"1113\":\"P33309\",\"1114\":\"P33310\",\"1115\":\"P33311\",\"1116\":\"P33313\",\"1117\":\"P33314\",\"1118\":\"P33315\",\"1119\":\"P33317\",\"1120\":\"P33322\",\"1121\":\"P33324\",\"1122\":\"P33327\",\"1123\":\"P33328\",\"1124\":\"P33329\",\"1125\":\"P33330\",\"1126\":\"P33331\",\"1127\":\"P33332\",\"1128\":\"P33333\",\"1129\":\"P33334\",\"1130\":\"P33336\",\"1131\":\"P33338\",\"1132\":\"P33339\",\"1133\":\"P33399\",\"1134\":\"P33401\",\"1135\":\"P33412\",\"1136\":\"P33416\",\"1137\":\"P33417\",\"1138\":\"P33418\",\"1139\":\"P33419\",\"1140\":\"P33421\",\"1141\":\"P33441\",\"1142\":\"P33442\",\"1143\":\"P33448\",\"1144\":\"P33550\",\"1145\":\"P33734\",\"1146\":\"P33748\",\"1147\":\"P33749\",\"1148\":\"P33750\",\"1149\":\"P33751\",\"1150\":\"P33753\",\"1151\":\"P33754\",\"1152\":\"P33755\",\"1153\":\"P33759\",\"1154\":\"P33767\",\"1155\":\"P33775\",\"1156\":\"P33891\",\"1157\":\"P33892\",\"1158\":\"P33893\",\"1159\":\"P33894\",\"1160\":\"P33895\",\"1161\":\"P34072\",\"1162\":\"P34077\",\"1163\":\"P34078\",\"1164\":\"P34087\",\"1165\":\"P34110\",\"1166\":\"P34111\",\"1167\":\"P34160\",\"1168\":\"P34162\",\"1169\":\"P34163\",\"1170\":\"P34167\",\"1171\":\"P34216\",\"1172\":\"P34217\",\"1173\":\"P34219\",\"1174\":\"P34220\",\"1175\":\"P34221\",\"1176\":\"P34222\",\"1177\":\"P34223\",\"1178\":\"P34225\",\"1179\":\"P34226\",\"1180\":\"P34227\",\"1181\":\"P34232\",\"1182\":\"P34237\",\"1183\":\"P34239\",\"1184\":\"P34240\",\"1185\":\"P34241\",\"1186\":\"P34243\",\"1187\":\"P34244\",\"1188\":\"P34247\",\"1189\":\"P34248\",\"1190\":\"P34250\",\"1191\":\"P34251\",\"1192\":\"P34253\",\"1193\":\"P34730\",\"1194\":\"P34756\",\"1195\":\"P34760\",\"1196\":\"P34761\",\"1197\":\"P34909\",\"1198\":\"P35056\",\"1199\":\"P35127\",\"1200\":\"P35169\",\"1201\":\"P35176\",\"1202\":\"P35177\",\"1203\":\"P35178\",\"1204\":\"P35179\",\"1205\":\"P35180\",\"1206\":\"P35181\",\"1207\":\"P35182\",\"1208\":\"P35183\",\"1209\":\"P35184\",\"1210\":\"P35189\",\"1211\":\"P35191\",\"1212\":\"P35193\",\"1213\":\"P35194\",\"1214\":\"P35196\",\"1215\":\"P35197\",\"1216\":\"P35202\",\"1217\":\"P35206\",\"1218\":\"P35207\",\"1219\":\"P35208\",\"1220\":\"P35210\",\"1221\":\"P35688\",\"1222\":\"P35691\",\"1223\":\"P35718\",\"1224\":\"P35719\",\"1225\":\"P35723\",\"1226\":\"P35724\",\"1227\":\"P35725\",\"1228\":\"P35728\",\"1229\":\"P35729\",\"1230\":\"P35732\",\"1231\":\"P35735\",\"1232\":\"P35817\",\"1233\":\"P35843\",\"1234\":\"P35844\",\"1235\":\"P35845\",\"1236\":\"P35996\",\"1237\":\"P35999\",\"1238\":\"P36000\",\"1239\":\"P36004\",\"1240\":\"P36006\",\"1241\":\"P36007\",\"1242\":\"P36008\",\"1243\":\"P36009\",\"1244\":\"P36010\",\"1245\":\"P36013\",\"1246\":\"P36015\",\"1247\":\"P36016\",\"1248\":\"P36017\",\"1249\":\"P36018\",\"1250\":\"P36019\",\"1251\":\"P36023\",\"1252\":\"P36024\",\"1253\":\"P36029\",\"1254\":\"P36034\",\"1255\":\"P36036\",\"1256\":\"P36037\",\"1257\":\"P36039\",\"1258\":\"P36040\",\"1259\":\"P36041\",\"1260\":\"P36044\",\"1261\":\"P36046\",\"1262\":\"P36047\",\"1263\":\"P36048\",\"1264\":\"P36049\",\"1265\":\"P36051\",\"1266\":\"P36053\",\"1267\":\"P36054\",\"1268\":\"P36056\",\"1269\":\"P36057\",\"1270\":\"P36059\",\"1271\":\"P36060\",\"1272\":\"P36062\",\"1273\":\"P36064\",\"1274\":\"P36068\",\"1275\":\"P36069\",\"1276\":\"P36075\",\"1277\":\"P36076\",\"1278\":\"P36080\",\"1279\":\"P36081\",\"1280\":\"P36083\",\"1281\":\"P36084\",\"1282\":\"P36088\",\"1283\":\"P36090\",\"1284\":\"P36091\",\"1285\":\"P36094\",\"1286\":\"P36095\",\"1287\":\"P36096\",\"1288\":\"P36100\",\"1289\":\"P36101\",\"1290\":\"P36102\",\"1291\":\"P36103\",\"1292\":\"P36104\",\"1293\":\"P36107\",\"1294\":\"P36108\",\"1295\":\"P36110\",\"1296\":\"P36112\",\"1297\":\"P36114\",\"1298\":\"P36115\",\"1299\":\"P36116\",\"1300\":\"P36117\",\"1301\":\"P36119\",\"1302\":\"P36120\",\"1303\":\"P36121\",\"1304\":\"P36122\",\"1305\":\"P36123\",\"1306\":\"P36124\",\"1307\":\"P36126\",\"1308\":\"P36130\",\"1309\":\"P36131\",\"1310\":\"P36132\",\"1311\":\"P36135\",\"1312\":\"P36136\",\"1313\":\"P36139\",\"1314\":\"P36141\",\"1315\":\"P36144\",\"1316\":\"P36145\",\"1317\":\"P36146\",\"1318\":\"P36147\",\"1319\":\"P36148\",\"1320\":\"P36149\",\"1321\":\"P36151\",\"1322\":\"P36152\",\"1323\":\"P36154\",\"1324\":\"P36156\",\"1325\":\"P36159\",\"1326\":\"P36160\",\"1327\":\"P36161\",\"1328\":\"P36163\",\"1329\":\"P36164\",\"1330\":\"P36165\",\"1331\":\"P36166\",\"1332\":\"P36167\",\"1333\":\"P36168\",\"1334\":\"P36169\",\"1335\":\"P36421\",\"1336\":\"P36516\",\"1337\":\"P36517\",\"1338\":\"P36519\",\"1339\":\"P36520\",\"1340\":\"P36521\",\"1341\":\"P36523\",\"1342\":\"P36525\",\"1343\":\"P36526\",\"1344\":\"P36527\",\"1345\":\"P36528\",\"1346\":\"P36531\",\"1347\":\"P36534\",\"1348\":\"P36775\",\"1349\":\"P37012\",\"1350\":\"P37020\",\"1351\":\"P37254\",\"1352\":\"P37262\",\"1353\":\"P37263\",\"1354\":\"P37291\",\"1355\":\"P37292\",\"1356\":\"P37293\",\"1357\":\"P37296\",\"1358\":\"P37297\",\"1359\":\"P37298\",\"1360\":\"P37299\",\"1361\":\"P37302\",\"1362\":\"P37303\",\"1363\":\"P37304\",\"1364\":\"P37366\",\"1365\":\"P37370\",\"1366\":\"P37838\",\"1367\":\"P37898\",\"1368\":\"P38009\",\"1369\":\"P38011\",\"1370\":\"P38013\",\"1371\":\"P38041\",\"1372\":\"P38042\",\"1373\":\"P38061\",\"1374\":\"P38063\",\"1375\":\"P38064\",\"1376\":\"P38066\",\"1377\":\"P38068\",\"1378\":\"P38069\",\"1379\":\"P38070\",\"1380\":\"P38071\",\"1381\":\"P38072\",\"1382\":\"P38074\",\"1383\":\"P38075\",\"1384\":\"P38077\",\"1385\":\"P38080\",\"1386\":\"P38081\",\"1387\":\"P38084\",\"1388\":\"P38085\",\"1389\":\"P38086\",\"1390\":\"P38087\",\"1391\":\"P38088-2\",\"1392\":\"P38089\",\"1393\":\"P38090\",\"1394\":\"P38109\",\"1395\":\"P38110\",\"1396\":\"P38111\",\"1397\":\"P38112\",\"1398\":\"P38113\",\"1399\":\"P38114\",\"1400\":\"P38115\",\"1401\":\"P38116\",\"1402\":\"P38120\",\"1403\":\"P38121\",\"1404\":\"P38122\",\"1405\":\"P38127\",\"1406\":\"P38129\",\"1407\":\"P38130\",\"1408\":\"P38131\",\"1409\":\"P38132\",\"1410\":\"P38137\",\"1411\":\"P38138\",\"1412\":\"P38139\",\"1413\":\"P38143\",\"1414\":\"P38144\",\"1415\":\"P38145\",\"1416\":\"P38146\",\"1417\":\"P38149\",\"1418\":\"P38151\",\"1419\":\"P38152\",\"1420\":\"P38153\",\"1421\":\"P38162\",\"1422\":\"P38163\",\"1423\":\"P38164\",\"1424\":\"P38165\",\"1425\":\"P38166\",\"1426\":\"P38167\",\"1427\":\"P38169\",\"1428\":\"P38170\",\"1429\":\"P38172\",\"1430\":\"P38174\",\"1431\":\"P38175\",\"1432\":\"P38177\",\"1433\":\"P38179\",\"1434\":\"P38181\",\"1435\":\"P38187\",\"1436\":\"P38196\",\"1437\":\"P38197\",\"1438\":\"P38199\",\"1439\":\"P38202\",\"1440\":\"P38203\",\"1441\":\"P38204\",\"1442\":\"P38205\",\"1443\":\"P38206\",\"1444\":\"P38210\",\"1445\":\"P38212\",\"1446\":\"P38213\",\"1447\":\"P38217\",\"1448\":\"P38219\",\"1449\":\"P38221\",\"1450\":\"P38225\",\"1451\":\"P38226\",\"1452\":\"P38227\",\"1453\":\"P38228\",\"1454\":\"P38230\",\"1455\":\"P38234\",\"1456\":\"P38235\",\"1457\":\"P38237\",\"1458\":\"P38238\",\"1459\":\"P38241\",\"1460\":\"P38242\",\"1461\":\"P38244\",\"1462\":\"P38247\",\"1463\":\"P38248\",\"1464\":\"P38249\",\"1465\":\"P38250\",\"1466\":\"P38251\",\"1467\":\"P38254\",\"1468\":\"P38255\",\"1469\":\"P38256\",\"1470\":\"P38260\",\"1471\":\"P38261\",\"1472\":\"P38262\",\"1473\":\"P38264\",\"1474\":\"P38266\",\"1475\":\"P38271\",\"1476\":\"P38272\",\"1477\":\"P38273\",\"1478\":\"P38274\",\"1479\":\"P38278\",\"1480\":\"P38281\",\"1481\":\"P38286\",\"1482\":\"P38287\",\"1483\":\"P38288\",\"1484\":\"P38289\",\"1485\":\"P38295\",\"1486\":\"P38297\",\"1487\":\"P38300\",\"1488\":\"P38301\",\"1489\":\"P38302\",\"1490\":\"P38304\",\"1491\":\"P38307\",\"1492\":\"P38310\",\"1493\":\"P38314\",\"1494\":\"P38318\",\"1495\":\"P38321\",\"1496\":\"P38323\",\"1497\":\"P38325\",\"1498\":\"P38326\",\"1499\":\"P38328\",\"1500\":\"P38329\",\"1501\":\"P38330\",\"1502\":\"P38331\",\"1503\":\"P38333\",\"1504\":\"P38334\",\"1505\":\"P38335\",\"1506\":\"P38339\",\"1507\":\"P38340\",\"1508\":\"P38341\",\"1509\":\"P38342\",\"1510\":\"P38344\",\"1511\":\"P38345\",\"1512\":\"P38348\",\"1513\":\"P38349\",\"1514\":\"P38351\",\"1515\":\"P38352\",\"1516\":\"P38353\",\"1517\":\"P38355\",\"1518\":\"P38356\",\"1519\":\"P38426\",\"1520\":\"P38427\",\"1521\":\"P38428\",\"1522\":\"P38429\",\"1523\":\"P38431;P38431-2\",\"1524\":\"P38439\",\"1525\":\"P38523\",\"1526\":\"P38555\",\"1527\":\"P38604\",\"1528\":\"P38615\",\"1529\":\"P38616\",\"1530\":\"P38620\",\"1531\":\"P38623\",\"1532\":\"P38624\",\"1533\":\"P38625\",\"1534\":\"P38626\",\"1535\":\"P38627\",\"1536\":\"P38628\",\"1537\":\"P38629\",\"1538\":\"P38630\",\"1539\":\"P38631\",\"1540\":\"P38632\",\"1541\":\"P38635\",\"1542\":\"P38682\",\"1543\":\"P38687\",\"1544\":\"P38688\",\"1545\":\"P38689\",\"1546\":\"P38691\",\"1547\":\"P38692\",\"1548\":\"P38694\",\"1549\":\"P38695\",\"1550\":\"P38697\",\"1551\":\"P38698\",\"1552\":\"P38701\",\"1553\":\"P38703\",\"1554\":\"P38705\",\"1555\":\"P38707\",\"1556\":\"P38708\",\"1557\":\"P38710\",\"1558\":\"P38711;P35997\",\"1559\":\"P38712\",\"1560\":\"P38713\",\"1561\":\"P38714\",\"1562\":\"P38715\",\"1563\":\"P38716\",\"1564\":\"P38717\",\"1565\":\"P38719\",\"1566\":\"P38720\",\"1567\":\"P38723\",\"1568\":\"P38724\",\"1569\":\"P38732\",\"1570\":\"P38736\",\"1571\":\"P38737\",\"1572\":\"P38742\",\"1573\":\"P38745\",\"1574\":\"P38746\",\"1575\":\"P38747\",\"1576\":\"P38748\",\"1577\":\"P38750\",\"1578\":\"P38753\",\"1579\":\"P38754;P36105\",\"1580\":\"P38755\",\"1581\":\"P38756\",\"1582\":\"P38758\",\"1583\":\"P38759\",\"1584\":\"P38764\",\"1585\":\"P38765\",\"1586\":\"P38766\",\"1587\":\"P38768\",\"1588\":\"P38770\",\"1589\":\"P38771\",\"1590\":\"P38773\",\"1591\":\"P38775\",\"1592\":\"P38777\",\"1593\":\"P38778\",\"1594\":\"P38779\",\"1595\":\"P38781\",\"1596\":\"P38782\",\"1597\":\"P38784-2;P38784\",\"1598\":\"P38786\",\"1599\":\"P38787\",\"1600\":\"P38788\",\"1601\":\"P38789\",\"1602\":\"P38790\",\"1603\":\"P38791\",\"1604\":\"P38792\",\"1605\":\"P38793\",\"1606\":\"P38795\",\"1607\":\"P38797\",\"1608\":\"P38798\",\"1609\":\"P38799\",\"1610\":\"P38801\",\"1611\":\"P38803\",\"1612\":\"P38804\",\"1613\":\"P38805\",\"1614\":\"P38809\",\"1615\":\"P38810\",\"1616\":\"P38811\",\"1617\":\"P38812\",\"1618\":\"P38813\",\"1619\":\"P38814\",\"1620\":\"P38815\",\"1621\":\"P38816\",\"1622\":\"P38817\",\"1623\":\"P38819\",\"1624\":\"P38820\",\"1625\":\"P38821\",\"1626\":\"P38822\",\"1627\":\"P38823\",\"1628\":\"P38825\",\"1629\":\"P38826\",\"1630\":\"P38828\",\"1631\":\"P38833\",\"1632\":\"P38835\",\"1633\":\"P38836\",\"1634\":\"P38837\",\"1635\":\"P38840\",\"1636\":\"P38841\",\"1637\":\"P38843\",\"1638\":\"P38845\",\"1639\":\"P38850\",\"1640\":\"P38851\",\"1641\":\"P38853\",\"1642\":\"P38854\",\"1643\":\"P38856\",\"1644\":\"P38858\",\"1645\":\"P38860\",\"1646\":\"P38861\",\"1647\":\"P38862\",\"1648\":\"P38863\",\"1649\":\"P38869\",\"1650\":\"P38870\",\"1651\":\"P38873\",\"1652\":\"P38874\",\"1653\":\"P38875\",\"1654\":\"P38877\",\"1655\":\"P38878\",\"1656\":\"P38879\",\"1657\":\"P38881\",\"1658\":\"P38882\",\"1659\":\"P38883\",\"1660\":\"P38884\",\"1661\":\"P38885\",\"1662\":\"P38886\",\"1663\":\"P38887\",\"1664\":\"P38888\",\"1665\":\"P38889\",\"1666\":\"P38890\",\"1667\":\"P38891\",\"1668\":\"P38892\",\"1669\":\"P38902\",\"1670\":\"P38903\",\"1671\":\"P38904\",\"1672\":\"P38909\",\"1673\":\"P38910\",\"1674\":\"P38911\",\"1675\":\"P38912\",\"1676\":\"P38913\",\"1677\":\"P38915\",\"1678\":\"P38920\",\"1679\":\"P38922\",\"1680\":\"P38925\",\"1681\":\"P38928\",\"1682\":\"P38929\",\"1683\":\"P38930\",\"1684\":\"P38931\",\"1685\":\"P38932\",\"1686\":\"P38934\",\"1687\":\"P38954\",\"1688\":\"P38958\",\"1689\":\"P38959\",\"1690\":\"P38961\",\"1691\":\"P38962\",\"1692\":\"P38966\",\"1693\":\"P38967\",\"1694\":\"P38968\",\"1695\":\"P38969\",\"1696\":\"P38970\",\"1697\":\"P38972\",\"1698\":\"P38985\",\"1699\":\"P38986\",\"1700\":\"P38987\",\"1701\":\"P38988\",\"1702\":\"P38989\",\"1703\":\"P38990\",\"1704\":\"P38992\",\"1705\":\"P38993\",\"1706\":\"P38994\",\"1707\":\"P38995\",\"1708\":\"P38996\",\"1709\":\"P38998\",\"1710\":\"P38999\",\"1711\":\"P39001\",\"1712\":\"P39002\",\"1713\":\"P39004;P39003\",\"1714\":\"P39005\",\"1715\":\"P39006\",\"1716\":\"P39007\",\"1717\":\"P39008\",\"1718\":\"P39009\",\"1719\":\"P39010\",\"1720\":\"P39011\",\"1721\":\"P39012\",\"1722\":\"P39013\",\"1723\":\"P39014\",\"1724\":\"P39015\",\"1725\":\"P39016\",\"1726\":\"P39073\",\"1727\":\"P39076\",\"1728\":\"P39077\",\"1729\":\"P39078\",\"1730\":\"P39079\",\"1731\":\"P39081\",\"1732\":\"P39083\",\"1733\":\"P39101\",\"1734\":\"P39102\",\"1735\":\"P39104\",\"1736\":\"P39105\",\"1737\":\"P39106\",\"1738\":\"P39107\",\"1739\":\"P39108\",\"1740\":\"P39109\",\"1741\":\"P39111\",\"1742\":\"P39112\",\"1743\":\"P39113\",\"1744\":\"P39515\",\"1745\":\"P39516\",\"1746\":\"P39517\",\"1747\":\"P39521\",\"1748\":\"P39522\",\"1749\":\"P39523\",\"1750\":\"P39524\",\"1751\":\"P39525\",\"1752\":\"P39526\",\"1753\":\"P39529\",\"1754\":\"P39531\",\"1755\":\"P39533\",\"1756\":\"P39535\",\"1757\":\"P39542\",\"1758\":\"P39543\",\"1759\":\"P39547\",\"1760\":\"P39548\",\"1761\":\"P39552;P53176\",\"1762\":\"P39676\",\"1763\":\"P39677\",\"1764\":\"P39678\",\"1765\":\"P39682\",\"1766\":\"P39683\",\"1767\":\"P39685\",\"1768\":\"P39702\",\"1769\":\"P39704\",\"1770\":\"P39705\",\"1771\":\"P39707\",\"1772\":\"P39713\",\"1773\":\"P39714\",\"1774\":\"P39715\",\"1775\":\"P39717\",\"1776\":\"P39718\",\"1777\":\"P39719\",\"1778\":\"P39720\",\"1779\":\"P39721\",\"1780\":\"P39722\",\"1781\":\"P39723\",\"1782\":\"P39724\",\"1783\":\"P39726\",\"1784\":\"P39727\",\"1785\":\"P39729\",\"1786\":\"P39730\",\"1787\":\"P39732\",\"1788\":\"P39742\",\"1789\":\"P39743\",\"1790\":\"P39744\",\"1791\":\"P39904\",\"1792\":\"P39923\",\"1793\":\"P39925\",\"1794\":\"P39926\",\"1795\":\"P39927\",\"1796\":\"P39928\",\"1797\":\"P39929\",\"1798\":\"P39931\",\"1799\":\"P39932\",\"1800\":\"P39935\",\"1801\":\"P39936\",\"1802\":\"P39938\",\"1803\":\"P39940\",\"1804\":\"P39944\",\"1805\":\"P39945\",\"1806\":\"P39946\",\"1807\":\"P39952\",\"1808\":\"P39953\",\"1809\":\"P39954\",\"1810\":\"P39955\",\"1811\":\"P39956\",\"1812\":\"P39958\",\"1813\":\"P39960\",\"1814\":\"P39962\",\"1815\":\"P39965\",\"1816\":\"P39966\",\"1817\":\"P39967\",\"1818\":\"P39968\",\"1819\":\"P39969\",\"1820\":\"P39976\",\"1821\":\"P39979\",\"1822\":\"P39980\",\"1823\":\"P39984\",\"1824\":\"P39985\",\"1825\":\"P39986\",\"1826\":\"P39990\",\"1827\":\"P39993\",\"1828\":\"P39994\",\"1829\":\"P39995\",\"1830\":\"P39996\",\"1831\":\"P39998\",\"1832\":\"P40002\",\"1833\":\"P40005\",\"1834\":\"P40006\",\"1835\":\"P40007\",\"1836\":\"P40008\",\"1837\":\"P40009\",\"1838\":\"P40010\",\"1839\":\"P40012\",\"1840\":\"P40013\",\"1841\":\"P40015\",\"1842\":\"P40016\",\"1843\":\"P40018\",\"1844\":\"P40022\",\"1845\":\"P40024\",\"1846\":\"P40026\",\"1847\":\"P40029\",\"1848\":\"P40030\",\"1849\":\"P40032\",\"1850\":\"P40033\",\"1851\":\"P40035\",\"1852\":\"P40037\",\"1853\":\"P40038\",\"1854\":\"P40039\",\"1855\":\"P40040\",\"1856\":\"P40043\",\"1857\":\"P40046\",\"1858\":\"P40047\",\"1859\":\"P40048\",\"1860\":\"P40050\",\"1861\":\"P40051\",\"1862\":\"P40053\",\"1863\":\"P40054\",\"1864\":\"P40055\",\"1865\":\"P40056\",\"1866\":\"P40059\",\"1867\":\"P40060\",\"1868\":\"P40061\",\"1869\":\"P40064\",\"1870\":\"P40066\",\"1871\":\"P40069\",\"1872\":\"P40070\",\"1873\":\"P40071\",\"1874\":\"P40073\",\"1875\":\"P40074\",\"1876\":\"P40075\",\"1877\":\"P40078\",\"1878\":\"P40079\",\"1879\":\"P40080\",\"1880\":\"P40081\",\"1881\":\"P40086\",\"1882\":\"P40087\",\"1883\":\"P40088\",\"1884\":\"P40089\",\"1885\":\"P40090\",\"1886\":\"P40091\",\"1887\":\"P40093\",\"1888\":\"P40094\",\"1889\":\"P40098\",\"1890\":\"P40099\",\"1891\":\"P40106\",\"1892\":\"P40150\",\"1893\":\"P40151\",\"1894\":\"P40152\",\"1895\":\"P40154\",\"1896\":\"P40155\",\"1897\":\"P40157\",\"1898\":\"P40159\",\"1899\":\"P40160\",\"1900\":\"P40161\",\"1901\":\"P40165\",\"1902\":\"P40169\",\"1903\":\"P40185\",\"1904\":\"P40202\",\"1905\":\"P40206\",\"1906\":\"P40207\",\"1907\":\"P40208\",\"1908\":\"P40210\",\"1909\":\"P40212\",\"1910\":\"P40215\",\"1911\":\"P40217\",\"1912\":\"P40302\",\"1913\":\"P40303\",\"1914\":\"P40308\",\"1915\":\"P40309\",\"1916\":\"P40312\",\"1917\":\"P40317\",\"1918\":\"P40318\",\"1919\":\"P40319\",\"1920\":\"P40325\",\"1921\":\"P40327\",\"1922\":\"P40328\",\"1923\":\"P40335\",\"1924\":\"P40339\",\"1925\":\"P40340\",\"1926\":\"P40341\",\"1927\":\"P40343\",\"1928\":\"P40345\",\"1929\":\"P40347\",\"1930\":\"P40348\",\"1931\":\"P40350\",\"1932\":\"P40352\",\"1933\":\"P40353\",\"1934\":\"P40354\",\"1935\":\"P40355\",\"1936\":\"P40356\",\"1937\":\"P40357\",\"1938\":\"P40358\",\"1939\":\"P40360\",\"1940\":\"P40362\",\"1941\":\"P40363\",\"1942\":\"P40364\",\"1943\":\"P40366\",\"1944\":\"P40367\",\"1945\":\"P40368\",\"1946\":\"P40395\",\"1947\":\"P40413\",\"1948\":\"P40414\",\"1949\":\"P40416\",\"1950\":\"P40422\",\"1951\":\"P40433\",\"1952\":\"P40449\",\"1953\":\"P40450\",\"1954\":\"P40452\",\"1955\":\"P40453\",\"1956\":\"P40456\",\"1957\":\"P40457\",\"1958\":\"P40459\",\"1959\":\"P40460\",\"1960\":\"P40462\",\"1961\":\"P40463\",\"1962\":\"P40466\",\"1963\":\"P40467\",\"1964\":\"P40468\",\"1965\":\"P40469\",\"1966\":\"P40470\",\"1967\":\"P40471\",\"1968\":\"P40472\",\"1969\":\"P40476\",\"1970\":\"P40477\",\"1971\":\"P40478\",\"1972\":\"P40480\",\"1973\":\"P40481\",\"1974\":\"P40482\",\"1975\":\"P40483\",\"1976\":\"P40484\",\"1977\":\"P40485\",\"1978\":\"P40487\",\"1979\":\"P40491\",\"1980\":\"P40492\",\"1981\":\"P40493\",\"1982\":\"P40494\",\"1983\":\"P40495\",\"1984\":\"P40496\",\"1985\":\"P40498\",\"1986\":\"P40499\",\"1987\":\"P40501\",\"1988\":\"P40504\",\"1989\":\"P40505\",\"1990\":\"P40506\",\"1991\":\"P40507\",\"1992\":\"P40508\",\"1993\":\"P40509\",\"1994\":\"P40510\",\"1995\":\"P40513\",\"1996\":\"P40515\",\"1997\":\"P40516\",\"1998\":\"P40517\",\"1999\":\"P40518\",\"2000\":\"P40522\",\"2001\":\"P40523\",\"2002\":\"P40526\",\"2003\":\"P40527\",\"2004\":\"P40528\",\"2005\":\"P40529\",\"2006\":\"P40530\",\"2007\":\"P40531\",\"2008\":\"P40532\",\"2009\":\"P40533\",\"2010\":\"P40535\",\"2011\":\"P40540\",\"2012\":\"P40541\",\"2013\":\"P40545\",\"2014\":\"P40546\",\"2015\":\"P40547\",\"2016\":\"P40548\",\"2017\":\"P40549\",\"2018\":\"P40553\",\"2019\":\"P40555\",\"2020\":\"P40557\",\"2021\":\"P40559\",\"2022\":\"P40561\",\"2023\":\"P40562\",\"2024\":\"P40563\",\"2025\":\"P40564\",\"2026\":\"P40566\",\"2027\":\"P40567\",\"2028\":\"P40576\",\"2029\":\"P40578\",\"2030\":\"P40579\",\"2031\":\"P40580\",\"2032\":\"P40581\",\"2033\":\"P40582\",\"2034\":\"P40693\",\"2035\":\"P40825-2;P40825\",\"2036\":\"P40850\",\"2037\":\"P40851\",\"2038\":\"P40856\",\"2039\":\"P40858\",\"2040\":\"P40890;P40438\",\"2041\":\"P40893\",\"2042\":\"P40897\",\"2043\":\"P40955\",\"2044\":\"P40956\",\"2045\":\"P40957\",\"2046\":\"P40959\",\"2047\":\"P40961\",\"2048\":\"P40962\",\"2049\":\"P40963\",\"2050\":\"P40969\",\"2051\":\"P40970\",\"2052\":\"P40971\",\"2053\":\"P40986\",\"2054\":\"P40988\",\"2055\":\"P40989\",\"2056\":\"P40990\",\"2057\":\"P40991\",\"2058\":\"P40994\",\"2059\":\"P41056\",\"2060\":\"P41057\",\"2061\":\"P41058\",\"2062\":\"P41277\",\"2063\":\"P41318\",\"2064\":\"P41338\",\"2065\":\"P41543\",\"2066\":\"P41696\",\"2067\":\"P41697\",\"2068\":\"P41734\",\"2069\":\"P41735\",\"2070\":\"P41800\",\"2071\":\"P41805\",\"2072\":\"P41807\",\"2073\":\"P41810\",\"2074\":\"P41811\",\"2075\":\"P41812\",\"2076\":\"P41813\",\"2077\":\"P41814\",\"2078\":\"P41815\",\"2079\":\"P41818\",\"2080\":\"P41819\",\"2081\":\"P41832\",\"2082\":\"P41834\",\"2083\":\"P41835\",\"2084\":\"P41895\",\"2085\":\"P41896\",\"2086\":\"P41903\",\"2087\":\"P41910\",\"2088\":\"P41911\",\"2089\":\"P41920\",\"2090\":\"P41921-2;P41921\",\"2091\":\"P41940\",\"2092\":\"P42073\",\"2093\":\"P42223\",\"2094\":\"P42826\",\"2095\":\"P42835\",\"2096\":\"P42836\",\"2097\":\"P42837\",\"2098\":\"P42838\",\"2099\":\"P42839\",\"2100\":\"P42840\",\"2101\":\"P42841\",\"2102\":\"P42842\",\"2103\":\"P42843\",\"2104\":\"P42844\",\"2105\":\"P42845\",\"2106\":\"P42846\",\"2107\":\"P42847\",\"2108\":\"P42900\",\"2109\":\"P42934\",\"2110\":\"P42935\",\"2111\":\"P42940\",\"2112\":\"P42941\",\"2113\":\"P42942\",\"2114\":\"P42943\",\"2115\":\"P42945\",\"2116\":\"P42949\",\"2117\":\"P42951\",\"2118\":\"P43122\",\"2119\":\"P43123\",\"2120\":\"P43124\",\"2121\":\"P43321\",\"2122\":\"P43497\",\"2123\":\"P43535\",\"2124\":\"P43554\",\"2125\":\"P43555\",\"2126\":\"P43556\",\"2127\":\"P43557\",\"2128\":\"P43558\",\"2129\":\"P43560\",\"2130\":\"P43561\",\"2131\":\"P43563\",\"2132\":\"P43565\",\"2133\":\"P43567\",\"2134\":\"P43569\",\"2135\":\"P43570\",\"2136\":\"P43571\",\"2137\":\"P43572\",\"2138\":\"P43573\",\"2139\":\"P43574\",\"2140\":\"P43577\",\"2141\":\"P43579\",\"2142\":\"P43582\",\"2143\":\"P43583\",\"2144\":\"P43585\",\"2145\":\"P43586\",\"2146\":\"P43588\",\"2147\":\"P43589\",\"2148\":\"P43590\",\"2149\":\"P43592\",\"2150\":\"P43593\",\"2151\":\"P43594\",\"2152\":\"P43596\",\"2153\":\"P43597\",\"2154\":\"P43599\",\"2155\":\"P43601\",\"2156\":\"P43603\",\"2157\":\"P43604\",\"2158\":\"P43606\",\"2159\":\"P43609\",\"2160\":\"P43610\",\"2161\":\"P43611\",\"2162\":\"P43612\",\"2163\":\"P43613\",\"2164\":\"P43616\",\"2165\":\"P43617\",\"2166\":\"P43619\",\"2167\":\"P43620\",\"2168\":\"P43621\",\"2169\":\"P43633\",\"2170\":\"P43636\",\"2171\":\"P43637\",\"2172\":\"P43638\",\"2173\":\"P43639\",\"2174\":\"P45818\",\"2175\":\"P45976\",\"2176\":\"P45978\",\"2177\":\"P46151\",\"2178\":\"P46367\",\"2179\":\"P46654\",\"2180\":\"P46655\",\"2181\":\"P46669\",\"2182\":\"P46671\",\"2183\":\"P46672\",\"2184\":\"P46673\",\"2185\":\"P46674\",\"2186\":\"P46675\",\"2187\":\"P46676\",\"2188\":\"P46677\",\"2189\":\"P46678\",\"2190\":\"P46680\",\"2191\":\"P46681\",\"2192\":\"P46682\",\"2193\":\"P46683\",\"2194\":\"P46784\",\"2195\":\"P46944\",\"2196\":\"P46946\",\"2197\":\"P46947\",\"2198\":\"P46948\",\"2199\":\"P46949\",\"2200\":\"P46950\",\"2201\":\"P46951\",\"2202\":\"P46956\",\"2203\":\"P46957\",\"2204\":\"P46959\",\"2205\":\"P46962\",\"2206\":\"P46963\",\"2207\":\"P46964\",\"2208\":\"P46965\",\"2209\":\"P46969\",\"2210\":\"P46970\",\"2211\":\"P46971\",\"2212\":\"P46973\",\"2213\":\"P46982\",\"2214\":\"P46985\",\"2215\":\"P46988\",\"2216\":\"P46989\",\"2217\":\"P46990\",\"2218\":\"P46992\",\"2219\":\"P46995\",\"2220\":\"P47001\",\"2221\":\"P47006\",\"2222\":\"P47008\",\"2223\":\"P47013\",\"2224\":\"P47014\",\"2225\":\"P47015\",\"2226\":\"P47017\",\"2227\":\"P47018\",\"2228\":\"P47019\",\"2229\":\"P47025\",\"2230\":\"P47027\",\"2231\":\"P47029\",\"2232\":\"P47031\",\"2233\":\"P47035\",\"2234\":\"P47037\",\"2235\":\"P47039\",\"2236\":\"P47041\",\"2237\":\"P47042\",\"2238\":\"P47044\",\"2239\":\"P47045\",\"2240\":\"P47047\",\"2241\":\"P47048\",\"2242\":\"P47049\",\"2243\":\"P47050\",\"2244\":\"P47051\",\"2245\":\"P47054\",\"2246\":\"P47057\",\"2247\":\"P47061\",\"2248\":\"P47068\",\"2249\":\"P47069\",\"2250\":\"P47072\",\"2251\":\"P47075\",\"2252\":\"P47076\",\"2253\":\"P47077\",\"2254\":\"P47079\",\"2255\":\"P47082\",\"2256\":\"P47083\",\"2257\":\"P47084\",\"2258\":\"P47085\",\"2259\":\"P47086\",\"2260\":\"P47089\",\"2261\":\"P47090\",\"2262\":\"P47093\",\"2263\":\"P47095\",\"2264\":\"P47096\",\"2265\":\"P47100\",\"2266\":\"P47103\",\"2267\":\"P47104\",\"2268\":\"P47108\",\"2269\":\"P47110\",\"2270\":\"P47112\",\"2271\":\"P47113\",\"2272\":\"P47114\",\"2273\":\"P47116\",\"2274\":\"P47117\",\"2275\":\"P47119\",\"2276\":\"P47120\",\"2277\":\"P47122\",\"2278\":\"P47124\",\"2279\":\"P47125\",\"2280\":\"P47127\",\"2281\":\"P47129\",\"2282\":\"P47130\",\"2283\":\"P47133\",\"2284\":\"P47135\",\"2285\":\"P47137\",\"2286\":\"P47139\",\"2287\":\"P47140\",\"2288\":\"P47141\",\"2289\":\"P47143\",\"2290\":\"P47144\",\"2291\":\"P47147\",\"2292\":\"P47148\",\"2293\":\"P47150\",\"2294\":\"P47154\",\"2295\":\"P47155\",\"2296\":\"P47158\",\"2297\":\"P47160\",\"2298\":\"P47161\",\"2299\":\"P47166\",\"2300\":\"P47169\",\"2301\":\"P47170\",\"2302\":\"P47171\",\"2303\":\"P47173\",\"2304\":\"P47175\",\"2305\":\"P47176\",\"2306\":\"P47180\",\"2307\":\"P47190\",\"2308\":\"P47771\",\"2309\":\"P47818\",\"2310\":\"P47822\",\"2311\":\"P47912\",\"2312\":\"P48015\",\"2313\":\"P48016\",\"2314\":\"P48164\",\"2315\":\"P48231\",\"2316\":\"P48234\",\"2317\":\"P48236\",\"2318\":\"P48237\",\"2319\":\"P48240\",\"2320\":\"P48353\",\"2321\":\"P48360\",\"2322\":\"P48361\",\"2323\":\"P48362\",\"2324\":\"P48363\",\"2325\":\"P48365\",\"2326\":\"P48412\",\"2327\":\"P48415\",\"2328\":\"P48439\",\"2329\":\"P48445\",\"2330\":\"P48510\",\"2331\":\"P48524\",\"2332\":\"P48525\",\"2333\":\"P48526\",\"2334\":\"P48527\",\"2335\":\"P48562\",\"2336\":\"P48563\",\"2337\":\"P48564\",\"2338\":\"P48566\",\"2339\":\"P48567\",\"2340\":\"P48570\",\"2341\":\"P48582\",\"2342\":\"P48589\",\"2343\":\"P48606\",\"2344\":\"P48743\",\"2345\":\"P48813\",\"2346\":\"P48836\",\"2347\":\"P48837\",\"2348\":\"P49017\",\"2349\":\"P49018\",\"2350\":\"P49089\",\"2351\":\"P49090\",\"2352\":\"P49095\",\"2353\":\"P49166\",\"2354\":\"P49167\",\"2355\":\"P49334\",\"2356\":\"P49367\",\"2357\":\"P49435\",\"2358\":\"P49573\",\"2359\":\"P49626\",\"2360\":\"P49686\",\"2361\":\"P49687\",\"2362\":\"P49723\",\"2363\":\"P49775\",\"2364\":\"P49954\",\"2365\":\"P49955\",\"2366\":\"P49956\",\"2367\":\"P49957\",\"2368\":\"P50076\",\"2369\":\"P50077\",\"2370\":\"P50079\",\"2371\":\"P50085\",\"2372\":\"P50086\",\"2373\":\"P50087\",\"2374\":\"P50089\",\"2375\":\"P50090\",\"2376\":\"P50094\",\"2377\":\"P50095\",\"2378\":\"P50101\",\"2379\":\"P50102\",\"2380\":\"P50104\",\"2381\":\"P50105\",\"2382\":\"P50106\",\"2383\":\"P50107\",\"2384\":\"P50108\",\"2385\":\"P50109\",\"2386\":\"P50110\",\"2387\":\"P50276\",\"2388\":\"P50278\",\"2389\":\"P50623\",\"2390\":\"P50861\",\"2391\":\"P50874\",\"2392\":\"P50875\",\"2393\":\"P50896\",\"2394\":\"P50942\",\"2395\":\"P50944\",\"2396\":\"P50945\",\"2397\":\"P50946\",\"2398\":\"P50947\",\"2399\":\"P51401\",\"2400\":\"P51402\",\"2401\":\"P51534\",\"2402\":\"P51601\",\"2403\":\"P51862\",\"2404\":\"P51996\",\"2405\":\"P51998\",\"2406\":\"P52286\",\"2407\":\"P52290\",\"2408\":\"P52488\",\"2409\":\"P52489\",\"2410\":\"P52490\",\"2411\":\"P52553\",\"2412\":\"P52593\",\"2413\":\"P52867\",\"2414\":\"P52870\",\"2415\":\"P52871\",\"2416\":\"P52891\",\"2417\":\"P52892\",\"2418\":\"P52893\",\"2419\":\"P52910\",\"2420\":\"P52911\",\"2421\":\"P52917\",\"2422\":\"P52918\",\"2423\":\"P52919\",\"2424\":\"P52920\",\"2425\":\"P52924\",\"2426\":\"P53008\",\"2427\":\"P53009\",\"2428\":\"P53010\",\"2429\":\"P53011\",\"2430\":\"P53012\",\"2431\":\"P53037\",\"2432\":\"P53040\",\"2433\":\"P53043\",\"2434\":\"P53044\",\"2435\":\"P53045\",\"2436\":\"P53047\",\"2437\":\"P53049\",\"2438\":\"P53059\",\"2439\":\"P53062\",\"2440\":\"P53063\",\"2441\":\"P53064\",\"2442\":\"P53065\",\"2443\":\"P53066\",\"2444\":\"P53067\",\"2445\":\"P53070\",\"2446\":\"P53072\",\"2447\":\"P53073\",\"2448\":\"P53075\",\"2449\":\"P53076\",\"2450\":\"P53078\",\"2451\":\"P53079\",\"2452\":\"P53081\",\"2453\":\"P53082\",\"2454\":\"P53083\",\"2455\":\"P53086\",\"2456\":\"P53088\",\"2457\":\"P53090\",\"2458\":\"P53091\",\"2459\":\"P53093\",\"2460\":\"P53094\",\"2461\":\"P53095\",\"2462\":\"P53096\",\"2463\":\"P53099\",\"2464\":\"P53100\",\"2465\":\"P53101\",\"2466\":\"P53104\",\"2467\":\"P53107\",\"2468\":\"P53108\",\"2469\":\"P53109\",\"2470\":\"P53110\",\"2471\":\"P53111\",\"2472\":\"P53112\",\"2473\":\"P53114\",\"2474\":\"P53115\",\"2475\":\"P53119\",\"2476\":\"P53120\",\"2477\":\"P53121\",\"2478\":\"P53125\",\"2479\":\"P53128\",\"2480\":\"P53129\",\"2481\":\"P53131\",\"2482\":\"P53134\",\"2483\":\"P53136\",\"2484\":\"P53137\",\"2485\":\"P53139\",\"2486\":\"P53140\",\"2487\":\"P53141\",\"2488\":\"P53145\",\"2489\":\"P53146\",\"2490\":\"P53152\",\"2491\":\"P53154\",\"2492\":\"P53155\",\"2493\":\"P53159\",\"2494\":\"P53163\",\"2495\":\"P53164\",\"2496\":\"P53165\",\"2497\":\"P53166\",\"2498\":\"P53168\",\"2499\":\"P53169\",\"2500\":\"P53170\",\"2501\":\"P53171\",\"2502\":\"P53172\",\"2503\":\"P53173\",\"2504\":\"P53174\",\"2505\":\"P53177\",\"2506\":\"P53178\",\"2507\":\"P53179\",\"2508\":\"P53183\",\"2509\":\"P53184\",\"2510\":\"P53189\",\"2511\":\"P53191\",\"2512\":\"P53192\",\"2513\":\"P53193\",\"2514\":\"P53195\",\"2515\":\"P53198\",\"2516\":\"P53199\",\"2517\":\"P53200\",\"2518\":\"P53201\",\"2519\":\"P53202\",\"2520\":\"P53203\",\"2521\":\"P53204\",\"2522\":\"P53206\",\"2523\":\"P53207\",\"2524\":\"P53210\",\"2525\":\"P53212\",\"2526\":\"P53215\",\"2527\":\"P53217\",\"2528\":\"P53218\",\"2529\":\"P53219\",\"2530\":\"P53220\",\"2531\":\"P53221\",\"2532\":\"P53224\",\"2533\":\"P53228\",\"2534\":\"P53230\",\"2535\":\"P53235\",\"2536\":\"P53236\",\"2537\":\"P53238\",\"2538\":\"P53241\",\"2539\":\"P53244\",\"2540\":\"P53246\",\"2541\":\"P53248\",\"2542\":\"P53250\",\"2543\":\"P53251\",\"2544\":\"P53252\",\"2545\":\"P53253\",\"2546\":\"P53254\",\"2547\":\"P53255\",\"2548\":\"P53256\",\"2549\":\"P53258\",\"2550\":\"P53261\",\"2551\":\"P53262\",\"2552\":\"P53265\",\"2553\":\"P53266\",\"2554\":\"P53267\",\"2555\":\"P53270\",\"2556\":\"P53271\",\"2557\":\"P53272\",\"2558\":\"P53273\",\"2559\":\"P53274\",\"2560\":\"P53276\",\"2561\":\"P53277\",\"2562\":\"P53278\",\"2563\":\"P53280\",\"2564\":\"P53281\",\"2565\":\"P53285\",\"2566\":\"P53289\",\"2567\":\"P53290\",\"2568\":\"P53292\",\"2569\":\"P53295\",\"2570\":\"P53296\",\"2571\":\"P53297\",\"2572\":\"P53299\",\"2573\":\"P53301\",\"2574\":\"P53303\",\"2575\":\"P53304\",\"2576\":\"P53305\",\"2577\":\"P53309\",\"2578\":\"P53311\",\"2579\":\"P53312\",\"2580\":\"P53313\",\"2581\":\"P53314\",\"2582\":\"P53316\",\"2583\":\"P53317\",\"2584\":\"P53318\",\"2585\":\"P53319\",\"2586\":\"P53320\",\"2587\":\"P53322\",\"2588\":\"P53324\",\"2589\":\"P53326\",\"2590\":\"P53327\",\"2591\":\"P53330\",\"2592\":\"P53331\",\"2593\":\"P53332\",\"2594\":\"P53333\",\"2595\":\"P53334\",\"2596\":\"P53335\",\"2597\":\"P53336\",\"2598\":\"P53337\",\"2599\":\"P53344\",\"2600\":\"P53378\",\"2601\":\"P53379\",\"2602\":\"P53388\",\"2603\":\"P53389\",\"2604\":\"P53394\",\"2605\":\"P53437\",\"2606\":\"P53438\",\"2607\":\"P53538\",\"2608\":\"P53549\",\"2609\":\"P53550\",\"2610\":\"P53551\",\"2611\":\"P53552\",\"2612\":\"P53598\",\"2613\":\"P53600\",\"2614\":\"P53604-2\",\"2615\":\"P53615\",\"2616\":\"P53616\",\"2617\":\"P53617\",\"2618\":\"P53622\",\"2619\":\"P53628\",\"2620\":\"P53629\",\"2621\":\"P53632\",\"2622\":\"P53633\",\"2623\":\"P53685\",\"2624\":\"P53691\",\"2625\":\"P53720\",\"2626\":\"P53721\",\"2627\":\"P53722\",\"2628\":\"P53723\",\"2629\":\"P53724\",\"2630\":\"P53725\",\"2631\":\"P53727\",\"2632\":\"P53728\",\"2633\":\"P53729\",\"2634\":\"P53730\",\"2635\":\"P53731\",\"2636\":\"P53733\",\"2637\":\"P53734\",\"2638\":\"P53735\",\"2639\":\"P53736\",\"2640\":\"P53738\",\"2641\":\"P53739\",\"2642\":\"P53740\",\"2643\":\"P53741\",\"2644\":\"P53742\",\"2645\":\"P53743\",\"2646\":\"P53745\",\"2647\":\"P53751\",\"2648\":\"P53752\",\"2649\":\"P53759\",\"2650\":\"P53769\",\"2651\":\"P53819;P0CX15;P0CX14;Q3E7X8;Q08995\",\"2652\":\"P53822;P40587\",\"2653\":\"P53829\",\"2654\":\"P53834\",\"2655\":\"P53836\",\"2656\":\"P53839\",\"2657\":\"P53840\",\"2658\":\"P53843\",\"2659\":\"P53844\",\"2660\":\"P53845\",\"2661\":\"P53847\",\"2662\":\"P53848\",\"2663\":\"P53849\",\"2664\":\"P53851\",\"2665\":\"P53852\",\"2666\":\"P53854\",\"2667\":\"P53855\",\"2668\":\"P53857\",\"2669\":\"P53858\",\"2670\":\"P53859\",\"2671\":\"P53860\",\"2672\":\"P53863\",\"2673\":\"P53865\",\"2674\":\"P53866\",\"2675\":\"P53868\",\"2676\":\"P53870\",\"2677\":\"P53872\",\"2678\":\"P53874\",\"2679\":\"P53875\",\"2680\":\"P53877\",\"2681\":\"P53878\",\"2682\":\"P53879\",\"2683\":\"P53881\",\"2684\":\"P53883\",\"2685\":\"P53885\",\"2686\":\"P53886\",\"2687\":\"P53889\",\"2688\":\"P53890\",\"2689\":\"P53892\",\"2690\":\"P53893\",\"2691\":\"P53894\",\"2692\":\"P53895\",\"2693\":\"P53896\",\"2694\":\"P53897\",\"2695\":\"P53898\",\"2696\":\"P53899\",\"2697\":\"P53900\",\"2698\":\"P53901\",\"2699\":\"P53903\",\"2700\":\"P53905\",\"2701\":\"P53909\",\"2702\":\"P53911\",\"2703\":\"P53912\",\"2704\":\"P53914\",\"2705\":\"P53915\",\"2706\":\"P53917\",\"2707\":\"P53919\",\"2708\":\"P53920\",\"2709\":\"P53923\",\"2710\":\"P53924\",\"2711\":\"P53925\",\"2712\":\"P53927\",\"2713\":\"P53929\",\"2714\":\"P53930\",\"2715\":\"P53932\",\"2716\":\"P53935\",\"2717\":\"P53938\",\"2718\":\"P53940\",\"2719\":\"P53941\",\"2720\":\"P53942\",\"2721\":\"P53943\",\"2722\":\"P53946\",\"2723\":\"P53947\",\"2724\":\"P53950\",\"2725\":\"P53951\",\"2726\":\"P53952\",\"2727\":\"P53953\",\"2728\":\"P53954\",\"2729\":\"P53955\",\"2730\":\"P53958\",\"2731\":\"P53959\",\"2732\":\"P53960\",\"2733\":\"P53962\",\"2734\":\"P53966\",\"2735\":\"P53968\",\"2736\":\"P53969\",\"2737\":\"P53971\",\"2738\":\"P53972\",\"2739\":\"P53973\",\"2740\":\"P53981\",\"2741\":\"P53982\",\"2742\":\"P53983\",\"2743\":\"P54000\",\"2744\":\"P54003\",\"2745\":\"P54005\",\"2746\":\"P54070\",\"2747\":\"P54074\",\"2748\":\"P54113\",\"2749\":\"P54114\",\"2750\":\"P54115\",\"2751\":\"P54730\",\"2752\":\"P54780\",\"2753\":\"P54781\",\"2754\":\"P54783\",\"2755\":\"P54784\",\"2756\":\"P54785\",\"2757\":\"P54787\",\"2758\":\"P54790\",\"2759\":\"P54791\",\"2760\":\"P54837\",\"2761\":\"P54838\",\"2762\":\"P54839\",\"2763\":\"P54857\",\"2764\":\"P54858\",\"2765\":\"P54860\",\"2766\":\"P54861\",\"2767\":\"P54867\",\"2768\":\"P54885\",\"2769\":\"P54964\",\"2770\":\"P54999\",\"2771\":\"P56628\",\"2772\":\"P57743\",\"2773\":\"P57744\",\"2774\":\"P60010\",\"2775\":\"P61830\",\"2776\":\"P69771\",\"2777\":\"P69850\",\"2778\":\"P80210\",\"2779\":\"P80428\",\"2780\":\"P80667\",\"2781\":\"P80967\",\"2782\":\"P81449\",\"2783\":\"P81450\",\"2784\":\"P81451\",\"2785\":\"P87108\",\"2786\":\"P87262;P40525\",\"2787\":\"P89102\",\"2788\":\"P89105\",\"2789\":\"P89886\",\"2790\":\"Q00055\",\"2791\":\"Q00245\",\"2792\":\"Q00246\",\"2793\":\"Q00362\",\"2794\":\"Q00402\",\"2795\":\"Q00416\",\"2796\":\"Q00539\",\"2797\":\"Q00578\",\"2798\":\"Q00582\",\"2799\":\"Q00618\",\"2800\":\"Q00684\",\"2801\":\"Q00711\",\"2802\":\"Q00764\",\"2803\":\"Q00772\",\"2804\":\"Q00776\",\"2805\":\"Q00816\",\"2806\":\"Q00873\",\"2807\":\"Q00916\",\"2808\":\"Q00955\",\"2809\":\"Q01080\",\"2810\":\"Q01159\",\"2811\":\"Q01163\",\"2812\":\"Q01217\",\"2813\":\"Q01329\",\"2814\":\"Q01389\",\"2815\":\"Q01448\",\"2816\":\"Q01454\",\"2817\":\"Q01476\",\"2818\":\"Q01477\",\"2819\":\"Q01519\",\"2820\":\"Q01532-2;Q01532\",\"2821\":\"Q01560\",\"2822\":\"Q01590\",\"2823\":\"Q01662\",\"2824\":\"Q01722\",\"2825\":\"Q01802\",\"2826\":\"Q01846\",\"2827\":\"Q01852\",\"2828\":\"Q01855\",\"2829\":\"Q01896\",\"2830\":\"Q01919\",\"2831\":\"Q01939\",\"2832\":\"Q01976-2;Q01976\",\"2833\":\"Q02046\",\"2834\":\"Q02100\",\"2835\":\"Q02159\",\"2836\":\"Q02196\",\"2837\":\"Q02197\",\"2838\":\"Q02199\",\"2839\":\"Q02201\",\"2840\":\"Q02204\",\"2841\":\"Q02205\",\"2842\":\"Q02206\",\"2843\":\"Q02207\",\"2844\":\"Q02208\",\"2845\":\"Q02209\",\"2846\":\"Q02256\",\"2847\":\"Q02260\",\"2848\":\"Q02326\",\"2849\":\"Q02336\",\"2850\":\"Q02354\",\"2851\":\"Q02455\",\"2852\":\"Q02457\",\"2853\":\"Q02486\",\"2854\":\"Q02516\",\"2855\":\"Q02554\",\"2856\":\"Q02555\",\"2857\":\"Q02608\",\"2858\":\"Q02629\",\"2859\":\"Q02630\",\"2860\":\"Q02642\",\"2861\":\"Q02647\",\"2862\":\"Q02648\",\"2863\":\"Q02724\",\"2864\":\"Q02725\",\"2865\":\"Q02753\",\"2866\":\"Q02754\",\"2867\":\"Q02767\",\"2868\":\"Q02771\",\"2869\":\"Q02772\",\"2870\":\"Q02773\",\"2871\":\"Q02774\",\"2872\":\"Q02775\",\"2873\":\"Q02776\",\"2874\":\"Q02784\",\"2875\":\"Q02785\",\"2876\":\"Q02792\",\"2877\":\"Q02793\",\"2878\":\"Q02795\",\"2879\":\"Q02796\",\"2880\":\"Q02804\",\"2881\":\"Q02805\",\"2882\":\"Q02821\",\"2883\":\"Q02825\",\"2884\":\"Q02863\",\"2885\":\"Q02866\",\"2886\":\"Q02873\",\"2887\":\"Q02875\",\"2888\":\"Q02883\",\"2889\":\"Q02884\",\"2890\":\"Q02887\",\"2891\":\"Q02888\",\"2892\":\"Q02890\",\"2893\":\"Q02892\",\"2894\":\"Q02895\",\"2895\":\"Q02908\",\"2896\":\"Q02931\",\"2897\":\"Q02932\",\"2898\":\"Q02933\",\"2899\":\"Q02939\",\"2900\":\"Q02948\",\"2901\":\"Q02950\",\"2902\":\"Q02959\",\"2903\":\"Q02969\",\"2904\":\"Q02979\",\"2905\":\"Q03002\",\"2906\":\"Q03010\",\"2907\":\"Q03012\",\"2908\":\"Q03016\",\"2909\":\"Q03020\",\"2910\":\"Q03028\",\"2911\":\"Q03034\",\"2912\":\"Q03048\",\"2913\":\"Q03063\",\"2914\":\"Q03067\",\"2915\":\"Q03071\",\"2916\":\"Q03081\",\"2917\":\"Q03088\",\"2918\":\"Q03102\",\"2919\":\"Q03103\",\"2920\":\"Q03104\",\"2921\":\"Q03124\",\"2922\":\"Q03151\",\"2923\":\"Q03153\",\"2924\":\"Q03161\",\"2925\":\"Q03177\",\"2926\":\"Q03178\",\"2927\":\"Q03193\",\"2928\":\"Q03195\",\"2929\":\"Q03201\",\"2930\":\"Q03208\",\"2931\":\"Q03212\",\"2932\":\"Q03214\",\"2933\":\"Q03218\",\"2934\":\"Q03219\",\"2935\":\"Q03233\",\"2936\":\"Q03246\",\"2937\":\"Q03262\",\"2938\":\"Q03264\",\"2939\":\"Q03280\",\"2940\":\"Q03281\",\"2941\":\"Q03290\",\"2942\":\"Q03305\",\"2943\":\"Q03306\",\"2944\":\"Q03308\",\"2945\":\"Q03322\",\"2946\":\"Q03323\",\"2947\":\"Q03327\",\"2948\":\"Q03330\",\"2949\":\"Q03337\",\"2950\":\"Q03338\",\"2951\":\"Q03361\",\"2952\":\"Q03362\",\"2953\":\"Q03370\",\"2954\":\"Q03373\",\"2955\":\"Q03388\",\"2956\":\"Q03390\",\"2957\":\"Q03407\",\"2958\":\"Q03419\",\"2959\":\"Q03429\",\"2960\":\"Q03430\",\"2961\":\"Q03433\",\"2962\":\"Q03434\",\"2963\":\"Q03435\",\"2964\":\"Q03441\",\"2965\":\"Q03446\",\"2966\":\"Q03455\",\"2967\":\"Q03466\",\"2968\":\"Q03494\",\"2969\":\"Q03496\",\"2970\":\"Q03497\",\"2971\":\"Q03503\",\"2972\":\"Q03508\",\"2973\":\"Q03516\",\"2974\":\"Q03525\",\"2975\":\"Q03529\",\"2976\":\"Q03532\",\"2977\":\"Q03533\",\"2978\":\"Q03557\",\"2979\":\"Q03558\",\"2980\":\"Q03559\",\"2981\":\"Q03579\",\"2982\":\"Q03612\",\"2983\":\"Q03629\",\"2984\":\"Q03630\",\"2985\":\"Q03631\",\"2986\":\"Q03640\",\"2987\":\"Q03648\",\"2988\":\"Q03649\",\"2989\":\"Q03653\",\"2990\":\"Q03654\",\"2991\":\"Q03655\",\"2992\":\"Q03656\",\"2993\":\"Q03660\",\"2994\":\"Q03661\",\"2995\":\"Q03667\",\"2996\":\"Q03677\",\"2997\":\"Q03687\",\"2998\":\"Q03690\",\"2999\":\"Q03691\",\"3000\":\"Q03702\",\"3001\":\"Q03705\",\"3002\":\"Q03707\",\"3003\":\"Q03713\",\"3004\":\"Q03714\",\"3005\":\"Q03718\",\"3006\":\"Q03722\",\"3007\":\"Q03723\",\"3008\":\"Q03730\",\"3009\":\"Q03735\",\"3010\":\"Q03750\",\"3011\":\"Q03758\",\"3012\":\"Q03759\",\"3013\":\"Q03761\",\"3014\":\"Q03768\",\"3015\":\"Q03769\",\"3016\":\"Q03771\",\"3017\":\"Q03772\",\"3018\":\"Q03774\",\"3019\":\"Q03776\",\"3020\":\"Q03778\",\"3021\":\"Q03780\",\"3022\":\"Q03782\",\"3023\":\"Q03784\",\"3024\":\"Q03786\",\"3025\":\"Q03790\",\"3026\":\"Q03792\",\"3027\":\"Q03795\",\"3028\":\"Q03798\",\"3029\":\"Q03799\",\"3030\":\"Q03823\",\"3031\":\"Q03833\",\"3032\":\"Q03834\",\"3033\":\"Q03835\",\"3034\":\"Q03862\",\"3035\":\"Q03880\",\"3036\":\"Q03897\",\"3037\":\"Q03898\",\"3038\":\"Q03900\",\"3039\":\"Q03921\",\"3040\":\"Q03940\",\"3041\":\"Q03941\",\"3042\":\"Q03944\",\"3043\":\"Q03956\",\"3044\":\"Q03957\",\"3045\":\"Q03973\",\"3046\":\"Q03976\",\"3047\":\"Q04002\",\"3048\":\"Q04003\",\"3049\":\"Q04004\",\"3050\":\"Q04013\",\"3051\":\"Q04031\",\"3052\":\"Q04033\",\"3053\":\"Q04048\",\"3054\":\"Q04049\",\"3055\":\"Q04053\",\"3056\":\"Q04062\",\"3057\":\"Q04066\",\"3058\":\"Q04067\",\"3059\":\"Q04080\",\"3060\":\"Q04081\",\"3061\":\"Q04087\",\"3062\":\"Q04089\",\"3063\":\"Q04119\",\"3064\":\"Q04149\",\"3065\":\"Q04170\",\"3066\":\"Q04172\",\"3067\":\"Q04175\",\"3068\":\"Q04177\",\"3069\":\"Q04178\",\"3070\":\"Q04179\",\"3071\":\"Q04183\",\"3072\":\"Q04195\",\"3073\":\"Q04199\",\"3074\":\"Q04201\",\"3075\":\"Q04210\",\"3076\":\"Q04213\",\"3077\":\"Q04214\",\"3078\":\"Q04217\",\"3079\":\"Q04223\",\"3080\":\"Q04225\",\"3081\":\"Q04226\",\"3082\":\"Q04228\",\"3083\":\"Q04231\",\"3084\":\"Q04233\",\"3085\":\"Q04264\",\"3086\":\"Q04272\",\"3087\":\"Q04279\",\"3088\":\"Q04299\",\"3089\":\"Q04301\",\"3090\":\"Q04304\",\"3091\":\"Q04305\",\"3092\":\"Q04307\",\"3093\":\"Q04311\",\"3094\":\"Q04322\",\"3095\":\"Q04338\",\"3096\":\"Q04341\",\"3097\":\"Q04344\",\"3098\":\"Q04347\",\"3099\":\"Q04370\",\"3100\":\"Q04371\",\"3101\":\"Q04372\",\"3102\":\"Q04373\",\"3103\":\"Q04377\",\"3104\":\"Q04396\",\"3105\":\"Q04399\",\"3106\":\"Q04401\",\"3107\":\"Q04408\",\"3108\":\"Q04409\",\"3109\":\"Q04410\",\"3110\":\"Q04411\",\"3111\":\"Q04412\",\"3112\":\"Q04418\",\"3113\":\"Q04429\",\"3114\":\"Q04430\",\"3115\":\"Q04432\",\"3116\":\"Q04439\",\"3117\":\"Q04458\",\"3118\":\"Q04461\",\"3119\":\"Q04472\",\"3120\":\"Q04491\",\"3121\":\"Q04493\",\"3122\":\"Q04500\",\"3123\":\"Q04511\",\"3124\":\"Q04545\",\"3125\":\"Q04562\",\"3126\":\"Q04599\",\"3127\":\"Q04600\",\"3128\":\"Q04602\",\"3129\":\"Q04603\",\"3130\":\"Q04632\",\"3131\":\"Q04636\",\"3132\":\"Q04651\",\"3133\":\"Q04660\",\"3134\":\"Q04670\",\"3135\":\"Q04673\",\"3136\":\"Q04675\",\"3137\":\"Q04693\",\"3138\":\"Q04697\",\"3139\":\"Q04728\",\"3140\":\"Q04739\",\"3141\":\"Q04740\",\"3142\":\"Q04748\",\"3143\":\"Q04767\",\"3144\":\"Q04772\",\"3145\":\"Q04773\",\"3146\":\"Q04779\",\"3147\":\"Q04781\",\"3148\":\"Q04792\",\"3149\":\"Q04839\",\"3150\":\"Q04847\",\"3151\":\"Q04867\",\"3152\":\"Q04868\",\"3153\":\"Q04869\",\"3154\":\"Q04894\",\"3155\":\"Q04924\",\"3156\":\"Q04925\",\"3157\":\"Q04934\",\"3158\":\"Q04935\",\"3159\":\"Q04947\",\"3160\":\"Q04951\",\"3161\":\"Q04958\",\"3162\":\"Q04964\",\"3163\":\"Q04969\",\"3164\":\"Q04991\",\"3165\":\"Q05015\",\"3166\":\"Q05016\",\"3167\":\"Q05021\",\"3168\":\"Q05022\",\"3169\":\"Q05024\",\"3170\":\"Q05027\",\"3171\":\"Q05029\",\"3172\":\"Q05031\",\"3173\":\"Q05040\",\"3174\":\"Q05050\",\"3175\":\"Q05080\",\"3176\":\"Q05123\",\"3177\":\"Q05166\",\"3178\":\"Q05359\",\"3179\":\"Q05468\",\"3180\":\"Q05471\",\"3181\":\"Q05497\",\"3182\":\"Q05498\",\"3183\":\"Q05506\",\"3184\":\"Q05515\",\"3185\":\"Q05518\",\"3186\":\"Q05521\",\"3187\":\"Q05530\",\"3188\":\"Q05541\",\"3189\":\"Q05543\",\"3190\":\"Q05567\",\"3191\":\"Q05568\",\"3192\":\"Q05580\",\"3193\":\"Q05584\",\"3194\":\"Q05635\",\"3195\":\"Q05636\",\"3196\":\"Q05672\",\"3197\":\"Q05775\",\"3198\":\"Q05777\",\"3199\":\"Q05778\",\"3200\":\"Q05779\",\"3201\":\"Q05785\",\"3202\":\"Q05787\",\"3203\":\"Q05788\",\"3204\":\"Q05812\",\"3205\":\"Q05854\",\"3206\":\"Q05871\",\"3207\":\"Q05874\",\"3208\":\"Q05881\",\"3209\":\"Q05892\",\"3210\":\"Q05900\",\"3211\":\"Q05902\",\"3212\":\"Q05905\",\"3213\":\"Q05911\",\"3214\":\"Q05919\",\"3215\":\"Q05924\",\"3216\":\"Q05926\",\"3217\":\"Q05931\",\"3218\":\"Q05933\",\"3219\":\"Q05934\",\"3220\":\"Q05937\",\"3221\":\"Q05942\",\"3222\":\"Q05946\",\"3223\":\"Q05948\",\"3224\":\"Q05949\",\"3225\":\"Q05979\",\"3226\":\"Q06001\",\"3227\":\"Q06005\",\"3228\":\"Q06010\",\"3229\":\"Q06011\",\"3230\":\"Q06053\",\"3231\":\"Q06070\",\"3232\":\"Q06078\",\"3233\":\"Q06089\",\"3234\":\"Q06090\",\"3235\":\"Q06091\",\"3236\":\"Q06096\",\"3237\":\"Q06103\",\"3238\":\"Q06104\",\"3239\":\"Q06106\",\"3240\":\"Q06107\",\"3241\":\"Q06108\",\"3242\":\"Q06132\",\"3243\":\"Q06137\",\"3244\":\"Q06142\",\"3245\":\"Q06143\",\"3246\":\"Q06144\",\"3247\":\"Q06146\",\"3248\":\"Q06147\",\"3249\":\"Q06151\",\"3250\":\"Q06156\",\"3251\":\"Q06168\",\"3252\":\"Q06169\",\"3253\":\"Q06170\",\"3254\":\"Q06177\",\"3255\":\"Q06178\",\"3256\":\"Q06179\",\"3257\":\"Q06188\",\"3258\":\"Q06205\",\"3259\":\"Q06211\",\"3260\":\"Q06213\",\"3261\":\"Q06214\",\"3262\":\"Q06217\",\"3263\":\"Q06218\",\"3264\":\"Q06224\",\"3265\":\"Q06245\",\"3266\":\"Q06247\",\"3267\":\"Q06251\",\"3268\":\"Q06252\",\"3269\":\"Q06263\",\"3270\":\"Q06287\",\"3271\":\"Q06315\",\"3272\":\"Q06321\",\"3273\":\"Q06324\",\"3274\":\"Q06336\",\"3275\":\"Q06337\",\"3276\":\"Q06338\",\"3277\":\"Q06339\",\"3278\":\"Q06344\",\"3279\":\"Q06346\",\"3280\":\"Q06350\",\"3281\":\"Q06385\",\"3282\":\"Q06389\",\"3283\":\"Q06405\",\"3284\":\"Q06406\",\"3285\":\"Q06407\",\"3286\":\"Q06408\",\"3287\":\"Q06409\",\"3288\":\"Q06412\",\"3289\":\"Q06436\",\"3290\":\"Q06440\",\"3291\":\"Q06449\",\"3292\":\"Q06451\",\"3293\":\"Q06479\",\"3294\":\"Q06485\",\"3295\":\"Q06488\",\"3296\":\"Q06489\",\"3297\":\"Q06493\",\"3298\":\"Q06494\",\"3299\":\"Q06497\",\"3300\":\"Q06504\",\"3301\":\"Q06505\",\"3302\":\"Q06506\",\"3303\":\"Q06508\",\"3304\":\"Q06510\",\"3305\":\"Q06511\",\"3306\":\"Q06512\",\"3307\":\"Q06522\",\"3308\":\"Q06523\",\"3309\":\"Q06538\",\"3310\":\"Q06543\",\"3311\":\"Q06554\",\"3312\":\"Q06567\",\"3313\":\"Q06580\",\"3314\":\"Q06604\",\"3315\":\"Q06608\",\"3316\":\"Q06616\",\"3317\":\"Q06623\",\"3318\":\"Q06624\",\"3319\":\"Q06628\",\"3320\":\"Q06629\",\"3321\":\"Q06630\",\"3322\":\"Q06631\",\"3323\":\"Q06632\",\"3324\":\"Q06636\",\"3325\":\"Q06639\",\"3326\":\"Q06640\",\"3327\":\"Q06644\",\"3328\":\"Q06648\",\"3329\":\"Q06651\",\"3330\":\"Q06668\",\"3331\":\"Q06672\",\"3332\":\"Q06673\",\"3333\":\"Q06677\",\"3334\":\"Q06678\",\"3335\":\"Q06679\",\"3336\":\"Q06680\",\"3337\":\"Q06681\",\"3338\":\"Q06682\",\"3339\":\"Q06683\",\"3340\":\"Q06685\",\"3341\":\"Q06688\",\"3342\":\"Q06689\",\"3343\":\"Q06697\",\"3344\":\"Q06698\",\"3345\":\"Q06704\",\"3346\":\"Q06705\",\"3347\":\"Q06706\",\"3348\":\"Q06707\",\"3349\":\"Q06708\",\"3350\":\"Q06709\",\"3351\":\"Q06810\",\"3352\":\"Q06815\",\"3353\":\"Q06833\",\"3354\":\"Q06835\",\"3355\":\"Q06836\",\"3356\":\"Q06839\",\"3357\":\"Q06891\",\"3358\":\"Q06892\",\"3359\":\"Q06991\",\"3360\":\"Q07084\",\"3361\":\"Q07349\",\"3362\":\"Q07350\",\"3363\":\"Q07362\",\"3364\":\"Q07376\",\"3365\":\"Q07381\",\"3366\":\"Q07395\",\"3367\":\"Q07418\",\"3368\":\"Q07442\",\"3369\":\"Q07451\",\"3370\":\"Q07454\",\"3371\":\"Q07457\",\"3372\":\"Q07458\",\"3373\":\"Q07468\",\"3374\":\"Q07478\",\"3375\":\"Q07505\",\"3376\":\"Q07508\",\"3377\":\"Q07527\",\"3378\":\"Q07528\",\"3379\":\"Q07533\",\"3380\":\"Q07534\",\"3381\":\"Q07541\",\"3382\":\"Q07549\",\"3383\":\"Q07551\",\"3384\":\"Q07589\",\"3385\":\"Q07622\",\"3386\":\"Q07623\",\"3387\":\"Q07648\",\"3388\":\"Q07651\",\"3389\":\"Q07655\",\"3390\":\"Q07657\",\"3391\":\"Q07688\",\"3392\":\"Q07716\",\"3393\":\"Q07788\",\"3394\":\"Q07799\",\"3395\":\"Q07800\",\"3396\":\"Q07804\",\"3397\":\"Q07807\",\"3398\":\"Q07824\",\"3399\":\"Q07825\",\"3400\":\"Q07830\",\"3401\":\"Q07834\",\"3402\":\"Q07843\",\"3403\":\"Q07844\",\"3404\":\"Q07845\",\"3405\":\"Q07872\",\"3406\":\"Q07878\",\"3407\":\"Q07895\",\"3408\":\"Q07896\",\"3409\":\"Q07897\",\"3410\":\"Q07913\",\"3411\":\"Q07914\",\"3412\":\"Q07915\",\"3413\":\"Q07938\",\"3414\":\"Q07950\",\"3415\":\"Q07953\",\"3416\":\"Q07979\",\"3417\":\"Q08001\",\"3418\":\"Q08004\",\"3419\":\"Q08023\",\"3420\":\"Q08045\",\"3421\":\"Q08054\",\"3422\":\"Q08058\",\"3423\":\"Q08096\",\"3424\":\"Q08108\",\"3425\":\"Q08109\",\"3426\":\"Q08144\",\"3427\":\"Q08157\",\"3428\":\"Q08162\",\"3429\":\"Q08179\",\"3430\":\"Q08193\",\"3431\":\"Q08199\",\"3432\":\"Q08202\",\"3433\":\"Q08204\",\"3434\":\"Q08206\",\"3435\":\"Q08208\",\"3436\":\"Q08213\",\"3437\":\"Q08215\",\"3438\":\"Q08217\",\"3439\":\"Q08220\",\"3440\":\"Q08223\",\"3441\":\"Q08224\",\"3442\":\"Q08225\",\"3443\":\"Q08226\",\"3444\":\"Q08227\",\"3445\":\"Q08229\",\"3446\":\"Q08230\",\"3447\":\"Q08232\",\"3448\":\"Q08235\",\"3449\":\"Q08236\",\"3450\":\"Q08237\",\"3451\":\"Q08245\",\"3452\":\"Q08268\",\"3453\":\"Q08269\",\"3454\":\"Q08273\",\"3455\":\"Q08278\",\"3456\":\"Q08280\",\"3457\":\"Q08281\",\"3458\":\"Q08285\",\"3459\":\"Q08287\",\"3460\":\"Q08299\",\"3461\":\"Q08412\",\"3462\":\"Q08421\",\"3463\":\"Q08422\",\"3464\":\"Q08444\",\"3465\":\"Q08446\",\"3466\":\"Q08448\",\"3467\":\"Q08484\",\"3468\":\"Q08491\",\"3469\":\"Q08492\",\"3470\":\"Q08548\",\"3471\":\"Q08561\",\"3472\":\"Q08562\",\"3473\":\"Q08581\",\"3474\":\"Q08601\",\"3475\":\"Q08622\",\"3476\":\"Q08641\",\"3477\":\"Q08645\",\"3478\":\"Q08647\",\"3479\":\"Q08649\",\"3480\":\"Q08650\",\"3481\":\"Q08651\",\"3482\":\"Q08685\",\"3483\":\"Q08686\",\"3484\":\"Q08687\",\"3485\":\"Q08689\",\"3486\":\"Q08693\",\"3487\":\"Q08723\",\"3488\":\"Q08732\",\"3489\":\"Q08742\",\"3490\":\"Q08746\",\"3491\":\"Q08747\",\"3492\":\"Q08748\",\"3493\":\"Q08754\",\"3494\":\"Q08760\",\"3495\":\"Q08773\",\"3496\":\"Q08774\",\"3497\":\"Q08816\",\"3498\":\"Q08817\",\"3499\":\"Q08818\",\"3500\":\"Q08822\",\"3501\":\"Q08826\",\"3502\":\"Q08831\",\"3503\":\"Q08886\",\"3504\":\"Q08887\",\"3505\":\"Q08909\",\"3506\":\"Q08919\",\"3507\":\"Q08920\",\"3508\":\"Q08921\",\"3509\":\"Q08923\",\"3510\":\"Q08924\",\"3511\":\"Q08925\",\"3512\":\"Q08930\",\"3513\":\"Q08951\",\"3514\":\"Q08954\",\"3515\":\"Q08959\",\"3516\":\"Q08960\",\"3517\":\"Q08962\",\"3518\":\"Q08963\",\"3519\":\"Q08965\",\"3520\":\"Q08967\",\"3521\":\"Q08968\",\"3522\":\"Q08970\",\"3523\":\"Q08971\",\"3524\":\"Q08972\",\"3525\":\"Q08977\",\"3526\":\"Q08979\",\"3527\":\"Q08985\",\"3528\":\"Q08986\",\"3529\":\"Q08989\",\"3530\":\"Q08991;Q08913\",\"3531\":\"Q10740\",\"3532\":\"Q12000\",\"3533\":\"Q12001\",\"3534\":\"Q12003\",\"3535\":\"Q12004\",\"3536\":\"Q12008\",\"3537\":\"Q12009\",\"3538\":\"Q12010\",\"3539\":\"Q12012\",\"3540\":\"Q12013\",\"3541\":\"Q12015\",\"3542\":\"Q12016\",\"3543\":\"Q12017\",\"3544\":\"Q12018\",\"3545\":\"Q12019\",\"3546\":\"Q12020\",\"3547\":\"Q12024\",\"3548\":\"Q12025\",\"3549\":\"Q12028\",\"3550\":\"Q12029\",\"3551\":\"Q12030\",\"3552\":\"Q12032\",\"3553\":\"Q12033\",\"3554\":\"Q12034\",\"3555\":\"Q12035\",\"3556\":\"Q12038\",\"3557\":\"Q12039\",\"3558\":\"Q12040\",\"3559\":\"Q12043\",\"3560\":\"Q12044\",\"3561\":\"Q12046\",\"3562\":\"Q12049\",\"3563\":\"Q12050\",\"3564\":\"Q12052\",\"3565\":\"Q12055\",\"3566\":\"Q12056\",\"3567\":\"Q12057\",\"3568\":\"Q12060\",\"3569\":\"Q12063\",\"3570\":\"Q12066\",\"3571\":\"Q12068\",\"3572\":\"Q12071\",\"3573\":\"Q12072\",\"3574\":\"Q12074\",\"3575\":\"Q12078\",\"3576\":\"Q12080\",\"3577\":\"Q12090\",\"3578\":\"Q12091\",\"3579\":\"Q12093\",\"3580\":\"Q12094\",\"3581\":\"Q12096\",\"3582\":\"Q12099\",\"3583\":\"Q12100\",\"3584\":\"Q12102\",\"3585\":\"Q12108\",\"3586\":\"Q12109\",\"3587\":\"Q12113\",\"3588\":\"Q12114\",\"3589\":\"Q12116\",\"3590\":\"Q12117\",\"3591\":\"Q12118\",\"3592\":\"Q12122\",\"3593\":\"Q12123\",\"3594\":\"Q12124\",\"3595\":\"Q12125\",\"3596\":\"Q12129\",\"3597\":\"Q12133\",\"3598\":\"Q12134\",\"3599\":\"Q12136\",\"3600\":\"Q12139\",\"3601\":\"Q12149\",\"3602\":\"Q12150\",\"3603\":\"Q12151\",\"3604\":\"Q12152\",\"3605\":\"Q12153\",\"3606\":\"Q12154\",\"3607\":\"Q12155\",\"3608\":\"Q12156\",\"3609\":\"Q12158\",\"3610\":\"Q12159\",\"3611\":\"Q12160\",\"3612\":\"Q12161\",\"3613\":\"Q12165\",\"3614\":\"Q12166\",\"3615\":\"Q12167\",\"3616\":\"Q12172\",\"3617\":\"Q12176\",\"3618\":\"Q12178\",\"3619\":\"Q12179\",\"3620\":\"Q12180\",\"3621\":\"Q12181\",\"3622\":\"Q12186\",\"3623\":\"Q12189\",\"3624\":\"Q12191\",\"3625\":\"Q12192\",\"3626\":\"Q12196\",\"3627\":\"Q12198\",\"3628\":\"Q12199\",\"3629\":\"Q12200\",\"3630\":\"Q12204\",\"3631\":\"Q12205\",\"3632\":\"Q12207\",\"3633\":\"Q12209\",\"3634\":\"Q12211\",\"3635\":\"Q12212\",\"3636\":\"Q12220\",\"3637\":\"Q12221\",\"3638\":\"Q12223\",\"3639\":\"Q12224\",\"3640\":\"Q12229\",\"3641\":\"Q12230\",\"3642\":\"Q12232\",\"3643\":\"Q12233\",\"3644\":\"Q12234\",\"3645\":\"Q12236\",\"3646\":\"Q12239\",\"3647\":\"Q12241\",\"3648\":\"Q12242\",\"3649\":\"Q12244\",\"3650\":\"Q12246\",\"3651\":\"Q12247\",\"3652\":\"Q12250\",\"3653\":\"Q12251\",\"3654\":\"Q12252\",\"3655\":\"Q12254\",\"3656\":\"Q12255\",\"3657\":\"Q12256\",\"3658\":\"Q12257\",\"3659\":\"Q12259\",\"3660\":\"Q12263\",\"3661\":\"Q12265\",\"3662\":\"Q12267\",\"3663\":\"Q12270\",\"3664\":\"Q12271\",\"3665\":\"Q12272\",\"3666\":\"Q12273\",\"3667\":\"Q12275\",\"3668\":\"Q12276\",\"3669\":\"Q12277\",\"3670\":\"Q12283\",\"3671\":\"Q12284\",\"3672\":\"Q12285\",\"3673\":\"Q12287\",\"3674\":\"Q12288\",\"3675\":\"Q12291\",\"3676\":\"Q12292\",\"3677\":\"Q12296\",\"3678\":\"Q12297\",\"3679\":\"Q12298\",\"3680\":\"Q12301\",\"3681\":\"Q12303\",\"3682\":\"Q12305\",\"3683\":\"Q12306\",\"3684\":\"Q12308\",\"3685\":\"Q12309\",\"3686\":\"Q12311\",\"3687\":\"Q12314\",\"3688\":\"Q12315\",\"3689\":\"Q12320\",\"3690\":\"Q12321\",\"3691\":\"Q12324\",\"3692\":\"Q12326\",\"3693\":\"Q12328\",\"3694\":\"Q12329\",\"3695\":\"Q12331\",\"3696\":\"Q12335\",\"3697\":\"Q12339\",\"3698\":\"Q12341\",\"3699\":\"Q12343\",\"3700\":\"Q12344\",\"3701\":\"Q12345\",\"3702\":\"Q12347\",\"3703\":\"Q12349\",\"3704\":\"Q12354\",\"3705\":\"Q12355\",\"3706\":\"Q12359\",\"3707\":\"Q12361\",\"3708\":\"Q12363\",\"3709\":\"Q12365\",\"3710\":\"Q12368\",\"3711\":\"Q12372\",\"3712\":\"Q12373\",\"3713\":\"Q12374\",\"3714\":\"Q12375\",\"3715\":\"Q12377\",\"3716\":\"Q12380\",\"3717\":\"Q12382\",\"3718\":\"Q12385\",\"3719\":\"Q12386\",\"3720\":\"Q12387\",\"3721\":\"Q12389\",\"3722\":\"Q12396\",\"3723\":\"Q12400\",\"3724\":\"Q12402\",\"3725\":\"Q12403\",\"3726\":\"Q12404\",\"3727\":\"Q12406\",\"3728\":\"Q12408\",\"3729\":\"Q12412\",\"3730\":\"Q12414;P0C2I5\",\"3731\":\"Q12415\",\"3732\":\"Q12417\",\"3733\":\"Q12418\",\"3734\":\"Q12425\",\"3735\":\"Q12427\",\"3736\":\"Q12428\",\"3737\":\"Q12429\",\"3738\":\"Q12432\",\"3739\":\"Q12433\",\"3740\":\"Q12434\",\"3741\":\"Q12436\",\"3742\":\"Q12438\",\"3743\":\"Q12440\",\"3744\":\"Q12443\",\"3745\":\"Q12445\",\"3746\":\"Q12446\",\"3747\":\"Q12447\",\"3748\":\"Q12449\",\"3749\":\"Q12450\",\"3750\":\"Q12451\",\"3751\":\"Q12452\",\"3752\":\"Q12453\",\"3753\":\"Q12454\",\"3754\":\"Q12455\",\"3755\":\"Q12457\",\"3756\":\"Q12458\",\"3757\":\"Q12460\",\"3758\":\"Q12462\",\"3759\":\"Q12463\",\"3760\":\"Q12464\",\"3761\":\"Q12465\",\"3762\":\"Q12466\",\"3763\":\"Q12467\",\"3764\":\"Q12469\",\"3765\":\"Q12472\",\"3766\":\"Q12473\",\"3767\":\"Q12476\",\"3768\":\"Q12480\",\"3769\":\"Q12481\",\"3770\":\"Q12482\",\"3771\":\"Q12486\",\"3772\":\"Q12487\",\"3773\":\"Q12494\",\"3774\":\"Q12495\",\"3775\":\"Q12496\",\"3776\":\"Q12497\",\"3777\":\"Q12498\",\"3778\":\"Q12499\",\"3779\":\"Q12500\",\"3780\":\"Q12501\",\"3781\":\"Q12502\",\"3782\":\"Q12504\",\"3783\":\"Q12508\",\"3784\":\"Q12509\",\"3785\":\"Q12510\",\"3786\":\"Q12511\",\"3787\":\"Q12513\",\"3788\":\"Q12514\",\"3789\":\"Q12515\",\"3790\":\"Q12517\",\"3791\":\"Q12518\",\"3792\":\"Q12522\",\"3793\":\"Q12523\",\"3794\":\"Q12527\",\"3795\":\"Q12532\",\"3796\":\"Q12672\",\"3797\":\"Q12674\",\"3798\":\"Q12675\",\"3799\":\"Q12676\",\"3800\":\"Q12680\",\"3801\":\"Q12692\",\"3802\":\"Q12697\",\"3803\":\"Q12743\",\"3804\":\"Q12745\",\"3805\":\"Q12746\",\"3806\":\"Q12749\",\"3807\":\"Q12753\",\"3808\":\"Q12754\",\"3809\":\"Q2V2P4\",\"3810\":\"Q3E6R5\",\"3811\":\"Q3E705\",\"3812\":\"Q3E747\",\"3813\":\"Q3E754\",\"3814\":\"Q3E756\",\"3815\":\"Q3E757;P0C0W9\",\"3816\":\"Q3E764\",\"3817\":\"Q3E772\",\"3818\":\"Q3E784\",\"3819\":\"Q3E785\",\"3820\":\"Q3E790\",\"3821\":\"Q3E792;P0C0T4\",\"3822\":\"Q3E793\",\"3823\":\"Q3E795\",\"3824\":\"Q3E7A4\",\"3825\":\"Q3E7B7\",\"3826\":\"Q3E7C1\",\"3827\":\"Q3E7X9\",\"3828\":\"Q3E7Y3;P0C0W1\",\"3829\":\"Q3E7Z5\",\"3830\":\"Q3E824\",\"3831\":\"Q3E830\",\"3832\":\"Q3E833\",\"3833\":\"Q3E841\",\"3834\":\"Q3E846\",\"3835\":\"Q6Q547\",\"3836\":\"Q6Q560\",\"3837\":\"Q6WNK7\",\"3838\":\"Q86ZR7\",\"3839\":\"Q8J0M4\",\"3840\":\"Q8TGU7\",\"3841\":\"Q92316\",\"3842\":\"Q92317\",\"3843\":\"Q92325\",\"3844\":\"Q92328\",\"3845\":\"Q92331\",\"3846\":\"Q96VH4\",\"3847\":\"Q96VH5\",\"3848\":\"Q99176\",\"3849\":\"Q99177\",\"3850\":\"Q99181\",\"3851\":\"Q99186\",\"3852\":\"Q99189\",\"3853\":\"Q99190\",\"3854\":\"Q99207\",\"3855\":\"Q99216\",\"3856\":\"Q99220\",\"3857\":\"Q99222\",\"3858\":\"Q99247\",\"3859\":\"Q99252\",\"3860\":\"Q99257\",\"3861\":\"Q99258\",\"3862\":\"Q99260\",\"3863\":\"Q99271\",\"3864\":\"Q99278\",\"3865\":\"Q99287\",\"3866\":\"Q99288\",\"3867\":\"Q99296\",\"3868\":\"Q99297\",\"3869\":\"Q99312\",\"3870\":\"Q99314\",\"3871\":\"Q99316\",\"3872\":\"Q99321\",\"3873\":\"Q99369\",\"3874\":\"Q99383\",\"3875\":\"Q99385\",\"3876\":\"Q99394\",\"3877\":\"Q9P305\",\"3878\":\"Q9URQ5\"},\"Protein IDs\":{\"0\":\"A5Z2X5\",\"1\":\"D6VTK4\",\"2\":\"D6W196\",\"3\":\"O13297\",\"4\":\"O13329\",\"5\":\"O13516\",\"6\":\"O13525\",\"7\":\"O13539\",\"8\":\"O13547\",\"9\":\"O13563\",\"10\":\"O13585\",\"11\":\"O14455\",\"12\":\"O14467\",\"13\":\"O43137\",\"14\":\"O60200\",\"15\":\"O74700\",\"16\":\"O94742\",\"17\":\"P00044\",\"18\":\"P00127\",\"19\":\"P00128\",\"20\":\"P00175\",\"21\":\"P00330\",\"22\":\"P00358\",\"23\":\"P00359\",\"24\":\"P00360\",\"25\":\"P00401\",\"26\":\"P00410\",\"27\":\"P00424\",\"28\":\"P00425\",\"29\":\"P00427\",\"30\":\"P00431\",\"31\":\"P00445\",\"32\":\"P00447\",\"33\":\"P00498\",\"34\":\"P00546\",\"35\":\"P00549\",\"36\":\"P00560\",\"37\":\"P00724\",\"38\":\"P00729\",\"39\":\"P00812\",\"40\":\"P00815\",\"41\":\"P00817\",\"42\":\"P00830\",\"43\":\"P00890\",\"44\":\"P00899\",\"45\":\"P00924\",\"46\":\"P00925\",\"47\":\"P00927\",\"48\":\"P00931\",\"49\":\"P00937\",\"50\":\"P00942\",\"51\":\"P00950\",\"52\":\"P00958\",\"53\":\"P01097\",\"54\":\"P01098\",\"55\":\"P01119\",\"56\":\"P01120\",\"57\":\"P01123\",\"58\":\"P02294\",\"59\":\"P02309\",\"60\":\"P02381\",\"61\":\"P02400\",\"62\":\"P02406\",\"63\":\"P02557\",\"64\":\"P02829\",\"65\":\"P02992\",\"66\":\"P02994\",\"67\":\"P03871\",\"68\":\"P03872\",\"69\":\"P03874\",\"70\":\"P03875\",\"71\":\"P03876\",\"72\":\"P03962\",\"73\":\"P03965\",\"74\":\"P04037\",\"75\":\"P04046\",\"76\":\"P04050\",\"77\":\"P04051\",\"78\":\"P04076\",\"79\":\"P04147\",\"80\":\"P04161\",\"81\":\"P04387\",\"82\":\"P04449\",\"83\":\"P04456\",\"84\":\"P04710\",\"85\":\"P04786\",\"86\":\"P04801\",\"87\":\"P04802\",\"88\":\"P04803\",\"89\":\"P04806\",\"90\":\"P04807\",\"91\":\"P04819\",\"92\":\"P04821\",\"93\":\"P04840\",\"94\":\"P04912;P04911\",\"95\":\"P05030;P19657\",\"96\":\"P05066\",\"97\":\"P05150\",\"98\":\"P05317\",\"99\":\"P05318\",\"100\":\"P05319\",\"101\":\"P05373\",\"102\":\"P05374\",\"103\":\"P05375\",\"104\":\"P05453\",\"105\":\"P05626\",\"106\":\"P05694\",\"107\":\"P05737\",\"108\":\"P05738\",\"109\":\"P05739\",\"110\":\"P05740\",\"111\":\"P05744\",\"112\":\"P05745\",\"113\":\"P05747\",\"114\":\"P05748\",\"115\":\"P05749\",\"116\":\"P05750\",\"117\":\"P05755\",\"118\":\"P05756\",\"119\":\"P05759\",\"120\":\"P05986\",\"121\":\"P06100\",\"122\":\"P06101\",\"123\":\"P06102\",\"124\":\"P06103\",\"125\":\"P06105\",\"126\":\"P06106\",\"127\":\"P06115\",\"128\":\"P06168\",\"129\":\"P06169\",\"130\":\"P06182\",\"131\":\"P06197\",\"132\":\"P06208\",\"133\":\"P06243\",\"134\":\"P06244\",\"135\":\"P06245\",\"136\":\"P06634\",\"137\":\"P06700\",\"138\":\"P06701\",\"139\":\"P06704\",\"140\":\"P06773\",\"141\":\"P06775\",\"142\":\"P06776\",\"143\":\"P06777\",\"144\":\"P06778\",\"145\":\"P06779\",\"146\":\"P06780\",\"147\":\"P06781\",\"148\":\"P06782\",\"149\":\"P06784\",\"150\":\"P06785\",\"151\":\"P06786\",\"152\":\"P06787\",\"153\":\"P06839\",\"154\":\"P06843\",\"155\":\"P06844\",\"156\":\"P07143\",\"157\":\"P07149\",\"158\":\"P07170\",\"159\":\"P07172\",\"160\":\"P07213\",\"161\":\"P07236\",\"162\":\"P07244\",\"163\":\"P07245\",\"164\":\"P07246\",\"165\":\"P07248\",\"166\":\"P07251\",\"167\":\"P07252\",\"168\":\"P07253\",\"169\":\"P07255\",\"170\":\"P07256\",\"171\":\"P07257\",\"172\":\"P07258\",\"173\":\"P07259\",\"174\":\"P07260\",\"175\":\"P07262\",\"176\":\"P07263\",\"177\":\"P07264\",\"178\":\"P07266\",\"179\":\"P07267\",\"180\":\"P07269\",\"181\":\"P07270\",\"182\":\"P07271\",\"183\":\"P07273\",\"184\":\"P07274\",\"185\":\"P07275\",\"186\":\"P07277\",\"187\":\"P07278\",\"188\":\"P07281;P07280\",\"189\":\"P07283\",\"190\":\"P07284\",\"191\":\"P07285\",\"192\":\"P07342\",\"193\":\"P07347\",\"194\":\"P07560\",\"195\":\"P07702\",\"196\":\"P07703\",\"197\":\"P07806\",\"198\":\"P07807\",\"199\":\"P07834\",\"200\":\"P07866\",\"201\":\"P07884\",\"202\":\"P07991\",\"203\":\"P08004\",\"204\":\"P08018\",\"205\":\"P08067\",\"206\":\"P08417\",\"207\":\"P08425\",\"208\":\"P08456\",\"209\":\"P08466\",\"210\":\"P08518\",\"211\":\"P08524\",\"212\":\"P08525\",\"213\":\"P08539\",\"214\":\"P08566\",\"215\":\"P08593\",\"216\":\"P08638\",\"217\":\"P08678\",\"218\":\"P08679\",\"219\":\"P08964\",\"220\":\"P09032\",\"221\":\"P09064\",\"222\":\"P09232\",\"223\":\"P09368\",\"224\":\"P09436\",\"225\":\"P09440\",\"226\":\"P09457\",\"227\":\"P09547\",\"228\":\"P09620\",\"229\":\"P09624\",\"230\":\"P09733\",\"231\":\"P09734\",\"232\":\"P09798\",\"233\":\"P09880\",\"234\":\"P09938\",\"235\":\"P09950\",\"236\":\"P09959\",\"237\":\"P0C0V8\",\"238\":\"P0C2H6;P0C2H7\",\"239\":\"P0C2H8\",\"240\":\"P0C2H9\",\"241\":\"P0C2I4;P0CX69;P0CX68;P0CX67;P0CX66;P0CX65;Q12217;P0CX60;P0CX59\",\"242\":\"P0C2I9\",\"243\":\"P0C2J3\",\"244\":\"P0C5N3\",\"245\":\"P0CE41\",\"246\":\"P0CS90\",\"247\":\"P0CT04\",\"248\":\"P0CX24;P0CX23\",\"249\":\"P0CX26;P0CX25\",\"250\":\"P0CX28;P0CX27\",\"251\":\"P0CX30;P0CX29\",\"252\":\"P0CX32;P0CX31\",\"253\":\"P0CX34;P0CX33\",\"254\":\"P0CX36;P0CX35\",\"255\":\"P0CX38;P0CX37\",\"256\":\"P0CX40;P0CX39\",\"257\":\"P0CX42;P0CX41\",\"258\":\"P0CX44;P0CX43\",\"259\":\"P0CX46;P0CX45\",\"260\":\"P0CX48;P0CX47\",\"261\":\"P0CX50;P0CX49\",\"262\":\"P0CX52;P0CX51\",\"263\":\"P0CX54;P0CX53\",\"264\":\"P0CX56;P0CX55\",\"265\":\"P0CX73;P0CX72;P0CX71;P0CX70\",\"266\":\"P0CX83;P0CX82\",\"267\":\"P0CX85;P0CX84\",\"268\":\"P10080\",\"269\":\"P10081\",\"270\":\"P10127\",\"271\":\"P10356\",\"272\":\"P10363\",\"273\":\"P10507\",\"274\":\"P10566\",\"275\":\"P10591\",\"276\":\"P10592\",\"277\":\"P10614\",\"278\":\"P10622\",\"279\":\"P10659\",\"280\":\"P10662\",\"281\":\"P10663\",\"282\":\"P10664\",\"283\":\"P10823\",\"284\":\"P10834\",\"285\":\"P10849\",\"286\":\"P10869\",\"287\":\"P10961\",\"288\":\"P10962\",\"289\":\"P10964\",\"290\":\"P11075\",\"291\":\"P11076\",\"292\":\"P11154\",\"293\":\"P11325\",\"294\":\"P11353\",\"295\":\"P11412\",\"296\":\"P11433\",\"297\":\"P11484\",\"298\":\"P11491\",\"299\":\"P11632\",\"300\":\"P11633\",\"301\":\"P11655\",\"302\":\"P11709\",\"303\":\"P11710\",\"304\":\"P11745\",\"305\":\"P11746\",\"306\":\"P11747\",\"307\":\"P11792\",\"308\":\"P11914\",\"309\":\"P11938\",\"310\":\"P11972\",\"311\":\"P11978\",\"312\":\"P11986\",\"313\":\"P12383\",\"314\":\"P12385\",\"315\":\"P12611\",\"316\":\"P12612\",\"317\":\"P12630\",\"318\":\"P12683\",\"319\":\"P12684\",\"320\":\"P12686\",\"321\":\"P12687\",\"322\":\"P12688\",\"323\":\"P12695\",\"324\":\"P12709\",\"325\":\"P12753\",\"326\":\"P12754\",\"327\":\"P12866\",\"328\":\"P12868\",\"329\":\"P12887\",\"330\":\"P12904\",\"331\":\"P12945\",\"332\":\"P12954\",\"333\":\"P12962\",\"334\":\"P13134\",\"335\":\"P13185\",\"336\":\"P13186\",\"337\":\"P13188\",\"338\":\"P13259\",\"339\":\"P13298\",\"340\":\"P13382\",\"341\":\"P13393\",\"342\":\"P13433\",\"343\":\"P13517\",\"344\":\"P13574\",\"345\":\"P13586\",\"346\":\"P13587\",\"347\":\"P13663\",\"348\":\"P13712\",\"349\":\"P13856\",\"350\":\"P13902\",\"351\":\"P14020\",\"352\":\"P14063\",\"353\":\"P14065\",\"354\":\"P14120\",\"355\":\"P14126\",\"356\":\"P14127;P02407\",\"357\":\"P14164\",\"358\":\"P14180\",\"359\":\"P14306\",\"360\":\"P14359\",\"361\":\"P14540\",\"362\":\"P14680\",\"363\":\"P14681\",\"364\":\"P14682\",\"365\":\"P14693\",\"366\":\"P14736\",\"367\":\"P14737\",\"368\":\"P14741\",\"369\":\"P14742\",\"370\":\"P14743\",\"371\":\"P14747\",\"372\":\"P14772\",\"373\":\"P14832\",\"374\":\"P14843\",\"375\":\"P14904\",\"376\":\"P14906\",\"377\":\"P14907\",\"378\":\"P14908\",\"379\":\"P14922\",\"380\":\"P15019\",\"381\":\"P15108\",\"382\":\"P15179\",\"383\":\"P15180\",\"384\":\"P15274\",\"385\":\"P15303\",\"386\":\"P15367\",\"387\":\"P15380\",\"388\":\"P15424\",\"389\":\"P15436\",\"390\":\"P15442\",\"391\":\"P15454\",\"392\":\"P15496\",\"393\":\"P15565\",\"394\":\"P15624\",\"395\":\"P15625\",\"396\":\"P15646\",\"397\":\"P15700\",\"398\":\"P15703\",\"399\":\"P15705\",\"400\":\"P15731\",\"401\":\"P15790\",\"402\":\"P15801\",\"403\":\"P15873\",\"404\":\"P15891\",\"405\":\"P15938\",\"406\":\"P15992\",\"407\":\"P16120\",\"408\":\"P16140\",\"409\":\"P16370\",\"410\":\"P16387\",\"411\":\"P16451\",\"412\":\"P16474\",\"413\":\"P16521\",\"414\":\"P16522\",\"415\":\"P16547\",\"416\":\"P16550\",\"417\":\"P16603\",\"418\":\"P16622\",\"419\":\"P16649\",\"420\":\"P16658\",\"421\":\"P16661\",\"422\":\"P16664\",\"423\":\"P16861\",\"424\":\"P16862\",\"425\":\"P16892\",\"426\":\"P16965\",\"427\":\"P17064\",\"428\":\"P17065\",\"429\":\"P17076\",\"430\":\"P17106\",\"431\":\"P17119\",\"432\":\"P17121\",\"433\":\"P17157\",\"434\":\"P17255\",\"435\":\"P17423\",\"436\":\"P17505\",\"437\":\"P17536\",\"438\":\"P17555\",\"439\":\"P17558\",\"440\":\"P17629\",\"441\":\"P17649\",\"442\":\"P17695\",\"443\":\"P17709\",\"444\":\"P17883\",\"445\":\"P17890\",\"446\":\"P17891\",\"447\":\"P17898\",\"448\":\"P17967\",\"449\":\"P18239\",\"450\":\"P18409\",\"451\":\"P18412\",\"452\":\"P18480\",\"453\":\"P18494\",\"454\":\"P18496\",\"455\":\"P18544\",\"456\":\"P18562\",\"457\":\"P18634\",\"458\":\"P18759\",\"459\":\"P18851\",\"460\":\"P18852\",\"461\":\"P18888\",\"462\":\"P18899\",\"463\":\"P18900\",\"464\":\"P18961\",\"465\":\"P18962\",\"466\":\"P18963\",\"467\":\"P19073\",\"468\":\"P19097\",\"469\":\"P19145\",\"470\":\"P19146\",\"471\":\"P19158\",\"472\":\"P19211\",\"473\":\"P19262\",\"474\":\"P19263\",\"475\":\"P19358\",\"476\":\"P19414\",\"477\":\"P19454\",\"478\":\"P19516\",\"479\":\"P19524\",\"480\":\"P19658\",\"481\":\"P19659\",\"482\":\"P19735\",\"483\":\"P19736\",\"484\":\"P19807\",\"485\":\"P19812\",\"486\":\"P19880\",\"487\":\"P19881\",\"488\":\"P19882\",\"489\":\"P19955\",\"490\":\"P19956\",\"491\":\"P20049\",\"492\":\"P20051\",\"493\":\"P20053\",\"494\":\"P20081\",\"495\":\"P20084\",\"496\":\"P20095\",\"497\":\"P20107\",\"498\":\"P20133\",\"499\":\"P20134\",\"500\":\"P20424\",\"501\":\"P20433\",\"502\":\"P20434\",\"503\":\"P20435\",\"504\":\"P20436\",\"505\":\"P20447\",\"506\":\"P20448\",\"507\":\"P20449\",\"508\":\"P20457\",\"509\":\"P20459\",\"510\":\"P20484\",\"511\":\"P20485\",\"512\":\"P20486\",\"513\":\"P20604\",\"514\":\"P20606\",\"515\":\"P20676\",\"516\":\"P20795\",\"517\":\"P20967\",\"518\":\"P21147\",\"519\":\"P21182\",\"520\":\"P21192\",\"521\":\"P21242\",\"522\":\"P21243\",\"523\":\"P21264\",\"524\":\"P21269-3\",\"525\":\"P21304\",\"526\":\"P21306\",\"527\":\"P21339\",\"528\":\"P21372\",\"529\":\"P21373\",\"530\":\"P21374\",\"531\":\"P21375\",\"532\":\"P21524\",\"533\":\"P21538\",\"534\":\"P21560\",\"535\":\"P21576\",\"536\":\"P21592\",\"537\":\"P21657\",\"538\":\"P21691\",\"539\":\"P21734\",\"540\":\"P21771\",\"541\":\"P21801\",\"542\":\"P21825\",\"543\":\"P21827\",\"544\":\"P21951\",\"545\":\"P21954\",\"546\":\"P21957\",\"547\":\"P21965\",\"548\":\"P22023\",\"549\":\"P22035\",\"550\":\"P22082\",\"551\":\"P22133\",\"552\":\"P22134\",\"553\":\"P22135\",\"554\":\"P22136\",\"555\":\"P22137\",\"556\":\"P22138\",\"557\":\"P22139\",\"558\":\"P22140\",\"559\":\"P22141\",\"560\":\"P22146\",\"561\":\"P22147\",\"562\":\"P22148\",\"563\":\"P22149\",\"564\":\"P22202\",\"565\":\"P22203\",\"566\":\"P22204\",\"567\":\"P22209\",\"568\":\"P22211\",\"569\":\"P22213\",\"570\":\"P22214\",\"571\":\"P22215\",\"572\":\"P22217\",\"573\":\"P22219\",\"574\":\"P22224\",\"575\":\"P22276\",\"576\":\"P22336\",\"577\":\"P22353\",\"578\":\"P22354\",\"579\":\"P22434\",\"580\":\"P22438\",\"581\":\"P22515\",\"582\":\"P22516\",\"583\":\"P22517\",\"584\":\"P22543\",\"585\":\"P22579\",\"586\":\"P22696\",\"587\":\"P22768\",\"588\":\"P22803\",\"589\":\"P22804\",\"590\":\"P22855\",\"591\":\"P22936\",\"592\":\"P22943\",\"593\":\"P23180\",\"594\":\"P23201\",\"595\":\"P23202\",\"596\":\"P23248\",\"597\":\"P23254\",\"598\":\"P23255\",\"599\":\"P23285\",\"600\":\"P23287\",\"601\":\"P23291\",\"602\":\"P23292\",\"603\":\"P23293\",\"604\":\"P23301\",\"605\":\"P23369\",\"606\":\"P23394\",\"607\":\"P23500\",\"608\":\"P23503\",\"609\":\"P23542\",\"610\":\"P23561\",\"611\":\"P23585\",\"612\":\"P23595\",\"613\":\"P23615\",\"614\":\"P23638\",\"615\":\"P23639\",\"616\":\"P23641\",\"617\":\"P23642\",\"618\":\"P23643\",\"619\":\"P23644\",\"620\":\"P23724\",\"621\":\"P23776\",\"622\":\"P23797\",\"623\":\"P23833\",\"624\":\"P23900\",\"625\":\"P23968\",\"626\":\"P24000\",\"627\":\"P24004\",\"628\":\"P24031\",\"629\":\"P24276\",\"630\":\"P24279\",\"631\":\"P24280\",\"632\":\"P24309\",\"633\":\"P24384\",\"634\":\"P24482\",\"635\":\"P24521\",\"636\":\"P24583\",\"637\":\"P24720\",\"638\":\"P24783\",\"639\":\"P24784\",\"640\":\"P24813\",\"641\":\"P24814\",\"642\":\"P25036\",\"643\":\"P25037\",\"644\":\"P25038\",\"645\":\"P25039\",\"646\":\"P25040\",\"647\":\"P25043\",\"648\":\"P25044\",\"649\":\"P25045\",\"650\":\"P25087\",\"651\":\"P25270\",\"652\":\"P25293\",\"653\":\"P25294\",\"654\":\"P25296\",\"655\":\"P25298\",\"656\":\"P25299\",\"657\":\"P25302\",\"658\":\"P25303\",\"659\":\"P25332\",\"660\":\"P25333\",\"661\":\"P25334\",\"662\":\"P25336\",\"663\":\"P25339\",\"664\":\"P25340\",\"665\":\"P25342\",\"666\":\"P25343\",\"667\":\"P25344\",\"668\":\"P25345\",\"669\":\"P25349\",\"670\":\"P25351\",\"671\":\"P25353\",\"672\":\"P25355\",\"673\":\"P25356\",\"674\":\"P25357\",\"675\":\"P25358\",\"676\":\"P25359\",\"677\":\"P25360\",\"678\":\"P25361\",\"679\":\"P25365\",\"680\":\"P25366\",\"681\":\"P25367\",\"682\":\"P25368\",\"683\":\"P25369\",\"684\":\"P25370\",\"685\":\"P25371\",\"686\":\"P25372\",\"687\":\"P25373\",\"688\":\"P25374\",\"689\":\"P25375\",\"690\":\"P25376\",\"691\":\"P25378\",\"692\":\"P25382\",\"693\":\"P25383\",\"694\":\"P25384\",\"695\":\"P25385\",\"696\":\"P25386\",\"697\":\"P25441\",\"698\":\"P25443\",\"699\":\"P25451\",\"700\":\"P25454\",\"701\":\"P25491\",\"702\":\"P25515\",\"703\":\"P25554\",\"704\":\"P25555\",\"705\":\"P25558\",\"706\":\"P25559\",\"707\":\"P25560\",\"708\":\"P25566\",\"709\":\"P25567\",\"710\":\"P25568\",\"711\":\"P25569\",\"712\":\"P25573\",\"713\":\"P25574\",\"714\":\"P25576\",\"715\":\"P25577\",\"716\":\"P25580\",\"717\":\"P25582\",\"718\":\"P25586\",\"719\":\"P25588\",\"720\":\"P25605\",\"721\":\"P25611\",\"722\":\"P25617\",\"723\":\"P25618\",\"724\":\"P25621\",\"725\":\"P25623\",\"726\":\"P25626\",\"727\":\"P25627\",\"728\":\"P25628\",\"729\":\"P25631\",\"730\":\"P25632\",\"731\":\"P25635\",\"732\":\"P25639\",\"733\":\"P25641\",\"734\":\"P25642\",\"735\":\"P25644\",\"736\":\"P25646\",\"737\":\"P25648\",\"738\":\"P25651\",\"739\":\"P25654\",\"740\":\"P25655\",\"741\":\"P25656\",\"742\":\"P25694\",\"743\":\"P25719\",\"744\":\"P25808\",\"745\":\"P25846\",\"746\":\"P25847\",\"747\":\"P26321\",\"748\":\"P26370\",\"749\":\"P26448\",\"750\":\"P26570\",\"751\":\"P26637\",\"752\":\"P26725\",\"753\":\"P26754\",\"754\":\"P26755\",\"755\":\"P26783\",\"756\":\"P26784\",\"757\":\"P26785\",\"758\":\"P26786\",\"759\":\"P26793\",\"760\":\"P26798\",\"761\":\"P27344\",\"762\":\"P27351\",\"763\":\"P27466\",\"764\":\"P27472\",\"765\":\"P27476\",\"766\":\"P27514\",\"767\":\"P27515\",\"768\":\"P27614\",\"769\":\"P27616\",\"770\":\"P27636\",\"771\":\"P27637\",\"772\":\"P27680\",\"773\":\"P27692\",\"774\":\"P27697\",\"775\":\"P27705\",\"776\":\"P27796\",\"777\":\"P27801\",\"778\":\"P27809\",\"779\":\"P27810\",\"780\":\"P27825\",\"781\":\"P27882\",\"782\":\"P27895\",\"783\":\"P27929\",\"784\":\"P27999\",\"785\":\"P28000\",\"786\":\"P28004\",\"787\":\"P28005\",\"788\":\"P28007\",\"789\":\"P28239\",\"790\":\"P28241\",\"791\":\"P28263\",\"792\":\"P28272\",\"793\":\"P28273\",\"794\":\"P28274\",\"795\":\"P28319\",\"796\":\"P28320\",\"797\":\"P28321\",\"798\":\"P28495\",\"799\":\"P28496\",\"800\":\"P28625\",\"801\":\"P28627\",\"802\":\"P28707\",\"803\":\"P28708\",\"804\":\"P28737\",\"805\":\"P28742\",\"806\":\"P28743\",\"807\":\"P28777\",\"808\":\"P28778\",\"809\":\"P28789\",\"810\":\"P28791\",\"811\":\"P28795\",\"812\":\"P28817\",\"813\":\"P28834\",\"814\":\"P29029\",\"815\":\"P29055\",\"816\":\"P29056\",\"817\":\"P29295\",\"818\":\"P29311\",\"819\":\"P29340\",\"820\":\"P29366\",\"821\":\"P29453\",\"822\":\"P29461\",\"823\":\"P29465\",\"824\":\"P29468\",\"825\":\"P29469\",\"826\":\"P29478\",\"827\":\"P29496\",\"828\":\"P29509\",\"829\":\"P29539\",\"830\":\"P29547\",\"831\":\"P29703\",\"832\":\"P29704\",\"833\":\"P29952\",\"834\":\"P30605\",\"835\":\"P30619\",\"836\":\"P30624\",\"837\":\"P30656\",\"838\":\"P30657\",\"839\":\"P30665\",\"840\":\"P30771\",\"841\":\"P30775\",\"842\":\"P30777\",\"843\":\"P30822\",\"844\":\"P30902\",\"845\":\"P31109\",\"846\":\"P31115\",\"847\":\"P31116\",\"848\":\"P31244\",\"849\":\"P31334\",\"850\":\"P31373\",\"851\":\"P31374\",\"852\":\"P31376\",\"853\":\"P31377\",\"854\":\"P31380\",\"855\":\"P31381\",\"856\":\"P31382\",\"857\":\"P31383\",\"858\":\"P31384\",\"859\":\"P31385\",\"860\":\"P31412\",\"861\":\"P31539\",\"862\":\"P31688\",\"863\":\"P31755\",\"864\":\"P31787\",\"865\":\"P32048\",\"866\":\"P32074\",\"867\":\"P32178\",\"868\":\"P32179\",\"869\":\"P32191\",\"870\":\"P32259\",\"871\":\"P32263\",\"872\":\"P32264\",\"873\":\"P32266\",\"874\":\"P32288\",\"875\":\"P32316\",\"876\":\"P32317\",\"877\":\"P32319\",\"878\":\"P32324\",\"879\":\"P32327\",\"880\":\"P32328\",\"881\":\"P32329\",\"882\":\"P32330\",\"883\":\"P32331\",\"884\":\"P32332\",\"885\":\"P32333\",\"886\":\"P32334\",\"887\":\"P32335\",\"888\":\"P32336\",\"889\":\"P32337\",\"890\":\"P32338\",\"891\":\"P32339\",\"892\":\"P32340\",\"893\":\"P32341\",\"894\":\"P32342\",\"895\":\"P32343\",\"896\":\"P32347\",\"897\":\"P32349\",\"898\":\"P32350\",\"899\":\"P32351\",\"900\":\"P32352\",\"901\":\"P32353\",\"902\":\"P32354\",\"903\":\"P32356\",\"904\":\"P32361\",\"905\":\"P32363\",\"906\":\"P32364\",\"907\":\"P32366\",\"908\":\"P32367\",\"909\":\"P32368\",\"910\":\"P32377\",\"911\":\"P32379\",\"912\":\"P32380\",\"913\":\"P32381\",\"914\":\"P32386\",\"915\":\"P32387\",\"916\":\"P32388\",\"917\":\"P32389\",\"918\":\"P32419\",\"919\":\"P32445\",\"920\":\"P32447\",\"921\":\"P32449\",\"922\":\"P32451\",\"923\":\"P32453\",\"924\":\"P32454\",\"925\":\"P32457\",\"926\":\"P32458\",\"927\":\"P32461\",\"928\":\"P32462\",\"929\":\"P32463\",\"930\":\"P32464\",\"931\":\"P32465\",\"932\":\"P32466\",\"933\":\"P32467\",\"934\":\"P32468\",\"935\":\"P32469\",\"936\":\"P32471\",\"937\":\"P32472\",\"938\":\"P32473\",\"939\":\"P32474\",\"940\":\"P32476\",\"941\":\"P32477\",\"942\":\"P32478\",\"943\":\"P32479\",\"944\":\"P32480\",\"945\":\"P32481\",\"946\":\"P32485\",\"947\":\"P32486\",\"948\":\"P32487\",\"949\":\"P32492\",\"950\":\"P32493\",\"951\":\"P32494\",\"952\":\"P32495\",\"953\":\"P32496\",\"954\":\"P32497\",\"955\":\"P32499\",\"956\":\"P32500\",\"957\":\"P32501\",\"958\":\"P32502\",\"959\":\"P32504\",\"960\":\"P32505\",\"961\":\"P32521\",\"962\":\"P32522\",\"963\":\"P32523\",\"964\":\"P32524\",\"965\":\"P32525\",\"966\":\"P32527\",\"967\":\"P32528\",\"968\":\"P32529\",\"969\":\"P32558\",\"970\":\"P32559\",\"971\":\"P32561\",\"972\":\"P32562\",\"973\":\"P32563\",\"974\":\"P32564\",\"975\":\"P32565\",\"976\":\"P32566\",\"977\":\"P32567\",\"978\":\"P32568\",\"979\":\"P32569\",\"980\":\"P32570\",\"981\":\"P32571\",\"982\":\"P32573\",\"983\":\"P32578\",\"984\":\"P32579\",\"985\":\"P32580\",\"986\":\"P32582\",\"987\":\"P32583\",\"988\":\"P32584\",\"989\":\"P32585\",\"990\":\"P32588\",\"991\":\"P32589\",\"992\":\"P32590\",\"993\":\"P32591\",\"994\":\"P32597\",\"995\":\"P32598\",\"996\":\"P32599\",\"997\":\"P32600\",\"998\":\"P32601\",\"999\":\"P32602\",\"1000\":\"P32604\",\"1001\":\"P32605\",\"1002\":\"P32606\",\"1003\":\"P32607\",\"1004\":\"P32608\",\"1005\":\"P32609\",\"1006\":\"P32610\",\"1007\":\"P32611\",\"1008\":\"P32614\",\"1009\":\"P32617\",\"1010\":\"P32618\",\"1011\":\"P32621\",\"1012\":\"P32623\",\"1013\":\"P32626\",\"1014\":\"P32628\",\"1015\":\"P32629\",\"1016\":\"P32634\",\"1017\":\"P32639\",\"1018\":\"P32642\",\"1019\":\"P32643\",\"1020\":\"P32644\",\"1021\":\"P32656\",\"1022\":\"P32657\",\"1023\":\"P32660\",\"1024\":\"P32767\",\"1025\":\"P32769\",\"1026\":\"P32770\",\"1027\":\"P32771\",\"1028\":\"P32774\",\"1029\":\"P32776\",\"1030\":\"P32783\",\"1031\":\"P32784\",\"1032\":\"P32785\",\"1033\":\"P32787\",\"1034\":\"P32788\",\"1035\":\"P32789\",\"1036\":\"P32790\",\"1037\":\"P32791\",\"1038\":\"P32792\",\"1039\":\"P32793\",\"1040\":\"P32794\",\"1041\":\"P32795\",\"1042\":\"P32797\",\"1043\":\"P32798\",\"1044\":\"P32799\",\"1045\":\"P32801\",\"1046\":\"P32802\",\"1047\":\"P32803\",\"1048\":\"P32804\",\"1049\":\"P32805\",\"1050\":\"P32806\",\"1051\":\"P32829\",\"1052\":\"P32830\",\"1053\":\"P32831\",\"1054\":\"P32832\",\"1055\":\"P32833\",\"1056\":\"P32835\",\"1057\":\"P32839\",\"1058\":\"P32842\",\"1059\":\"P32843\",\"1060\":\"P32844\",\"1061\":\"P32849\",\"1062\":\"P32854\",\"1063\":\"P32855\",\"1064\":\"P32857\",\"1065\":\"P32860\",\"1066\":\"P32861\",\"1067\":\"P32863\",\"1068\":\"P32864\",\"1069\":\"P32867\",\"1070\":\"P32873\",\"1071\":\"P32874\",\"1072\":\"P32875\",\"1073\":\"P32891\",\"1074\":\"P32892\",\"1075\":\"P32893\",\"1076\":\"P32895\",\"1077\":\"P32896\",\"1078\":\"P32897\",\"1079\":\"P32898\",\"1080\":\"P32899\",\"1081\":\"P32900\",\"1082\":\"P32901\",\"1083\":\"P32902\",\"1084\":\"P32904\",\"1085\":\"P32905\",\"1086\":\"P32906\",\"1087\":\"P32908\",\"1088\":\"P32909\",\"1089\":\"P32910\",\"1090\":\"P32911\",\"1091\":\"P32912\",\"1092\":\"P32913\",\"1093\":\"P32914\",\"1094\":\"P32915\",\"1095\":\"P32916\",\"1096\":\"P32917\",\"1097\":\"P32939\",\"1098\":\"P32945\",\"1099\":\"P33201\",\"1100\":\"P33202\",\"1101\":\"P33203\",\"1102\":\"P33204\",\"1103\":\"P33296\",\"1104\":\"P33297\",\"1105\":\"P33298\",\"1106\":\"P33299\",\"1107\":\"P33300\",\"1108\":\"P33301\",\"1109\":\"P33302\",\"1110\":\"P33306\",\"1111\":\"P33307\",\"1112\":\"P33308\",\"1113\":\"P33309\",\"1114\":\"P33310\",\"1115\":\"P33311\",\"1116\":\"P33313\",\"1117\":\"P33314\",\"1118\":\"P33315\",\"1119\":\"P33317\",\"1120\":\"P33322\",\"1121\":\"P33324\",\"1122\":\"P33327\",\"1123\":\"P33328\",\"1124\":\"P33329\",\"1125\":\"P33330\",\"1126\":\"P33331\",\"1127\":\"P33332\",\"1128\":\"P33333\",\"1129\":\"P33334\",\"1130\":\"P33336\",\"1131\":\"P33338\",\"1132\":\"P33339\",\"1133\":\"P33399\",\"1134\":\"P33401\",\"1135\":\"P33412\",\"1136\":\"P33416\",\"1137\":\"P33417\",\"1138\":\"P33418\",\"1139\":\"P33419\",\"1140\":\"P33421\",\"1141\":\"P33441\",\"1142\":\"P33442\",\"1143\":\"P33448\",\"1144\":\"P33550\",\"1145\":\"P33734\",\"1146\":\"P33748\",\"1147\":\"P33749\",\"1148\":\"P33750\",\"1149\":\"P33751\",\"1150\":\"P33753\",\"1151\":\"P33754\",\"1152\":\"P33755\",\"1153\":\"P33759\",\"1154\":\"P33767\",\"1155\":\"P33775\",\"1156\":\"P33891\",\"1157\":\"P33892\",\"1158\":\"P33893\",\"1159\":\"P33894\",\"1160\":\"P33895\",\"1161\":\"P34072\",\"1162\":\"P34077\",\"1163\":\"P34078\",\"1164\":\"P34087\",\"1165\":\"P34110\",\"1166\":\"P34111\",\"1167\":\"P34160\",\"1168\":\"P34162\",\"1169\":\"P34163\",\"1170\":\"P34167\",\"1171\":\"P34216\",\"1172\":\"P34217\",\"1173\":\"P34219\",\"1174\":\"P34220\",\"1175\":\"P34221\",\"1176\":\"P34222\",\"1177\":\"P34223\",\"1178\":\"P34225\",\"1179\":\"P34226\",\"1180\":\"P34227\",\"1181\":\"P34232\",\"1182\":\"P34237\",\"1183\":\"P34239\",\"1184\":\"P34240\",\"1185\":\"P34241\",\"1186\":\"P34243\",\"1187\":\"P34244\",\"1188\":\"P34247\",\"1189\":\"P34248\",\"1190\":\"P34250\",\"1191\":\"P34251\",\"1192\":\"P34253\",\"1193\":\"P34730\",\"1194\":\"P34756\",\"1195\":\"P34760\",\"1196\":\"P34761\",\"1197\":\"P34909\",\"1198\":\"P35056\",\"1199\":\"P35127\",\"1200\":\"P35169\",\"1201\":\"P35176\",\"1202\":\"P35177\",\"1203\":\"P35178\",\"1204\":\"P35179\",\"1205\":\"P35180\",\"1206\":\"P35181\",\"1207\":\"P35182\",\"1208\":\"P35183\",\"1209\":\"P35184\",\"1210\":\"P35189\",\"1211\":\"P35191\",\"1212\":\"P35193\",\"1213\":\"P35194\",\"1214\":\"P35196\",\"1215\":\"P35197\",\"1216\":\"P35202\",\"1217\":\"P35206\",\"1218\":\"P35207\",\"1219\":\"P35208\",\"1220\":\"P35210\",\"1221\":\"P35688\",\"1222\":\"P35691\",\"1223\":\"P35718\",\"1224\":\"P35719\",\"1225\":\"P35723\",\"1226\":\"P35724\",\"1227\":\"P35725\",\"1228\":\"P35728\",\"1229\":\"P35729\",\"1230\":\"P35732\",\"1231\":\"P35735\",\"1232\":\"P35817\",\"1233\":\"P35843\",\"1234\":\"P35844\",\"1235\":\"P35845\",\"1236\":\"P35996\",\"1237\":\"P35999\",\"1238\":\"P36000\",\"1239\":\"P36004\",\"1240\":\"P36006\",\"1241\":\"P36007\",\"1242\":\"P36008\",\"1243\":\"P36009\",\"1244\":\"P36010\",\"1245\":\"P36013\",\"1246\":\"P36015\",\"1247\":\"P36016\",\"1248\":\"P36017\",\"1249\":\"P36018\",\"1250\":\"P36019\",\"1251\":\"P36023\",\"1252\":\"P36024\",\"1253\":\"P36029\",\"1254\":\"P36034\",\"1255\":\"P36036\",\"1256\":\"P36037\",\"1257\":\"P36039\",\"1258\":\"P36040\",\"1259\":\"P36041\",\"1260\":\"P36044\",\"1261\":\"P36046\",\"1262\":\"P36047\",\"1263\":\"P36048\",\"1264\":\"P36049\",\"1265\":\"P36051\",\"1266\":\"P36053\",\"1267\":\"P36054\",\"1268\":\"P36056\",\"1269\":\"P36057\",\"1270\":\"P36059\",\"1271\":\"P36060\",\"1272\":\"P36062\",\"1273\":\"P36064\",\"1274\":\"P36068\",\"1275\":\"P36069\",\"1276\":\"P36075\",\"1277\":\"P36076\",\"1278\":\"P36080\",\"1279\":\"P36081\",\"1280\":\"P36083\",\"1281\":\"P36084\",\"1282\":\"P36088\",\"1283\":\"P36090\",\"1284\":\"P36091\",\"1285\":\"P36094\",\"1286\":\"P36095\",\"1287\":\"P36096\",\"1288\":\"P36100\",\"1289\":\"P36101\",\"1290\":\"P36102\",\"1291\":\"P36103\",\"1292\":\"P36104\",\"1293\":\"P36107\",\"1294\":\"P36108\",\"1295\":\"P36110\",\"1296\":\"P36112\",\"1297\":\"P36114\",\"1298\":\"P36115\",\"1299\":\"P36116\",\"1300\":\"P36117\",\"1301\":\"P36119\",\"1302\":\"P36120\",\"1303\":\"P36121\",\"1304\":\"P36122\",\"1305\":\"P36123\",\"1306\":\"P36124\",\"1307\":\"P36126\",\"1308\":\"P36130\",\"1309\":\"P36131\",\"1310\":\"P36132\",\"1311\":\"P36135\",\"1312\":\"P36136\",\"1313\":\"P36139\",\"1314\":\"P36141\",\"1315\":\"P36144\",\"1316\":\"P36145\",\"1317\":\"P36146\",\"1318\":\"P36147\",\"1319\":\"P36148\",\"1320\":\"P36149\",\"1321\":\"P36151\",\"1322\":\"P36152\",\"1323\":\"P36154\",\"1324\":\"P36156\",\"1325\":\"P36159\",\"1326\":\"P36160\",\"1327\":\"P36161\",\"1328\":\"P36163\",\"1329\":\"P36164\",\"1330\":\"P36165\",\"1331\":\"P36166\",\"1332\":\"P36167\",\"1333\":\"P36168\",\"1334\":\"P36169\",\"1335\":\"P36421\",\"1336\":\"P36516\",\"1337\":\"P36517\",\"1338\":\"P36519\",\"1339\":\"P36520\",\"1340\":\"P36521\",\"1341\":\"P36523\",\"1342\":\"P36525\",\"1343\":\"P36526\",\"1344\":\"P36527\",\"1345\":\"P36528\",\"1346\":\"P36531\",\"1347\":\"P36534\",\"1348\":\"P36775\",\"1349\":\"P37012\",\"1350\":\"P37020\",\"1351\":\"P37254\",\"1352\":\"P37262\",\"1353\":\"P37263\",\"1354\":\"P37291\",\"1355\":\"P37292\",\"1356\":\"P37293\",\"1357\":\"P37296\",\"1358\":\"P37297\",\"1359\":\"P37298\",\"1360\":\"P37299\",\"1361\":\"P37302\",\"1362\":\"P37303\",\"1363\":\"P37304\",\"1364\":\"P37366\",\"1365\":\"P37370\",\"1366\":\"P37838\",\"1367\":\"P37898\",\"1368\":\"P38009\",\"1369\":\"P38011\",\"1370\":\"P38013\",\"1371\":\"P38041\",\"1372\":\"P38042\",\"1373\":\"P38061\",\"1374\":\"P38063\",\"1375\":\"P38064\",\"1376\":\"P38066\",\"1377\":\"P38068\",\"1378\":\"P38069\",\"1379\":\"P38070\",\"1380\":\"P38071\",\"1381\":\"P38072\",\"1382\":\"P38074\",\"1383\":\"P38075\",\"1384\":\"P38077\",\"1385\":\"P38080\",\"1386\":\"P38081\",\"1387\":\"P38084\",\"1388\":\"P38085\",\"1389\":\"P38086\",\"1390\":\"P38087\",\"1391\":\"P38088-2\",\"1392\":\"P38089\",\"1393\":\"P38090\",\"1394\":\"P38109\",\"1395\":\"P38110\",\"1396\":\"P38111\",\"1397\":\"P38112\",\"1398\":\"P38113\",\"1399\":\"P38114\",\"1400\":\"P38115\",\"1401\":\"P38116\",\"1402\":\"P38120\",\"1403\":\"P38121\",\"1404\":\"P38122\",\"1405\":\"P38127\",\"1406\":\"P38129\",\"1407\":\"P38130\",\"1408\":\"P38131\",\"1409\":\"P38132\",\"1410\":\"P38137\",\"1411\":\"P38138\",\"1412\":\"P38139\",\"1413\":\"P38143\",\"1414\":\"P38144\",\"1415\":\"P38145\",\"1416\":\"P38146\",\"1417\":\"P38149\",\"1418\":\"P38151\",\"1419\":\"P38152\",\"1420\":\"P38153\",\"1421\":\"P38162\",\"1422\":\"P38163\",\"1423\":\"P38164\",\"1424\":\"P38165\",\"1425\":\"P38166\",\"1426\":\"P38167\",\"1427\":\"P38169\",\"1428\":\"P38170\",\"1429\":\"P38172\",\"1430\":\"P38174\",\"1431\":\"P38175\",\"1432\":\"P38177\",\"1433\":\"P38179\",\"1434\":\"P38181\",\"1435\":\"P38187\",\"1436\":\"P38196\",\"1437\":\"P38197\",\"1438\":\"P38199\",\"1439\":\"P38202\",\"1440\":\"P38203\",\"1441\":\"P38204\",\"1442\":\"P38205\",\"1443\":\"P38206\",\"1444\":\"P38210\",\"1445\":\"P38212\",\"1446\":\"P38213\",\"1447\":\"P38217\",\"1448\":\"P38219\",\"1449\":\"P38221\",\"1450\":\"P38225\",\"1451\":\"P38226\",\"1452\":\"P38227\",\"1453\":\"P38228\",\"1454\":\"P38230\",\"1455\":\"P38234\",\"1456\":\"P38235\",\"1457\":\"P38237\",\"1458\":\"P38238\",\"1459\":\"P38241\",\"1460\":\"P38242\",\"1461\":\"P38244\",\"1462\":\"P38247\",\"1463\":\"P38248\",\"1464\":\"P38249\",\"1465\":\"P38250\",\"1466\":\"P38251\",\"1467\":\"P38254\",\"1468\":\"P38255\",\"1469\":\"P38256\",\"1470\":\"P38260\",\"1471\":\"P38261\",\"1472\":\"P38262\",\"1473\":\"P38264\",\"1474\":\"P38266\",\"1475\":\"P38271\",\"1476\":\"P38272\",\"1477\":\"P38273\",\"1478\":\"P38274\",\"1479\":\"P38278\",\"1480\":\"P38281\",\"1481\":\"P38286\",\"1482\":\"P38287\",\"1483\":\"P38288\",\"1484\":\"P38289\",\"1485\":\"P38295\",\"1486\":\"P38297\",\"1487\":\"P38300\",\"1488\":\"P38301\",\"1489\":\"P38302\",\"1490\":\"P38304\",\"1491\":\"P38307\",\"1492\":\"P38310\",\"1493\":\"P38314\",\"1494\":\"P38318\",\"1495\":\"P38321\",\"1496\":\"P38323\",\"1497\":\"P38325\",\"1498\":\"P38326\",\"1499\":\"P38328\",\"1500\":\"P38329\",\"1501\":\"P38330\",\"1502\":\"P38331\",\"1503\":\"P38333\",\"1504\":\"P38334\",\"1505\":\"P38335\",\"1506\":\"P38339\",\"1507\":\"P38340\",\"1508\":\"P38341\",\"1509\":\"P38342\",\"1510\":\"P38344\",\"1511\":\"P38345\",\"1512\":\"P38348\",\"1513\":\"P38349\",\"1514\":\"P38351\",\"1515\":\"P38352\",\"1516\":\"P38353\",\"1517\":\"P38355\",\"1518\":\"P38356\",\"1519\":\"P38426\",\"1520\":\"P38427\",\"1521\":\"P38428\",\"1522\":\"P38429\",\"1523\":\"P38431\",\"1524\":\"P38439\",\"1525\":\"P38523\",\"1526\":\"P38555\",\"1527\":\"P38604\",\"1528\":\"P38615\",\"1529\":\"P38616\",\"1530\":\"P38620\",\"1531\":\"P38623\",\"1532\":\"P38624\",\"1533\":\"P38625\",\"1534\":\"P38626\",\"1535\":\"P38627\",\"1536\":\"P38628\",\"1537\":\"P38629\",\"1538\":\"P38630\",\"1539\":\"P38631\",\"1540\":\"P38632\",\"1541\":\"P38635\",\"1542\":\"P38682\",\"1543\":\"P38687\",\"1544\":\"P38688\",\"1545\":\"P38689\",\"1546\":\"P38691\",\"1547\":\"P38692\",\"1548\":\"P38694\",\"1549\":\"P38695\",\"1550\":\"P38697\",\"1551\":\"P38698\",\"1552\":\"P38701\",\"1553\":\"P38703\",\"1554\":\"P38705\",\"1555\":\"P38707\",\"1556\":\"P38708\",\"1557\":\"P38710\",\"1558\":\"P38711;P35997\",\"1559\":\"P38712\",\"1560\":\"P38713\",\"1561\":\"P38714\",\"1562\":\"P38715\",\"1563\":\"P38716\",\"1564\":\"P38717\",\"1565\":\"P38719\",\"1566\":\"P38720\",\"1567\":\"P38723\",\"1568\":\"P38724\",\"1569\":\"P38732\",\"1570\":\"P38736\",\"1571\":\"P38737\",\"1572\":\"P38742\",\"1573\":\"P38745\",\"1574\":\"P38746\",\"1575\":\"P38747\",\"1576\":\"P38748\",\"1577\":\"P38750\",\"1578\":\"P38753\",\"1579\":\"P38754;P36105\",\"1580\":\"P38755\",\"1581\":\"P38756\",\"1582\":\"P38758\",\"1583\":\"P38759\",\"1584\":\"P38764\",\"1585\":\"P38765\",\"1586\":\"P38766\",\"1587\":\"P38768\",\"1588\":\"P38770\",\"1589\":\"P38771\",\"1590\":\"P38773\",\"1591\":\"P38775\",\"1592\":\"P38777\",\"1593\":\"P38778\",\"1594\":\"P38779\",\"1595\":\"P38781\",\"1596\":\"P38782\",\"1597\":\"P38784\",\"1598\":\"P38786\",\"1599\":\"P38787\",\"1600\":\"P38788\",\"1601\":\"P38789\",\"1602\":\"P38790\",\"1603\":\"P38791\",\"1604\":\"P38792\",\"1605\":\"P38793\",\"1606\":\"P38795\",\"1607\":\"P38797\",\"1608\":\"P38798\",\"1609\":\"P38799\",\"1610\":\"P38801\",\"1611\":\"P38803\",\"1612\":\"P38804\",\"1613\":\"P38805\",\"1614\":\"P38809\",\"1615\":\"P38810\",\"1616\":\"P38811\",\"1617\":\"P38812\",\"1618\":\"P38813\",\"1619\":\"P38814\",\"1620\":\"P38815\",\"1621\":\"P38816\",\"1622\":\"P38817\",\"1623\":\"P38819\",\"1624\":\"P38820\",\"1625\":\"P38821\",\"1626\":\"P38822\",\"1627\":\"P38823\",\"1628\":\"P38825\",\"1629\":\"P38826\",\"1630\":\"P38828\",\"1631\":\"P38833\",\"1632\":\"P38835\",\"1633\":\"P38836\",\"1634\":\"P38837\",\"1635\":\"P38840\",\"1636\":\"P38841\",\"1637\":\"P38843\",\"1638\":\"P38845\",\"1639\":\"P38850\",\"1640\":\"P38851\",\"1641\":\"P38853\",\"1642\":\"P38854\",\"1643\":\"P38856\",\"1644\":\"P38858\",\"1645\":\"P38860\",\"1646\":\"P38861\",\"1647\":\"P38862\",\"1648\":\"P38863\",\"1649\":\"P38869\",\"1650\":\"P38870\",\"1651\":\"P38873\",\"1652\":\"P38874\",\"1653\":\"P38875\",\"1654\":\"P38877\",\"1655\":\"P38878\",\"1656\":\"P38879\",\"1657\":\"P38881\",\"1658\":\"P38882\",\"1659\":\"P38883\",\"1660\":\"P38884\",\"1661\":\"P38885\",\"1662\":\"P38886\",\"1663\":\"P38887\",\"1664\":\"P38888\",\"1665\":\"P38889\",\"1666\":\"P38890\",\"1667\":\"P38891\",\"1668\":\"P38892\",\"1669\":\"P38902\",\"1670\":\"P38903\",\"1671\":\"P38904\",\"1672\":\"P38909\",\"1673\":\"P38910\",\"1674\":\"P38911\",\"1675\":\"P38912\",\"1676\":\"P38913\",\"1677\":\"P38915\",\"1678\":\"P38920\",\"1679\":\"P38922\",\"1680\":\"P38925\",\"1681\":\"P38928\",\"1682\":\"P38929\",\"1683\":\"P38930\",\"1684\":\"P38931\",\"1685\":\"P38932\",\"1686\":\"P38934\",\"1687\":\"P38954\",\"1688\":\"P38958\",\"1689\":\"P38959\",\"1690\":\"P38961\",\"1691\":\"P38962\",\"1692\":\"P38966\",\"1693\":\"P38967\",\"1694\":\"P38968\",\"1695\":\"P38969\",\"1696\":\"P38970\",\"1697\":\"P38972\",\"1698\":\"P38985\",\"1699\":\"P38986\",\"1700\":\"P38987\",\"1701\":\"P38988\",\"1702\":\"P38989\",\"1703\":\"P38990\",\"1704\":\"P38992\",\"1705\":\"P38993\",\"1706\":\"P38994\",\"1707\":\"P38995\",\"1708\":\"P38996\",\"1709\":\"P38998\",\"1710\":\"P38999\",\"1711\":\"P39001\",\"1712\":\"P39002\",\"1713\":\"P39004;P39003\",\"1714\":\"P39005\",\"1715\":\"P39006\",\"1716\":\"P39007\",\"1717\":\"P39008\",\"1718\":\"P39009\",\"1719\":\"P39010\",\"1720\":\"P39011\",\"1721\":\"P39012\",\"1722\":\"P39013\",\"1723\":\"P39014\",\"1724\":\"P39015\",\"1725\":\"P39016\",\"1726\":\"P39073\",\"1727\":\"P39076\",\"1728\":\"P39077\",\"1729\":\"P39078\",\"1730\":\"P39079\",\"1731\":\"P39081\",\"1732\":\"P39083\",\"1733\":\"P39101\",\"1734\":\"P39102\",\"1735\":\"P39104\",\"1736\":\"P39105\",\"1737\":\"P39106\",\"1738\":\"P39107\",\"1739\":\"P39108\",\"1740\":\"P39109\",\"1741\":\"P39111\",\"1742\":\"P39112\",\"1743\":\"P39113\",\"1744\":\"P39515\",\"1745\":\"P39516\",\"1746\":\"P39517\",\"1747\":\"P39521\",\"1748\":\"P39522\",\"1749\":\"P39523\",\"1750\":\"P39524\",\"1751\":\"P39525\",\"1752\":\"P39526\",\"1753\":\"P39529\",\"1754\":\"P39531\",\"1755\":\"P39533\",\"1756\":\"P39535\",\"1757\":\"P39542\",\"1758\":\"P39543\",\"1759\":\"P39547\",\"1760\":\"P39548\",\"1761\":\"P39552;P53176\",\"1762\":\"P39676\",\"1763\":\"P39677\",\"1764\":\"P39678\",\"1765\":\"P39682\",\"1766\":\"P39683\",\"1767\":\"P39685\",\"1768\":\"P39702\",\"1769\":\"P39704\",\"1770\":\"P39705\",\"1771\":\"P39707\",\"1772\":\"P39713\",\"1773\":\"P39714\",\"1774\":\"P39715\",\"1775\":\"P39717\",\"1776\":\"P39718\",\"1777\":\"P39719\",\"1778\":\"P39720\",\"1779\":\"P39721\",\"1780\":\"P39722\",\"1781\":\"P39723\",\"1782\":\"P39724\",\"1783\":\"P39726\",\"1784\":\"P39727\",\"1785\":\"P39729\",\"1786\":\"P39730\",\"1787\":\"P39732\",\"1788\":\"P39742\",\"1789\":\"P39743\",\"1790\":\"P39744\",\"1791\":\"P39904\",\"1792\":\"P39923\",\"1793\":\"P39925\",\"1794\":\"P39926\",\"1795\":\"P39927\",\"1796\":\"P39928\",\"1797\":\"P39929\",\"1798\":\"P39931\",\"1799\":\"P39932\",\"1800\":\"P39935\",\"1801\":\"P39936\",\"1802\":\"P39938\",\"1803\":\"P39940\",\"1804\":\"P39944\",\"1805\":\"P39945\",\"1806\":\"P39946\",\"1807\":\"P39952\",\"1808\":\"P39953\",\"1809\":\"P39954\",\"1810\":\"P39955\",\"1811\":\"P39956\",\"1812\":\"P39958\",\"1813\":\"P39960\",\"1814\":\"P39962\",\"1815\":\"P39965\",\"1816\":\"P39966\",\"1817\":\"P39967\",\"1818\":\"P39968\",\"1819\":\"P39969\",\"1820\":\"P39976\",\"1821\":\"P39979\",\"1822\":\"P39980\",\"1823\":\"P39984\",\"1824\":\"P39985\",\"1825\":\"P39986\",\"1826\":\"P39990\",\"1827\":\"P39993\",\"1828\":\"P39994\",\"1829\":\"P39995\",\"1830\":\"P39996\",\"1831\":\"P39998\",\"1832\":\"P40002\",\"1833\":\"P40005\",\"1834\":\"P40006\",\"1835\":\"P40007\",\"1836\":\"P40008\",\"1837\":\"P40009\",\"1838\":\"P40010\",\"1839\":\"P40012\",\"1840\":\"P40013\",\"1841\":\"P40015\",\"1842\":\"P40016\",\"1843\":\"P40018\",\"1844\":\"P40022\",\"1845\":\"P40024\",\"1846\":\"P40026\",\"1847\":\"P40029\",\"1848\":\"P40030\",\"1849\":\"P40032\",\"1850\":\"P40033\",\"1851\":\"P40035\",\"1852\":\"P40037\",\"1853\":\"P40038\",\"1854\":\"P40039\",\"1855\":\"P40040\",\"1856\":\"P40043\",\"1857\":\"P40046\",\"1858\":\"P40047\",\"1859\":\"P40048\",\"1860\":\"P40050\",\"1861\":\"P40051\",\"1862\":\"P40053\",\"1863\":\"P40054\",\"1864\":\"P40055\",\"1865\":\"P40056\",\"1866\":\"P40059\",\"1867\":\"P40060\",\"1868\":\"P40061\",\"1869\":\"P40064\",\"1870\":\"P40066\",\"1871\":\"P40069\",\"1872\":\"P40070\",\"1873\":\"P40071\",\"1874\":\"P40073\",\"1875\":\"P40074\",\"1876\":\"P40075\",\"1877\":\"P40078\",\"1878\":\"P40079\",\"1879\":\"P40080\",\"1880\":\"P40081\",\"1881\":\"P40086\",\"1882\":\"P40087\",\"1883\":\"P40088\",\"1884\":\"P40089\",\"1885\":\"P40090\",\"1886\":\"P40091\",\"1887\":\"P40093\",\"1888\":\"P40094\",\"1889\":\"P40098\",\"1890\":\"P40099\",\"1891\":\"P40106\",\"1892\":\"P40150\",\"1893\":\"P40151\",\"1894\":\"P40152\",\"1895\":\"P40154\",\"1896\":\"P40155\",\"1897\":\"P40157\",\"1898\":\"P40159\",\"1899\":\"P40160\",\"1900\":\"P40161\",\"1901\":\"P40165\",\"1902\":\"P40169\",\"1903\":\"P40185\",\"1904\":\"P40202\",\"1905\":\"P40206\",\"1906\":\"P40207\",\"1907\":\"P40208\",\"1908\":\"P40210\",\"1909\":\"P40212\",\"1910\":\"P40215\",\"1911\":\"P40217\",\"1912\":\"P40302\",\"1913\":\"P40303\",\"1914\":\"P40308\",\"1915\":\"P40309\",\"1916\":\"P40312\",\"1917\":\"P40317\",\"1918\":\"P40318\",\"1919\":\"P40319\",\"1920\":\"P40325\",\"1921\":\"P40327\",\"1922\":\"P40328\",\"1923\":\"P40335\",\"1924\":\"P40339\",\"1925\":\"P40340\",\"1926\":\"P40341\",\"1927\":\"P40343\",\"1928\":\"P40345\",\"1929\":\"P40347\",\"1930\":\"P40348\",\"1931\":\"P40350\",\"1932\":\"P40352\",\"1933\":\"P40353\",\"1934\":\"P40354\",\"1935\":\"P40355\",\"1936\":\"P40356\",\"1937\":\"P40357\",\"1938\":\"P40358\",\"1939\":\"P40360\",\"1940\":\"P40362\",\"1941\":\"P40363\",\"1942\":\"P40364\",\"1943\":\"P40366\",\"1944\":\"P40367\",\"1945\":\"P40368\",\"1946\":\"P40395\",\"1947\":\"P40413\",\"1948\":\"P40414\",\"1949\":\"P40416\",\"1950\":\"P40422\",\"1951\":\"P40433\",\"1952\":\"P40449\",\"1953\":\"P40450\",\"1954\":\"P40452\",\"1955\":\"P40453\",\"1956\":\"P40456\",\"1957\":\"P40457\",\"1958\":\"P40459\",\"1959\":\"P40460\",\"1960\":\"P40462\",\"1961\":\"P40463\",\"1962\":\"P40466\",\"1963\":\"P40467\",\"1964\":\"P40468\",\"1965\":\"P40469\",\"1966\":\"P40470\",\"1967\":\"P40471\",\"1968\":\"P40472\",\"1969\":\"P40476\",\"1970\":\"P40477\",\"1971\":\"P40478\",\"1972\":\"P40480\",\"1973\":\"P40481\",\"1974\":\"P40482\",\"1975\":\"P40483\",\"1976\":\"P40484\",\"1977\":\"P40485\",\"1978\":\"P40487\",\"1979\":\"P40491\",\"1980\":\"P40492\",\"1981\":\"P40493\",\"1982\":\"P40494\",\"1983\":\"P40495\",\"1984\":\"P40496\",\"1985\":\"P40498\",\"1986\":\"P40499\",\"1987\":\"P40501\",\"1988\":\"P40504\",\"1989\":\"P40505\",\"1990\":\"P40506\",\"1991\":\"P40507\",\"1992\":\"P40508\",\"1993\":\"P40509\",\"1994\":\"P40510\",\"1995\":\"P40513\",\"1996\":\"P40515\",\"1997\":\"P40516\",\"1998\":\"P40517\",\"1999\":\"P40518\",\"2000\":\"P40522\",\"2001\":\"P40523\",\"2002\":\"P40526\",\"2003\":\"P40527\",\"2004\":\"P40528\",\"2005\":\"P40529\",\"2006\":\"P40530\",\"2007\":\"P40531\",\"2008\":\"P40532\",\"2009\":\"P40533\",\"2010\":\"P40535\",\"2011\":\"P40540\",\"2012\":\"P40541\",\"2013\":\"P40545\",\"2014\":\"P40546\",\"2015\":\"P40547\",\"2016\":\"P40548\",\"2017\":\"P40549\",\"2018\":\"P40553\",\"2019\":\"P40555\",\"2020\":\"P40557\",\"2021\":\"P40559\",\"2022\":\"P40561\",\"2023\":\"P40562\",\"2024\":\"P40563\",\"2025\":\"P40564\",\"2026\":\"P40566\",\"2027\":\"P40567\",\"2028\":\"P40576\",\"2029\":\"P40578\",\"2030\":\"P40579\",\"2031\":\"P40580\",\"2032\":\"P40581\",\"2033\":\"P40582\",\"2034\":\"P40693\",\"2035\":\"P40825\",\"2036\":\"P40850\",\"2037\":\"P40851\",\"2038\":\"P40856\",\"2039\":\"P40858\",\"2040\":\"P40890;P40438\",\"2041\":\"P40893\",\"2042\":\"P40897\",\"2043\":\"P40955\",\"2044\":\"P40956\",\"2045\":\"P40957\",\"2046\":\"P40959\",\"2047\":\"P40961\",\"2048\":\"P40962\",\"2049\":\"P40963\",\"2050\":\"P40969\",\"2051\":\"P40970\",\"2052\":\"P40971\",\"2053\":\"P40986\",\"2054\":\"P40988\",\"2055\":\"P40989\",\"2056\":\"P40990\",\"2057\":\"P40991\",\"2058\":\"P40994\",\"2059\":\"P41056\",\"2060\":\"P41057\",\"2061\":\"P41058\",\"2062\":\"P41277\",\"2063\":\"P41318\",\"2064\":\"P41338\",\"2065\":\"P41543\",\"2066\":\"P41696\",\"2067\":\"P41697\",\"2068\":\"P41734\",\"2069\":\"P41735\",\"2070\":\"P41800\",\"2071\":\"P41805\",\"2072\":\"P41807\",\"2073\":\"P41810\",\"2074\":\"P41811\",\"2075\":\"P41812\",\"2076\":\"P41813\",\"2077\":\"P41814\",\"2078\":\"P41815\",\"2079\":\"P41818\",\"2080\":\"P41819\",\"2081\":\"P41832\",\"2082\":\"P41834\",\"2083\":\"P41835\",\"2084\":\"P41895\",\"2085\":\"P41896\",\"2086\":\"P41903\",\"2087\":\"P41910\",\"2088\":\"P41911\",\"2089\":\"P41920\",\"2090\":\"P41921\",\"2091\":\"P41940\",\"2092\":\"P42073\",\"2093\":\"P42223\",\"2094\":\"P42826\",\"2095\":\"P42835\",\"2096\":\"P42836\",\"2097\":\"P42837\",\"2098\":\"P42838\",\"2099\":\"P42839\",\"2100\":\"P42840\",\"2101\":\"P42841\",\"2102\":\"P42842\",\"2103\":\"P42843\",\"2104\":\"P42844\",\"2105\":\"P42845\",\"2106\":\"P42846\",\"2107\":\"P42847\",\"2108\":\"P42900\",\"2109\":\"P42934\",\"2110\":\"P42935\",\"2111\":\"P42940\",\"2112\":\"P42941\",\"2113\":\"P42942\",\"2114\":\"P42943\",\"2115\":\"P42945\",\"2116\":\"P42949\",\"2117\":\"P42951\",\"2118\":\"P43122\",\"2119\":\"P43123\",\"2120\":\"P43124\",\"2121\":\"P43321\",\"2122\":\"P43497\",\"2123\":\"P43535\",\"2124\":\"P43554\",\"2125\":\"P43555\",\"2126\":\"P43556\",\"2127\":\"P43557\",\"2128\":\"P43558\",\"2129\":\"P43560\",\"2130\":\"P43561\",\"2131\":\"P43563\",\"2132\":\"P43565\",\"2133\":\"P43567\",\"2134\":\"P43569\",\"2135\":\"P43570\",\"2136\":\"P43571\",\"2137\":\"P43572\",\"2138\":\"P43573\",\"2139\":\"P43574\",\"2140\":\"P43577\",\"2141\":\"P43579\",\"2142\":\"P43582\",\"2143\":\"P43583\",\"2144\":\"P43585\",\"2145\":\"P43586\",\"2146\":\"P43588\",\"2147\":\"P43589\",\"2148\":\"P43590\",\"2149\":\"P43592\",\"2150\":\"P43593\",\"2151\":\"P43594\",\"2152\":\"P43596\",\"2153\":\"P43597\",\"2154\":\"P43599\",\"2155\":\"P43601\",\"2156\":\"P43603\",\"2157\":\"P43604\",\"2158\":\"P43606\",\"2159\":\"P43609\",\"2160\":\"P43610\",\"2161\":\"P43611\",\"2162\":\"P43612\",\"2163\":\"P43613\",\"2164\":\"P43616\",\"2165\":\"P43617\",\"2166\":\"P43619\",\"2167\":\"P43620\",\"2168\":\"P43621\",\"2169\":\"P43633\",\"2170\":\"P43636\",\"2171\":\"P43637\",\"2172\":\"P43638\",\"2173\":\"P43639\",\"2174\":\"P45818\",\"2175\":\"P45976\",\"2176\":\"P45978\",\"2177\":\"P46151\",\"2178\":\"P46367\",\"2179\":\"P46654\",\"2180\":\"P46655\",\"2181\":\"P46669\",\"2182\":\"P46671\",\"2183\":\"P46672\",\"2184\":\"P46673\",\"2185\":\"P46674\",\"2186\":\"P46675\",\"2187\":\"P46676\",\"2188\":\"P46677\",\"2189\":\"P46678\",\"2190\":\"P46680\",\"2191\":\"P46681\",\"2192\":\"P46682\",\"2193\":\"P46683\",\"2194\":\"P46784\",\"2195\":\"P46944\",\"2196\":\"P46946\",\"2197\":\"P46947\",\"2198\":\"P46948\",\"2199\":\"P46949\",\"2200\":\"P46950\",\"2201\":\"P46951\",\"2202\":\"P46956\",\"2203\":\"P46957\",\"2204\":\"P46959\",\"2205\":\"P46962\",\"2206\":\"P46963\",\"2207\":\"P46964\",\"2208\":\"P46965\",\"2209\":\"P46969\",\"2210\":\"P46970\",\"2211\":\"P46971\",\"2212\":\"P46973\",\"2213\":\"P46982\",\"2214\":\"P46985\",\"2215\":\"P46988\",\"2216\":\"P46989\",\"2217\":\"P46990\",\"2218\":\"P46992\",\"2219\":\"P46995\",\"2220\":\"P47001\",\"2221\":\"P47006\",\"2222\":\"P47008\",\"2223\":\"P47013\",\"2224\":\"P47014\",\"2225\":\"P47015\",\"2226\":\"P47017\",\"2227\":\"P47018\",\"2228\":\"P47019\",\"2229\":\"P47025\",\"2230\":\"P47027\",\"2231\":\"P47029\",\"2232\":\"P47031\",\"2233\":\"P47035\",\"2234\":\"P47037\",\"2235\":\"P47039\",\"2236\":\"P47041\",\"2237\":\"P47042\",\"2238\":\"P47044\",\"2239\":\"P47045\",\"2240\":\"P47047\",\"2241\":\"P47048\",\"2242\":\"P47049\",\"2243\":\"P47050\",\"2244\":\"P47051\",\"2245\":\"P47054\",\"2246\":\"P47057\",\"2247\":\"P47061\",\"2248\":\"P47068\",\"2249\":\"P47069\",\"2250\":\"P47072\",\"2251\":\"P47075\",\"2252\":\"P47076\",\"2253\":\"P47077\",\"2254\":\"P47079\",\"2255\":\"P47082\",\"2256\":\"P47083\",\"2257\":\"P47084\",\"2258\":\"P47085\",\"2259\":\"P47086\",\"2260\":\"P47089\",\"2261\":\"P47090\",\"2262\":\"P47093\",\"2263\":\"P47095\",\"2264\":\"P47096\",\"2265\":\"P47100\",\"2266\":\"P47103\",\"2267\":\"P47104\",\"2268\":\"P47108\",\"2269\":\"P47110\",\"2270\":\"P47112\",\"2271\":\"P47113\",\"2272\":\"P47114\",\"2273\":\"P47116\",\"2274\":\"P47117\",\"2275\":\"P47119\",\"2276\":\"P47120\",\"2277\":\"P47122\",\"2278\":\"P47124\",\"2279\":\"P47125\",\"2280\":\"P47127\",\"2281\":\"P47129\",\"2282\":\"P47130\",\"2283\":\"P47133\",\"2284\":\"P47135\",\"2285\":\"P47137\",\"2286\":\"P47139\",\"2287\":\"P47140\",\"2288\":\"P47141\",\"2289\":\"P47143\",\"2290\":\"P47144\",\"2291\":\"P47147\",\"2292\":\"P47148\",\"2293\":\"P47150\",\"2294\":\"P47154\",\"2295\":\"P47155\",\"2296\":\"P47158\",\"2297\":\"P47160\",\"2298\":\"P47161\",\"2299\":\"P47166\",\"2300\":\"P47169\",\"2301\":\"P47170\",\"2302\":\"P47171\",\"2303\":\"P47173\",\"2304\":\"P47175\",\"2305\":\"P47176\",\"2306\":\"P47180\",\"2307\":\"P47190\",\"2308\":\"P47771\",\"2309\":\"P47818\",\"2310\":\"P47822\",\"2311\":\"P47912\",\"2312\":\"P48015\",\"2313\":\"P48016\",\"2314\":\"P48164\",\"2315\":\"P48231\",\"2316\":\"P48234\",\"2317\":\"P48236\",\"2318\":\"P48237\",\"2319\":\"P48240\",\"2320\":\"P48353\",\"2321\":\"P48360\",\"2322\":\"P48361\",\"2323\":\"P48362\",\"2324\":\"P48363\",\"2325\":\"P48365\",\"2326\":\"P48412\",\"2327\":\"P48415\",\"2328\":\"P48439\",\"2329\":\"P48445\",\"2330\":\"P48510\",\"2331\":\"P48524\",\"2332\":\"P48525\",\"2333\":\"P48526\",\"2334\":\"P48527\",\"2335\":\"P48562\",\"2336\":\"P48563\",\"2337\":\"P48564\",\"2338\":\"P48566\",\"2339\":\"P48567\",\"2340\":\"P48570\",\"2341\":\"P48582\",\"2342\":\"P48589\",\"2343\":\"P48606\",\"2344\":\"P48743\",\"2345\":\"P48813\",\"2346\":\"P48836\",\"2347\":\"P48837\",\"2348\":\"P49017\",\"2349\":\"P49018\",\"2350\":\"P49089\",\"2351\":\"P49090\",\"2352\":\"P49095\",\"2353\":\"P49166\",\"2354\":\"P49167\",\"2355\":\"P49334\",\"2356\":\"P49367\",\"2357\":\"P49435\",\"2358\":\"P49573\",\"2359\":\"P49626\",\"2360\":\"P49686\",\"2361\":\"P49687\",\"2362\":\"P49723\",\"2363\":\"P49775\",\"2364\":\"P49954\",\"2365\":\"P49955\",\"2366\":\"P49956\",\"2367\":\"P49957\",\"2368\":\"P50076\",\"2369\":\"P50077\",\"2370\":\"P50079\",\"2371\":\"P50085\",\"2372\":\"P50086\",\"2373\":\"P50087\",\"2374\":\"P50089\",\"2375\":\"P50090\",\"2376\":\"P50094\",\"2377\":\"P50095\",\"2378\":\"P50101\",\"2379\":\"P50102\",\"2380\":\"P50104\",\"2381\":\"P50105\",\"2382\":\"P50106\",\"2383\":\"P50107\",\"2384\":\"P50108\",\"2385\":\"P50109\",\"2386\":\"P50110\",\"2387\":\"P50276\",\"2388\":\"P50278\",\"2389\":\"P50623\",\"2390\":\"P50861\",\"2391\":\"P50874\",\"2392\":\"P50875\",\"2393\":\"P50896\",\"2394\":\"P50942\",\"2395\":\"P50944\",\"2396\":\"P50945\",\"2397\":\"P50946\",\"2398\":\"P50947\",\"2399\":\"P51401\",\"2400\":\"P51402\",\"2401\":\"P51534\",\"2402\":\"P51601\",\"2403\":\"P51862\",\"2404\":\"P51996\",\"2405\":\"P51998\",\"2406\":\"P52286\",\"2407\":\"P52290\",\"2408\":\"P52488\",\"2409\":\"P52489\",\"2410\":\"P52490\",\"2411\":\"P52553\",\"2412\":\"P52593\",\"2413\":\"P52867\",\"2414\":\"P52870\",\"2415\":\"P52871\",\"2416\":\"P52891\",\"2417\":\"P52892\",\"2418\":\"P52893\",\"2419\":\"P52910\",\"2420\":\"P52911\",\"2421\":\"P52917\",\"2422\":\"P52918\",\"2423\":\"P52919\",\"2424\":\"P52920\",\"2425\":\"P52924\",\"2426\":\"P53008\",\"2427\":\"P53009\",\"2428\":\"P53010\",\"2429\":\"P53011\",\"2430\":\"P53012\",\"2431\":\"P53037\",\"2432\":\"P53040\",\"2433\":\"P53043\",\"2434\":\"P53044\",\"2435\":\"P53045\",\"2436\":\"P53047\",\"2437\":\"P53049\",\"2438\":\"P53059\",\"2439\":\"P53062\",\"2440\":\"P53063\",\"2441\":\"P53064\",\"2442\":\"P53065\",\"2443\":\"P53066\",\"2444\":\"P53067\",\"2445\":\"P53070\",\"2446\":\"P53072\",\"2447\":\"P53073\",\"2448\":\"P53075\",\"2449\":\"P53076\",\"2450\":\"P53078\",\"2451\":\"P53079\",\"2452\":\"P53081\",\"2453\":\"P53082\",\"2454\":\"P53083\",\"2455\":\"P53086\",\"2456\":\"P53088\",\"2457\":\"P53090\",\"2458\":\"P53091\",\"2459\":\"P53093\",\"2460\":\"P53094\",\"2461\":\"P53095\",\"2462\":\"P53096\",\"2463\":\"P53099\",\"2464\":\"P53100\",\"2465\":\"P53101\",\"2466\":\"P53104\",\"2467\":\"P53107\",\"2468\":\"P53108\",\"2469\":\"P53109\",\"2470\":\"P53110\",\"2471\":\"P53111\",\"2472\":\"P53112\",\"2473\":\"P53114\",\"2474\":\"P53115\",\"2475\":\"P53119\",\"2476\":\"P53120\",\"2477\":\"P53121\",\"2478\":\"P53125\",\"2479\":\"P53128\",\"2480\":\"P53129\",\"2481\":\"P53131\",\"2482\":\"P53134\",\"2483\":\"P53136\",\"2484\":\"P53137\",\"2485\":\"P53139\",\"2486\":\"P53140\",\"2487\":\"P53141\",\"2488\":\"P53145\",\"2489\":\"P53146\",\"2490\":\"P53152\",\"2491\":\"P53154\",\"2492\":\"P53155\",\"2493\":\"P53159\",\"2494\":\"P53163\",\"2495\":\"P53164\",\"2496\":\"P53165\",\"2497\":\"P53166\",\"2498\":\"P53168\",\"2499\":\"P53169\",\"2500\":\"P53170\",\"2501\":\"P53171\",\"2502\":\"P53172\",\"2503\":\"P53173\",\"2504\":\"P53174\",\"2505\":\"P53177\",\"2506\":\"P53178\",\"2507\":\"P53179\",\"2508\":\"P53183\",\"2509\":\"P53184\",\"2510\":\"P53189\",\"2511\":\"P53191\",\"2512\":\"P53192\",\"2513\":\"P53193\",\"2514\":\"P53195\",\"2515\":\"P53198\",\"2516\":\"P53199\",\"2517\":\"P53200\",\"2518\":\"P53201\",\"2519\":\"P53202\",\"2520\":\"P53203\",\"2521\":\"P53204\",\"2522\":\"P53206\",\"2523\":\"P53207\",\"2524\":\"P53210\",\"2525\":\"P53212\",\"2526\":\"P53215\",\"2527\":\"P53217\",\"2528\":\"P53218\",\"2529\":\"P53219\",\"2530\":\"P53220\",\"2531\":\"P53221\",\"2532\":\"P53224\",\"2533\":\"P53228\",\"2534\":\"P53230\",\"2535\":\"P53235\",\"2536\":\"P53236\",\"2537\":\"P53238\",\"2538\":\"P53241\",\"2539\":\"P53244\",\"2540\":\"P53246\",\"2541\":\"P53248\",\"2542\":\"P53250\",\"2543\":\"P53251\",\"2544\":\"P53252\",\"2545\":\"P53253\",\"2546\":\"P53254\",\"2547\":\"P53255\",\"2548\":\"P53256\",\"2549\":\"P53258\",\"2550\":\"P53261\",\"2551\":\"P53262\",\"2552\":\"P53265\",\"2553\":\"P53266\",\"2554\":\"P53267\",\"2555\":\"P53270\",\"2556\":\"P53271\",\"2557\":\"P53272\",\"2558\":\"P53273\",\"2559\":\"P53274\",\"2560\":\"P53276\",\"2561\":\"P53277\",\"2562\":\"P53278\",\"2563\":\"P53280\",\"2564\":\"P53281\",\"2565\":\"P53285\",\"2566\":\"P53289\",\"2567\":\"P53290\",\"2568\":\"P53292\",\"2569\":\"P53295\",\"2570\":\"P53296\",\"2571\":\"P53297\",\"2572\":\"P53299\",\"2573\":\"P53301\",\"2574\":\"P53303\",\"2575\":\"P53304\",\"2576\":\"P53305\",\"2577\":\"P53309\",\"2578\":\"P53311\",\"2579\":\"P53312\",\"2580\":\"P53313\",\"2581\":\"P53314\",\"2582\":\"P53316\",\"2583\":\"P53317\",\"2584\":\"P53318\",\"2585\":\"P53319\",\"2586\":\"P53320\",\"2587\":\"P53322\",\"2588\":\"P53324\",\"2589\":\"P53326\",\"2590\":\"P53327\",\"2591\":\"P53330\",\"2592\":\"P53331\",\"2593\":\"P53332\",\"2594\":\"P53333\",\"2595\":\"P53334\",\"2596\":\"P53335\",\"2597\":\"P53336\",\"2598\":\"P53337\",\"2599\":\"P53344\",\"2600\":\"P53378\",\"2601\":\"P53379\",\"2602\":\"P53388\",\"2603\":\"P53389\",\"2604\":\"P53394\",\"2605\":\"P53437\",\"2606\":\"P53438\",\"2607\":\"P53538\",\"2608\":\"P53549\",\"2609\":\"P53550\",\"2610\":\"P53551\",\"2611\":\"P53552\",\"2612\":\"P53598\",\"2613\":\"P53600\",\"2614\":\"P53604-2\",\"2615\":\"P53615\",\"2616\":\"P53616\",\"2617\":\"P53617\",\"2618\":\"P53622\",\"2619\":\"P53628\",\"2620\":\"P53629\",\"2621\":\"P53632\",\"2622\":\"P53633\",\"2623\":\"P53685\",\"2624\":\"P53691\",\"2625\":\"P53720\",\"2626\":\"P53721\",\"2627\":\"P53722\",\"2628\":\"P53723\",\"2629\":\"P53724\",\"2630\":\"P53725\",\"2631\":\"P53727\",\"2632\":\"P53728\",\"2633\":\"P53729\",\"2634\":\"P53730\",\"2635\":\"P53731\",\"2636\":\"P53733\",\"2637\":\"P53734\",\"2638\":\"P53735\",\"2639\":\"P53736\",\"2640\":\"P53738\",\"2641\":\"P53739\",\"2642\":\"P53740\",\"2643\":\"P53741\",\"2644\":\"P53742\",\"2645\":\"P53743\",\"2646\":\"P53745\",\"2647\":\"P53751\",\"2648\":\"P53752\",\"2649\":\"P53759\",\"2650\":\"P53769\",\"2651\":\"P53819;P0CX15;P0CX14;Q3E7X8;Q08995\",\"2652\":\"P53822;P40587\",\"2653\":\"P53829\",\"2654\":\"P53834\",\"2655\":\"P53836\",\"2656\":\"P53839\",\"2657\":\"P53840\",\"2658\":\"P53843\",\"2659\":\"P53844\",\"2660\":\"P53845\",\"2661\":\"P53847\",\"2662\":\"P53848\",\"2663\":\"P53849\",\"2664\":\"P53851\",\"2665\":\"P53852\",\"2666\":\"P53854\",\"2667\":\"P53855\",\"2668\":\"P53857\",\"2669\":\"P53858\",\"2670\":\"P53859\",\"2671\":\"P53860\",\"2672\":\"P53863\",\"2673\":\"P53865\",\"2674\":\"P53866\",\"2675\":\"P53868\",\"2676\":\"P53870\",\"2677\":\"P53872\",\"2678\":\"P53874\",\"2679\":\"P53875\",\"2680\":\"P53877\",\"2681\":\"P53878\",\"2682\":\"P53879\",\"2683\":\"P53881\",\"2684\":\"P53883\",\"2685\":\"P53885\",\"2686\":\"P53886\",\"2687\":\"P53889\",\"2688\":\"P53890\",\"2689\":\"P53892\",\"2690\":\"P53893\",\"2691\":\"P53894\",\"2692\":\"P53895\",\"2693\":\"P53896\",\"2694\":\"P53897\",\"2695\":\"P53898\",\"2696\":\"P53899\",\"2697\":\"P53900\",\"2698\":\"P53901\",\"2699\":\"P53903\",\"2700\":\"P53905\",\"2701\":\"P53909\",\"2702\":\"P53911\",\"2703\":\"P53912\",\"2704\":\"P53914\",\"2705\":\"P53915\",\"2706\":\"P53917\",\"2707\":\"P53919\",\"2708\":\"P53920\",\"2709\":\"P53923\",\"2710\":\"P53924\",\"2711\":\"P53925\",\"2712\":\"P53927\",\"2713\":\"P53929\",\"2714\":\"P53930\",\"2715\":\"P53932\",\"2716\":\"P53935\",\"2717\":\"P53938\",\"2718\":\"P53940\",\"2719\":\"P53941\",\"2720\":\"P53942\",\"2721\":\"P53943\",\"2722\":\"P53946\",\"2723\":\"P53947\",\"2724\":\"P53950\",\"2725\":\"P53951\",\"2726\":\"P53952\",\"2727\":\"P53953\",\"2728\":\"P53954\",\"2729\":\"P53955\",\"2730\":\"P53958\",\"2731\":\"P53959\",\"2732\":\"P53960\",\"2733\":\"P53962\",\"2734\":\"P53966\",\"2735\":\"P53968\",\"2736\":\"P53969\",\"2737\":\"P53971\",\"2738\":\"P53972\",\"2739\":\"P53973\",\"2740\":\"P53981\",\"2741\":\"P53982\",\"2742\":\"P53983\",\"2743\":\"P54000\",\"2744\":\"P54003\",\"2745\":\"P54005\",\"2746\":\"P54070\",\"2747\":\"P54074\",\"2748\":\"P54113\",\"2749\":\"P54114\",\"2750\":\"P54115\",\"2751\":\"P54730\",\"2752\":\"P54780\",\"2753\":\"P54781\",\"2754\":\"P54783\",\"2755\":\"P54784\",\"2756\":\"P54785\",\"2757\":\"P54787\",\"2758\":\"P54790\",\"2759\":\"P54791\",\"2760\":\"P54837\",\"2761\":\"P54838\",\"2762\":\"P54839\",\"2763\":\"P54857\",\"2764\":\"P54858\",\"2765\":\"P54860\",\"2766\":\"P54861\",\"2767\":\"P54867\",\"2768\":\"P54885\",\"2769\":\"P54964\",\"2770\":\"P54999\",\"2771\":\"P56628\",\"2772\":\"P57743\",\"2773\":\"P57744\",\"2774\":\"P60010\",\"2775\":\"P61830\",\"2776\":\"P69771\",\"2777\":\"P69850\",\"2778\":\"P80210\",\"2779\":\"P80428\",\"2780\":\"P80667\",\"2781\":\"P80967\",\"2782\":\"P81449\",\"2783\":\"P81450\",\"2784\":\"P81451\",\"2785\":\"P87108\",\"2786\":\"P87262;P40525\",\"2787\":\"P89102\",\"2788\":\"P89105\",\"2789\":\"P89886\",\"2790\":\"Q00055\",\"2791\":\"Q00245\",\"2792\":\"Q00246\",\"2793\":\"Q00362\",\"2794\":\"Q00402\",\"2795\":\"Q00416\",\"2796\":\"Q00539\",\"2797\":\"Q00578\",\"2798\":\"Q00582\",\"2799\":\"Q00618\",\"2800\":\"Q00684\",\"2801\":\"Q00711\",\"2802\":\"Q00764\",\"2803\":\"Q00772\",\"2804\":\"Q00776\",\"2805\":\"Q00816\",\"2806\":\"Q00873\",\"2807\":\"Q00916\",\"2808\":\"Q00955\",\"2809\":\"Q01080\",\"2810\":\"Q01159\",\"2811\":\"Q01163\",\"2812\":\"Q01217\",\"2813\":\"Q01329\",\"2814\":\"Q01389\",\"2815\":\"Q01448\",\"2816\":\"Q01454\",\"2817\":\"Q01476\",\"2818\":\"Q01477\",\"2819\":\"Q01519\",\"2820\":\"Q01532\",\"2821\":\"Q01560\",\"2822\":\"Q01590\",\"2823\":\"Q01662\",\"2824\":\"Q01722\",\"2825\":\"Q01802\",\"2826\":\"Q01846\",\"2827\":\"Q01852\",\"2828\":\"Q01855\",\"2829\":\"Q01896\",\"2830\":\"Q01919\",\"2831\":\"Q01939\",\"2832\":\"Q01976\",\"2833\":\"Q02046\",\"2834\":\"Q02100\",\"2835\":\"Q02159\",\"2836\":\"Q02196\",\"2837\":\"Q02197\",\"2838\":\"Q02199\",\"2839\":\"Q02201\",\"2840\":\"Q02204\",\"2841\":\"Q02205\",\"2842\":\"Q02206\",\"2843\":\"Q02207\",\"2844\":\"Q02208\",\"2845\":\"Q02209\",\"2846\":\"Q02256\",\"2847\":\"Q02260\",\"2848\":\"Q02326\",\"2849\":\"Q02336\",\"2850\":\"Q02354\",\"2851\":\"Q02455\",\"2852\":\"Q02457\",\"2853\":\"Q02486\",\"2854\":\"Q02516\",\"2855\":\"Q02554\",\"2856\":\"Q02555\",\"2857\":\"Q02608\",\"2858\":\"Q02629\",\"2859\":\"Q02630\",\"2860\":\"Q02642\",\"2861\":\"Q02647\",\"2862\":\"Q02648\",\"2863\":\"Q02724\",\"2864\":\"Q02725\",\"2865\":\"Q02753\",\"2866\":\"Q02754\",\"2867\":\"Q02767\",\"2868\":\"Q02771\",\"2869\":\"Q02772\",\"2870\":\"Q02773\",\"2871\":\"Q02774\",\"2872\":\"Q02775\",\"2873\":\"Q02776\",\"2874\":\"Q02784\",\"2875\":\"Q02785\",\"2876\":\"Q02792\",\"2877\":\"Q02793\",\"2878\":\"Q02795\",\"2879\":\"Q02796\",\"2880\":\"Q02804\",\"2881\":\"Q02805\",\"2882\":\"Q02821\",\"2883\":\"Q02825\",\"2884\":\"Q02863\",\"2885\":\"Q02866\",\"2886\":\"Q02873\",\"2887\":\"Q02875\",\"2888\":\"Q02883\",\"2889\":\"Q02884\",\"2890\":\"Q02887\",\"2891\":\"Q02888\",\"2892\":\"Q02890\",\"2893\":\"Q02892\",\"2894\":\"Q02895\",\"2895\":\"Q02908\",\"2896\":\"Q02931\",\"2897\":\"Q02932\",\"2898\":\"Q02933\",\"2899\":\"Q02939\",\"2900\":\"Q02948\",\"2901\":\"Q02950\",\"2902\":\"Q02959\",\"2903\":\"Q02969\",\"2904\":\"Q02979\",\"2905\":\"Q03002\",\"2906\":\"Q03010\",\"2907\":\"Q03012\",\"2908\":\"Q03016\",\"2909\":\"Q03020\",\"2910\":\"Q03028\",\"2911\":\"Q03034\",\"2912\":\"Q03048\",\"2913\":\"Q03063\",\"2914\":\"Q03067\",\"2915\":\"Q03071\",\"2916\":\"Q03081\",\"2917\":\"Q03088\",\"2918\":\"Q03102\",\"2919\":\"Q03103\",\"2920\":\"Q03104\",\"2921\":\"Q03124\",\"2922\":\"Q03151\",\"2923\":\"Q03153\",\"2924\":\"Q03161\",\"2925\":\"Q03177\",\"2926\":\"Q03178\",\"2927\":\"Q03193\",\"2928\":\"Q03195\",\"2929\":\"Q03201\",\"2930\":\"Q03208\",\"2931\":\"Q03212\",\"2932\":\"Q03214\",\"2933\":\"Q03218\",\"2934\":\"Q03219\",\"2935\":\"Q03233\",\"2936\":\"Q03246\",\"2937\":\"Q03262\",\"2938\":\"Q03264\",\"2939\":\"Q03280\",\"2940\":\"Q03281\",\"2941\":\"Q03290\",\"2942\":\"Q03305\",\"2943\":\"Q03306\",\"2944\":\"Q03308\",\"2945\":\"Q03322\",\"2946\":\"Q03323\",\"2947\":\"Q03327\",\"2948\":\"Q03330\",\"2949\":\"Q03337\",\"2950\":\"Q03338\",\"2951\":\"Q03361\",\"2952\":\"Q03362\",\"2953\":\"Q03370\",\"2954\":\"Q03373\",\"2955\":\"Q03388\",\"2956\":\"Q03390\",\"2957\":\"Q03407\",\"2958\":\"Q03419\",\"2959\":\"Q03429\",\"2960\":\"Q03430\",\"2961\":\"Q03433\",\"2962\":\"Q03434\",\"2963\":\"Q03435\",\"2964\":\"Q03441\",\"2965\":\"Q03446\",\"2966\":\"Q03455\",\"2967\":\"Q03466\",\"2968\":\"Q03494\",\"2969\":\"Q03496\",\"2970\":\"Q03497\",\"2971\":\"Q03503\",\"2972\":\"Q03508\",\"2973\":\"Q03516\",\"2974\":\"Q03525\",\"2975\":\"Q03529\",\"2976\":\"Q03532\",\"2977\":\"Q03533\",\"2978\":\"Q03557\",\"2979\":\"Q03558\",\"2980\":\"Q03559\",\"2981\":\"Q03579\",\"2982\":\"Q03612\",\"2983\":\"Q03629\",\"2984\":\"Q03630\",\"2985\":\"Q03631\",\"2986\":\"Q03640\",\"2987\":\"Q03648\",\"2988\":\"Q03649\",\"2989\":\"Q03653\",\"2990\":\"Q03654\",\"2991\":\"Q03655\",\"2992\":\"Q03656\",\"2993\":\"Q03660\",\"2994\":\"Q03661\",\"2995\":\"Q03667\",\"2996\":\"Q03677\",\"2997\":\"Q03687\",\"2998\":\"Q03690\",\"2999\":\"Q03691\",\"3000\":\"Q03702\",\"3001\":\"Q03705\",\"3002\":\"Q03707\",\"3003\":\"Q03713\",\"3004\":\"Q03714\",\"3005\":\"Q03718\",\"3006\":\"Q03722\",\"3007\":\"Q03723\",\"3008\":\"Q03730\",\"3009\":\"Q03735\",\"3010\":\"Q03750\",\"3011\":\"Q03758\",\"3012\":\"Q03759\",\"3013\":\"Q03761\",\"3014\":\"Q03768\",\"3015\":\"Q03769\",\"3016\":\"Q03771\",\"3017\":\"Q03772\",\"3018\":\"Q03774\",\"3019\":\"Q03776\",\"3020\":\"Q03778\",\"3021\":\"Q03780\",\"3022\":\"Q03782\",\"3023\":\"Q03784\",\"3024\":\"Q03786\",\"3025\":\"Q03790\",\"3026\":\"Q03792\",\"3027\":\"Q03795\",\"3028\":\"Q03798\",\"3029\":\"Q03799\",\"3030\":\"Q03823\",\"3031\":\"Q03833\",\"3032\":\"Q03834\",\"3033\":\"Q03835\",\"3034\":\"Q03862\",\"3035\":\"Q03880\",\"3036\":\"Q03897\",\"3037\":\"Q03898\",\"3038\":\"Q03900\",\"3039\":\"Q03921\",\"3040\":\"Q03940\",\"3041\":\"Q03941\",\"3042\":\"Q03944\",\"3043\":\"Q03956\",\"3044\":\"Q03957\",\"3045\":\"Q03973\",\"3046\":\"Q03976\",\"3047\":\"Q04002\",\"3048\":\"Q04003\",\"3049\":\"Q04004\",\"3050\":\"Q04013\",\"3051\":\"Q04031\",\"3052\":\"Q04033\",\"3053\":\"Q04048\",\"3054\":\"Q04049\",\"3055\":\"Q04053\",\"3056\":\"Q04062\",\"3057\":\"Q04066\",\"3058\":\"Q04067\",\"3059\":\"Q04080\",\"3060\":\"Q04081\",\"3061\":\"Q04087\",\"3062\":\"Q04089\",\"3063\":\"Q04119\",\"3064\":\"Q04149\",\"3065\":\"Q04170\",\"3066\":\"Q04172\",\"3067\":\"Q04175\",\"3068\":\"Q04177\",\"3069\":\"Q04178\",\"3070\":\"Q04179\",\"3071\":\"Q04183\",\"3072\":\"Q04195\",\"3073\":\"Q04199\",\"3074\":\"Q04201\",\"3075\":\"Q04210\",\"3076\":\"Q04213\",\"3077\":\"Q04214\",\"3078\":\"Q04217\",\"3079\":\"Q04223\",\"3080\":\"Q04225\",\"3081\":\"Q04226\",\"3082\":\"Q04228\",\"3083\":\"Q04231\",\"3084\":\"Q04233\",\"3085\":\"Q04264\",\"3086\":\"Q04272\",\"3087\":\"Q04279\",\"3088\":\"Q04299\",\"3089\":\"Q04301\",\"3090\":\"Q04304\",\"3091\":\"Q04305\",\"3092\":\"Q04307\",\"3093\":\"Q04311\",\"3094\":\"Q04322\",\"3095\":\"Q04338\",\"3096\":\"Q04341\",\"3097\":\"Q04344\",\"3098\":\"Q04347\",\"3099\":\"Q04370\",\"3100\":\"Q04371\",\"3101\":\"Q04372\",\"3102\":\"Q04373\",\"3103\":\"Q04377\",\"3104\":\"Q04396\",\"3105\":\"Q04399\",\"3106\":\"Q04401\",\"3107\":\"Q04408\",\"3108\":\"Q04409\",\"3109\":\"Q04410\",\"3110\":\"Q04411\",\"3111\":\"Q04412\",\"3112\":\"Q04418\",\"3113\":\"Q04429\",\"3114\":\"Q04430\",\"3115\":\"Q04432\",\"3116\":\"Q04439\",\"3117\":\"Q04458\",\"3118\":\"Q04461\",\"3119\":\"Q04472\",\"3120\":\"Q04491\",\"3121\":\"Q04493\",\"3122\":\"Q04500\",\"3123\":\"Q04511\",\"3124\":\"Q04545\",\"3125\":\"Q04562\",\"3126\":\"Q04599\",\"3127\":\"Q04600\",\"3128\":\"Q04602\",\"3129\":\"Q04603\",\"3130\":\"Q04632\",\"3131\":\"Q04636\",\"3132\":\"Q04651\",\"3133\":\"Q04660\",\"3134\":\"Q04670\",\"3135\":\"Q04673\",\"3136\":\"Q04675\",\"3137\":\"Q04693\",\"3138\":\"Q04697\",\"3139\":\"Q04728\",\"3140\":\"Q04739\",\"3141\":\"Q04740\",\"3142\":\"Q04748\",\"3143\":\"Q04767\",\"3144\":\"Q04772\",\"3145\":\"Q04773\",\"3146\":\"Q04779\",\"3147\":\"Q04781\",\"3148\":\"Q04792\",\"3149\":\"Q04839\",\"3150\":\"Q04847\",\"3151\":\"Q04867\",\"3152\":\"Q04868\",\"3153\":\"Q04869\",\"3154\":\"Q04894\",\"3155\":\"Q04924\",\"3156\":\"Q04925\",\"3157\":\"Q04934\",\"3158\":\"Q04935\",\"3159\":\"Q04947\",\"3160\":\"Q04951\",\"3161\":\"Q04958\",\"3162\":\"Q04964\",\"3163\":\"Q04969\",\"3164\":\"Q04991\",\"3165\":\"Q05015\",\"3166\":\"Q05016\",\"3167\":\"Q05021\",\"3168\":\"Q05022\",\"3169\":\"Q05024\",\"3170\":\"Q05027\",\"3171\":\"Q05029\",\"3172\":\"Q05031\",\"3173\":\"Q05040\",\"3174\":\"Q05050\",\"3175\":\"Q05080\",\"3176\":\"Q05123\",\"3177\":\"Q05166\",\"3178\":\"Q05359\",\"3179\":\"Q05468\",\"3180\":\"Q05471\",\"3181\":\"Q05497\",\"3182\":\"Q05498\",\"3183\":\"Q05506\",\"3184\":\"Q05515\",\"3185\":\"Q05518\",\"3186\":\"Q05521\",\"3187\":\"Q05530\",\"3188\":\"Q05541\",\"3189\":\"Q05543\",\"3190\":\"Q05567\",\"3191\":\"Q05568\",\"3192\":\"Q05580\",\"3193\":\"Q05584\",\"3194\":\"Q05635\",\"3195\":\"Q05636\",\"3196\":\"Q05672\",\"3197\":\"Q05775\",\"3198\":\"Q05777\",\"3199\":\"Q05778\",\"3200\":\"Q05779\",\"3201\":\"Q05785\",\"3202\":\"Q05787\",\"3203\":\"Q05788\",\"3204\":\"Q05812\",\"3205\":\"Q05854\",\"3206\":\"Q05871\",\"3207\":\"Q05874\",\"3208\":\"Q05881\",\"3209\":\"Q05892\",\"3210\":\"Q05900\",\"3211\":\"Q05902\",\"3212\":\"Q05905\",\"3213\":\"Q05911\",\"3214\":\"Q05919\",\"3215\":\"Q05924\",\"3216\":\"Q05926\",\"3217\":\"Q05931\",\"3218\":\"Q05933\",\"3219\":\"Q05934\",\"3220\":\"Q05937\",\"3221\":\"Q05942\",\"3222\":\"Q05946\",\"3223\":\"Q05948\",\"3224\":\"Q05949\",\"3225\":\"Q05979\",\"3226\":\"Q06001\",\"3227\":\"Q06005\",\"3228\":\"Q06010\",\"3229\":\"Q06011\",\"3230\":\"Q06053\",\"3231\":\"Q06070\",\"3232\":\"Q06078\",\"3233\":\"Q06089\",\"3234\":\"Q06090\",\"3235\":\"Q06091\",\"3236\":\"Q06096\",\"3237\":\"Q06103\",\"3238\":\"Q06104\",\"3239\":\"Q06106\",\"3240\":\"Q06107\",\"3241\":\"Q06108\",\"3242\":\"Q06132\",\"3243\":\"Q06137\",\"3244\":\"Q06142\",\"3245\":\"Q06143\",\"3246\":\"Q06144\",\"3247\":\"Q06146\",\"3248\":\"Q06147\",\"3249\":\"Q06151\",\"3250\":\"Q06156\",\"3251\":\"Q06168\",\"3252\":\"Q06169\",\"3253\":\"Q06170\",\"3254\":\"Q06177\",\"3255\":\"Q06178\",\"3256\":\"Q06179\",\"3257\":\"Q06188\",\"3258\":\"Q06205\",\"3259\":\"Q06211\",\"3260\":\"Q06213\",\"3261\":\"Q06214\",\"3262\":\"Q06217\",\"3263\":\"Q06218\",\"3264\":\"Q06224\",\"3265\":\"Q06245\",\"3266\":\"Q06247\",\"3267\":\"Q06251\",\"3268\":\"Q06252\",\"3269\":\"Q06263\",\"3270\":\"Q06287\",\"3271\":\"Q06315\",\"3272\":\"Q06321\",\"3273\":\"Q06324\",\"3274\":\"Q06336\",\"3275\":\"Q06337\",\"3276\":\"Q06338\",\"3277\":\"Q06339\",\"3278\":\"Q06344\",\"3279\":\"Q06346\",\"3280\":\"Q06350\",\"3281\":\"Q06385\",\"3282\":\"Q06389\",\"3283\":\"Q06405\",\"3284\":\"Q06406\",\"3285\":\"Q06407\",\"3286\":\"Q06408\",\"3287\":\"Q06409\",\"3288\":\"Q06412\",\"3289\":\"Q06436\",\"3290\":\"Q06440\",\"3291\":\"Q06449\",\"3292\":\"Q06451\",\"3293\":\"Q06479\",\"3294\":\"Q06485\",\"3295\":\"Q06488\",\"3296\":\"Q06489\",\"3297\":\"Q06493\",\"3298\":\"Q06494\",\"3299\":\"Q06497\",\"3300\":\"Q06504\",\"3301\":\"Q06505\",\"3302\":\"Q06506\",\"3303\":\"Q06508\",\"3304\":\"Q06510\",\"3305\":\"Q06511\",\"3306\":\"Q06512\",\"3307\":\"Q06522\",\"3308\":\"Q06523\",\"3309\":\"Q06538\",\"3310\":\"Q06543\",\"3311\":\"Q06554\",\"3312\":\"Q06567\",\"3313\":\"Q06580\",\"3314\":\"Q06604\",\"3315\":\"Q06608\",\"3316\":\"Q06616\",\"3317\":\"Q06623\",\"3318\":\"Q06624\",\"3319\":\"Q06628\",\"3320\":\"Q06629\",\"3321\":\"Q06630\",\"3322\":\"Q06631\",\"3323\":\"Q06632\",\"3324\":\"Q06636\",\"3325\":\"Q06639\",\"3326\":\"Q06640\",\"3327\":\"Q06644\",\"3328\":\"Q06648\",\"3329\":\"Q06651\",\"3330\":\"Q06668\",\"3331\":\"Q06672\",\"3332\":\"Q06673\",\"3333\":\"Q06677\",\"3334\":\"Q06678\",\"3335\":\"Q06679\",\"3336\":\"Q06680\",\"3337\":\"Q06681\",\"3338\":\"Q06682\",\"3339\":\"Q06683\",\"3340\":\"Q06685\",\"3341\":\"Q06688\",\"3342\":\"Q06689\",\"3343\":\"Q06697\",\"3344\":\"Q06698\",\"3345\":\"Q06704\",\"3346\":\"Q06705\",\"3347\":\"Q06706\",\"3348\":\"Q06707\",\"3349\":\"Q06708\",\"3350\":\"Q06709\",\"3351\":\"Q06810\",\"3352\":\"Q06815\",\"3353\":\"Q06833\",\"3354\":\"Q06835\",\"3355\":\"Q06836\",\"3356\":\"Q06839\",\"3357\":\"Q06891\",\"3358\":\"Q06892\",\"3359\":\"Q06991\",\"3360\":\"Q07084\",\"3361\":\"Q07349\",\"3362\":\"Q07350\",\"3363\":\"Q07362\",\"3364\":\"Q07376\",\"3365\":\"Q07381\",\"3366\":\"Q07395\",\"3367\":\"Q07418\",\"3368\":\"Q07442\",\"3369\":\"Q07451\",\"3370\":\"Q07454\",\"3371\":\"Q07457\",\"3372\":\"Q07458\",\"3373\":\"Q07468\",\"3374\":\"Q07478\",\"3375\":\"Q07505\",\"3376\":\"Q07508\",\"3377\":\"Q07527\",\"3378\":\"Q07528\",\"3379\":\"Q07533\",\"3380\":\"Q07534\",\"3381\":\"Q07541\",\"3382\":\"Q07549\",\"3383\":\"Q07551\",\"3384\":\"Q07589\",\"3385\":\"Q07622\",\"3386\":\"Q07623\",\"3387\":\"Q07648\",\"3388\":\"Q07651\",\"3389\":\"Q07655\",\"3390\":\"Q07657\",\"3391\":\"Q07688\",\"3392\":\"Q07716\",\"3393\":\"Q07788\",\"3394\":\"Q07799\",\"3395\":\"Q07800\",\"3396\":\"Q07804\",\"3397\":\"Q07807\",\"3398\":\"Q07824\",\"3399\":\"Q07825\",\"3400\":\"Q07830\",\"3401\":\"Q07834\",\"3402\":\"Q07843\",\"3403\":\"Q07844\",\"3404\":\"Q07845\",\"3405\":\"Q07872\",\"3406\":\"Q07878\",\"3407\":\"Q07895\",\"3408\":\"Q07896\",\"3409\":\"Q07897\",\"3410\":\"Q07913\",\"3411\":\"Q07914\",\"3412\":\"Q07915\",\"3413\":\"Q07938\",\"3414\":\"Q07950\",\"3415\":\"Q07953\",\"3416\":\"Q07979\",\"3417\":\"Q08001\",\"3418\":\"Q08004\",\"3419\":\"Q08023\",\"3420\":\"Q08045\",\"3421\":\"Q08054\",\"3422\":\"Q08058\",\"3423\":\"Q08096\",\"3424\":\"Q08108\",\"3425\":\"Q08109\",\"3426\":\"Q08144\",\"3427\":\"Q08157\",\"3428\":\"Q08162\",\"3429\":\"Q08179\",\"3430\":\"Q08193\",\"3431\":\"Q08199\",\"3432\":\"Q08202\",\"3433\":\"Q08204\",\"3434\":\"Q08206\",\"3435\":\"Q08208\",\"3436\":\"Q08213\",\"3437\":\"Q08215\",\"3438\":\"Q08217\",\"3439\":\"Q08220\",\"3440\":\"Q08223\",\"3441\":\"Q08224\",\"3442\":\"Q08225\",\"3443\":\"Q08226\",\"3444\":\"Q08227\",\"3445\":\"Q08229\",\"3446\":\"Q08230\",\"3447\":\"Q08232\",\"3448\":\"Q08235\",\"3449\":\"Q08236\",\"3450\":\"Q08237\",\"3451\":\"Q08245\",\"3452\":\"Q08268\",\"3453\":\"Q08269\",\"3454\":\"Q08273\",\"3455\":\"Q08278\",\"3456\":\"Q08280\",\"3457\":\"Q08281\",\"3458\":\"Q08285\",\"3459\":\"Q08287\",\"3460\":\"Q08299\",\"3461\":\"Q08412\",\"3462\":\"Q08421\",\"3463\":\"Q08422\",\"3464\":\"Q08444\",\"3465\":\"Q08446\",\"3466\":\"Q08448\",\"3467\":\"Q08484\",\"3468\":\"Q08491\",\"3469\":\"Q08492\",\"3470\":\"Q08548\",\"3471\":\"Q08561\",\"3472\":\"Q08562\",\"3473\":\"Q08581\",\"3474\":\"Q08601\",\"3475\":\"Q08622\",\"3476\":\"Q08641\",\"3477\":\"Q08645\",\"3478\":\"Q08647\",\"3479\":\"Q08649\",\"3480\":\"Q08650\",\"3481\":\"Q08651\",\"3482\":\"Q08685\",\"3483\":\"Q08686\",\"3484\":\"Q08687\",\"3485\":\"Q08689\",\"3486\":\"Q08693\",\"3487\":\"Q08723\",\"3488\":\"Q08732\",\"3489\":\"Q08742\",\"3490\":\"Q08746\",\"3491\":\"Q08747\",\"3492\":\"Q08748\",\"3493\":\"Q08754\",\"3494\":\"Q08760\",\"3495\":\"Q08773\",\"3496\":\"Q08774\",\"3497\":\"Q08816\",\"3498\":\"Q08817\",\"3499\":\"Q08818\",\"3500\":\"Q08822\",\"3501\":\"Q08826\",\"3502\":\"Q08831\",\"3503\":\"Q08886\",\"3504\":\"Q08887\",\"3505\":\"Q08909\",\"3506\":\"Q08919\",\"3507\":\"Q08920\",\"3508\":\"Q08921\",\"3509\":\"Q08923\",\"3510\":\"Q08924\",\"3511\":\"Q08925\",\"3512\":\"Q08930\",\"3513\":\"Q08951\",\"3514\":\"Q08954\",\"3515\":\"Q08959\",\"3516\":\"Q08960\",\"3517\":\"Q08962\",\"3518\":\"Q08963\",\"3519\":\"Q08965\",\"3520\":\"Q08967\",\"3521\":\"Q08968\",\"3522\":\"Q08970\",\"3523\":\"Q08971\",\"3524\":\"Q08972\",\"3525\":\"Q08977\",\"3526\":\"Q08979\",\"3527\":\"Q08985\",\"3528\":\"Q08986\",\"3529\":\"Q08989\",\"3530\":\"Q08991;Q08913\",\"3531\":\"Q10740\",\"3532\":\"Q12000\",\"3533\":\"Q12001\",\"3534\":\"Q12003\",\"3535\":\"Q12004\",\"3536\":\"Q12008\",\"3537\":\"Q12009\",\"3538\":\"Q12010\",\"3539\":\"Q12012\",\"3540\":\"Q12013\",\"3541\":\"Q12015\",\"3542\":\"Q12016\",\"3543\":\"Q12017\",\"3544\":\"Q12018\",\"3545\":\"Q12019\",\"3546\":\"Q12020\",\"3547\":\"Q12024\",\"3548\":\"Q12025\",\"3549\":\"Q12028\",\"3550\":\"Q12029\",\"3551\":\"Q12030\",\"3552\":\"Q12032\",\"3553\":\"Q12033\",\"3554\":\"Q12034\",\"3555\":\"Q12035\",\"3556\":\"Q12038\",\"3557\":\"Q12039\",\"3558\":\"Q12040\",\"3559\":\"Q12043\",\"3560\":\"Q12044\",\"3561\":\"Q12046\",\"3562\":\"Q12049\",\"3563\":\"Q12050\",\"3564\":\"Q12052\",\"3565\":\"Q12055\",\"3566\":\"Q12056\",\"3567\":\"Q12057\",\"3568\":\"Q12060\",\"3569\":\"Q12063\",\"3570\":\"Q12066\",\"3571\":\"Q12068\",\"3572\":\"Q12071\",\"3573\":\"Q12072\",\"3574\":\"Q12074\",\"3575\":\"Q12078\",\"3576\":\"Q12080\",\"3577\":\"Q12090\",\"3578\":\"Q12091\",\"3579\":\"Q12093\",\"3580\":\"Q12094\",\"3581\":\"Q12096\",\"3582\":\"Q12099\",\"3583\":\"Q12100\",\"3584\":\"Q12102\",\"3585\":\"Q12108\",\"3586\":\"Q12109\",\"3587\":\"Q12113\",\"3588\":\"Q12114\",\"3589\":\"Q12116\",\"3590\":\"Q12117\",\"3591\":\"Q12118\",\"3592\":\"Q12122\",\"3593\":\"Q12123\",\"3594\":\"Q12124\",\"3595\":\"Q12125\",\"3596\":\"Q12129\",\"3597\":\"Q12133\",\"3598\":\"Q12134\",\"3599\":\"Q12136\",\"3600\":\"Q12139\",\"3601\":\"Q12149\",\"3602\":\"Q12150\",\"3603\":\"Q12151\",\"3604\":\"Q12152\",\"3605\":\"Q12153\",\"3606\":\"Q12154\",\"3607\":\"Q12155\",\"3608\":\"Q12156\",\"3609\":\"Q12158\",\"3610\":\"Q12159\",\"3611\":\"Q12160\",\"3612\":\"Q12161\",\"3613\":\"Q12165\",\"3614\":\"Q12166\",\"3615\":\"Q12167\",\"3616\":\"Q12172\",\"3617\":\"Q12176\",\"3618\":\"Q12178\",\"3619\":\"Q12179\",\"3620\":\"Q12180\",\"3621\":\"Q12181\",\"3622\":\"Q12186\",\"3623\":\"Q12189\",\"3624\":\"Q12191\",\"3625\":\"Q12192\",\"3626\":\"Q12196\",\"3627\":\"Q12198\",\"3628\":\"Q12199\",\"3629\":\"Q12200\",\"3630\":\"Q12204\",\"3631\":\"Q12205\",\"3632\":\"Q12207\",\"3633\":\"Q12209\",\"3634\":\"Q12211\",\"3635\":\"Q12212\",\"3636\":\"Q12220\",\"3637\":\"Q12221\",\"3638\":\"Q12223\",\"3639\":\"Q12224\",\"3640\":\"Q12229\",\"3641\":\"Q12230\",\"3642\":\"Q12232\",\"3643\":\"Q12233\",\"3644\":\"Q12234\",\"3645\":\"Q12236\",\"3646\":\"Q12239\",\"3647\":\"Q12241\",\"3648\":\"Q12242\",\"3649\":\"Q12244\",\"3650\":\"Q12246\",\"3651\":\"Q12247\",\"3652\":\"Q12250\",\"3653\":\"Q12251\",\"3654\":\"Q12252\",\"3655\":\"Q12254\",\"3656\":\"Q12255\",\"3657\":\"Q12256\",\"3658\":\"Q12257\",\"3659\":\"Q12259\",\"3660\":\"Q12263\",\"3661\":\"Q12265\",\"3662\":\"Q12267\",\"3663\":\"Q12270\",\"3664\":\"Q12271\",\"3665\":\"Q12272\",\"3666\":\"Q12273\",\"3667\":\"Q12275\",\"3668\":\"Q12276\",\"3669\":\"Q12277\",\"3670\":\"Q12283\",\"3671\":\"Q12284\",\"3672\":\"Q12285\",\"3673\":\"Q12287\",\"3674\":\"Q12288\",\"3675\":\"Q12291\",\"3676\":\"Q12292\",\"3677\":\"Q12296\",\"3678\":\"Q12297\",\"3679\":\"Q12298\",\"3680\":\"Q12301\",\"3681\":\"Q12303\",\"3682\":\"Q12305\",\"3683\":\"Q12306\",\"3684\":\"Q12308\",\"3685\":\"Q12309\",\"3686\":\"Q12311\",\"3687\":\"Q12314\",\"3688\":\"Q12315\",\"3689\":\"Q12320\",\"3690\":\"Q12321\",\"3691\":\"Q12324\",\"3692\":\"Q12326\",\"3693\":\"Q12328\",\"3694\":\"Q12329\",\"3695\":\"Q12331\",\"3696\":\"Q12335\",\"3697\":\"Q12339\",\"3698\":\"Q12341\",\"3699\":\"Q12343\",\"3700\":\"Q12344\",\"3701\":\"Q12345\",\"3702\":\"Q12347\",\"3703\":\"Q12349\",\"3704\":\"Q12354\",\"3705\":\"Q12355\",\"3706\":\"Q12359\",\"3707\":\"Q12361\",\"3708\":\"Q12363\",\"3709\":\"Q12365\",\"3710\":\"Q12368\",\"3711\":\"Q12372\",\"3712\":\"Q12373\",\"3713\":\"Q12374\",\"3714\":\"Q12375\",\"3715\":\"Q12377\",\"3716\":\"Q12380\",\"3717\":\"Q12382\",\"3718\":\"Q12385\",\"3719\":\"Q12386\",\"3720\":\"Q12387\",\"3721\":\"Q12389\",\"3722\":\"Q12396\",\"3723\":\"Q12400\",\"3724\":\"Q12402\",\"3725\":\"Q12403\",\"3726\":\"Q12404\",\"3727\":\"Q12406\",\"3728\":\"Q12408\",\"3729\":\"Q12412\",\"3730\":\"Q12414;P0C2I5\",\"3731\":\"Q12415\",\"3732\":\"Q12417\",\"3733\":\"Q12418\",\"3734\":\"Q12425\",\"3735\":\"Q12427\",\"3736\":\"Q12428\",\"3737\":\"Q12429\",\"3738\":\"Q12432\",\"3739\":\"Q12433\",\"3740\":\"Q12434\",\"3741\":\"Q12436\",\"3742\":\"Q12438\",\"3743\":\"Q12440\",\"3744\":\"Q12443\",\"3745\":\"Q12445\",\"3746\":\"Q12446\",\"3747\":\"Q12447\",\"3748\":\"Q12449\",\"3749\":\"Q12450\",\"3750\":\"Q12451\",\"3751\":\"Q12452\",\"3752\":\"Q12453\",\"3753\":\"Q12454\",\"3754\":\"Q12455\",\"3755\":\"Q12457\",\"3756\":\"Q12458\",\"3757\":\"Q12460\",\"3758\":\"Q12462\",\"3759\":\"Q12463\",\"3760\":\"Q12464\",\"3761\":\"Q12465\",\"3762\":\"Q12466\",\"3763\":\"Q12467\",\"3764\":\"Q12469\",\"3765\":\"Q12472\",\"3766\":\"Q12473\",\"3767\":\"Q12476\",\"3768\":\"Q12480\",\"3769\":\"Q12481\",\"3770\":\"Q12482\",\"3771\":\"Q12486\",\"3772\":\"Q12487\",\"3773\":\"Q12494\",\"3774\":\"Q12495\",\"3775\":\"Q12496\",\"3776\":\"Q12497\",\"3777\":\"Q12498\",\"3778\":\"Q12499\",\"3779\":\"Q12500\",\"3780\":\"Q12501\",\"3781\":\"Q12502\",\"3782\":\"Q12504\",\"3783\":\"Q12508\",\"3784\":\"Q12509\",\"3785\":\"Q12510\",\"3786\":\"Q12511\",\"3787\":\"Q12513\",\"3788\":\"Q12514\",\"3789\":\"Q12515\",\"3790\":\"Q12517\",\"3791\":\"Q12518\",\"3792\":\"Q12522\",\"3793\":\"Q12523\",\"3794\":\"Q12527\",\"3795\":\"Q12532\",\"3796\":\"Q12672\",\"3797\":\"Q12674\",\"3798\":\"Q12675\",\"3799\":\"Q12676\",\"3800\":\"Q12680\",\"3801\":\"Q12692\",\"3802\":\"Q12697\",\"3803\":\"Q12743\",\"3804\":\"Q12745\",\"3805\":\"Q12746\",\"3806\":\"Q12749\",\"3807\":\"Q12753\",\"3808\":\"Q12754\",\"3809\":\"Q2V2P4\",\"3810\":\"Q3E6R5\",\"3811\":\"Q3E705\",\"3812\":\"Q3E747\",\"3813\":\"Q3E754\",\"3814\":\"Q3E756\",\"3815\":\"Q3E757;P0C0W9\",\"3816\":\"Q3E764\",\"3817\":\"Q3E772\",\"3818\":\"Q3E784\",\"3819\":\"Q3E785\",\"3820\":\"Q3E790\",\"3821\":\"Q3E792;P0C0T4\",\"3822\":\"Q3E793\",\"3823\":\"Q3E795\",\"3824\":\"Q3E7A4\",\"3825\":\"Q3E7B7\",\"3826\":\"Q3E7C1\",\"3827\":\"Q3E7X9\",\"3828\":\"Q3E7Y3;P0C0W1\",\"3829\":\"Q3E7Z5\",\"3830\":\"Q3E824\",\"3831\":\"Q3E830\",\"3832\":\"Q3E833\",\"3833\":\"Q3E841\",\"3834\":\"Q3E846\",\"3835\":\"Q6Q547\",\"3836\":\"Q6Q560\",\"3837\":\"Q6WNK7\",\"3838\":\"Q86ZR7\",\"3839\":\"Q8J0M4\",\"3840\":\"Q8TGU7\",\"3841\":\"Q92316\",\"3842\":\"Q92317\",\"3843\":\"Q92325\",\"3844\":\"Q92328\",\"3845\":\"Q92331\",\"3846\":\"Q96VH4\",\"3847\":\"Q96VH5\",\"3848\":\"Q99176\",\"3849\":\"Q99177\",\"3850\":\"Q99181\",\"3851\":\"Q99186\",\"3852\":\"Q99189\",\"3853\":\"Q99190\",\"3854\":\"Q99207\",\"3855\":\"Q99216\",\"3856\":\"Q99220\",\"3857\":\"Q99222\",\"3858\":\"Q99247\",\"3859\":\"Q99252\",\"3860\":\"Q99257\",\"3861\":\"Q99258\",\"3862\":\"Q99260\",\"3863\":\"Q99271\",\"3864\":\"Q99278\",\"3865\":\"Q99287\",\"3866\":\"Q99288\",\"3867\":\"Q99296\",\"3868\":\"Q99297\",\"3869\":\"Q99312\",\"3870\":\"Q99314\",\"3871\":\"Q99316\",\"3872\":\"Q99321\",\"3873\":\"Q99369\",\"3874\":\"Q99383\",\"3875\":\"Q99385\",\"3876\":\"Q99394\",\"3877\":\"Q9P305\",\"3878\":\"Q9URQ5\"},\"Gene names\":{\"0\":\"A5Z2X5\",\"1\":\"STE2\",\"2\":\"SAL1\",\"3\":\"CET1\",\"4\":\"FOB1\",\"5\":\"RPS9A\",\"6\":\"COQ4\",\"7\":\"THP2\",\"8\":\"CCW14\",\"9\":\"RPN13\",\"10\":\"O13585\",\"11\":\"RPL36B\",\"12\":\"MBF1\",\"13\":\"O43137\",\"14\":\"MDM35\",\"15\":\"TIM9\",\"16\":\"SEM1\",\"17\":\"CYC1\",\"18\":\"QCR6\",\"19\":\"QCR7\",\"20\":\"CYB2\",\"21\":\"ADH1\",\"22\":\"TDH2\",\"23\":\"TDH3\",\"24\":\"TDH1\",\"25\":\"COX1\",\"26\":\"COX2\",\"27\":\"COX5A\",\"28\":\"COX5B\",\"29\":\"COX6\",\"30\":\"CCP1\",\"31\":\"SOD1\",\"32\":\"SOD2\",\"33\":\"HIS1\",\"34\":\"CDC28\",\"35\":\"CDC19\",\"36\":\"PGK1\",\"37\":\"SUC2\",\"38\":\"PRC1\",\"39\":\"CAR1\",\"40\":\"HIS4\",\"41\":\"IPP1\",\"42\":\"ATP2\",\"43\":\"CIT1\",\"44\":\"TRP2\",\"45\":\"ENO1\",\"46\":\"ENO2\",\"47\":\"ILV1\",\"48\":\"TRP5\",\"49\":\"TRP3\",\"50\":\"TPI1\",\"51\":\"GPM1\",\"52\":\"MES1\",\"53\":\"INH1\",\"54\":\"STF1\",\"55\":\"RAS1\",\"56\":\"RAS2\",\"57\":\"YPT1\",\"58\":\"HTB2\",\"59\":\"HHF1\\/HHF2\",\"60\":\"VAR1\",\"61\":\"RPP2B\",\"62\":\"RPL28\",\"63\":\"TUB2\",\"64\":\"HSP82\",\"65\":\"TUF1\",\"66\":\"TEF1\\/TEF2\",\"67\":\"REP1\",\"68\":\"REP2\",\"69\":\"CBP2\",\"70\":\"AI1\",\"71\":\"AI2\",\"72\":\"URA3\",\"73\":\"CPA2\",\"74\":\"COX4\",\"75\":\"ADE4\",\"76\":\"RPO21\",\"77\":\"RPO31\",\"78\":\"ARG4\",\"79\":\"PAB1\",\"80\":\"ADE8\",\"81\":\"GAL80\",\"82\":\"RPL24A\",\"83\":\"RPL25\",\"84\":\"AAC1\",\"85\":\"TOP1\",\"86\":\"THS1\",\"87\":\"DPS1\",\"88\":\"MSW1\",\"89\":\"HXK1\",\"90\":\"HXK2\",\"91\":\"CDC9\",\"92\":\"CDC25\",\"93\":\"POR1\",\"94\":\"HTA2;HTA1\",\"95\":\"PMA1;PMA2\",\"96\":\"PHR1\",\"97\":\"ARG3\",\"98\":\"RPP0\",\"99\":\"RPP1A\",\"100\":\"RPP2A\",\"101\":\"HEM2\",\"102\":\"CHO2\",\"103\":\"OPI3\",\"104\":\"SUP35\",\"105\":\"ATP4\",\"106\":\"MET6\",\"107\":\"RPL7A\",\"108\":\"RPL9A\",\"109\":\"RPL6B\",\"110\":\"RPL17A\",\"111\":\"RPL33A\",\"112\":\"RPL36A\",\"113\":\"RPL29\",\"114\":\"RPL15A\",\"115\":\"RPL22A\",\"116\":\"RPS3\",\"117\":\"RPS9B\",\"118\":\"RPS13\",\"119\":\"RPS31\",\"120\":\"TPK3\",\"121\":\"CDC36\",\"122\":\"CDC37\",\"123\":\"NOT3\",\"124\":\"PRT1\",\"125\":\"SCP160\",\"126\":\"MET17\",\"127\":\"CTT1\",\"128\":\"ILV5\",\"129\":\"PDC1\",\"130\":\"CYC3\",\"131\":\"PIS1\",\"132\":\"LEU4\",\"133\":\"CDC7\",\"134\":\"TPK1\",\"135\":\"TPK2\",\"136\":\"DED1\",\"137\":\"SIR2\",\"138\":\"SIR3\",\"139\":\"CDC31\",\"140\":\"DCD1\",\"141\":\"HIP1\",\"142\":\"PDE2\",\"143\":\"RAD1\",\"144\":\"RAD52\",\"145\":\"RAD7\",\"146\":\"RHO1\",\"147\":\"RHO2\",\"148\":\"SNF1\",\"149\":\"STE7\",\"150\":\"CDC21\",\"151\":\"TOP2\",\"152\":\"CMD1\",\"153\":\"RAD3\",\"154\":\"SPT2\",\"155\":\"SPT3\",\"156\":\"CYT1\",\"157\":\"FAS1\",\"158\":\"ADK1\",\"159\":\"HIS5\",\"160\":\"TOM70\",\"161\":\"MST1\",\"162\":\"ADE57\",\"163\":\"ADE3\",\"164\":\"ADH3\",\"165\":\"ADR1\",\"166\":\"ATP1\",\"167\":\"CBP1\",\"168\":\"CBP6\",\"169\":\"COX9\",\"170\":\"COR1\",\"171\":\"QCR2\",\"172\":\"CPA1\",\"173\":\"URA2\",\"174\":\"CDC33\",\"175\":\"GDH1\",\"176\":\"HTS1\",\"177\":\"LEU1\",\"178\":\"MRS1\",\"179\":\"PEP4\",\"180\":\"PHO2\",\"181\":\"PHO4\",\"182\":\"PIF1\",\"183\":\"DST1\",\"184\":\"PFY1\",\"185\":\"PUT2\",\"186\":\"ERG12\",\"187\":\"BCY1\",\"188\":\"RPS19B;RPS19A\",\"189\":\"SEC53\",\"190\":\"SES1\",\"191\":\"TRP4\",\"192\":\"ILV2\",\"193\":\"ARD1\",\"194\":\"SEC4\",\"195\":\"LYS2\",\"196\":\"RPC40\",\"197\":\"VAS1\",\"198\":\"DFR1\",\"199\":\"CDC4\",\"200\":\"LTE1\",\"201\":\"MOD5\",\"202\":\"CAR2\",\"203\":\"CHS1\",\"204\":\"PBS2\",\"205\":\"RIP1\",\"206\":\"FUM1\",\"207\":\"MSF1\",\"208\":\"CHO1\",\"209\":\"NUC1\",\"210\":\"RPB2\",\"211\":\"ERG20\",\"212\":\"QCR8\",\"213\":\"GPA1\",\"214\":\"ARO1\",\"215\":\"MSS18\",\"216\":\"LEU3\",\"217\":\"CYR1\",\"218\":\"CIT2\",\"219\":\"MYO1\",\"220\":\"GCD1\",\"221\":\"SUI3\",\"222\":\"PRB1\",\"223\":\"PUT1\",\"224\":\"ILS1\",\"225\":\"MIS1\",\"226\":\"ATP5\",\"227\":\"SWI1\",\"228\":\"KEX1\",\"229\":\"LPD1\",\"230\":\"TUB1\",\"231\":\"TUB3\",\"232\":\"CDC16\",\"233\":\"TRL1\",\"234\":\"RNR2\",\"235\":\"HEM1\",\"236\":\"SWI6\",\"237\":\"RPS21A\",\"238\":\"RPL27A;RPL27B\",\"239\":\"RPL31A\",\"240\":\"RPL31B\",\"241\":\"TY1A-H;TY1A-MR2;TY1A-LR1;TY1A-GR3;TY1A-ER2;TY1A-DR5;TY1A-BR;TY1A-PR2;TY1A-OR\",\"242\":\"TY1B-PR1\",\"243\":\"TY2B-LR1\",\"244\":\"P0C5N3\",\"245\":\"HAP1\",\"246\":\"SSC1\",\"247\":\"PBI2\",\"248\":\"RPL20B;RPL20A\",\"249\":\"RPL43B;RPL43A\",\"250\":\"RPL42B;RPL42A\",\"251\":\"RPS23B;RPS23A\",\"252\":\"RPS24B;RPS24A\",\"253\":\"RPS30B;RPS30A\",\"254\":\"RPS4B;RPS4A\",\"255\":\"RPS6B;RPS6A\",\"256\":\"RPS8B;RPS8A\",\"257\":\"RPL23B;RPL23A\",\"258\":\"RPL1B;RPL1A\",\"259\":\"RPL2B;RPL2A\",\"260\":\"RPS11B;RPS11A\",\"261\":\"RPL18B;RPL18A\",\"262\":\"RPS16B;RPS16A\",\"263\":\"RPL12B;RPL12A\",\"264\":\"RPS18B;RPS18A\",\"265\":\"TY1A-PL;TY1A-LR2;TY1A-ER1;TY1A-DR6\",\"266\":\"RPL19B;RPL19A\",\"267\":\"RPL35B;RPL35A\",\"268\":\"SBP1\",\"269\":\"TIF1\\/TIF2\",\"270\":\"ADH4\",\"271\":\"P10356\",\"272\":\"PRI1\",\"273\":\"MAS1\",\"274\":\"MRS3\",\"275\":\"SSA1\",\"276\":\"SSA2\",\"277\":\"ERG11\",\"278\":\"RPP1B\",\"279\":\"SAM1\",\"280\":\"MRP1\",\"281\":\"MRP2\",\"282\":\"RPL4A\",\"283\":\"GPA2\",\"284\":\"PET54\",\"285\":\"MTF2\",\"286\":\"HOM3\",\"287\":\"HSF1\",\"288\":\"MAK16\",\"289\":\"RPA190\",\"290\":\"SEC7\",\"291\":\"ARF1\",\"292\":\"PYC1\",\"293\":\"NAM2\",\"294\":\"HEM13\",\"295\":\"ZWF1\",\"296\":\"CDC24\",\"297\":\"SSB1\",\"298\":\"PHO8\",\"299\":\"NHP6A\",\"300\":\"NHP6B\",\"301\":\"SEC12\",\"302\":\"BIK1\",\"303\":\"FUS1\",\"304\":\"RNA1\",\"305\":\"MCM1\",\"306\":\"TAF13\",\"307\":\"SCH9\",\"308\":\"MAS2\",\"309\":\"RAP1\",\"310\":\"SST2\",\"311\":\"SIR4\",\"312\":\"INO1\",\"313\":\"PDR1\",\"314\":\"SUP45\",\"315\":\"WHI2\",\"316\":\"TCP1\",\"317\":\"BAR1\",\"318\":\"HMG1\",\"319\":\"HMG2\",\"320\":\"MRP13\",\"321\":\"MRP7\",\"322\":\"YPK1\",\"323\":\"LAT1\",\"324\":\"PGI1\",\"325\":\"RAD50\",\"326\":\"GCD2\",\"327\":\"STE6\",\"328\":\"PEP5\",\"329\":\"UNG1\",\"330\":\"SNF4\",\"331\":\"NAT1\",\"332\":\"SRS2\",\"333\":\"CAF20\",\"334\":\"KEX2\",\"335\":\"KIN1\",\"336\":\"KIN2\",\"337\":\"GLN4\",\"338\":\"PCT1\",\"339\":\"URA5\",\"340\":\"POL1\",\"341\":\"SPT15\",\"342\":\"RPO41\",\"343\":\"CAP2\",\"344\":\"STE12\",\"345\":\"PMR1\",\"346\":\"ENA1\",\"347\":\"HOM2\",\"348\":\"MSI1\",\"349\":\"RSR1\",\"350\":\"INO4\",\"351\":\"DPM1\",\"352\":\"MRPL31\",\"353\":\"GCY1\",\"354\":\"RPL30\",\"355\":\"RPL3\",\"356\":\"RPS17B;RPS17A\",\"357\":\"ABF1\",\"358\":\"CHS2\",\"359\":\"TFS1\",\"360\":\"SNA3\",\"361\":\"FBA1\",\"362\":\"YAK1\",\"363\":\"KSS1\",\"364\":\"CDC34\",\"365\":\"SAM35\",\"366\":\"RAD4\",\"367\":\"RAD9\",\"368\":\"GCN3\",\"369\":\"GFA1\",\"370\":\"NMT1\",\"371\":\"CMP2\",\"372\":\"BPT1\",\"373\":\"CPR1\",\"374\":\"ARO3\",\"375\":\"APE1\",\"376\":\"SEC63\",\"377\":\"NSP1\",\"378\":\"MTF1\",\"379\":\"CYC8\",\"380\":\"TAL1\",\"381\":\"HSC82\",\"382\":\"MSD1\",\"383\":\"KRS1\",\"384\":\"AMD1\",\"385\":\"SEC23\",\"386\":\"SEC11\",\"387\":\"PUT4\",\"388\":\"MSS116\",\"389\":\"POL3\",\"390\":\"GCN2\",\"391\":\"GUK1\",\"392\":\"IDI1\",\"393\":\"TRM1\",\"394\":\"FRS1\",\"395\":\"FRS2\",\"396\":\"NOP1\",\"397\":\"URA6\",\"398\":\"BGL2\",\"399\":\"STI1\",\"400\":\"UBC4\",\"401\":\"CKA1\",\"402\":\"MIP1\",\"403\":\"POL30\",\"404\":\"ABP1\",\"405\":\"PRP16\",\"406\":\"HSP26\",\"407\":\"THR4\",\"408\":\"VMA2\",\"409\":\"RPB3\",\"410\":\"PDA1\",\"411\":\"PDX1\",\"412\":\"KAR2\",\"413\":\"YEF3\",\"414\":\"CDC23\",\"415\":\"OM45\",\"416\":\"APA1\",\"417\":\"NCP1\",\"418\":\"HEM15\",\"419\":\"TUP1\",\"420\":\"SEN2\",\"421\":\"ALG1\",\"422\":\"RGP1\",\"423\":\"PFK1\",\"424\":\"PFK2\",\"425\":\"FUS3\",\"426\":\"STF2\",\"427\":\"FCY2\",\"428\":\"SEC2\",\"429\":\"RPL8A\",\"430\":\"CBF1\",\"431\":\"KAR3\",\"432\":\"SAC7\",\"433\":\"PHO85\",\"434\":\"VMA1\",\"435\":\"THR1\",\"436\":\"MDH1\",\"437\":\"TPM1\",\"438\":\"SRV2\",\"439\":\"PET123\",\"440\":\"HPR1\",\"441\":\"UGA1\",\"442\":\"GRX2\",\"443\":\"GLK1\",\"444\":\"SKI3\",\"445\":\"RPC31\",\"446\":\"CLC1\",\"447\":\"CPT1\",\"448\":\"PDI1\",\"449\":\"PET9\",\"450\":\"MDM10\",\"451\":\"TEC1\",\"452\":\"SNF5\",\"453\":\"GLN3\",\"454\":\"ATP10\",\"455\":\"ARG8\",\"456\":\"FUR1\",\"457\":\"ART10\",\"458\":\"SEC18\",\"459\":\"STE4\",\"460\":\"STE18\",\"461\":\"SNF6\",\"462\":\"DDR48\",\"463\":\"COQ1\",\"464\":\"YPK2\",\"465\":\"DAP2\",\"466\":\"IRA1\",\"467\":\"CDC42\",\"468\":\"FAS2\",\"469\":\"GAP1\",\"470\":\"ARF2\",\"471\":\"IRA2\",\"472\":\"ANB1\",\"473\":\"KGD2\",\"474\":\"RGR1\",\"475\":\"SAM2\",\"476\":\"ACO1\",\"477\":\"CKA2\",\"478\":\"COX11\",\"479\":\"MYO2\",\"480\":\"EXO70\",\"481\":\"GAL11\",\"482\":\"PRP6\",\"483\":\"PRP9\",\"484\":\"HNM1\",\"485\":\"UBR1\",\"486\":\"YAP1\",\"487\":\"PHO13\",\"488\":\"HSP60\",\"489\":\"YMR31\",\"490\":\"MRPL44\",\"491\":\"TYR1\",\"492\":\"URA4\",\"493\":\"PRP4\",\"494\":\"FPR1\",\"495\":\"MRPL33\",\"496\":\"PRP2\",\"497\":\"ZRC1\",\"498\":\"BET2\",\"499\":\"SFL1\",\"500\":\"SRP54\",\"501\":\"RPB4\",\"502\":\"RPB5\",\"503\":\"RPO26\",\"504\":\"RPB8\",\"505\":\"DBP3\",\"506\":\"HCA4\",\"507\":\"DBP5\",\"508\":\"PRI2\",\"509\":\"SUI2\",\"510\":\"MAK11\",\"511\":\"CKI1\",\"512\":\"CKS1\",\"513\":\"SIT4\",\"514\":\"SAR1\",\"515\":\"NUP1\",\"516\":\"VPS33\",\"517\":\"KGD1\",\"518\":\"OLE1\",\"519\":\"SPE2\",\"520\":\"ACE2\",\"521\":\"PRE10\",\"522\":\"SCL1\",\"523\":\"ADE2\",\"524\":\"CCA1\",\"525\":\"PWP1\",\"526\":\"ATP15\",\"527\":\"MSB1\",\"528\":\"PRP5\",\"529\":\"UTR1\",\"530\":\"ISY1\",\"531\":\"OSM1\",\"532\":\"RNR1\",\"533\":\"REB1\",\"534\":\"CBP3\",\"535\":\"VPS1\",\"536\":\"COX10\",\"537\":\"DAL81\",\"538\":\"SIR1\",\"539\":\"UBC1\",\"540\":\"MRPS28\",\"541\":\"SDH2\",\"542\":\"SEC62\",\"543\":\"SRM1\",\"544\":\"POL2\",\"545\":\"IDP1\",\"546\":\"OPI1\",\"547\":\"MCK1\",\"548\":\"KRE5\",\"549\":\"BAS1\",\"550\":\"SNF2\",\"551\":\"MDH2\",\"552\":\"MAG1\",\"553\":\"ATP12\",\"554\":\"AEP2\",\"555\":\"CHC1\",\"556\":\"RPA135\",\"557\":\"RPB10\",\"558\":\"EPT1\",\"559\":\"PRE1\",\"560\":\"GAS1\",\"561\":\"XRN1\",\"562\":\"MSN1\",\"563\":\"AFT1\",\"564\":\"SSA4\",\"565\":\"VMA4\",\"566\":\"DBF2\",\"567\":\"KIN3\",\"568\":\"NPR1\",\"569\":\"SLY1\",\"570\":\"SEC22\",\"571\":\"SLY41\",\"572\":\"TRX1\",\"573\":\"VPS15\",\"574\":\"SEC15\",\"575\":\"RET1\",\"576\":\"RFA1\",\"577\":\"MRPL8\",\"578\":\"MRPL20\",\"579\":\"PDE1\",\"580\":\"MSM1\",\"581\":\"UBA1\",\"582\":\"CHL1\",\"583\":\"CMK2\",\"584\":\"VPS34\",\"585\":\"SIN3\",\"586\":\"ESS1\",\"587\":\"ARG1\",\"588\":\"TRX2\",\"589\":\"BET1\",\"590\":\"AMS1\",\"591\":\"APN1\",\"592\":\"HSP12\",\"593\":\"AIM17\",\"594\":\"SPA2\",\"595\":\"URE2\",\"596\":\"RPS1B\",\"597\":\"TKL1\",\"598\":\"TAF2\",\"599\":\"CPR2\",\"600\":\"CNA1\",\"601\":\"YCK1\",\"602\":\"YCK2\",\"603\":\"SGV1\",\"604\":\"HYP2\",\"605\":\"MRPL25\",\"606\":\"PRP28\",\"607\":\"MRS4\",\"608\":\"NAR1\",\"609\":\"AAT2\",\"610\":\"STE11\",\"611\":\"HXT2\",\"612\":\"PPH22\",\"613\":\"SPT6\",\"614\":\"PRE9\",\"615\":\"PRE8\",\"616\":\"MIR1\",\"617\":\"VAN1\",\"618\":\"VPS3\",\"619\":\"TOM40\",\"620\":\"PRE7\",\"621\":\"EXG1\",\"622\":\"GPI12\",\"623\":\"SCO1\",\"624\":\"FPS1\",\"625\":\"VMA16\",\"626\":\"RPL24B\",\"627\":\"PEX1\",\"628\":\"PHO3\",\"629\":\"SSD1\",\"630\":\"MCM3\",\"631\":\"SEC14\",\"632\":\"DBR1\",\"633\":\"PRP22\",\"634\":\"DPB2\",\"635\":\"ERG8\",\"636\":\"PKC1\",\"637\":\"MNE1\",\"638\":\"DBP2\",\"639\":\"DBP1\",\"640\":\"CAD1\",\"641\":\"GRR1\",\"642\":\"YSP3\",\"643\":\"UBP1\",\"644\":\"IFM1\",\"645\":\"MEF1\",\"646\":\"TSR4\",\"647\":\"PUP1\",\"648\":\"PTP1\",\"649\":\"LCB1\",\"650\":\"ERG6\",\"651\":\"MRM1\",\"652\":\"NAP1\",\"653\":\"SIS1\",\"654\":\"CNB1\",\"655\":\"RNA14\",\"656\":\"RNA15\",\"657\":\"SWI4\",\"658\":\"SCJ1\",\"659\":\"RBK1\",\"660\":\"SAT4\",\"661\":\"CPR4\",\"662\":\"MSH3\",\"663\":\"PUF4\",\"664\":\"ERG4\",\"665\":\"CDC10\",\"666\":\"RVS161\",\"667\":\"STE50\",\"668\":\"SLM5\",\"669\":\"YCP4\",\"670\":\"P25351\",\"671\":\"NPP1\",\"672\":\"CTR86\",\"673\":\"BPH1\",\"674\":\"SNT1\",\"675\":\"ELO2\",\"676\":\"RRP43\",\"677\":\"PHO87\",\"678\":\"P25361\",\"679\":\"SED4\",\"680\":\"OCA4\",\"681\":\"RNQ1\",\"682\":\"RRP7\",\"683\":\"LSB5\",\"684\":\"GFD2\",\"685\":\"ADP1\",\"686\":\"TRX3\",\"687\":\"GRX1\",\"688\":\"NFS1\",\"689\":\"PRD1\",\"690\":\"AGP1\",\"691\":\"RHB1\",\"692\":\"RSA4\",\"693\":\"TY2A-C\",\"694\":\"TY2B-C\",\"695\":\"BOS1\",\"696\":\"USO1\",\"697\":\"RPC53\",\"698\":\"RPS2\",\"699\":\"PUP3\",\"700\":\"RAD51\",\"701\":\"YDJ1\",\"702\":\"VMA3\",\"703\":\"SGF29\",\"704\":\"GBP2\",\"705\":\"BUD3\",\"706\":\"DCC1\",\"707\":\"RER1\",\"708\":\"MXR2\",\"709\":\"SRO9\",\"710\":\"ATG22\",\"711\":\"GID7\",\"712\":\"MGR1\",\"713\":\"EMC1\",\"714\":\"POF1\",\"715\":\"P25577\",\"716\":\"PBN1\",\"717\":\"SPB1\",\"718\":\"KRR1\",\"719\":\"MRC1\",\"720\":\"ILV6\",\"721\":\"RDS1\",\"722\":\"P25617\",\"723\":\"CWH43\",\"724\":\"FEN2\",\"725\":\"SYP1\",\"726\":\"IMG1\",\"727\":\"BUD23\",\"728\":\"ARE1\",\"729\":\"P25631\",\"730\":\"RSC6\",\"731\":\"PWP2\",\"732\":\"P25639\",\"733\":\"ATG15\",\"734\":\"IMG2\",\"735\":\"PAT1\",\"736\":\"PTC6\",\"737\":\"SRB8\",\"738\":\"CSM1\",\"739\":\"P25654\",\"740\":\"CDC39\",\"741\":\"CDC50\",\"742\":\"CDC48\",\"743\":\"CPR3\",\"744\":\"SPB4\",\"745\":\"MSH1\",\"746\":\"MSH2\",\"747\":\"RPL5\",\"748\":\"UGA3\",\"749\":\"BUB2\",\"750\":\"PPZ1\",\"751\":\"CDC60\",\"752\":\"YUR1\",\"753\":\"RFA2\",\"754\":\"RFA3\",\"755\":\"RPS5\",\"756\":\"RPL16A\",\"757\":\"RPL16B\",\"758\":\"RPS7A\",\"759\":\"RAD27\",\"760\":\"INO2\",\"761\":\"DPB3\",\"762\":\"APL1\",\"763\":\"CMK1\",\"764\":\"GSY2\",\"765\":\"NSR1\",\"766\":\"PHO91\",\"767\":\"URK1\",\"768\":\"CPS1\",\"769\":\"ADE1\",\"770\":\"CDC15\",\"771\":\"BUD14\",\"772\":\"COQ3\",\"773\":\"SPT5\",\"774\":\"COQ8\",\"775\":\"MIG1\",\"776\":\"POT1\",\"777\":\"PEP3\",\"778\":\"KRE2\",\"779\":\"KTR1\",\"780\":\"CNE1\",\"781\":\"ERV1\",\"782\":\"CIN8\",\"783\":\"NAM9\",\"784\":\"RPB9\",\"785\":\"RPC19\",\"786\":\"PRP45\",\"787\":\"POP5\",\"788\":\"GAR1\",\"789\":\"PPA2\",\"790\":\"IDH2\",\"791\":\"UBC8\",\"792\":\"URA1\",\"793\":\"OXP1\",\"794\":\"URA7\",\"795\":\"CWP1\",\"796\":\"YJU2\",\"797\":\"YJU3\",\"798\":\"CAP1\",\"799\":\"LAC1\",\"800\":\"YIM1\",\"801\":\"IMP1\",\"802\":\"SBA1\",\"803\":\"PRR1\",\"804\":\"MSP1\",\"805\":\"KIP1\",\"806\":\"KIP2\",\"807\":\"ARO2\",\"808\":\"MRP17\",\"809\":\"HEM3\",\"810\":\"SEC20\",\"811\":\"PEX3\",\"812\":\"EHD3\",\"813\":\"IDH1\",\"814\":\"CTS1\",\"815\":\"SUA7\",\"816\":\"BRF1\",\"817\":\"HRR25\",\"818\":\"BMH1\",\"819\":\"PEX4\",\"820\":\"BEM1\",\"821\":\"RPL8B\",\"822\":\"PTP2\",\"823\":\"CHS3\",\"824\":\"PAP1\",\"825\":\"MCM2\",\"826\":\"SEC65\",\"827\":\"MCM5\",\"828\":\"TRR1\",\"829\":\"RIF1\",\"830\":\"CAM1\",\"831\":\"RAM2\",\"832\":\"ERG9\",\"833\":\"PMI40\",\"834\":\"ITR1\",\"835\":\"SEC1\",\"836\":\"FAA1\",\"837\":\"PRE2\",\"838\":\"PRE4\",\"839\":\"MCM4\",\"840\":\"NAM7\",\"841\":\"MRF1\",\"842\":\"GPI10\",\"843\":\"CRM1\",\"844\":\"ATP7\",\"845\":\"SNC1\",\"846\":\"DEG1\",\"847\":\"HOM6\",\"848\":\"RAD16\",\"849\":\"MRPL9\",\"850\":\"CYS3\",\"851\":\"PSK1\",\"852\":\"SWC3\",\"853\":\"SYN8\",\"854\":\"FUN30\",\"855\":\"FUN26\",\"856\":\"PMT2\",\"857\":\"TPD3\",\"858\":\"CCR4\",\"859\":\"DEP1\",\"860\":\"VMA5\",\"861\":\"HSP104\",\"862\":\"TPS2\",\"863\":\"OCH1\",\"864\":\"ACB1\",\"865\":\"MSK1\",\"866\":\"SEC21\",\"867\":\"ARO7\",\"868\":\"MET22\",\"869\":\"GUT2\",\"870\":\"SIN4\",\"871\":\"PRO3\",\"872\":\"PRO1\",\"873\":\"MGM1\",\"874\":\"GLN1\",\"875\":\"ACH1\",\"876\":\"AFG1\",\"877\":\"PEP1\",\"878\":\"EFT1\\/EFT2\",\"879\":\"PYC2\",\"880\":\"DBF20\",\"881\":\"YPS1\",\"882\":\"DGR2\",\"883\":\"YMC1\",\"884\":\"OAC1\",\"885\":\"MOT1\",\"886\":\"MSB2\",\"887\":\"MSS51\",\"888\":\"NUD1\",\"889\":\"PSE1\",\"890\":\"RME1\",\"891\":\"HMX1\",\"892\":\"NDI1\",\"893\":\"VPH2\",\"894\":\"SRP21\",\"895\":\"SSH4\",\"896\":\"HEM12\",\"897\":\"RPC82\",\"898\":\"KNS1\",\"899\":\"IMP2'\",\"900\":\"ERG2\",\"901\":\"ERG3\",\"902\":\"MCM10\",\"903\":\"NTH1\",\"904\":\"IRE1\",\"905\":\"SPT14\",\"906\":\"SMY1\",\"907\":\"VMA6\",\"908\":\"TFC1\",\"909\":\"SAC1\",\"910\":\"MVD1\",\"911\":\"PUP2\",\"912\":\"SPC110\",\"913\":\"ARP2\",\"914\":\"YBT1\",\"915\":\"MRP20\",\"916\":\"MRP49\",\"917\":\"MET4\",\"918\":\"MDH3\",\"919\":\"RIM1\",\"920\":\"ASF1\",\"921\":\"ARO4\",\"922\":\"BIO2\",\"923\":\"ATP11\",\"924\":\"APE2\",\"925\":\"CDC3\",\"926\":\"CDC11\",\"927\":\"DPH2\",\"928\":\"ERG24\",\"929\":\"ACP1\",\"930\":\"HYM1\",\"931\":\"HXT1\",\"932\":\"HXT3\",\"933\":\"HXT4\",\"934\":\"CDC12\",\"935\":\"DPH5\",\"936\":\"EFB1\",\"937\":\"FPR2\",\"938\":\"PDB1\",\"939\":\"EUG1\",\"940\":\"ERG1\",\"941\":\"GSH1\",\"942\":\"HSP150\",\"943\":\"HIR1\",\"944\":\"HIR2\",\"945\":\"GCD11\",\"946\":\"HOG1\",\"947\":\"KRE6\",\"948\":\"LYP1\",\"949\":\"MYO4\",\"950\":\"AEP1\",\"951\":\"NGG1\",\"952\":\"NHP2\",\"953\":\"RPN12\",\"954\":\"NIP1\",\"955\":\"NUP2\",\"956\":\"NDC1\",\"957\":\"GCD6\",\"958\":\"GCD7\",\"959\":\"CBF2\",\"960\":\"NAB2\",\"961\":\"PAN1\",\"962\":\"PET309\",\"963\":\"PRP19\",\"964\":\"PRP21\",\"965\":\"ECM25\",\"966\":\"ZUO1\",\"967\":\"DUR1,2\",\"968\":\"RPA12\",\"969\":\"SPT16\",\"970\":\"MSS1\",\"971\":\"RPD3\",\"972\":\"CDC5\",\"973\":\"VPH1\",\"974\":\"SCM4\",\"975\":\"RPN2\",\"976\":\"SMI1\",\"977\":\"PAH1\",\"978\":\"SNQ2\",\"979\":\"SRB4\",\"980\":\"SRB6\",\"981\":\"DOA4\",\"982\":\"SPS19\",\"983\":\"SIP1\",\"984\":\"SUA5\",\"985\":\"SUV3\",\"986\":\"CYS4\",\"987\":\"SRP40\",\"988\":\"STE14\",\"989\":\"SRB5\",\"990\":\"PUB1\",\"991\":\"SSE1\",\"992\":\"SSE2\",\"993\":\"SWI3\",\"994\":\"STH1\",\"995\":\"GLC7\",\"996\":\"SAC6\",\"997\":\"TOR2\",\"998\":\"DSS4\",\"999\":\"SEC17\",\"1000\":\"FBP26\",\"1001\":\"MUD1\",\"1002\":\"PET127\",\"1003\":\"RTG1\",\"1004\":\"RTG2\",\"1005\":\"PEP7\",\"1006\":\"VMA8\",\"1007\":\"RML2\",\"1008\":\"FRD1\",\"1009\":\"IES6\",\"1010\":\"P32618\",\"1011\":\"GDA1\",\"1012\":\"UTR2\",\"1013\":\"UTR4\",\"1014\":\"RAD23\",\"1015\":\"ANP1\",\"1016\":\"PMD1\",\"1017\":\"BRR2\",\"1018\":\"GRX4\",\"1019\":\"TMT1\",\"1020\":\"ECM32\",\"1021\":\"GCG1\",\"1022\":\"CHD1\",\"1023\":\"DNF1\",\"1024\":\"KAP122\",\"1025\":\"HBS1\",\"1026\":\"NRP1\",\"1027\":\"SFA1\",\"1028\":\"TOA2\",\"1029\":\"TFB1\",\"1030\":\"ABD1\",\"1031\":\"SCT1\",\"1032\":\"FMT1\",\"1033\":\"MGM101\",\"1034\":\"P32788\",\"1035\":\"ALK2\",\"1036\":\"SLA1\",\"1037\":\"FRE1\",\"1038\":\"YSC83\",\"1039\":\"YSC84\",\"1040\":\"AFG2\",\"1041\":\"YME1\",\"1042\":\"CDC13\",\"1043\":\"COT1\",\"1044\":\"COX13\",\"1045\":\"ELM1\",\"1046\":\"EMP70\",\"1047\":\"EMP24\",\"1048\":\"ZRT1\",\"1049\":\"FZF1\",\"1050\":\"GYP6\",\"1051\":\"MRE11\",\"1052\":\"TIM12\",\"1053\":\"NGR1\",\"1054\":\"NPL6\",\"1055\":\"ORC2\",\"1056\":\"GSP1\",\"1057\":\"BCS1\",\"1058\":\"VMA11\",\"1059\":\"YME2\",\"1060\":\"SEC6\",\"1061\":\"RAD5\",\"1062\":\"PEP12\",\"1063\":\"SEC8\",\"1064\":\"PTM1\",\"1065\":\"NFU1\",\"1066\":\"UGP1\",\"1067\":\"RAD54\",\"1068\":\"MRS6\",\"1069\":\"SSO1\",\"1070\":\"BEM3\",\"1071\":\"HFA1\",\"1072\":\"LIP5\",\"1073\":\"DLD1\",\"1074\":\"DRS1\",\"1075\":\"TRS65\",\"1076\":\"PRS1\",\"1077\":\"PDC2\",\"1078\":\"TIM23\",\"1079\":\"CYM1\",\"1080\":\"IMP3\",\"1081\":\"SKG6\",\"1082\":\"PTR2\",\"1083\":\"MRP4\",\"1084\":\"MRPL6\",\"1085\":\"RPS0A\",\"1086\":\"MNS1\",\"1087\":\"SMC1\",\"1088\":\"SMY2\",\"1089\":\"RPC34\",\"1090\":\"SUI1\",\"1091\":\"VAM7\",\"1092\":\"VPS17\",\"1093\":\"SPT4\",\"1094\":\"SEC61\",\"1095\":\"SRP101\",\"1096\":\"STE5\",\"1097\":\"YPT7\",\"1098\":\"PPQ1\",\"1099\":\"MRT4\",\"1100\":\"UFD4\",\"1101\":\"PRP40\",\"1102\":\"ARC19\",\"1103\":\"UBC6\",\"1104\":\"RPT5\",\"1105\":\"RPT3\",\"1106\":\"RPT1\",\"1107\":\"SUR1\",\"1108\":\"XRS2\",\"1109\":\"PDR5\",\"1110\":\"BCK2\",\"1111\":\"CSE1\",\"1112\":\"CSE2\",\"1113\":\"DOM34\",\"1114\":\"MDL1\",\"1115\":\"MDL2\",\"1116\":\"CNS1\",\"1117\":\"BUD2\",\"1118\":\"TKL2\",\"1119\":\"DUT1\",\"1120\":\"CBF5\",\"1121\":\"P33324\",\"1122\":\"GDH2\",\"1123\":\"SNC2\",\"1124\":\"PPZ2\",\"1125\":\"SER1\",\"1126\":\"NTF2\",\"1127\":\"SEC3\",\"1128\":\"SLC1\",\"1129\":\"PRP8\",\"1130\":\"SKN1\",\"1131\":\"SLA2\",\"1132\":\"TFC4\",\"1133\":\"LHP1\",\"1134\":\"PGM1\",\"1135\":\"ECT1\",\"1136\":\"HSP78\",\"1137\":\"IXR1\",\"1138\":\"LOS1\",\"1139\":\"SPC29\",\"1140\":\"SDH3\",\"1141\":\"MFT1\",\"1142\":\"RPS1A\",\"1143\":\"TOM6\",\"1144\":\"KTR2\",\"1145\":\"HIS7\",\"1146\":\"MSN2\",\"1147\":\"MSN4\",\"1148\":\"SOF1\",\"1149\":\"PAD1\",\"1150\":\"TRM2\",\"1151\":\"SEC66\",\"1152\":\"NPL4\",\"1153\":\"MRPS5\",\"1154\":\"WBP1\",\"1155\":\"PMT1\",\"1156\":\"TIP20\",\"1157\":\"GCN1\",\"1158\":\"PET112\",\"1159\":\"STE13\",\"1160\":\"NUF2\",\"1161\":\"MKS1\",\"1162\":\"NIC96\",\"1163\":\"LTV1\",\"1164\":\"RPB7\",\"1165\":\"VPS35\",\"1166\":\"TFC3\",\"1167\":\"STO1\",\"1168\":\"SRB2\",\"1169\":\"TGL1\",\"1170\":\"TIF3\",\"1171\":\"EDE1\",\"1172\":\"PIN4\",\"1173\":\"TOD6\",\"1174\":\"P34220\",\"1175\":\"PTC3\",\"1176\":\"PTH2\",\"1177\":\"SHP1\",\"1178\":\"YEL1\",\"1179\":\"SKT5\",\"1180\":\"PRX1\",\"1181\":\"MTR2\",\"1182\":\"COY1\",\"1183\":\"LST4\",\"1184\":\"ZRT3\",\"1185\":\"URB1\",\"1186\":\"HCS1\",\"1187\":\"HSL1\",\"1188\":\"UTP11\",\"1189\":\"P34248\",\"1190\":\"SEG2\",\"1191\":\"P34251\",\"1192\":\"KTI12\",\"1193\":\"BMH2\",\"1194\":\"FAB1\",\"1195\":\"TSA1\",\"1196\":\"WHI3\",\"1197\":\"MOT2\",\"1198\":\"PEX5\",\"1199\":\"YUH1\",\"1200\":\"TOR1\",\"1201\":\"CPR5\",\"1202\":\"SPT7\",\"1203\":\"RRP1\",\"1204\":\"SSS1\",\"1205\":\"TOM20\",\"1206\":\"APS1\",\"1207\":\"PTC1\",\"1208\":\"AST1\",\"1209\":\"SQT1\",\"1210\":\"TAF14\",\"1211\":\"MDJ1\",\"1212\":\"ATG19\",\"1213\":\"UTP20\",\"1214\":\"RER2\",\"1215\":\"GCS1\",\"1216\":\"THI80\",\"1217\":\"CSG2\",\"1218\":\"SKI2\",\"1219\":\"SPT10\",\"1220\":\"SPT23\",\"1221\":\"LRG1\",\"1222\":\"TMA19\",\"1223\":\"RPC25\",\"1224\":\"MRP8\",\"1225\":\"YET1\",\"1226\":\"MNR2\",\"1227\":\"P35725\",\"1228\":\"MPE1\",\"1229\":\"NUP120\",\"1230\":\"DEF1\",\"1231\":\"SFK1\",\"1232\":\"BDF1\",\"1233\":\"HES1\",\"1234\":\"KES1\",\"1235\":\"SWH1\",\"1236\":\"MRPL38\",\"1237\":\"OCT1\",\"1238\":\"APL2\",\"1239\":\"KKQ8\",\"1240\":\"MYO3\",\"1241\":\"SRY1\",\"1242\":\"TEF4\",\"1243\":\"DHR2\",\"1244\":\"YNK1\",\"1245\":\"MAE1\",\"1246\":\"YKT6\",\"1247\":\"LHS1\",\"1248\":\"VPS21\",\"1249\":\"YPT52\",\"1250\":\"YPT53\",\"1251\":\"OAF3\",\"1252\":\"SIS2\",\"1253\":\"TPO5\",\"1254\":\"COS9\",\"1255\":\"YRA2\",\"1256\":\"DOA1\",\"1257\":\"EMC3\",\"1258\":\"ADD66\",\"1259\":\"EAP1\",\"1260\":\"MNN4\",\"1261\":\"MIA40\",\"1262\":\"SDS22\",\"1263\":\"SNU114\",\"1264\":\"EBP2\",\"1265\":\"MCD4\",\"1266\":\"ELF1\",\"1267\":\"RCN1\",\"1268\":\"RSM22\",\"1269\":\"SRP102\",\"1270\":\"NNR2\",\"1271\":\"MCR1\",\"1272\":\"AVT3\",\"1273\":\"CMC1\",\"1274\":\"SHE2\",\"1275\":\"PMU1\",\"1276\":\"CUE2\",\"1277\":\"CAB3\",\"1278\":\"RRP14\",\"1279\":\"PSG1\",\"1280\":\"P36083\",\"1281\":\"MUD2\",\"1282\":\"P36088\",\"1283\":\"ANR2\",\"1284\":\"DCW1\",\"1285\":\"SPC42\",\"1286\":\"VPS24\",\"1287\":\"TUL1\",\"1288\":\"TFA1\",\"1289\":\"TCD2\",\"1290\":\"PAN3\",\"1291\":\"P36103\",\"1292\":\"SWD2\",\"1293\":\"AUR1\",\"1294\":\"DID4\",\"1295\":\"PRY2\",\"1296\":\"MIC60\",\"1297\":\"P36114\",\"1298\":\"IRS4\",\"1299\":\"VPS51\",\"1300\":\"ALY1\",\"1301\":\"RQT4\",\"1302\":\"DBP7\",\"1303\":\"RPC37\",\"1304\":\"BCH2\",\"1305\":\"SAP190\",\"1306\":\"SET3\",\"1307\":\"SPO14\",\"1308\":\"CAF4\",\"1309\":\"SPC34\",\"1310\":\"KAE1\",\"1311\":\"UTH1\",\"1312\":\"SHB17\",\"1313\":\"PET10\",\"1314\":\"FMP46\",\"1315\":\"UTP30\",\"1316\":\"TFA2\",\"1317\":\"LAS1\",\"1318\":\"PAM17\",\"1319\":\"GPT2\",\"1320\":\"BET3\",\"1321\":\"P36151\",\"1322\":\"DRE2\",\"1323\":\"AIM29\",\"1324\":\"ECM4\",\"1325\":\"TRZ1\",\"1326\":\"RPF2\",\"1327\":\"NUP133\",\"1328\":\"OMA1\",\"1329\":\"TVP38\",\"1330\":\"TGL4\",\"1331\":\"PXL1\",\"1332\":\"SRL3\",\"1333\":\"ESL2\",\"1334\":\"SKG1\",\"1335\":\"TYS1\",\"1336\":\"MRPL3\",\"1337\":\"MRPL4\",\"1338\":\"MRPL7\",\"1339\":\"MRPL10\",\"1340\":\"MRPL11\",\"1341\":\"MRPL15\",\"1342\":\"MRPL24\",\"1343\":\"MRPL27\",\"1344\":\"MRPL28\",\"1345\":\"MRPL17\",\"1346\":\"MRPL36\",\"1347\":\"MRPL40\",\"1348\":\"PIM1\",\"1349\":\"PGM2\",\"1350\":\"GEF1\",\"1351\":\"ABZ1\",\"1352\":\"SOL2\",\"1353\":\"P37263\",\"1354\":\"SHM2\",\"1355\":\"SHM1\",\"1356\":\"NAT2\",\"1357\":\"STV1\",\"1358\":\"STT4\",\"1359\":\"SDH4\",\"1360\":\"QCR10\",\"1361\":\"APE3\",\"1362\":\"GLY1\",\"1363\":\"PAM1\",\"1364\":\"CCL1\",\"1365\":\"VRP1\",\"1366\":\"NOP4\",\"1367\":\"AAP1\",\"1368\":\"ADE17\",\"1369\":\"ASC1\",\"1370\":\"AHP1\",\"1371\":\"BOI1\",\"1372\":\"CDC27\",\"1373\":\"RPL32\",\"1374\":\"PRS4\",\"1375\":\"MRPL16\",\"1376\":\"RIB1\",\"1377\":\"GRX7\",\"1378\":\"MNN2\",\"1379\":\"YPK3\",\"1380\":\"ETR1\",\"1381\":\"SCO2\",\"1382\":\"HMT1\",\"1383\":\"PDX3\",\"1384\":\"ATP3\",\"1385\":\"AKL1\",\"1386\":\"P38081\",\"1387\":\"BAP2\",\"1388\":\"TAT1\",\"1389\":\"RDH54\",\"1390\":\"YMC2\",\"1391\":\"GRS1\",\"1392\":\"PTC4\",\"1393\":\"AGP2\",\"1394\":\"ATG42\",\"1395\":\"TEL1\",\"1396\":\"MEC1\",\"1397\":\"MAK5\",\"1398\":\"ADH5\",\"1399\":\"TBS1\",\"1400\":\"ARA1\",\"1401\":\"ARL1\",\"1402\":\"MRPS9\",\"1403\":\"POL12\",\"1404\":\"ECM31\",\"1405\":\"RIM2\",\"1406\":\"TAF5\",\"1407\":\"KTR3\",\"1408\":\"KTR4\",\"1409\":\"MCM7\",\"1410\":\"PCS60\",\"1411\":\"ROT2\",\"1412\":\"LDH1\",\"1413\":\"GPX2\",\"1414\":\"ISW1\",\"1415\":\"RIB5\",\"1416\":\"YPT10\",\"1417\":\"DUG2\",\"1418\":\"PBP2\",\"1419\":\"CTP1\",\"1420\":\"APM3\",\"1421\":\"MIX23\",\"1422\":\"SRO77\",\"1423\":\"SEA4\",\"1424\":\"RTG3\",\"1425\":\"SFT2\",\"1426\":\"ECM21\",\"1427\":\"BNA4\",\"1428\":\"BRN1\",\"1429\":\"MRX3\",\"1430\":\"MAP2\",\"1431\":\"MRP21\",\"1432\":\"P38177\",\"1433\":\"ALG3\",\"1434\":\"NUP170\",\"1435\":\"UBP13\",\"1436\":\"FUI1\",\"1437\":\"P38197\",\"1438\":\"HEK2\",\"1439\":\"P38202\",\"1440\":\"LSM2\",\"1441\":\"RRN10\",\"1442\":\"NCL1\",\"1443\":\"RFT1\",\"1444\":\"LDB7\",\"1445\":\"RCR1\",\"1446\":\"DSF2\",\"1447\":\"KAP104\",\"1448\":\"OLA1\",\"1449\":\"CDS1\",\"1450\":\"FAT1\",\"1451\":\"CST26\",\"1452\":\"QDR3\",\"1453\":\"TCM62\",\"1454\":\"ZTA1\",\"1455\":\"RFS1\",\"1456\":\"P38235\",\"1457\":\"UBP14\",\"1458\":\"TRM7\",\"1459\":\"ECM2\",\"1460\":\"ALG14\",\"1461\":\"PFF1\",\"1462\":\"SLM4\",\"1463\":\"ECM33\",\"1464\":\"RPG1\",\"1465\":\"IST2\",\"1466\":\"RFC5\",\"1467\":\"PBY1\",\"1468\":\"RXT2\",\"1469\":\"P38256\",\"1470\":\"FES1\",\"1471\":\"EXO84\",\"1472\":\"SIF2\",\"1473\":\"PHO88\",\"1474\":\"AIM3\",\"1475\":\"OPY1\",\"1476\":\"SHE3\",\"1477\":\"CCZ1\",\"1478\":\"HSL7\",\"1479\":\"BMT2\",\"1480\":\"APD1\",\"1481\":\"IFA38\",\"1482\":\"CSH1\",\"1483\":\"TOS1\",\"1484\":\"EXO5\",\"1485\":\"EHT1\",\"1486\":\"FZO1\",\"1487\":\"MBA1\",\"1488\":\"GDT1\",\"1489\":\"NTC20\",\"1490\":\"MED8\",\"1491\":\"DER1\",\"1492\":\"FTH1\",\"1493\":\"SDS24\",\"1494\":\"P38318\",\"1495\":\"P38321\",\"1496\":\"MCX1\",\"1497\":\"OM14\",\"1498\":\"SWC5\",\"1499\":\"ARC40\",\"1500\":\"VHC1\",\"1501\":\"P38330\",\"1502\":\"P38331\",\"1503\":\"ENP1\",\"1504\":\"TRS20\",\"1505\":\"MTC4\",\"1506\":\"RGD1\",\"1507\":\"TAE1\",\"1508\":\"MIC12\",\"1509\":\"TSC10\",\"1510\":\"REI1\",\"1511\":\"SDH8\",\"1512\":\"HSM3\",\"1513\":\"UBX7\",\"1514\":\"PAF1\",\"1515\":\"SAF1\",\"1516\":\"SSH1\",\"1517\":\"P38355\",\"1518\":\"BSD2\",\"1519\":\"TPS3\",\"1520\":\"TSL1\",\"1521\":\"CUE1\",\"1522\":\"SAP30\",\"1523\":\"TIF5\",\"1524\":\"LEO1\",\"1525\":\"MGE1\",\"1526\":\"YPT31\",\"1527\":\"ERG7\",\"1528\":\"RIM11\",\"1529\":\"YGP1\",\"1530\":\"PRS2\",\"1531\":\"RCK2\",\"1532\":\"PRE3\",\"1533\":\"GUA1\",\"1534\":\"CBR1\",\"1535\":\"URA8\",\"1536\":\"PCM1\",\"1537\":\"RFC3\",\"1538\":\"RFC1\",\"1539\":\"FKS1\",\"1540\":\"MMS21\",\"1541\":\"HIS2\",\"1542\":\"GLO3\",\"1543\":\"SRP68\",\"1544\":\"SRP72\",\"1545\":\"PRS3\",\"1546\":\"KSP1\",\"1547\":\"KIC1\",\"1548\":\"MSC7\",\"1549\":\"HXT5\",\"1550\":\"IMD2\",\"1551\":\"PPX1\",\"1552\":\"RPS20\",\"1553\":\"LAG1\",\"1554\":\"DIA4\",\"1555\":\"DED81\",\"1556\":\"P38708\",\"1557\":\"INM1\",\"1558\":\"RPS27B;RPS27A\",\"1559\":\"RRP3\",\"1560\":\"OSH3\",\"1561\":\"MSR1\",\"1562\":\"GRE3\",\"1563\":\"P38716\",\"1564\":\"SIP3\",\"1565\":\"DBP8\",\"1566\":\"GND1\",\"1567\":\"COS8\",\"1568\":\"ARN2\",\"1569\":\"EFM1\",\"1570\":\"GOS1\",\"1571\":\"ECM29\",\"1572\":\"NPR3\",\"1573\":\"P38745\",\"1574\":\"YLF2\",\"1575\":\"OTU2\",\"1576\":\"ETP1\",\"1577\":\"P38750\",\"1578\":\"HSE1\",\"1579\":\"RPL14B;RPL14A\",\"1580\":\"OSH7\",\"1581\":\"TCD1\",\"1582\":\"TDA3\",\"1583\":\"VPS29\",\"1584\":\"RPN1\",\"1585\":\"YHI9\",\"1586\":\"RRM3\",\"1587\":\"PIH1\",\"1588\":\"BRL1\",\"1589\":\"RRF1\",\"1590\":\"DOG2\",\"1591\":\"P38775\",\"1592\":\"FSH1\",\"1593\":\"SMF2\",\"1594\":\"CIC1\",\"1595\":\"RSC30\",\"1596\":\"MED6\",\"1597\":\"VMA22\",\"1598\":\"RPP1\",\"1599\":\"PAN5\",\"1600\":\"SSZ1\",\"1601\":\"SSF1\",\"1602\":\"HTD2\",\"1603\":\"DYS1\",\"1604\":\"RRP4\",\"1605\":\"TRM5\",\"1606\":\"QNS1\",\"1607\":\"PTC7\",\"1608\":\"NMD2\",\"1609\":\"P38799\",\"1610\":\"LRP1\",\"1611\":\"IPI1\",\"1612\":\"RTC3\",\"1613\":\"RPF1\",\"1614\":\"P38809\",\"1615\":\"SFB3\",\"1616\":\"TRA1\",\"1617\":\"GEP4\",\"1618\":\"BIG1\",\"1619\":\"SBE22\",\"1620\":\"YPT35\",\"1621\":\"TRR2\",\"1622\":\"GGA2\",\"1623\":\"ERP5\",\"1624\":\"UBA4\",\"1625\":\"APE4\",\"1626\":\"BZZ1\",\"1627\":\"DMA1\",\"1628\":\"TOM71\",\"1629\":\"ORC6\",\"1630\":\"LSM12\",\"1631\":\"P38833\",\"1632\":\"P38835\",\"1633\":\"ECM14\",\"1634\":\"NSG1\",\"1635\":\"ARO9\",\"1636\":\"P38841\",\"1637\":\"CHS7\",\"1638\":\"CRP1\",\"1639\":\"RTT107\",\"1640\":\"LAM1\",\"1641\":\"KEL1\",\"1642\":\"TDA11\",\"1643\":\"YAP1801\",\"1644\":\"SOL3\",\"1645\":\"MTG2\",\"1646\":\"NMD3\",\"1647\":\"ATG7\",\"1648\":\"SPC97\",\"1649\":\"SVP26\",\"1650\":\"P38870\",\"1651\":\"KOG1\",\"1652\":\"IKI1\",\"1653\":\"GPI16\",\"1654\":\"CTF8\",\"1655\":\"LNP1\",\"1656\":\"EGD2\",\"1657\":\"NVJ1\",\"1658\":\"UTP9\",\"1659\":\"RIX1\",\"1660\":\"AIM18\",\"1661\":\"AIM46\",\"1662\":\"RPN10\",\"1663\":\"P38887\",\"1664\":\"MNL1\",\"1665\":\"SKN7\",\"1666\":\"SET5\",\"1667\":\"BAT1\",\"1668\":\"CRG1\",\"1669\":\"RPB11\",\"1670\":\"RTS1\",\"1671\":\"SPP41\",\"1672\":\"CYC2\",\"1673\":\"HSP10\",\"1674\":\"FPR3\",\"1675\":\"TIF11\",\"1676\":\"FAD1\",\"1677\":\"SPT8\",\"1678\":\"MLH1\",\"1679\":\"HRB1\",\"1680\":\"SMF1\",\"1681\":\"AXL2\",\"1682\":\"PMC1\",\"1683\":\"CKB2\",\"1684\":\"SSN2\",\"1685\":\"VPS45\",\"1686\":\"BFR1\",\"1687\":\"IPT1\",\"1688\":\"PET100\",\"1689\":\"VPS41\",\"1690\":\"RRP8\",\"1691\":\"TVP23\",\"1692\":\"VTC5\",\"1693\":\"TAT2\",\"1694\":\"SEC31\",\"1695\":\"PNT1\",\"1696\":\"HAL5\",\"1697\":\"ADE6\",\"1698\":\"SRP14\",\"1699\":\"ASP1\",\"1700\":\"TEM1\",\"1701\":\"GGC1\",\"1702\":\"SMC2\",\"1703\":\"SAK1\",\"1704\":\"SUR2\",\"1705\":\"FET3\",\"1706\":\"MSS4\",\"1707\":\"CCC2\",\"1708\":\"NAB3\",\"1709\":\"LYS1\",\"1710\":\"LYS9\",\"1711\":\"UME6\",\"1712\":\"FAA3\",\"1713\":\"HXT7;HXT6\",\"1714\":\"KRE9\",\"1715\":\"PSD1\",\"1716\":\"STT3\",\"1717\":\"POP2\",\"1718\":\"DUN1\",\"1719\":\"AKR1\",\"1720\":\"BEM4\",\"1721\":\"GAA1\",\"1722\":\"END3\",\"1723\":\"MET30\",\"1724\":\"STM1\",\"1725\":\"MPT5\",\"1726\":\"SSN3\",\"1727\":\"CCT2\",\"1728\":\"CCT3\",\"1729\":\"CCT4\",\"1730\":\"CCT6\",\"1731\":\"PCF11\",\"1732\":\"RGA1\",\"1733\":\"CAJ1\",\"1734\":\"XDJ1\",\"1735\":\"PIK1\",\"1736\":\"PLB1\",\"1737\":\"MNN1\",\"1738\":\"MNN9\",\"1739\":\"PEX7\",\"1740\":\"YCF1\",\"1741\":\"VMA7\",\"1742\":\"DSS1\",\"1743\":\"CAT8\",\"1744\":\"TIM17\",\"1745\":\"RPS14B\",\"1746\":\"DHH1\",\"1747\":\"FHL1\",\"1748\":\"ILV3\",\"1749\":\"P39523\",\"1750\":\"DRS2\",\"1751\":\"CEM1\",\"1752\":\"LAA1\",\"1753\":\"P39529\",\"1754\":\"RCY1\",\"1755\":\"ACO2\",\"1756\":\"PHO90\",\"1757\":\"P39542\",\"1758\":\"SOP4\",\"1759\":\"UIP3\",\"1760\":\"KTD1\",\"1761\":\"MST28;MST27\",\"1762\":\"YHB1\",\"1763\":\"MEF2\",\"1764\":\"MBP1\",\"1765\":\"PRP39\",\"1766\":\"NPT1\",\"1767\":\"POM152\",\"1768\":\"VPS8\",\"1769\":\"ERP2\",\"1770\":\"NUP60\",\"1771\":\"SEN34\",\"1772\":\"BDH2\",\"1773\":\"BDH1\",\"1774\":\"ECM1\",\"1775\":\"GPB2\",\"1776\":\"PEX22\",\"1777\":\"FLC2\",\"1778\":\"OAF1\",\"1779\":\"AIM2\",\"1780\":\"GEM1\",\"1781\":\"SPC72\",\"1782\":\"BOL3\",\"1783\":\"GCV3\",\"1784\":\"ERV46\",\"1785\":\"RBG1\",\"1786\":\"FUN12\",\"1787\":\"GIP4\",\"1788\":\"SEC72\",\"1789\":\"RVS167\",\"1790\":\"NOC2\",\"1791\":\"VPS52\",\"1792\":\"NPR2\",\"1793\":\"AFG3\",\"1794\":\"SSO2\",\"1795\":\"PTI1\",\"1796\":\"SLN1\",\"1797\":\"SNF7\",\"1798\":\"SSP120\",\"1799\":\"STL1\",\"1800\":\"TIF4631\",\"1801\":\"TIF4632\",\"1802\":\"RPS26A\",\"1803\":\"RSP5\",\"1804\":\"UBP5\",\"1805\":\"AST2\",\"1806\":\"PAC1\",\"1807\":\"OXA1\",\"1808\":\"YEA6\",\"1809\":\"SAH1\",\"1810\":\"SAP1\",\"1811\":\"RPH1\",\"1812\":\"GDI1\",\"1813\":\"BEM2\",\"1814\":\"YCK3\",\"1815\":\"AIM10\",\"1816\":\"PTC2\",\"1817\":\"UBP9\",\"1818\":\"VAC8\",\"1819\":\"BOI2\",\"1820\":\"DLD3\",\"1821\":\"HPA3\",\"1822\":\"SIT1\",\"1823\":\"HAT2\",\"1824\":\"POL5\",\"1825\":\"SPF1\",\"1826\":\"SNU13\",\"1827\":\"GEA2\",\"1828\":\"PXP1\",\"1829\":\"EAF5\",\"1830\":\"GTT3\",\"1831\":\"EDC3\",\"1832\":\"MIT1\",\"1833\":\"GIM4\",\"1834\":\"IRC22\",\"1835\":\"NOP16\",\"1836\":\"FMP52\",\"1837\":\"YND1\",\"1838\":\"NUG1\",\"1839\":\"HEM14\",\"1840\":\"BIM1\",\"1841\":\"ISC1\",\"1842\":\"RPN3\",\"1843\":\"SMB1\",\"1844\":\"P40022\",\"1845\":\"ARB1\",\"1846\":\"KRE29\",\"1847\":\"MXR1\",\"1848\":\"ERG28\",\"1849\":\"TPA1\",\"1850\":\"RSM18\",\"1851\":\"PIC2\",\"1852\":\"HMF1\",\"1853\":\"PCL6\",\"1854\":\"FCY21\",\"1855\":\"THO1\",\"1856\":\"RGI1\",\"1857\":\"VTC1\",\"1858\":\"ALD5\",\"1859\":\"PTP3\",\"1860\":\"MRX1\",\"1861\":\"ICP55\",\"1862\":\"AIM9\",\"1863\":\"SER3\",\"1864\":\"UTP7\",\"1865\":\"GET2\",\"1866\":\"DOT6\",\"1867\":\"IES5\",\"1868\":\"TSC11\",\"1869\":\"NUP157\",\"1870\":\"GLE2\",\"1871\":\"KAP123\",\"1872\":\"LSM4\",\"1873\":\"TMN3\",\"1874\":\"SHO1\",\"1875\":\"AVT6\",\"1876\":\"SCS2\",\"1877\":\"NSA2\",\"1878\":\"LCP5\",\"1879\":\"VFA1\",\"1880\":\"P40081\",\"1881\":\"COX15\",\"1882\":\"DDI1\",\"1883\":\"FTR1\",\"1884\":\"LSM5\",\"1885\":\"SCC4\",\"1886\":\"PEA2\",\"1887\":\"P40093\",\"1888\":\"COG3\",\"1889\":\"FMP10\",\"1890\":\"FAU1\",\"1891\":\"GPP2\",\"1892\":\"SSB2\",\"1893\":\"MGS1\",\"1894\":\"PPN2\",\"1895\":\"IES2\",\"1896\":\"PEX17\",\"1897\":\"VID27\",\"1898\":\"P40159\",\"1899\":\"RIO2\",\"1900\":\"RTT106\",\"1901\":\"NNR1\",\"1902\":\"P40169\",\"1903\":\"MMF1\",\"1904\":\"CCS1\",\"1905\":\"JLP2\",\"1906\":\"ERG29\",\"1907\":\"GID8\",\"1908\":\"SIP5\",\"1909\":\"RPL13B\",\"1910\":\"NDE1\",\"1911\":\"TIF34\",\"1912\":\"PRE5\",\"1913\":\"PRE6\",\"1914\":\"TGL3\",\"1915\":\"KHA1\",\"1916\":\"CYB5\",\"1917\":\"SOK1\",\"1918\":\"SSM4\",\"1919\":\"ELO3\",\"1920\":\"HUA1\",\"1921\":\"RPT2\",\"1922\":\"YTA6\",\"1923\":\"PEP8\",\"1924\":\"RFC4\",\"1925\":\"YTA7\",\"1926\":\"YTA12\",\"1927\":\"VPS27\",\"1928\":\"LRO1\",\"1929\":\"LTP1\",\"1930\":\"RFC2\",\"1931\":\"ALG5\",\"1932\":\"RAD26\",\"1933\":\"ATF1\",\"1934\":\"NTA1\",\"1935\":\"P40355\",\"1936\":\"PGD1\",\"1937\":\"SEC9\",\"1938\":\"JEM1\",\"1939\":\"ARG2\",\"1940\":\"UTP18\",\"1941\":\"P40363\",\"1942\":\"MPM1\",\"1943\":\"DLS1\",\"1944\":\"LAS21\",\"1945\":\"NUP82\",\"1946\":\"RIC1\",\"1947\":\"CCT5\",\"1948\":\"TPM2\",\"1949\":\"ATM1\",\"1950\":\"RPC10\",\"1951\":\"PFK26\",\"1952\":\"P40449\",\"1953\":\"BNR1\",\"1954\":\"COA1\",\"1955\":\"UBP7\",\"1956\":\"ESL1\",\"1957\":\"MLP2\",\"1958\":\"PAN6\",\"1959\":\"NDC80\",\"1960\":\"TMA108\",\"1961\":\"VHS2\",\"1962\":\"FKH1\",\"1963\":\"ASG1\",\"1964\":\"TAO3\",\"1965\":\"MET18\",\"1966\":\"RRT14\",\"1967\":\"AYR1\",\"1968\":\"SIM1\",\"1969\":\"PRM5\",\"1970\":\"NUP159\",\"1971\":\"POR2\",\"1972\":\"HOS4\",\"1973\":\"HPM1\",\"1974\":\"SEC24\",\"1975\":\"P40483\",\"1976\":\"MOB1\",\"1977\":\"SLM1\",\"1978\":\"DPH1\",\"1979\":\"FMC1\",\"1980\":\"FYV10\",\"1981\":\"BMT5\",\"1982\":\"PRK1\",\"1983\":\"LYS12\",\"1984\":\"RSM25\",\"1985\":\"UTP25\",\"1986\":\"ICE2\",\"1987\":\"AVT7\",\"1988\":\"KTR7\",\"1989\":\"SDS3\",\"1990\":\"CAB2\",\"1991\":\"AIR1\",\"1992\":\"P40508\",\"1993\":\"SEC28\",\"1994\":\"SER33\",\"1995\":\"MAM33\",\"1996\":\"FIS1\",\"1997\":\"EFM4\",\"1998\":\"YRB2\",\"1999\":\"ARC15\",\"2000\":\"VHR1\",\"2001\":\"P40523\",\"2002\":\"DFG10\",\"2003\":\"NEO1\",\"2004\":\"SYG1\",\"2005\":\"AGE2\",\"2006\":\"PKP1\",\"2007\":\"GVP36\",\"2008\":\"APQ12\",\"2009\":\"TED1\",\"2010\":\"CST6\",\"2011\":\"EMC5\",\"2012\":\"IRR1\",\"2013\":\"HIS6\",\"2014\":\"FAF1\",\"2015\":\"VID28\",\"2016\":\"SNL1\",\"2017\":\"MNT3\",\"2018\":\"DOT5\",\"2019\":\"NAS2\",\"2020\":\"EPS1\",\"2021\":\"INP51\",\"2022\":\"SGN1\",\"2023\":\"MPH1\",\"2024\":\"AIM21\",\"2025\":\"DJP1\",\"2026\":\"EGH1\",\"2027\":\"MSL1\",\"2028\":\"INA22\",\"2029\":\"MGA2\",\"2030\":\"P40579\",\"2031\":\"IRC24\",\"2032\":\"HYR1\",\"2033\":\"GTT1\",\"2034\":\"RLP7\",\"2035\":\"ALA1\",\"2036\":\"MKT1\",\"2037\":\"AXL1\",\"2038\":\"SAP185\",\"2039\":\"MRPL49\",\"2040\":\"VTH2;VTH1\",\"2041\":\"REE1\",\"2042\":\"OPT1\",\"2043\":\"CHS6\",\"2044\":\"GTS1\",\"2045\":\"MAD1\",\"2046\":\"MVP1\",\"2047\":\"PHB1\",\"2048\":\"RTS2\",\"2049\":\"SAS2\",\"2050\":\"CEP3\",\"2051\":\"LCB2\",\"2052\":\"LYS14\",\"2053\":\"CDC1\",\"2054\":\"FET4\",\"2055\":\"GSC2\",\"2056\":\"MSS2\",\"2057\":\"NOP2\",\"2058\":\"ARF3\",\"2059\":\"RPL33B\",\"2060\":\"RPS29A\",\"2061\":\"RPS29B\",\"2062\":\"GPP1\",\"2063\":\"LST8\",\"2064\":\"ERG10\",\"2065\":\"OST1\",\"2066\":\"AZF1\",\"2067\":\"BUD6\",\"2068\":\"IAH1\",\"2069\":\"CAT5\",\"2070\":\"MMM1\",\"2071\":\"RPL10\",\"2072\":\"VMA13\",\"2073\":\"SEC26\",\"2074\":\"SEC27\",\"2075\":\"POP1\",\"2076\":\"FKH2\",\"2077\":\"GCD10\",\"2078\":\"BAP3\",\"2079\":\"GLC8\",\"2080\":\"DIM1\",\"2081\":\"BNI1\",\"2082\":\"UFE1\",\"2083\":\"THI6\",\"2084\":\"TFG1\",\"2085\":\"TFG2\",\"2086\":\"TES1\",\"2087\":\"MAF1\",\"2088\":\"GPD2\",\"2089\":\"YRB1\",\"2090\":\"GLR1\",\"2091\":\"PSA1\",\"2092\":\"REF2\",\"2093\":\"SBE2\",\"2094\":\"XKS1\",\"2095\":\"EGT2\",\"2096\":\"PFA3\",\"2097\":\"FIG4\",\"2098\":\"LEM3\",\"2099\":\"VNX1\",\"2100\":\"P42840\",\"2101\":\"PFS2\",\"2102\":\"EMW1\",\"2103\":\"SKP2\",\"2104\":\"ZIM17\",\"2105\":\"STB1\",\"2106\":\"KRI1\",\"2107\":\"MRPS18\",\"2108\":\"SLS1\",\"2109\":\"PMT6\",\"2110\":\"ELP2\",\"2111\":\"CIR1\",\"2112\":\"SER2\",\"2113\":\"P42942\",\"2114\":\"CCT7\",\"2115\":\"UTP10\",\"2116\":\"PAM16\",\"2117\":\"LSB6\",\"2118\":\"QRI7\",\"2119\":\"QRI1\",\"2120\":\"NSE4\",\"2121\":\"SMD3\",\"2122\":\"CWP2\",\"2123\":\"GCN20\",\"2124\":\"SWP82\",\"2125\":\"EMP47\",\"2126\":\"RGD2\",\"2127\":\"FMP32\",\"2128\":\"OTU1\",\"2129\":\"LAM5\",\"2130\":\"FET5\",\"2131\":\"MOB2\",\"2132\":\"RIM15\",\"2133\":\"AGX1\",\"2134\":\"CAF16\",\"2135\":\"GYP8\",\"2136\":\"BST1\",\"2137\":\"EPL1\",\"2138\":\"BUD27\",\"2139\":\"GAT1\",\"2140\":\"GNA1\",\"2141\":\"IES1\",\"2142\":\"WWM1\",\"2143\":\"BLM10\",\"2144\":\"VTC2\",\"2145\":\"LOC1\",\"2146\":\"RPN11\",\"2147\":\"SAD1\",\"2148\":\"P43590\",\"2149\":\"FAR7\",\"2150\":\"UBP6\",\"2151\":\"MIC19\",\"2152\":\"IOC3\",\"2153\":\"P43597\",\"2154\":\"P43599\",\"2155\":\"ATG18\",\"2156\":\"LSB3\",\"2157\":\"ULI1\",\"2158\":\"PTR3\",\"2159\":\"RSC8\",\"2160\":\"IRC5\",\"2161\":\"OSW7\",\"2162\":\"SAP155\",\"2163\":\"ERJ5\",\"2164\":\"DUG1\",\"2165\":\"P43617\",\"2166\":\"BNA6\",\"2167\":\"RMD8\",\"2168\":\"RET2\",\"2169\":\"ALK1\",\"2170\":\"ALG2\",\"2171\":\"TOS3\",\"2172\":\"MHP1\",\"2173\":\"CKB1\",\"2174\":\"ROK1\",\"2175\":\"FIP1\",\"2176\":\"SCD6\",\"2177\":\"MET12\",\"2178\":\"ALD4\",\"2179\":\"RPS0B\",\"2180\":\"GUS1\",\"2181\":\"RPA43\",\"2182\":\"FAR3\",\"2183\":\"ARC1\",\"2184\":\"NUP85\",\"2185\":\"SAC3\",\"2186\":\"STU2\",\"2187\":\"SUM1\",\"2188\":\"TAF1\",\"2189\":\"BDP1\",\"2190\":\"AIP1\",\"2191\":\"DLD2\",\"2192\":\"APL6\",\"2193\":\"YAR1\",\"2194\":\"RPS10B\",\"2195\":\"TRS85\",\"2196\":\"SAE2\",\"2197\":\"BUD13\",\"2198\":\"SKI6\",\"2199\":\"FYV8\",\"2200\":\"SNG1\",\"2201\":\"YPP1\",\"2202\":\"PHO86\",\"2203\":\"POL31\",\"2204\":\"GCD14\",\"2205\":\"CTK2\",\"2206\":\"CTK3\",\"2207\":\"OST2\",\"2208\":\"SPC1\",\"2209\":\"RPE1\",\"2210\":\"NMD5\",\"2211\":\"PMT4\",\"2212\":\"HIT1\",\"2213\":\"MNN5\",\"2214\":\"MNN11\",\"2215\":\"PFD1\",\"2216\":\"ATG27\",\"2217\":\"RPL17B\",\"2218\":\"P46992\",\"2219\":\"SET2\",\"2220\":\"CIS3\",\"2221\":\"RPA34\",\"2222\":\"SFH5\",\"2223\":\"LCB3\",\"2224\":\"P47014\",\"2225\":\"AIM23\",\"2226\":\"LSM1\",\"2227\":\"MTC1\",\"2228\":\"ALB1\",\"2229\":\"MDV1\",\"2230\":\"DPB11\",\"2231\":\"ALY2\",\"2232\":\"IML2\",\"2233\":\"NET1\",\"2234\":\"SMC3\",\"2235\":\"BNA3\",\"2236\":\"BIT61\",\"2237\":\"IKS1\",\"2238\":\"P47044\",\"2239\":\"TIM54\",\"2240\":\"MTR4\",\"2241\":\"P47048\",\"2242\":\"UBX6\",\"2243\":\"RTT101\",\"2244\":\"AIM22\",\"2245\":\"NUP192\",\"2246\":\"SNX4\",\"2247\":\"VPS53\",\"2248\":\"BBC1\",\"2249\":\"MPS3\",\"2250\":\"P47072\",\"2251\":\"VTC4\",\"2252\":\"RPC17\",\"2253\":\"NOP9\",\"2254\":\"CCT8\",\"2255\":\"AVT1\",\"2256\":\"MPP10\",\"2257\":\"MRX12\",\"2258\":\"MHO1\",\"2259\":\"P47086\",\"2260\":\"TMA22\",\"2261\":\"P47090\",\"2262\":\"LSM8\",\"2263\":\"MDE1\",\"2264\":\"BNA1\",\"2265\":\"TY1B-JR2\",\"2266\":\"CPR7\",\"2267\":\"RAV1\",\"2268\":\"URB2\",\"2269\":\"POL32\",\"2270\":\"TAH11\",\"2271\":\"BFA1\",\"2272\":\"KCH1\",\"2273\":\"PTK2\",\"2274\":\"ARP3\",\"2275\":\"HAM1\",\"2276\":\"LIA1\",\"2277\":\"NPA3\",\"2278\":\"HOC1\",\"2279\":\"BNA2\",\"2280\":\"AIM24\",\"2281\":\"ACF4\",\"2282\":\"CSN12\",\"2283\":\"EMC2\",\"2284\":\"JSN1\",\"2285\":\"P47137\",\"2286\":\"P47139\",\"2287\":\"AIM25\",\"2288\":\"RSM26\",\"2289\":\"ADO1\",\"2290\":\"ECM27\",\"2291\":\"YMR1\",\"2292\":\"PXP2\",\"2293\":\"RSM7\",\"2294\":\"STE24\",\"2295\":\"ILM1\",\"2296\":\"IBA57\",\"2297\":\"ENT3\",\"2298\":\"VPS70\",\"2299\":\"SGM1\",\"2300\":\"MET5\",\"2301\":\"IML1\",\"2302\":\"HIR3\",\"2303\":\"P47173\",\"2304\":\"HMS2\",\"2305\":\"BAT2\",\"2306\":\"PGU1\",\"2307\":\"PMT3\",\"2308\":\"ALD2\",\"2309\":\"CCC1\",\"2310\":\"SRB7\",\"2311\":\"FAA4\",\"2312\":\"GCV1\",\"2313\":\"ATH1\",\"2314\":\"RPS7B\",\"2315\":\"TCB2\",\"2316\":\"ENP2\",\"2317\":\"GPC1\",\"2318\":\"CCM1\",\"2319\":\"MTR3\",\"2320\":\"HLJ1\",\"2321\":\"ARH1\",\"2322\":\"ASK10\",\"2323\":\"HGH1\",\"2324\":\"PAC10\",\"2325\":\"GYP7\",\"2326\":\"UPF3\",\"2327\":\"SEC16\",\"2328\":\"OST3\",\"2329\":\"BPL1\",\"2330\":\"DSK2\",\"2331\":\"BUL1\",\"2332\":\"MSE1\",\"2333\":\"ISM1\",\"2334\":\"MSY1\",\"2335\":\"CLA4\",\"2336\":\"MON2\",\"2337\":\"MRX6\",\"2338\":\"MSB3\",\"2339\":\"PUS4\",\"2340\":\"LYS20\",\"2341\":\"BRO1\",\"2342\":\"RPS12\",\"2343\":\"RBL2\",\"2344\":\"RFX1\",\"2345\":\"GNP1\",\"2346\":\"VMA10\",\"2347\":\"NUP57\",\"2348\":\"COQ5\",\"2349\":\"GPI8\",\"2350\":\"ASN1\",\"2351\":\"ASN2\",\"2352\":\"GCV2\",\"2353\":\"RPL37A\",\"2354\":\"RPL38\",\"2355\":\"TOM22\",\"2356\":\"LYS4\",\"2357\":\"APT1\",\"2358\":\"CTR1\",\"2359\":\"RPL4B\",\"2360\":\"NUP42\",\"2361\":\"NUP145\",\"2362\":\"RNR4\",\"2363\":\"HNT2\",\"2364\":\"NIT3\",\"2365\":\"HSH155\",\"2366\":\"CTF18\",\"2367\":\"TRM9\",\"2368\":\"DIE2\",\"2369\":\"CCH1\",\"2370\":\"HSV2\",\"2371\":\"PHB2\",\"2372\":\"NAS6\",\"2373\":\"MIC26\",\"2374\":\"P50089\",\"2375\":\"KEL2\",\"2376\":\"IMD4\",\"2377\":\"IMD3\",\"2378\":\"UBP15\",\"2379\":\"UBP8\",\"2380\":\"STB4\",\"2381\":\"TAF4\",\"2382\":\"RPA14\",\"2383\":\"GLO1\",\"2384\":\"MNN10\",\"2385\":\"PSP2\",\"2386\":\"SAM37\",\"2387\":\"MUP1\",\"2388\":\"SOL1\",\"2389\":\"UBC9\",\"2390\":\"RIB4\",\"2391\":\"ORC5\",\"2392\":\"SPT20\",\"2393\":\"PSP1\",\"2394\":\"INP52\",\"2395\":\"AVT4\",\"2396\":\"MIC27\",\"2397\":\"OCA1\",\"2398\":\"PHO23\",\"2399\":\"RPL9B\",\"2400\":\"RPL37B\",\"2401\":\"SHE4\",\"2402\":\"FOL2\",\"2403\":\"ROM2\",\"2404\":\"YPT32\",\"2405\":\"YML6\",\"2406\":\"SKP1\",\"2407\":\"DIA3\",\"2408\":\"UBA2\",\"2409\":\"PYK2\",\"2410\":\"UBC13\",\"2411\":\"YKE2\",\"2412\":\"NUP188\",\"2413\":\"PMT5\",\"2414\":\"SBH1\",\"2415\":\"SBH2\",\"2416\":\"NUP84\",\"2417\":\"ALT2\",\"2418\":\"ALT1\",\"2419\":\"ACS2\",\"2420\":\"EXG2\",\"2421\":\"VPS4\",\"2422\":\"MSN5\",\"2423\":\"NBP1\",\"2424\":\"NBP35\",\"2425\":\"COS10\",\"2426\":\"CWH41\",\"2427\":\"SCY1\",\"2428\":\"PAN2\",\"2429\":\"SEH1\",\"2430\":\"SCS3\",\"2431\":\"PSD2\",\"2432\":\"TAF6\",\"2433\":\"PPT1\",\"2434\":\"UFD1\",\"2435\":\"ERG25\",\"2436\":\"RTA1\",\"2437\":\"YOR1\",\"2438\":\"MNT2\",\"2439\":\"BRR6\",\"2440\":\"RAI1\",\"2441\":\"RTF1\",\"2442\":\"TAD1\",\"2443\":\"P53066\",\"2444\":\"KAP114\",\"2445\":\"MTO1\",\"2446\":\"TAN1\",\"2447\":\"EMC4\",\"2448\":\"SHE10\",\"2449\":\"VID30\",\"2450\":\"SDT1\",\"2451\":\"COG1\",\"2452\":\"NIF3\",\"2453\":\"BOL2\",\"2454\":\"MDM34\",\"2455\":\"KIP3\",\"2456\":\"NCS6\",\"2457\":\"ARO8\",\"2458\":\"MCM6\",\"2459\":\"YIP4\",\"2460\":\"MDS3\",\"2461\":\"DSD1\",\"2462\":\"HOS2\",\"2463\":\"TPN1\",\"2464\":\"P53100\",\"2465\":\"STR3\",\"2466\":\"ATG1\",\"2467\":\"YRB30\",\"2468\":\"YIP5\",\"2469\":\"AIM14\",\"2470\":\"P53110\",\"2471\":\"ARI1\",\"2472\":\"PEX14\",\"2473\":\"NUT1\",\"2474\":\"INO80\",\"2475\":\"HUL5\",\"2476\":\"P53120\",\"2477\":\"FLC3\",\"2478\":\"ITC1\",\"2479\":\"MET13\",\"2480\":\"MON1\",\"2481\":\"PRP43\",\"2482\":\"P53134\",\"2483\":\"NSA1\",\"2484\":\"CUE3\",\"2485\":\"P53139\",\"2486\":\"RMD9\",\"2487\":\"MLC1\",\"2488\":\"LSG1\",\"2489\":\"USE1\",\"2490\":\"MMS2\",\"2491\":\"GUP1\",\"2492\":\"P53155\",\"2493\":\"MPS2\",\"2494\":\"MNP1\",\"2495\":\"NPY1\",\"2496\":\"SGF73\",\"2497\":\"MRH4\",\"2498\":\"DUO1\",\"2499\":\"YBP2\",\"2500\":\"PKP2\",\"2501\":\"GEP7\",\"2502\":\"SDS23\",\"2503\":\"ERV14\",\"2504\":\"PRM8\",\"2505\":\"TYW3\",\"2506\":\"ALG13\",\"2507\":\"RIM8\",\"2508\":\"P53183\",\"2509\":\"PNC1\",\"2510\":\"SCW11\",\"2511\":\"PIB2\",\"2512\":\"GET1\",\"2513\":\"JAC1\",\"2514\":\"COG7\",\"2515\":\"ERP6\",\"2516\":\"ERG26\",\"2517\":\"EFM5\",\"2518\":\"SWC4\",\"2519\":\"CUL3\",\"2520\":\"PEX31\",\"2521\":\"NMA2\",\"2522\":\"MCY1\",\"2523\":\"SNU71\",\"2524\":\"P53210\",\"2525\":\"P53212\",\"2526\":\"THG1\",\"2527\":\"P53217\",\"2528\":\"POP6\",\"2529\":\"IMO32\",\"2530\":\"TIM21\",\"2531\":\"RPL26B\",\"2532\":\"ORM1\",\"2533\":\"NQM1\",\"2534\":\"TAM41\",\"2535\":\"P53235\",\"2536\":\"RSC1\",\"2537\":\"PEF1\",\"2538\":\"VHT1\",\"2539\":\"ART5\",\"2540\":\"ENV11\",\"2541\":\"PEX8\",\"2542\":\"TWF1\",\"2543\":\"SLX9\",\"2544\":\"PIL1\",\"2545\":\"NNF2\",\"2546\":\"UTP22\",\"2547\":\"DRN1\",\"2548\":\"RRP46\",\"2549\":\"MDR1\",\"2550\":\"NOP7\",\"2551\":\"VOA1\",\"2552\":\"P53265\",\"2553\":\"SHY1\",\"2554\":\"DAM1\",\"2555\":\"P53270\",\"2556\":\"COG2\",\"2557\":\"P53272\",\"2558\":\"P53273\",\"2559\":\"P53274\",\"2560\":\"UTP8\",\"2561\":\"SYF2\",\"2562\":\"P53278\",\"2563\":\"CAF130\",\"2564\":\"LSB1\",\"2565\":\"VPS62\",\"2566\":\"RTS3\",\"2567\":\"GTR2\",\"2568\":\"MRPS35\",\"2569\":\"RBG2\",\"2570\":\"ATF2\",\"2571\":\"PBP1\",\"2572\":\"TIM13\",\"2573\":\"CRH1\",\"2574\":\"ZPR1\",\"2575\":\"SLI1\",\"2576\":\"RSM27\",\"2577\":\"YAP1802\",\"2578\":\"MPC3\",\"2579\":\"LSC2\",\"2580\":\"SDA1\",\"2581\":\"CPD1\",\"2582\":\"P53316\",\"2583\":\"NOP19\",\"2584\":\"COQ6\",\"2585\":\"GND2\",\"2586\":\"MTM1\",\"2587\":\"TNA1\",\"2588\":\"SAY1\",\"2589\":\"P53326\",\"2590\":\"SLH1\",\"2591\":\"RTT102\",\"2592\":\"RNH70\",\"2593\":\"CAB4\",\"2594\":\"CWC22\",\"2595\":\"SCW4\",\"2596\":\"PXR1\",\"2597\":\"P53336\",\"2598\":\"ERV29\",\"2599\":\"COS6\",\"2600\":\"TUB4\",\"2601\":\"MKC7\",\"2602\":\"DIP5\",\"2603\":\"HOL1\",\"2604\":\"P53394\",\"2605\":\"RRN9\",\"2606\":\"SOK2\",\"2607\":\"SSU72\",\"2608\":\"RPT4\",\"2609\":\"DCP2\",\"2610\":\"HHO1\",\"2611\":\"THO2\",\"2612\":\"LSC1\",\"2613\":\"RET3\",\"2614\":\"MSO1\",\"2615\":\"NCE103\",\"2616\":\"SUN4\",\"2617\":\"NRD1\",\"2618\":\"COP1\",\"2619\":\"SNF12\",\"2620\":\"ARE2\",\"2621\":\"PAP2\",\"2622\":\"YIP3\",\"2623\":\"HST1\",\"2624\":\"CPR6\",\"2625\":\"SMM1\",\"2626\":\"RCF2\",\"2627\":\"ATP23\",\"2628\":\"P53723\",\"2629\":\"MRPL50\",\"2630\":\"MPP6\",\"2631\":\"BUD17\",\"2632\":\"CPR8\",\"2633\":\"ZNG1\",\"2634\":\"ALG12\",\"2635\":\"ARC35\",\"2636\":\"RSM19\",\"2637\":\"DBP6\",\"2638\":\"ZRG17\",\"2639\":\"P53736\",\"2640\":\"TRM112\",\"2641\":\"FPK1\",\"2642\":\"P53740\",\"2643\":\"BRE5\",\"2644\":\"NOG2\",\"2645\":\"ESF2\",\"2646\":\"MNT4\",\"2647\":\"P53751\",\"2648\":\"P53752\",\"2649\":\"DUS1\",\"2650\":\"CWC24\",\"2651\":\"YRF1-6;YRF1-7;YRF1-3;Q3E7X8;Q08995\",\"2652\":\"COS1;P40587\",\"2653\":\"CAF40\",\"2654\":\"HCH1\",\"2655\":\"CAF120\",\"2656\":\"GOR1\",\"2657\":\"TOF1\",\"2658\":\"IST1\",\"2659\":\"PDR17\",\"2660\":\"YIF1\",\"2661\":\"DSL1\",\"2662\":\"FOL1\",\"2663\":\"GIS2\",\"2664\":\"TEX1\",\"2665\":\"P53852\",\"2666\":\"CWC25\",\"2667\":\"ATG2\",\"2668\":\"P53857\",\"2669\":\"BNI4\",\"2670\":\"CSL4\",\"2671\":\"PDR16\",\"2672\":\"JJJ1\",\"2673\":\"CNM67\",\"2674\":\"SQS1\",\"2675\":\"ALG9\",\"2676\":\"P53870\",\"2677\":\"P53872\",\"2678\":\"UBP10\",\"2679\":\"MRPL19\",\"2680\":\"IPI3\",\"2681\":\"P53878\",\"2682\":\"RHO5\",\"2683\":\"MRPL22\",\"2684\":\"NOP13\",\"2685\":\"MDG1\",\"2686\":\"APC1\",\"2687\":\"FMP41\",\"2688\":\"BNI5\",\"2689\":\"IBD2\",\"2690\":\"RIA1\",\"2691\":\"CBK1\",\"2692\":\"ASI2\",\"2693\":\"PGA1\",\"2694\":\"IGO1\",\"2695\":\"NSG2\",\"2696\":\"CUZ1\",\"2697\":\"GIM3\",\"2698\":\"INN1\",\"2699\":\"PGA2\",\"2700\":\"LSM7\",\"2701\":\"AAH1\",\"2702\":\"EAF7\",\"2703\":\"P53912\",\"2704\":\"KRE33\",\"2705\":\"NRK1\",\"2706\":\"FAR11\",\"2707\":\"NAF1\",\"2708\":\"NMA111\",\"2709\":\"NCS2\",\"2710\":\"DMA2\",\"2711\":\"P53925\",\"2712\":\"NOP15\",\"2713\":\"P53929\",\"2714\":\"YAF9\",\"2715\":\"P53932\",\"2716\":\"NST1\",\"2717\":\"EOS1\",\"2718\":\"APJ1\",\"2719\":\"IMP4\",\"2720\":\"RNH201\",\"2721\":\"AQR1\",\"2722\":\"ARP5\",\"2723\":\"P53947\",\"2724\":\"VAC7\",\"2725\":\"COG5\",\"2726\":\"P53952\",\"2727\":\"SFB2\",\"2728\":\"ALG11\",\"2729\":\"SLM2\",\"2730\":\"BOP3\",\"2731\":\"COG6\",\"2732\":\"P53960\",\"2733\":\"P53962\",\"2734\":\"KTR5\",\"2735\":\"CRZ1\",\"2736\":\"SAM50\",\"2737\":\"FAP1\",\"2738\":\"RCM1\",\"2739\":\"HDA1\",\"2740\":\"PYP1\",\"2741\":\"IDP3\",\"2742\":\"ASI3\",\"2743\":\"SUB1\",\"2744\":\"SUR7\",\"2745\":\"DIA1\",\"2746\":\"KTR6\",\"2747\":\"ASI1\",\"2748\":\"ADE16\",\"2749\":\"ALD3\",\"2750\":\"ALD6\",\"2751\":\"UBX4\",\"2752\":\"RPL15B\",\"2753\":\"ERG5\",\"2754\":\"ALO1\",\"2755\":\"ORC1\",\"2756\":\"MOT3\",\"2757\":\"VPS9\",\"2758\":\"ORC3\",\"2759\":\"ORC4\",\"2760\":\"ERV25\",\"2761\":\"DAK1\",\"2762\":\"ERG13\",\"2763\":\"TGL2\",\"2764\":\"DOS2\",\"2765\":\"UFD2\",\"2766\":\"DNM1\",\"2767\":\"SLG1\",\"2768\":\"PRO2\",\"2769\":\"REX2\",\"2770\":\"SMX3\",\"2771\":\"RPL22B\",\"2772\":\"LSM3\",\"2773\":\"TIM8\",\"2774\":\"ACT1\",\"2775\":\"HHT1\\/HHT2\",\"2776\":\"DID2\",\"2777\":\"DAD3\",\"2778\":\"ADE12\",\"2779\":\"ARP4\",\"2780\":\"PEX13\",\"2781\":\"TOM5\",\"2782\":\"TIM11\",\"2783\":\"ATP18\",\"2784\":\"ATP19\",\"2785\":\"TIM10\",\"2786\":\"RPL34A;RPL34B\",\"2787\":\"SEC5\",\"2788\":\"CTR9\",\"2789\":\"TMA20\",\"2790\":\"GPD1\",\"2791\":\"RHO3\",\"2792\":\"RHO4\",\"2793\":\"CDC55\",\"2794\":\"NUM1\",\"2795\":\"SEN1\",\"2796\":\"NAM8\",\"2797\":\"SSL2\",\"2798\":\"GTR1\",\"2799\":\"BET4\",\"2800\":\"CDC14\",\"2801\":\"SDH1\",\"2802\":\"TPS1\",\"2803\":\"SLT2\",\"2804\":\"APM1\",\"2805\":\"REG1\",\"2806\":\"CYT2\",\"2807\":\"SNP1\",\"2808\":\"ACC1\",\"2809\":\"RPA49\",\"2810\":\"CEG1\",\"2811\":\"RSM23\",\"2812\":\"ARG5,6\",\"2813\":\"PTA1\",\"2814\":\"BCK1\",\"2815\":\"HPC2\",\"2816\":\"CTF4\",\"2817\":\"UBP2\",\"2818\":\"UBP3\",\"2819\":\"COX12\",\"2820\":\"LAP3\",\"2821\":\"NPL3\",\"2822\":\"SED5\",\"2823\":\"MAP1\",\"2824\":\"GCR2\",\"2825\":\"AAT1\",\"2826\":\"MDM1\",\"2827\":\"TIM44\",\"2828\":\"RPS15\",\"2829\":\"ENA2\",\"2830\":\"KIN4\",\"2831\":\"RPT6\",\"2832\":\"YSA1\",\"2833\":\"MTD1\",\"2834\":\"SKO1\",\"2835\":\"UBC7\",\"2836\":\"MET14\",\"2837\":\"MAK10\",\"2838\":\"NUP49\",\"2839\":\"OSH6\",\"2840\":\"MRPL13\",\"2841\":\"MEH1\",\"2842\":\"RSC4\",\"2843\":\"FOX2\",\"2844\":\"TOF2\",\"2845\":\"Q02209\",\"2846\":\"YVH1\",\"2847\":\"SMD1\",\"2848\":\"RPL6A\",\"2849\":\"ADA2\",\"2850\":\"UTP6\",\"2851\":\"MLP1\",\"2852\":\"TBF1\",\"2853\":\"ABF2\",\"2854\":\"HAP5\",\"2855\":\"CUS1\",\"2856\":\"RNT1\",\"2857\":\"MRPS16\",\"2858\":\"NUP100\",\"2859\":\"NUP116\",\"2860\":\"EGD1\",\"2861\":\"DYN2\",\"2862\":\"TRM44\",\"2863\":\"ULP1\",\"2864\":\"VTC3\",\"2865\":\"RPL21A\",\"2866\":\"Q02754\",\"2867\":\"VPS28\",\"2868\":\"PET117\",\"2869\":\"PET191\",\"2870\":\"RPM2\",\"2871\":\"SHR3\",\"2872\":\"SLU7\",\"2873\":\"TIM50\",\"2874\":\"GRX5\",\"2875\":\"PDR12\",\"2876\":\"RAT1\",\"2877\":\"SKI8\",\"2878\":\"SWP1\",\"2879\":\"LGE1\",\"2880\":\"ARL3\",\"2881\":\"ROD1\",\"2882\":\"SRP1\",\"2883\":\"SEN54\",\"2884\":\"UBP16\",\"2885\":\"MUK1\",\"2886\":\"Q02873\",\"2887\":\"SYH1\",\"2888\":\"FMP30\",\"2889\":\"ELP4\",\"2890\":\"ATG21\",\"2891\":\"INA17\",\"2892\":\"PNG1\",\"2893\":\"NOG1\",\"2894\":\"AAD16\",\"2895\":\"ELP3\",\"2896\":\"NAN1\",\"2897\":\"KAP120\",\"2898\":\"RNY1\",\"2899\":\"TFB2\",\"2900\":\"VPS30\",\"2901\":\"MRP51\",\"2902\":\"HOS3\",\"2903\":\"PEX25\",\"2904\":\"GDE1\",\"2905\":\"FRK1\",\"2906\":\"UME1\",\"2907\":\"SPP1\",\"2908\":\"GIP3\",\"2909\":\"ISU1\",\"2910\":\"ODC1\",\"2911\":\"FDC1\",\"2912\":\"COF1\",\"2913\":\"DIG1\",\"2914\":\"SGF11\",\"2915\":\"ELC1\",\"2916\":\"MET31\",\"2917\":\"SVL3\",\"2918\":\"Q03102\",\"2919\":\"ERO1\",\"2920\":\"MSC1\",\"2921\":\"RSC9\",\"2922\":\"MTG1\",\"2923\":\"ATP25\",\"2924\":\"Q03161\",\"2925\":\"Q03177\",\"2926\":\"PIR1\",\"2927\":\"Q03193\",\"2928\":\"RLI1\",\"2929\":\"RSM10\",\"2930\":\"Q03208\",\"2931\":\"EAR1\",\"2932\":\"ECM5\",\"2933\":\"MMT1\",\"2934\":\"Q03219\",\"2935\":\"ADD37\",\"2936\":\"MRPS17\",\"2937\":\"PRM15\",\"2938\":\"NGL2\",\"2939\":\"TOM1\",\"2940\":\"HEH2\",\"2941\":\"TFB3\",\"2942\":\"RMT2\",\"2943\":\"PKH3\",\"2944\":\"VPS16\",\"2945\":\"TLG1\",\"2946\":\"SDC1\",\"2947\":\"UGO1\",\"2948\":\"GCN5\",\"2949\":\"TRS31\",\"2950\":\"PRP3\",\"2951\":\"JIP4\",\"2952\":\"Q03362\",\"2953\":\"PEX29\",\"2954\":\"DIG2\",\"2955\":\"VPS72\",\"2956\":\"VPS60\",\"2957\":\"PKH1\",\"2958\":\"IZH1\",\"2959\":\"MZM1\",\"2960\":\"RSM28\",\"2961\":\"VPS71\",\"2962\":\"TY1B-ML2\",\"2963\":\"NHP10\",\"2964\":\"RMD1\",\"2965\":\"RCR2\",\"2966\":\"MSC2\",\"2967\":\"EBS1\",\"2968\":\"TY2B-DR2\",\"2969\":\"TRM732\",\"2970\":\"STE20\",\"2971\":\"MAK3\",\"2972\":\"Q03508\",\"2973\":\"RSN1\",\"2974\":\"TMA23\",\"2975\":\"SCS7\",\"2976\":\"HAS1\",\"2977\":\"TDA1\",\"2978\":\"HER2\",\"2979\":\"OYE2\",\"2980\":\"Q03559\",\"2981\":\"LIP1\",\"2982\":\"TY1B-ER1\",\"2983\":\"Q03629\",\"2984\":\"BET5\",\"2985\":\"WAR1\",\"2986\":\"TCB3\",\"2987\":\"Q03648\",\"2988\":\"MGL2\",\"2989\":\"EFR3\",\"2990\":\"CEF1\",\"2991\":\"GAS3\",\"2992\":\"SKY1\",\"2993\":\"TRS130\",\"2994\":\"ESC1\",\"2995\":\"MIX17\",\"2996\":\"ADI1\",\"2997\":\"ANY1\",\"2998\":\"CLU1\",\"2999\":\"ROT1\",\"3000\":\"CCE1\",\"3001\":\"CGI121\",\"3002\":\"SRC1\",\"3003\":\"RCF1\",\"3004\":\"USA1\",\"3005\":\"NSE5\",\"3006\":\"Q03722\",\"3007\":\"OST6\",\"3008\":\"Q03730\",\"3009\":\"NAB6\",\"3010\":\"TAF8\",\"3011\":\"BUL2\",\"3012\":\"Q03759\",\"3013\":\"TAF12\",\"3014\":\"GIR2\",\"3015\":\"ENT5\",\"3016\":\"ACL4\",\"3017\":\"CWC15\",\"3018\":\"TRM82\",\"3019\":\"PRP42\",\"3020\":\"FMN1\",\"3021\":\"Q03780\",\"3022\":\"SNU56\",\"3023\":\"TRS23\",\"3024\":\"Q03786\",\"3025\":\"NUP53\",\"3026\":\"RIM13\",\"3027\":\"Q03795\",\"3028\":\"AIM36\",\"3029\":\"MRPS8\",\"3030\":\"Q03823\",\"3031\":\"GIS1\",\"3032\":\"MSH6\",\"3033\":\"GRX3\",\"3034\":\"ARX1\",\"3035\":\"PKR1\",\"3036\":\"MTC5\",\"3037\":\"FIN1\",\"3038\":\"Q03900\",\"3039\":\"DOP1\",\"3040\":\"RVB1\",\"3041\":\"CAB5\",\"3042\":\"VPS64\",\"3043\":\"RAV2\",\"3044\":\"CTK1\",\"3045\":\"HMO1\",\"3046\":\"RSM24\",\"3047\":\"SCC2\",\"3048\":\"SAS4\",\"3049\":\"PLP1\",\"3050\":\"YHM2\",\"3051\":\"RRP17\",\"3052\":\"Q04033\",\"3053\":\"SYF1\",\"3054\":\"RAD30\",\"3055\":\"SNX41\",\"3056\":\"RPN9\",\"3057\":\"BNA7\",\"3058\":\"TIF35\",\"3059\":\"GPI17\",\"3060\":\"PPM1\",\"3061\":\"LRS4\",\"3062\":\"DOT1\",\"3063\":\"PPN1\",\"3064\":\"MUS81\",\"3065\":\"Q04170\",\"3066\":\"SHE9\",\"3067\":\"SXM1\",\"3068\":\"UTP5\",\"3069\":\"HPT1\",\"3070\":\"URH1\",\"3071\":\"TRS120\",\"3072\":\"SIZ1\",\"3073\":\"CAC2\",\"3074\":\"CUE4\",\"3075\":\"YET2\",\"3076\":\"IOC4\",\"3077\":\"TY1B-MR1\",\"3078\":\"ECM16\",\"3079\":\"Q04223\",\"3080\":\"RRB1\",\"3081\":\"TAF11\",\"3082\":\"UBX2\",\"3083\":\"RAD33\",\"3084\":\"GIS4\",\"3085\":\"PDS5\",\"3086\":\"VPS20\",\"3087\":\"SEG1\",\"3088\":\"Q04299\",\"3089\":\"VBA1\",\"3090\":\"Q04304\",\"3091\":\"UTP15\",\"3092\":\"RPC11\",\"3093\":\"VMS1\",\"3094\":\"GYL1\",\"3095\":\"VTI1\",\"3096\":\"MIX14\",\"3097\":\"HNT1\",\"3098\":\"BUD22\",\"3099\":\"PEX12\",\"3100\":\"Q04371\",\"3101\":\"TAP42\",\"3102\":\"PUF6\",\"3103\":\"LCD1\",\"3104\":\"LPP1\",\"3105\":\"GMC1\",\"3106\":\"SDH7\",\"3107\":\"Q04408\",\"3108\":\"EMI2\",\"3109\":\"GRH1\",\"3110\":\"URC2\",\"3111\":\"AGE1\",\"3112\":\"RBA50\",\"3113\":\"HLR1\",\"3114\":\"CAB1\",\"3115\":\"HSP31\",\"3116\":\"MYO5\",\"3117\":\"HFD1\",\"3118\":\"EUC1\",\"3119\":\"MGR3\",\"3120\":\"SEC13\",\"3121\":\"GIM5\",\"3122\":\"UTP14\",\"3123\":\"UFO1\",\"3124\":\"TDA9\",\"3125\":\"TMN2\",\"3126\":\"MRPL1\",\"3127\":\"TMA64\",\"3128\":\"VBA4\",\"3129\":\"DPB4\",\"3130\":\"COG8\",\"3131\":\"POB3\",\"3132\":\"ERV41\",\"3133\":\"ERB1\",\"3134\":\"TY1B-MR2\",\"3135\":\"SSL1\",\"3136\":\"SEN15\",\"3137\":\"RSE1\",\"3138\":\"GSF2\",\"3139\":\"ARG7\",\"3140\":\"GAL83\",\"3141\":\"RNH1\",\"3142\":\"SOV1\",\"3143\":\"TVP18\",\"3144\":\"IRC21\",\"3145\":\"Q04773\",\"3146\":\"RCO1\",\"3147\":\"RKR1\",\"3148\":\"GAD1\",\"3149\":\"GFD1\",\"3150\":\"ROY1\",\"3151\":\"Q04867\",\"3152\":\"ELP6\",\"3153\":\"Q04869\",\"3154\":\"ADH6\",\"3155\":\"GTB1\",\"3156\":\"Q04925\",\"3157\":\"IVY1\",\"3158\":\"COX20\",\"3159\":\"RTN1\",\"3160\":\"SCW10\",\"3161\":\"NTE1\",\"3162\":\"SML1\",\"3163\":\"SPC2\",\"3164\":\"FMP42\",\"3165\":\"FSH2\",\"3166\":\"Q05016\",\"3167\":\"TAF7\",\"3168\":\"RRP5\",\"3169\":\"TRI1\",\"3170\":\"TAF9\",\"3171\":\"BCH1\",\"3172\":\"DFG5\",\"3173\":\"FAR8\",\"3174\":\"EIS1\",\"3175\":\"HOF1\",\"3176\":\"ARP9\",\"3177\":\"ASM4\",\"3178\":\"ERP1\",\"3179\":\"RQC1\",\"3180\":\"SWR1\",\"3181\":\"Q05497\",\"3182\":\"FCF1\",\"3183\":\"Q05506\",\"3184\":\"SVF1\",\"3185\":\"PAL1\",\"3186\":\"DPP1\",\"3187\":\"Q05530\",\"3188\":\"NSE3\",\"3189\":\"RTT103\",\"3190\":\"DPL1\",\"3191\":\"PEX10\",\"3192\":\"HEL2\",\"3193\":\"GLO2\",\"3194\":\"RNH202\",\"3195\":\"RRP45\",\"3196\":\"RBS1\",\"3197\":\"HCR1\",\"3198\":\"NCW2\",\"3199\":\"PBA1\",\"3200\":\"COQ9\",\"3201\":\"ENT2\",\"3202\":\"HRD3\",\"3203\":\"PNP1\",\"3204\":\"MSC3\",\"3205\":\"Q05854\",\"3206\":\"ECI1\",\"3207\":\"NNT1\",\"3208\":\"Q05881\",\"3209\":\"COQ11\",\"3210\":\"YHC1\",\"3211\":\"ECM38\",\"3212\":\"HRI1\",\"3213\":\"ADE13\",\"3214\":\"VPS38\",\"3215\":\"DCR2\",\"3216\":\"GRX8\",\"3217\":\"SSQ1\",\"3218\":\"ARC18\",\"3219\":\"VID22\",\"3220\":\"STP3\",\"3221\":\"RSA3\",\"3222\":\"UTP13\",\"3223\":\"Q05948\",\"3224\":\"BUR2\",\"3225\":\"BNA5\",\"3226\":\"FAR10\",\"3227\":\"LIP2\",\"3228\":\"STE23\",\"3229\":\"ECM19\",\"3230\":\"DUS3\",\"3231\":\"Q06070\",\"3232\":\"UTP21\",\"3233\":\"Q06089\",\"3234\":\"MRPL51\",\"3235\":\"SNT309\",\"3236\":\"COG4\",\"3237\":\"RPN7\",\"3238\":\"GLD1\",\"3239\":\"MRD1\",\"3240\":\"Q06107\",\"3241\":\"RGC1\",\"3242\":\"SGD1\",\"3243\":\"Q06137\",\"3244\":\"KAP95\",\"3245\":\"DIC1\",\"3246\":\"ORM2\",\"3247\":\"Q06146\",\"3248\":\"LCB5\",\"3249\":\"DCS1\",\"3250\":\"YCS4\",\"3251\":\"SFH1\",\"3252\":\"PEX30\",\"3253\":\"Q06170\",\"3254\":\"TMA10\",\"3255\":\"NMA1\",\"3256\":\"FMP27\",\"3257\":\"Q06188\",\"3258\":\"FPR4\",\"3259\":\"MMS1\",\"3260\":\"NUT2\",\"3261\":\"JIP5\",\"3262\":\"SMD2\",\"3263\":\"DBP9\",\"3264\":\"YSH1\",\"3265\":\"SEC10\",\"3266\":\"Q06247\",\"3267\":\"Q06251\",\"3268\":\"Q06252\",\"3269\":\"VTA1\",\"3270\":\"EMG1\",\"3271\":\"SKG3\",\"3272\":\"ATG26\",\"3273\":\"MMR1\",\"3274\":\"GGA1\",\"3275\":\"EAF1\",\"3276\":\"BCP1\",\"3277\":\"TFC6\",\"3278\":\"ESF1\",\"3279\":\"KEI1\",\"3280\":\"CTS2\",\"3281\":\"VPS74\",\"3282\":\"FRQ1\",\"3283\":\"ATP17\",\"3284\":\"LSM6\",\"3285\":\"RGA2\",\"3286\":\"ARO10\",\"3287\":\"DCK1\",\"3288\":\"TUS1\",\"3289\":\"MAG2\",\"3290\":\"CRN1\",\"3291\":\"PIN3\",\"3292\":\"TPO3\",\"3293\":\"Q06479\",\"3294\":\"ATG33\",\"3295\":\"RSC2\",\"3296\":\"MRI1\",\"3297\":\"YLH47\",\"3298\":\"Q06494\",\"3299\":\"ANT1\",\"3300\":\"NAT3\",\"3301\":\"SPN1\",\"3302\":\"RRP9\",\"3303\":\"LOA1\",\"3304\":\"TAZ1\",\"3305\":\"RRP15\",\"3306\":\"NOC4\",\"3307\":\"Q06522\",\"3308\":\"Q06523\",\"3309\":\"CSC1\",\"3310\":\"GPN3\",\"3311\":\"IRC20\",\"3312\":\"MCP2\",\"3313\":\"MLC2\",\"3314\":\"BSP1\",\"3315\":\"Q06608\",\"3316\":\"Q06616\",\"3317\":\"HDA3\",\"3318\":\"AOS1\",\"3319\":\"ATG13\",\"3320\":\"HDA2\",\"3321\":\"MHR1\",\"3322\":\"BFR2\",\"3323\":\"CFT1\",\"3324\":\"GPI11\",\"3325\":\"RSC3\",\"3326\":\"Q06640\",\"3327\":\"PMT7\",\"3328\":\"GIC2\",\"3329\":\"PIB1\",\"3330\":\"OMS1\",\"3331\":\"TSR2\",\"3332\":\"ECM30\",\"3333\":\"SWA2\",\"3334\":\"MRPL35\",\"3335\":\"UTP4\",\"3336\":\"YCG1\",\"3337\":\"YSP2\",\"3338\":\"UBX5\",\"3339\":\"IRC3\",\"3340\":\"VIP1\",\"3341\":\"BER1\",\"3342\":\"Q06689\",\"3343\":\"CDC73\",\"3344\":\"Q06698\",\"3345\":\"IMH1\",\"3346\":\"CSR1\",\"3347\":\"IKI3\",\"3348\":\"SWC7\",\"3349\":\"VAC14\",\"3350\":\"REH1\",\"3351\":\"OPY2\",\"3352\":\"MRL1\",\"3353\":\"NVJ2\",\"3354\":\"RDS3\",\"3355\":\"SYT1\",\"3356\":\"Q06839\",\"3357\":\"RAF1\",\"3358\":\"POS5\",\"3359\":\"PUN1\",\"3360\":\"SSK1\",\"3361\":\"MRX9\",\"3362\":\"PRP11\",\"3363\":\"PBP4\",\"3364\":\"MCH1\",\"3365\":\"TSR1\",\"3366\":\"SYO1\",\"3367\":\"PEX19\",\"3368\":\"BDF2\",\"3369\":\"YET3\",\"3370\":\"Q07454\",\"3371\":\"BRE1\",\"3372\":\"RXT3\",\"3373\":\"VAM6\",\"3374\":\"SUB2\",\"3375\":\"Q07505\",\"3376\":\"LUC7\",\"3377\":\"TRM3\",\"3378\":\"ATG20\",\"3379\":\"CYK3\",\"3380\":\"HEM25\",\"3381\":\"EXP1\",\"3382\":\"SNA4\",\"3383\":\"Q07551\",\"3384\":\"Q07589\",\"3385\":\"ACK1\",\"3386\":\"NOP6\",\"3387\":\"DTD1\",\"3388\":\"FMP45\",\"3389\":\"WHI4\",\"3390\":\"SHS1\",\"3391\":\"YPD1\",\"3392\":\"AIM6\",\"3393\":\"COS7\",\"3394\":\"LMO1\",\"3395\":\"PSR1\",\"3396\":\"YEH1\",\"3397\":\"PUF3\",\"3398\":\"TPO1\",\"3399\":\"FRA1\",\"3400\":\"GPI13\",\"3401\":\"Q07834\",\"3402\":\"IRC19\",\"3403\":\"RIX7\",\"3404\":\"GRC3\",\"3405\":\"ENT4\",\"3406\":\"VPS13\",\"3407\":\"Q07895\",\"3408\":\"NOC3\",\"3409\":\"CMS1\",\"3410\":\"NSE1\",\"3411\":\"PAM18\",\"3412\":\"RLP24\",\"3413\":\"MEU1\",\"3414\":\"YEH2\",\"3415\":\"SDO1\",\"3416\":\"RSC58\",\"3417\":\"LAM6\",\"3418\":\"BUD20\",\"3419\":\"FMP25\",\"3420\":\"LCL2\",\"3421\":\"CSI2\",\"3422\":\"COQ10\",\"3423\":\"RCL1\",\"3424\":\"PLB3\",\"3425\":\"HRD1\",\"3426\":\"TLG2\",\"3427\":\"Q08157\",\"3428\":\"DIS3\",\"3429\":\"MDM38\",\"3430\":\"GAS5\",\"3431\":\"SIL1\",\"3432\":\"OPI10\",\"3433\":\"SMC5\",\"3434\":\"Q08206\",\"3435\":\"NOP12\",\"3436\":\"NGL1\",\"3437\":\"PEX15\",\"3438\":\"PSK2\",\"3439\":\"GSH2\",\"3440\":\"AIM39\",\"3441\":\"THI20\",\"3442\":\"Q08225\",\"3443\":\"CRT10\",\"3444\":\"INP54\",\"3445\":\"NBA1\",\"3446\":\"SDH5\",\"3447\":\"DSC2\",\"3448\":\"BRX1\",\"3449\":\"AVO1\",\"3450\":\"REX4\",\"3451\":\"ZEO1\",\"3452\":\"MCH4\",\"3453\":\"ALR1\",\"3454\":\"HRT1\",\"3455\":\"MED7\",\"3456\":\"BSC6\",\"3457\":\"RTC1\",\"3458\":\"RRP40\",\"3459\":\"NOP8\",\"3460\":\"ENB1\",\"3461\":\"CUE5\",\"3462\":\"ETT1\",\"3463\":\"TMC1\",\"3464\":\"NOB1\",\"3465\":\"SGT1\",\"3466\":\"LPL1\",\"3467\":\"GYP1\",\"3468\":\"SKI7\",\"3469\":\"BUD21\",\"3470\":\"ALE1\",\"3471\":\"IES4\",\"3472\":\"ULS1\",\"3473\":\"SLK19\",\"3474\":\"MCA1\",\"3475\":\"GEP3\",\"3476\":\"ABP140\",\"3477\":\"MET7\",\"3478\":\"PUS7\",\"3479\":\"ESA1\",\"3480\":\"DGA1\",\"3481\":\"ENV9\",\"3482\":\"CLP1\",\"3483\":\"TUM1\",\"3484\":\"TMA16\",\"3485\":\"NAT5\",\"3486\":\"TRE2\",\"3487\":\"RPN8\",\"3488\":\"HRK1\",\"3489\":\"RDL2\",\"3490\":\"RRS1\",\"3491\":\"UAF30\",\"3492\":\"Q08748\",\"3493\":\"BUD7\",\"3494\":\"RAX1\",\"3495\":\"ISW2\",\"3496\":\"RRG7\",\"3497\":\"Q08816\",\"3498\":\"SOG2\",\"3499\":\"MSC6\",\"3500\":\"CIR2\",\"3501\":\"SNX3\",\"3502\":\"VTS1\",\"3503\":\"GPB1\",\"3504\":\"NDD1\",\"3505\":\"Q08909\",\"3506\":\"TRE1\",\"3507\":\"CBC2\",\"3508\":\"TCO89\",\"3509\":\"CTI6\",\"3510\":\"RTT10\",\"3511\":\"MRN1\",\"3512\":\"Q08930\",\"3513\":\"APL5\",\"3514\":\"Q08954\",\"3515\":\"PGC1\",\"3516\":\"TYW1\",\"3517\":\"NIP7\",\"3518\":\"LEA1\",\"3519\":\"BMS1\",\"3520\":\"FLC1\",\"3521\":\"FMP40\",\"3522\":\"MMT2\",\"3523\":\"Q08971\",\"3524\":\"NEW1\",\"3525\":\"CUB1\",\"3526\":\"KEL3\",\"3527\":\"SAM4\",\"3528\":\"SAM3\",\"3529\":\"Q08989\",\"3530\":\"FEX2;FEX1\",\"3531\":\"LAP2\",\"3532\":\"TMA46\",\"3533\":\"ALG6\",\"3534\":\"ENV7\",\"3535\":\"TFB4\",\"3536\":\"GPM2\",\"3537\":\"TRM8\",\"3538\":\"YPQ1\",\"3539\":\"Q12012\",\"3540\":\"AKR2\",\"3541\":\"DSC3\",\"3542\":\"VPS68\",\"3543\":\"PLP2\",\"3544\":\"CDC53\",\"3545\":\"MDN1\",\"3546\":\"SRL2\",\"3547\":\"YTM1\",\"3548\":\"EMC10\",\"3549\":\"APL4\",\"3550\":\"FSF1\",\"3551\":\"TAF10\",\"3552\":\"AIM41\",\"3553\":\"RIM20\",\"3554\":\"SLF1\",\"3555\":\"FCF2\",\"3556\":\"SRO7\",\"3557\":\"HMI1\",\"3558\":\"Q12040\",\"3559\":\"TGL5\",\"3560\":\"RCN2\",\"3561\":\"CWC2\",\"3562\":\"THP3\",\"3563\":\"ELG1\",\"3564\":\"TGS1\",\"3565\":\"FAP7\",\"3566\":\"ISU2\",\"3567\":\"PIN2\",\"3568\":\"HFI1\",\"3569\":\"NUS1\",\"3570\":\"NUR1\",\"3571\":\"GRE2\",\"3572\":\"VPS54\",\"3573\":\"IOC2\",\"3574\":\"SPE3\",\"3575\":\"SMF3\",\"3576\":\"NOP53\",\"3577\":\"REX3\",\"3578\":\"DAP1\",\"3579\":\"SLM3\",\"3580\":\"TSR3\",\"3581\":\"GNT1\",\"3582\":\"FAL1\",\"3583\":\"RTK1\",\"3584\":\"CFT2\",\"3585\":\"RTC5\",\"3586\":\"WRS1\",\"3587\":\"TY2B-OR1\",\"3588\":\"CHS5\",\"3589\":\"TMS1\",\"3590\":\"MRH1\",\"3591\":\"SGT2\",\"3592\":\"LYS21\",\"3593\":\"DCS2\",\"3594\":\"MED2\",\"3595\":\"GET4\",\"3596\":\"NMD4\",\"3597\":\"SPC3\",\"3598\":\"HUA2\",\"3599\":\"SAS10\",\"3600\":\"Q12139\",\"3601\":\"RRP6\",\"3602\":\"CSF1\",\"3603\":\"UPC2\",\"3604\":\"Q12152\",\"3605\":\"SSF2\",\"3606\":\"GET3\",\"3607\":\"Q12155\",\"3608\":\"AIM7\",\"3609\":\"MCD1\",\"3610\":\"YRA1\",\"3611\":\"Q12160\",\"3612\":\"PSH1\",\"3613\":\"ATP16\",\"3614\":\"LEU9\",\"3615\":\"RRG1\",\"3616\":\"YRR1\",\"3617\":\"MAK21\",\"3618\":\"FCY1\",\"3619\":\"Q12179\",\"3620\":\"HAL9\",\"3621\":\"TAH18\",\"3622\":\"MSL5\",\"3623\":\"RKI1\",\"3624\":\"BUG1\",\"3625\":\"RFM1\",\"3626\":\"RIO1\",\"3627\":\"HSU1\",\"3628\":\"TIP41\",\"3629\":\"NCR1\",\"3630\":\"Q12204\",\"3631\":\"MNL2\",\"3632\":\"NCE102\",\"3633\":\"FRE8\",\"3634\":\"PUS1\",\"3635\":\"SIA1\",\"3636\":\"DIP2\",\"3637\":\"PUF2\",\"3638\":\"RAD59\",\"3639\":\"RLM1\",\"3640\":\"UBX3\",\"3641\":\"LSP1\",\"3642\":\"SLP1\",\"3643\":\"ATP20\",\"3644\":\"RUD3\",\"3645\":\"PKH2\",\"3646\":\"Q12239\",\"3647\":\"VAM3\",\"3648\":\"RUP1\",\"3649\":\"Q12244\",\"3650\":\"LCB4\",\"3651\":\"FYV7\",\"3652\":\"RPN5\",\"3653\":\"Q12251\",\"3654\":\"PHM7\",\"3655\":\"SVS1\",\"3656\":\"NYV1\",\"3657\":\"TPO4\",\"3658\":\"Q12257\",\"3659\":\"Q12259\",\"3660\":\"GIN4\",\"3661\":\"PRS5\",\"3662\":\"SMC4\",\"3663\":\"RBD2\",\"3664\":\"INP53\",\"3665\":\"TPT1\",\"3666\":\"TY1B-OL\",\"3667\":\"Q12275\",\"3668\":\"HER1\",\"3669\":\"RRP42\",\"3670\":\"MCT1\",\"3671\":\"ERV2\",\"3672\":\"MDY2\",\"3673\":\"COX17\",\"3674\":\"Q12288\",\"3675\":\"BMT6\",\"3676\":\"ATG34\",\"3677\":\"MAM3\",\"3678\":\"TAF3\",\"3679\":\"Q12298\",\"3680\":\"Q12301\",\"3681\":\"YPS3\",\"3682\":\"RDL1\",\"3683\":\"SMT3\",\"3684\":\"TFC8\",\"3685\":\"CLF1\",\"3686\":\"NTO1\",\"3687\":\"SFM1\",\"3688\":\"GLE1\",\"3689\":\"GLO4\",\"3690\":\"MED1\",\"3691\":\"YVC1\",\"3692\":\"GPM3\",\"3693\":\"TIM22\",\"3694\":\"HSP42\",\"3695\":\"Q12331\",\"3696\":\"PST2\",\"3697\":\"UTP23\",\"3698\":\"HAT1\",\"3699\":\"MED4\",\"3700\":\"GYP5\",\"3701\":\"IES3\",\"3702\":\"HRT3\",\"3703\":\"ATP14\",\"3704\":\"Q12354\",\"3705\":\"PST1\",\"3706\":\"ATO3\",\"3707\":\"GPR1\",\"3708\":\"WTM1\",\"3709\":\"BBP1\",\"3710\":\"SNU23\",\"3711\":\"MMP1\",\"3712\":\"HIF1\",\"3713\":\"NCA2\",\"3714\":\"ORT1\",\"3715\":\"RPN6\",\"3716\":\"ATG5\",\"3717\":\"DGK1\",\"3718\":\"ICT1\",\"3719\":\"ARP8\",\"3720\":\"MDM20\",\"3721\":\"DBP10\",\"3722\":\"EMP46\",\"3723\":\"TRM10\",\"3724\":\"YOP1\",\"3725\":\"ERP3\",\"3726\":\"MPD1\",\"3727\":\"ARP7\",\"3728\":\"NPC2\",\"3729\":\"PNS1\",\"3730\":\"TY1B-PL;TY1B-LR2\",\"3731\":\"TFC7\",\"3732\":\"PRP46\",\"3733\":\"GIS3\",\"3734\":\"ISA2\",\"3735\":\"STB3\",\"3736\":\"PDH1\",\"3737\":\"DPH6\",\"3738\":\"EAF3\",\"3739\":\"AHC1\",\"3740\":\"RDI1\",\"3741\":\"ZRT2\",\"3742\":\"GRX6\",\"3743\":\"APC2\",\"3744\":\"RTN2\",\"3745\":\"POM34\",\"3746\":\"LAS17\",\"3747\":\"PAA1\",\"3748\":\"AHA1\",\"3749\":\"ERP4\",\"3750\":\"OSH2\",\"3751\":\"ERG27\",\"3752\":\"CEX1\",\"3753\":\"OCA6\",\"3754\":\"SPE4\",\"3755\":\"NSI1\",\"3756\":\"YPR1\",\"3757\":\"NOP56\",\"3758\":\"PEX11\",\"3759\":\"TRM11\",\"3760\":\"RVB2\",\"3761\":\"RAX2\",\"3762\":\"TCB1\",\"3763\":\"MRX4\",\"3764\":\"SKM1\",\"3765\":\"TY2B-DR1\",\"3766\":\"FRE6\",\"3767\":\"AIR2\",\"3768\":\"AIM45\",\"3769\":\"RRP36\",\"3770\":\"AGC1\",\"3771\":\"Q12486\",\"3772\":\"MRPL23\",\"3773\":\"KCS1\",\"3774\":\"RLF2\",\"3775\":\"Q12496\",\"3776\":\"FMP16\",\"3777\":\"PRM4\",\"3778\":\"NOP58\",\"3779\":\"AVL9\",\"3780\":\"TY2B-OR2\",\"3781\":\"LDB19\",\"3782\":\"RKM4\",\"3783\":\"RMD5\",\"3784\":\"ARP6\",\"3785\":\"CMR1\",\"3786\":\"PTC5\",\"3787\":\"TMA17\",\"3788\":\"NOT5\",\"3789\":\"PAR32\",\"3790\":\"DCP1\",\"3791\":\"ENT1\",\"3792\":\"TIF6\",\"3793\":\"Q12523\",\"3794\":\"ATG11\",\"3795\":\"RQC2\",\"3796\":\"RPL21B\",\"3797\":\"DNF3\",\"3798\":\"DNF2\",\"3799\":\"FOL3\",\"3800\":\"GLT1\",\"3801\":\"HTZ1\",\"3802\":\"YPK9\",\"3803\":\"DFM1\",\"3804\":\"SEC39\",\"3805\":\"PGA3\",\"3806\":\"SMC6\",\"3807\":\"HAA1\",\"3808\":\"RRP12\",\"3809\":\"Q2V2P4\",\"3810\":\"Q3E6R5\",\"3811\":\"EFG1\",\"3812\":\"Q3E747\",\"3813\":\"RPS21B\",\"3814\":\"Q3E756\",\"3815\":\"RPL11B;RPL11A\",\"3816\":\"TMA7\",\"3817\":\"LSO2\",\"3818\":\"SLO1\",\"3819\":\"SDH6\",\"3820\":\"TSC3\",\"3821\":\"RPS25A;RPS25B\",\"3822\":\"BOL1\",\"3823\":\"Q3E795\",\"3824\":\"CMC2\",\"3825\":\"Q3E7B7\",\"3826\":\"TFB5\",\"3827\":\"RPS28A\",\"3828\":\"RPS22B;RPS22A\",\"3829\":\"Q3E7Z5\",\"3830\":\"Q3E824\",\"3831\":\"EGO2\",\"3832\":\"PCC1\",\"3833\":\"Q3E841\",\"3834\":\"COA6\",\"3835\":\"NOP10\",\"3836\":\"ISD11\",\"3837\":\"SUS1\",\"3838\":\"Q86ZR7\",\"3839\":\"Q8J0M4\",\"3840\":\"Q8TGU7\",\"3841\":\"OST5\",\"3842\":\"NCB2\",\"3843\":\"LAG2\",\"3844\":\"MDM12\",\"3845\":\"VPS5\",\"3846\":\"HBN1\",\"3847\":\"MIC10\",\"3848\":\"SRN2\",\"3849\":\"BRR1\",\"3850\":\"HSH49\",\"3851\":\"APM4\",\"3852\":\"MTR10\",\"3853\":\"TSC13\",\"3854\":\"NOP14\",\"3855\":\"PNO1\",\"3856\":\"YOS9\",\"3857\":\"AFI1\",\"3858\":\"DUF1\",\"3859\":\"ECM3\",\"3860\":\"MEX67\",\"3861\":\"RIB3\",\"3862\":\"YPT6\",\"3863\":\"NHA1\",\"3864\":\"MED11\",\"3865\":\"SEY1\",\"3866\":\"DET1\",\"3867\":\"Q99296\",\"3868\":\"ODC2\",\"3869\":\"ISN1\",\"3870\":\"SAS5\",\"3871\":\"MPD2\",\"3872\":\"DDP1\",\"3873\":\"FSH3\",\"3874\":\"HRP1\",\"3875\":\"VCX1\",\"3876\":\"TRS33\",\"3877\":\"IGO2\",\"3878\":\"HTL1\"},\"Compartment\":{\"0\":\"undefined\",\"1\":\"PM\",\"2\":\"mitochondria\",\"3\":\"nucleus\",\"4\":\"nucleus\",\"5\":\"ribosome\",\"6\":\"undefined\",\"7\":\"nucleus\",\"8\":\"undefined\",\"9\":\"proteasome\",\"10\":\"undefined\",\"11\":\"ribosome\",\"12\":\"undefined\",\"13\":\"cytosol\",\"14\":\"undefined\",\"15\":\"mitochondria\",\"16\":\"undefined\",\"17\":\"mitochondria\",\"18\":\"mitochondria\",\"19\":\"mitochondria\",\"20\":\"undefined\",\"21\":\"cytosol\",\"22\":\"cytosol\",\"23\":\"cytosol\",\"24\":\"undefined\",\"25\":\"undefined\",\"26\":\"mitochondria\",\"27\":\"mitochondria\",\"28\":\"undefined\",\"29\":\"mitochondria\",\"30\":\"mitochondria\",\"31\":\"cytosol\",\"32\":\"mitochondria\",\"33\":\"cytosol\",\"34\":\"undefined\",\"35\":\"cytosol\",\"36\":\"cytosol\",\"37\":\"undefined\",\"38\":\"vacuole\",\"39\":\"cytosol\",\"40\":\"cytosol\",\"41\":\"cytosol\",\"42\":\"mitochondria\",\"43\":\"mitochondria\",\"44\":\"cytosol\",\"45\":\"cytosol\",\"46\":\"cytosol\",\"47\":\"mitochondria\",\"48\":\"cytosol\",\"49\":\"cytosol\",\"50\":\"cytosol\",\"51\":\"cytosol\",\"52\":\"cytosol\",\"53\":\"undefined\",\"54\":\"undefined\",\"55\":\"PM\",\"56\":\"PM\",\"57\":\"undefined\",\"58\":\"nucleus\",\"59\":\"nucleus\",\"60\":\"mitochondria\",\"61\":\"ribosome\",\"62\":\"ribosome\",\"63\":\"cytosol\",\"64\":\"cytosol\",\"65\":\"mitochondria\",\"66\":\"cytosol\",\"67\":\"nucleus\",\"68\":\"nucleus\",\"69\":\"mitochondria\",\"70\":\"undefined\",\"71\":\"undefined\",\"72\":\"cytosol\",\"73\":\"cytosol\",\"74\":\"mitochondria\",\"75\":\"cytosol\",\"76\":\"nucleus\",\"77\":\"nucleus\",\"78\":\"cytosol\",\"79\":\"undefined\",\"80\":\"cytosol\",\"81\":\"undefined\",\"82\":\"ribosome\",\"83\":\"ribosome\",\"84\":\"mitochondria\",\"85\":\"nucleus\",\"86\":\"cytosol\",\"87\":\"cytosol\",\"88\":\"mitochondria\",\"89\":\"cytosol\",\"90\":\"cytosol\",\"91\":\"undefined\",\"92\":\"undefined\",\"93\":\"mitochondria\",\"94\":\"nucleus\",\"95\":\"PM\",\"96\":\"undefined\",\"97\":\"cytosol\",\"98\":\"ribosome\",\"99\":\"ribosome\",\"100\":\"ribosome\",\"101\":\"cytosol\",\"102\":\"ER\",\"103\":\"ER\",\"104\":\"undefined\",\"105\":\"mitochondria\",\"106\":\"cytosol\",\"107\":\"undefined\",\"108\":\"ribosome\",\"109\":\"ribosome\",\"110\":\"ribosome\",\"111\":\"ribosome\",\"112\":\"undefined\",\"113\":\"undefined\",\"114\":\"ribosome\",\"115\":\"ribosome\",\"116\":\"ribosome\",\"117\":\"ribosome\",\"118\":\"ribosome\",\"119\":\"undefined\",\"120\":\"nucleus\",\"121\":\"undefined\",\"122\":\"cytosol\",\"123\":\"undefined\",\"124\":\"undefined\",\"125\":\"undefined\",\"126\":\"cytosol\",\"127\":\"undefined\",\"128\":\"mitochondria\",\"129\":\"cytosol\",\"130\":\"undefined\",\"131\":\"ER\",\"132\":\"undefined\",\"133\":\"undefined\",\"134\":\"undefined\",\"135\":\"undefined\",\"136\":\"undefined\",\"137\":\"nucleus\",\"138\":\"nucleus\",\"139\":\"undefined\",\"140\":\"undefined\",\"141\":\"PM\",\"142\":\"nucleus\",\"143\":\"undefined\",\"144\":\"undefined\",\"145\":\"undefined\",\"146\":\"undefined\",\"147\":\"PM\",\"148\":\"undefined\",\"149\":\"undefined\",\"150\":\"undefined\",\"151\":\"nucleus\",\"152\":\"undefined\",\"153\":\"nucleus\",\"154\":\"undefined\",\"155\":\"undefined\",\"156\":\"mitochondria\",\"157\":\"cytosol\",\"158\":\"cytosol\",\"159\":\"cytosol\",\"160\":\"mitochondria\",\"161\":\"mitochondria\",\"162\":\"cytosol\",\"163\":\"undefined\",\"164\":\"mitochondria\",\"165\":\"undefined\",\"166\":\"mitochondria\",\"167\":\"undefined\",\"168\":\"mitochondria\",\"169\":\"undefined\",\"170\":\"mitochondria\",\"171\":\"mitochondria\",\"172\":\"cytosol\",\"173\":\"cytosol\",\"174\":\"cytosol\",\"175\":\"cytosol\",\"176\":\"undefined\",\"177\":\"cytosol\",\"178\":\"mitochondria\",\"179\":\"vacuole\",\"180\":\"nucleus\",\"181\":\"undefined\",\"182\":\"undefined\",\"183\":\"nucleus\",\"184\":\"cytosol\",\"185\":\"mitochondria\",\"186\":\"cytosol\",\"187\":\"undefined\",\"188\":\"ribosome\",\"189\":\"undefined\",\"190\":\"cytosol\",\"191\":\"cytosol\",\"192\":\"mitochondria\",\"193\":\"undefined\",\"194\":\"undefined\",\"195\":\"cytosol\",\"196\":\"nucleus\",\"197\":\"undefined\",\"198\":\"undefined\",\"199\":\"undefined\",\"200\":\"undefined\",\"201\":\"undefined\",\"202\":\"undefined\",\"203\":\"PM\",\"204\":\"undefined\",\"205\":\"mitochondria\",\"206\":\"mitochondria\",\"207\":\"mitochondria\",\"208\":\"ER\",\"209\":\"mitochondria\",\"210\":\"nucleus\",\"211\":\"cytosol\",\"212\":\"undefined\",\"213\":\"PM\",\"214\":\"cytosol\",\"215\":\"undefined\",\"216\":\"undefined\",\"217\":\"undefined\",\"218\":\"undefined\",\"219\":\"undefined\",\"220\":\"cytosol\",\"221\":\"undefined\",\"222\":\"vacuole\",\"223\":\"undefined\",\"224\":\"cytosol\",\"225\":\"mitochondria\",\"226\":\"mitochondria\",\"227\":\"nucleus\",\"228\":\"Golgi\",\"229\":\"mitochondria\",\"230\":\"cytosol\",\"231\":\"cytosol\",\"232\":\"undefined\",\"233\":\"cytosol\",\"234\":\"cytosol\",\"235\":\"mitochondria\",\"236\":\"nucleus\",\"237\":\"undefined\",\"238\":\"ribosome\",\"239\":\"ribosome\",\"240\":\"ribosome\",\"241\":\"undefined\",\"242\":\"undefined\",\"243\":\"undefined\",\"244\":\"mitochondria\",\"245\":\"undefined\",\"246\":\"mitochondria\",\"247\":\"cytosol\",\"248\":\"ribosome\",\"249\":\"ribosome\",\"250\":\"ribosome\",\"251\":\"ribosome\",\"252\":\"ribosome\",\"253\":\"ribosome\",\"254\":\"ribosome\",\"255\":\"ribosome\",\"256\":\"ribosome\",\"257\":\"ribosome\",\"258\":\"ribosome\",\"259\":\"ribosome\",\"260\":\"ribosome\",\"261\":\"ribosome\",\"262\":\"ribosome\",\"263\":\"ribosome\",\"264\":\"ribosome\",\"265\":\"undefined\",\"266\":\"ribosome\",\"267\":\"ribosome\",\"268\":\"undefined\",\"269\":\"cytosol\",\"270\":\"mitochondria\",\"271\":\"undefined\",\"272\":\"nucleus\",\"273\":\"mitochondria\",\"274\":\"mitochondria\",\"275\":\"undefined\",\"276\":\"cytosol\",\"277\":\"ER\",\"278\":\"ribosome\",\"279\":\"cytosol\",\"280\":\"mitochondria\",\"281\":\"undefined\",\"282\":\"ribosome\",\"283\":\"PM\",\"284\":\"mitochondria\",\"285\":\"mitochondria\",\"286\":\"cytosol\",\"287\":\"nucleus\",\"288\":\"nucleus\",\"289\":\"nucleus\",\"290\":\"undefined\",\"291\":\"Golgi\",\"292\":\"cytosol\",\"293\":\"mitochondria\",\"294\":\"undefined\",\"295\":\"cytosol\",\"296\":\"undefined\",\"297\":\"cytosol\",\"298\":\"vacuole\",\"299\":\"nucleus\",\"300\":\"undefined\",\"301\":\"ER\",\"302\":\"undefined\",\"303\":\"undefined\",\"304\":\"cytosol\",\"305\":\"undefined\",\"306\":\"undefined\",\"307\":\"cytosol\",\"308\":\"mitochondria\",\"309\":\"nucleus\",\"310\":\"cytosol\",\"311\":\"nucleus\",\"312\":\"undefined\",\"313\":\"nucleus\",\"314\":\"undefined\",\"315\":\"PM\",\"316\":\"cytosol\",\"317\":\"undefined\",\"318\":\"ER\",\"319\":\"undefined\",\"320\":\"mitochondria\",\"321\":\"mitochondria\",\"322\":\"undefined\",\"323\":\"mitochondria\",\"324\":\"cytosol\",\"325\":\"undefined\",\"326\":\"cytosol\",\"327\":\"undefined\",\"328\":\"vacuole\",\"329\":\"undefined\",\"330\":\"cytosol\",\"331\":\"undefined\",\"332\":\"undefined\",\"333\":\"cytosol\",\"334\":\"Golgi\",\"335\":\"undefined\",\"336\":\"undefined\",\"337\":\"cytosol\",\"338\":\"undefined\",\"339\":\"cytosol\",\"340\":\"undefined\",\"341\":\"nucleus\",\"342\":\"mitochondria\",\"343\":\"undefined\",\"344\":\"nucleus\",\"345\":\"Golgi\",\"346\":\"undefined\",\"347\":\"cytosol\",\"348\":\"undefined\",\"349\":\"undefined\",\"350\":\"undefined\",\"351\":\"ER\",\"352\":\"undefined\",\"353\":\"undefined\",\"354\":\"ribosome\",\"355\":\"ribosome\",\"356\":\"ribosome\",\"357\":\"nucleus\",\"358\":\"undefined\",\"359\":\"undefined\",\"360\":\"vacuole\",\"361\":\"cytosol\",\"362\":\"undefined\",\"363\":\"undefined\",\"364\":\"undefined\",\"365\":\"mitochondria\",\"366\":\"undefined\",\"367\":\"undefined\",\"368\":\"undefined\",\"369\":\"cytosol\",\"370\":\"cytosol\",\"371\":\"undefined\",\"372\":\"vacuole\",\"373\":\"cytosol\",\"374\":\"undefined\",\"375\":\"vacuole\",\"376\":\"ER\",\"377\":\"NE\",\"378\":\"mitochondria\",\"379\":\"nucleus\",\"380\":\"cytosol\",\"381\":\"cytosol\",\"382\":\"mitochondria\",\"383\":\"cytosol\",\"384\":\"undefined\",\"385\":\"undefined\",\"386\":\"ER\",\"387\":\"undefined\",\"388\":\"mitochondria\",\"389\":\"nucleus\",\"390\":\"undefined\",\"391\":\"cytosol\",\"392\":\"cytosol\",\"393\":\"undefined\",\"394\":\"cytosol\",\"395\":\"cytosol\",\"396\":\"nucleus\",\"397\":\"cytosol\",\"398\":\"undefined\",\"399\":\"cytosol\",\"400\":\"cytosol\",\"401\":\"nucleus\",\"402\":\"undefined\",\"403\":\"undefined\",\"404\":\"undefined\",\"405\":\"undefined\",\"406\":\"undefined\",\"407\":\"cytosol\",\"408\":\"vacuole\",\"409\":\"nucleus\",\"410\":\"mitochondria\",\"411\":\"mitochondria\",\"412\":\"ER\",\"413\":\"cytosol\",\"414\":\"undefined\",\"415\":\"mitochondria\",\"416\":\"cytosol\",\"417\":\"ER\",\"418\":\"mitochondria\",\"419\":\"nucleus\",\"420\":\"undefined\",\"421\":\"ER\",\"422\":\"Golgi\",\"423\":\"cytosol\",\"424\":\"cytosol\",\"425\":\"nucleus\",\"426\":\"undefined\",\"427\":\"undefined\",\"428\":\"undefined\",\"429\":\"ribosome\",\"430\":\"nucleus\",\"431\":\"nucleus\",\"432\":\"undefined\",\"433\":\"undefined\",\"434\":\"vacuole\",\"435\":\"cytosol\",\"436\":\"mitochondria\",\"437\":\"undefined\",\"438\":\"undefined\",\"439\":\"mitochondria\",\"440\":\"nucleus\",\"441\":\"cytosol\",\"442\":\"undefined\",\"443\":\"cytosol\",\"444\":\"cytosol\",\"445\":\"nucleus\",\"446\":\"undefined\",\"447\":\"undefined\",\"448\":\"ER\",\"449\":\"mitochondria\",\"450\":\"mitochondria\",\"451\":\"undefined\",\"452\":\"nucleus\",\"453\":\"undefined\",\"454\":\"mitochondria\",\"455\":\"mitochondria\",\"456\":\"cytosol\",\"457\":\"undefined\",\"458\":\"undefined\",\"459\":\"undefined\",\"460\":\"PM\",\"461\":\"nucleus\",\"462\":\"undefined\",\"463\":\"mitochondria\",\"464\":\"undefined\",\"465\":\"vacuole\",\"466\":\"undefined\",\"467\":\"undefined\",\"468\":\"cytosol\",\"469\":\"undefined\",\"470\":\"undefined\",\"471\":\"undefined\",\"472\":\"undefined\",\"473\":\"mitochondria\",\"474\":\"nucleus\",\"475\":\"cytosol\",\"476\":\"mitochondria\",\"477\":\"undefined\",\"478\":\"undefined\",\"479\":\"undefined\",\"480\":\"PM\",\"481\":\"nucleus\",\"482\":\"undefined\",\"483\":\"nucleus\",\"484\":\"PM\",\"485\":\"undefined\",\"486\":\"undefined\",\"487\":\"cytosol\",\"488\":\"mitochondria\",\"489\":\"mitochondria\",\"490\":\"mitochondria\",\"491\":\"cytosol\",\"492\":\"cytosol\",\"493\":\"undefined\",\"494\":\"cytosol\",\"495\":\"undefined\",\"496\":\"undefined\",\"497\":\"vacuole\",\"498\":\"undefined\",\"499\":\"undefined\",\"500\":\"undefined\",\"501\":\"nucleus\",\"502\":\"nucleus\",\"503\":\"nucleus\",\"504\":\"nucleus\",\"505\":\"nucleus\",\"506\":\"nucleus\",\"507\":\"nucleus\",\"508\":\"undefined\",\"509\":\"undefined\",\"510\":\"nucleus\",\"511\":\"cytosol\",\"512\":\"undefined\",\"513\":\"cytosol\",\"514\":\"undefined\",\"515\":\"NE\",\"516\":\"vacuole\",\"517\":\"mitochondria\",\"518\":\"ER\",\"519\":\"cytosol\",\"520\":\"undefined\",\"521\":\"proteasome\",\"522\":\"proteasome\",\"523\":\"cytosol\",\"524\":\"undefined\",\"525\":\"nucleus\",\"526\":\"undefined\",\"527\":\"undefined\",\"528\":\"undefined\",\"529\":\"undefined\",\"530\":\"undefined\",\"531\":\"undefined\",\"532\":\"undefined\",\"533\":\"nucleus\",\"534\":\"mitochondria\",\"535\":\"undefined\",\"536\":\"undefined\",\"537\":\"nucleus\",\"538\":\"undefined\",\"539\":\"undefined\",\"540\":\"mitochondria\",\"541\":\"mitochondria\",\"542\":\"ER\",\"543\":\"nucleus\",\"544\":\"undefined\",\"545\":\"mitochondria\",\"546\":\"undefined\",\"547\":\"undefined\",\"548\":\"ER\",\"549\":\"undefined\",\"550\":\"nucleus\",\"551\":\"undefined\",\"552\":\"undefined\",\"553\":\"mitochondria\",\"554\":\"mitochondria\",\"555\":\"undefined\",\"556\":\"nucleus\",\"557\":\"undefined\",\"558\":\"undefined\",\"559\":\"proteasome\",\"560\":\"PM\",\"561\":\"undefined\",\"562\":\"nucleus\",\"563\":\"undefined\",\"564\":\"undefined\",\"565\":\"vacuole\",\"566\":\"undefined\",\"567\":\"undefined\",\"568\":\"undefined\",\"569\":\"undefined\",\"570\":\"undefined\",\"571\":\"undefined\",\"572\":\"cytosol\",\"573\":\"vacuole\",\"574\":\"PM\",\"575\":\"nucleus\",\"576\":\"nucleus\",\"577\":\"mitochondria\",\"578\":\"mitochondria\",\"579\":\"undefined\",\"580\":\"mitochondria\",\"581\":\"undefined\",\"582\":\"undefined\",\"583\":\"undefined\",\"584\":\"vacuole\",\"585\":\"nucleus\",\"586\":\"undefined\",\"587\":\"cytosol\",\"588\":\"cytosol\",\"589\":\"undefined\",\"590\":\"undefined\",\"591\":\"undefined\",\"592\":\"undefined\",\"593\":\"mitochondria\",\"594\":\"undefined\",\"595\":\"undefined\",\"596\":\"ribosome\",\"597\":\"cytosol\",\"598\":\"nucleus\",\"599\":\"undefined\",\"600\":\"undefined\",\"601\":\"PM\",\"602\":\"undefined\",\"603\":\"nucleus\",\"604\":\"cytosol\",\"605\":\"mitochondria\",\"606\":\"undefined\",\"607\":\"mitochondria\",\"608\":\"undefined\",\"609\":\"cytosol\",\"610\":\"undefined\",\"611\":\"PM\",\"612\":\"undefined\",\"613\":\"nucleus\",\"614\":\"proteasome\",\"615\":\"proteasome\",\"616\":\"mitochondria\",\"617\":\"Golgi\",\"618\":\"vacuole\",\"619\":\"mitochondria\",\"620\":\"proteasome\",\"621\":\"undefined\",\"622\":\"undefined\",\"623\":\"undefined\",\"624\":\"PM\",\"625\":\"undefined\",\"626\":\"ribosome\",\"627\":\"undefined\",\"628\":\"undefined\",\"629\":\"undefined\",\"630\":\"nucleus\",\"631\":\"undefined\",\"632\":\"undefined\",\"633\":\"undefined\",\"634\":\"undefined\",\"635\":\"cytosol\",\"636\":\"undefined\",\"637\":\"undefined\",\"638\":\"undefined\",\"639\":\"undefined\",\"640\":\"undefined\",\"641\":\"undefined\",\"642\":\"undefined\",\"643\":\"undefined\",\"644\":\"mitochondria\",\"645\":\"mitochondria\",\"646\":\"cytosol\",\"647\":\"proteasome\",\"648\":\"undefined\",\"649\":\"ER\",\"650\":\"LD\",\"651\":\"mitochondria\",\"652\":\"undefined\",\"653\":\"undefined\",\"654\":\"undefined\",\"655\":\"undefined\",\"656\":\"undefined\",\"657\":\"undefined\",\"658\":\"ER\",\"659\":\"undefined\",\"660\":\"undefined\",\"661\":\"undefined\",\"662\":\"undefined\",\"663\":\"undefined\",\"664\":\"ER\",\"665\":\"PM\",\"666\":\"undefined\",\"667\":\"undefined\",\"668\":\"mitochondria\",\"669\":\"undefined\",\"670\":\"vacuole\",\"671\":\"undefined\",\"672\":\"undefined\",\"673\":\"undefined\",\"674\":\"nucleus\",\"675\":\"ER\",\"676\":\"nucleus\",\"677\":\"PM\",\"678\":\"Golgi\",\"679\":\"ER\",\"680\":\"undefined\",\"681\":\"undefined\",\"682\":\"nucleus\",\"683\":\"undefined\",\"684\":\"undefined\",\"685\":\"undefined\",\"686\":\"mitochondria\",\"687\":\"cytosol\",\"688\":\"mitochondria\",\"689\":\"undefined\",\"690\":\"undefined\",\"691\":\"undefined\",\"692\":\"nucleus\",\"693\":\"undefined\",\"694\":\"undefined\",\"695\":\"undefined\",\"696\":\"Golgi\",\"697\":\"nucleus\",\"698\":\"ribosome\",\"699\":\"proteasome\",\"700\":\"undefined\",\"701\":\"undefined\",\"702\":\"vacuole\",\"703\":\"nucleus\",\"704\":\"nucleus\",\"705\":\"PM\",\"706\":\"undefined\",\"707\":\"undefined\",\"708\":\"undefined\",\"709\":\"undefined\",\"710\":\"undefined\",\"711\":\"undefined\",\"712\":\"mitochondria\",\"713\":\"ER\",\"714\":\"undefined\",\"715\":\"undefined\",\"716\":\"ER\",\"717\":\"nucleus\",\"718\":\"nucleus\",\"719\":\"nucleus\",\"720\":\"mitochondria\",\"721\":\"undefined\",\"722\":\"nucleus\",\"723\":\"ER\",\"724\":\"undefined\",\"725\":\"undefined\",\"726\":\"mitochondria\",\"727\":\"undefined\",\"728\":\"ER\",\"729\":\"undefined\",\"730\":\"nucleus\",\"731\":\"nucleus\",\"732\":\"undefined\",\"733\":\"undefined\",\"734\":\"mitochondria\",\"735\":\"undefined\",\"736\":\"undefined\",\"737\":\"undefined\",\"738\":\"undefined\",\"739\":\"undefined\",\"740\":\"undefined\",\"741\":\"undefined\",\"742\":\"undefined\",\"743\":\"mitochondria\",\"744\":\"nucleus\",\"745\":\"mitochondria\",\"746\":\"nucleus\",\"747\":\"ribosome\",\"748\":\"undefined\",\"749\":\"undefined\",\"750\":\"PM\",\"751\":\"cytosol\",\"752\":\"Golgi\",\"753\":\"nucleus\",\"754\":\"nucleus\",\"755\":\"ribosome\",\"756\":\"ribosome\",\"757\":\"ribosome\",\"758\":\"ribosome\",\"759\":\"nucleus\",\"760\":\"undefined\",\"761\":\"undefined\",\"762\":\"undefined\",\"763\":\"undefined\",\"764\":\"undefined\",\"765\":\"nucleus\",\"766\":\"vacuole\",\"767\":\"undefined\",\"768\":\"vacuole\",\"769\":\"cytosol\",\"770\":\"undefined\",\"771\":\"undefined\",\"772\":\"mitochondria\",\"773\":\"nucleus\",\"774\":\"mitochondria\",\"775\":\"undefined\",\"776\":\"undefined\",\"777\":\"vacuole\",\"778\":\"Golgi\",\"779\":\"Golgi\",\"780\":\"ER\",\"781\":\"mitochondria\",\"782\":\"undefined\",\"783\":\"undefined\",\"784\":\"nucleus\",\"785\":\"nucleus\",\"786\":\"undefined\",\"787\":\"undefined\",\"788\":\"nucleus\",\"789\":\"mitochondria\",\"790\":\"mitochondria\",\"791\":\"undefined\",\"792\":\"cytosol\",\"793\":\"cytosol\",\"794\":\"undefined\",\"795\":\"undefined\",\"796\":\"undefined\",\"797\":\"undefined\",\"798\":\"undefined\",\"799\":\"ER\",\"800\":\"undefined\",\"801\":\"undefined\",\"802\":\"cytosol\",\"803\":\"undefined\",\"804\":\"mitochondria\",\"805\":\"undefined\",\"806\":\"undefined\",\"807\":\"undefined\",\"808\":\"mitochondria\",\"809\":\"cytosol\",\"810\":\"ER\",\"811\":\"undefined\",\"812\":\"mitochondria\",\"813\":\"mitochondria\",\"814\":\"undefined\",\"815\":\"nucleus\",\"816\":\"nucleus\",\"817\":\"undefined\",\"818\":\"cytosol\",\"819\":\"undefined\",\"820\":\"PM\",\"821\":\"ribosome\",\"822\":\"undefined\",\"823\":\"undefined\",\"824\":\"nucleus\",\"825\":\"nucleus\",\"826\":\"undefined\",\"827\":\"nucleus\",\"828\":\"cytosol\",\"829\":\"nucleus\",\"830\":\"cytosol\",\"831\":\"undefined\",\"832\":\"ER\",\"833\":\"cytosol\",\"834\":\"undefined\",\"835\":\"undefined\",\"836\":\"undefined\",\"837\":\"undefined\",\"838\":\"proteasome\",\"839\":\"nucleus\",\"840\":\"undefined\",\"841\":\"mitochondria\",\"842\":\"undefined\",\"843\":\"undefined\",\"844\":\"mitochondria\",\"845\":\"undefined\",\"846\":\"undefined\",\"847\":\"cytosol\",\"848\":\"undefined\",\"849\":\"mitochondria\",\"850\":\"cytosol\",\"851\":\"undefined\",\"852\":\"nucleus\",\"853\":\"undefined\",\"854\":\"nucleus\",\"855\":\"vacuole\",\"856\":\"ER\",\"857\":\"undefined\",\"858\":\"undefined\",\"859\":\"nucleus\",\"860\":\"vacuole\",\"861\":\"cytosol\",\"862\":\"undefined\",\"863\":\"Golgi\",\"864\":\"cytosol\",\"865\":\"mitochondria\",\"866\":\"undefined\",\"867\":\"cytosol\",\"868\":\"cytosol\",\"869\":\"mitochondria\",\"870\":\"nucleus\",\"871\":\"cytosol\",\"872\":\"cytosol\",\"873\":\"mitochondria\",\"874\":\"cytosol\",\"875\":\"mitochondria\",\"876\":\"mitochondria\",\"877\":\"undefined\",\"878\":\"undefined\",\"879\":\"cytosol\",\"880\":\"undefined\",\"881\":\"undefined\",\"882\":\"undefined\",\"883\":\"mitochondria\",\"884\":\"mitochondria\",\"885\":\"nucleus\",\"886\":\"undefined\",\"887\":\"mitochondria\",\"888\":\"NE\",\"889\":\"undefined\",\"890\":\"undefined\",\"891\":\"undefined\",\"892\":\"mitochondria\",\"893\":\"ER\",\"894\":\"undefined\",\"895\":\"undefined\",\"896\":\"cytosol\",\"897\":\"nucleus\",\"898\":\"undefined\",\"899\":\"undefined\",\"900\":\"undefined\",\"901\":\"ER\",\"902\":\"nucleus\",\"903\":\"cytosol\",\"904\":\"undefined\",\"905\":\"undefined\",\"906\":\"undefined\",\"907\":\"vacuole\",\"908\":\"nucleus\",\"909\":\"ER\",\"910\":\"cytosol\",\"911\":\"proteasome\",\"912\":\"undefined\",\"913\":\"undefined\",\"914\":\"vacuole\",\"915\":\"mitochondria\",\"916\":\"mitochondria\",\"917\":\"undefined\",\"918\":\"peroxisome\",\"919\":\"mitochondria\",\"920\":\"undefined\",\"921\":\"cytosol\",\"922\":\"mitochondria\",\"923\":\"mitochondria\",\"924\":\"undefined\",\"925\":\"PM\",\"926\":\"PM\",\"927\":\"cytosol\",\"928\":\"ER\",\"929\":\"undefined\",\"930\":\"undefined\",\"931\":\"PM\",\"932\":\"PM\",\"933\":\"PM\",\"934\":\"PM\",\"935\":\"cytosol\",\"936\":\"cytosol\",\"937\":\"undefined\",\"938\":\"mitochondria\",\"939\":\"ER\",\"940\":\"ER\",\"941\":\"undefined\",\"942\":\"undefined\",\"943\":\"nucleus\",\"944\":\"nucleus\",\"945\":\"undefined\",\"946\":\"undefined\",\"947\":\"PM\",\"948\":\"PM\",\"949\":\"undefined\",\"950\":\"undefined\",\"951\":\"nucleus\",\"952\":\"nucleus\",\"953\":\"proteasome\",\"954\":\"undefined\",\"955\":\"NE\",\"956\":\"NE\",\"957\":\"undefined\",\"958\":\"cytosol\",\"959\":\"undefined\",\"960\":\"nucleus\",\"961\":\"undefined\",\"962\":\"undefined\",\"963\":\"nucleus\",\"964\":\"undefined\",\"965\":\"undefined\",\"966\":\"undefined\",\"967\":\"cytosol\",\"968\":\"nucleus\",\"969\":\"nucleus\",\"970\":\"undefined\",\"971\":\"nucleus\",\"972\":\"undefined\",\"973\":\"vacuole\",\"974\":\"mitochondria\",\"975\":\"proteasome\",\"976\":\"undefined\",\"977\":\"undefined\",\"978\":\"PM\",\"979\":\"nucleus\",\"980\":\"undefined\",\"981\":\"undefined\",\"982\":\"undefined\",\"983\":\"undefined\",\"984\":\"undefined\",\"985\":\"mitochondria\",\"986\":\"cytosol\",\"987\":\"nucleus\",\"988\":\"undefined\",\"989\":\"undefined\",\"990\":\"undefined\",\"991\":\"cytosol\",\"992\":\"undefined\",\"993\":\"nucleus\",\"994\":\"nucleus\",\"995\":\"undefined\",\"996\":\"undefined\",\"997\":\"undefined\",\"998\":\"undefined\",\"999\":\"undefined\",\"1000\":\"undefined\",\"1001\":\"undefined\",\"1002\":\"mitochondria\",\"1003\":\"undefined\",\"1004\":\"cytosol\",\"1005\":\"undefined\",\"1006\":\"vacuole\",\"1007\":\"mitochondria\",\"1008\":\"cytosol\",\"1009\":\"undefined\",\"1010\":\"ER\",\"1011\":\"Golgi\",\"1012\":\"PM\",\"1013\":\"cytosol\",\"1014\":\"undefined\",\"1015\":\"Golgi\",\"1016\":\"undefined\",\"1017\":\"nucleus\",\"1018\":\"undefined\",\"1019\":\"undefined\",\"1020\":\"undefined\",\"1021\":\"undefined\",\"1022\":\"nucleus\",\"1023\":\"undefined\",\"1024\":\"undefined\",\"1025\":\"undefined\",\"1026\":\"undefined\",\"1027\":\"cytosol\",\"1028\":\"undefined\",\"1029\":\"nucleus\",\"1030\":\"undefined\",\"1031\":\"ER\",\"1032\":\"undefined\",\"1033\":\"mitochondria\",\"1034\":\"undefined\",\"1035\":\"undefined\",\"1036\":\"undefined\",\"1037\":\"PM\",\"1038\":\"undefined\",\"1039\":\"undefined\",\"1040\":\"undefined\",\"1041\":\"mitochondria\",\"1042\":\"undefined\",\"1043\":\"vacuole\",\"1044\":\"mitochondria\",\"1045\":\"undefined\",\"1046\":\"undefined\",\"1047\":\"undefined\",\"1048\":\"PM\",\"1049\":\"undefined\",\"1050\":\"undefined\",\"1051\":\"undefined\",\"1052\":\"undefined\",\"1053\":\"undefined\",\"1054\":\"nucleus\",\"1055\":\"nucleus\",\"1056\":\"undefined\",\"1057\":\"mitochondria\",\"1058\":\"undefined\",\"1059\":\"mitochondria\",\"1060\":\"PM\",\"1061\":\"undefined\",\"1062\":\"vacuole\",\"1063\":\"PM\",\"1064\":\"undefined\",\"1065\":\"mitochondria\",\"1066\":\"undefined\",\"1067\":\"undefined\",\"1068\":\"cytosol\",\"1069\":\"undefined\",\"1070\":\"undefined\",\"1071\":\"undefined\",\"1072\":\"mitochondria\",\"1073\":\"mitochondria\",\"1074\":\"undefined\",\"1075\":\"Golgi\",\"1076\":\"cytosol\",\"1077\":\"nucleus\",\"1078\":\"mitochondria\",\"1079\":\"mitochondria\",\"1080\":\"nucleus\",\"1081\":\"PM\",\"1082\":\"PM\",\"1083\":\"mitochondria\",\"1084\":\"mitochondria\",\"1085\":\"undefined\",\"1086\":\"ER\",\"1087\":\"nucleus\",\"1088\":\"undefined\",\"1089\":\"nucleus\",\"1090\":\"undefined\",\"1091\":\"vacuole\",\"1092\":\"vacuole\",\"1093\":\"nucleus\",\"1094\":\"ER\",\"1095\":\"ER\",\"1096\":\"undefined\",\"1097\":\"undefined\",\"1098\":\"undefined\",\"1099\":\"nucleus\",\"1100\":\"undefined\",\"1101\":\"nucleus\",\"1102\":\"undefined\",\"1103\":\"ER\",\"1104\":\"proteasome\",\"1105\":\"proteasome\",\"1106\":\"proteasome\",\"1107\":\"undefined\",\"1108\":\"undefined\",\"1109\":\"PM\",\"1110\":\"undefined\",\"1111\":\"undefined\",\"1112\":\"nucleus\",\"1113\":\"undefined\",\"1114\":\"mitochondria\",\"1115\":\"mitochondria\",\"1116\":\"cytosol\",\"1117\":\"undefined\",\"1118\":\"undefined\",\"1119\":\"cytosol\",\"1120\":\"nucleus\",\"1121\":\"undefined\",\"1122\":\"undefined\",\"1123\":\"undefined\",\"1124\":\"undefined\",\"1125\":\"cytosol\",\"1126\":\"undefined\",\"1127\":\"PM\",\"1128\":\"ER\",\"1129\":\"nucleus\",\"1130\":\"undefined\",\"1131\":\"undefined\",\"1132\":\"nucleus\",\"1133\":\"undefined\",\"1134\":\"cytosol\",\"1135\":\"undefined\",\"1136\":\"mitochondria\",\"1137\":\"nucleus\",\"1138\":\"undefined\",\"1139\":\"undefined\",\"1140\":\"undefined\",\"1141\":\"nucleus\",\"1142\":\"ribosome\",\"1143\":\"undefined\",\"1144\":\"undefined\",\"1145\":\"cytosol\",\"1146\":\"undefined\",\"1147\":\"undefined\",\"1148\":\"nucleus\",\"1149\":\"mitochondria\",\"1150\":\"undefined\",\"1151\":\"ER\",\"1152\":\"undefined\",\"1153\":\"mitochondria\",\"1154\":\"ER\",\"1155\":\"ER\",\"1156\":\"ER\",\"1157\":\"undefined\",\"1158\":\"undefined\",\"1159\":\"Golgi\",\"1160\":\"undefined\",\"1161\":\"undefined\",\"1162\":\"NE\",\"1163\":\"undefined\",\"1164\":\"nucleus\",\"1165\":\"vacuole\",\"1166\":\"nucleus\",\"1167\":\"nucleus\",\"1168\":\"undefined\",\"1169\":\"LD\",\"1170\":\"undefined\",\"1171\":\"undefined\",\"1172\":\"undefined\",\"1173\":\"undefined\",\"1174\":\"undefined\",\"1175\":\"undefined\",\"1176\":\"mitochondria\",\"1177\":\"undefined\",\"1178\":\"undefined\",\"1179\":\"undefined\",\"1180\":\"mitochondria\",\"1181\":\"undefined\",\"1182\":\"Golgi\",\"1183\":\"undefined\",\"1184\":\"vacuole\",\"1185\":\"nucleus\",\"1186\":\"undefined\",\"1187\":\"undefined\",\"1188\":\"nucleus\",\"1189\":\"NE\",\"1190\":\"undefined\",\"1191\":\"undefined\",\"1192\":\"cytosol\",\"1193\":\"cytosol\",\"1194\":\"vacuole\",\"1195\":\"cytosol\",\"1196\":\"undefined\",\"1197\":\"undefined\",\"1198\":\"peroxisome\",\"1199\":\"undefined\",\"1200\":\"undefined\",\"1201\":\"ER\",\"1202\":\"nucleus\",\"1203\":\"nucleus\",\"1204\":\"ER\",\"1205\":\"mitochondria\",\"1206\":\"undefined\",\"1207\":\"undefined\",\"1208\":\"undefined\",\"1209\":\"undefined\",\"1210\":\"nucleus\",\"1211\":\"undefined\",\"1212\":\"undefined\",\"1213\":\"nucleus\",\"1214\":\"ER\",\"1215\":\"undefined\",\"1216\":\"undefined\",\"1217\":\"undefined\",\"1218\":\"cytosol\",\"1219\":\"undefined\",\"1220\":\"undefined\",\"1221\":\"undefined\",\"1222\":\"cytosol\",\"1223\":\"nucleus\",\"1224\":\"cytosol\",\"1225\":\"ER\",\"1226\":\"vacuole\",\"1227\":\"undefined\",\"1228\":\"nucleus\",\"1229\":\"NE\",\"1230\":\"cytosol\",\"1231\":\"PM\",\"1232\":\"nucleus\",\"1233\":\"undefined\",\"1234\":\"undefined\",\"1235\":\"undefined\",\"1236\":\"mitochondria\",\"1237\":\"mitochondria\",\"1238\":\"undefined\",\"1239\":\"undefined\",\"1240\":\"undefined\",\"1241\":\"undefined\",\"1242\":\"cytosol\",\"1243\":\"nucleus\",\"1244\":\"cytosol\",\"1245\":\"mitochondria\",\"1246\":\"undefined\",\"1247\":\"ER\",\"1248\":\"undefined\",\"1249\":\"undefined\",\"1250\":\"undefined\",\"1251\":\"undefined\",\"1252\":\"undefined\",\"1253\":\"undefined\",\"1254\":\"undefined\",\"1255\":\"nucleus\",\"1256\":\"undefined\",\"1257\":\"ER\",\"1258\":\"undefined\",\"1259\":\"cytosol\",\"1260\":\"undefined\",\"1261\":\"mitochondria\",\"1262\":\"cytosol\",\"1263\":\"nucleus\",\"1264\":\"nucleus\",\"1265\":\"ER\",\"1266\":\"undefined\",\"1267\":\"undefined\",\"1268\":\"mitochondria\",\"1269\":\"ER\",\"1270\":\"cytosol\",\"1271\":\"mitochondria\",\"1272\":\"vacuole\",\"1273\":\"mitochondria\",\"1274\":\"undefined\",\"1275\":\"cytosol\",\"1276\":\"undefined\",\"1277\":\"undefined\",\"1278\":\"nucleus\",\"1279\":\"Golgi\",\"1280\":\"undefined\",\"1281\":\"nucleus\",\"1282\":\"undefined\",\"1283\":\"undefined\",\"1284\":\"undefined\",\"1285\":\"NE\",\"1286\":\"vacuole\",\"1287\":\"undefined\",\"1288\":\"nucleus\",\"1289\":\"mitochondria\",\"1290\":\"undefined\",\"1291\":\"undefined\",\"1292\":\"nucleus\",\"1293\":\"Golgi\",\"1294\":\"undefined\",\"1295\":\"undefined\",\"1296\":\"mitochondria\",\"1297\":\"undefined\",\"1298\":\"undefined\",\"1299\":\"undefined\",\"1300\":\"undefined\",\"1301\":\"undefined\",\"1302\":\"nucleus\",\"1303\":\"nucleus\",\"1304\":\"undefined\",\"1305\":\"undefined\",\"1306\":\"nucleus\",\"1307\":\"undefined\",\"1308\":\"mitochondria\",\"1309\":\"undefined\",\"1310\":\"undefined\",\"1311\":\"undefined\",\"1312\":\"cytosol\",\"1313\":\"LD\",\"1314\":\"undefined\",\"1315\":\"nucleus\",\"1316\":\"undefined\",\"1317\":\"undefined\",\"1318\":\"undefined\",\"1319\":\"ER\",\"1320\":\"undefined\",\"1321\":\"undefined\",\"1322\":\"cytosol\",\"1323\":\"undefined\",\"1324\":\"undefined\",\"1325\":\"undefined\",\"1326\":\"nucleus\",\"1327\":\"NE\",\"1328\":\"mitochondria\",\"1329\":\"undefined\",\"1330\":\"LD\",\"1331\":\"undefined\",\"1332\":\"undefined\",\"1333\":\"undefined\",\"1334\":\"PM\",\"1335\":\"cytosol\",\"1336\":\"mitochondria\",\"1337\":\"mitochondria\",\"1338\":\"mitochondria\",\"1339\":\"mitochondria\",\"1340\":\"mitochondria\",\"1341\":\"mitochondria\",\"1342\":\"mitochondria\",\"1343\":\"mitochondria\",\"1344\":\"undefined\",\"1345\":\"mitochondria\",\"1346\":\"undefined\",\"1347\":\"mitochondria\",\"1348\":\"mitochondria\",\"1349\":\"undefined\",\"1350\":\"undefined\",\"1351\":\"undefined\",\"1352\":\"cytosol\",\"1353\":\"undefined\",\"1354\":\"cytosol\",\"1355\":\"mitochondria\",\"1356\":\"mitochondria\",\"1357\":\"undefined\",\"1358\":\"undefined\",\"1359\":\"undefined\",\"1360\":\"mitochondria\",\"1361\":\"vacuole\",\"1362\":\"cytosol\",\"1363\":\"undefined\",\"1364\":\"nucleus\",\"1365\":\"undefined\",\"1366\":\"nucleus\",\"1367\":\"cytosol\",\"1368\":\"cytosol\",\"1369\":\"ribosome\",\"1370\":\"cytosol\",\"1371\":\"PM\",\"1372\":\"undefined\",\"1373\":\"ribosome\",\"1374\":\"cytosol\",\"1375\":\"mitochondria\",\"1376\":\"undefined\",\"1377\":\"Golgi\",\"1378\":\"Golgi\",\"1379\":\"undefined\",\"1380\":\"mitochondria\",\"1381\":\"undefined\",\"1382\":\"undefined\",\"1383\":\"undefined\",\"1384\":\"mitochondria\",\"1385\":\"undefined\",\"1386\":\"undefined\",\"1387\":\"PM\",\"1388\":\"PM\",\"1389\":\"nucleus\",\"1390\":\"mitochondria\",\"1391\":\"undefined\",\"1392\":\"undefined\",\"1393\":\"undefined\",\"1394\":\"vacuole\",\"1395\":\"undefined\",\"1396\":\"undefined\",\"1397\":\"nucleus\",\"1398\":\"undefined\",\"1399\":\"undefined\",\"1400\":\"cytosol\",\"1401\":\"Golgi\",\"1402\":\"mitochondria\",\"1403\":\"undefined\",\"1404\":\"mitochondria\",\"1405\":\"mitochondria\",\"1406\":\"nucleus\",\"1407\":\"Golgi\",\"1408\":\"Golgi\",\"1409\":\"nucleus\",\"1410\":\"peroxisome\",\"1411\":\"ER\",\"1412\":\"LD\",\"1413\":\"undefined\",\"1414\":\"nucleus\",\"1415\":\"cytosol\",\"1416\":\"undefined\",\"1417\":\"cytosol\",\"1418\":\"undefined\",\"1419\":\"mitochondria\",\"1420\":\"Golgi\",\"1421\":\"mitochondria\",\"1422\":\"PM\",\"1423\":\"vacuole\",\"1424\":\"undefined\",\"1425\":\"Golgi\",\"1426\":\"undefined\",\"1427\":\"mitochondria\",\"1428\":\"nucleus\",\"1429\":\"mitochondria\",\"1430\":\"undefined\",\"1431\":\"mitochondria\",\"1432\":\"undefined\",\"1433\":\"ER\",\"1434\":\"NE\",\"1435\":\"undefined\",\"1436\":\"PM\",\"1437\":\"cytosol\",\"1438\":\"undefined\",\"1439\":\"nucleus\",\"1440\":\"undefined\",\"1441\":\"undefined\",\"1442\":\"undefined\",\"1443\":\"undefined\",\"1444\":\"nucleus\",\"1445\":\"undefined\",\"1446\":\"undefined\",\"1447\":\"undefined\",\"1448\":\"cytosol\",\"1449\":\"ER\",\"1450\":\"undefined\",\"1451\":\"undefined\",\"1452\":\"undefined\",\"1453\":\"mitochondria\",\"1454\":\"cytosol\",\"1455\":\"PM\",\"1456\":\"undefined\",\"1457\":\"undefined\",\"1458\":\"undefined\",\"1459\":\"undefined\",\"1460\":\"undefined\",\"1461\":\"vacuole\",\"1462\":\"vacuole\",\"1463\":\"PM\",\"1464\":\"undefined\",\"1465\":\"ER\",\"1466\":\"nucleus\",\"1467\":\"undefined\",\"1468\":\"nucleus\",\"1469\":\"ER\",\"1470\":\"undefined\",\"1471\":\"PM\",\"1472\":\"nucleus\",\"1473\":\"ER\",\"1474\":\"undefined\",\"1475\":\"undefined\",\"1476\":\"undefined\",\"1477\":\"undefined\",\"1478\":\"undefined\",\"1479\":\"undefined\",\"1480\":\"undefined\",\"1481\":\"ER\",\"1482\":\"undefined\",\"1483\":\"undefined\",\"1484\":\"undefined\",\"1485\":\"undefined\",\"1486\":\"mitochondria\",\"1487\":\"mitochondria\",\"1488\":\"Golgi\",\"1489\":\"undefined\",\"1490\":\"nucleus\",\"1491\":\"undefined\",\"1492\":\"vacuole\",\"1493\":\"undefined\",\"1494\":\"undefined\",\"1495\":\"undefined\",\"1496\":\"mitochondria\",\"1497\":\"mitochondria\",\"1498\":\"undefined\",\"1499\":\"undefined\",\"1500\":\"vacuole\",\"1501\":\"undefined\",\"1502\":\"undefined\",\"1503\":\"nucleus\",\"1504\":\"undefined\",\"1505\":\"undefined\",\"1506\":\"undefined\",\"1507\":\"undefined\",\"1508\":\"undefined\",\"1509\":\"undefined\",\"1510\":\"undefined\",\"1511\":\"mitochondria\",\"1512\":\"undefined\",\"1513\":\"undefined\",\"1514\":\"nucleus\",\"1515\":\"undefined\",\"1516\":\"ER\",\"1517\":\"undefined\",\"1518\":\"undefined\",\"1519\":\"cytosol\",\"1520\":\"cytosol\",\"1521\":\"ER\",\"1522\":\"undefined\",\"1523\":\"undefined\",\"1524\":\"nucleus\",\"1525\":\"mitochondria\",\"1526\":\"undefined\",\"1527\":\"LD\",\"1528\":\"undefined\",\"1529\":\"undefined\",\"1530\":\"cytosol\",\"1531\":\"undefined\",\"1532\":\"proteasome\",\"1533\":\"cytosol\",\"1534\":\"ER\",\"1535\":\"undefined\",\"1536\":\"cytosol\",\"1537\":\"nucleus\",\"1538\":\"nucleus\",\"1539\":\"undefined\",\"1540\":\"undefined\",\"1541\":\"undefined\",\"1542\":\"undefined\",\"1543\":\"undefined\",\"1544\":\"undefined\",\"1545\":\"undefined\",\"1546\":\"undefined\",\"1547\":\"undefined\",\"1548\":\"ER\",\"1549\":\"undefined\",\"1550\":\"undefined\",\"1551\":\"cytosol\",\"1552\":\"ribosome\",\"1553\":\"ER\",\"1554\":\"mitochondria\",\"1555\":\"cytosol\",\"1556\":\"cytosol\",\"1557\":\"undefined\",\"1558\":\"ribosome\",\"1559\":\"nucleus\",\"1560\":\"undefined\",\"1561\":\"mitochondria\",\"1562\":\"cytosol\",\"1563\":\"undefined\",\"1564\":\"undefined\",\"1565\":\"nucleus\",\"1566\":\"cytosol\",\"1567\":\"undefined\",\"1568\":\"undefined\",\"1569\":\"cytosol\",\"1570\":\"Golgi\",\"1571\":\"undefined\",\"1572\":\"vacuole\",\"1573\":\"undefined\",\"1574\":\"undefined\",\"1575\":\"undefined\",\"1576\":\"undefined\",\"1577\":\"undefined\",\"1578\":\"vacuole\",\"1579\":\"ribosome\",\"1580\":\"undefined\",\"1581\":\"mitochondria\",\"1582\":\"undefined\",\"1583\":\"undefined\",\"1584\":\"proteasome\",\"1585\":\"undefined\",\"1586\":\"undefined\",\"1587\":\"undefined\",\"1588\":\"ER\",\"1589\":\"undefined\",\"1590\":\"undefined\",\"1591\":\"ER\",\"1592\":\"cytosol\",\"1593\":\"undefined\",\"1594\":\"nucleus\",\"1595\":\"nucleus\",\"1596\":\"nucleus\",\"1597\":\"ER\",\"1598\":\"nucleus\",\"1599\":\"undefined\",\"1600\":\"undefined\",\"1601\":\"nucleus\",\"1602\":\"undefined\",\"1603\":\"cytosol\",\"1604\":\"nucleus\",\"1605\":\"undefined\",\"1606\":\"cytosol\",\"1607\":\"undefined\",\"1608\":\"undefined\",\"1609\":\"undefined\",\"1610\":\"undefined\",\"1611\":\"undefined\",\"1612\":\"undefined\",\"1613\":\"nucleus\",\"1614\":\"undefined\",\"1615\":\"undefined\",\"1616\":\"nucleus\",\"1617\":\"mitochondria\",\"1618\":\"ER\",\"1619\":\"undefined\",\"1620\":\"undefined\",\"1621\":\"undefined\",\"1622\":\"undefined\",\"1623\":\"ER\",\"1624\":\"undefined\",\"1625\":\"vacuole\",\"1626\":\"undefined\",\"1627\":\"undefined\",\"1628\":\"mitochondria\",\"1629\":\"undefined\",\"1630\":\"undefined\",\"1631\":\"nucleus\",\"1632\":\"undefined\",\"1633\":\"vacuole\",\"1634\":\"undefined\",\"1635\":\"undefined\",\"1636\":\"undefined\",\"1637\":\"undefined\",\"1638\":\"undefined\",\"1639\":\"nucleus\",\"1640\":\"undefined\",\"1641\":\"undefined\",\"1642\":\"undefined\",\"1643\":\"undefined\",\"1644\":\"cytosol\",\"1645\":\"undefined\",\"1646\":\"undefined\",\"1647\":\"undefined\",\"1648\":\"undefined\",\"1649\":\"undefined\",\"1650\":\"undefined\",\"1651\":\"vacuole\",\"1652\":\"cytosol\",\"1653\":\"ER\",\"1654\":\"undefined\",\"1655\":\"ER\",\"1656\":\"undefined\",\"1657\":\"NE\",\"1658\":\"nucleus\",\"1659\":\"nucleus\",\"1660\":\"mitochondria\",\"1661\":\"mitochondria\",\"1662\":\"proteasome\",\"1663\":\"undefined\",\"1664\":\"ER\",\"1665\":\"nucleus\",\"1666\":\"undefined\",\"1667\":\"mitochondria\",\"1668\":\"undefined\",\"1669\":\"nucleus\",\"1670\":\"undefined\",\"1671\":\"undefined\",\"1672\":\"undefined\",\"1673\":\"mitochondria\",\"1674\":\"nucleus\",\"1675\":\"undefined\",\"1676\":\"undefined\",\"1677\":\"nucleus\",\"1678\":\"undefined\",\"1679\":\"nucleus\",\"1680\":\"undefined\",\"1681\":\"PM\",\"1682\":\"vacuole\",\"1683\":\"nucleus\",\"1684\":\"undefined\",\"1685\":\"undefined\",\"1686\":\"undefined\",\"1687\":\"undefined\",\"1688\":\"undefined\",\"1689\":\"vacuole\",\"1690\":\"nucleus\",\"1691\":\"Golgi\",\"1692\":\"vacuole\",\"1693\":\"undefined\",\"1694\":\"undefined\",\"1695\":\"mitochondria\",\"1696\":\"undefined\",\"1697\":\"cytosol\",\"1698\":\"undefined\",\"1699\":\"cytosol\",\"1700\":\"NE\",\"1701\":\"mitochondria\",\"1702\":\"nucleus\",\"1703\":\"undefined\",\"1704\":\"ER\",\"1705\":\"PM\",\"1706\":\"PM\",\"1707\":\"undefined\",\"1708\":\"undefined\",\"1709\":\"undefined\",\"1710\":\"cytosol\",\"1711\":\"undefined\",\"1712\":\"PM\",\"1713\":\"PM\",\"1714\":\"undefined\",\"1715\":\"mitochondria\",\"1716\":\"ER\",\"1717\":\"undefined\",\"1718\":\"nucleus\",\"1719\":\"Golgi\",\"1720\":\"undefined\",\"1721\":\"ER\",\"1722\":\"undefined\",\"1723\":\"undefined\",\"1724\":\"undefined\",\"1725\":\"undefined\",\"1726\":\"nucleus\",\"1727\":\"cytosol\",\"1728\":\"cytosol\",\"1729\":\"cytosol\",\"1730\":\"cytosol\",\"1731\":\"undefined\",\"1732\":\"undefined\",\"1733\":\"undefined\",\"1734\":\"undefined\",\"1735\":\"undefined\",\"1736\":\"undefined\",\"1737\":\"Golgi\",\"1738\":\"Golgi\",\"1739\":\"undefined\",\"1740\":\"vacuole\",\"1741\":\"vacuole\",\"1742\":\"undefined\",\"1743\":\"undefined\",\"1744\":\"undefined\",\"1745\":\"undefined\",\"1746\":\"undefined\",\"1747\":\"nucleus\",\"1748\":\"mitochondria\",\"1749\":\"PM\",\"1750\":\"Golgi\",\"1751\":\"undefined\",\"1752\":\"undefined\",\"1753\":\"undefined\",\"1754\":\"undefined\",\"1755\":\"mitochondria\",\"1756\":\"undefined\",\"1757\":\"undefined\",\"1758\":\"undefined\",\"1759\":\"undefined\",\"1760\":\"undefined\",\"1761\":\"undefined\",\"1762\":\"undefined\",\"1763\":\"mitochondria\",\"1764\":\"undefined\",\"1765\":\"nucleus\",\"1766\":\"undefined\",\"1767\":\"NE\",\"1768\":\"undefined\",\"1769\":\"undefined\",\"1770\":\"NE\",\"1771\":\"undefined\",\"1772\":\"undefined\",\"1773\":\"cytosol\",\"1774\":\"nucleus\",\"1775\":\"undefined\",\"1776\":\"undefined\",\"1777\":\"undefined\",\"1778\":\"undefined\",\"1779\":\"cytosol\",\"1780\":\"mitochondria\",\"1781\":\"NE\",\"1782\":\"mitochondria\",\"1783\":\"mitochondria\",\"1784\":\"undefined\",\"1785\":\"undefined\",\"1786\":\"undefined\",\"1787\":\"undefined\",\"1788\":\"ER\",\"1789\":\"undefined\",\"1790\":\"nucleus\",\"1791\":\"undefined\",\"1792\":\"undefined\",\"1793\":\"mitochondria\",\"1794\":\"PM\",\"1795\":\"undefined\",\"1796\":\"PM\",\"1797\":\"vacuole\",\"1798\":\"Golgi\",\"1799\":\"undefined\",\"1800\":\"undefined\",\"1801\":\"undefined\",\"1802\":\"ribosome\",\"1803\":\"undefined\",\"1804\":\"undefined\",\"1805\":\"undefined\",\"1806\":\"undefined\",\"1807\":\"mitochondria\",\"1808\":\"mitochondria\",\"1809\":\"cytosol\",\"1810\":\"undefined\",\"1811\":\"undefined\",\"1812\":\"undefined\",\"1813\":\"undefined\",\"1814\":\"vacuole\",\"1815\":\"mitochondria\",\"1816\":\"cytosol\",\"1817\":\"undefined\",\"1818\":\"vacuole\",\"1819\":\"PM\",\"1820\":\"cytosol\",\"1821\":\"cytosol\",\"1822\":\"undefined\",\"1823\":\"nucleus\",\"1824\":\"nucleus\",\"1825\":\"ER\",\"1826\":\"nucleus\",\"1827\":\"Golgi\",\"1828\":\"undefined\",\"1829\":\"nucleus\",\"1830\":\"undefined\",\"1831\":\"undefined\",\"1832\":\"nucleus\",\"1833\":\"cytosol\",\"1834\":\"undefined\",\"1835\":\"nucleus\",\"1836\":\"undefined\",\"1837\":\"Golgi\",\"1838\":\"nucleus\",\"1839\":\"mitochondria\",\"1840\":\"nucleus\",\"1841\":\"undefined\",\"1842\":\"proteasome\",\"1843\":\"nucleus\",\"1844\":\"undefined\",\"1845\":\"undefined\",\"1846\":\"undefined\",\"1847\":\"cytosol\",\"1848\":\"ER\",\"1849\":\"nucleus\",\"1850\":\"undefined\",\"1851\":\"undefined\",\"1852\":\"undefined\",\"1853\":\"undefined\",\"1854\":\"undefined\",\"1855\":\"undefined\",\"1856\":\"undefined\",\"1857\":\"undefined\",\"1858\":\"mitochondria\",\"1859\":\"undefined\",\"1860\":\"mitochondria\",\"1861\":\"mitochondria\",\"1862\":\"mitochondria\",\"1863\":\"cytosol\",\"1864\":\"nucleus\",\"1865\":\"ER\",\"1866\":\"undefined\",\"1867\":\"undefined\",\"1868\":\"undefined\",\"1869\":\"NE\",\"1870\":\"NE\",\"1871\":\"cytosol\",\"1872\":\"undefined\",\"1873\":\"undefined\",\"1874\":\"undefined\",\"1875\":\"undefined\",\"1876\":\"ER\",\"1877\":\"undefined\",\"1878\":\"nucleus\",\"1879\":\"undefined\",\"1880\":\"undefined\",\"1881\":\"mitochondria\",\"1882\":\"undefined\",\"1883\":\"PM\",\"1884\":\"undefined\",\"1885\":\"nucleus\",\"1886\":\"undefined\",\"1887\":\"undefined\",\"1888\":\"Golgi\",\"1889\":\"mitochondria\",\"1890\":\"undefined\",\"1891\":\"undefined\",\"1892\":\"cytosol\",\"1893\":\"undefined\",\"1894\":\"vacuole\",\"1895\":\"nucleus\",\"1896\":\"undefined\",\"1897\":\"undefined\",\"1898\":\"undefined\",\"1899\":\"undefined\",\"1900\":\"undefined\",\"1901\":\"undefined\",\"1902\":\"undefined\",\"1903\":\"mitochondria\",\"1904\":\"cytosol\",\"1905\":\"undefined\",\"1906\":\"ER\",\"1907\":\"undefined\",\"1908\":\"undefined\",\"1909\":\"ribosome\",\"1910\":\"mitochondria\",\"1911\":\"undefined\",\"1912\":\"proteasome\",\"1913\":\"proteasome\",\"1914\":\"LD\",\"1915\":\"undefined\",\"1916\":\"ER\",\"1917\":\"undefined\",\"1918\":\"ER\",\"1919\":\"ER\",\"1920\":\"undefined\",\"1921\":\"proteasome\",\"1922\":\"undefined\",\"1923\":\"vacuole\",\"1924\":\"nucleus\",\"1925\":\"undefined\",\"1926\":\"mitochondria\",\"1927\":\"vacuole\",\"1928\":\"ER\",\"1929\":\"cytosol\",\"1930\":\"nucleus\",\"1931\":\"ER\",\"1932\":\"undefined\",\"1933\":\"undefined\",\"1934\":\"undefined\",\"1935\":\"undefined\",\"1936\":\"nucleus\",\"1937\":\"undefined\",\"1938\":\"ER\",\"1939\":\"mitochondria\",\"1940\":\"nucleus\",\"1941\":\"undefined\",\"1942\":\"mitochondria\",\"1943\":\"undefined\",\"1944\":\"ER\",\"1945\":\"NE\",\"1946\":\"Golgi\",\"1947\":\"cytosol\",\"1948\":\"cytosol\",\"1949\":\"mitochondria\",\"1950\":\"nucleus\",\"1951\":\"undefined\",\"1952\":\"undefined\",\"1953\":\"undefined\",\"1954\":\"undefined\",\"1955\":\"undefined\",\"1956\":\"undefined\",\"1957\":\"NE\",\"1958\":\"cytosol\",\"1959\":\"undefined\",\"1960\":\"undefined\",\"1961\":\"undefined\",\"1962\":\"nucleus\",\"1963\":\"nucleus\",\"1964\":\"undefined\",\"1965\":\"cytosol\",\"1966\":\"nucleus\",\"1967\":\"undefined\",\"1968\":\"undefined\",\"1969\":\"undefined\",\"1970\":\"NE\",\"1971\":\"undefined\",\"1972\":\"undefined\",\"1973\":\"cytosol\",\"1974\":\"undefined\",\"1975\":\"undefined\",\"1976\":\"undefined\",\"1977\":\"PM\",\"1978\":\"cytosol\",\"1979\":\"mitochondria\",\"1980\":\"undefined\",\"1981\":\"undefined\",\"1982\":\"undefined\",\"1983\":\"mitochondria\",\"1984\":\"mitochondria\",\"1985\":\"nucleus\",\"1986\":\"ER\",\"1987\":\"vacuole\",\"1988\":\"Golgi\",\"1989\":\"nucleus\",\"1990\":\"cytosol\",\"1991\":\"nucleus\",\"1992\":\"undefined\",\"1993\":\"undefined\",\"1994\":\"cytosol\",\"1995\":\"mitochondria\",\"1996\":\"undefined\",\"1997\":\"undefined\",\"1998\":\"undefined\",\"1999\":\"undefined\",\"2000\":\"undefined\",\"2001\":\"undefined\",\"2002\":\"undefined\",\"2003\":\"undefined\",\"2004\":\"undefined\",\"2005\":\"undefined\",\"2006\":\"undefined\",\"2007\":\"undefined\",\"2008\":\"undefined\",\"2009\":\"ER\",\"2010\":\"nucleus\",\"2011\":\"ER\",\"2012\":\"nucleus\",\"2013\":\"cytosol\",\"2014\":\"undefined\",\"2015\":\"undefined\",\"2016\":\"ER\",\"2017\":\"Golgi\",\"2018\":\"undefined\",\"2019\":\"undefined\",\"2020\":\"undefined\",\"2021\":\"undefined\",\"2022\":\"undefined\",\"2023\":\"undefined\",\"2024\":\"undefined\",\"2025\":\"ER\",\"2026\":\"undefined\",\"2027\":\"undefined\",\"2028\":\"undefined\",\"2029\":\"undefined\",\"2030\":\"undefined\",\"2031\":\"undefined\",\"2032\":\"undefined\",\"2033\":\"undefined\",\"2034\":\"nucleus\",\"2035\":\"undefined\",\"2036\":\"undefined\",\"2037\":\"undefined\",\"2038\":\"undefined\",\"2039\":\"undefined\",\"2040\":\"undefined\",\"2041\":\"undefined\",\"2042\":\"PM\",\"2043\":\"undefined\",\"2044\":\"undefined\",\"2045\":\"undefined\",\"2046\":\"vacuole\",\"2047\":\"mitochondria\",\"2048\":\"undefined\",\"2049\":\"undefined\",\"2050\":\"nucleus\",\"2051\":\"ER\",\"2052\":\"undefined\",\"2053\":\"undefined\",\"2054\":\"undefined\",\"2055\":\"PM\",\"2056\":\"undefined\",\"2057\":\"nucleus\",\"2058\":\"PM\",\"2059\":\"ribosome\",\"2060\":\"undefined\",\"2061\":\"ribosome\",\"2062\":\"cytosol\",\"2063\":\"undefined\",\"2064\":\"cytosol\",\"2065\":\"ER\",\"2066\":\"undefined\",\"2067\":\"undefined\",\"2068\":\"undefined\",\"2069\":\"undefined\",\"2070\":\"undefined\",\"2071\":\"ribosome\",\"2072\":\"vacuole\",\"2073\":\"undefined\",\"2074\":\"undefined\",\"2075\":\"undefined\",\"2076\":\"undefined\",\"2077\":\"nucleus\",\"2078\":\"undefined\",\"2079\":\"cytosol\",\"2080\":\"nucleus\",\"2081\":\"undefined\",\"2082\":\"ER\",\"2083\":\"undefined\",\"2084\":\"nucleus\",\"2085\":\"undefined\",\"2086\":\"peroxisome\",\"2087\":\"undefined\",\"2088\":\"undefined\",\"2089\":\"undefined\",\"2090\":\"undefined\",\"2091\":\"cytosol\",\"2092\":\"nucleus\",\"2093\":\"undefined\",\"2094\":\"undefined\",\"2095\":\"undefined\",\"2096\":\"undefined\",\"2097\":\"undefined\",\"2098\":\"undefined\",\"2099\":\"undefined\",\"2100\":\"undefined\",\"2101\":\"nucleus\",\"2102\":\"cytosol\",\"2103\":\"undefined\",\"2104\":\"mitochondria\",\"2105\":\"undefined\",\"2106\":\"nucleus\",\"2107\":\"mitochondria\",\"2108\":\"mitochondria\",\"2109\":\"ER\",\"2110\":\"cytosol\",\"2111\":\"mitochondria\",\"2112\":\"cytosol\",\"2113\":\"cytosol\",\"2114\":\"cytosol\",\"2115\":\"nucleus\",\"2116\":\"mitochondria\",\"2117\":\"undefined\",\"2118\":\"undefined\",\"2119\":\"cytosol\",\"2120\":\"undefined\",\"2121\":\"nucleus\",\"2122\":\"undefined\",\"2123\":\"undefined\",\"2124\":\"nucleus\",\"2125\":\"undefined\",\"2126\":\"undefined\",\"2127\":\"undefined\",\"2128\":\"undefined\",\"2129\":\"undefined\",\"2130\":\"vacuole\",\"2131\":\"undefined\",\"2132\":\"undefined\",\"2133\":\"undefined\",\"2134\":\"cytosol\",\"2135\":\"undefined\",\"2136\":\"undefined\",\"2137\":\"undefined\",\"2138\":\"undefined\",\"2139\":\"undefined\",\"2140\":\"undefined\",\"2141\":\"nucleus\",\"2142\":\"undefined\",\"2143\":\"undefined\",\"2144\":\"vacuole\",\"2145\":\"nucleus\",\"2146\":\"proteasome\",\"2147\":\"undefined\",\"2148\":\"undefined\",\"2149\":\"ER\",\"2150\":\"proteasome\",\"2151\":\"mitochondria\",\"2152\":\"nucleus\",\"2153\":\"undefined\",\"2154\":\"undefined\",\"2155\":\"undefined\",\"2156\":\"undefined\",\"2157\":\"undefined\",\"2158\":\"undefined\",\"2159\":\"nucleus\",\"2160\":\"undefined\",\"2161\":\"undefined\",\"2162\":\"undefined\",\"2163\":\"ER\",\"2164\":\"undefined\",\"2165\":\"mitochondria\",\"2166\":\"undefined\",\"2167\":\"undefined\",\"2168\":\"undefined\",\"2169\":\"undefined\",\"2170\":\"ER\",\"2171\":\"undefined\",\"2172\":\"undefined\",\"2173\":\"nucleus\",\"2174\":\"undefined\",\"2175\":\"undefined\",\"2176\":\"undefined\",\"2177\":\"undefined\",\"2178\":\"mitochondria\",\"2179\":\"ribosome\",\"2180\":\"cytosol\",\"2181\":\"nucleus\",\"2182\":\"undefined\",\"2183\":\"cytosol\",\"2184\":\"NE\",\"2185\":\"undefined\",\"2186\":\"undefined\",\"2187\":\"nucleus\",\"2188\":\"nucleus\",\"2189\":\"nucleus\",\"2190\":\"undefined\",\"2191\":\"mitochondria\",\"2192\":\"undefined\",\"2193\":\"cytosol\",\"2194\":\"undefined\",\"2195\":\"undefined\",\"2196\":\"undefined\",\"2197\":\"undefined\",\"2198\":\"nucleus\",\"2199\":\"undefined\",\"2200\":\"undefined\",\"2201\":\"undefined\",\"2202\":\"ER\",\"2203\":\"undefined\",\"2204\":\"nucleus\",\"2205\":\"undefined\",\"2206\":\"undefined\",\"2207\":\"undefined\",\"2208\":\"ER\",\"2209\":\"cytosol\",\"2210\":\"undefined\",\"2211\":\"ER\",\"2212\":\"nucleus\",\"2213\":\"Golgi\",\"2214\":\"Golgi\",\"2215\":\"cytosol\",\"2216\":\"undefined\",\"2217\":\"ribosome\",\"2218\":\"PM\",\"2219\":\"undefined\",\"2220\":\"undefined\",\"2221\":\"nucleus\",\"2222\":\"undefined\",\"2223\":\"ER\",\"2224\":\"undefined\",\"2225\":\"undefined\",\"2226\":\"undefined\",\"2227\":\"undefined\",\"2228\":\"undefined\",\"2229\":\"mitochondria\",\"2230\":\"undefined\",\"2231\":\"undefined\",\"2232\":\"undefined\",\"2233\":\"nucleus\",\"2234\":\"nucleus\",\"2235\":\"undefined\",\"2236\":\"undefined\",\"2237\":\"undefined\",\"2238\":\"cytosol\",\"2239\":\"mitochondria\",\"2240\":\"undefined\",\"2241\":\"undefined\",\"2242\":\"undefined\",\"2243\":\"undefined\",\"2244\":\"undefined\",\"2245\":\"NE\",\"2246\":\"vacuole\",\"2247\":\"undefined\",\"2248\":\"undefined\",\"2249\":\"NE\",\"2250\":\"undefined\",\"2251\":\"vacuole\",\"2252\":\"nucleus\",\"2253\":\"nucleus\",\"2254\":\"cytosol\",\"2255\":\"vacuole\",\"2256\":\"nucleus\",\"2257\":\"mitochondria\",\"2258\":\"undefined\",\"2259\":\"undefined\",\"2260\":\"undefined\",\"2261\":\"undefined\",\"2262\":\"undefined\",\"2263\":\"undefined\",\"2264\":\"cytosol\",\"2265\":\"undefined\",\"2266\":\"undefined\",\"2267\":\"undefined\",\"2268\":\"nucleus\",\"2269\":\"undefined\",\"2270\":\"undefined\",\"2271\":\"undefined\",\"2272\":\"undefined\",\"2273\":\"cytosol\",\"2274\":\"undefined\",\"2275\":\"cytosol\",\"2276\":\"cytosol\",\"2277\":\"cytosol\",\"2278\":\"Golgi\",\"2279\":\"undefined\",\"2280\":\"mitochondria\",\"2281\":\"undefined\",\"2282\":\"undefined\",\"2283\":\"ER\",\"2284\":\"undefined\",\"2285\":\"undefined\",\"2286\":\"undefined\",\"2287\":\"mitochondria\",\"2288\":\"mitochondria\",\"2289\":\"cytosol\",\"2290\":\"undefined\",\"2291\":\"undefined\",\"2292\":\"peroxisome\",\"2293\":\"mitochondria\",\"2294\":\"ER\",\"2295\":\"undefined\",\"2296\":\"mitochondria\",\"2297\":\"undefined\",\"2298\":\"undefined\",\"2299\":\"undefined\",\"2300\":\"undefined\",\"2301\":\"vacuole\",\"2302\":\"nucleus\",\"2303\":\"undefined\",\"2304\":\"undefined\",\"2305\":\"undefined\",\"2306\":\"undefined\",\"2307\":\"ER\",\"2308\":\"undefined\",\"2309\":\"vacuole\",\"2310\":\"nucleus\",\"2311\":\"undefined\",\"2312\":\"mitochondria\",\"2313\":\"undefined\",\"2314\":\"ribosome\",\"2315\":\"ER\",\"2316\":\"nucleus\",\"2317\":\"undefined\",\"2318\":\"mitochondria\",\"2319\":\"undefined\",\"2320\":\"ER\",\"2321\":\"mitochondria\",\"2322\":\"undefined\",\"2323\":\"cytosol\",\"2324\":\"undefined\",\"2325\":\"undefined\",\"2326\":\"undefined\",\"2327\":\"undefined\",\"2328\":\"ER\",\"2329\":\"cytosol\",\"2330\":\"undefined\",\"2331\":\"undefined\",\"2332\":\"mitochondria\",\"2333\":\"mitochondria\",\"2334\":\"mitochondria\",\"2335\":\"undefined\",\"2336\":\"vacuole\",\"2337\":\"undefined\",\"2338\":\"undefined\",\"2339\":\"undefined\",\"2340\":\"undefined\",\"2341\":\"vacuole\",\"2342\":\"ribosome\",\"2343\":\"cytosol\",\"2344\":\"undefined\",\"2345\":\"undefined\",\"2346\":\"vacuole\",\"2347\":\"NE\",\"2348\":\"mitochondria\",\"2349\":\"ER\",\"2350\":\"cytosol\",\"2351\":\"cytosol\",\"2352\":\"mitochondria\",\"2353\":\"ribosome\",\"2354\":\"ribosome\",\"2355\":\"mitochondria\",\"2356\":\"mitochondria\",\"2357\":\"cytosol\",\"2358\":\"PM\",\"2359\":\"ribosome\",\"2360\":\"NE\",\"2361\":\"NE\",\"2362\":\"undefined\",\"2363\":\"undefined\",\"2364\":\"undefined\",\"2365\":\"nucleus\",\"2366\":\"undefined\",\"2367\":\"undefined\",\"2368\":\"ER\",\"2369\":\"PM\",\"2370\":\"undefined\",\"2371\":\"mitochondria\",\"2372\":\"undefined\",\"2373\":\"mitochondria\",\"2374\":\"undefined\",\"2375\":\"undefined\",\"2376\":\"undefined\",\"2377\":\"undefined\",\"2378\":\"undefined\",\"2379\":\"nucleus\",\"2380\":\"undefined\",\"2381\":\"nucleus\",\"2382\":\"nucleus\",\"2383\":\"cytosol\",\"2384\":\"Golgi\",\"2385\":\"undefined\",\"2386\":\"mitochondria\",\"2387\":\"undefined\",\"2388\":\"undefined\",\"2389\":\"undefined\",\"2390\":\"cytosol\",\"2391\":\"nucleus\",\"2392\":\"nucleus\",\"2393\":\"undefined\",\"2394\":\"undefined\",\"2395\":\"undefined\",\"2396\":\"mitochondria\",\"2397\":\"undefined\",\"2398\":\"undefined\",\"2399\":\"ribosome\",\"2400\":\"ribosome\",\"2401\":\"undefined\",\"2402\":\"undefined\",\"2403\":\"undefined\",\"2404\":\"undefined\",\"2405\":\"mitochondria\",\"2406\":\"undefined\",\"2407\":\"undefined\",\"2408\":\"undefined\",\"2409\":\"undefined\",\"2410\":\"undefined\",\"2411\":\"cytosol\",\"2412\":\"NE\",\"2413\":\"undefined\",\"2414\":\"ER\",\"2415\":\"ER\",\"2416\":\"NE\",\"2417\":\"cytosol\",\"2418\":\"mitochondria\",\"2419\":\"undefined\",\"2420\":\"PM\",\"2421\":\"vacuole\",\"2422\":\"undefined\",\"2423\":\"undefined\",\"2424\":\"undefined\",\"2425\":\"undefined\",\"2426\":\"ER\",\"2427\":\"undefined\",\"2428\":\"cytosol\",\"2429\":\"undefined\",\"2430\":\"undefined\",\"2431\":\"undefined\",\"2432\":\"nucleus\",\"2433\":\"cytosol\",\"2434\":\"undefined\",\"2435\":\"ER\",\"2436\":\"undefined\",\"2437\":\"PM\",\"2438\":\"Golgi\",\"2439\":\"undefined\",\"2440\":\"undefined\",\"2441\":\"nucleus\",\"2442\":\"undefined\",\"2443\":\"undefined\",\"2444\":\"undefined\",\"2445\":\"mitochondria\",\"2446\":\"undefined\",\"2447\":\"ER\",\"2448\":\"undefined\",\"2449\":\"undefined\",\"2450\":\"undefined\",\"2451\":\"Golgi\",\"2452\":\"mitochondria\",\"2453\":\"undefined\",\"2454\":\"undefined\",\"2455\":\"nucleus\",\"2456\":\"undefined\",\"2457\":\"cytosol\",\"2458\":\"nucleus\",\"2459\":\"Golgi\",\"2460\":\"undefined\",\"2461\":\"undefined\",\"2462\":\"undefined\",\"2463\":\"undefined\",\"2464\":\"undefined\",\"2465\":\"peroxisome\",\"2466\":\"undefined\",\"2467\":\"undefined\",\"2468\":\"Golgi\",\"2469\":\"undefined\",\"2470\":\"undefined\",\"2471\":\"cytosol\",\"2472\":\"peroxisome\",\"2473\":\"nucleus\",\"2474\":\"nucleus\",\"2475\":\"undefined\",\"2476\":\"ER\",\"2477\":\"PM\",\"2478\":\"nucleus\",\"2479\":\"undefined\",\"2480\":\"undefined\",\"2481\":\"nucleus\",\"2482\":\"undefined\",\"2483\":\"nucleus\",\"2484\":\"undefined\",\"2485\":\"undefined\",\"2486\":\"mitochondria\",\"2487\":\"undefined\",\"2488\":\"undefined\",\"2489\":\"ER\",\"2490\":\"cytosol\",\"2491\":\"ER\",\"2492\":\"undefined\",\"2493\":\"undefined\",\"2494\":\"mitochondria\",\"2495\":\"undefined\",\"2496\":\"nucleus\",\"2497\":\"mitochondria\",\"2498\":\"undefined\",\"2499\":\"undefined\",\"2500\":\"undefined\",\"2501\":\"undefined\",\"2502\":\"undefined\",\"2503\":\"undefined\",\"2504\":\"undefined\",\"2505\":\"undefined\",\"2506\":\"ER\",\"2507\":\"undefined\",\"2508\":\"undefined\",\"2509\":\"undefined\",\"2510\":\"undefined\",\"2511\":\"vacuole\",\"2512\":\"ER\",\"2513\":\"mitochondria\",\"2514\":\"Golgi\",\"2515\":\"undefined\",\"2516\":\"ER\",\"2517\":\"cytosol\",\"2518\":\"nucleus\",\"2519\":\"undefined\",\"2520\":\"undefined\",\"2521\":\"undefined\",\"2522\":\"mitochondria\",\"2523\":\"nucleus\",\"2524\":\"undefined\",\"2525\":\"undefined\",\"2526\":\"undefined\",\"2527\":\"undefined\",\"2528\":\"undefined\",\"2529\":\"mitochondria\",\"2530\":\"mitochondria\",\"2531\":\"ribosome\",\"2532\":\"ER\",\"2533\":\"undefined\",\"2534\":\"undefined\",\"2535\":\"undefined\",\"2536\":\"nucleus\",\"2537\":\"undefined\",\"2538\":\"PM\",\"2539\":\"undefined\",\"2540\":\"undefined\",\"2541\":\"undefined\",\"2542\":\"undefined\",\"2543\":\"nucleus\",\"2544\":\"PM\",\"2545\":\"ER\",\"2546\":\"nucleus\",\"2547\":\"undefined\",\"2548\":\"nucleus\",\"2549\":\"undefined\",\"2550\":\"nucleus\",\"2551\":\"undefined\",\"2552\":\"undefined\",\"2553\":\"mitochondria\",\"2554\":\"undefined\",\"2555\":\"undefined\",\"2556\":\"Golgi\",\"2557\":\"undefined\",\"2558\":\"vacuole\",\"2559\":\"undefined\",\"2560\":\"nucleus\",\"2561\":\"undefined\",\"2562\":\"PM\",\"2563\":\"undefined\",\"2564\":\"undefined\",\"2565\":\"undefined\",\"2566\":\"undefined\",\"2567\":\"vacuole\",\"2568\":\"mitochondria\",\"2569\":\"undefined\",\"2570\":\"undefined\",\"2571\":\"undefined\",\"2572\":\"mitochondria\",\"2573\":\"undefined\",\"2574\":\"cytosol\",\"2575\":\"undefined\",\"2576\":\"undefined\",\"2577\":\"PM\",\"2578\":\"undefined\",\"2579\":\"mitochondria\",\"2580\":\"nucleus\",\"2581\":\"undefined\",\"2582\":\"undefined\",\"2583\":\"undefined\",\"2584\":\"mitochondria\",\"2585\":\"undefined\",\"2586\":\"undefined\",\"2587\":\"PM\",\"2588\":\"undefined\",\"2589\":\"PM\",\"2590\":\"undefined\",\"2591\":\"nucleus\",\"2592\":\"undefined\",\"2593\":\"undefined\",\"2594\":\"undefined\",\"2595\":\"undefined\",\"2596\":\"nucleus\",\"2597\":\"nucleus\",\"2598\":\"undefined\",\"2599\":\"undefined\",\"2600\":\"undefined\",\"2601\":\"PM\",\"2602\":\"PM\",\"2603\":\"PM\",\"2604\":\"undefined\",\"2605\":\"nucleus\",\"2606\":\"undefined\",\"2607\":\"nucleus\",\"2608\":\"proteasome\",\"2609\":\"undefined\",\"2610\":\"nucleus\",\"2611\":\"nucleus\",\"2612\":\"mitochondria\",\"2613\":\"undefined\",\"2614\":\"undefined\",\"2615\":\"cytosol\",\"2616\":\"undefined\",\"2617\":\"nucleus\",\"2618\":\"undefined\",\"2619\":\"nucleus\",\"2620\":\"ER\",\"2621\":\"nucleus\",\"2622\":\"undefined\",\"2623\":\"nucleus\",\"2624\":\"cytosol\",\"2625\":\"undefined\",\"2626\":\"mitochondria\",\"2627\":\"mitochondria\",\"2628\":\"ER\",\"2629\":\"mitochondria\",\"2630\":\"undefined\",\"2631\":\"undefined\",\"2632\":\"undefined\",\"2633\":\"undefined\",\"2634\":\"ER\",\"2635\":\"undefined\",\"2636\":\"undefined\",\"2637\":\"nucleus\",\"2638\":\"undefined\",\"2639\":\"mitochondria\",\"2640\":\"cytosol\",\"2641\":\"undefined\",\"2642\":\"undefined\",\"2643\":\"undefined\",\"2644\":\"nucleus\",\"2645\":\"nucleus\",\"2646\":\"undefined\",\"2647\":\"undefined\",\"2648\":\"undefined\",\"2649\":\"undefined\",\"2650\":\"undefined\",\"2651\":\"undefined\",\"2652\":\"undefined\",\"2653\":\"undefined\",\"2654\":\"cytosol\",\"2655\":\"undefined\",\"2656\":\"undefined\",\"2657\":\"nucleus\",\"2658\":\"vacuole\",\"2659\":\"undefined\",\"2660\":\"undefined\",\"2661\":\"ER\",\"2662\":\"undefined\",\"2663\":\"undefined\",\"2664\":\"nucleus\",\"2665\":\"undefined\",\"2666\":\"undefined\",\"2667\":\"undefined\",\"2668\":\"undefined\",\"2669\":\"undefined\",\"2670\":\"nucleus\",\"2671\":\"undefined\",\"2672\":\"undefined\",\"2673\":\"undefined\",\"2674\":\"undefined\",\"2675\":\"ER\",\"2676\":\"undefined\",\"2677\":\"undefined\",\"2678\":\"nucleus\",\"2679\":\"mitochondria\",\"2680\":\"nucleus\",\"2681\":\"ER\",\"2682\":\"undefined\",\"2683\":\"mitochondria\",\"2684\":\"nucleus\",\"2685\":\"PM\",\"2686\":\"undefined\",\"2687\":\"undefined\",\"2688\":\"undefined\",\"2689\":\"undefined\",\"2690\":\"cytosol\",\"2691\":\"undefined\",\"2692\":\"undefined\",\"2693\":\"undefined\",\"2694\":\"cytosol\",\"2695\":\"undefined\",\"2696\":\"undefined\",\"2697\":\"cytosol\",\"2698\":\"undefined\",\"2699\":\"ER\",\"2700\":\"undefined\",\"2701\":\"cytosol\",\"2702\":\"undefined\",\"2703\":\"cytosol\",\"2704\":\"nucleus\",\"2705\":\"undefined\",\"2706\":\"undefined\",\"2707\":\"undefined\",\"2708\":\"undefined\",\"2709\":\"undefined\",\"2710\":\"undefined\",\"2711\":\"undefined\",\"2712\":\"nucleus\",\"2713\":\"cytosol\",\"2714\":\"nucleus\",\"2715\":\"undefined\",\"2716\":\"undefined\",\"2717\":\"ER\",\"2718\":\"nucleus\",\"2719\":\"nucleus\",\"2720\":\"undefined\",\"2721\":\"undefined\",\"2722\":\"nucleus\",\"2723\":\"undefined\",\"2724\":\"undefined\",\"2725\":\"Golgi\",\"2726\":\"undefined\",\"2727\":\"undefined\",\"2728\":\"ER\",\"2729\":\"PM\",\"2730\":\"undefined\",\"2731\":\"Golgi\",\"2732\":\"undefined\",\"2733\":\"undefined\",\"2734\":\"undefined\",\"2735\":\"undefined\",\"2736\":\"mitochondria\",\"2737\":\"undefined\",\"2738\":\"nucleus\",\"2739\":\"nucleus\",\"2740\":\"cytosol\",\"2741\":\"undefined\",\"2742\":\"NE\",\"2743\":\"nucleus\",\"2744\":\"PM\",\"2745\":\"undefined\",\"2746\":\"undefined\",\"2747\":\"NE\",\"2748\":\"cytosol\",\"2749\":\"undefined\",\"2750\":\"cytosol\",\"2751\":\"undefined\",\"2752\":\"undefined\",\"2753\":\"ER\",\"2754\":\"mitochondria\",\"2755\":\"nucleus\",\"2756\":\"nucleus\",\"2757\":\"undefined\",\"2758\":\"nucleus\",\"2759\":\"nucleus\",\"2760\":\"undefined\",\"2761\":\"cytosol\",\"2762\":\"undefined\",\"2763\":\"undefined\",\"2764\":\"undefined\",\"2765\":\"undefined\",\"2766\":\"undefined\",\"2767\":\"undefined\",\"2768\":\"cytosol\",\"2769\":\"mitochondria\",\"2770\":\"nucleus\",\"2771\":\"ribosome\",\"2772\":\"undefined\",\"2773\":\"mitochondria\",\"2774\":\"undefined\",\"2775\":\"nucleus\",\"2776\":\"vacuole\",\"2777\":\"undefined\",\"2778\":\"cytosol\",\"2779\":\"undefined\",\"2780\":\"peroxisome\",\"2781\":\"undefined\",\"2782\":\"mitochondria\",\"2783\":\"undefined\",\"2784\":\"undefined\",\"2785\":\"mitochondria\",\"2786\":\"ribosome\",\"2787\":\"PM\",\"2788\":\"nucleus\",\"2789\":\"undefined\",\"2790\":\"undefined\",\"2791\":\"undefined\",\"2792\":\"PM\",\"2793\":\"cytosol\",\"2794\":\"undefined\",\"2795\":\"nucleus\",\"2796\":\"undefined\",\"2797\":\"nucleus\",\"2798\":\"vacuole\",\"2799\":\"undefined\",\"2800\":\"nucleus\",\"2801\":\"mitochondria\",\"2802\":\"cytosol\",\"2803\":\"undefined\",\"2804\":\"Golgi\",\"2805\":\"undefined\",\"2806\":\"mitochondria\",\"2807\":\"undefined\",\"2808\":\"cytosol\",\"2809\":\"nucleus\",\"2810\":\"nucleus\",\"2811\":\"mitochondria\",\"2812\":\"mitochondria\",\"2813\":\"nucleus\",\"2814\":\"undefined\",\"2815\":\"nucleus\",\"2816\":\"undefined\",\"2817\":\"undefined\",\"2818\":\"undefined\",\"2819\":\"mitochondria\",\"2820\":\"undefined\",\"2821\":\"nucleus\",\"2822\":\"Golgi\",\"2823\":\"undefined\",\"2824\":\"undefined\",\"2825\":\"mitochondria\",\"2826\":\"undefined\",\"2827\":\"mitochondria\",\"2828\":\"ribosome\",\"2829\":\"PM\",\"2830\":\"undefined\",\"2831\":\"proteasome\",\"2832\":\"undefined\",\"2833\":\"cytosol\",\"2834\":\"nucleus\",\"2835\":\"ER\",\"2836\":\"undefined\",\"2837\":\"undefined\",\"2838\":\"NE\",\"2839\":\"ER\",\"2840\":\"mitochondria\",\"2841\":\"vacuole\",\"2842\":\"nucleus\",\"2843\":\"undefined\",\"2844\":\"undefined\",\"2845\":\"undefined\",\"2846\":\"undefined\",\"2847\":\"undefined\",\"2848\":\"ribosome\",\"2849\":\"nucleus\",\"2850\":\"nucleus\",\"2851\":\"NE\",\"2852\":\"nucleus\",\"2853\":\"mitochondria\",\"2854\":\"undefined\",\"2855\":\"undefined\",\"2856\":\"undefined\",\"2857\":\"undefined\",\"2858\":\"NE\",\"2859\":\"NE\",\"2860\":\"undefined\",\"2861\":\"undefined\",\"2862\":\"undefined\",\"2863\":\"NE\",\"2864\":\"vacuole\",\"2865\":\"ribosome\",\"2866\":\"undefined\",\"2867\":\"undefined\",\"2868\":\"undefined\",\"2869\":\"mitochondria\",\"2870\":\"mitochondria\",\"2871\":\"ER\",\"2872\":\"undefined\",\"2873\":\"mitochondria\",\"2874\":\"mitochondria\",\"2875\":\"PM\",\"2876\":\"undefined\",\"2877\":\"cytosol\",\"2878\":\"ER\",\"2879\":\"undefined\",\"2880\":\"undefined\",\"2881\":\"undefined\",\"2882\":\"undefined\",\"2883\":\"undefined\",\"2884\":\"undefined\",\"2885\":\"undefined\",\"2886\":\"undefined\",\"2887\":\"cytosol\",\"2888\":\"undefined\",\"2889\":\"undefined\",\"2890\":\"vacuole\",\"2891\":\"undefined\",\"2892\":\"undefined\",\"2893\":\"nucleus\",\"2894\":\"undefined\",\"2895\":\"cytosol\",\"2896\":\"nucleus\",\"2897\":\"undefined\",\"2898\":\"undefined\",\"2899\":\"nucleus\",\"2900\":\"vacuole\",\"2901\":\"mitochondria\",\"2902\":\"undefined\",\"2903\":\"peroxisome\",\"2904\":\"undefined\",\"2905\":\"undefined\",\"2906\":\"nucleus\",\"2907\":\"undefined\",\"2908\":\"undefined\",\"2909\":\"undefined\",\"2910\":\"mitochondria\",\"2911\":\"undefined\",\"2912\":\"undefined\",\"2913\":\"nucleus\",\"2914\":\"undefined\",\"2915\":\"undefined\",\"2916\":\"undefined\",\"2917\":\"undefined\",\"2918\":\"undefined\",\"2919\":\"ER\",\"2920\":\"ER\",\"2921\":\"nucleus\",\"2922\":\"undefined\",\"2923\":\"mitochondria\",\"2924\":\"cytosol\",\"2925\":\"undefined\",\"2926\":\"undefined\",\"2927\":\"undefined\",\"2928\":\"undefined\",\"2929\":\"mitochondria\",\"2930\":\"undefined\",\"2931\":\"vacuole\",\"2932\":\"undefined\",\"2933\":\"mitochondria\",\"2934\":\"cytosol\",\"2935\":\"undefined\",\"2936\":\"mitochondria\",\"2937\":\"undefined\",\"2938\":\"undefined\",\"2939\":\"nucleus\",\"2940\":\"NE\",\"2941\":\"nucleus\",\"2942\":\"cytosol\",\"2943\":\"undefined\",\"2944\":\"vacuole\",\"2945\":\"undefined\",\"2946\":\"undefined\",\"2947\":\"mitochondria\",\"2948\":\"nucleus\",\"2949\":\"undefined\",\"2950\":\"undefined\",\"2951\":\"undefined\",\"2952\":\"ER\",\"2953\":\"undefined\",\"2954\":\"undefined\",\"2955\":\"undefined\",\"2956\":\"undefined\",\"2957\":\"undefined\",\"2958\":\"undefined\",\"2959\":\"mitochondria\",\"2960\":\"mitochondria\",\"2961\":\"undefined\",\"2962\":\"undefined\",\"2963\":\"nucleus\",\"2964\":\"undefined\",\"2965\":\"undefined\",\"2966\":\"undefined\",\"2967\":\"undefined\",\"2968\":\"undefined\",\"2969\":\"undefined\",\"2970\":\"cytosol\",\"2971\":\"cytosol\",\"2972\":\"undefined\",\"2973\":\"PM\",\"2974\":\"nucleus\",\"2975\":\"ER\",\"2976\":\"nucleus\",\"2977\":\"undefined\",\"2978\":\"mitochondria\",\"2979\":\"cytosol\",\"2980\":\"PM\",\"2981\":\"undefined\",\"2982\":\"undefined\",\"2983\":\"undefined\",\"2984\":\"undefined\",\"2985\":\"undefined\",\"2986\":\"ER\",\"2987\":\"undefined\",\"2988\":\"undefined\",\"2989\":\"PM\",\"2990\":\"undefined\",\"2991\":\"PM\",\"2992\":\"undefined\",\"2993\":\"Golgi\",\"2994\":\"undefined\",\"2995\":\"undefined\",\"2996\":\"undefined\",\"2997\":\"Golgi\",\"2998\":\"cytosol\",\"2999\":\"undefined\",\"3000\":\"undefined\",\"3001\":\"undefined\",\"3002\":\"NE\",\"3003\":\"mitochondria\",\"3004\":\"ER\",\"3005\":\"undefined\",\"3006\":\"undefined\",\"3007\":\"ER\",\"3008\":\"undefined\",\"3009\":\"undefined\",\"3010\":\"nucleus\",\"3011\":\"undefined\",\"3012\":\"undefined\",\"3013\":\"nucleus\",\"3014\":\"undefined\",\"3015\":\"undefined\",\"3016\":\"undefined\",\"3017\":\"undefined\",\"3018\":\"undefined\",\"3019\":\"undefined\",\"3020\":\"undefined\",\"3021\":\"undefined\",\"3022\":\"nucleus\",\"3023\":\"undefined\",\"3024\":\"undefined\",\"3025\":\"NE\",\"3026\":\"undefined\",\"3027\":\"undefined\",\"3028\":\"undefined\",\"3029\":\"mitochondria\",\"3030\":\"undefined\",\"3031\":\"undefined\",\"3032\":\"nucleus\",\"3033\":\"undefined\",\"3034\":\"nucleus\",\"3035\":\"ER\",\"3036\":\"undefined\",\"3037\":\"undefined\",\"3038\":\"undefined\",\"3039\":\"undefined\",\"3040\":\"nucleus\",\"3041\":\"undefined\",\"3042\":\"undefined\",\"3043\":\"undefined\",\"3044\":\"undefined\",\"3045\":\"nucleus\",\"3046\":\"mitochondria\",\"3047\":\"nucleus\",\"3048\":\"undefined\",\"3049\":\"undefined\",\"3050\":\"mitochondria\",\"3051\":\"nucleus\",\"3052\":\"undefined\",\"3053\":\"undefined\",\"3054\":\"undefined\",\"3055\":\"undefined\",\"3056\":\"proteasome\",\"3057\":\"undefined\",\"3058\":\"undefined\",\"3059\":\"ER\",\"3060\":\"undefined\",\"3061\":\"undefined\",\"3062\":\"undefined\",\"3063\":\"vacuole\",\"3064\":\"undefined\",\"3065\":\"undefined\",\"3066\":\"undefined\",\"3067\":\"undefined\",\"3068\":\"nucleus\",\"3069\":\"cytosol\",\"3070\":\"undefined\",\"3071\":\"undefined\",\"3072\":\"undefined\",\"3073\":\"nucleus\",\"3074\":\"ER\",\"3075\":\"undefined\",\"3076\":\"undefined\",\"3077\":\"undefined\",\"3078\":\"nucleus\",\"3079\":\"undefined\",\"3080\":\"nucleus\",\"3081\":\"nucleus\",\"3082\":\"ER\",\"3083\":\"undefined\",\"3084\":\"PM\",\"3085\":\"nucleus\",\"3086\":\"undefined\",\"3087\":\"PM\",\"3088\":\"undefined\",\"3089\":\"undefined\",\"3090\":\"undefined\",\"3091\":\"nucleus\",\"3092\":\"nucleus\",\"3093\":\"undefined\",\"3094\":\"undefined\",\"3095\":\"undefined\",\"3096\":\"undefined\",\"3097\":\"cytosol\",\"3098\":\"nucleus\",\"3099\":\"undefined\",\"3100\":\"cytosol\",\"3101\":\"undefined\",\"3102\":\"nucleus\",\"3103\":\"undefined\",\"3104\":\"undefined\",\"3105\":\"undefined\",\"3106\":\"mitochondria\",\"3107\":\"undefined\",\"3108\":\"undefined\",\"3109\":\"Golgi\",\"3110\":\"undefined\",\"3111\":\"undefined\",\"3112\":\"cytosol\",\"3113\":\"undefined\",\"3114\":\"undefined\",\"3115\":\"undefined\",\"3116\":\"undefined\",\"3117\":\"undefined\",\"3118\":\"undefined\",\"3119\":\"mitochondria\",\"3120\":\"undefined\",\"3121\":\"cytosol\",\"3122\":\"nucleus\",\"3123\":\"undefined\",\"3124\":\"undefined\",\"3125\":\"undefined\",\"3126\":\"mitochondria\",\"3127\":\"undefined\",\"3128\":\"vacuole\",\"3129\":\"undefined\",\"3130\":\"Golgi\",\"3131\":\"nucleus\",\"3132\":\"undefined\",\"3133\":\"undefined\",\"3134\":\"undefined\",\"3135\":\"nucleus\",\"3136\":\"undefined\",\"3137\":\"nucleus\",\"3138\":\"ER\",\"3139\":\"mitochondria\",\"3140\":\"undefined\",\"3141\":\"undefined\",\"3142\":\"undefined\",\"3143\":\"Golgi\",\"3144\":\"undefined\",\"3145\":\"cytosol\",\"3146\":\"nucleus\",\"3147\":\"undefined\",\"3148\":\"undefined\",\"3149\":\"undefined\",\"3150\":\"undefined\",\"3151\":\"nucleus\",\"3152\":\"undefined\",\"3153\":\"cytosol\",\"3154\":\"cytosol\",\"3155\":\"ER\",\"3156\":\"undefined\",\"3157\":\"vacuole\",\"3158\":\"mitochondria\",\"3159\":\"ER\",\"3160\":\"undefined\",\"3161\":\"ER\",\"3162\":\"undefined\",\"3163\":\"ER\",\"3164\":\"vacuole\",\"3165\":\"undefined\",\"3166\":\"cytosol\",\"3167\":\"nucleus\",\"3168\":\"nucleus\",\"3169\":\"undefined\",\"3170\":\"nucleus\",\"3171\":\"Golgi\",\"3172\":\"PM\",\"3173\":\"ER\",\"3174\":\"PM\",\"3175\":\"undefined\",\"3176\":\"nucleus\",\"3177\":\"NE\",\"3178\":\"undefined\",\"3179\":\"undefined\",\"3180\":\"nucleus\",\"3181\":\"undefined\",\"3182\":\"nucleus\",\"3183\":\"cytosol\",\"3184\":\"undefined\",\"3185\":\"undefined\",\"3186\":\"vacuole\",\"3187\":\"undefined\",\"3188\":\"undefined\",\"3189\":\"undefined\",\"3190\":\"ER\",\"3191\":\"undefined\",\"3192\":\"undefined\",\"3193\":\"cytosol\",\"3194\":\"undefined\",\"3195\":\"nucleus\",\"3196\":\"undefined\",\"3197\":\"undefined\",\"3198\":\"undefined\",\"3199\":\"cytosol\",\"3200\":\"mitochondria\",\"3201\":\"undefined\",\"3202\":\"ER\",\"3203\":\"cytosol\",\"3204\":\"undefined\",\"3205\":\"nucleus\",\"3206\":\"undefined\",\"3207\":\"undefined\",\"3208\":\"cytosol\",\"3209\":\"mitochondria\",\"3210\":\"undefined\",\"3211\":\"vacuole\",\"3212\":\"cytosol\",\"3213\":\"undefined\",\"3214\":\"vacuole\",\"3215\":\"undefined\",\"3216\":\"undefined\",\"3217\":\"mitochondria\",\"3218\":\"undefined\",\"3219\":\"nucleus\",\"3220\":\"undefined\",\"3221\":\"nucleus\",\"3222\":\"nucleus\",\"3223\":\"undefined\",\"3224\":\"nucleus\",\"3225\":\"undefined\",\"3226\":\"undefined\",\"3227\":\"mitochondria\",\"3228\":\"undefined\",\"3229\":\"undefined\",\"3230\":\"nucleus\",\"3231\":\"undefined\",\"3232\":\"nucleus\",\"3233\":\"undefined\",\"3234\":\"undefined\",\"3235\":\"undefined\",\"3236\":\"Golgi\",\"3237\":\"proteasome\",\"3238\":\"undefined\",\"3239\":\"nucleus\",\"3240\":\"ER\",\"3241\":\"undefined\",\"3242\":\"undefined\",\"3243\":\"undefined\",\"3244\":\"undefined\",\"3245\":\"mitochondria\",\"3246\":\"undefined\",\"3247\":\"cytosol\",\"3248\":\"undefined\",\"3249\":\"cytosol\",\"3250\":\"nucleus\",\"3251\":\"nucleus\",\"3252\":\"ER\",\"3253\":\"undefined\",\"3254\":\"undefined\",\"3255\":\"undefined\",\"3256\":\"undefined\",\"3257\":\"nucleus\",\"3258\":\"nucleus\",\"3259\":\"undefined\",\"3260\":\"undefined\",\"3261\":\"nucleus\",\"3262\":\"nucleus\",\"3263\":\"nucleus\",\"3264\":\"nucleus\",\"3265\":\"PM\",\"3266\":\"undefined\",\"3267\":\"undefined\",\"3268\":\"cytosol\",\"3269\":\"undefined\",\"3270\":\"nucleus\",\"3271\":\"PM\",\"3272\":\"undefined\",\"3273\":\"undefined\",\"3274\":\"undefined\",\"3275\":\"undefined\",\"3276\":\"undefined\",\"3277\":\"undefined\",\"3278\":\"nucleus\",\"3279\":\"undefined\",\"3280\":\"undefined\",\"3281\":\"Golgi\",\"3282\":\"undefined\",\"3283\":\"undefined\",\"3284\":\"undefined\",\"3285\":\"undefined\",\"3286\":\"undefined\",\"3287\":\"undefined\",\"3288\":\"undefined\",\"3289\":\"cytosol\",\"3290\":\"undefined\",\"3291\":\"undefined\",\"3292\":\"PM\",\"3293\":\"undefined\",\"3294\":\"undefined\",\"3295\":\"nucleus\",\"3296\":\"cytosol\",\"3297\":\"mitochondria\",\"3298\":\"undefined\",\"3299\":\"peroxisome\",\"3300\":\"undefined\",\"3301\":\"nucleus\",\"3302\":\"nucleus\",\"3303\":\"ER\",\"3304\":\"mitochondria\",\"3305\":\"nucleus\",\"3306\":\"nucleus\",\"3307\":\"undefined\",\"3308\":\"cytosol\",\"3309\":\"undefined\",\"3310\":\"undefined\",\"3311\":\"undefined\",\"3312\":\"mitochondria\",\"3313\":\"undefined\",\"3314\":\"undefined\",\"3315\":\"undefined\",\"3316\":\"NE\",\"3317\":\"nucleus\",\"3318\":\"undefined\",\"3319\":\"undefined\",\"3320\":\"nucleus\",\"3321\":\"mitochondria\",\"3322\":\"nucleus\",\"3323\":\"nucleus\",\"3324\":\"undefined\",\"3325\":\"nucleus\",\"3326\":\"undefined\",\"3327\":\"ER\",\"3328\":\"undefined\",\"3329\":\"undefined\",\"3330\":\"mitochondria\",\"3331\":\"undefined\",\"3332\":\"undefined\",\"3333\":\"undefined\",\"3334\":\"mitochondria\",\"3335\":\"nucleus\",\"3336\":\"undefined\",\"3337\":\"undefined\",\"3338\":\"undefined\",\"3339\":\"undefined\",\"3340\":\"undefined\",\"3341\":\"undefined\",\"3342\":\"PM\",\"3343\":\"nucleus\",\"3344\":\"undefined\",\"3345\":\"undefined\",\"3346\":\"undefined\",\"3347\":\"cytosol\",\"3348\":\"undefined\",\"3349\":\"vacuole\",\"3350\":\"undefined\",\"3351\":\"undefined\",\"3352\":\"undefined\",\"3353\":\"undefined\",\"3354\":\"undefined\",\"3355\":\"undefined\",\"3356\":\"undefined\",\"3357\":\"undefined\",\"3358\":\"mitochondria\",\"3359\":\"PM\",\"3360\":\"undefined\",\"3361\":\"undefined\",\"3362\":\"undefined\",\"3363\":\"undefined\",\"3364\":\"undefined\",\"3365\":\"undefined\",\"3366\":\"undefined\",\"3367\":\"undefined\",\"3368\":\"undefined\",\"3369\":\"ER\",\"3370\":\"undefined\",\"3371\":\"nucleus\",\"3372\":\"nucleus\",\"3373\":\"vacuole\",\"3374\":\"undefined\",\"3375\":\"cytosol\",\"3376\":\"nucleus\",\"3377\":\"undefined\",\"3378\":\"vacuole\",\"3379\":\"undefined\",\"3380\":\"undefined\",\"3381\":\"ER\",\"3382\":\"undefined\",\"3383\":\"cytosol\",\"3384\":\"undefined\",\"3385\":\"undefined\",\"3386\":\"nucleus\",\"3387\":\"cytosol\",\"3388\":\"undefined\",\"3389\":\"undefined\",\"3390\":\"PM\",\"3391\":\"undefined\",\"3392\":\"undefined\",\"3393\":\"undefined\",\"3394\":\"undefined\",\"3395\":\"undefined\",\"3396\":\"LD\",\"3397\":\"undefined\",\"3398\":\"PM\",\"3399\":\"undefined\",\"3400\":\"ER\",\"3401\":\"undefined\",\"3402\":\"undefined\",\"3403\":\"nucleus\",\"3404\":\"undefined\",\"3405\":\"undefined\",\"3406\":\"undefined\",\"3407\":\"vacuole\",\"3408\":\"nucleus\",\"3409\":\"nucleus\",\"3410\":\"undefined\",\"3411\":\"undefined\",\"3412\":\"nucleus\",\"3413\":\"undefined\",\"3414\":\"PM\",\"3415\":\"undefined\",\"3416\":\"nucleus\",\"3417\":\"undefined\",\"3418\":\"nucleus\",\"3419\":\"mitochondria\",\"3420\":\"undefined\",\"3421\":\"undefined\",\"3422\":\"undefined\",\"3423\":\"nucleus\",\"3424\":\"undefined\",\"3425\":\"ER\",\"3426\":\"Golgi\",\"3427\":\"PM\",\"3428\":\"nucleus\",\"3429\":\"mitochondria\",\"3430\":\"PM\",\"3431\":\"ER\",\"3432\":\"undefined\",\"3433\":\"undefined\",\"3434\":\"undefined\",\"3435\":\"nucleus\",\"3436\":\"mitochondria\",\"3437\":\"undefined\",\"3438\":\"undefined\",\"3439\":\"cytosol\",\"3440\":\"undefined\",\"3441\":\"undefined\",\"3442\":\"cytosol\",\"3443\":\"undefined\",\"3444\":\"undefined\",\"3445\":\"undefined\",\"3446\":\"undefined\",\"3447\":\"undefined\",\"3448\":\"nucleus\",\"3449\":\"undefined\",\"3450\":\"nucleus\",\"3451\":\"PM\",\"3452\":\"undefined\",\"3453\":\"PM\",\"3454\":\"undefined\",\"3455\":\"undefined\",\"3456\":\"undefined\",\"3457\":\"vacuole\",\"3458\":\"nucleus\",\"3459\":\"nucleus\",\"3460\":\"undefined\",\"3461\":\"undefined\",\"3462\":\"undefined\",\"3463\":\"undefined\",\"3464\":\"undefined\",\"3465\":\"undefined\",\"3466\":\"undefined\",\"3467\":\"undefined\",\"3468\":\"undefined\",\"3469\":\"nucleus\",\"3470\":\"ER\",\"3471\":\"nucleus\",\"3472\":\"nucleus\",\"3473\":\"nucleus\",\"3474\":\"undefined\",\"3475\":\"mitochondria\",\"3476\":\"undefined\",\"3477\":\"undefined\",\"3478\":\"undefined\",\"3479\":\"undefined\",\"3480\":\"undefined\",\"3481\":\"undefined\",\"3482\":\"nucleus\",\"3483\":\"undefined\",\"3484\":\"nucleus\",\"3485\":\"undefined\",\"3486\":\"undefined\",\"3487\":\"proteasome\",\"3488\":\"cytosol\",\"3489\":\"mitochondria\",\"3490\":\"nucleus\",\"3491\":\"undefined\",\"3492\":\"undefined\",\"3493\":\"undefined\",\"3494\":\"PM\",\"3495\":\"nucleus\",\"3496\":\"undefined\",\"3497\":\"undefined\",\"3498\":\"undefined\",\"3499\":\"mitochondria\",\"3500\":\"mitochondria\",\"3501\":\"vacuole\",\"3502\":\"undefined\",\"3503\":\"undefined\",\"3504\":\"undefined\",\"3505\":\"undefined\",\"3506\":\"undefined\",\"3507\":\"nucleus\",\"3508\":\"vacuole\",\"3509\":\"nucleus\",\"3510\":\"cytosol\",\"3511\":\"undefined\",\"3512\":\"undefined\",\"3513\":\"undefined\",\"3514\":\"undefined\",\"3515\":\"undefined\",\"3516\":\"ER\",\"3517\":\"nucleus\",\"3518\":\"nucleus\",\"3519\":\"nucleus\",\"3520\":\"undefined\",\"3521\":\"undefined\",\"3522\":\"mitochondria\",\"3523\":\"cytosol\",\"3524\":\"cytosol\",\"3525\":\"cytosol\",\"3526\":\"undefined\",\"3527\":\"cytosol\",\"3528\":\"PM\",\"3529\":\"undefined\",\"3530\":\"undefined\",\"3531\":\"undefined\",\"3532\":\"undefined\",\"3533\":\"undefined\",\"3534\":\"vacuole\",\"3535\":\"nucleus\",\"3536\":\"undefined\",\"3537\":\"undefined\",\"3538\":\"vacuole\",\"3539\":\"undefined\",\"3540\":\"undefined\",\"3541\":\"undefined\",\"3542\":\"undefined\",\"3543\":\"cytosol\",\"3544\":\"nucleus\",\"3545\":\"nucleus\",\"3546\":\"undefined\",\"3547\":\"nucleus\",\"3548\":\"ER\",\"3549\":\"undefined\",\"3550\":\"mitochondria\",\"3551\":\"nucleus\",\"3552\":\"mitochondria\",\"3553\":\"undefined\",\"3554\":\"undefined\",\"3555\":\"nucleus\",\"3556\":\"undefined\",\"3557\":\"undefined\",\"3558\":\"cytosol\",\"3559\":\"LD\",\"3560\":\"undefined\",\"3561\":\"nucleus\",\"3562\":\"nucleus\",\"3563\":\"nucleus\",\"3564\":\"undefined\",\"3565\":\"undefined\",\"3566\":\"mitochondria\",\"3567\":\"undefined\",\"3568\":\"nucleus\",\"3569\":\"ER\",\"3570\":\"NE\",\"3571\":\"undefined\",\"3572\":\"undefined\",\"3573\":\"nucleus\",\"3574\":\"cytosol\",\"3575\":\"vacuole\",\"3576\":\"undefined\",\"3577\":\"undefined\",\"3578\":\"ER\",\"3579\":\"undefined\",\"3580\":\"undefined\",\"3581\":\"Golgi\",\"3582\":\"nucleus\",\"3583\":\"PM\",\"3584\":\"undefined\",\"3585\":\"undefined\",\"3586\":\"cytosol\",\"3587\":\"undefined\",\"3588\":\"undefined\",\"3589\":\"undefined\",\"3590\":\"PM\",\"3591\":\"cytosol\",\"3592\":\"undefined\",\"3593\":\"undefined\",\"3594\":\"nucleus\",\"3595\":\"undefined\",\"3596\":\"undefined\",\"3597\":\"ER\",\"3598\":\"undefined\",\"3599\":\"nucleus\",\"3600\":\"undefined\",\"3601\":\"undefined\",\"3602\":\"undefined\",\"3603\":\"undefined\",\"3604\":\"undefined\",\"3605\":\"nucleus\",\"3606\":\"undefined\",\"3607\":\"ER\",\"3608\":\"undefined\",\"3609\":\"nucleus\",\"3610\":\"nucleus\",\"3611\":\"ER\",\"3612\":\"undefined\",\"3613\":\"mitochondria\",\"3614\":\"mitochondria\",\"3615\":\"undefined\",\"3616\":\"undefined\",\"3617\":\"nucleus\",\"3618\":\"cytosol\",\"3619\":\"undefined\",\"3620\":\"undefined\",\"3621\":\"undefined\",\"3622\":\"undefined\",\"3623\":\"cytosol\",\"3624\":\"Golgi\",\"3625\":\"undefined\",\"3626\":\"undefined\",\"3627\":\"undefined\",\"3628\":\"undefined\",\"3629\":\"vacuole\",\"3630\":\"mitochondria\",\"3631\":\"undefined\",\"3632\":\"undefined\",\"3633\":\"undefined\",\"3634\":\"undefined\",\"3635\":\"undefined\",\"3636\":\"nucleus\",\"3637\":\"undefined\",\"3638\":\"undefined\",\"3639\":\"undefined\",\"3640\":\"undefined\",\"3641\":\"PM\",\"3642\":\"undefined\",\"3643\":\"mitochondria\",\"3644\":\"undefined\",\"3645\":\"undefined\",\"3646\":\"undefined\",\"3647\":\"vacuole\",\"3648\":\"undefined\",\"3649\":\"undefined\",\"3650\":\"undefined\",\"3651\":\"undefined\",\"3652\":\"proteasome\",\"3653\":\"undefined\",\"3654\":\"undefined\",\"3655\":\"undefined\",\"3656\":\"vacuole\",\"3657\":\"undefined\",\"3658\":\"undefined\",\"3659\":\"undefined\",\"3660\":\"undefined\",\"3661\":\"cytosol\",\"3662\":\"undefined\",\"3663\":\"Golgi\",\"3664\":\"undefined\",\"3665\":\"undefined\",\"3666\":\"undefined\",\"3667\":\"undefined\",\"3668\":\"undefined\",\"3669\":\"undefined\",\"3670\":\"mitochondria\",\"3671\":\"undefined\",\"3672\":\"undefined\",\"3673\":\"undefined\",\"3674\":\"undefined\",\"3675\":\"undefined\",\"3676\":\"undefined\",\"3677\":\"vacuole\",\"3678\":\"nucleus\",\"3679\":\"mitochondria\",\"3680\":\"undefined\",\"3681\":\"undefined\",\"3682\":\"mitochondria\",\"3683\":\"undefined\",\"3684\":\"undefined\",\"3685\":\"undefined\",\"3686\":\"undefined\",\"3687\":\"undefined\",\"3688\":\"undefined\",\"3689\":\"undefined\",\"3690\":\"nucleus\",\"3691\":\"vacuole\",\"3692\":\"undefined\",\"3693\":\"undefined\",\"3694\":\"undefined\",\"3695\":\"vacuole\",\"3696\":\"PM\",\"3697\":\"undefined\",\"3698\":\"nucleus\",\"3699\":\"nucleus\",\"3700\":\"undefined\",\"3701\":\"nucleus\",\"3702\":\"undefined\",\"3703\":\"mitochondria\",\"3704\":\"undefined\",\"3705\":\"undefined\",\"3706\":\"PM\",\"3707\":\"undefined\",\"3708\":\"nucleus\",\"3709\":\"undefined\",\"3710\":\"undefined\",\"3711\":\"PM\",\"3712\":\"undefined\",\"3713\":\"mitochondria\",\"3714\":\"mitochondria\",\"3715\":\"proteasome\",\"3716\":\"undefined\",\"3717\":\"ER\",\"3718\":\"undefined\",\"3719\":\"nucleus\",\"3720\":\"undefined\",\"3721\":\"nucleus\",\"3722\":\"undefined\",\"3723\":\"undefined\",\"3724\":\"ER\",\"3725\":\"ER\",\"3726\":\"ER\",\"3727\":\"nucleus\",\"3728\":\"undefined\",\"3729\":\"undefined\",\"3730\":\"undefined\",\"3731\":\"nucleus\",\"3732\":\"undefined\",\"3733\":\"undefined\",\"3734\":\"undefined\",\"3735\":\"undefined\",\"3736\":\"undefined\",\"3737\":\"undefined\",\"3738\":\"nucleus\",\"3739\":\"undefined\",\"3740\":\"undefined\",\"3741\":\"PM\",\"3742\":\"undefined\",\"3743\":\"undefined\",\"3744\":\"undefined\",\"3745\":\"NE\",\"3746\":\"undefined\",\"3747\":\"cytosol\",\"3748\":\"cytosol\",\"3749\":\"ER\",\"3750\":\"undefined\",\"3751\":\"undefined\",\"3752\":\"undefined\",\"3753\":\"undefined\",\"3754\":\"undefined\",\"3755\":\"undefined\",\"3756\":\"cytosol\",\"3757\":\"nucleus\",\"3758\":\"peroxisome\",\"3759\":\"cytosol\",\"3760\":\"nucleus\",\"3761\":\"undefined\",\"3762\":\"ER\",\"3763\":\"undefined\",\"3764\":\"undefined\",\"3765\":\"undefined\",\"3766\":\"vacuole\",\"3767\":\"undefined\",\"3768\":\"mitochondria\",\"3769\":\"nucleus\",\"3770\":\"undefined\",\"3771\":\"undefined\",\"3772\":\"undefined\",\"3773\":\"undefined\",\"3774\":\"nucleus\",\"3775\":\"cytosol\",\"3776\":\"undefined\",\"3777\":\"undefined\",\"3778\":\"nucleus\",\"3779\":\"undefined\",\"3780\":\"undefined\",\"3781\":\"undefined\",\"3782\":\"undefined\",\"3783\":\"undefined\",\"3784\":\"undefined\",\"3785\":\"nucleus\",\"3786\":\"mitochondria\",\"3787\":\"undefined\",\"3788\":\"undefined\",\"3789\":\"undefined\",\"3790\":\"undefined\",\"3791\":\"undefined\",\"3792\":\"nucleus\",\"3793\":\"undefined\",\"3794\":\"undefined\",\"3795\":\"undefined\",\"3796\":\"ribosome\",\"3797\":\"Golgi\",\"3798\":\"PM\",\"3799\":\"undefined\",\"3800\":\"cytosol\",\"3801\":\"nucleus\",\"3802\":\"vacuole\",\"3803\":\"undefined\",\"3804\":\"ER\",\"3805\":\"ER\",\"3806\":\"undefined\",\"3807\":\"undefined\",\"3808\":\"nucleus\",\"3809\":\"undefined\",\"3810\":\"mitochondria\",\"3811\":\"nucleus\",\"3812\":\"undefined\",\"3813\":\"ribosome\",\"3814\":\"undefined\",\"3815\":\"undefined\",\"3816\":\"undefined\",\"3817\":\"undefined\",\"3818\":\"undefined\",\"3819\":\"undefined\",\"3820\":\"undefined\",\"3821\":\"ribosome\",\"3822\":\"undefined\",\"3823\":\"undefined\",\"3824\":\"undefined\",\"3825\":\"undefined\",\"3826\":\"undefined\",\"3827\":\"undefined\",\"3828\":\"ribosome\",\"3829\":\"mitochondria\",\"3830\":\"undefined\",\"3831\":\"undefined\",\"3832\":\"undefined\",\"3833\":\"undefined\",\"3834\":\"mitochondria\",\"3835\":\"nucleus\",\"3836\":\"undefined\",\"3837\":\"undefined\",\"3838\":\"undefined\",\"3839\":\"undefined\",\"3840\":\"ER\",\"3841\":\"undefined\",\"3842\":\"nucleus\",\"3843\":\"undefined\",\"3844\":\"undefined\",\"3845\":\"vacuole\",\"3846\":\"undefined\",\"3847\":\"undefined\",\"3848\":\"undefined\",\"3849\":\"undefined\",\"3850\":\"undefined\",\"3851\":\"undefined\",\"3852\":\"cytosol\",\"3853\":\"ER\",\"3854\":\"nucleus\",\"3855\":\"nucleus\",\"3856\":\"ER\",\"3857\":\"undefined\",\"3858\":\"undefined\",\"3859\":\"undefined\",\"3860\":\"undefined\",\"3861\":\"cytosol\",\"3862\":\"undefined\",\"3863\":\"PM\",\"3864\":\"undefined\",\"3865\":\"ER\",\"3866\":\"cytosol\",\"3867\":\"undefined\",\"3868\":\"mitochondria\",\"3869\":\"undefined\",\"3870\":\"nucleus\",\"3871\":\"ER\",\"3872\":\"undefined\",\"3873\":\"undefined\",\"3874\":\"nucleus\",\"3875\":\"vacuole\",\"3876\":\"undefined\",\"3877\":\"undefined\",\"3878\":\"undefined\"},\"normalized profile?Tunicamycin_map1?01k\":{\"0\":0.217716762,\"1\":null,\"2\":0.2435572108,\"3\":0.1011883039,\"4\":0.1202723977,\"5\":0.106044239,\"6\":0.2223853665,\"7\":0.0866451657,\"8\":0.1935442552,\"9\":0.2452997712,\"10\":0.153170841,\"11\":0.0778133724,\"12\":0.0719358493,\"13\":0.2163025443,\"14\":null,\"15\":0.2166229879,\"16\":0.173198783,\"17\":0.1447457473,\"18\":0.1867340476,\"19\":0.2659242303,\"20\":0.3165455702,\"21\":0.2541173117,\"22\":0.3080246172,\"23\":0.2207091673,\"24\":0.1872152379,\"25\":null,\"26\":0.2488382447,\"27\":0.2681064341,\"28\":0.2328402703,\"29\":0.2659163875,\"30\":0.260521159,\"31\":0.2332770459,\"32\":0.3141432496,\"33\":0.2908966689,\"34\":0.1238284265,\"35\":0.2522038682,\"36\":0.1846578593,\"37\":null,\"38\":0.1820078034,\"39\":0.2572757618,\"40\":0.2340749514,\"41\":0.2511683943,\"42\":0.2534823098,\"43\":0.2576631567,\"44\":0.247899988,\"45\":0.2213192224,\"46\":0.2487039408,\"47\":0.2991816563,\"48\":0.2737283228,\"49\":0.2545819204,\"50\":0.2542769791,\"51\":0.2458035558,\"52\":0.2737892469,\"53\":null,\"54\":null,\"55\":0.135001272,\"56\":0.18715305,\"57\":0.1005678325,\"58\":0.1762976536,\"59\":0.2108704891,\"60\":0.2123597427,\"61\":0.0915075877,\"62\":0.1010450605,\"63\":0.2554649558,\"64\":0.2537540372,\"65\":0.2125949088,\"66\":0.1185750401,\"67\":0.1090902056,\"68\":0.1256337494,\"69\":0.2731059434,\"70\":0.149786635,\"71\":null,\"72\":0.2458059745,\"73\":0.2734554227,\"74\":0.2217461311,\"75\":0.2904920456,\"76\":0.2750360329,\"77\":0.1888503082,\"78\":0.265050339,\"79\":0.1205789113,\"80\":0.2721350879,\"81\":0.1820560874,\"82\":0.0510444547,\"83\":0.0836661929,\"84\":0.2276678747,\"85\":0.0368975356,\"86\":0.2884430397,\"87\":0.2787978195,\"88\":0.2389203515,\"89\":0.2313343315,\"90\":0.2457102461,\"91\":0.147450383,\"92\":0.0,\"93\":0.2651817717,\"94\":0.1886788141,\"95\":0.1807534878,\"96\":0.2053009024,\"97\":0.2546696049,\"98\":0.0973290856,\"99\":0.0991784907,\"100\":0.1158471553,\"101\":0.3168874807,\"102\":0.2060615346,\"103\":0.1325976696,\"104\":0.1323713411,\"105\":0.1969331717,\"106\":0.2499473396,\"107\":0.0807198808,\"108\":0.096430902,\"109\":0.0943938775,\"110\":0.0810331065,\"111\":0.0952700146,\"112\":0.0721867217,\"113\":0.0874952521,\"114\":0.0855202961,\"115\":0.0951494665,\"116\":0.0891329024,\"117\":0.0908537933,\"118\":0.1078121872,\"119\":0.1959656307,\"120\":0.2107366804,\"121\":0.1468073808,\"122\":0.2964785468,\"123\":0.1093086999,\"124\":0.1373974457,\"125\":0.0530023089,\"126\":0.2617857945,\"127\":null,\"128\":0.2703685477,\"129\":0.2517138551,\"130\":null,\"131\":0.1400556736,\"132\":0.2634908559,\"133\":0.0,\"134\":null,\"135\":0.1152917745,\"136\":0.1030398329,\"137\":0.2562329179,\"138\":0.0993371006,\"139\":0.2226536327,\"140\":0.0089640786,\"141\":0.10810296,\"142\":0.1354501656,\"143\":0.0,\"144\":0.0293913022,\"145\":0.1804312193,\"146\":0.1061287972,\"147\":0.1140164055,\"148\":0.1917274595,\"149\":0.0957108458,\"150\":0.2977429777,\"151\":0.0861247546,\"152\":0.1885973085,\"153\":0.0402642768,\"154\":null,\"155\":0.0,\"156\":0.3189684425,\"157\":0.2525494567,\"158\":0.2226432571,\"159\":0.2075258333,\"160\":0.2814613688,\"161\":0.2417703087,\"162\":0.2773976113,\"163\":0.0774780359,\"164\":0.2796302572,\"165\":0.0688030664,\"166\":0.2365053777,\"167\":null,\"168\":0.1977641333,\"169\":null,\"170\":0.2609723513,\"171\":0.255570493,\"172\":0.3181198661,\"173\":0.2013397302,\"174\":0.1137883289,\"175\":0.276526857,\"176\":0.2257457318,\"177\":0.2827006708,\"178\":0.2333014236,\"179\":0.1742613794,\"180\":0.1515024786,\"181\":null,\"182\":null,\"183\":0.1055370782,\"184\":0.2411891515,\"185\":0.2192347404,\"186\":0.2736275352,\"187\":0.1872647008,\"188\":0.0974166612,\"189\":0.2674757808,\"190\":0.278963561,\"191\":0.2313286207,\"192\":0.2670943674,\"193\":0.0996835356,\"194\":0.1316716576,\"195\":0.2539154339,\"196\":0.0877084128,\"197\":0.2645958992,\"198\":0.3454299159,\"199\":null,\"200\":null,\"201\":0.2631556845,\"202\":0.1787707794,\"203\":0.1234706022,\"204\":0.1538512678,\"205\":0.2780251652,\"206\":0.2518973641,\"207\":0.2935036476,\"208\":0.0991864327,\"209\":0.2505853449,\"210\":0.2489376151,\"211\":0.2738920463,\"212\":0.2143906085,\"213\":0.1561454058,\"214\":0.2265796191,\"215\":0.218852459,\"216\":null,\"217\":0.0315729202,\"218\":0.1204865252,\"219\":null,\"220\":0.1704049727,\"221\":0.1116917972,\"222\":0.1638302672,\"223\":null,\"224\":0.2849163188,\"225\":0.2359845497,\"226\":0.2620641486,\"227\":0.0507042254,\"228\":0.056666868,\"229\":0.2423828,\"230\":0.2408744056,\"231\":0.243449455,\"232\":0.0,\"233\":null,\"234\":0.2941568816,\"235\":0.2918673028,\"236\":null,\"237\":0.1032582999,\"238\":0.0868465411,\"239\":0.098292504,\"240\":0.0731135689,\"241\":null,\"242\":0.0492102881,\"243\":0.0227036576,\"244\":0.2661469933,\"245\":null,\"246\":0.2457827725,\"247\":0.1959896988,\"248\":0.0885975479,\"249\":0.0698592815,\"250\":0.077655355,\"251\":0.0924424147,\"252\":0.1049312774,\"253\":0.0821742469,\"254\":0.0933663179,\"255\":0.0907181834,\"256\":0.1002967192,\"257\":0.0932415084,\"258\":0.0859995655,\"259\":0.0814817259,\"260\":0.0750331174,\"261\":0.0744603967,\"262\":0.0837422148,\"263\":0.0930992528,\"264\":0.0847280528,\"265\":null,\"266\":0.0961101046,\"267\":0.093011723,\"268\":0.0765006326,\"269\":0.2540018716,\"270\":0.2629611148,\"271\":null,\"272\":0.0933083536,\"273\":0.2586108003,\"274\":0.2266690941,\"275\":0.2883387597,\"276\":0.2871789011,\"277\":0.211316096,\"278\":0.0902583175,\"279\":0.2364534667,\"280\":0.2480259403,\"281\":null,\"282\":0.079383787,\"283\":0.2167669366,\"284\":0.2586461651,\"285\":0.3038889129,\"286\":0.2573870212,\"287\":0.1502419408,\"288\":0.116026333,\"289\":0.0709140583,\"290\":0.1937727251,\"291\":0.2034954628,\"292\":0.3802313642,\"293\":0.3747930844,\"294\":0.1938767848,\"295\":0.1928314532,\"296\":0.096811008,\"297\":0.1680000943,\"298\":0.1369768086,\"299\":0.1426091121,\"300\":0.1185945996,\"301\":0.1732259967,\"302\":0.2095700743,\"303\":null,\"304\":0.2249314145,\"305\":null,\"306\":0.1055445831,\"307\":0.0950599986,\"308\":0.3303105599,\"309\":0.1777431824,\"310\":0.107113261,\"311\":0.1650490896,\"312\":0.294765758,\"313\":0.0396959921,\"314\":0.1216009988,\"315\":0.1801778677,\"316\":0.1986377132,\"317\":0.1911561404,\"318\":0.1588290419,\"319\":0.1158745949,\"320\":0.2232568424,\"321\":0.2283461769,\"322\":0.1171670752,\"323\":0.2685394724,\"324\":0.2711035918,\"325\":0.0774212736,\"326\":0.177287531,\"327\":null,\"328\":0.0741532399,\"329\":0.1062567139,\"330\":0.1872016168,\"331\":0.0978732869,\"332\":null,\"333\":0.1461570088,\"334\":0.0963756914,\"335\":0.0519985121,\"336\":0.0788376774,\"337\":0.2650309062,\"338\":0.0604089219,\"339\":0.2596336404,\"340\":0.0319856316,\"341\":0.1651749249,\"342\":0.4844494847,\"343\":0.3563902263,\"344\":null,\"345\":0.0524564308,\"346\":null,\"347\":0.2569753526,\"348\":0.1113994241,\"349\":0.1646246627,\"350\":null,\"351\":0.1697173366,\"352\":null,\"353\":0.2184061823,\"354\":0.1057236499,\"355\":0.0861225551,\"356\":0.0980467313,\"357\":0.1754725218,\"358\":0.1319071811,\"359\":0.2295032653,\"360\":0.0875162222,\"361\":0.2418967417,\"362\":0.1085593703,\"363\":0.1287846092,\"364\":null,\"365\":0.2349033404,\"366\":null,\"367\":null,\"368\":0.171110843,\"369\":0.2369525102,\"370\":0.1548017903,\"371\":0.247222135,\"372\":0.1142117782,\"373\":0.2287013736,\"374\":0.2409681055,\"375\":0.199244667,\"376\":0.2012310075,\"377\":0.1800409353,\"378\":0.2383169231,\"379\":0.3674485712,\"380\":0.2872681349,\"381\":0.2884376232,\"382\":0.2777833974,\"383\":0.2873859921,\"384\":0.0909461004,\"385\":0.056768368,\"386\":0.1797028425,\"387\":null,\"388\":0.250943051,\"389\":0.0351475084,\"390\":0.0749535803,\"391\":0.2573733554,\"392\":0.252683375,\"393\":0.1202861386,\"394\":0.2780706106,\"395\":0.2528048189,\"396\":0.0993633719,\"397\":0.2281095381,\"398\":0.1783934639,\"399\":0.2746512047,\"400\":0.282713765,\"401\":0.1700604455,\"402\":null,\"403\":0.2901249196,\"404\":0.3250165166,\"405\":0.0,\"406\":0.18924072,\"407\":0.2499945657,\"408\":0.1954956845,\"409\":0.2391529814,\"410\":0.2153927651,\"411\":0.2538721627,\"412\":0.2137789006,\"413\":0.1211397918,\"414\":null,\"415\":0.2393548803,\"416\":0.2677761329,\"417\":0.2079043547,\"418\":0.2483431732,\"419\":0.3681010939,\"420\":null,\"421\":0.1943629691,\"422\":0.0631526596,\"423\":0.2284925601,\"424\":0.2332015244,\"425\":0.1487134382,\"426\":0.1253914202,\"427\":null,\"428\":0.152389382,\"429\":0.0783542327,\"430\":0.1492916345,\"431\":0.0761354399,\"432\":0.1004217312,\"433\":0.1575848222,\"434\":0.1584698179,\"435\":0.2799540022,\"436\":0.2246822986,\"437\":0.2453852008,\"438\":0.3164616518,\"439\":0.2407090513,\"440\":0.0237888541,\"441\":0.2181918147,\"442\":0.2008933523,\"443\":0.2454206355,\"444\":0.0956419597,\"445\":0.208555614,\"446\":0.334052845,\"447\":0.2509411413,\"448\":0.226868052,\"449\":0.2331640614,\"450\":0.2623153144,\"451\":null,\"452\":0.1232163763,\"453\":null,\"454\":0.1892082975,\"455\":0.2379568959,\"456\":0.2547599474,\"457\":0.0483428864,\"458\":0.1496810944,\"459\":0.1341701796,\"460\":0.1193793034,\"461\":0.1389457603,\"462\":0.1945907745,\"463\":0.2417457023,\"464\":0.0996782267,\"465\":0.1547065481,\"466\":0.0184650886,\"467\":0.1208431071,\"468\":0.2524611237,\"469\":0.1316870994,\"470\":0.1562271875,\"471\":0.0186864771,\"472\":null,\"473\":0.2493037103,\"474\":0.0761567991,\"475\":0.2807594547,\"476\":0.2515818603,\"477\":0.1216197534,\"478\":null,\"479\":0.1898232477,\"480\":0.1153103801,\"481\":0.1097072379,\"482\":0.0,\"483\":0.0,\"484\":0.0971209768,\"485\":0.3982844328,\"486\":0.0875744359,\"487\":0.2613712013,\"488\":0.2651228437,\"489\":0.2582676008,\"490\":0.2993102933,\"491\":0.2780724968,\"492\":0.2654144797,\"493\":0.2774472531,\"494\":0.221570164,\"495\":null,\"496\":0.0,\"497\":0.0943385252,\"498\":0.2552980109,\"499\":null,\"500\":0.158625438,\"501\":0.2899827474,\"502\":0.1282803723,\"503\":0.1135178549,\"504\":0.1257955681,\"505\":0.0971913249,\"506\":0.0960310598,\"507\":0.1865872105,\"508\":0.0336512836,\"509\":0.127831672,\"510\":0.0789855238,\"511\":0.3125530064,\"512\":0.160332555,\"513\":0.3732301492,\"514\":0.1315153413,\"515\":0.4259160532,\"516\":0.0824917844,\"517\":0.2511187636,\"518\":0.1697047034,\"519\":0.4305061651,\"520\":null,\"521\":0.2544327496,\"522\":0.2611659228,\"523\":0.2945555818,\"524\":0.3580054472,\"525\":0.1233330883,\"526\":0.2236787522,\"527\":0.0595478717,\"528\":null,\"529\":0.0734602166,\"530\":null,\"531\":0.2177643655,\"532\":0.1784161129,\"533\":0.2399989836,\"534\":0.1895390145,\"535\":0.0701384342,\"536\":null,\"537\":0.0,\"538\":null,\"539\":0.2487558675,\"540\":0.2314901311,\"541\":0.2471859808,\"542\":0.1834960696,\"543\":0.1467892437,\"544\":0.0164618534,\"545\":0.2500991769,\"546\":0.1306927788,\"547\":0.1124297456,\"548\":0.1915489321,\"549\":null,\"550\":0.0575860793,\"551\":0.0841015373,\"552\":0.1157708113,\"553\":0.2694701937,\"554\":0.196414241,\"555\":0.300264916,\"556\":0.0777127021,\"557\":0.1513183513,\"558\":0.1624609832,\"559\":0.2395993018,\"560\":0.1706628604,\"561\":0.0798238487,\"562\":null,\"563\":null,\"564\":0.1794408163,\"565\":0.1522813626,\"566\":0.1007727647,\"567\":0.0,\"568\":0.0892421716,\"569\":0.1964971721,\"570\":0.0900638445,\"571\":null,\"572\":0.2013451728,\"573\":0.0952486771,\"574\":0.1771291113,\"575\":0.1365783432,\"576\":0.1869326919,\"577\":0.2685275953,\"578\":0.217982054,\"579\":0.1788478018,\"580\":0.24027422,\"581\":0.2352684506,\"582\":null,\"583\":0.2284677124,\"584\":0.104772748,\"585\":0.1350881263,\"586\":0.127634745,\"587\":0.2670782543,\"588\":0.1784761613,\"589\":0.1124496526,\"590\":0.1541116035,\"591\":0.1930285411,\"592\":0.2377403372,\"593\":0.2215342575,\"594\":0.3029876091,\"595\":0.2420293185,\"596\":0.1124123879,\"597\":0.2849563918,\"598\":0.1120943733,\"599\":0.2165082566,\"600\":0.4019406602,\"601\":0.1698533734,\"602\":0.2002648338,\"603\":0.1137281001,\"604\":0.1160972779,\"605\":0.2755194984,\"606\":0.0490934779,\"607\":0.257636633,\"608\":null,\"609\":0.1552072115,\"610\":0.0328662338,\"611\":0.1522200601,\"612\":0.1945605624,\"613\":0.2422714706,\"614\":0.2851001489,\"615\":0.2717617818,\"616\":0.2504583937,\"617\":0.1354858662,\"618\":0.0082228213,\"619\":0.250664743,\"620\":0.2732199242,\"621\":0.1873962551,\"622\":0.1880609603,\"623\":0.193013966,\"624\":0.1604898485,\"625\":0.0,\"626\":0.0652296711,\"627\":null,\"628\":0.2467956677,\"629\":0.0957942208,\"630\":0.2376932088,\"631\":0.1813620183,\"632\":0.1262929273,\"633\":0.0118135076,\"634\":0.0448348282,\"635\":0.2710412512,\"636\":0.0628142069,\"637\":0.2185916573,\"638\":0.1156930019,\"639\":0.1553015396,\"640\":0.1287908441,\"641\":0.0,\"642\":0.1490136955,\"643\":0.1872620079,\"644\":0.2870746044,\"645\":0.2711797653,\"646\":0.2403385843,\"647\":0.2916127773,\"648\":0.1149440788,\"649\":0.1735382102,\"650\":0.1719742561,\"651\":0.254972979,\"652\":0.2277233571,\"653\":0.1269057401,\"654\":0.312366121,\"655\":0.1058644972,\"656\":0.0838881652,\"657\":null,\"658\":0.2338140587,\"659\":0.3203669072,\"660\":null,\"661\":0.1939184615,\"662\":null,\"663\":0.1211295414,\"664\":0.1646237323,\"665\":0.2582708234,\"666\":0.0959290682,\"667\":0.1274648447,\"668\":0.2144049897,\"669\":0.2001443978,\"670\":null,\"671\":0.1413522709,\"672\":null,\"673\":0.0401222668,\"674\":0.0834721142,\"675\":null,\"676\":0.1563678575,\"677\":0.0952857476,\"678\":0.0678090734,\"679\":0.1626438457,\"680\":0.0971156654,\"681\":0.0950033574,\"682\":0.0776058403,\"683\":0.2338340297,\"684\":null,\"685\":0.0974003139,\"686\":0.2021420923,\"687\":0.242578955,\"688\":0.2617703064,\"689\":0.2580403955,\"690\":0.0512392904,\"691\":0.1237828584,\"692\":0.1193239611,\"693\":0.0267515977,\"694\":0.0621430938,\"695\":0.1588457864,\"696\":0.546151843,\"697\":0.2289818709,\"698\":0.0937446496,\"699\":0.2570303712,\"700\":null,\"701\":0.1288817261,\"702\":0.1363932362,\"703\":0.0987199989,\"704\":0.1133423518,\"705\":0.2536662624,\"706\":0.0328726935,\"707\":0.0954388483,\"708\":0.2590870118,\"709\":0.1152792562,\"710\":0.0495026274,\"711\":0.2243663367,\"712\":0.2324625967,\"713\":0.1964518752,\"714\":0.1663836741,\"715\":0.1970902263,\"716\":0.1952721005,\"717\":0.0962557732,\"718\":0.0865854381,\"719\":null,\"720\":0.2624611245,\"721\":null,\"722\":0.0692596421,\"723\":0.1887384072,\"724\":null,\"725\":0.0669023609,\"726\":0.2382536617,\"727\":0.0,\"728\":0.213156856,\"729\":0.434344893,\"730\":0.1090230876,\"731\":0.0719549009,\"732\":0.0,\"733\":0.197147321,\"734\":0.2132224251,\"735\":0.103383748,\"736\":0.0828564178,\"737\":0.0226004118,\"738\":0.1528998503,\"739\":0.1718850627,\"740\":0.1333779372,\"741\":0.0909026823,\"742\":0.220861965,\"743\":0.2585444907,\"744\":0.056173816,\"745\":0.2346472678,\"746\":0.102215821,\"747\":0.099465047,\"748\":0.04792427,\"749\":null,\"750\":0.1934994275,\"751\":0.2757810351,\"752\":0.202561221,\"753\":0.1834518475,\"754\":0.2031519702,\"755\":0.1014040247,\"756\":0.0855299975,\"757\":0.0795249582,\"758\":0.0863073904,\"759\":0.1282217942,\"760\":null,\"761\":null,\"762\":0.0481876689,\"763\":0.4485440777,\"764\":0.3002204978,\"765\":0.116888534,\"766\":0.1282215544,\"767\":null,\"768\":0.1742924837,\"769\":0.2360297033,\"770\":0.03119361,\"771\":null,\"772\":0.2751213579,\"773\":0.1700706313,\"774\":0.2160386156,\"775\":null,\"776\":0.0,\"777\":0.0757326501,\"778\":0.1274236692,\"779\":0.1235435377,\"780\":0.2206268132,\"781\":0.2861354282,\"782\":null,\"783\":0.2036465249,\"784\":null,\"785\":0.1137413829,\"786\":null,\"787\":null,\"788\":0.0692215892,\"789\":0.2284194876,\"790\":0.2349459941,\"791\":0.2825268908,\"792\":0.2618633315,\"793\":0.3937199794,\"794\":0.2430950137,\"795\":0.1969140964,\"796\":null,\"797\":0.1412377215,\"798\":0.3577743381,\"799\":0.2097853543,\"800\":0.12267503,\"801\":0.2139394404,\"802\":0.2673383993,\"803\":0.1489857365,\"804\":0.2347948445,\"805\":null,\"806\":0.0173717604,\"807\":0.0637309708,\"808\":0.2765683493,\"809\":0.2497691073,\"810\":0.2000241536,\"811\":0.0705547352,\"812\":0.2580684226,\"813\":0.2281887055,\"814\":0.2350989786,\"815\":0.1049282224,\"816\":null,\"817\":0.1112004702,\"818\":0.2743139466,\"819\":0.0624567767,\"820\":0.1675744674,\"821\":0.095275971,\"822\":0.068694806,\"823\":0.1121952686,\"824\":0.1962707544,\"825\":0.2854075735,\"826\":0.2166950514,\"827\":0.4981251431,\"828\":0.28617091,\"829\":0.0412065276,\"830\":0.2139373355,\"831\":0.3387452095,\"832\":0.1979843326,\"833\":0.2750759493,\"834\":0.1156985269,\"835\":0.0847702832,\"836\":0.1146339329,\"837\":0.2999730154,\"838\":0.3442454599,\"839\":0.1758271748,\"840\":0.081046711,\"841\":0.1315658074,\"842\":0.1676244257,\"843\":0.274267932,\"844\":0.149959732,\"845\":0.0698105341,\"846\":0.2056508484,\"847\":0.261465058,\"848\":0.0360797796,\"849\":0.2388998272,\"850\":0.2883428235,\"851\":0.0755490726,\"852\":0.060101589,\"853\":0.0987928947,\"854\":0.1049152939,\"855\":0.0457961083,\"856\":0.2014720947,\"857\":0.2548755288,\"858\":0.1328663516,\"859\":null,\"860\":0.1799520449,\"861\":0.2096168831,\"862\":0.2314855509,\"863\":0.174473233,\"864\":0.205973487,\"865\":0.2377425351,\"866\":0.1739537461,\"867\":0.2365606464,\"868\":0.2170441008,\"869\":0.2290443577,\"870\":0.0963731904,\"871\":0.2231466596,\"872\":0.3163230114,\"873\":0.2291052936,\"874\":0.2439010585,\"875\":0.2247498115,\"876\":0.2609543856,\"877\":0.1468654904,\"878\":0.1126927347,\"879\":0.2973898932,\"880\":0.087212195,\"881\":0.1784911412,\"882\":0.0602204141,\"883\":0.2552825675,\"884\":0.2224070379,\"885\":0.0671939434,\"886\":0.1672816235,\"887\":0.2004523866,\"888\":0.0955307035,\"889\":0.2700874308,\"890\":null,\"891\":0.173098941,\"892\":0.3243535475,\"893\":0.1660157854,\"894\":0.2122974182,\"895\":0.0510182023,\"896\":0.2581140048,\"897\":0.205667241,\"898\":0.3972481643,\"899\":0.1055560299,\"900\":0.2059828393,\"901\":0.1772576139,\"902\":null,\"903\":0.0959339623,\"904\":0.1831402799,\"905\":null,\"906\":0.0921726563,\"907\":0.1175679695,\"908\":0.1032426595,\"909\":0.1904450126,\"910\":0.2654043857,\"911\":0.2836730638,\"912\":0.0809930254,\"913\":0.18202898,\"914\":0.1163381296,\"915\":0.2672885172,\"916\":0.272687405,\"917\":null,\"918\":0.0961138708,\"919\":0.2180784908,\"920\":0.2739630866,\"921\":0.2317771313,\"922\":0.2392739564,\"923\":0.297833564,\"924\":0.2684562268,\"925\":0.2584462868,\"926\":0.2741387601,\"927\":0.2904609839,\"928\":0.1472718274,\"929\":0.2374113697,\"930\":0.1463617464,\"931\":0.1374362992,\"932\":0.1446465143,\"933\":null,\"934\":0.2740612765,\"935\":0.2379770907,\"936\":0.2374793891,\"937\":0.2432417754,\"938\":0.2714823406,\"939\":0.2117757607,\"940\":0.1607354547,\"941\":0.5876367396,\"942\":null,\"943\":0.0283570354,\"944\":0.0593420855,\"945\":0.105488541,\"946\":0.2370692202,\"947\":0.1935943319,\"948\":0.1127767014,\"949\":0.0881035717,\"950\":0.2349617128,\"951\":0.0796419176,\"952\":0.0652139694,\"953\":0.2864729535,\"954\":0.1765911071,\"955\":0.3931219756,\"956\":0.1058077615,\"957\":0.1605310421,\"958\":0.1454849053,\"959\":0.0128805898,\"960\":0.1112006446,\"961\":0.1695427506,\"962\":null,\"963\":0.1008460133,\"964\":0.0788758354,\"965\":0.0786294994,\"966\":0.0804829355,\"967\":0.3362151081,\"968\":0.084075858,\"969\":0.1040565522,\"970\":null,\"971\":0.136218614,\"972\":null,\"973\":0.1281146953,\"974\":0.209533633,\"975\":0.2748992832,\"976\":0.0782728699,\"977\":0.2261588037,\"978\":0.1537886799,\"979\":0.119837413,\"980\":0.1277197901,\"981\":0.0634354128,\"982\":0.0547793193,\"983\":null,\"984\":0.1701870135,\"985\":0.1596956667,\"986\":0.2829221363,\"987\":0.0074449375,\"988\":0.1834542067,\"989\":0.1682496802,\"990\":0.1858633503,\"991\":0.2655521429,\"992\":0.1702055223,\"993\":0.1133276237,\"994\":0.11354724,\"995\":0.1490199962,\"996\":0.3086492864,\"997\":0.0915119598,\"998\":null,\"999\":0.0574349561,\"1000\":0.2625203251,\"1001\":0.0,\"1002\":0.2241589893,\"1003\":0.0820538824,\"1004\":0.2498548957,\"1005\":0.1258120197,\"1006\":0.1804610561,\"1007\":0.2209697112,\"1008\":0.2446251129,\"1009\":0.1108255417,\"1010\":0.2574737418,\"1011\":0.099202795,\"1012\":0.1625802606,\"1013\":0.2381747733,\"1014\":0.2862643503,\"1015\":0.0882116717,\"1016\":0.0,\"1017\":0.0459734192,\"1018\":0.2460435917,\"1019\":null,\"1020\":0.0768844752,\"1021\":0.2782502249,\"1022\":0.1078764735,\"1023\":0.1172960482,\"1024\":null,\"1025\":0.163193782,\"1026\":null,\"1027\":0.2814356828,\"1028\":null,\"1029\":0.0722979617,\"1030\":0.1096090206,\"1031\":0.1906160648,\"1032\":null,\"1033\":0.2545259927,\"1034\":null,\"1035\":0.1413699808,\"1036\":0.1246704052,\"1037\":0.1608466397,\"1038\":0.2425291006,\"1039\":0.0345632706,\"1040\":0.1281423406,\"1041\":0.2088014942,\"1042\":null,\"1043\":0.0663311518,\"1044\":0.2227030131,\"1045\":0.0420801969,\"1046\":0.0688791382,\"1047\":0.1645619536,\"1048\":0.0885934209,\"1049\":0.1519562121,\"1050\":0.038329022,\"1051\":null,\"1052\":0.2304729506,\"1053\":null,\"1054\":0.1349602907,\"1055\":null,\"1056\":0.2078532645,\"1057\":0.1676709705,\"1058\":0.1324603169,\"1059\":0.2399326764,\"1060\":0.1365144535,\"1061\":null,\"1062\":0.0706138969,\"1063\":0.152564756,\"1064\":0.0625859457,\"1065\":0.35658427,\"1066\":0.0748820689,\"1067\":null,\"1068\":null,\"1069\":0.0860758469,\"1070\":0.0980353283,\"1071\":0.2195959405,\"1072\":0.3014351691,\"1073\":0.2326022204,\"1074\":0.0977967332,\"1075\":0.0536085993,\"1076\":0.1599173051,\"1077\":0.0829639557,\"1078\":0.2428994429,\"1079\":0.1700233694,\"1080\":0.0856433455,\"1081\":null,\"1082\":null,\"1083\":0.2730405745,\"1084\":0.243231381,\"1085\":0.0808364241,\"1086\":0.1751962627,\"1087\":0.0953824373,\"1088\":0.0685079027,\"1089\":0.2421730901,\"1090\":0.1769805691,\"1091\":0.0650585893,\"1092\":0.0573731548,\"1093\":0.2189129354,\"1094\":0.1858260646,\"1095\":0.1808810584,\"1096\":null,\"1097\":0.1599719564,\"1098\":null,\"1099\":0.102701775,\"1100\":0.1929070959,\"1101\":0.0373765711,\"1102\":0.1701813683,\"1103\":0.2502158811,\"1104\":0.3045175267,\"1105\":0.2761749053,\"1106\":0.2617113254,\"1107\":0.1483183166,\"1108\":null,\"1109\":0.146357397,\"1110\":null,\"1111\":0.3113156712,\"1112\":0.1016919241,\"1113\":0.1103289883,\"1114\":0.2097912511,\"1115\":0.2181791902,\"1116\":0.1869147874,\"1117\":0.0695396833,\"1118\":null,\"1119\":0.2071801304,\"1120\":0.0761048733,\"1121\":0.0533230461,\"1122\":0.2955632864,\"1123\":0.0687804369,\"1124\":0.1972122112,\"1125\":0.2704908885,\"1126\":0.3054290742,\"1127\":0.1786056318,\"1128\":0.1721660618,\"1129\":0.1043400347,\"1130\":null,\"1131\":0.2157005451,\"1132\":0.1144118284,\"1133\":0.1619969454,\"1134\":0.2717659085,\"1135\":null,\"1136\":0.2389183616,\"1137\":0.1615890096,\"1138\":0.4604657085,\"1139\":0.0647157176,\"1140\":0.2075617129,\"1141\":0.0714653253,\"1142\":0.099786403,\"1143\":null,\"1144\":null,\"1145\":0.2750269033,\"1146\":null,\"1147\":null,\"1148\":0.0937914037,\"1149\":0.2661489509,\"1150\":0.4654504216,\"1151\":0.1800673603,\"1152\":0.1916521639,\"1153\":0.2236482659,\"1154\":0.213573895,\"1155\":0.1885252274,\"1156\":0.2343971064,\"1157\":0.1494596938,\"1158\":0.2039277001,\"1159\":0.2057591465,\"1160\":0.2898508801,\"1161\":null,\"1162\":0.1258181546,\"1163\":null,\"1164\":0.3513624417,\"1165\":0.0765815414,\"1166\":0.1069667952,\"1167\":0.1997851539,\"1168\":0.0875442894,\"1169\":0.1185308412,\"1170\":0.1826191687,\"1171\":0.2057531714,\"1172\":null,\"1173\":null,\"1174\":0.4368230596,\"1175\":0.2700447111,\"1176\":0.2985487304,\"1177\":0.2671753316,\"1178\":0.0367253275,\"1179\":0.0701106254,\"1180\":0.2344691086,\"1181\":0.1106840206,\"1182\":0.0679063253,\"1183\":null,\"1184\":0.1052252404,\"1185\":0.0733929225,\"1186\":0.0638045268,\"1187\":0.1047503733,\"1188\":0.0854732439,\"1189\":0.1064129527,\"1190\":null,\"1191\":0.1233790851,\"1192\":0.2094118886,\"1193\":0.2454651697,\"1194\":0.028648242,\"1195\":0.3054979636,\"1196\":0.1682614311,\"1197\":0.1092957899,\"1198\":null,\"1199\":0.3160092155,\"1200\":0.0863862597,\"1201\":0.2149705507,\"1202\":0.0173711223,\"1203\":0.0734153401,\"1204\":0.2266831647,\"1205\":0.2362792714,\"1206\":0.1010317871,\"1207\":0.3834931087,\"1208\":0.1083399141,\"1209\":0.2640464887,\"1210\":0.1561673411,\"1211\":0.1741657702,\"1212\":0.223655899,\"1213\":0.0689911472,\"1214\":0.1915009943,\"1215\":0.2395440623,\"1216\":0.3182667928,\"1217\":0.1489937334,\"1218\":0.0851027506,\"1219\":null,\"1220\":null,\"1221\":0.2093854908,\"1222\":0.1530038255,\"1223\":null,\"1224\":0.2972162002,\"1225\":0.1914939766,\"1226\":0.0982083711,\"1227\":0.0447104898,\"1228\":0.1423859035,\"1229\":0.221767528,\"1230\":0.1478298089,\"1231\":null,\"1232\":0.0964640557,\"1233\":null,\"1234\":0.062767286,\"1235\":0.1660693895,\"1236\":null,\"1237\":0.226783093,\"1238\":0.0957590668,\"1239\":null,\"1240\":0.1270362716,\"1241\":0.0958001349,\"1242\":0.2488817537,\"1243\":0.0146147303,\"1244\":0.2293900355,\"1245\":0.2871199196,\"1246\":0.1384349179,\"1247\":0.1936819474,\"1248\":0.1030079872,\"1249\":0.1261093314,\"1250\":0.0833549248,\"1251\":null,\"1252\":null,\"1253\":0.0700354993,\"1254\":0.2074176368,\"1255\":0.0691694306,\"1256\":0.2963295011,\"1257\":0.1973784706,\"1258\":0.297234187,\"1259\":0.1159554689,\"1260\":0.2189488553,\"1261\":0.2563348931,\"1262\":0.2043464755,\"1263\":0.1055252603,\"1264\":0.0859894024,\"1265\":0.2076047616,\"1266\":null,\"1267\":0.4704727278,\"1268\":0.2263421571,\"1269\":0.1693938223,\"1270\":0.1231178092,\"1271\":0.2305247743,\"1272\":0.1151914604,\"1273\":0.2338431403,\"1274\":0.1346259161,\"1275\":0.1435449848,\"1276\":0.0792222419,\"1277\":0.4339565521,\"1278\":0.1134598135,\"1279\":0.1383790698,\"1280\":0.0,\"1281\":0.1290644408,\"1282\":0.295320616,\"1283\":0.1808472766,\"1284\":0.2262128779,\"1285\":0.0817527947,\"1286\":0.0629981805,\"1287\":0.153611865,\"1288\":0.0438970961,\"1289\":0.2564599346,\"1290\":0.1453266086,\"1291\":0.0779017708,\"1292\":0.1141345295,\"1293\":0.0520138949,\"1294\":0.1330113788,\"1295\":0.1364876378,\"1296\":0.3066220936,\"1297\":0.2742681307,\"1298\":null,\"1299\":0.0663964618,\"1300\":null,\"1301\":0.023311145,\"1302\":0.1035461695,\"1303\":0.1948926263,\"1304\":0.0874337227,\"1305\":0.3548110142,\"1306\":0.0843599565,\"1307\":0.1515094013,\"1308\":0.2495317001,\"1309\":null,\"1310\":0.2756600133,\"1311\":0.1955901856,\"1312\":0.2486379656,\"1313\":0.1449641631,\"1314\":0.264182376,\"1315\":0.0771245563,\"1316\":0.1168055281,\"1317\":0.0,\"1318\":0.2508748613,\"1319\":0.1775974574,\"1320\":0.0759247236,\"1321\":0.2471835111,\"1322\":0.1742156536,\"1323\":0.2357094262,\"1324\":0.2823527524,\"1325\":0.370929005,\"1326\":0.1140937783,\"1327\":0.1876797822,\"1328\":0.2560184927,\"1329\":0.0,\"1330\":0.1684068826,\"1331\":null,\"1332\":0.0,\"1333\":0.1037214444,\"1334\":0.2011181542,\"1335\":0.2534071037,\"1336\":0.1795392347,\"1337\":0.283584461,\"1338\":0.2428528074,\"1339\":0.2319010199,\"1340\":0.2223054307,\"1341\":0.1939833655,\"1342\":0.2428162522,\"1343\":0.2442378919,\"1344\":null,\"1345\":0.2116885857,\"1346\":null,\"1347\":0.2363644237,\"1348\":0.2629582854,\"1349\":0.2455948576,\"1350\":0.0426566102,\"1351\":null,\"1352\":0.1551561554,\"1353\":0.0837145449,\"1354\":0.1710033945,\"1355\":0.2361081468,\"1356\":0.2312474674,\"1357\":0.0322861676,\"1358\":0.1710254605,\"1359\":0.1980180124,\"1360\":0.3028058186,\"1361\":0.1691227925,\"1362\":0.3133739841,\"1363\":0.1414116521,\"1364\":0.1494403614,\"1365\":0.1699493528,\"1366\":0.0801916047,\"1367\":0.3297546897,\"1368\":0.2970956878,\"1369\":0.0978445733,\"1370\":0.2395855786,\"1371\":0.0516811981,\"1372\":null,\"1373\":0.0893466861,\"1374\":0.1412089253,\"1375\":0.2027697189,\"1376\":0.3012071989,\"1377\":0.06206914,\"1378\":0.1555607442,\"1379\":0.0788657615,\"1380\":0.2386410273,\"1381\":0.1453394843,\"1382\":0.3182577221,\"1383\":0.2550905067,\"1384\":0.2249378854,\"1385\":0.1650105706,\"1386\":0.1850828245,\"1387\":0.0856979292,\"1388\":0.1537904175,\"1389\":0.060404598,\"1390\":0.2178281848,\"1391\":0.2694211971,\"1392\":0.0937495864,\"1393\":0.1081711026,\"1394\":0.1554531041,\"1395\":0.0,\"1396\":0.0,\"1397\":0.0948102036,\"1398\":null,\"1399\":null,\"1400\":0.2870518937,\"1401\":0.1639230089,\"1402\":0.2600636358,\"1403\":0.0867183072,\"1404\":0.2292829097,\"1405\":0.2487639098,\"1406\":0.1091214278,\"1407\":0.1054950672,\"1408\":0.0593155865,\"1409\":null,\"1410\":0.0686663955,\"1411\":0.2004612738,\"1412\":0.1643224226,\"1413\":0.1171665105,\"1414\":0.0947183266,\"1415\":0.3235660951,\"1416\":0.1420481685,\"1417\":0.285316371,\"1418\":0.0981532026,\"1419\":0.2417665998,\"1420\":0.1300256109,\"1421\":0.2988647262,\"1422\":null,\"1423\":0.0297814746,\"1424\":0.0,\"1425\":0.078934636,\"1426\":0.0432681776,\"1427\":0.1882734344,\"1428\":0.1355080663,\"1429\":0.2598405879,\"1430\":0.0714264689,\"1431\":0.2282833095,\"1432\":0.2688567794,\"1433\":0.1736036933,\"1434\":0.1304700286,\"1435\":0.084539978,\"1436\":0.1321444717,\"1437\":0.2487035896,\"1438\":0.0786141758,\"1439\":null,\"1440\":0.1506254279,\"1441\":null,\"1442\":0.2881512739,\"1443\":0.1788655222,\"1444\":0.1297518859,\"1445\":null,\"1446\":0.069080338,\"1447\":0.3409909719,\"1448\":0.1918421246,\"1449\":0.0961038799,\"1450\":0.1587334227,\"1451\":0.1837550002,\"1452\":0.1198377514,\"1453\":0.2953727312,\"1454\":0.1057122278,\"1455\":0.2194023536,\"1456\":0.2497412457,\"1457\":0.4469309309,\"1458\":null,\"1459\":0.1462558684,\"1460\":0.204241269,\"1461\":0.1452643492,\"1462\":0.1418484257,\"1463\":0.1530839705,\"1464\":0.1479219721,\"1465\":0.2705810171,\"1466\":0.1082626316,\"1467\":0.245558192,\"1468\":0.0928192034,\"1469\":0.1602354685,\"1470\":0.2879442189,\"1471\":0.1850814638,\"1472\":0.1940445095,\"1473\":0.2014373587,\"1474\":0.0678816752,\"1475\":0.1704399616,\"1476\":0.1244780177,\"1477\":null,\"1478\":0.1159176698,\"1479\":null,\"1480\":0.0562254094,\"1481\":0.1751807782,\"1482\":null,\"1483\":0.1986305606,\"1484\":null,\"1485\":0.1591041623,\"1486\":0.1980204264,\"1487\":null,\"1488\":0.0693677514,\"1489\":null,\"1490\":0.1378396508,\"1491\":0.1562517962,\"1492\":0.1400400591,\"1493\":0.1299474554,\"1494\":0.0848230687,\"1495\":0.0669575675,\"1496\":0.2358557583,\"1497\":0.2595471415,\"1498\":null,\"1499\":0.1728683309,\"1500\":0.0215513579,\"1501\":null,\"1502\":null,\"1503\":0.1198111782,\"1504\":0.0543162833,\"1505\":null,\"1506\":0.0858274519,\"1507\":0.1980535998,\"1508\":0.2053936622,\"1509\":0.1661019594,\"1510\":0.1305832087,\"1511\":0.2377028905,\"1512\":0.5039358671,\"1513\":0.1354833614,\"1514\":0.1232547014,\"1515\":0.2054091798,\"1516\":0.1967157981,\"1517\":0.1064117295,\"1518\":0.0746062082,\"1519\":0.2566434466,\"1520\":0.1900921757,\"1521\":0.2056020473,\"1522\":null,\"1523\":0.1494441578,\"1524\":0.1578747362,\"1525\":0.2242856584,\"1526\":0.1384274389,\"1527\":0.1444441382,\"1528\":0.1995734489,\"1529\":0.2333541039,\"1530\":0.1789797135,\"1531\":0.179655936,\"1532\":0.2913900607,\"1533\":0.2527477951,\"1534\":0.1832209767,\"1535\":0.2499132315,\"1536\":0.254823066,\"1537\":0.0865631014,\"1538\":0.0680014239,\"1539\":0.0919372022,\"1540\":0.0441894602,\"1541\":null,\"1542\":0.1342938101,\"1543\":0.1801483191,\"1544\":0.1808190381,\"1545\":0.107202784,\"1546\":0.0760228011,\"1547\":null,\"1548\":0.1986726746,\"1549\":0.0917392182,\"1550\":0.0384252776,\"1551\":0.2036005144,\"1552\":0.091041265,\"1553\":0.1970052648,\"1554\":0.1993435,\"1555\":0.278190891,\"1556\":0.2606111344,\"1557\":null,\"1558\":0.1096782522,\"1559\":0.1189937836,\"1560\":0.0598298107,\"1561\":0.2579016304,\"1562\":0.2309321742,\"1563\":0.3078697416,\"1564\":0.2157008429,\"1565\":0.1484724675,\"1566\":0.0959766201,\"1567\":0.1759121713,\"1568\":null,\"1569\":0.1197260669,\"1570\":0.0793379346,\"1571\":0.4142041001,\"1572\":0.0161252435,\"1573\":0.0698803001,\"1574\":0.2439806951,\"1575\":0.2604512724,\"1576\":0.0,\"1577\":null,\"1578\":0.1436201136,\"1579\":0.1042349503,\"1580\":0.3166683105,\"1581\":0.2257792195,\"1582\":0.2122625815,\"1583\":0.0676337901,\"1584\":0.304790432,\"1585\":0.2206872129,\"1586\":null,\"1587\":null,\"1588\":0.2161872551,\"1589\":0.2595260862,\"1590\":0.2421567508,\"1591\":0.2027599589,\"1592\":0.191743763,\"1593\":0.0381309541,\"1594\":0.1025732842,\"1595\":0.0926303097,\"1596\":0.0405466087,\"1597\":0.1777933212,\"1598\":0.1180111582,\"1599\":0.2366785667,\"1600\":0.0932116964,\"1601\":0.0770498093,\"1602\":0.1413624208,\"1603\":0.2321880478,\"1604\":0.144599491,\"1605\":0.3477980883,\"1606\":0.2799080074,\"1607\":0.1927790168,\"1608\":0.0857173604,\"1609\":0.0239100536,\"1610\":0.14265317,\"1611\":0.0633389445,\"1612\":0.3124253634,\"1613\":0.0998530862,\"1614\":0.0935660763,\"1615\":0.0750226513,\"1616\":0.0750435182,\"1617\":0.2543057085,\"1618\":0.130722521,\"1619\":null,\"1620\":0.1404648183,\"1621\":0.1516206058,\"1622\":0.120632833,\"1623\":null,\"1624\":0.221010889,\"1625\":0.2394637289,\"1626\":0.0474864873,\"1627\":null,\"1628\":0.2575469875,\"1629\":0.1182023206,\"1630\":0.1227423361,\"1631\":0.1975538935,\"1632\":null,\"1633\":0.1857687263,\"1634\":0.148299468,\"1635\":0.2907440369,\"1636\":0.2685602891,\"1637\":0.1372970438,\"1638\":0.0742594655,\"1639\":0.0,\"1640\":0.2344850576,\"1641\":0.2601092082,\"1642\":0.0484430338,\"1643\":0.0440841377,\"1644\":0.222051097,\"1645\":0.3032311388,\"1646\":0.1474385505,\"1647\":0.2179129678,\"1648\":null,\"1649\":0.1321811352,\"1650\":0.0114202346,\"1651\":0.1379140914,\"1652\":0.0622635858,\"1653\":0.1884513424,\"1654\":null,\"1655\":0.2319498169,\"1656\":0.0841021697,\"1657\":0.142540157,\"1658\":0.0718551982,\"1659\":0.0981331299,\"1660\":0.1647244661,\"1661\":0.2181635981,\"1662\":0.3088101961,\"1663\":0.1726491539,\"1664\":0.2356232029,\"1665\":0.0815722496,\"1666\":0.1832404647,\"1667\":0.2559706666,\"1668\":0.211407503,\"1669\":0.2123839678,\"1670\":0.2453611393,\"1671\":null,\"1672\":0.2237520956,\"1673\":0.2536992124,\"1674\":0.1700682576,\"1675\":0.166288175,\"1676\":0.3046876816,\"1677\":0.1347884389,\"1678\":0.2574085269,\"1679\":0.1018689167,\"1680\":0.0594213252,\"1681\":0.2333787165,\"1682\":0.1068449201,\"1683\":0.1464976995,\"1684\":0.0,\"1685\":0.0663288908,\"1686\":0.0760020648,\"1687\":0.0322099406,\"1688\":null,\"1689\":0.0833853067,\"1690\":0.0895877157,\"1691\":0.0537304768,\"1692\":0.0994697487,\"1693\":0.0943742914,\"1694\":0.3364601686,\"1695\":0.1978052982,\"1696\":0.1215721688,\"1697\":0.2680170051,\"1698\":0.1530870597,\"1699\":0.2346541268,\"1700\":null,\"1701\":0.2084880504,\"1702\":0.045179949,\"1703\":0.0736151002,\"1704\":0.151905934,\"1705\":0.1677870437,\"1706\":0.1628850967,\"1707\":0.0,\"1708\":0.1050427321,\"1709\":0.104601589,\"1710\":0.282006046,\"1711\":null,\"1712\":0.0397367408,\"1713\":0.200386466,\"1714\":0.1837307552,\"1715\":0.2459526008,\"1716\":0.1909319797,\"1717\":0.2059024512,\"1718\":0.0738721094,\"1719\":0.0487652098,\"1720\":0.2854327989,\"1721\":0.2033648601,\"1722\":0.1274532469,\"1723\":null,\"1724\":0.0852757156,\"1725\":0.1168199578,\"1726\":0.1999675878,\"1727\":0.2279346508,\"1728\":0.2102616166,\"1729\":0.1914419274,\"1730\":0.2080588317,\"1731\":0.1350836607,\"1732\":0.1232017445,\"1733\":0.0895172728,\"1734\":0.2353150842,\"1735\":0.048864106,\"1736\":0.2108947626,\"1737\":0.1674251184,\"1738\":0.1549274184,\"1739\":null,\"1740\":0.1004563552,\"1741\":0.1873499033,\"1742\":0.2230048223,\"1743\":0.1000400966,\"1744\":0.2559612637,\"1745\":0.0946374554,\"1746\":0.1253206912,\"1747\":0.1269461824,\"1748\":0.2530609797,\"1749\":0.4033602501,\"1750\":0.1285968229,\"1751\":0.2526208092,\"1752\":0.1150850237,\"1753\":0.1247655831,\"1754\":0.0613054414,\"1755\":0.2323882076,\"1756\":0.0358002485,\"1757\":null,\"1758\":null,\"1759\":0.0672893678,\"1760\":0.0749860693,\"1761\":null,\"1762\":0.2527447076,\"1763\":0.24396354,\"1764\":null,\"1765\":0.0378370643,\"1766\":0.2742348344,\"1767\":0.1568326723,\"1768\":0.0051364282,\"1769\":0.1145559444,\"1770\":0.2487582476,\"1771\":0.293184241,\"1772\":null,\"1773\":0.2340307941,\"1774\":0.0797048958,\"1775\":0.0,\"1776\":0.0782891605,\"1777\":0.2378421921,\"1778\":0.0379791534,\"1779\":0.2155544462,\"1780\":0.2145558098,\"1781\":null,\"1782\":0.2225201684,\"1783\":0.275448685,\"1784\":0.1424338064,\"1785\":0.1001428212,\"1786\":0.1217126924,\"1787\":0.1985842281,\"1788\":0.193312249,\"1789\":0.090865809,\"1790\":0.0707982408,\"1791\":0.0189972686,\"1792\":0.0518298558,\"1793\":0.2401520464,\"1794\":0.202967373,\"1795\":0.103575823,\"1796\":0.2352821174,\"1797\":0.1294781508,\"1798\":0.1091068749,\"1799\":null,\"1800\":0.102449293,\"1801\":0.1049230444,\"1802\":0.0963948182,\"1803\":0.1024360451,\"1804\":null,\"1805\":0.0733504262,\"1806\":null,\"1807\":0.2796849434,\"1808\":0.23276177,\"1809\":0.2953903996,\"1810\":0.1022618036,\"1811\":0.1402270104,\"1812\":0.1530686306,\"1813\":0.0774648639,\"1814\":0.1280050941,\"1815\":0.2483592761,\"1816\":0.2741561033,\"1817\":0.0,\"1818\":0.1278325269,\"1819\":0.0351276939,\"1820\":0.2664637689,\"1821\":0.1465378528,\"1822\":null,\"1823\":0.2936266294,\"1824\":0.0949542342,\"1825\":0.1905080887,\"1826\":0.1071220439,\"1827\":0.2027892743,\"1828\":0.0555158735,\"1829\":null,\"1830\":0.1182105733,\"1831\":0.2199844015,\"1832\":0.1778674932,\"1833\":0.4110225013,\"1834\":0.1894673339,\"1835\":0.0867041066,\"1836\":0.1815797161,\"1837\":0.1066014054,\"1838\":0.1106761339,\"1839\":0.261865819,\"1840\":0.1332316783,\"1841\":0.1715658751,\"1842\":0.2900122615,\"1843\":0.1122631276,\"1844\":null,\"1845\":0.1076947809,\"1846\":null,\"1847\":0.2373772233,\"1848\":0.2002376834,\"1849\":0.1868758458,\"1850\":null,\"1851\":0.2402075927,\"1852\":0.2271162526,\"1853\":null,\"1854\":0.0873086121,\"1855\":0.0864182026,\"1856\":null,\"1857\":0.1072308713,\"1858\":0.2539060647,\"1859\":null,\"1860\":0.1575683,\"1861\":0.2068908795,\"1862\":0.2421246471,\"1863\":0.2842918079,\"1864\":0.0873737565,\"1865\":0.2147592287,\"1866\":null,\"1867\":null,\"1868\":0.0,\"1869\":0.1082294467,\"1870\":0.1740555045,\"1871\":0.268017867,\"1872\":0.1080623891,\"1873\":0.1139395015,\"1874\":0.1057133657,\"1875\":null,\"1876\":0.2085928573,\"1877\":0.0636894233,\"1878\":0.1198292057,\"1879\":null,\"1880\":0.2358616351,\"1881\":0.2752764825,\"1882\":0.2582418974,\"1883\":0.1547411424,\"1884\":0.1281071097,\"1885\":0.0612874808,\"1886\":0.352771169,\"1887\":0.3262429365,\"1888\":0.0154921108,\"1889\":0.2057290008,\"1890\":null,\"1891\":0.2009138779,\"1892\":0.1848547156,\"1893\":0.0666646487,\"1894\":0.2085225632,\"1895\":0.1392854866,\"1896\":0.0,\"1897\":0.281870462,\"1898\":0.2815406084,\"1899\":0.2359688081,\"1900\":0.1811096776,\"1901\":0.1730162397,\"1902\":null,\"1903\":0.2358994084,\"1904\":0.2504723192,\"1905\":0.1241028339,\"1906\":0.1518083819,\"1907\":0.0652113677,\"1908\":0.035634842,\"1909\":0.0750515956,\"1910\":0.2330627846,\"1911\":0.1443096003,\"1912\":0.2515066577,\"1913\":0.2433556367,\"1914\":0.1510164678,\"1915\":0.2015941633,\"1916\":0.2251724978,\"1917\":0.072851832,\"1918\":0.2391661236,\"1919\":0.124185543,\"1920\":0.0962507417,\"1921\":0.297498723,\"1922\":0.1620797684,\"1923\":0.0650939007,\"1924\":0.075530486,\"1925\":0.1083272191,\"1926\":0.2270270447,\"1927\":0.1588459785,\"1928\":0.2054309981,\"1929\":0.1657232976,\"1930\":0.0932481826,\"1931\":0.1767751513,\"1932\":0.0,\"1933\":null,\"1934\":0.1803205773,\"1935\":0.2227338541,\"1936\":0.1207344391,\"1937\":0.1112636161,\"1938\":0.1858825218,\"1939\":0.2522692165,\"1940\":0.0629259526,\"1941\":0.2978001632,\"1942\":0.2763182547,\"1943\":0.189258325,\"1944\":0.2005374066,\"1945\":0.1388709795,\"1946\":0.0779516652,\"1947\":0.2391562648,\"1948\":0.2504522915,\"1949\":0.266435905,\"1950\":0.1298515105,\"1951\":0.0130029102,\"1952\":0.0360413484,\"1953\":null,\"1954\":0.1965522549,\"1955\":0.1139651443,\"1956\":0.0,\"1957\":0.1604140385,\"1958\":0.284112109,\"1959\":null,\"1960\":0.0794845394,\"1961\":0.0724225865,\"1962\":null,\"1963\":0.0644855909,\"1964\":0.0216296099,\"1965\":0.3013856642,\"1966\":null,\"1967\":0.18400601,\"1968\":0.1011996143,\"1969\":0.1522783391,\"1970\":0.200541755,\"1971\":null,\"1972\":0.1831481071,\"1973\":0.2633247234,\"1974\":0.062029631,\"1975\":0.1005599938,\"1976\":0.1067106432,\"1977\":0.1109715738,\"1978\":0.1308428856,\"1979\":0.2564509519,\"1980\":0.0540416608,\"1981\":null,\"1982\":0.1073976407,\"1983\":0.2639056668,\"1984\":0.2107003027,\"1985\":0.0993210755,\"1986\":0.2018411527,\"1987\":0.1023874176,\"1988\":0.1167613854,\"1989\":0.1635859735,\"1990\":0.2993156394,\"1991\":null,\"1992\":0.1807716705,\"1993\":0.1919976692,\"1994\":0.2525714286,\"1995\":0.202011146,\"1996\":0.2037438776,\"1997\":null,\"1998\":0.0983057953,\"1999\":0.158344931,\"2000\":null,\"2001\":0.1890765529,\"2002\":null,\"2003\":0.0462052287,\"2004\":0.1260006468,\"2005\":0.1250432592,\"2006\":0.2290533982,\"2007\":0.1812652267,\"2008\":null,\"2009\":0.1626652075,\"2010\":0.116168426,\"2011\":0.2008514056,\"2012\":0.1840890606,\"2013\":0.2272105944,\"2014\":null,\"2015\":0.0297429693,\"2016\":0.1952223077,\"2017\":0.1327315459,\"2018\":0.1294777796,\"2019\":0.4335868644,\"2020\":0.162482953,\"2021\":0.0,\"2022\":0.0728173565,\"2023\":0.0,\"2024\":0.3309455177,\"2025\":0.2106760516,\"2026\":0.0788190881,\"2027\":null,\"2028\":0.0803072626,\"2029\":0.1546386651,\"2030\":0.2735708492,\"2031\":0.237042173,\"2032\":0.1359271533,\"2033\":0.1324030414,\"2034\":0.0838890965,\"2035\":0.2814216929,\"2036\":0.1152957742,\"2037\":0.1476551786,\"2038\":null,\"2039\":0.2654160093,\"2040\":0.1634891051,\"2041\":0.2232910354,\"2042\":null,\"2043\":0.0278743801,\"2044\":0.1197139321,\"2045\":null,\"2046\":0.0587248744,\"2047\":0.2468771844,\"2048\":null,\"2049\":null,\"2050\":0.1060943771,\"2051\":0.1742554055,\"2052\":null,\"2053\":0.149410153,\"2054\":null,\"2055\":0.0878125565,\"2056\":null,\"2057\":0.0799256815,\"2058\":0.1878364802,\"2059\":0.1206274713,\"2060\":0.080123018,\"2061\":0.0874742278,\"2062\":0.2260648553,\"2063\":0.1229871072,\"2064\":0.2897037714,\"2065\":0.2169016321,\"2066\":null,\"2067\":0.2547486875,\"2068\":0.2259929367,\"2069\":0.2594543557,\"2070\":0.2679302227,\"2071\":0.073362698,\"2072\":0.1686064811,\"2073\":0.159298331,\"2074\":0.2019581262,\"2075\":0.0453936161,\"2076\":null,\"2077\":0.1643710073,\"2078\":0.0,\"2079\":0.2783692315,\"2080\":0.1107433904,\"2081\":0.0500888343,\"2082\":0.2327821889,\"2083\":null,\"2084\":0.2563323813,\"2085\":0.4967563316,\"2086\":0.1269183194,\"2087\":0.1680748498,\"2088\":0.2155546142,\"2089\":0.2147612917,\"2090\":0.1709680944,\"2091\":0.2950014665,\"2092\":0.1221497738,\"2093\":null,\"2094\":0.3035615996,\"2095\":null,\"2096\":null,\"2097\":0.0739167901,\"2098\":0.1322772029,\"2099\":0.1171436378,\"2100\":0.1616270938,\"2101\":0.0192814194,\"2102\":0.1839577912,\"2103\":null,\"2104\":0.2328708705,\"2105\":null,\"2106\":0.1134542906,\"2107\":0.2608585659,\"2108\":0.268720645,\"2109\":0.1890096087,\"2110\":0.1588958199,\"2111\":0.2329353618,\"2112\":0.289448597,\"2113\":0.2775473745,\"2114\":0.2454319445,\"2115\":0.062060443,\"2116\":0.2509823342,\"2117\":0.0364817849,\"2118\":0.1934622922,\"2119\":0.1833404378,\"2120\":0.0145973105,\"2121\":0.1735301766,\"2122\":null,\"2123\":0.1416386915,\"2124\":0.0669092893,\"2125\":0.1400800941,\"2126\":0.0368129211,\"2127\":0.1604737792,\"2128\":0.5575385613,\"2129\":0.2071305594,\"2130\":0.1642720169,\"2131\":0.1168971087,\"2132\":null,\"2133\":0.1794158595,\"2134\":0.3475111598,\"2135\":0.1691397743,\"2136\":0.1198949898,\"2137\":0.0,\"2138\":null,\"2139\":0.1327128546,\"2140\":0.3324110472,\"2141\":0.2045361772,\"2142\":0.176031526,\"2143\":0.3167674926,\"2144\":0.1362387041,\"2145\":0.1139954315,\"2146\":0.2993142869,\"2147\":null,\"2148\":0.2119383905,\"2149\":0.2073557562,\"2150\":0.2753304757,\"2151\":0.2194891995,\"2152\":0.1285144636,\"2153\":0.5852570106,\"2154\":null,\"2155\":0.2044130424,\"2156\":0.0607115148,\"2157\":0.1894379771,\"2158\":null,\"2159\":0.1138036796,\"2160\":null,\"2161\":0.1782220609,\"2162\":0.5960524248,\"2163\":0.1726945039,\"2164\":0.2509544631,\"2165\":0.2292580202,\"2166\":0.2121497062,\"2167\":0.1246494235,\"2168\":0.207799924,\"2169\":0.0223319037,\"2170\":0.1807371516,\"2171\":0.0464413054,\"2172\":0.0817464754,\"2173\":0.1692576076,\"2174\":0.0813938297,\"2175\":0.0626007948,\"2176\":0.2103031435,\"2177\":null,\"2178\":0.2861971565,\"2179\":0.0967250769,\"2180\":0.2771999882,\"2181\":0.074147757,\"2182\":null,\"2183\":0.2719002074,\"2184\":0.2203307235,\"2185\":0.2178432141,\"2186\":0.1523780372,\"2187\":0.268262877,\"2188\":0.1007121464,\"2189\":null,\"2190\":0.2975266278,\"2191\":0.2743321514,\"2192\":0.1614364601,\"2193\":0.2121641153,\"2194\":0.142930447,\"2195\":0.0359696254,\"2196\":null,\"2197\":0.0,\"2198\":0.1839363445,\"2199\":0.0832616608,\"2200\":0.1900825131,\"2201\":0.1654337327,\"2202\":0.2134852914,\"2203\":0.0675473279,\"2204\":0.2067978676,\"2205\":0.0889146969,\"2206\":0.1110023122,\"2207\":0.2142114541,\"2208\":0.1764365985,\"2209\":0.2632336478,\"2210\":0.4003706714,\"2211\":0.1713410541,\"2212\":0.1183410762,\"2213\":0.16260677,\"2214\":0.1022430184,\"2215\":0.2311147644,\"2216\":0.0871127031,\"2217\":0.0870882783,\"2218\":0.185978663,\"2219\":0.0357072004,\"2220\":null,\"2221\":0.0622916148,\"2222\":0.1219813032,\"2223\":0.1693013756,\"2224\":0.2244484229,\"2225\":0.1795118906,\"2226\":0.1073424262,\"2227\":0.2175109418,\"2228\":0.169751132,\"2229\":0.3181591821,\"2230\":null,\"2231\":0.0024920254,\"2232\":0.08466966,\"2233\":0.2046393507,\"2234\":0.1192863191,\"2235\":0.2908336287,\"2236\":null,\"2237\":0.2254194604,\"2238\":0.2730643728,\"2239\":0.2396213409,\"2240\":0.0991901815,\"2241\":0.1867762481,\"2242\":0.0622378653,\"2243\":0.0475348064,\"2244\":0.1661765806,\"2245\":0.1191180361,\"2246\":0.104773968,\"2247\":0.0402492318,\"2248\":0.1629052315,\"2249\":0.1647212872,\"2250\":null,\"2251\":0.1176360348,\"2252\":0.1933753284,\"2253\":0.1059320446,\"2254\":0.2213581027,\"2255\":0.120200514,\"2256\":0.1139681208,\"2257\":0.2272617746,\"2258\":0.233117081,\"2259\":null,\"2260\":0.123661472,\"2261\":0.246353461,\"2262\":0.129174934,\"2263\":0.2671450435,\"2264\":0.2909688218,\"2265\":null,\"2266\":0.1190137728,\"2267\":0.0779871531,\"2268\":0.0676889019,\"2269\":null,\"2270\":0.1499645509,\"2271\":null,\"2272\":0.2003831774,\"2273\":0.1013278974,\"2274\":0.1670602846,\"2275\":0.2860140977,\"2276\":0.2497165681,\"2277\":0.2230700031,\"2278\":0.1261454931,\"2279\":0.1318701429,\"2280\":0.2575050133,\"2281\":0.0428414143,\"2282\":0.0962379149,\"2283\":0.1983024687,\"2284\":0.1204105199,\"2285\":0.2310048284,\"2286\":0.0,\"2287\":0.2663470083,\"2288\":0.2390251186,\"2289\":0.2627740085,\"2290\":0.0449994375,\"2291\":0.0,\"2292\":0.1605916054,\"2293\":0.2573135389,\"2294\":0.1933994375,\"2295\":0.1289455523,\"2296\":0.1957664546,\"2297\":0.141466526,\"2298\":0.2106717106,\"2299\":null,\"2300\":0.2948359728,\"2301\":0.0121674288,\"2302\":0.0218861462,\"2303\":0.23410393,\"2304\":null,\"2305\":0.3645357941,\"2306\":null,\"2307\":0.1806078891,\"2308\":0.290923322,\"2309\":0.1023492928,\"2310\":0.0,\"2311\":0.1532410854,\"2312\":0.2284126024,\"2313\":0.1621649629,\"2314\":0.0902973693,\"2315\":0.259906011,\"2316\":0.1066239543,\"2317\":0.1728224656,\"2318\":0.206747154,\"2319\":0.1537220136,\"2320\":0.2256221355,\"2321\":0.2890113676,\"2322\":0.0293815838,\"2323\":0.2646259569,\"2324\":0.2316044864,\"2325\":0.2760601428,\"2326\":0.0773592233,\"2327\":0.201814956,\"2328\":0.1923513612,\"2329\":0.275307657,\"2330\":0.2715085846,\"2331\":0.0557084348,\"2332\":0.2109767027,\"2333\":0.2278158337,\"2334\":0.2561488612,\"2335\":0.0977053203,\"2336\":0.0625493271,\"2337\":null,\"2338\":0.0441821523,\"2339\":0.3165675299,\"2340\":0.31592949,\"2341\":0.2700869632,\"2342\":0.1056656717,\"2343\":0.1470603074,\"2344\":null,\"2345\":0.0740324895,\"2346\":0.1262934821,\"2347\":0.1280048889,\"2348\":0.2237670641,\"2349\":0.1907312692,\"2350\":0.2933281196,\"2351\":0.2777041047,\"2352\":0.2798502294,\"2353\":0.0651205073,\"2354\":0.0986367379,\"2355\":0.3180489925,\"2356\":0.2343514616,\"2357\":0.247094553,\"2358\":0.1593760119,\"2359\":0.0854102434,\"2360\":null,\"2361\":0.1936699029,\"2362\":0.2884173045,\"2363\":0.2640950218,\"2364\":0.2533139366,\"2365\":0.0301786801,\"2366\":0.0446883496,\"2367\":null,\"2368\":0.2057319249,\"2369\":0.1135454333,\"2370\":0.1430035888,\"2371\":0.2288130633,\"2372\":0.3068093976,\"2373\":0.2724874407,\"2374\":0.081670035,\"2375\":null,\"2376\":0.038337536,\"2377\":0.0380189058,\"2378\":0.0847749154,\"2379\":0.1392733139,\"2380\":null,\"2381\":0.1265470109,\"2382\":0.0,\"2383\":0.212319395,\"2384\":0.1164056938,\"2385\":0.1270070277,\"2386\":0.2813020605,\"2387\":0.0995029834,\"2388\":0.120628079,\"2389\":0.0745590907,\"2390\":0.2936353873,\"2391\":0.0574329958,\"2392\":0.0316632162,\"2393\":0.1845254537,\"2394\":0.0967354566,\"2395\":0.1225231593,\"2396\":0.2331490292,\"2397\":null,\"2398\":null,\"2399\":0.1075312196,\"2400\":0.0626679435,\"2401\":0.1565725982,\"2402\":0.2212560367,\"2403\":0.0077054959,\"2404\":0.1311362575,\"2405\":0.2349408631,\"2406\":0.1388339785,\"2407\":0.1542185724,\"2408\":0.440543491,\"2409\":0.4100977408,\"2410\":0.2171862823,\"2411\":0.270475403,\"2412\":0.1295139044,\"2413\":0.1832306031,\"2414\":0.1947232652,\"2415\":0.2218543575,\"2416\":0.215060649,\"2417\":null,\"2418\":0.2416329815,\"2419\":0.1776353921,\"2420\":0.2061376378,\"2421\":0.1886779724,\"2422\":0.3497886268,\"2423\":0.0787664554,\"2424\":null,\"2425\":0.191726437,\"2426\":0.1952223269,\"2427\":0.1055730431,\"2428\":0.1381808554,\"2429\":0.143099534,\"2430\":0.1718865944,\"2431\":0.0,\"2432\":0.1202121454,\"2433\":0.3814894212,\"2434\":0.1762108368,\"2435\":0.1589925465,\"2436\":null,\"2437\":0.1784856267,\"2438\":0.2291356002,\"2439\":null,\"2440\":0.0750414706,\"2441\":0.1120345187,\"2442\":null,\"2443\":0.2015438878,\"2444\":0.3300805834,\"2445\":0.2471088262,\"2446\":0.245424299,\"2447\":0.2038760005,\"2448\":0.1747891185,\"2449\":0.0684761425,\"2450\":null,\"2451\":0.0342560836,\"2452\":0.257924092,\"2453\":0.2035899858,\"2454\":null,\"2455\":0.0,\"2456\":null,\"2457\":0.2603162006,\"2458\":0.2616305283,\"2459\":0.046052801,\"2460\":0.027531045,\"2461\":0.1376580373,\"2462\":null,\"2463\":null,\"2464\":0.1019310094,\"2465\":0.0634382975,\"2466\":0.0,\"2467\":0.2554931109,\"2468\":0.0474927275,\"2469\":0.0378976926,\"2470\":null,\"2471\":0.2234445798,\"2472\":0.0848059275,\"2473\":0.1094955382,\"2474\":0.1448027577,\"2475\":0.2586710903,\"2476\":0.1969197381,\"2477\":0.1696466369,\"2478\":0.1308834659,\"2479\":0.246783826,\"2480\":0.0731677647,\"2481\":0.0691899122,\"2482\":0.0203530811,\"2483\":0.100286133,\"2484\":0.0379708219,\"2485\":0.1813628362,\"2486\":0.2155670659,\"2487\":0.187941763,\"2488\":0.1486448613,\"2489\":0.217187075,\"2490\":0.2077315439,\"2491\":0.2302008448,\"2492\":0.1704916574,\"2493\":null,\"2494\":0.2672928657,\"2495\":0.1763363192,\"2496\":0.0864412999,\"2497\":0.2634957437,\"2498\":null,\"2499\":0.2439255753,\"2500\":0.2415561168,\"2501\":0.2697316249,\"2502\":0.3315461923,\"2503\":null,\"2504\":0.1406948502,\"2505\":0.3256678474,\"2506\":0.248511794,\"2507\":0.0,\"2508\":0.4267028078,\"2509\":0.220190599,\"2510\":null,\"2511\":0.1035402636,\"2512\":0.184728311,\"2513\":0.2947150743,\"2514\":0.0376456956,\"2515\":0.1802775686,\"2516\":0.1809995977,\"2517\":0.2769047981,\"2518\":0.1212631737,\"2519\":0.0781003439,\"2520\":0.1928691138,\"2521\":0.2754270438,\"2522\":0.2452643621,\"2523\":0.0560274952,\"2524\":null,\"2525\":0.2693471947,\"2526\":0.0168428729,\"2527\":null,\"2528\":0.0939010074,\"2529\":0.2929974599,\"2530\":0.2577637639,\"2531\":0.0904102034,\"2532\":null,\"2533\":0.2284262795,\"2534\":null,\"2535\":0.1028742719,\"2536\":0.0886257737,\"2537\":0.0942116298,\"2538\":null,\"2539\":null,\"2540\":null,\"2541\":0.0,\"2542\":0.2744353368,\"2543\":null,\"2544\":0.2510835161,\"2545\":0.2507548165,\"2546\":0.0736783465,\"2547\":0.1186213453,\"2548\":0.1060994589,\"2549\":0.07262803,\"2550\":0.0826173032,\"2551\":0.0546115566,\"2552\":0.2885416542,\"2553\":0.2042244067,\"2554\":0.0954240077,\"2555\":0.3383200756,\"2556\":0.0644995525,\"2557\":0.0683366774,\"2558\":0.1042899742,\"2559\":0.7902240076,\"2560\":0.0648817609,\"2561\":null,\"2562\":0.2819947846,\"2563\":0.1379467326,\"2564\":0.1955139739,\"2565\":0.1437772343,\"2566\":0.0713130177,\"2567\":0.1803916135,\"2568\":0.2396879035,\"2569\":0.1389926104,\"2570\":0.2217820444,\"2571\":0.1182082974,\"2572\":0.2563209084,\"2573\":0.1393645118,\"2574\":0.2423442972,\"2575\":null,\"2576\":null,\"2577\":0.0997370388,\"2578\":0.2562740913,\"2579\":0.2437018355,\"2580\":0.1453259147,\"2581\":0.0754449691,\"2582\":0.0708173345,\"2583\":null,\"2584\":0.2652696395,\"2585\":0.0,\"2586\":0.3099527887,\"2587\":0.1972084209,\"2588\":0.1199189215,\"2589\":0.1532672935,\"2590\":0.0239959176,\"2591\":0.1070784955,\"2592\":0.0574165285,\"2593\":0.275289587,\"2594\":0.0905151282,\"2595\":0.1501155705,\"2596\":0.0422430854,\"2597\":0.0307191146,\"2598\":0.1392480659,\"2599\":0.1365499189,\"2600\":null,\"2601\":0.2367093653,\"2602\":0.1199995591,\"2603\":null,\"2604\":0.0517843254,\"2605\":null,\"2606\":null,\"2607\":0.0623340056,\"2608\":0.2700956439,\"2609\":0.2115581533,\"2610\":0.1666107694,\"2611\":0.0912258894,\"2612\":0.2358726445,\"2613\":0.1867882718,\"2614\":0.0705690389,\"2615\":0.273375081,\"2616\":null,\"2617\":0.159767141,\"2618\":0.1712927685,\"2619\":0.1362971146,\"2620\":0.1745817088,\"2621\":0.0726279436,\"2622\":0.1566635934,\"2623\":0.069903209,\"2624\":0.2031267865,\"2625\":0.2901084897,\"2626\":0.2945409332,\"2627\":null,\"2628\":0.2045548984,\"2629\":0.2505519207,\"2630\":0.1303839947,\"2631\":null,\"2632\":0.0623683553,\"2633\":0.3462644609,\"2634\":0.2141269958,\"2635\":0.1885189889,\"2636\":null,\"2637\":0.0633659273,\"2638\":0.102903991,\"2639\":0.2206223551,\"2640\":0.2547943285,\"2641\":0.1210658372,\"2642\":0.1068195645,\"2643\":0.0964328961,\"2644\":0.1310476956,\"2645\":0.0470942391,\"2646\":0.2055910608,\"2647\":0.149707172,\"2648\":0.1498873332,\"2649\":0.2306159166,\"2650\":null,\"2651\":0.1971356109,\"2652\":0.1404709623,\"2653\":0.0991709276,\"2654\":0.2360197416,\"2655\":0.0140150792,\"2656\":0.3221005956,\"2657\":0.0,\"2658\":0.0844784045,\"2659\":0.0689180721,\"2660\":0.1360893276,\"2661\":0.197626671,\"2662\":0.2761243661,\"2663\":0.181966647,\"2664\":0.0846555269,\"2665\":0.2828755036,\"2666\":0.0820933767,\"2667\":0.0777379092,\"2668\":0.0590908695,\"2669\":0.0984470195,\"2670\":0.1350472509,\"2671\":0.0981402362,\"2672\":0.1609111048,\"2673\":0.0887767395,\"2674\":0.0127036921,\"2675\":0.213825482,\"2676\":0.1237904143,\"2677\":null,\"2678\":0.0505975124,\"2679\":0.213534281,\"2680\":0.0834203957,\"2681\":0.2055271867,\"2682\":0.1510862696,\"2683\":0.2681255201,\"2684\":0.1068636664,\"2685\":0.1011562862,\"2686\":null,\"2687\":0.2611199418,\"2688\":0.2521647641,\"2689\":null,\"2690\":0.2176428,\"2691\":0.0863776033,\"2692\":null,\"2693\":null,\"2694\":0.1647206661,\"2695\":0.1567653019,\"2696\":0.115181427,\"2697\":0.2402836049,\"2698\":0.0,\"2699\":0.2408833339,\"2700\":null,\"2701\":0.2632096562,\"2702\":null,\"2703\":0.2479739537,\"2704\":0.0663826908,\"2705\":0.1953015555,\"2706\":0.2314061016,\"2707\":null,\"2708\":0.3872044909,\"2709\":null,\"2710\":0.159832658,\"2711\":0.1547431598,\"2712\":0.0949729305,\"2713\":0.263735711,\"2714\":0.0700201466,\"2715\":0.0997276414,\"2716\":0.1530633895,\"2717\":0.1473257587,\"2718\":0.0505620281,\"2719\":0.0974374979,\"2720\":null,\"2721\":null,\"2722\":0.1595822516,\"2723\":null,\"2724\":0.2584653713,\"2725\":0.0208613751,\"2726\":0.1713810379,\"2727\":0.0582304122,\"2728\":0.1923387261,\"2729\":0.0945576744,\"2730\":null,\"2731\":0.0342044329,\"2732\":0.3315116163,\"2733\":0.1329318062,\"2734\":null,\"2735\":0.1020879535,\"2736\":0.2582148168,\"2737\":0.0035141645,\"2738\":0.0726701607,\"2739\":0.1406781143,\"2740\":0.2450496028,\"2741\":0.2920096927,\"2742\":0.1414492985,\"2743\":0.0830366062,\"2744\":0.0864844986,\"2745\":0.0787687003,\"2746\":0.1870207749,\"2747\":0.1588376062,\"2748\":0.2686198887,\"2749\":0.2669822272,\"2750\":0.2968457053,\"2751\":0.1348812586,\"2752\":0.0725048902,\"2753\":0.2065396372,\"2754\":0.256187906,\"2755\":0.1221366884,\"2756\":0.1183815735,\"2757\":0.209702397,\"2758\":0.0873044562,\"2759\":0.0943350527,\"2760\":0.1759446207,\"2761\":0.2740469194,\"2762\":0.2996875396,\"2763\":0.2910861123,\"2764\":0.3281941481,\"2765\":0.2359592671,\"2766\":0.4195289111,\"2767\":0.1210729504,\"2768\":0.2670547127,\"2769\":0.3406259362,\"2770\":0.0,\"2771\":0.0882085402,\"2772\":0.1094292887,\"2773\":0.2829377235,\"2774\":0.3066441387,\"2775\":0.1946137237,\"2776\":0.1095370193,\"2777\":0.1166995551,\"2778\":0.1997724626,\"2779\":0.1574479403,\"2780\":0.0872458636,\"2781\":null,\"2782\":0.2486929415,\"2783\":null,\"2784\":null,\"2785\":0.2748211447,\"2786\":0.0787609004,\"2787\":0.2128175436,\"2788\":0.092720115,\"2789\":0.1450274876,\"2790\":0.2189276739,\"2791\":0.1592110365,\"2792\":0.1066871263,\"2793\":0.1732876431,\"2794\":0.4018218877,\"2795\":0.09227388,\"2796\":0.0563443262,\"2797\":0.1023759841,\"2798\":0.0963261871,\"2799\":0.2646221146,\"2800\":0.1415956121,\"2801\":0.2361182776,\"2802\":0.2485869685,\"2803\":0.2107331466,\"2804\":0.0867437064,\"2805\":0.3406224769,\"2806\":0.1746860048,\"2807\":0.0,\"2808\":0.0445931168,\"2809\":0.0731660635,\"2810\":0.1135796481,\"2811\":0.246166799,\"2812\":0.2195220843,\"2813\":0.1115824345,\"2814\":0.0,\"2815\":null,\"2816\":0.698608708,\"2817\":0.2911734077,\"2818\":0.1273172485,\"2819\":0.2400366241,\"2820\":0.2310741876,\"2821\":0.1046572475,\"2822\":0.1807636019,\"2823\":0.0769352792,\"2824\":null,\"2825\":0.2306762223,\"2826\":null,\"2827\":0.2495581675,\"2828\":0.0889525564,\"2829\":0.1476946494,\"2830\":0.0516208161,\"2831\":0.2943052154,\"2832\":0.2412723598,\"2833\":0.3103932315,\"2834\":0.047432777,\"2835\":0.2763723202,\"2836\":0.3096538113,\"2837\":0.0366728197,\"2838\":0.1466197053,\"2839\":0.2562941928,\"2840\":0.2223041067,\"2841\":0.1229448588,\"2842\":0.1266771038,\"2843\":0.0290661251,\"2844\":null,\"2845\":null,\"2846\":0.179379167,\"2847\":0.0866138971,\"2848\":0.0874695869,\"2849\":0.1006829623,\"2850\":0.067794394,\"2851\":0.4726355875,\"2852\":0.1816190515,\"2853\":0.2277839218,\"2854\":0.0,\"2855\":0.0,\"2856\":0.003469791,\"2857\":null,\"2858\":0.1365160538,\"2859\":0.1210758666,\"2860\":0.0947880578,\"2861\":0.1282720627,\"2862\":0.4930356819,\"2863\":0.0192549282,\"2864\":0.1355054822,\"2865\":0.0782733554,\"2866\":0.2452130495,\"2867\":null,\"2868\":null,\"2869\":0.2277308655,\"2870\":0.1615658071,\"2871\":0.182675929,\"2872\":null,\"2873\":0.2619110626,\"2874\":0.2765996858,\"2875\":0.1471197741,\"2876\":0.0908045802,\"2877\":0.0789181097,\"2878\":0.2082064316,\"2879\":0.0271054917,\"2880\":0.0542967743,\"2881\":0.0502043227,\"2882\":0.2457918486,\"2883\":0.1429633924,\"2884\":null,\"2885\":0.025697475,\"2886\":null,\"2887\":0.1255377012,\"2888\":0.1197189203,\"2889\":0.0629484026,\"2890\":0.07855998,\"2891\":null,\"2892\":0.2358005684,\"2893\":0.0923037732,\"2894\":0.0643660883,\"2895\":0.1966659239,\"2896\":0.0683350857,\"2897\":0.2776118234,\"2898\":0.1968627912,\"2899\":0.0432074126,\"2900\":0.0850770194,\"2901\":0.21101733,\"2902\":0.0835324428,\"2903\":0.0918014075,\"2904\":0.1651533856,\"2905\":0.0253383322,\"2906\":0.1125599355,\"2907\":0.076329764,\"2908\":0.0332530791,\"2909\":null,\"2910\":0.2372195193,\"2911\":0.2813955166,\"2912\":0.2956090598,\"2913\":0.1168778765,\"2914\":null,\"2915\":null,\"2916\":null,\"2917\":0.203224959,\"2918\":0.1402081376,\"2919\":0.2014243488,\"2920\":0.2174100757,\"2921\":0.1119191462,\"2922\":0.2133498696,\"2923\":0.1644729812,\"2924\":0.2596878428,\"2925\":0.0105646251,\"2926\":0.1683586963,\"2927\":null,\"2928\":0.1302940871,\"2929\":0.2196032769,\"2930\":null,\"2931\":null,\"2932\":null,\"2933\":0.2146940045,\"2934\":0.2802906013,\"2935\":0.0637568574,\"2936\":0.1815227283,\"2937\":0.2228976584,\"2938\":0.1405546348,\"2939\":0.1483009532,\"2940\":0.1366105778,\"2941\":0.1061577309,\"2942\":0.2770134822,\"2943\":0.1176742098,\"2944\":0.0696783111,\"2945\":0.0839107722,\"2946\":null,\"2947\":0.2808457339,\"2948\":0.0895226142,\"2949\":0.0711378755,\"2950\":null,\"2951\":0.1316342728,\"2952\":0.2040396734,\"2953\":0.1852194807,\"2954\":0.0,\"2955\":0.1173385832,\"2956\":0.1242566359,\"2957\":0.0,\"2958\":null,\"2959\":0.2325415359,\"2960\":0.2518265216,\"2961\":null,\"2962\":0.0,\"2963\":0.1947654579,\"2964\":0.1138560461,\"2965\":null,\"2966\":0.1332418374,\"2967\":0.0870170705,\"2968\":null,\"2969\":0.3456681699,\"2970\":0.1205691345,\"2971\":0.0910932214,\"2972\":0.0608934759,\"2973\":0.2291425456,\"2974\":0.0501129228,\"2975\":0.1772299715,\"2976\":0.0816711045,\"2977\":0.14952552,\"2978\":0.2186772943,\"2979\":0.2547297516,\"2980\":0.1241893622,\"2981\":0.1547752704,\"2982\":0.0597053923,\"2983\":0.1126015539,\"2984\":0.0,\"2985\":0.0,\"2986\":0.2710845275,\"2987\":0.207399972,\"2988\":0.0,\"2989\":0.1560995593,\"2990\":null,\"2991\":0.2284685075,\"2992\":0.0865235798,\"2993\":0.027847807,\"2994\":0.3320833567,\"2995\":null,\"2996\":0.3629775985,\"2997\":0.0834272308,\"2998\":0.0766979368,\"2999\":0.1774376648,\"3000\":0.2369650677,\"3001\":0.2853357246,\"3002\":0.1343945446,\"3003\":0.2283490328,\"3004\":0.1453616795,\"3005\":null,\"3006\":0.1107219923,\"3007\":0.1960942462,\"3008\":null,\"3009\":0.1559168508,\"3010\":0.0743801363,\"3011\":0.0635022866,\"3012\":null,\"3013\":0.1478837815,\"3014\":0.1197023312,\"3015\":0.1869852949,\"3016\":0.15584902,\"3017\":0.1138327813,\"3018\":0.3334811361,\"3019\":0.0397391884,\"3020\":0.1419562937,\"3021\":0.0612695918,\"3022\":0.0,\"3023\":0.0483439882,\"3024\":0.2043462008,\"3025\":0.1382286896,\"3026\":0.0295210251,\"3027\":0.0913160673,\"3028\":null,\"3029\":0.2594204792,\"3030\":0.0956021778,\"3031\":null,\"3032\":0.0708181584,\"3033\":0.3123047278,\"3034\":0.1201733521,\"3035\":0.2108592932,\"3036\":0.0030782479,\"3037\":0.0619802072,\"3038\":0.0,\"3039\":0.0625831807,\"3040\":0.2044642012,\"3041\":0.1446016892,\"3042\":0.1931935578,\"3043\":null,\"3044\":0.0340820224,\"3045\":0.0518789106,\"3046\":0.4042048654,\"3047\":0.0075623732,\"3048\":null,\"3049\":null,\"3050\":0.2176763666,\"3051\":0.1125203303,\"3052\":0.2127794153,\"3053\":0.0,\"3054\":null,\"3055\":0.0,\"3056\":0.2936662806,\"3057\":null,\"3058\":0.1465138211,\"3059\":0.2198467732,\"3060\":0.1489085239,\"3061\":0.041369777,\"3062\":null,\"3063\":0.1813139018,\"3064\":0.0,\"3065\":0.2407003382,\"3066\":null,\"3067\":0.2701460926,\"3068\":0.0630397982,\"3069\":0.2267276237,\"3070\":0.2435976369,\"3071\":0.0426320785,\"3072\":null,\"3073\":0.0935440379,\"3074\":0.1839895804,\"3075\":0.2325522776,\"3076\":0.0659681265,\"3077\":0.0228674205,\"3078\":0.047379147,\"3079\":0.220986899,\"3080\":0.0973204952,\"3081\":0.0768522319,\"3082\":0.1935507705,\"3083\":null,\"3084\":0.2070644739,\"3085\":0.1971381572,\"3086\":0.0920503139,\"3087\":0.1840675274,\"3088\":0.2616547225,\"3089\":0.080777482,\"3090\":0.2822393857,\"3091\":0.0704747498,\"3092\":null,\"3093\":0.1277979809,\"3094\":0.1590402751,\"3095\":0.073308501,\"3096\":0.2466191974,\"3097\":0.2620455969,\"3098\":0.1052386531,\"3099\":0.0819447467,\"3100\":0.2495121255,\"3101\":0.3664938243,\"3102\":0.0867906217,\"3103\":null,\"3104\":0.056124541,\"3105\":0.1751766006,\"3106\":0.24909343,\"3107\":0.0,\"3108\":0.2173621709,\"3109\":0.1736332711,\"3110\":null,\"3111\":0.1401238042,\"3112\":null,\"3113\":null,\"3114\":0.4772446004,\"3115\":0.2428608834,\"3116\":0.1983469327,\"3117\":0.1828502364,\"3118\":null,\"3119\":0.2144069818,\"3120\":0.2632120351,\"3121\":0.2523801399,\"3122\":0.1001371083,\"3123\":0.0657334351,\"3124\":0.0727211264,\"3125\":0.0831890051,\"3126\":0.3126829902,\"3127\":0.1570119291,\"3128\":0.1256197887,\"3129\":0.1022919608,\"3130\":0.0637699853,\"3131\":0.0899136961,\"3132\":0.1511113408,\"3133\":0.0883926183,\"3134\":null,\"3135\":0.0493968043,\"3136\":0.3105626046,\"3137\":0.0924512104,\"3138\":0.1935979461,\"3139\":0.2490625325,\"3140\":0.2454262296,\"3141\":0.1252794383,\"3142\":0.1411991063,\"3143\":0.0579103073,\"3144\":0.1219423984,\"3145\":0.2203159684,\"3146\":0.1000080771,\"3147\":0.1199823473,\"3148\":0.3494935761,\"3149\":0.0963341498,\"3150\":0.2586383259,\"3151\":0.0702544471,\"3152\":0.0717839498,\"3153\":0.2356523104,\"3154\":0.2561225644,\"3155\":0.1921693867,\"3156\":null,\"3157\":0.0463631109,\"3158\":0.2279799815,\"3159\":0.2126258831,\"3160\":0.1027927743,\"3161\":0.1891960579,\"3162\":null,\"3163\":0.2095703079,\"3164\":0.1165538767,\"3165\":null,\"3166\":0.2727257221,\"3167\":0.0988729397,\"3168\":0.0715114096,\"3169\":0.040870623,\"3170\":0.0862123683,\"3171\":0.2491746177,\"3172\":0.185151203,\"3173\":0.2208725655,\"3174\":0.2308692197,\"3175\":null,\"3176\":0.1589239125,\"3177\":0.1052473583,\"3178\":0.1633714586,\"3179\":0.0981836649,\"3180\":0.0612491091,\"3181\":0.0507615862,\"3182\":0.0436320692,\"3183\":0.2781115929,\"3184\":0.2475007661,\"3185\":0.1317712697,\"3186\":0.0769348347,\"3187\":null,\"3188\":0.065867382,\"3189\":0.1165244139,\"3190\":0.2014585921,\"3191\":0.0,\"3192\":0.1149516582,\"3193\":0.2854498807,\"3194\":null,\"3195\":0.1564207416,\"3196\":0.1546985329,\"3197\":0.1987635256,\"3198\":null,\"3199\":0.2618024703,\"3200\":0.2181397214,\"3201\":0.2001177436,\"3202\":0.1837001417,\"3203\":0.3179530387,\"3204\":0.2810161363,\"3205\":null,\"3206\":0.0194857398,\"3207\":null,\"3208\":0.1532809801,\"3209\":0.254006875,\"3210\":0.0781990227,\"3211\":0.1888303002,\"3212\":0.281140962,\"3213\":0.2889902001,\"3214\":0.0658996649,\"3215\":0.1561056074,\"3216\":null,\"3217\":0.3115172993,\"3218\":0.2055736432,\"3219\":0.2503618214,\"3220\":0.0806368365,\"3221\":0.0670870372,\"3222\":0.0635933623,\"3223\":0.0650599279,\"3224\":0.120993228,\"3225\":0.2729423777,\"3226\":0.1468505688,\"3227\":0.1681300803,\"3228\":0.2467321127,\"3229\":null,\"3230\":null,\"3231\":0.0230110994,\"3232\":0.0661549022,\"3233\":null,\"3234\":null,\"3235\":null,\"3236\":0.0118168608,\"3237\":0.2971815793,\"3238\":null,\"3239\":0.1762774548,\"3240\":0.2074263047,\"3241\":0.0133105241,\"3242\":0.0703749049,\"3243\":0.3515334048,\"3244\":0.2558587888,\"3245\":0.1924229972,\"3246\":0.2021381668,\"3247\":0.2053457327,\"3248\":0.195003873,\"3249\":0.2124011454,\"3250\":0.0314630436,\"3251\":0.1409065563,\"3252\":0.1535334963,\"3253\":0.1554741091,\"3254\":0.0989355479,\"3255\":0.2029479771,\"3256\":0.3180766307,\"3257\":0.0770552078,\"3258\":0.1326308317,\"3259\":0.0554028388,\"3260\":0.1417348358,\"3261\":0.0822096294,\"3262\":0.0755259373,\"3263\":0.0852029182,\"3264\":0.0921282799,\"3265\":0.2398112752,\"3266\":0.1369386192,\"3267\":0.0,\"3268\":0.2421381451,\"3269\":0.4616178441,\"3270\":0.0884530075,\"3271\":0.0766030046,\"3272\":0.0357736245,\"3273\":0.2935150197,\"3274\":0.1896944851,\"3275\":0.0342936093,\"3276\":0.2544392765,\"3277\":0.0439087643,\"3278\":0.1754482231,\"3279\":null,\"3280\":0.0914027006,\"3281\":0.1289444369,\"3282\":0.1369659014,\"3283\":0.197471663,\"3284\":0.1286655578,\"3285\":0.0822836719,\"3286\":0.2510408174,\"3287\":0.0303417404,\"3288\":null,\"3289\":0.0980857737,\"3290\":0.4122259741,\"3291\":0.2204834305,\"3292\":0.1795588516,\"3293\":0.031989278,\"3294\":0.1716627005,\"3295\":0.0837681672,\"3296\":0.2792489306,\"3297\":0.2313931507,\"3298\":0.3018380722,\"3299\":0.0815959517,\"3300\":0.113086504,\"3301\":0.1951808346,\"3302\":0.1100339348,\"3303\":0.1484281608,\"3304\":0.2730006526,\"3305\":0.0843356312,\"3306\":0.0777828564,\"3307\":0.1859019352,\"3308\":0.249081766,\"3309\":0.1019487648,\"3310\":0.1263832437,\"3311\":0.0324023569,\"3312\":0.2562371134,\"3313\":null,\"3314\":0.1407662913,\"3315\":0.2108515801,\"3316\":0.1499545808,\"3317\":0.0641159759,\"3318\":null,\"3319\":null,\"3320\":0.1485703337,\"3321\":0.2573463489,\"3322\":0.1162561318,\"3323\":0.0715485165,\"3324\":null,\"3325\":0.1184008516,\"3326\":0.0,\"3327\":null,\"3328\":null,\"3329\":0.1437677714,\"3330\":0.1708962829,\"3331\":null,\"3332\":0.0173991858,\"3333\":0.1487654897,\"3334\":0.1709997432,\"3335\":0.0606994112,\"3336\":0.0199430489,\"3337\":0.3256054999,\"3338\":0.3068962665,\"3339\":0.147551869,\"3340\":0.0854026274,\"3341\":null,\"3342\":0.1705726021,\"3343\":0.1302585952,\"3344\":0.0581901469,\"3345\":0.0449600641,\"3346\":0.0803221663,\"3347\":0.1716466175,\"3348\":null,\"3349\":0.1184120798,\"3350\":0.138491183,\"3351\":0.2271295979,\"3352\":0.0708566491,\"3353\":0.2013548268,\"3354\":0.114108627,\"3355\":null,\"3356\":0.2307746741,\"3357\":0.0798616152,\"3358\":0.2263154381,\"3359\":0.1140846626,\"3360\":0.0424327736,\"3361\":0.2547352622,\"3362\":null,\"3363\":0.0871221363,\"3364\":null,\"3365\":0.1001482255,\"3366\":0.1705101497,\"3367\":0.3784345558,\"3368\":0.0571935957,\"3369\":0.1557236115,\"3370\":0.0,\"3371\":0.1176669584,\"3372\":0.0967935922,\"3373\":0.1125310177,\"3374\":0.2687073621,\"3375\":0.26512808,\"3376\":0.0276563576,\"3377\":0.1072725581,\"3378\":0.0894967488,\"3379\":0.0670875337,\"3380\":0.2440620463,\"3381\":0.1881925289,\"3382\":null,\"3383\":0.2648460811,\"3384\":null,\"3385\":0.2067669709,\"3386\":0.1240592256,\"3387\":0.1188717013,\"3388\":null,\"3389\":null,\"3390\":0.2462398914,\"3391\":0.2695012883,\"3392\":0.2020899767,\"3393\":0.1285533041,\"3394\":0.0435161636,\"3395\":0.1525166358,\"3396\":null,\"3397\":0.0955012853,\"3398\":0.1628200415,\"3399\":0.0853540948,\"3400\":0.142126525,\"3401\":0.0494398445,\"3402\":null,\"3403\":0.0746049225,\"3404\":0.0360012948,\"3405\":0.1348777928,\"3406\":0.1115400594,\"3407\":0.1682263299,\"3408\":0.083784162,\"3409\":0.1607692781,\"3410\":0.0956796707,\"3411\":0.2387211566,\"3412\":0.081265083,\"3413\":0.2961497494,\"3414\":0.1548688181,\"3415\":0.1270239948,\"3416\":0.1128323884,\"3417\":0.2391754843,\"3418\":null,\"3419\":0.1489463392,\"3420\":0.2051955814,\"3421\":0.121024724,\"3422\":0.2900965738,\"3423\":0.1127731848,\"3424\":0.2447595182,\"3425\":null,\"3426\":0.0261865826,\"3427\":0.1044851637,\"3428\":0.1324280738,\"3429\":0.2419552332,\"3430\":0.1991690757,\"3431\":0.1920460584,\"3432\":0.3237524597,\"3433\":0.0112440702,\"3434\":null,\"3435\":0.085177852,\"3436\":0.2598717949,\"3437\":0.0,\"3438\":0.2335516697,\"3439\":0.2686520225,\"3440\":0.2449238179,\"3441\":0.1922423129,\"3442\":0.3109758013,\"3443\":0.0401142983,\"3444\":0.1782721156,\"3445\":0.4606193281,\"3446\":0.2479877853,\"3447\":null,\"3448\":0.0835275736,\"3449\":null,\"3450\":0.1176391199,\"3451\":0.134087399,\"3452\":null,\"3453\":0.1918521681,\"3454\":0.0540344039,\"3455\":null,\"3456\":0.0,\"3457\":0.0,\"3458\":0.1072606981,\"3459\":0.1327870769,\"3460\":0.1422001379,\"3461\":0.1594798084,\"3462\":0.297696943,\"3463\":0.0789700487,\"3464\":0.0919740867,\"3465\":0.1410777952,\"3466\":0.1513132893,\"3467\":null,\"3468\":0.1773766116,\"3469\":0.0773243175,\"3470\":0.2676633006,\"3471\":0.1946697648,\"3472\":null,\"3473\":0.1917877199,\"3474\":0.2389475366,\"3475\":0.1803646488,\"3476\":0.3079195078,\"3477\":0.2304396789,\"3478\":0.2913180791,\"3479\":0.0,\"3480\":0.1285915964,\"3481\":0.1477533187,\"3482\":0.1701619291,\"3483\":0.2573342907,\"3484\":0.0696407062,\"3485\":0.1274229745,\"3486\":0.1598687566,\"3487\":0.2921903957,\"3488\":0.0743350917,\"3489\":0.233769683,\"3490\":0.1023683136,\"3491\":null,\"3492\":0.0070546413,\"3493\":0.1511362873,\"3494\":0.1362563664,\"3495\":0.1384769717,\"3496\":null,\"3497\":0.1204658619,\"3498\":null,\"3499\":0.2586820591,\"3500\":0.2347120172,\"3501\":0.1241647044,\"3502\":0.1249253442,\"3503\":0.031175954,\"3504\":null,\"3505\":0.1156269691,\"3506\":0.158277706,\"3507\":0.2108898238,\"3508\":0.07592446,\"3509\":null,\"3510\":0.3425676838,\"3511\":0.0782031957,\"3512\":null,\"3513\":0.1625922692,\"3514\":0.1948951265,\"3515\":0.1455431016,\"3516\":0.2274621792,\"3517\":0.0761444796,\"3518\":0.0878531005,\"3519\":0.0969751389,\"3520\":0.2189138216,\"3521\":0.2277867528,\"3522\":0.2674967208,\"3523\":0.1181395459,\"3524\":0.1567935762,\"3525\":0.2336213865,\"3526\":0.1002742647,\"3527\":0.2815888471,\"3528\":0.1302810734,\"3529\":0.1476766767,\"3530\":null,\"3531\":0.2610371766,\"3532\":0.0980365903,\"3533\":0.1798533123,\"3534\":0.0910486501,\"3535\":0.0276600945,\"3536\":0.24593847,\"3537\":0.2966149228,\"3538\":0.150590501,\"3539\":0.1832430643,\"3540\":0.0,\"3541\":0.1007561384,\"3542\":0.0652041617,\"3543\":0.2340636078,\"3544\":0.1299856374,\"3545\":0.1948675103,\"3546\":0.0,\"3547\":0.0778566948,\"3548\":0.1723180636,\"3549\":0.1055380848,\"3550\":0.3155509924,\"3551\":0.0870283938,\"3552\":0.2748440099,\"3553\":0.0656840779,\"3554\":0.0514148213,\"3555\":0.0634379239,\"3556\":0.0895396582,\"3557\":null,\"3558\":0.1088945464,\"3559\":0.061680897,\"3560\":0.2718413243,\"3561\":null,\"3562\":0.0834344701,\"3563\":0.0,\"3564\":0.0723051091,\"3565\":0.311200918,\"3566\":null,\"3567\":0.0358736549,\"3568\":0.0735566778,\"3569\":0.1693035003,\"3570\":0.1706730687,\"3571\":0.2486104852,\"3572\":0.0416733014,\"3573\":0.0563534731,\"3574\":0.3030884239,\"3575\":0.1063332209,\"3576\":0.1024925123,\"3577\":0.172414332,\"3578\":0.2181417899,\"3579\":null,\"3580\":0.0854715358,\"3581\":0.1541224377,\"3582\":0.1065978027,\"3583\":0.0930141795,\"3584\":0.109218643,\"3585\":0.0693749243,\"3586\":0.1998093685,\"3587\":null,\"3588\":0.115809149,\"3589\":null,\"3590\":0.1662025612,\"3591\":0.1984858848,\"3592\":0.259475552,\"3593\":0.3350057747,\"3594\":0.0,\"3595\":0.127026382,\"3596\":0.0885444898,\"3597\":0.245226966,\"3598\":0.0542605871,\"3599\":0.0851556426,\"3600\":null,\"3601\":0.1206730311,\"3602\":0.1771926445,\"3603\":null,\"3604\":0.0564385979,\"3605\":0.0650318415,\"3606\":0.2495330828,\"3607\":0.1844922963,\"3608\":null,\"3609\":0.1391538699,\"3610\":0.1580459952,\"3611\":0.1881613435,\"3612\":null,\"3613\":0.3611430555,\"3614\":0.2731969509,\"3615\":0.3710425257,\"3616\":null,\"3617\":0.0849076797,\"3618\":0.1994255677,\"3619\":0.1482610366,\"3620\":0.0168272725,\"3621\":0.1135764231,\"3622\":0.1258506052,\"3623\":0.3077740711,\"3624\":0.2667996799,\"3625\":null,\"3626\":null,\"3627\":0.226107142,\"3628\":0.2370779136,\"3629\":0.136819229,\"3630\":0.1876111572,\"3631\":0.1007586386,\"3632\":null,\"3633\":0.0888642484,\"3634\":0.3461541956,\"3635\":0.1942416266,\"3636\":0.0616268253,\"3637\":0.1336613295,\"3638\":null,\"3639\":null,\"3640\":0.0494804521,\"3641\":0.2336700593,\"3642\":0.1059180311,\"3643\":0.2274951958,\"3644\":0.1598515533,\"3645\":0.1239838439,\"3646\":0.0503294304,\"3647\":0.1533618078,\"3648\":0.3603542841,\"3649\":null,\"3650\":0.079453073,\"3651\":null,\"3652\":0.2853398513,\"3653\":null,\"3654\":0.108425562,\"3655\":null,\"3656\":0.1273547671,\"3657\":0.1644859739,\"3658\":null,\"3659\":0.0521921232,\"3660\":0.1962566636,\"3661\":0.1430371664,\"3662\":0.0855778836,\"3663\":0.0537792398,\"3664\":0.0880629095,\"3665\":0.1393863543,\"3666\":null,\"3667\":0.0267862499,\"3668\":0.2163331038,\"3669\":0.1090359659,\"3670\":0.2115534222,\"3671\":0.1222125555,\"3672\":0.0895265478,\"3673\":0.1586949695,\"3674\":0.2450033511,\"3675\":0.190784389,\"3676\":0.0,\"3677\":0.1155329691,\"3678\":0.02100053,\"3679\":0.2600823172,\"3680\":0.1179458988,\"3681\":0.2024172541,\"3682\":0.2651194308,\"3683\":0.2256338754,\"3684\":0.0,\"3685\":null,\"3686\":null,\"3687\":0.2437388031,\"3688\":0.0655116631,\"3689\":0.2130796271,\"3690\":0.1522695417,\"3691\":0.0892982953,\"3692\":null,\"3693\":0.2267172919,\"3694\":0.1729673767,\"3695\":0.1736942003,\"3696\":0.2187580554,\"3697\":0.1330518718,\"3698\":0.270419377,\"3699\":0.1365758182,\"3700\":0.135464553,\"3701\":0.1763022952,\"3702\":0.0675710225,\"3703\":0.224892834,\"3704\":0.3612104903,\"3705\":0.1909362072,\"3706\":null,\"3707\":null,\"3708\":0.3087018481,\"3709\":null,\"3710\":0.0890486777,\"3711\":0.1054608287,\"3712\":null,\"3713\":0.2279358073,\"3714\":0.2440980188,\"3715\":0.2740619445,\"3716\":0.1451994081,\"3717\":0.2231127365,\"3718\":0.2187291509,\"3719\":0.1735990328,\"3720\":0.1022732636,\"3721\":0.0900194441,\"3722\":0.1442620821,\"3723\":null,\"3724\":0.157204102,\"3725\":0.1754713417,\"3726\":0.194745897,\"3727\":0.1225382255,\"3728\":0.2218706375,\"3729\":0.1493410978,\"3730\":null,\"3731\":0.1549077451,\"3732\":null,\"3733\":null,\"3734\":null,\"3735\":0.2115495674,\"3736\":0.1711392688,\"3737\":null,\"3738\":0.0988230539,\"3739\":null,\"3740\":0.0982521505,\"3741\":null,\"3742\":0.0641258828,\"3743\":null,\"3744\":null,\"3745\":0.1497905925,\"3746\":0.0555143773,\"3747\":0.2203990342,\"3748\":0.1882672173,\"3749\":0.1615514461,\"3750\":0.1502590183,\"3751\":0.1773921721,\"3752\":0.2187019058,\"3753\":0.0890168622,\"3754\":null,\"3755\":0.4210644341,\"3756\":0.2564687715,\"3757\":0.0957309383,\"3758\":0.0711371256,\"3759\":null,\"3760\":0.1960232905,\"3761\":null,\"3762\":0.2737958278,\"3763\":0.1966856028,\"3764\":0.014230928,\"3765\":0.0521123579,\"3766\":0.1180768835,\"3767\":0.0582537231,\"3768\":0.2156316772,\"3769\":0.0563729688,\"3770\":0.1790233865,\"3771\":0.256925783,\"3772\":null,\"3773\":0.0401273044,\"3774\":0.0810149788,\"3775\":0.2661721115,\"3776\":0.201123568,\"3777\":0.030162608,\"3778\":0.0982109392,\"3779\":0.41826341,\"3780\":0.0485813163,\"3781\":0.0218754696,\"3782\":0.3341916677,\"3783\":0.0196363619,\"3784\":0.1314016871,\"3785\":0.0598252743,\"3786\":0.1966272287,\"3787\":0.2441745551,\"3788\":0.1762335247,\"3789\":0.136665233,\"3790\":0.2072501515,\"3791\":0.1857508709,\"3792\":0.1410817617,\"3793\":0.062127537,\"3794\":0.1576263985,\"3795\":0.1188324608,\"3796\":0.0562659026,\"3797\":0.0701824849,\"3798\":0.1287677051,\"3799\":0.2902961059,\"3800\":0.2183148915,\"3801\":0.1670764525,\"3802\":0.0821316812,\"3803\":0.1663996754,\"3804\":0.2287190381,\"3805\":0.2123199531,\"3806\":0.0,\"3807\":0.0456504293,\"3808\":0.1106067567,\"3809\":null,\"3810\":0.1506316051,\"3811\":0.1144305253,\"3812\":null,\"3813\":0.2250112367,\"3814\":0.1582329385,\"3815\":0.0970684181,\"3816\":0.0969624563,\"3817\":0.0855081726,\"3818\":null,\"3819\":0.252122788,\"3820\":null,\"3821\":0.0935097603,\"3822\":0.2037590838,\"3823\":0.3365651307,\"3824\":null,\"3825\":0.09402783,\"3826\":0.1069785572,\"3827\":0.1226873061,\"3828\":0.0922316929,\"3829\":0.2381780557,\"3830\":0.2119765476,\"3831\":null,\"3832\":null,\"3833\":0.2040447548,\"3834\":0.2045948687,\"3835\":0.0725899754,\"3836\":0.2667800112,\"3837\":0.1486297192,\"3838\":0.2469967059,\"3839\":0.0617246887,\"3840\":0.1399620326,\"3841\":null,\"3842\":0.2065841343,\"3843\":null,\"3844\":0.2206023666,\"3845\":0.0673467214,\"3846\":0.3266936744,\"3847\":null,\"3848\":null,\"3849\":0.0467286246,\"3850\":0.1161119955,\"3851\":0.0191977373,\"3852\":0.3722590682,\"3853\":0.1706520495,\"3854\":0.0660962224,\"3855\":0.0913394327,\"3856\":0.2130877097,\"3857\":0.0125277009,\"3858\":0.0449767731,\"3859\":0.1978653839,\"3860\":0.1760290116,\"3861\":0.2457793358,\"3862\":0.1111133915,\"3863\":0.1958806341,\"3864\":0.1352961278,\"3865\":0.1912029439,\"3866\":0.1281158169,\"3867\":0.0,\"3868\":0.2406215445,\"3869\":0.3981706702,\"3870\":null,\"3871\":0.2070088758,\"3872\":0.0931332788,\"3873\":0.2003000036,\"3874\":0.107053851,\"3875\":0.1018035783,\"3876\":0.0782482392,\"3877\":0.2081858483,\"3878\":0.1278451899},\"normalized profile?Tunicamycin_map1?03k\":{\"0\":0.45459128,\"1\":null,\"2\":0.481260383,\"3\":0.0315293664,\"4\":0.0225960544,\"5\":0.0588353975,\"6\":0.56493914,\"7\":0.0309274513,\"8\":0.1661474194,\"9\":0.2084485126,\"10\":0.0849444761,\"11\":0.0729641177,\"12\":0.078742379,\"13\":0.1745205204,\"14\":null,\"15\":0.4844997123,\"16\":0.122215115,\"17\":0.3709028681,\"18\":0.4865031238,\"19\":0.4255940248,\"20\":0.4688264883,\"21\":0.1967757288,\"22\":0.1708593099,\"23\":0.1836061239,\"24\":0.1752055314,\"25\":null,\"26\":0.4439380174,\"27\":0.4334598419,\"28\":0.4666479115,\"29\":0.4415132463,\"30\":0.4463095989,\"31\":0.2166832568,\"32\":0.3732769591,\"33\":0.1993190137,\"34\":0.1143382218,\"35\":0.1832718169,\"36\":0.1309923107,\"37\":null,\"38\":0.240589865,\"39\":0.2014688433,\"40\":0.1979912482,\"41\":0.1782869118,\"42\":0.4210458217,\"43\":0.4480960007,\"44\":0.1719304234,\"45\":0.2043728638,\"46\":0.1814039268,\"47\":0.5289615575,\"48\":0.1591888935,\"49\":0.1669085727,\"50\":0.1998907175,\"51\":0.1876276843,\"52\":0.2052388841,\"53\":null,\"54\":null,\"55\":0.2155202496,\"56\":0.2091685034,\"57\":0.1111794278,\"58\":0.1903608002,\"59\":0.1459894908,\"60\":0.5138061028,\"61\":0.0672866737,\"62\":0.0666013504,\"63\":0.1255772841,\"64\":0.2010611971,\"65\":0.419316932,\"66\":0.0889782957,\"67\":0.0646644978,\"68\":0.0296903034,\"69\":0.4100635518,\"70\":0.5816260201,\"71\":null,\"72\":0.209714637,\"73\":0.188751015,\"74\":0.4860858516,\"75\":0.2035282134,\"76\":0.1932093923,\"77\":0.0197484579,\"78\":0.1981713581,\"79\":0.0993742517,\"80\":0.2381947757,\"81\":0.0,\"82\":0.05538084,\"83\":0.0705074336,\"84\":0.4653221339,\"85\":0.0831706105,\"86\":0.1999767444,\"87\":0.194249602,\"88\":0.4891797622,\"89\":0.1710840842,\"90\":0.1797305113,\"91\":0.2106330905,\"92\":0.0089776658,\"93\":0.4061297312,\"94\":0.1872128975,\"95\":0.1951628736,\"96\":0.1749022709,\"97\":0.2069803045,\"98\":0.0737427222,\"99\":0.0153755874,\"100\":0.0740694876,\"101\":0.1870448397,\"102\":0.2917937287,\"103\":0.2003061458,\"104\":0.0828451937,\"105\":0.4807300138,\"106\":0.1925053714,\"107\":0.0609558255,\"108\":0.0653893971,\"109\":0.0732660371,\"110\":0.0886532644,\"111\":0.0535542462,\"112\":0.0661736651,\"113\":0.0801104827,\"114\":0.0727880254,\"115\":0.0557039167,\"116\":0.05789372,\"117\":0.0652596619,\"118\":0.0589816015,\"119\":0.143025365,\"120\":0.1654636398,\"121\":0.0,\"122\":0.1559359808,\"123\":0.0410158571,\"124\":0.0768697736,\"125\":0.0551989417,\"126\":0.2113537243,\"127\":null,\"128\":0.3923378647,\"129\":0.1924784856,\"130\":null,\"131\":0.2562114057,\"132\":0.4128162682,\"133\":0.0,\"134\":null,\"135\":0.0941213248,\"136\":0.0838731612,\"137\":0.0969645563,\"138\":0.0372725028,\"139\":0.2290746817,\"140\":0.017931595,\"141\":0.1429179519,\"142\":0.1463415616,\"143\":0.0259376819,\"144\":0.0153401053,\"145\":0.0,\"146\":0.1573555459,\"147\":0.2160006748,\"148\":0.1190189512,\"149\":0.0851657575,\"150\":0.1525889823,\"151\":0.1246613817,\"152\":0.1500740619,\"153\":0.025020943,\"154\":null,\"155\":0.0,\"156\":0.3901946323,\"157\":0.1594952832,\"158\":0.2075259989,\"159\":0.1847413469,\"160\":0.4140706441,\"161\":0.4468262873,\"162\":0.1754098262,\"163\":0.0590601825,\"164\":0.4582355587,\"165\":0.0590932379,\"166\":0.4383430073,\"167\":null,\"168\":0.5154905558,\"169\":null,\"170\":0.4208170917,\"171\":0.4534345601,\"172\":0.1713813769,\"173\":0.1116230651,\"174\":0.1007862026,\"175\":0.1693441898,\"176\":0.1772292026,\"177\":0.1807686327,\"178\":0.4711319725,\"179\":0.1974119847,\"180\":0.174399279,\"181\":null,\"182\":null,\"183\":0.0881200481,\"184\":0.1942905049,\"185\":0.4660988884,\"186\":0.1907309786,\"187\":0.1015011371,\"188\":0.0729422513,\"189\":0.1869830052,\"190\":0.2011975215,\"191\":0.1422197098,\"192\":0.4609087579,\"193\":0.0531307303,\"194\":0.1500205508,\"195\":0.2070440316,\"196\":0.0656729869,\"197\":0.2345498693,\"198\":0.4694166877,\"199\":null,\"200\":null,\"201\":0.3183221197,\"202\":0.2041588444,\"203\":0.1257736253,\"204\":0.09793542,\"205\":0.438767533,\"206\":0.4110686748,\"207\":0.4456175813,\"208\":0.1970450791,\"209\":0.4727177967,\"210\":0.1800278635,\"211\":0.2032884416,\"212\":0.4149744365,\"213\":0.1807788467,\"214\":0.1649705198,\"215\":0.4559871703,\"216\":null,\"217\":0.0307648453,\"218\":0.0744812783,\"219\":null,\"220\":0.1031439649,\"221\":0.0783365051,\"222\":0.1868188882,\"223\":null,\"224\":0.1776653488,\"225\":0.4215917118,\"226\":0.4217027888,\"227\":0.0,\"228\":0.047465452,\"229\":0.4468332232,\"230\":0.1141411122,\"231\":0.1343609746,\"232\":0.0,\"233\":null,\"234\":0.1861980177,\"235\":0.5066695417,\"236\":null,\"237\":0.075795837,\"238\":0.0605585275,\"239\":0.0623886796,\"240\":0.0572458873,\"241\":null,\"242\":0.0451934639,\"243\":0.0351542914,\"244\":0.4280871072,\"245\":null,\"246\":0.4692051133,\"247\":0.1774909795,\"248\":0.064709393,\"249\":0.0514723998,\"250\":0.0923321457,\"251\":0.0625767686,\"252\":0.0647440761,\"253\":0.0516288473,\"254\":0.0718756186,\"255\":0.0681107224,\"256\":0.0582586338,\"257\":0.0514480976,\"258\":0.0702531869,\"259\":0.0574089164,\"260\":0.0684675826,\"261\":0.0561819419,\"262\":0.0617236222,\"263\":0.0592423545,\"264\":0.0656046961,\"265\":null,\"266\":0.0771037069,\"267\":0.0750595013,\"268\":0.0629523765,\"269\":0.1412599123,\"270\":0.4474143141,\"271\":null,\"272\":0.0805640254,\"273\":0.4988440819,\"274\":0.4826491084,\"275\":0.1891004018,\"276\":0.198744582,\"277\":0.2595100405,\"278\":0.0533125757,\"279\":0.1422712223,\"280\":0.4788712322,\"281\":null,\"282\":0.0532789427,\"283\":0.2177049156,\"284\":0.4873967723,\"285\":0.3982927427,\"286\":0.15382335,\"287\":0.0668711185,\"288\":0.0845076532,\"289\":0.0479195381,\"290\":0.1160390664,\"291\":0.1232004012,\"292\":0.1362379355,\"293\":0.3859895163,\"294\":0.1633654099,\"295\":0.1555655586,\"296\":0.0729290474,\"297\":0.1178241055,\"298\":0.2052278002,\"299\":0.1196478633,\"300\":0.0944880679,\"301\":0.2765595813,\"302\":0.1082982017,\"303\":null,\"304\":0.1805361698,\"305\":null,\"306\":0.1019754849,\"307\":0.1115288661,\"308\":0.4192596707,\"309\":0.1556652839,\"310\":0.0489485033,\"311\":0.0793306268,\"312\":0.1506474376,\"313\":0.0507523936,\"314\":0.0909944805,\"315\":0.1632922519,\"316\":0.1105645146,\"317\":0.2603094821,\"318\":0.2926205245,\"319\":0.3071467232,\"320\":0.4326077343,\"321\":0.4485342732,\"322\":0.1254595588,\"323\":0.4451218223,\"324\":0.2035138948,\"325\":0.0,\"326\":0.1056296526,\"327\":null,\"328\":0.1041319634,\"329\":0.0283534642,\"330\":0.1376661408,\"331\":0.0698224915,\"332\":null,\"333\":0.0939868516,\"334\":0.3207372708,\"335\":0.0851614418,\"336\":0.0976466845,\"337\":0.2071125248,\"338\":0.0973683017,\"339\":0.1769038746,\"340\":0.0252945371,\"341\":0.1179003256,\"342\":0.421564987,\"343\":0.2062431566,\"344\":null,\"345\":0.0510307462,\"346\":null,\"347\":0.1863085973,\"348\":0.0489095499,\"349\":0.1937287398,\"350\":null,\"351\":0.2242709919,\"352\":null,\"353\":0.1679898604,\"354\":0.0625378018,\"355\":0.0610299625,\"356\":0.0669107896,\"357\":0.1847310486,\"358\":0.2220689961,\"359\":0.1909211765,\"360\":0.1394566082,\"361\":0.1847750972,\"362\":0.1350263848,\"363\":0.0842336016,\"364\":null,\"365\":0.4514481864,\"366\":null,\"367\":null,\"368\":0.0989809015,\"369\":0.1698697527,\"370\":0.111099568,\"371\":0.1847559207,\"372\":0.1508199071,\"373\":0.1757429039,\"374\":0.175007559,\"375\":0.1692301206,\"376\":0.272139211,\"377\":0.327577194,\"378\":0.4320585337,\"379\":0.1881767973,\"380\":0.1826158687,\"381\":0.1783493585,\"382\":0.4763470227,\"383\":0.1763587184,\"384\":0.0505093776,\"385\":0.0492692152,\"386\":0.277067986,\"387\":null,\"388\":0.4455894048,\"389\":0.0490415204,\"390\":0.0146440266,\"391\":0.1817957619,\"392\":0.2081021293,\"393\":0.0995799587,\"394\":0.1973923045,\"395\":0.1720903892,\"396\":0.085883047,\"397\":0.1758771673,\"398\":0.2208148458,\"399\":0.1980615804,\"400\":0.2068462232,\"401\":0.1120539272,\"402\":null,\"403\":0.1879436226,\"404\":0.2188798965,\"405\":0.0,\"406\":0.1585810303,\"407\":0.1814040438,\"408\":0.1695116326,\"409\":0.1458729657,\"410\":0.4786370756,\"411\":0.4100970765,\"412\":0.2599698175,\"413\":0.0900032567,\"414\":null,\"415\":0.480554849,\"416\":0.1945107683,\"417\":0.2462296695,\"418\":0.460573552,\"419\":0.1911453575,\"420\":null,\"421\":0.3213803359,\"422\":0.016121741,\"423\":0.1600254329,\"424\":0.1686451663,\"425\":0.0973716887,\"426\":0.1067327386,\"427\":null,\"428\":0.0884359422,\"429\":0.044051535,\"430\":0.1647260684,\"431\":0.078273011,\"432\":0.1144196191,\"433\":0.1360475446,\"434\":0.1656414532,\"435\":0.2457349378,\"436\":0.4617601793,\"437\":0.1990646514,\"438\":0.1837085921,\"439\":0.4779615343,\"440\":0.0343531667,\"441\":0.1908044397,\"442\":0.3392520414,\"443\":0.211792204,\"444\":0.0545705024,\"445\":0.0966625202,\"446\":0.2299175171,\"447\":0.2484958702,\"448\":0.2677047966,\"449\":0.4361088907,\"450\":0.4724073486,\"451\":null,\"452\":0.1205271608,\"453\":null,\"454\":0.4523722611,\"455\":0.4813489652,\"456\":0.1913597501,\"457\":0.0751564193,\"458\":0.1096786008,\"459\":0.1592532394,\"460\":0.1523438158,\"461\":0.0881276835,\"462\":0.177011024,\"463\":0.4761388771,\"464\":0.1051555238,\"465\":0.2348119682,\"466\":0.0360617045,\"467\":0.2059191982,\"468\":0.1614230625,\"469\":0.1116553317,\"470\":0.0451437098,\"471\":0.0067979691,\"472\":null,\"473\":0.4500266509,\"474\":0.0542257529,\"475\":0.1507627211,\"476\":0.4532397392,\"477\":0.124225502,\"478\":null,\"479\":0.1168707414,\"480\":0.1039118479,\"481\":0.0627003247,\"482\":0.0,\"483\":0.0,\"484\":0.1284034683,\"485\":0.1201513484,\"486\":0.135328912,\"487\":0.196607046,\"488\":0.4278072898,\"489\":0.5132526579,\"490\":0.3678662601,\"491\":0.2003398415,\"492\":0.2027762113,\"493\":0.0,\"494\":0.1538728694,\"495\":null,\"496\":0.0,\"497\":0.1581699158,\"498\":0.1670847896,\"499\":null,\"500\":0.1092168409,\"501\":0.1471601656,\"502\":0.0838853023,\"503\":0.0914909822,\"504\":0.111864203,\"505\":0.0866351729,\"506\":0.0743813281,\"507\":0.1027670561,\"508\":0.0020668738,\"509\":0.0926216501,\"510\":0.0584353338,\"511\":0.1848629896,\"512\":0.1426078446,\"513\":0.1642539097,\"514\":0.1105008311,\"515\":0.2825938413,\"516\":0.0973114774,\"517\":0.4565242656,\"518\":0.2714624032,\"519\":0.1318353661,\"520\":null,\"521\":0.1838758568,\"522\":0.2215272601,\"523\":0.1877301879,\"524\":0.2568774731,\"525\":0.0892982748,\"526\":0.483012528,\"527\":0.0550026139,\"528\":null,\"529\":0.0,\"530\":null,\"531\":0.2776226513,\"532\":0.0044684766,\"533\":0.2085242625,\"534\":0.5140102335,\"535\":0.0820464383,\"536\":null,\"537\":0.0,\"538\":null,\"539\":0.1456231822,\"540\":0.4600120536,\"541\":0.4600870437,\"542\":0.2952027751,\"543\":0.2259244966,\"544\":0.0035266999,\"545\":0.4549959772,\"546\":0.1711437006,\"547\":0.0813699191,\"548\":0.3348340958,\"549\":null,\"550\":0.0241927537,\"551\":0.095107235,\"552\":0.0651439953,\"553\":0.464450976,\"554\":0.4448985272,\"555\":0.1876630591,\"556\":0.0434445415,\"557\":0.087007887,\"558\":0.1992196645,\"559\":0.2238749336,\"560\":0.2482226257,\"561\":0.0651171006,\"562\":null,\"563\":null,\"564\":0.4565057474,\"565\":0.1727042564,\"566\":0.0777033195,\"567\":0.0,\"568\":0.107736705,\"569\":0.1601816775,\"570\":0.0811831359,\"571\":null,\"572\":0.1658038467,\"573\":0.1406038407,\"574\":0.1526952167,\"575\":0.0298805794,\"576\":0.1381443949,\"577\":0.4228180244,\"578\":0.544391505,\"579\":0.1581705075,\"580\":0.5237191351,\"581\":0.1759262078,\"582\":null,\"583\":0.1593208472,\"584\":0.1681743244,\"585\":0.0905158719,\"586\":0.0871811206,\"587\":0.1939525783,\"588\":0.1903495
[truncated: 6,087,621 more chars]
