# Supplementary material for: Dynamic Organellar Mapping in yeast reveals extensive protein localization changes during ER stress
Source: Nat Commun. 2025 Dec 2;16:10842. doi: 10.1038/s41467-025-66946-8 (PMC12672650; doi:10.1038/s41467-025-66946-8)
Supplement: Supplementary file 17 — Supplementary Data 14 [file 41467_2025_66946_MOESM17_ESM.zip › Supplementary Data 14/Steady State Maps/AnalysedDatasets_Yeast_Steady_State_Maps.json]

{
    "Yeast Steady State Maps": {
        "0/1 normalized data": "{\"Original Protein IDs\":{\"0\":\"A5Z2X5\",\"1\":\"D6VTK4\",\"2\":\"D6W196\",\"3\":\"O13297\",\"4\":\"O13329\",\"5\":\"O13516\",\"6\":\"O13525\",\"7\":\"O13535\",\"8\":\"O13539\",\"9\":\"O13547\",\"10\":\"O13563-2;O13563\",\"11\":\"O13585\",\"12\":\"O14455\",\"13\":\"O14467\",\"14\":\"O43137\",\"15\":\"O60200\",\"16\":\"P0CX58;P0CX57;O74302;Q12470;Q04706\",\"17\":\"O74700\",\"18\":\"O94742\",\"19\":\"P00044\",\"20\":\"P00127\",\"21\":\"P00128\",\"22\":\"P00175\",\"23\":\"P00330\",\"24\":\"P00358\",\"25\":\"P00359\",\"26\":\"P00401\",\"27\":\"P00410\",\"28\":\"P00424\",\"29\":\"P00427\",\"30\":\"P00431\",\"31\":\"P00445\",\"32\":\"P00447\",\"33\":\"P00498\",\"34\":\"P00546\",\"35\":\"P00549\",\"36\":\"P00560\",\"37\":\"P00729\",\"38\":\"P00812\",\"39\":\"P00815\",\"40\":\"P00817\",\"41\":\"P00830\",\"42\":\"P00890\",\"43\":\"P00899\",\"44\":\"P00924\",\"45\":\"P00925\",\"46\":\"P00927\",\"47\":\"P00931\",\"48\":\"P00937\",\"49\":\"P00942\",\"50\":\"P00950\",\"51\":\"P00958\",\"52\":\"P01097\",\"53\":\"P01119\",\"54\":\"P01120\",\"55\":\"P01123\",\"56\":\"P02294\",\"57\":\"P02309\",\"58\":\"P02381\",\"59\":\"P02400\",\"60\":\"P02406\",\"61\":\"P14127;P02407\",\"62\":\"P02557\",\"63\":\"P02829\",\"64\":\"P02992\",\"65\":\"P02994\",\"66\":\"P03871\",\"67\":\"P03872\",\"68\":\"P03874\",\"69\":\"P03875\",\"70\":\"P03876\",\"71\":\"P03962\",\"72\":\"P03965\",\"73\":\"P04037\",\"74\":\"P04046\",\"75\":\"P04050\",\"76\":\"P04051\",\"77\":\"P04076\",\"78\":\"P04147\",\"79\":\"P04161\",\"80\":\"P04449\",\"81\":\"P04456\",\"82\":\"P04710\",\"83\":\"P04786\",\"84\":\"P04801\",\"85\":\"P04802\",\"86\":\"P04803\",\"87\":\"P04806\",\"88\":\"P04807\",\"89\":\"P04819-2;P04819\",\"90\":\"P04821\",\"91\":\"P04840\",\"92\":\"P04912;P04911\",\"93\":\"P05030;P19657\",\"94\":\"P05150\",\"95\":\"P05316\",\"96\":\"P05317\",\"97\":\"P05318\",\"98\":\"P05319\",\"99\":\"P05373\",\"100\":\"P05374\",\"101\":\"P05375\",\"102\":\"P05453\",\"103\":\"P05626\",\"104\":\"P05694\",\"105\":\"P05737\",\"106\":\"P05738\",\"107\":\"P05739\",\"108\":\"P05740\",\"109\":\"P05744\",\"110\":\"P05745\",\"111\":\"P05747\",\"112\":\"P05748\",\"113\":\"P05749\",\"114\":\"P05750\",\"115\":\"P05755\",\"116\":\"P05756\",\"117\":\"P05759\",\"118\":\"P05986\",\"119\":\"P06100\",\"120\":\"P06101\",\"121\":\"P06102\",\"122\":\"P06103\",\"123\":\"P06105\",\"124\":\"P06106\",\"125\":\"P06168\",\"126\":\"P06169\",\"127\":\"P06182\",\"128\":\"P06197\",\"129\":\"P06208;P06208-2\",\"130\":\"P06245\",\"131\":\"P06367\",\"132\":\"P06634\",\"133\":\"P06700\",\"134\":\"P06701\",\"135\":\"P06704\",\"136\":\"P06773\",\"137\":\"P06775\",\"138\":\"P06776\",\"139\":\"P06777\",\"140\":\"P06778-3;P06778-2;P06778\",\"141\":\"P06780\",\"142\":\"P06781\",\"143\":\"P06782\",\"144\":\"P06784\",\"145\":\"P06785\",\"146\":\"P06786\",\"147\":\"P06787\",\"148\":\"P06839\",\"149\":\"P06844\",\"150\":\"P07143\",\"151\":\"P07149\",\"152\":\"P07170\",\"153\":\"P07172\",\"154\":\"P07213\",\"155\":\"P07236\",\"156\":\"P07244\",\"157\":\"P07245\",\"158\":\"P07246\",\"159\":\"P07248\",\"160\":\"P07251\",\"161\":\"P07252\",\"162\":\"P07253\",\"163\":\"P07255\",\"164\":\"P07256\",\"165\":\"P07257\",\"166\":\"P07258\",\"167\":\"P07259\",\"168\":\"P07260\",\"169\":\"P07262\",\"170\":\"P07263-2;P07263\",\"171\":\"P07264\",\"172\":\"P07266\",\"173\":\"P07267\",\"174\":\"P07269\",\"175\":\"P07270\",\"176\":\"P07273\",\"177\":\"P07274\",\"178\":\"P07275\",\"179\":\"P07277\",\"180\":\"P07278\",\"181\":\"P07281;P07280\",\"182\":\"P07283\",\"183\":\"P07284\",\"184\":\"P07285\",\"185\":\"P07342\",\"186\":\"P07347\",\"187\":\"P07560\",\"188\":\"P07702\",\"189\":\"P07703\",\"190\":\"P07806-2;P07806\",\"191\":\"P07834\",\"192\":\"P07866\",\"193\":\"P07884-2;P07884\",\"194\":\"P07991\",\"195\":\"P08004\",\"196\":\"P08018\",\"197\":\"P08067\",\"198\":\"P08417\",\"199\":\"P08425\",\"200\":\"P08432\",\"201\":\"P08456\",\"202\":\"P08466\",\"203\":\"P08518\",\"204\":\"P08524\",\"205\":\"P08525\",\"206\":\"P08539\",\"207\":\"P08566\",\"208\":\"P08593\",\"209\":\"P08638\",\"210\":\"P08678\",\"211\":\"P08679\",\"212\":\"P08964\",\"213\":\"P09032\",\"214\":\"P09064\",\"215\":\"P09232\",\"216\":\"P09368\",\"217\":\"P09436\",\"218\":\"P09440\",\"219\":\"P09457\",\"220\":\"P09547\",\"221\":\"P09620\",\"222\":\"P09624\",\"223\":\"P09733\",\"224\":\"P09734\",\"225\":\"P09798\",\"226\":\"P09880\",\"227\":\"P09938\",\"228\":\"P09950\",\"229\":\"P09959\",\"230\":\"Q3E792;P0C0T4\",\"231\":\"P0C0V8\",\"232\":\"Q3E7Y3;P0C0W1\",\"233\":\"P0C0W9\",\"234\":\"P0C0X0\",\"235\":\"P0C2H6;P0C2H7\",\"236\":\"P0C2H8\",\"237\":\"P0C2H9\",\"238\":\"P0C2I6\",\"239\":\"P0C2I9\",\"240\":\"P0C2J0\",\"241\":\"P0C5N3\",\"242\":\"P0CE41\",\"243\":\"P0CS90\",\"244\":\"P0CT04\",\"245\":\"P53819;P0CX15;P0CX14;Q08995\",\"246\":\"P0CX22;P0CX21;P0CX20\",\"247\":\"P0CX24;P0CX23\",\"248\":\"P0CX26;P0CX25\",\"249\":\"P0CX28;P0CX27\",\"250\":\"P0CX30;P0CX29\",\"251\":\"P0CX32;P0CX31\",\"252\":\"P0CX34;P0CX33\",\"253\":\"P0CX36;P0CX35\",\"254\":\"P0CX38;P0CX37\",\"255\":\"P0CX40;P0CX39\",\"256\":\"P0CX42;P0CX41\",\"257\":\"P0CX44;P0CX43\",\"258\":\"P0CX46;P0CX45\",\"259\":\"P0CX48;P0CX47\",\"260\":\"P0CX50;P0CX49\",\"261\":\"P0CX52;P0CX51\",\"262\":\"P0CX54;P0CX53\",\"263\":\"P0CX56;P0CX55\",\"264\":\"P0CX73;P0CX72;P0CX71;P0CX70;Q6Q5H1;P0C2I8\",\"265\":\"P0CX81;P0CX80\",\"266\":\"P0CX83;P0CX82\",\"267\":\"P0CX85;P0CX84\",\"268\":\"P10080\",\"269\":\"P10081\",\"270\":\"P10127\",\"271\":\"P10363\",\"272\":\"P10507\",\"273\":\"P10566\",\"274\":\"P10591\",\"275\":\"P10592\",\"276\":\"P10614\",\"277\":\"P10622\",\"278\":\"P10659\",\"279\":\"P10662\",\"280\":\"P10663\",\"281\":\"P10664\",\"282\":\"P10823\",\"283\":\"P10834\",\"284\":\"P10849\",\"285\":\"P10869\",\"286\":\"P10961\",\"287\":\"P10962\",\"288\":\"P10964\",\"289\":\"P11075\",\"290\":\"P11076\",\"291\":\"P11154\",\"292\":\"P11325\",\"293\":\"P11353\",\"294\":\"P11412\",\"295\":\"P11433\",\"296\":\"P11484\",\"297\":\"P11491\",\"298\":\"P11632\",\"299\":\"P11633\",\"300\":\"P11655\",\"301\":\"P11709\",\"302\":\"P11745\",\"303\":\"P11747\",\"304\":\"P11792\",\"305\":\"P11914\",\"306\":\"P11927\",\"307\":\"P11938\",\"308\":\"P11972\",\"309\":\"P11978\",\"310\":\"P12383\",\"311\":\"P12385\",\"312\":\"P12611\",\"313\":\"P12612\",\"314\":\"P12630\",\"315\":\"P12683\",\"316\":\"P12684\",\"317\":\"P12686\",\"318\":\"P12687\",\"319\":\"P12688\",\"320\":\"P12695\",\"321\":\"P12709\",\"322\":\"P12753\",\"323\":\"P12754\",\"324\":\"P12866\",\"325\":\"P12868\",\"326\":\"P12887\",\"327\":\"P12904\",\"328\":\"P12945\",\"329\":\"P12954\",\"330\":\"P12962\",\"331\":\"P13134\",\"332\":\"P13185\",\"333\":\"P13186\",\"334\":\"P13188\",\"335\":\"P13259\",\"336\":\"P13298\",\"337\":\"P13382\",\"338\":\"P13393\",\"339\":\"P13433\",\"340\":\"P13517\",\"341\":\"P13574\",\"342\":\"P13586\",\"343\":\"P13663\",\"344\":\"P13712\",\"345\":\"P13856\",\"346\":\"P13902\",\"347\":\"P14020\",\"348\":\"P14063\",\"349\":\"P14120\",\"350\":\"P14126\",\"351\":\"P14164\",\"352\":\"P14180\",\"353\":\"P14359\",\"354\":\"P14540\",\"355\":\"P14680\",\"356\":\"P14681\",\"357\":\"P14693\",\"358\":\"P14737\",\"359\":\"P14741\",\"360\":\"P14742\",\"361\":\"P14743\",\"362\":\"P14747\",\"363\":\"P14772\",\"364\":\"P14832\",\"365\":\"P14843\",\"366\":\"P14904\",\"367\":\"P14906\",\"368\":\"P14907\",\"369\":\"P14908\",\"370\":\"P14922\",\"371\":\"P15019\",\"372\":\"P15108\",\"373\":\"P15179\",\"374\":\"P15180\",\"375\":\"P15274\",\"376\":\"P15303\",\"377\":\"P15367\",\"378\":\"P15424\",\"379\":\"P15436\",\"380\":\"P15442\",\"381\":\"P15454\",\"382\":\"P15496\",\"383\":\"P15565-2;P15565\",\"384\":\"P15624\",\"385\":\"P15625\",\"386\":\"P15646\",\"387\":\"P15700\",\"388\":\"P15703\",\"389\":\"P15705\",\"390\":\"P15731\",\"391\":\"P15790\",\"392\":\"P15801\",\"393\":\"P15873\",\"394\":\"P15891\",\"395\":\"P15938\",\"396\":\"P15992\",\"397\":\"P16120\",\"398\":\"P16140\",\"399\":\"P16370\",\"400\":\"P16387\",\"401\":\"P16451\",\"402\":\"P16474\",\"403\":\"P16521\",\"404\":\"P16522\",\"405\":\"P16547\",\"406\":\"P16550\",\"407\":\"P16603\",\"408\":\"P16622\",\"409\":\"P16649\",\"410\":\"P16658\",\"411\":\"P16661\",\"412\":\"P16664\",\"413\":\"P16861\",\"414\":\"P16862\",\"415\":\"P16892\",\"416\":\"P17064\",\"417\":\"P17065\",\"418\":\"P17076\",\"419\":\"P17106\",\"420\":\"P17119\",\"421\":\"P17121\",\"422\":\"P17157\",\"423\":\"P17255\",\"424\":\"P17423\",\"425\":\"P17505\",\"426\":\"P17536\",\"427\":\"P17555\",\"428\":\"P17558\",\"429\":\"P17629\",\"430\":\"P17649\",\"431\":\"P17695-2;P17695\",\"432\":\"P17709\",\"433\":\"P17883\",\"434\":\"P17890\",\"435\":\"P17891\",\"436\":\"P17898\",\"437\":\"P17967\",\"438\":\"P18239\",\"439\":\"P18409\",\"440\":\"P18410\",\"441\":\"P18480\",\"442\":\"P18496\",\"443\":\"P18544\",\"444\":\"P18562\",\"445\":\"P18634\",\"446\":\"P18759\",\"447\":\"P18851\",\"448\":\"P18852\",\"449\":\"P18888\",\"450\":\"P18899\",\"451\":\"P18900\",\"452\":\"P18961\",\"453\":\"P18962\",\"454\":\"P18963\",\"455\":\"P19073\",\"456\":\"P19097\",\"457\":\"P19145\",\"458\":\"P19146\",\"459\":\"P19158\",\"460\":\"P19262\",\"461\":\"P19263\",\"462\":\"P19358\",\"463\":\"P19414\",\"464\":\"P19454\",\"465\":\"P19516\",\"466\":\"P19524\",\"467\":\"P19658\",\"468\":\"P19659\",\"469\":\"P19735\",\"470\":\"P19736\",\"471\":\"P19807\",\"472\":\"P19812\",\"473\":\"P19880\",\"474\":\"P19881\",\"475\":\"P19882\",\"476\":\"P19955\",\"477\":\"P19956\",\"478\":\"P20048\",\"479\":\"P20049\",\"480\":\"P20051\",\"481\":\"P20081\",\"482\":\"P20084\",\"483\":\"P20095\",\"484\":\"P20107\",\"485\":\"P20134\",\"486\":\"P20424\",\"487\":\"P20433\",\"488\":\"P20434\",\"489\":\"P20435\",\"490\":\"P20436\",\"491\":\"P20447\",\"492\":\"P20448\",\"493\":\"P20449\",\"494\":\"P20457\",\"495\":\"P20459\",\"496\":\"P20484\",\"497\":\"P20485\",\"498\":\"P20486\",\"499\":\"P20604\",\"500\":\"P20606\",\"501\":\"P20676\",\"502\":\"P20795\",\"503\":\"P20967\",\"504\":\"P21147\",\"505\":\"P21182\",\"506\":\"P21192\",\"507\":\"P21242\",\"508\":\"P21243\",\"509\":\"P21264\",\"510\":\"P21269-2;P21269\",\"511\":\"P21304\",\"512\":\"P21306\",\"513\":\"P21339\",\"514\":\"P21373\",\"515\":\"P21374\",\"516\":\"P21375\",\"517\":\"P21524\",\"518\":\"P21538\",\"519\":\"P21560\",\"520\":\"P21576\",\"521\":\"P21592\",\"522\":\"P21657\",\"523\":\"P21734\",\"524\":\"P21771\",\"525\":\"P21801\",\"526\":\"P21825\",\"527\":\"P21827\",\"528\":\"P21951\",\"529\":\"P21954\",\"530\":\"P21957\",\"531\":\"P21965\",\"532\":\"P22023\",\"533\":\"P22035\",\"534\":\"P22082\",\"535\":\"P22133\",\"536\":\"P22135\",\"537\":\"P22136\",\"538\":\"P22137\",\"539\":\"P22138\",\"540\":\"P22139\",\"541\":\"P22140\",\"542\":\"P22141\",\"543\":\"P22146\",\"544\":\"P22147\",\"545\":\"P22148\",\"546\":\"P22149\",\"547\":\"P22202\",\"548\":\"P22203\",\"549\":\"P22204\",\"550\":\"P22209\",\"551\":\"P22211\",\"552\":\"P22213\",\"553\":\"P22214\",\"554\":\"P22215\",\"555\":\"P22217\",\"556\":\"P22219\",\"557\":\"P22224\",\"558\":\"P22276\",\"559\":\"P22336\",\"560\":\"P22353\",\"561\":\"P22354\",\"562\":\"P22438\",\"563\":\"P22470\",\"564\":\"P22515\",\"565\":\"P22517\",\"566\":\"P22543\",\"567\":\"P22579\",\"568\":\"P22696\",\"569\":\"P22768\",\"570\":\"P22803\",\"571\":\"P22804\",\"572\":\"P22936\",\"573\":\"P22943\",\"574\":\"P23180\",\"575\":\"P23201\",\"576\":\"P23202\",\"577\":\"P23248\",\"578\":\"P23254\",\"579\":\"P23255\",\"580\":\"P23285\",\"581\":\"P23287\",\"582\":\"P23291\",\"583\":\"P23292\",\"584\":\"P23293\",\"585\":\"P23301\",\"586\":\"P23369\",\"587\":\"P23394\",\"588\":\"P23500\",\"589\":\"P23503\",\"590\":\"P23542\",\"591\":\"P23561\",\"592\":\"P23585\",\"593\":\"P23594\",\"594\":\"P23595\",\"595\":\"P23615\",\"596\":\"P23638\",\"597\":\"P23639\",\"598\":\"P23641\",\"599\":\"P23642\",\"600\":\"P23643\",\"601\":\"P23644\",\"602\":\"P23724\",\"603\":\"P23776\",\"604\":\"P23797\",\"605\":\"P23833\",\"606\":\"P23900\",\"607\":\"P23968\",\"608\":\"P24000\",\"609\":\"P24031\",\"610\":\"P24276\",\"611\":\"P24279\",\"612\":\"P24280\",\"613\":\"P24384\",\"614\":\"P24482\",\"615\":\"P24521\",\"616\":\"P24583\",\"617\":\"P24720\",\"618\":\"P24783\",\"619\":\"P24813\",\"620\":\"P24814\",\"621\":\"P24869\",\"622\":\"P25037\",\"623\":\"P25038\",\"624\":\"P25039\",\"625\":\"P25040\",\"626\":\"P25043\",\"627\":\"P25044\",\"628\":\"P25045\",\"629\":\"P25087\",\"630\":\"P25270\",\"631\":\"P25293\",\"632\":\"P25294\",\"633\":\"P25296\",\"634\":\"P25298\",\"635\":\"P25299\",\"636\":\"P25302\",\"637\":\"P25303\",\"638\":\"P25333\",\"639\":\"P25334\",\"640\":\"P25336\",\"641\":\"P25339\",\"642\":\"P25340\",\"643\":\"P25342\",\"644\":\"P25343\",\"645\":\"P25344\",\"646\":\"P25345\",\"647\":\"P25348\",\"648\":\"P25349\",\"649\":\"P25351\",\"650\":\"P25353\",\"651\":\"P25355\",\"652\":\"P25356\",\"653\":\"P25357\",\"654\":\"P25358\",\"655\":\"P25359\",\"656\":\"P25360\",\"657\":\"P25361\",\"658\":\"P25365\",\"659\":\"P25366\",\"660\":\"P25367\",\"661\":\"P25368\",\"662\":\"P25369\",\"663\":\"P25370\",\"664\":\"P25371\",\"665\":\"P25372\",\"666\":\"P25373\",\"667\":\"P25374\",\"668\":\"P25375\",\"669\":\"P25376\",\"670\":\"P25378\",\"671\":\"P25382\",\"672\":\"P25383\",\"673\":\"P25384\",\"674\":\"P25385\",\"675\":\"P25386\",\"676\":\"P25389\",\"677\":\"P25441\",\"678\":\"P25443\",\"679\":\"P25451\",\"680\":\"P25454\",\"681\":\"P25491\",\"682\":\"P25515\",\"683\":\"P25554\",\"684\":\"P25555\",\"685\":\"P25558\",\"686\":\"P25559\",\"687\":\"P25560\",\"688\":\"P25566\",\"689\":\"P25567\",\"690\":\"P25573\",\"691\":\"P25574\",\"692\":\"P25576\",\"693\":\"P25578\",\"694\":\"P25580\",\"695\":\"P25582\",\"696\":\"P25586\",\"697\":\"P25588\",\"698\":\"P25605\",\"699\":\"P25617\",\"700\":\"P25618\",\"701\":\"P25621\",\"702\":\"P25623\",\"703\":\"P25626\",\"704\":\"P25627\",\"705\":\"P25628\",\"706\":\"P25631\",\"707\":\"P25632\",\"708\":\"P25635\",\"709\":\"P25639\",\"710\":\"P25641\",\"711\":\"P25642\",\"712\":\"P25644\",\"713\":\"P25648\",\"714\":\"P25651\",\"715\":\"P25654\",\"716\":\"P25655\",\"717\":\"P25656\",\"718\":\"P25694\",\"719\":\"P25719\",\"720\":\"P25808\",\"721\":\"P25846\",\"722\":\"P25847\",\"723\":\"P26321\",\"724\":\"P26370\",\"725\":\"P26448\",\"726\":\"P26570\",\"727\":\"P26637\",\"728\":\"P26725\",\"729\":\"P26754\",\"730\":\"P26755\",\"731\":\"P26783\",\"732\":\"P26784\",\"733\":\"P26785\",\"734\":\"P26786\",\"735\":\"P26793\",\"736\":\"P26798\",\"737\":\"P27344\",\"738\":\"P27351\",\"739\":\"P27476\",\"740\":\"P27514\",\"741\":\"P27515\",\"742\":\"P27614\",\"743\":\"P27616\",\"744\":\"P27636\",\"745\":\"P27637\",\"746\":\"P27680\",\"747\":\"P27692\",\"748\":\"P27697\",\"749\":\"P27705\",\"750\":\"P27801\",\"751\":\"P27809\",\"752\":\"P27810\",\"753\":\"P27825\",\"754\":\"P27882\",\"755\":\"P27895\",\"756\":\"P27929\",\"757\":\"P27999\",\"758\":\"P28000\",\"759\":\"P28004\",\"760\":\"P28005\",\"761\":\"P28007\",\"762\":\"P28239\",\"763\":\"P28241\",\"764\":\"P28272\",\"765\":\"P28273\",\"766\":\"P28274\",\"767\":\"P28319\",\"768\":\"P28321\",\"769\":\"P28495\",\"770\":\"P28496\",\"771\":\"P28625\",\"772\":\"P28707\",\"773\":\"P28708\",\"774\":\"P28737\",\"775\":\"P28743\",\"776\":\"P28777\",\"777\":\"P28778\",\"778\":\"P28789\",\"779\":\"P28791\",\"780\":\"P28795\",\"781\":\"P28817\",\"782\":\"P28834\",\"783\":\"P29029\",\"784\":\"P29055\",\"785\":\"P29056\",\"786\":\"P29295\",\"787\":\"P29311\",\"788\":\"P29340\",\"789\":\"P29366\",\"790\":\"P29453\",\"791\":\"P29465\",\"792\":\"P29468\",\"793\":\"P29469\",\"794\":\"P29478\",\"795\":\"P29496\",\"796\":\"P29509\",\"797\":\"P29539\",\"798\":\"P29547\",\"799\":\"P29703\",\"800\":\"P29704\",\"801\":\"P29952\",\"802\":\"P30605\",\"803\":\"P30619\",\"804\":\"P30624\",\"805\":\"P30656\",\"806\":\"P30657\",\"807\":\"P30665\",\"808\":\"P30771\",\"809\":\"P30775\",\"810\":\"P30777\",\"811\":\"P30822\",\"812\":\"P30902\",\"813\":\"P31109\",\"814\":\"P31115\",\"815\":\"P31116\",\"816\":\"P31244\",\"817\":\"P31334\",\"818\":\"P31373\",\"819\":\"P31376\",\"820\":\"P31377\",\"821\":\"P31380\",\"822\":\"P31381\",\"823\":\"P31382\",\"824\":\"P31383\",\"825\":\"P31384\",\"826\":\"P31385\",\"827\":\"P31412\",\"828\":\"P31539\",\"829\":\"P31688\",\"830\":\"P31755\",\"831\":\"P31787\",\"832\":\"P32048\",\"833\":\"P32074\",\"834\":\"P32178\",\"835\":\"P32179\",\"836\":\"P32191\",\"837\":\"P32259\",\"838\":\"P32263\",\"839\":\"P32264\",\"840\":\"P32266\",\"841\":\"P32288\",\"842\":\"P32316\",\"843\":\"P32317\",\"844\":\"P32319\",\"845\":\"P32324\",\"846\":\"P32327\",\"847\":\"P32328\",\"848\":\"P32330\",\"849\":\"P32331\",\"850\":\"P32332\",\"851\":\"P32333\",\"852\":\"P32335\",\"853\":\"P32336\",\"854\":\"P32337\",\"855\":\"P32338\",\"856\":\"P32339\",\"857\":\"P32340\",\"858\":\"P32341\",\"859\":\"P32342\",\"860\":\"P32347\",\"861\":\"P32349\",\"862\":\"P32351\",\"863\":\"P32352\",\"864\":\"P32353\",\"865\":\"P32354\",\"866\":\"P32356\",\"867\":\"P32361\",\"868\":\"P32363\",\"869\":\"P32364\",\"870\":\"P32366\",\"871\":\"P32367\",\"872\":\"P32368\",\"873\":\"P32377\",\"874\":\"P32379\",\"875\":\"P32380\",\"876\":\"P32381\",\"877\":\"P32386\",\"878\":\"P32387\",\"879\":\"P32388\",\"880\":\"P32389\",\"881\":\"P32419\",\"882\":\"P32432\",\"883\":\"P32445\",\"884\":\"P32447\",\"885\":\"P32449\",\"886\":\"P32451\",\"887\":\"P32453\",\"888\":\"P32454\",\"889\":\"P32457\",\"890\":\"P32458\",\"891\":\"P32461\",\"892\":\"P32462\",\"893\":\"P32463\",\"894\":\"P32464\",\"895\":\"P32465\",\"896\":\"P32466\",\"897\":\"P32467\",\"898\":\"P32468\",\"899\":\"P32469\",\"900\":\"P32471\",\"901\":\"P32472\",\"902\":\"P32473\",\"903\":\"P32474\",\"904\":\"P32476\",\"905\":\"P32477\",\"906\":\"P32478\",\"907\":\"P32479\",\"908\":\"P32480\",\"909\":\"P32481\",\"910\":\"P32485\",\"911\":\"P32486\",\"912\":\"P32487\",\"913\":\"P32492\",\"914\":\"P32493\",\"915\":\"P32494\",\"916\":\"P32495\",\"917\":\"P32496\",\"918\":\"P32497\",\"919\":\"P32499\",\"920\":\"P32500\",\"921\":\"P32501\",\"922\":\"P32502\",\"923\":\"P32504\",\"924\":\"P32505\",\"925\":\"P32521\",\"926\":\"P32522\",\"927\":\"P32523\",\"928\":\"P32524\",\"929\":\"P32525\",\"930\":\"P32527\",\"931\":\"P32528\",\"932\":\"P32529\",\"933\":\"P32558\",\"934\":\"P32561\",\"935\":\"P32562\",\"936\":\"P32563\",\"937\":\"P32564\",\"938\":\"P32565\",\"939\":\"P32566\",\"940\":\"P32568\",\"941\":\"P32569\",\"942\":\"P32570\",\"943\":\"P32578\",\"944\":\"P32579\",\"945\":\"P32580\",\"946\":\"P32582\",\"947\":\"P32583\",\"948\":\"P32584\",\"949\":\"P32585\",\"950\":\"P32588\",\"951\":\"P32589\",\"952\":\"P32591\",\"953\":\"P32597\",\"954\":\"P32598\",\"955\":\"P32599\",\"956\":\"P32600\",\"957\":\"P32601\",\"958\":\"P32602\",\"959\":\"P32604\",\"960\":\"P32605\",\"961\":\"P32606\",\"962\":\"P32607\",\"963\":\"P32608\",\"964\":\"P32610\",\"965\":\"P32611\",\"966\":\"P32614\",\"967\":\"P32618\",\"968\":\"P32621\",\"969\":\"P32623\",\"970\":\"P32626\",\"971\":\"P32628\",\"972\":\"P32629\",\"973\":\"P32634\",\"974\":\"P32639\",\"975\":\"P32642\",\"976\":\"P32644\",\"977\":\"P32657\",\"978\":\"P32660\",\"979\":\"P32767\",\"980\":\"P32769\",\"981\":\"P32770\",\"982\":\"P32771\",\"983\":\"P32774\",\"984\":\"P32776\",\"985\":\"P32783\",\"986\":\"P32784\",\"987\":\"P32787\",\"988\":\"P32790\",\"989\":\"P32791\",\"990\":\"P32792\",\"991\":\"P32794\",\"992\":\"P32795\",\"993\":\"P32798\",\"994\":\"P32799\",\"995\":\"P32801\",\"996\":\"P32802\",\"997\":\"P32803\",\"998\":\"P32804\",\"999\":\"P32805\",\"1000\":\"P32806\",\"1001\":\"P32829\",\"1002\":\"P32830\",\"1003\":\"P32831-2;P32831\",\"1004\":\"P32832\",\"1005\":\"P32833\",\"1006\":\"P32835\",\"1007\":\"P32838\",\"1008\":\"P32839\",\"1009\":\"P32842\",\"1010\":\"P32843\",\"1011\":\"P32844\",\"1012\":\"P32849\",\"1013\":\"P32854\",\"1014\":\"P32855\",\"1015\":\"P32857\",\"1016\":\"P32860\",\"1017\":\"P32861\",\"1018\":\"P32864\",\"1019\":\"P32867\",\"1020\":\"P32873\",\"1021\":\"P32874\",\"1022\":\"P32875\",\"1023\":\"P32891\",\"1024\":\"P32892\",\"1025\":\"P32893\",\"1026\":\"P32895\",\"1027\":\"P32896\",\"1028\":\"P32897\",\"1029\":\"P32898\",\"1030\":\"P32899\",\"1031\":\"P32900\",\"1032\":\"P32901\",\"1033\":\"P32902\",\"1034\":\"P32904\",\"1035\":\"P32905\",\"1036\":\"P32906\",\"1037\":\"P32908\",\"1038\":\"P32909\",\"1039\":\"P32910\",\"1040\":\"P32911\",\"1041\":\"P32912\",\"1042\":\"P32913\",\"1043\":\"P32914\",\"1044\":\"P32915\",\"1045\":\"P32916\",\"1046\":\"P32917\",\"1047\":\"P32939\",\"1048\":\"P33201\",\"1049\":\"P33202\",\"1050\":\"P33203\",\"1051\":\"P33204\",\"1052\":\"P33296\",\"1053\":\"P33297\",\"1054\":\"P33298\",\"1055\":\"P33299\",\"1056\":\"P33300\",\"1057\":\"P33302\",\"1058\":\"P33307\",\"1059\":\"P33308\",\"1060\":\"P33309\",\"1061\":\"P33310\",\"1062\":\"P33311\",\"1063\":\"P33313\",\"1064\":\"P33314\",\"1065\":\"P33317\",\"1066\":\"P33322\",\"1067\":\"P33324\",\"1068\":\"P33328\",\"1069\":\"P33329\",\"1070\":\"P33330\",\"1071\":\"P33331\",\"1072\":\"P33332\",\"1073\":\"P33333\",\"1074\":\"P33334\",\"1075\":\"P33336\",\"1076\":\"P33338\",\"1077\":\"P33339\",\"1078\":\"P33399\",\"1079\":\"P33401\",\"1080\":\"P33416\",\"1081\":\"P33417\",\"1082\":\"P33418\",\"1083\":\"P33419\",\"1084\":\"P33441\",\"1085\":\"P33442\",\"1086\":\"P33448\",\"1087\":\"P33734\",\"1088\":\"P33749\",\"1089\":\"P33750\",\"1090\":\"P33751\",\"1091\":\"P33753\",\"1092\":\"P33754\",\"1093\":\"P33755\",\"1094\":\"P33759\",\"1095\":\"P33767\",\"1096\":\"P33775\",\"1097\":\"P33891\",\"1098\":\"P33892\",\"1099\":\"P33893\",\"1100\":\"P33894\",\"1101\":\"P33895\",\"1102\":\"P34077\",\"1103\":\"P34078\",\"1104\":\"P34087\",\"1105\":\"P34110\",\"1106\":\"P34111\",\"1107\":\"P34160\",\"1108\":\"P34162\",\"1109\":\"P34163\",\"1110\":\"P34167\",\"1111\":\"P34216\",\"1112\":\"P34217\",\"1113\":\"P34218\",\"1114\":\"P34219\",\"1115\":\"P34220\",\"1116\":\"P34221\",\"1117\":\"P34222\",\"1118\":\"P34223\",\"1119\":\"P34225\",\"1120\":\"P34226\",\"1121\":\"P34227\",\"1122\":\"P34232\",\"1123\":\"P34237\",\"1124\":\"P34239\",\"1125\":\"P34240\",\"1126\":\"P34241\",\"1127\":\"P34243\",\"1128\":\"P34244\",\"1129\":\"P34247\",\"1130\":\"P34248\",\"1131\":\"P34250\",\"1132\":\"P34253\",\"1133\":\"P34730\",\"1134\":\"P34756\",\"1135\":\"P34758\",\"1136\":\"P34760\",\"1137\":\"P34761\",\"1138\":\"P34909\",\"1139\":\"P35056\",\"1140\":\"P35127\",\"1141\":\"P35169\",\"1142\":\"P35176\",\"1143\":\"P35177\",\"1144\":\"P35178\",\"1145\":\"P35179\",\"1146\":\"P35180\",\"1147\":\"P35181\",\"1148\":\"P35183\",\"1149\":\"P35184\",\"1150\":\"P35189\",\"1151\":\"P35191\",\"1152\":\"P35194\",\"1153\":\"P35196\",\"1154\":\"P35197\",\"1155\":\"P35202\",\"1156\":\"P35206\",\"1157\":\"P35207\",\"1158\":\"P35208\",\"1159\":\"P35210\",\"1160\":\"P35688\",\"1161\":\"P35691\",\"1162\":\"P35718\",\"1163\":\"P35719\",\"1164\":\"P35723\",\"1165\":\"P35724\",\"1166\":\"P35725\",\"1167\":\"P35728\",\"1168\":\"P35729\",\"1169\":\"P35732\",\"1170\":\"P35734\",\"1171\":\"P35735\",\"1172\":\"P35817\",\"1173\":\"P35844\",\"1174\":\"P35845\",\"1175\":\"P35996\",\"1176\":\"P38711;P35997\",\"1177\":\"P35999\",\"1178\":\"P36000\",\"1179\":\"P36006\",\"1180\":\"P36007\",\"1181\":\"P36008\",\"1182\":\"P36009\",\"1183\":\"P36010\",\"1184\":\"P36013\",\"1185\":\"P36015\",\"1186\":\"P36016\",\"1187\":\"P36017\",\"1188\":\"P36018\",\"1189\":\"P36024\",\"1190\":\"P36029\",\"1191\":\"P36034\",\"1192\":\"P36036\",\"1193\":\"P36037\",\"1194\":\"P36039\",\"1195\":\"P36041\",\"1196\":\"P36046\",\"1197\":\"P36047\",\"1198\":\"P36048\",\"1199\":\"P36049\",\"1200\":\"P36051\",\"1201\":\"P36053\",\"1202\":\"P36056\",\"1203\":\"P36057\",\"1204\":\"P36059\",\"1205\":\"P36060\",\"1206\":\"P36062\",\"1207\":\"P36064\",\"1208\":\"P36068\",\"1209\":\"P36069\",\"1210\":\"P36076\",\"1211\":\"P36080\",\"1212\":\"P36081\",\"1213\":\"P36083\",\"1214\":\"P36084\",\"1215\":\"P36085\",\"1216\":\"P36088\",\"1217\":\"P36090\",\"1218\":\"P36091\",\"1219\":\"P36094\",\"1220\":\"P36095\",\"1221\":\"P36096\",\"1222\":\"P36100\",\"1223\":\"P36101\",\"1224\":\"P36102\",\"1225\":\"P36103\",\"1226\":\"P36104\",\"1227\":\"P36106\",\"1228\":\"P36107\",\"1229\":\"P36108\",\"1230\":\"P36110\",\"1231\":\"P36112\",\"1232\":\"P36114\",\"1233\":\"P36116\",\"1234\":\"P36117\",\"1235\":\"P36119\",\"1236\":\"P36120\",\"1237\":\"P36121\",\"1238\":\"P36122\",\"1239\":\"P36123\",\"1240\":\"P36124\",\"1241\":\"P36126\",\"1242\":\"P36130\",\"1243\":\"P36131\",\"1244\":\"P36132\",\"1245\":\"P36135\",\"1246\":\"P36136\",\"1247\":\"P36139\",\"1248\":\"P36141\",\"1249\":\"P36144\",\"1250\":\"P36145\",\"1251\":\"P36146\",\"1252\":\"P36147\",\"1253\":\"P36148\",\"1254\":\"P36149\",\"1255\":\"P36151\",\"1256\":\"P36152\",\"1257\":\"P36154\",\"1258\":\"P36159\",\"1259\":\"P36160\",\"1260\":\"P36161\",\"1261\":\"P36163\",\"1262\":\"P36164\",\"1263\":\"P36165\",\"1264\":\"P36166\",\"1265\":\"P36168\",\"1266\":\"P36169\",\"1267\":\"P36421\",\"1268\":\"P36516\",\"1269\":\"P36517\",\"1270\":\"P36519\",\"1271\":\"P36520\",\"1272\":\"P36521\",\"1273\":\"P36523\",\"1274\":\"P36525\",\"1275\":\"P36526\",\"1276\":\"P36527\",\"1277\":\"P36528\",\"1278\":\"P36531\",\"1279\":\"P36534\",\"1280\":\"P36775\",\"1281\":\"P37020\",\"1282\":\"P37254\",\"1283\":\"P37262\",\"1284\":\"P37263\",\"1285\":\"P37267\",\"1286\":\"P37291\",\"1287\":\"P37292\",\"1288\":\"P37293\",\"1289\":\"P37296\",\"1290\":\"P37297\",\"1291\":\"P37298\",\"1292\":\"P37299\",\"1293\":\"P37302\",\"1294\":\"P37303\",\"1295\":\"P37304\",\"1296\":\"P37366\",\"1297\":\"P37370\",\"1298\":\"P37838\",\"1299\":\"P37898\",\"1300\":\"P38009\",\"1301\":\"P38011\",\"1302\":\"P38013\",\"1303\":\"P38041\",\"1304\":\"P38042\",\"1305\":\"P38061\",\"1306\":\"P38063\",\"1307\":\"P38064\",\"1308\":\"P38066\",\"1309\":\"P38068\",\"1310\":\"P38069\",\"1311\":\"P38070\",\"1312\":\"P38071\",\"1313\":\"P38074\",\"1314\":\"P38075\",\"1315\":\"P38077\",\"1316\":\"P38079\",\"1317\":\"P38080\",\"1318\":\"P38081\",\"1319\":\"P38084\",\"1320\":\"P38085\",\"1321\":\"P38086\",\"1322\":\"P38087\",\"1323\":\"P38088-2;P38088\",\"1324\":\"P38089\",\"1325\":\"P38109\",\"1326\":\"P38111\",\"1327\":\"P38112\",\"1328\":\"P38113\",\"1329\":\"P38115\",\"1330\":\"P38116\",\"1331\":\"P38120\",\"1332\":\"P38121\",\"1333\":\"P38122\",\"1334\":\"P38127\",\"1335\":\"P38129\",\"1336\":\"P38130\",\"1337\":\"P38131\",\"1338\":\"P38132\",\"1339\":\"P38137\",\"1340\":\"P38138\",\"1341\":\"P38139\",\"1342\":\"P38143\",\"1343\":\"P38144\",\"1344\":\"P38145\",\"1345\":\"P38146\",\"1346\":\"P38149\",\"1347\":\"P38151\",\"1348\":\"P38152\",\"1349\":\"P38153\",\"1350\":\"P38162\",\"1351\":\"P38163\",\"1352\":\"P38164\",\"1353\":\"P38165\",\"1354\":\"P38166\",\"1355\":\"P38167\",\"1356\":\"P38169\",\"1357\":\"P38170\",\"1358\":\"P38172\",\"1359\":\"P38174\",\"1360\":\"P38175\",\"1361\":\"P38177\",\"1362\":\"P38179\",\"1363\":\"P38180\",\"1364\":\"P38181\",\"1365\":\"P38187\",\"1366\":\"P38196\",\"1367\":\"P38197\",\"1368\":\"P38199\",\"1369\":\"P38202\",\"1370\":\"P38203\",\"1371\":\"P38204\",\"1372\":\"P38205\",\"1373\":\"P38206\",\"1374\":\"P38208\",\"1375\":\"P38210\",\"1376\":\"P38212\",\"1377\":\"P38213\",\"1378\":\"P38217\",\"1379\":\"P38219\",\"1380\":\"P38221\",\"1381\":\"P38225\",\"1382\":\"P38226\",\"1383\":\"P38227\",\"1384\":\"P38228\",\"1385\":\"P38230\",\"1386\":\"P38234\",\"1387\":\"P38236\",\"1388\":\"P38237\",\"1389\":\"P38238\",\"1390\":\"P38241\",\"1391\":\"P38242\",\"1392\":\"P38244\",\"1393\":\"P38247\",\"1394\":\"P38248\",\"1395\":\"P38249\",\"1396\":\"P38250\",\"1397\":\"P38251\",\"1398\":\"P38254\",\"1399\":\"P38255\",\"1400\":\"P38256\",\"1401\":\"P38260\",\"1402\":\"P38261\",\"1403\":\"P38262\",\"1404\":\"P38264\",\"1405\":\"P38266\",\"1406\":\"P38271\",\"1407\":\"P38272\",\"1408\":\"P38274\",\"1409\":\"P38278\",\"1410\":\"P38281\",\"1411\":\"P38286\",\"1412\":\"P38288\",\"1413\":\"P38289\",\"1414\":\"P38295\",\"1415\":\"P38297\",\"1416\":\"P38300\",\"1417\":\"P38301\",\"1418\":\"P38302\",\"1419\":\"P38304\",\"1420\":\"P38306\",\"1421\":\"P38310\",\"1422\":\"P38314\",\"1423\":\"P38318\",\"1424\":\"P38321\",\"1425\":\"P38323\",\"1426\":\"P38325\",\"1427\":\"P38328\",\"1428\":\"P38329\",\"1429\":\"P38330\",\"1430\":\"P38331\",\"1431\":\"P38333\",\"1432\":\"P38334\",\"1433\":\"P38335\",\"1434\":\"P38339\",\"1435\":\"P38340\",\"1436\":\"P38341\",\"1437\":\"P38342\",\"1438\":\"P38344\",\"1439\":\"P38345\",\"1440\":\"P38348\",\"1441\":\"P38349\",\"1442\":\"P38351\",\"1443\":\"P38353\",\"1444\":\"P38355\",\"1445\":\"P38356\",\"1446\":\"P38426\",\"1447\":\"P38427\",\"1448\":\"P38428\",\"1449\":\"P38431;P38431-2\",\"1450\":\"P38439\",\"1451\":\"P38523\",\"1452\":\"P38555\",\"1453\":\"P38604\",\"1454\":\"P38615\",\"1455\":\"P38620\",\"1456\":\"P38623\",\"1457\":\"P38624\",\"1458\":\"P38625\",\"1459\":\"P38626\",\"1460\":\"P38627\",\"1461\":\"P38628\",\"1462\":\"P38629\",\"1463\":\"P38630\",\"1464\":\"P38631\",\"1465\":\"P38632\",\"1466\":\"P38682\",\"1467\":\"P38687\",\"1468\":\"P38688\",\"1469\":\"P38689\",\"1470\":\"P38691\",\"1471\":\"P38692\",\"1472\":\"P38694\",\"1473\":\"P38697\",\"1474\":\"P38698\",\"1475\":\"P38701\",\"1476\":\"P38703\",\"1477\":\"P38705\",\"1478\":\"P38707\",\"1479\":\"P38708\",\"1480\":\"P38710\",\"1481\":\"P38712\",\"1482\":\"P38713\",\"1483\":\"P38714\",\"1484\":\"P38715\",\"1485\":\"P38716\",\"1486\":\"P38717\",\"1487\":\"P38719\",\"1488\":\"P38720\",\"1489\":\"P38732\",\"1490\":\"P38736\",\"1491\":\"P38737\",\"1492\":\"P38742\",\"1493\":\"P38745\",\"1494\":\"P38746\",\"1495\":\"P38747\",\"1496\":\"P38750\",\"1497\":\"P38753\",\"1498\":\"P38754;P36105\",\"1499\":\"P38755\",\"1500\":\"P38756\",\"1501\":\"P38758\",\"1502\":\"P38759\",\"1503\":\"P38764\",\"1504\":\"P38765\",\"1505\":\"P38766\",\"1506\":\"P38768\",\"1507\":\"P38770\",\"1508\":\"P38771\",\"1509\":\"P38775\",\"1510\":\"P38777\",\"1511\":\"P38778\",\"1512\":\"P38779\",\"1513\":\"P38781\",\"1514\":\"P38782\",\"1515\":\"P38784-2;P38784\",\"1516\":\"P38786\",\"1517\":\"P38787\",\"1518\":\"P38788\",\"1519\":\"P38789\",\"1520\":\"P38790\",\"1521\":\"P38791\",\"1522\":\"P38792\",\"1523\":\"P38793\",\"1524\":\"P38795\",\"1525\":\"P38797\",\"1526\":\"P38798\",\"1527\":\"P38799\",\"1528\":\"P38801\",\"1529\":\"P38803\",\"1530\":\"P38805\",\"1531\":\"P38809\",\"1532\":\"P38810\",\"1533\":\"P38811\",\"1534\":\"P38812\",\"1535\":\"P38813\",\"1536\":\"P38814\",\"1537\":\"P38815\",\"1538\":\"P38816\",\"1539\":\"P38817\",\"1540\":\"P38819\",\"1541\":\"P38820\",\"1542\":\"P38821\",\"1543\":\"P38822\",\"1544\":\"P38823\",\"1545\":\"P38825\",\"1546\":\"P38826\",\"1547\":\"P38828\",\"1548\":\"P38833\",\"1549\":\"P38836\",\"1550\":\"P38837\",\"1551\":\"P38840\",\"1552\":\"P38843\",\"1553\":\"P38845\",\"1554\":\"P38850\",\"1555\":\"P38851\",\"1556\":\"P38853\",\"1557\":\"P38854\",\"1558\":\"P38856\",\"1559\":\"P38858\",\"1560\":\"P38860\",\"1561\":\"P38861\",\"1562\":\"P38863\",\"1563\":\"P38870\",\"1564\":\"P38873\",\"1565\":\"P38874\",\"1566\":\"P38875\",\"1567\":\"P38878\",\"1568\":\"P38879\",\"1569\":\"P38881\",\"1570\":\"P38882\",\"1571\":\"P38883\",\"1572\":\"P38884\",\"1573\":\"P38885\",\"1574\":\"P38886\",\"1575\":\"P38888\",\"1576\":\"P38889\",\"1577\":\"P38890\",\"1578\":\"P38891\",\"1579\":\"P38902\",\"1580\":\"P38903\",\"1581\":\"P38904\",\"1582\":\"P38909\",\"1583\":\"P38910\",\"1584\":\"P38911\",\"1585\":\"P38912\",\"1586\":\"P38913\",\"1587\":\"P38915\",\"1588\":\"P38920\",\"1589\":\"P38922\",\"1590\":\"P38925\",\"1591\":\"P38928\",\"1592\":\"P38929\",\"1593\":\"P38930\",\"1594\":\"P38931\",\"1595\":\"P38932\",\"1596\":\"P38934\",\"1597\":\"P38954\",\"1598\":\"P38958\",\"1599\":\"P38959\",\"1600\":\"P38961\",\"1601\":\"P38962\",\"1602\":\"P38966\",\"1603\":\"P38967\",\"1604\":\"P38968\",\"1605\":\"P38969\",\"1606\":\"P38970\",\"1607\":\"P38972\",\"1608\":\"P38985\",\"1609\":\"P38986\",\"1610\":\"P38987\",\"1611\":\"P38988\",\"1612\":\"P38989\",\"1613\":\"P38992\",\"1614\":\"P38993\",\"1615\":\"P38994\",\"1616\":\"P38995\",\"1617\":\"P38996\",\"1618\":\"P38998\",\"1619\":\"P38999\",\"1620\":\"P39001\",\"1621\":\"P39002\",\"1622\":\"P39004;P39003\",\"1623\":\"P39005\",\"1624\":\"P39006\",\"1625\":\"P39007\",\"1626\":\"P39008\",\"1627\":\"P39009\",\"1628\":\"P39010\",\"1629\":\"P39011\",\"1630\":\"P39012\",\"1631\":\"P39013\",\"1632\":\"P39014\",\"1633\":\"P39015\",\"1634\":\"P39016\",\"1635\":\"P39073\",\"1636\":\"P39076\",\"1637\":\"P39077\",\"1638\":\"P39078\",\"1639\":\"P39079\",\"1640\":\"P39081\",\"1641\":\"P39083\",\"1642\":\"P39101\",\"1643\":\"P39102\",\"1644\":\"P39103\",\"1645\":\"P39104\",\"1646\":\"P39105\",\"1647\":\"P39106\",\"1648\":\"P39107\",\"1649\":\"P39109\",\"1650\":\"P39111\",\"1651\":\"P39112\",\"1652\":\"P39515\",\"1653\":\"P39516\",\"1654\":\"P39517\",\"1655\":\"P39521\",\"1656\":\"P39522\",\"1657\":\"P39523\",\"1658\":\"P39524\",\"1659\":\"P39525\",\"1660\":\"P39526\",\"1661\":\"P39531\",\"1662\":\"P39533\",\"1663\":\"P39535\",\"1664\":\"P39538\",\"1665\":\"P39542\",\"1666\":\"P39547\",\"1667\":\"P39548\",\"1668\":\"P39552;P53176\",\"1669\":\"P39676\",\"1670\":\"P39677\",\"1671\":\"P39678\",\"1672\":\"P39682\",\"1673\":\"P39683\",\"1674\":\"P39685\",\"1675\":\"P39692\",\"1676\":\"P39702\",\"1677\":\"P39704\",\"1678\":\"P39705\",\"1679\":\"P39707\",\"1680\":\"P39714\",\"1681\":\"P39715\",\"1682\":\"P39717\",\"1683\":\"P39718\",\"1684\":\"P39719\",\"1685\":\"P39720\",\"1686\":\"P39721\",\"1687\":\"P39722\",\"1688\":\"P39723\",\"1689\":\"P39724\",\"1690\":\"P39726\",\"1691\":\"P39727\",\"1692\":\"P39729\",\"1693\":\"P39730\",\"1694\":\"P39732\",\"1695\":\"P39742\",\"1696\":\"P39743\",\"1697\":\"P39744\",\"1698\":\"P39904\",\"1699\":\"P39923\",\"1700\":\"P39925\",\"1701\":\"P39926\",\"1702\":\"P39927\",\"1703\":\"P39928\",\"1704\":\"P39929\",\"1705\":\"P39931\",\"1706\":\"P39935\",\"1707\":\"P39936\",\"1708\":\"P39938\",\"1709\":\"P39940\",\"1710\":\"P39945\",\"1711\":\"P39946\",\"1712\":\"P39952\",\"1713\":\"P39953\",\"1714\":\"P39954\",\"1715\":\"P39955\",\"1716\":\"P39956\",\"1717\":\"P39958\",\"1718\":\"P39960\",\"1719\":\"P39962\",\"1720\":\"P39965\",\"1721\":\"P39966\",\"1722\":\"P39968\",\"1723\":\"P39969\",\"1724\":\"P39976\",\"1725\":\"P39979\",\"1726\":\"P39984\",\"1727\":\"P39985\",\"1728\":\"P39986\",\"1729\":\"P39990\",\"1730\":\"P39993\",\"1731\":\"P39994\",\"1732\":\"P39995\",\"1733\":\"P39996\",\"1734\":\"P39998\",\"1735\":\"P40002\",\"1736\":\"P40005\",\"1737\":\"P40006\",\"1738\":\"P40007\",\"1739\":\"P40008\",\"1740\":\"P40009\",\"1741\":\"P40010\",\"1742\":\"P40012\",\"1743\":\"P40013\",\"1744\":\"P40015\",\"1745\":\"P40016\",\"1746\":\"P40018\",\"1747\":\"P40022\",\"1748\":\"P40024\",\"1749\":\"P40026\",\"1750\":\"P40029\",\"1751\":\"P40030\",\"1752\":\"P40032\",\"1753\":\"P40033\",\"1754\":\"P40035\",\"1755\":\"P40037\",\"1756\":\"P40038\",\"1757\":\"P40039\",\"1758\":\"P40040\",\"1759\":\"P40046\",\"1760\":\"P40047\",\"1761\":\"P40048\",\"1762\":\"P40050\",\"1763\":\"P40051\",\"1764\":\"P40053\",\"1765\":\"P40054\",\"1766\":\"P40055\",\"1767\":\"P40056\",\"1768\":\"P40059\",\"1769\":\"P40061\",\"1770\":\"P40064\",\"1771\":\"P40066\",\"1772\":\"P40069\",\"1773\":\"P40070\",\"1774\":\"P40071\",\"1775\":\"P40073\",\"1776\":\"P40075\",\"1777\":\"P40078\",\"1778\":\"P40079\",\"1779\":\"P40081\",\"1780\":\"P40086\",\"1781\":\"P40087\",\"1782\":\"P40088\",\"1783\":\"P40089\",\"1784\":\"P40090\",\"1785\":\"P40091\",\"1786\":\"P40093\",\"1787\":\"P40094\",\"1788\":\"P40096\",\"1789\":\"P40098\",\"1790\":\"P40106\",\"1791\":\"P40150\",\"1792\":\"P40151\",\"1793\":\"P40152\",\"1794\":\"P40154\",\"1795\":\"P40155\",\"1796\":\"P40156\",\"1797\":\"P40157\",\"1798\":\"P40159\",\"1799\":\"P40160\",\"1800\":\"P40161\",\"1801\":\"P40165\",\"1802\":\"P40185\",\"1803\":\"P40202\",\"1804\":\"P40206\",\"1805\":\"P40207\",\"1806\":\"P40210\",\"1807\":\"P40212\",\"1808\":\"P40215\",\"1809\":\"P40217\",\"1810\":\"P40218\",\"1811\":\"P40302\",\"1812\":\"P40303\",\"1813\":\"P40308\",\"1814\":\"P40309\",\"1815\":\"P40312\",\"1816\":\"P40318\",\"1817\":\"P40319\",\"1818\":\"P40327\",\"1819\":\"P40328\",\"1820\":\"P40335\",\"1821\":\"P40339\",\"1822\":\"P40340\",\"1823\":\"P40341\",\"1824\":\"P40343\",\"1825\":\"P40345\",\"1826\":\"P40347\",\"1827\":\"P40348\",\"1828\":\"P40350\",\"1829\":\"P40351\",\"1830\":\"P40352\",\"1831\":\"P40353\",\"1832\":\"P40354\",\"1833\":\"P40356\",\"1834\":\"P40357\",\"1835\":\"P40358\",\"1836\":\"P40360\",\"1837\":\"P40362\",\"1838\":\"P40363\",\"1839\":\"P40364\",\"1840\":\"P40366\",\"1841\":\"P40367\",\"1842\":\"P40368\",\"1843\":\"P40395\",\"1844\":\"P40413\",\"1845\":\"P40414\",\"1846\":\"P40416\",\"1847\":\"P40422\",\"1848\":\"P40890;P40438\",\"1849\":\"P40449\",\"1850\":\"P40450\",\"1851\":\"P40452\",\"1852\":\"P40453\",\"1853\":\"P40456\",\"1854\":\"P40457\",\"1855\":\"P40459\",\"1856\":\"P40460\",\"1857\":\"P40462\",\"1858\":\"P40463\",\"1859\":\"P40466\",\"1860\":\"P40467\",\"1861\":\"P40468\",\"1862\":\"P40469\",\"1863\":\"P40470\",\"1864\":\"P40471\",\"1865\":\"P40472\",\"1866\":\"P40476\",\"1867\":\"P40477\",\"1868\":\"P40478\",\"1869\":\"P40480\",\"1870\":\"P40481\",\"1871\":\"P40482\",\"1872\":\"P40483\",\"1873\":\"P40484\",\"1874\":\"P40485\",\"1875\":\"P40487\",\"1876\":\"P40491\",\"1877\":\"P40494\",\"1878\":\"P40495\",\"1879\":\"P40496\",\"1880\":\"P40498\",\"1881\":\"P40499\",\"1882\":\"P40501\",\"1883\":\"P40504\",\"1884\":\"P40505\",\"1885\":\"P40506\",\"1886\":\"P40507\",\"1887\":\"P40508\",\"1888\":\"P40509\",\"1889\":\"P40510\",\"1890\":\"P40513\",\"1891\":\"P40514\",\"1892\":\"P40515\",\"1893\":\"P40516\",\"1894\":\"P40517\",\"1895\":\"P40518\",\"1896\":\"P40522\",\"1897\":\"P87262;P40525\",\"1898\":\"P40526\",\"1899\":\"P40527\",\"1900\":\"P40528\",\"1901\":\"P40529\",\"1902\":\"P40530\",\"1903\":\"P40531\",\"1904\":\"P40533\",\"1905\":\"P40535\",\"1906\":\"P40540\",\"1907\":\"P40541\",\"1908\":\"P40545\",\"1909\":\"P40546\",\"1910\":\"P40548\",\"1911\":\"P40549\",\"1912\":\"P40553\",\"1913\":\"P40557\",\"1914\":\"P40561\",\"1915\":\"P40563\",\"1916\":\"P40564\",\"1917\":\"P40566\",\"1918\":\"P40578\",\"1919\":\"P40579\",\"1920\":\"P40580\",\"1921\":\"P40581\",\"1922\":\"P40582\",\"1923\":\"P40693\",\"1924\":\"P40825-2;P40825\",\"1925\":\"P40850\",\"1926\":\"P40851\",\"1927\":\"P40856\",\"1928\":\"P40858\",\"1929\":\"P40893\",\"1930\":\"P40897\",\"1931\":\"P40955\",\"1932\":\"P40956\",\"1933\":\"P40959\",\"1934\":\"P40961\",\"1935\":\"P40969\",\"1936\":\"P40970\",\"1937\":\"P40971\",\"1938\":\"P40986\",\"1939\":\"P40988\",\"1940\":\"P40989\",\"1941\":\"P40990\",\"1942\":\"P40991\",\"1943\":\"P40994\",\"1944\":\"P41056\",\"1945\":\"P41057\",\"1946\":\"P41058\",\"1947\":\"P41277\",\"1948\":\"P41318\",\"1949\":\"P41338\",\"1950\":\"P41543\",\"1951\":\"P41697\",\"1952\":\"P41733\",\"1953\":\"P41735\",\"1954\":\"P41800\",\"1955\":\"P41805\",\"1956\":\"P41807\",\"1957\":\"P41810\",\"1958\":\"P41811\",\"1959\":\"P41812\",\"1960\":\"P41813\",\"1961\":\"P41814\",\"1962\":\"P41815\",\"1963\":\"P41818\",\"1964\":\"P41819\",\"1965\":\"P41832\",\"1966\":\"P41833\",\"1967\":\"P41834\",\"1968\":\"P41895\",\"1969\":\"P41896\",\"1970\":\"P41903\",\"1971\":\"P41910\",\"1972\":\"P41911\",\"1973\":\"P41920\",\"1974\":\"P41921-2;P41921\",\"1975\":\"P41940\",\"1976\":\"P41948\",\"1977\":\"P42073\",\"1978\":\"P42835\",\"1979\":\"P42838\",\"1980\":\"P42839\",\"1981\":\"P42840\",\"1982\":\"P42841\",\"1983\":\"P42842\",\"1984\":\"P42844\",\"1985\":\"P42845\",\"1986\":\"P42846\",\"1987\":\"P42847\",\"1988\":\"P42900\",\"1989\":\"P42934\",\"1990\":\"P42935\",\"1991\":\"P42940\",\"1992\":\"P42941\",\"1993\":\"P42942\",\"1994\":\"P42943\",\"1995\":\"P42945\",\"1996\":\"P42949\",\"1997\":\"P42951\",\"1998\":\"P43122\",\"1999\":\"P43123\",\"2000\":\"P43124\",\"2001\":\"P43321\",\"2002\":\"P43535\",\"2003\":\"P43554\",\"2004\":\"P43555\",\"2005\":\"P43556\",\"2006\":\"P43557\",\"2007\":\"P43560\",\"2008\":\"P43561\",\"2009\":\"P43563\",\"2010\":\"P43569\",\"2011\":\"P43570\",\"2012\":\"P43571\",\"2013\":\"P43572\",\"2014\":\"P43573\",\"2015\":\"P43574\",\"2016\":\"P43577\",\"2017\":\"P43579\",\"2018\":\"P43582\",\"2019\":\"P43583\",\"2020\":\"P43585\",\"2021\":\"P43586\",\"2022\":\"P43588\",\"2023\":\"P43589\",\"2024\":\"P43590\",\"2025\":\"P43592\",\"2026\":\"P43593\",\"2027\":\"P43594\",\"2028\":\"P43596\",\"2029\":\"P43597\",\"2030\":\"P43599\",\"2031\":\"P43601\",\"2032\":\"P43603\",\"2033\":\"P43609\",\"2034\":\"P43610\",\"2035\":\"P43611\",\"2036\":\"P43613\",\"2037\":\"P43616\",\"2038\":\"P43617\",\"2039\":\"P43619\",\"2040\":\"P43620\",\"2041\":\"P43621\",\"2042\":\"P43633\",\"2043\":\"P43636\",\"2044\":\"P43638\",\"2045\":\"P43639\",\"2046\":\"P43682\",\"2047\":\"P45818\",\"2048\":\"P45976\",\"2049\":\"P45978\",\"2050\":\"P46151\",\"2051\":\"P46367\",\"2052\":\"P46654\",\"2053\":\"P46655\",\"2054\":\"P46669\",\"2055\":\"P46671\",\"2056\":\"P46672\",\"2057\":\"P46673\",\"2058\":\"P46674\",\"2059\":\"P46675\",\"2060\":\"P46676\",\"2061\":\"P46677\",\"2062\":\"P46678\",\"2063\":\"P46680\",\"2064\":\"P46681\",\"2065\":\"P46682\",\"2066\":\"P46683\",\"2067\":\"P46944\",\"2068\":\"P46948\",\"2069\":\"P46949\",\"2070\":\"P46951\",\"2071\":\"P46956\",\"2072\":\"P46957\",\"2073\":\"P46959\",\"2074\":\"P46962\",\"2075\":\"P46963\",\"2076\":\"P46964\",\"2077\":\"P46965\",\"2078\":\"P46969\",\"2079\":\"P46970\",\"2080\":\"P46971\",\"2081\":\"P46973\",\"2082\":\"P46982\",\"2083\":\"P46985\",\"2084\":\"P46988\",\"2085\":\"P46989\",\"2086\":\"P46990\",\"2087\":\"P46992\",\"2088\":\"P46995\",\"2089\":\"P46997\",\"2090\":\"P47001\",\"2091\":\"P47006\",\"2092\":\"P47008\",\"2093\":\"P47013\",\"2094\":\"P47015\",\"2095\":\"P47017\",\"2096\":\"P47018\",\"2097\":\"P47019\",\"2098\":\"P47025\",\"2099\":\"P47029\",\"2100\":\"P47031\",\"2101\":\"P47035\",\"2102\":\"P47037\",\"2103\":\"P47039\",\"2104\":\"P47041\",\"2105\":\"P47044\",\"2106\":\"P47045\",\"2107\":\"P47047\",\"2108\":\"P47048\",\"2109\":\"P47049\",\"2110\":\"P47050\",\"2111\":\"P47051\",\"2112\":\"P47054\",\"2113\":\"P47057\",\"2114\":\"P47061\",\"2115\":\"P47064\",\"2116\":\"P47068\",\"2117\":\"P47069\",\"2118\":\"P47075\",\"2119\":\"P47076\",\"2120\":\"P47077\",\"2121\":\"P47079\",\"2122\":\"P47082\",\"2123\":\"P47083\",\"2124\":\"P47084\",\"2125\":\"P47086\",\"2126\":\"P47088\",\"2127\":\"P47089\",\"2128\":\"P47090\",\"2129\":\"P47095\",\"2130\":\"P47096\",\"2131\":\"P47100\",\"2132\":\"P47103\",\"2133\":\"P47104\",\"2134\":\"P47108\",\"2135\":\"P47110\",\"2136\":\"P47112\",\"2137\":\"P47113\",\"2138\":\"P47116\",\"2139\":\"P47117\",\"2140\":\"P47119\",\"2141\":\"P47120\",\"2142\":\"P47122\",\"2143\":\"P47124\",\"2144\":\"P47127\",\"2145\":\"P47129\",\"2146\":\"P47130\",\"2147\":\"P47133\",\"2148\":\"P47135\",\"2149\":\"P47140\",\"2150\":\"P47141\",\"2151\":\"P47143\",\"2152\":\"P47147\",\"2153\":\"P47148\",\"2154\":\"P47150\",\"2155\":\"P47154\",\"2156\":\"P47155\",\"2157\":\"P47158\",\"2158\":\"P47159\",\"2159\":\"P47160\",\"2160\":\"P47165\",\"2161\":\"P47170\",\"2162\":\"P47171\",\"2163\":\"P47175\",\"2164\":\"P47176\",\"2165\":\"P47190\",\"2166\":\"P47818\",\"2167\":\"P47822\",\"2168\":\"P47912\",\"2169\":\"P47988\",\"2170\":\"P48015\",\"2171\":\"P48164\",\"2172\":\"P48231\",\"2173\":\"P48234\",\"2174\":\"P48236\",\"2175\":\"P48237\",\"2176\":\"P48240\",\"2177\":\"P48353\",\"2178\":\"P48360\",\"2179\":\"P48361\",\"2180\":\"P48362\",\"2181\":\"P48363\",\"2182\":\"P48412\",\"2183\":\"P48415\",\"2184\":\"P48439\",\"2185\":\"P48445\",\"2186\":\"P48510\",\"2187\":\"P48524\",\"2188\":\"P48525\",\"2189\":\"P48526\",\"2190\":\"P48527\",\"2191\":\"P48559\",\"2192\":\"P48562\",\"2193\":\"P48563\",\"2194\":\"P48564\",\"2195\":\"P48567\",\"2196\":\"P48570\",\"2197\":\"P48582\",\"2198\":\"P48589\",\"2199\":\"P48606\",\"2200\":\"P48813\",\"2201\":\"P48836\",\"2202\":\"P48837\",\"2203\":\"P49017\",\"2204\":\"P49018\",\"2205\":\"P49089\",\"2206\":\"P49090\",\"2207\":\"P49095\",\"2208\":\"P49166\",\"2209\":\"P49167\",\"2210\":\"P49334\",\"2211\":\"P49367\",\"2212\":\"P49435\",\"2213\":\"P49573\",\"2214\":\"P49626\",\"2215\":\"P49686\",\"2216\":\"P49687\",\"2217\":\"P49723\",\"2218\":\"P49775\",\"2219\":\"P49954\",\"2220\":\"P49955\",\"2221\":\"P49956\",\"2222\":\"P49957\",\"2223\":\"P50076\",\"2224\":\"P50077\",\"2225\":\"P50079\",\"2226\":\"P50085\",\"2227\":\"P50086\",\"2228\":\"P50087\",\"2229\":\"P50089\",\"2230\":\"P50090\",\"2231\":\"P50094\",\"2232\":\"P50095\",\"2233\":\"P50101\",\"2234\":\"P50102\",\"2235\":\"P50105\",\"2236\":\"P50106\",\"2237\":\"P50107\",\"2238\":\"P50108\",\"2239\":\"P50109\",\"2240\":\"P50110\",\"2241\":\"P50276\",\"2242\":\"P50278\",\"2243\":\"P50623\",\"2244\":\"P50861\",\"2245\":\"P50874\",\"2246\":\"P50875\",\"2247\":\"P50896\",\"2248\":\"P50942\",\"2249\":\"P50944\",\"2250\":\"P50945\",\"2251\":\"P50946\",\"2252\":\"P50947\",\"2253\":\"P51401\",\"2254\":\"P51402\",\"2255\":\"P51534\",\"2256\":\"P51601\",\"2257\":\"P51862\",\"2258\":\"P51996\",\"2259\":\"P51998\",\"2260\":\"P52286\",\"2261\":\"P52488\",\"2262\":\"P52490\",\"2263\":\"P52553\",\"2264\":\"P52593\",\"2265\":\"P52867\",\"2266\":\"P52870\",\"2267\":\"P52871\",\"2268\":\"P52891\",\"2269\":\"P52892\",\"2270\":\"P52893\",\"2271\":\"P52910\",\"2272\":\"P52911\",\"2273\":\"P52917\",\"2274\":\"P52918\",\"2275\":\"P53008\",\"2276\":\"P53009\",\"2277\":\"P53010\",\"2278\":\"P53011\",\"2279\":\"P53040\",\"2280\":\"P53043\",\"2281\":\"P53044\",\"2282\":\"P53045\",\"2283\":\"P53049\",\"2284\":\"P53059\",\"2285\":\"P53062\",\"2286\":\"P53063\",\"2287\":\"P53064\",\"2288\":\"P53066\",\"2289\":\"P53067\",\"2290\":\"P53070\",\"2291\":\"P53072\",\"2292\":\"P53073\",\"2293\":\"P53075\",\"2294\":\"P53076\",\"2295\":\"P53079\",\"2296\":\"P53081\",\"2297\":\"P53082\",\"2298\":\"P53086\",\"2299\":\"P53090\",\"2300\":\"P53091\",\"2301\":\"P53093\",\"2302\":\"P53094\",\"2303\":\"P53095\",\"2304\":\"P53096\",\"2305\":\"P53099\",\"2306\":\"P53100\",\"2307\":\"P53101\",\"2308\":\"P53108\",\"2309\":\"P53109\",\"2310\":\"P53111\",\"2311\":\"P53112\",\"2312\":\"P53114\",\"2313\":\"P53115\",\"2314\":\"P53119\",\"2315\":\"P53120\",\"2316\":\"P53121\",\"2317\":\"P53125\",\"2318\":\"P53128\",\"2319\":\"P53131\",\"2320\":\"P53133\",\"2321\":\"P53134\",\"2322\":\"P53136\",\"2323\":\"P53137\",\"2324\":\"P53139\",\"2325\":\"P53140\",\"2326\":\"P53141\",\"2327\":\"P53144\",\"2328\":\"P53145\",\"2329\":\"P53146\",\"2330\":\"P53152\",\"2331\":\"P53154\",\"2332\":\"P53155\",\"2333\":\"P53159\",\"2334\":\"P53163\",\"2335\":\"P53164\",\"2336\":\"P53165\",\"2337\":\"P53166\",\"2338\":\"P53168\",\"2339\":\"P53170\",\"2340\":\"P53171\",\"2341\":\"P53172\",\"2342\":\"P53173\",\"2343\":\"P53174;P39551\",\"2344\":\"P53178\",\"2345\":\"P53183\",\"2346\":\"P53184\",\"2347\":\"P53191\",\"2348\":\"P53192\",\"2349\":\"P53193\",\"2350\":\"P53195\",\"2351\":\"P53198\",\"2352\":\"P53199\",\"2353\":\"P53200\",\"2354\":\"P53201\",\"2355\":\"P53202\",\"2356\":\"P53203\",\"2357\":\"P53204\",\"2358\":\"P53206\",\"2359\":\"P53207\",\"2360\":\"P53212\",\"2361\":\"P53215\",\"2362\":\"P53217\",\"2363\":\"P53218\",\"2364\":\"P53219\",\"2365\":\"P53220\",\"2366\":\"P53221\",\"2367\":\"P53224\",\"2368\":\"P53226\",\"2369\":\"P53230\",\"2370\":\"P53235\",\"2371\":\"P53236\",\"2372\":\"P53237\",\"2373\":\"P53238\",\"2374\":\"P53241\",\"2375\":\"P53244\",\"2376\":\"P53246\",\"2377\":\"P53248\",\"2378\":\"P53250\",\"2379\":\"P53251\",\"2380\":\"P53252\",\"2381\":\"P53253\",\"2382\":\"P53254\",\"2383\":\"P53255\",\"2384\":\"P53256\",\"2385\":\"P53258\",\"2386\":\"P53261\",\"2387\":\"P53262\",\"2388\":\"P53265\",\"2389\":\"P53266\",\"2390\":\"P53267\",\"2391\":\"P53270\",\"2392\":\"P53271\",\"2393\":\"P53272\",\"2394\":\"P53273\",\"2395\":\"P53274\",\"2396\":\"P53276\",\"2397\":\"P53277\",\"2398\":\"P53278\",\"2399\":\"P53280\",\"2400\":\"P53281\",\"2401\":\"P53285\",\"2402\":\"P53286\",\"2403\":\"P53290\",\"2404\":\"P53292\",\"2405\":\"P53295\",\"2406\":\"P53296\",\"2407\":\"P53297\",\"2408\":\"P53299\",\"2409\":\"P53301\",\"2410\":\"P53303\",\"2411\":\"P53304\",\"2412\":\"P53305\",\"2413\":\"P53306\",\"2414\":\"P53309\",\"2415\":\"P53311\",\"2416\":\"P53312\",\"2417\":\"P53313\",\"2418\":\"P53314\",\"2419\":\"P53316\",\"2420\":\"P53317\",\"2421\":\"P53318\",\"2422\":\"P53320\",\"2423\":\"P53322\",\"2424\":\"P53324\",\"2425\":\"P53326\",\"2426\":\"P53327\",\"2427\":\"P53330\",\"2428\":\"P53331\",\"2429\":\"P53332\",\"2430\":\"P53333\",\"2431\":\"P53334\",\"2432\":\"P53335\",\"2433\":\"P53336\",\"2434\":\"P53337\",\"2435\":\"P53378\",\"2436\":\"P53379\",\"2437\":\"P53388\",\"2438\":\"P53389\",\"2439\":\"P53397\",\"2440\":\"P53437\",\"2441\":\"P53438\",\"2442\":\"P53538\",\"2443\":\"P53549\",\"2444\":\"P53550\",\"2445\":\"P53551\",\"2446\":\"P53552\",\"2447\":\"P53598\",\"2448\":\"P53600\",\"2449\":\"P53604-2;P53604\",\"2450\":\"P53615\",\"2451\":\"P53616\",\"2452\":\"P53617\",\"2453\":\"P53622\",\"2454\":\"P53628\",\"2455\":\"P53629\",\"2456\":\"P53632\",\"2457\":\"P53633\",\"2458\":\"P53685\",\"2459\":\"P53691\",\"2460\":\"P53720\",\"2461\":\"P53721\",\"2462\":\"P53722\",\"2463\":\"P53723\",\"2464\":\"P53724\",\"2465\":\"P53725\",\"2466\":\"P53728\",\"2467\":\"P53729\",\"2468\":\"P53730\",\"2469\":\"P53731\",\"2470\":\"P53732\",\"2471\":\"P53733\",\"2472\":\"P53734\",\"2473\":\"P53735\",\"2474\":\"P53736\",\"2475\":\"P53738\",\"2476\":\"P53739\",\"2477\":\"P53740\",\"2478\":\"P53741\",\"2479\":\"P53742\",\"2480\":\"P53743\",\"2481\":\"P53746\",\"2482\":\"P53751\",\"2483\":\"P53752\",\"2484\":\"P53753\",\"2485\":\"P53759\",\"2486\":\"P53822;P0CX13;P0CX12\",\"2487\":\"P53829\",\"2488\":\"P53834\",\"2489\":\"P53836\",\"2490\":\"P53838\",\"2491\":\"P53840\",\"2492\":\"P53843\",\"2493\":\"P53844\",\"2494\":\"P53845\",\"2495\":\"P53847\",\"2496\":\"P53848\",\"2497\":\"P53849\",\"2498\":\"P53851\",\"2499\":\"P53852\",\"2500\":\"P53857\",\"2501\":\"P53858\",\"2502\":\"P53859\",\"2503\":\"P53860\",\"2504\":\"P53863\",\"2505\":\"P53865\",\"2506\":\"P53866\",\"2507\":\"P53868\",\"2508\":\"P53874\",\"2509\":\"P53875\",\"2510\":\"P53877\",\"2511\":\"P53878\",\"2512\":\"P53879\",\"2513\":\"P53881\",\"2514\":\"P53883\",\"2515\":\"P53885\",\"2516\":\"P53889\",\"2517\":\"P53890\",\"2518\":\"P53892\",\"2519\":\"P53893\",\"2520\":\"P53894\",\"2521\":\"P53895\",\"2522\":\"P53896\",\"2523\":\"P53897\",\"2524\":\"P53898\",\"2525\":\"P53899\",\"2526\":\"P53900\",\"2527\":\"P53903\",\"2528\":\"P53905\",\"2529\":\"P53909\",\"2530\":\"P53912\",\"2531\":\"P53914\",\"2532\":\"P53915\",\"2533\":\"P53917\",\"2534\":\"P53919\",\"2535\":\"P53920\",\"2536\":\"P53923\",\"2537\":\"P53924\",\"2538\":\"P53925\",\"2539\":\"P53927\",\"2540\":\"P53929\",\"2541\":\"P53930\",\"2542\":\"P53932\",\"2543\":\"P53935\",\"2544\":\"P53938\",\"2545\":\"P53940\",\"2546\":\"P53941\",\"2547\":\"P53942\",\"2548\":\"P53943\",\"2549\":\"P53946\",\"2550\":\"P53947\",\"2551\":\"P53950\",\"2552\":\"P53951\",\"2553\":\"P53952\",\"2554\":\"P53953\",\"2555\":\"P53954\",\"2556\":\"P53955\",\"2557\":\"P53959\",\"2558\":\"P53960\",\"2559\":\"P53962\",\"2560\":\"P53966\",\"2561\":\"P53968\",\"2562\":\"P53969\",\"2563\":\"P53971\",\"2564\":\"P53972\",\"2565\":\"P53973\",\"2566\":\"P53981\",\"2567\":\"P53982;P41939\",\"2568\":\"P53983\",\"2569\":\"P54000\",\"2570\":\"P54003\",\"2571\":\"P54005\",\"2572\":\"P54070\",\"2573\":\"P54074\",\"2574\":\"P54113\",\"2575\":\"P54115\",\"2576\":\"P54730\",\"2577\":\"P54780\",\"2578\":\"P54781\",\"2579\":\"P54783\",\"2580\":\"P54784\",\"2581\":\"P54785\",\"2582\":\"P54787\",\"2583\":\"P54790\",\"2584\":\"P54791\",\"2585\":\"P54837\",\"2586\":\"P54838\",\"2587\":\"P54839\",\"2588\":\"P54858\",\"2589\":\"P54860\",\"2590\":\"P54861\",\"2591\":\"P54867\",\"2592\":\"P54885\",\"2593\":\"P54964\",\"2594\":\"P54999\",\"2595\":\"P56628\",\"2596\":\"P57743\",\"2597\":\"P57744\",\"2598\":\"P60010\",\"2599\":\"P61830\",\"2600\":\"P69771\",\"2601\":\"P69850\",\"2602\":\"P80210\",\"2603\":\"P80428\",\"2604\":\"P80667\",\"2605\":\"P80967\",\"2606\":\"P81449\",\"2607\":\"P81451\",\"2608\":\"P87108\",\"2609\":\"P89102\",\"2610\":\"P89105\",\"2611\":\"P89886\",\"2612\":\"Q00055\",\"2613\":\"Q00245\",\"2614\":\"Q00246\",\"2615\":\"Q00362\",\"2616\":\"Q00402\",\"2617\":\"Q00416\",\"2618\":\"Q00539\",\"2619\":\"Q00578\",\"2620\":\"Q00582\",\"2621\":\"Q00684\",\"2622\":\"Q00711\",\"2623\":\"Q00764\",\"2624\":\"Q00772\",\"2625\":\"Q00776\",\"2626\":\"Q00816\",\"2627\":\"Q00873\",\"2628\":\"Q00916\",\"2629\":\"Q00955\",\"2630\":\"Q01080\",\"2631\":\"Q01159\",\"2632\":\"Q01163\",\"2633\":\"Q01217\",\"2634\":\"Q01329\",\"2635\":\"Q01389\",\"2636\":\"Q01448\",\"2637\":\"Q01454\",\"2638\":\"Q01476\",\"2639\":\"Q01477\",\"2640\":\"Q01519\",\"2641\":\"Q01532-2;Q01532\",\"2642\":\"Q01560\",\"2643\":\"Q01590\",\"2644\":\"Q01662\",\"2645\":\"Q01722\",\"2646\":\"Q01802\",\"2647\":\"Q01846\",\"2648\":\"Q01852\",\"2649\":\"Q01855\",\"2650\":\"Q01896\",\"2651\":\"Q01919\",\"2652\":\"Q01939\",\"2653\":\"Q01976-2;Q01976\",\"2654\":\"Q02046\",\"2655\":\"Q02100\",\"2656\":\"Q02159\",\"2657\":\"Q02197\",\"2658\":\"Q02199\",\"2659\":\"Q02201\",\"2660\":\"Q02204\",\"2661\":\"Q02205\",\"2662\":\"Q02206\",\"2663\":\"Q02207\",\"2664\":\"Q02208\",\"2665\":\"Q02256\",\"2666\":\"Q02260\",\"2667\":\"Q02326\",\"2668\":\"Q02336\",\"2669\":\"Q02354\",\"2670\":\"Q02455\",\"2671\":\"Q02457\",\"2672\":\"Q02486\",\"2673\":\"Q02516\",\"2674\":\"Q02554\",\"2675\":\"Q02555\",\"2676\":\"Q02629\",\"2677\":\"Q02630\",\"2678\":\"Q02642\",\"2679\":\"Q02647\",\"2680\":\"Q02648\",\"2681\":\"Q02724\",\"2682\":\"Q02725\",\"2683\":\"Q02753\",\"2684\":\"Q02771\",\"2685\":\"Q02772\",\"2686\":\"Q02773\",\"2687\":\"Q02774\",\"2688\":\"Q02775\",\"2689\":\"Q02776\",\"2690\":\"Q02784\",\"2691\":\"Q02785\",\"2692\":\"Q02792\",\"2693\":\"Q02793\",\"2694\":\"Q02795\",\"2695\":\"Q02796\",\"2696\":\"Q02804\",\"2697\":\"Q02805\",\"2698\":\"Q02821\",\"2699\":\"Q02825\",\"2700\":\"Q02866\",\"2701\":\"Q02875\",\"2702\":\"Q02883\",\"2703\":\"Q02884\",\"2704\":\"Q02887\",\"2705\":\"Q02892\",\"2706\":\"Q02908\",\"2707\":\"Q02931\",\"2708\":\"Q02932\",\"2709\":\"Q02933\",\"2710\":\"Q02939\",\"2711\":\"Q02948\",\"2712\":\"Q02950\",\"2713\":\"Q02959\",\"2714\":\"Q02969\",\"2715\":\"Q02979\",\"2716\":\"Q02983\",\"2717\":\"Q03002\",\"2718\":\"Q03010\",\"2719\":\"Q03012\",\"2720\":\"Q03016\",\"2721\":\"Q03020\",\"2722\":\"Q03028\",\"2723\":\"Q03034\",\"2724\":\"Q03048\",\"2725\":\"Q03063\",\"2726\":\"Q03067\",\"2727\":\"Q03081\",\"2728\":\"Q03088\",\"2729\":\"Q03102\",\"2730\":\"Q03103\",\"2731\":\"Q03104\",\"2732\":\"Q03124\",\"2733\":\"Q03151\",\"2734\":\"Q03153\",\"2735\":\"Q03161\",\"2736\":\"Q03177\",\"2737\":\"Q03178\",\"2738\":\"Q03193\",\"2739\":\"Q03195\",\"2740\":\"Q03201\",\"2741\":\"Q03208\",\"2742\":\"Q03212\",\"2743\":\"Q03218\",\"2744\":\"Q03219\",\"2745\":\"Q03233\",\"2746\":\"Q03246\",\"2747\":\"Q03262\",\"2748\":\"Q03264\",\"2749\":\"Q03280\",\"2750\":\"Q03281\",\"2751\":\"Q03290\",\"2752\":\"Q03305\",\"2753\":\"Q03306\",\"2754\":\"Q03308\",\"2755\":\"Q03322\",\"2756\":\"Q03323\",\"2757\":\"Q03327\",\"2758\":\"Q03330\",\"2759\":\"Q03337\",\"2760\":\"Q03362\",\"2761\":\"Q03370\",\"2762\":\"Q03388\",\"2763\":\"Q03390\",\"2764\":\"Q03407\",\"2765\":\"Q03419\",\"2766\":\"Q03429\",\"2767\":\"Q03430\",\"2768\":\"Q03433\",\"2769\":\"Q03435\",\"2770\":\"Q03441\",\"2771\":\"Q03455\",\"2772\":\"Q03466\",\"2773\":\"Q03496\",\"2774\":\"Q03497\",\"2775\":\"Q03503\",\"2776\":\"Q03508\",\"2777\":\"Q03516\",\"2778\":\"Q03525\",\"2779\":\"Q03529\",\"2780\":\"Q03532\",\"2781\":\"Q03557\",\"2782\":\"Q03558\",\"2783\":\"Q03559\",\"2784\":\"Q03579\",\"2785\":\"Q03631\",\"2786\":\"Q03640\",\"2787\":\"Q03648\",\"2788\":\"Q03649\",\"2789\":\"Q03653\",\"2790\":\"Q03654\",\"2791\":\"Q03655\",\"2792\":\"Q03656\",\"2793\":\"Q03660\",\"2794\":\"Q03661\",\"2795\":\"Q03667\",\"2796\":\"Q03677\",\"2797\":\"Q03687\",\"2798\":\"Q03690\",\"2799\":\"Q03697\",\"2800\":\"Q03702\",\"2801\":\"Q03705\",\"2802\":\"Q03707\",\"2803\":\"Q03713\",\"2804\":\"Q03714\",\"2805\":\"Q03718\",\"2806\":\"Q03722\",\"2807\":\"Q03723\",\"2808\":\"Q03730\",\"2809\":\"Q03735\",\"2810\":\"Q03750\",\"2811\":\"Q03758\",\"2812\":\"Q03759\",\"2813\":\"Q03761\",\"2814\":\"Q03768\",\"2815\":\"Q03769\",\"2816\":\"Q03771\",\"2817\":\"Q03772\",\"2818\":\"Q03774\",\"2819\":\"Q03776\",\"2820\":\"Q03778\",\"2821\":\"Q03780\",\"2822\":\"Q03782\",\"2823\":\"Q03784\",\"2824\":\"Q03790\",\"2825\":\"Q03798\",\"2826\":\"Q03799\",\"2827\":\"Q03823\",\"2828\":\"Q03833\",\"2829\":\"Q03834\",\"2830\":\"Q03835\",\"2831\":\"Q03862\",\"2832\":\"Q03880\",\"2833\":\"Q03897\",\"2834\":\"Q03900\",\"2835\":\"Q03921\",\"2836\":\"Q03940\",\"2837\":\"Q03941\",\"2838\":\"Q03944\",\"2839\":\"Q03954\",\"2840\":\"Q03957\",\"2841\":\"Q03973\",\"2842\":\"Q03976\",\"2843\":\"Q04002\",\"2844\":\"Q04003\",\"2845\":\"Q04004\",\"2846\":\"Q04005\",\"2847\":\"Q04013\",\"2848\":\"Q04031\",\"2849\":\"Q04033\",\"2850\":\"Q04048\",\"2851\":\"Q04049\",\"2852\":\"Q04053\",\"2853\":\"Q04062\",\"2854\":\"Q04066\",\"2855\":\"Q04067\",\"2856\":\"Q04080\",\"2857\":\"Q04087\",\"2858\":\"Q04089\",\"2859\":\"Q04119\",\"2860\":\"Q04149\",\"2861\":\"Q04174\",\"2862\":\"Q04175\",\"2863\":\"Q04177\",\"2864\":\"Q04178\",\"2865\":\"Q04183\",\"2866\":\"Q04199\",\"2867\":\"Q04201\",\"2868\":\"Q04213\",\"2869\":\"Q04217\",\"2870\":\"Q04223\",\"2871\":\"Q04225\",\"2872\":\"Q04226\",\"2873\":\"Q04228\",\"2874\":\"Q04231\",\"2875\":\"Q04233\",\"2876\":\"Q04264\",\"2877\":\"Q04272\",\"2878\":\"Q04279\",\"2879\":\"Q04301\",\"2880\":\"Q04305\",\"2881\":\"Q04307\",\"2882\":\"Q04311\",\"2883\":\"Q04322\",\"2884\":\"Q04338\",\"2885\":\"Q04341\",\"2886\":\"Q04344\",\"2887\":\"Q04347\",\"2888\":\"Q04370\",\"2889\":\"Q04371\",\"2890\":\"Q04372\",\"2891\":\"Q04373\",\"2892\":\"Q04377\",\"2893\":\"Q04396\",\"2894\":\"Q04401\",\"2895\":\"Q04408\",\"2896\":\"Q04409\",\"2897\":\"Q04410\",\"2898\":\"Q04411\",\"2899\":\"Q04412\",\"2900\":\"Q04418\",\"2901\":\"Q04430\",\"2902\":\"Q04439\",\"2903\":\"Q04458\",\"2904\":\"Q04472\",\"2905\":\"Q04491\",\"2906\":\"Q04493\",\"2907\":\"Q04500\",\"2908\":\"Q04511\",\"2909\":\"Q04545\",\"2910\":\"Q04562\",\"2911\":\"Q04599\",\"2912\":\"Q04600\",\"2913\":\"Q04602\",\"2914\":\"Q04603\",\"2915\":\"Q04632\",\"2916\":\"Q04636\",\"2917\":\"Q04651\",\"2918\":\"Q04660\",\"2919\":\"Q04673\",\"2920\":\"Q04693\",\"2921\":\"Q04697\",\"2922\":\"Q04728\",\"2923\":\"Q04739\",\"2924\":\"Q04740\",\"2925\":\"Q04748\",\"2926\":\"Q04767\",\"2927\":\"Q04772\",\"2928\":\"Q04773\",\"2929\":\"Q04779\",\"2930\":\"Q04781\",\"2931\":\"Q04839\",\"2932\":\"Q04847\",\"2933\":\"Q04867\",\"2934\":\"Q04868\",\"2935\":\"Q04869\",\"2936\":\"Q04894\",\"2937\":\"Q04922\",\"2938\":\"Q04924\",\"2939\":\"Q04925\",\"2940\":\"Q04934\",\"2941\":\"Q04935\",\"2942\":\"Q04947\",\"2943\":\"Q04951\",\"2944\":\"Q04958\",\"2945\":\"Q04969\",\"2946\":\"Q04991\",\"2947\":\"Q05015\",\"2948\":\"Q05016\",\"2949\":\"Q05021\",\"2950\":\"Q05022\",\"2951\":\"Q05024\",\"2952\":\"Q05027\",\"2953\":\"Q05029\",\"2954\":\"Q05031\",\"2955\":\"Q05040\",\"2956\":\"Q05050\",\"2957\":\"Q05080\",\"2958\":\"Q05123\",\"2959\":\"Q05166\",\"2960\":\"Q05359\",\"2961\":\"Q05468\",\"2962\":\"Q05471\",\"2963\":\"Q05473\",\"2964\":\"Q05497\",\"2965\":\"Q05498\",\"2966\":\"Q05506\",\"2967\":\"Q05515\",\"2968\":\"Q05518\",\"2969\":\"Q05521\",\"2970\":\"Q05530\",\"2971\":\"Q05541\",\"2972\":\"Q05543\",\"2973\":\"Q05567\",\"2974\":\"Q05568\",\"2975\":\"Q05580\",\"2976\":\"Q05583\",\"2977\":\"Q05584\",\"2978\":\"Q05635\",\"2979\":\"Q05636\",\"2980\":\"Q05672\",\"2981\":\"Q05775\",\"2982\":\"Q05778\",\"2983\":\"Q05779\",\"2984\":\"Q05785\",\"2985\":\"Q05787\",\"2986\":\"Q05788\",\"2987\":\"Q05791\",\"2988\":\"Q05812\",\"2989\":\"Q05854\",\"2990\":\"Q05871\",\"2991\":\"Q05881\",\"2992\":\"Q05892\",\"2993\":\"Q05900\",\"2994\":\"Q05902\",\"2995\":\"Q05905\",\"2996\":\"Q05911\",\"2997\":\"Q05919\",\"2998\":\"Q05924\",\"2999\":\"Q05931\",\"3000\":\"Q05933\",\"3001\":\"Q05934\",\"3002\":\"Q05937\",\"3003\":\"Q05942\",\"3004\":\"Q05946\",\"3005\":\"Q05948\",\"3006\":\"Q05949\",\"3007\":\"Q05998;Q08579\",\"3008\":\"Q06001\",\"3009\":\"Q06005\",\"3010\":\"Q06010\",\"3011\":\"Q06011\",\"3012\":\"Q06053\",\"3013\":\"Q06070\",\"3014\":\"Q06078\",\"3015\":\"Q06090\",\"3016\":\"Q06091\",\"3017\":\"Q06096\",\"3018\":\"Q06103\",\"3019\":\"Q06106\",\"3020\":\"Q06107\",\"3021\":\"Q06108\",\"3022\":\"Q06132\",\"3023\":\"Q06142\",\"3024\":\"Q06143\",\"3025\":\"Q06144\",\"3026\":\"Q06146\",\"3027\":\"Q06147\",\"3028\":\"Q06151\",\"3029\":\"Q06156\",\"3030\":\"Q06168\",\"3031\":\"Q06169\",\"3032\":\"Q06170\",\"3033\":\"Q06178\",\"3034\":\"Q06179\",\"3035\":\"Q06188\",\"3036\":\"Q06205\",\"3037\":\"Q06211\",\"3038\":\"Q06213\",\"3039\":\"Q06214\",\"3040\":\"Q06217\",\"3041\":\"Q06218\",\"3042\":\"Q06224\",\"3043\":\"Q06245\",\"3044\":\"Q06247\",\"3045\":\"Q06252\",\"3046\":\"Q06263\",\"3047\":\"Q06287\",\"3048\":\"Q06315\",\"3049\":\"Q06321\",\"3050\":\"Q06324\",\"3051\":\"Q06328\",\"3052\":\"Q06337\",\"3053\":\"Q06338\",\"3054\":\"Q06339\",\"3055\":\"Q06344\",\"3056\":\"Q06346\",\"3057\":\"Q06350\",\"3058\":\"Q06385\",\"3059\":\"Q06389\",\"3060\":\"Q06405\",\"3061\":\"Q06406\",\"3062\":\"Q06407\",\"3063\":\"Q06409\",\"3064\":\"Q06412\",\"3065\":\"Q06436\",\"3066\":\"Q06440\",\"3067\":\"Q06449\",\"3068\":\"Q06451\",\"3069\":\"Q06479\",\"3070\":\"Q06485\",\"3071\":\"Q06488\",\"3072\":\"Q06489\",\"3073\":\"Q06493\",\"3074\":\"Q06497\",\"3075\":\"Q06504\",\"3076\":\"Q06505\",\"3077\":\"Q06506\",\"3078\":\"Q06508\",\"3079\":\"Q06510\",\"3080\":\"Q06511\",\"3081\":\"Q06512\",\"3082\":\"Q06522\",\"3083\":\"Q06523\",\"3084\":\"Q06538\",\"3085\":\"Q06543\",\"3086\":\"Q06554\",\"3087\":\"Q06567\",\"3088\":\"Q06580\",\"3089\":\"Q06604\",\"3090\":\"Q06608\",\"3091\":\"Q06616\",\"3092\":\"Q06623\",\"3093\":\"Q06629\",\"3094\":\"Q06630\",\"3095\":\"Q06631\",\"3096\":\"Q06632\",\"3097\":\"Q06636\",\"3098\":\"Q06639\",\"3099\":\"Q06644\",\"3100\":\"Q06668\",\"3101\":\"Q06672\",\"3102\":\"Q06673\",\"3103\":\"Q06677\",\"3104\":\"Q06678\",\"3105\":\"Q06679\",\"3106\":\"Q06680\",\"3107\":\"Q06681\",\"3108\":\"Q06685\",\"3109\":\"Q06688\",\"3110\":\"Q06689\",\"3111\":\"Q06697\",\"3112\":\"Q06698\",\"3113\":\"Q06704\",\"3114\":\"Q06705\",\"3115\":\"Q06706\",\"3116\":\"Q06708\",\"3117\":\"Q06709\",\"3118\":\"Q06810\",\"3119\":\"Q06815\",\"3120\":\"Q06819\",\"3121\":\"Q06833\",\"3122\":\"Q06835\",\"3123\":\"Q06839\",\"3124\":\"Q06891\",\"3125\":\"Q06892\",\"3126\":\"Q06991\",\"3127\":\"Q07084\",\"3128\":\"Q07349\",\"3129\":\"Q07350\",\"3130\":\"Q07362\",\"3131\":\"Q07376\",\"3132\":\"Q07381\",\"3133\":\"Q07395\",\"3134\":\"Q07418\",\"3135\":\"Q07442\",\"3136\":\"Q07451\",\"3137\":\"Q07454\",\"3138\":\"Q07457\",\"3139\":\"Q07458\",\"3140\":\"Q07468\",\"3141\":\"Q07478\",\"3142\":\"Q07505\",\"3143\":\"Q07508\",\"3144\":\"Q07527\",\"3145\":\"Q07528\",\"3146\":\"Q07533\",\"3147\":\"Q07534\",\"3148\":\"Q07541\",\"3149\":\"Q07549\",\"3150\":\"Q07551\",\"3151\":\"Q07589\",\"3152\":\"Q07622\",\"3153\":\"Q07623\",\"3154\":\"Q07648\",\"3155\":\"Q07655\",\"3156\":\"Q07657\",\"3157\":\"Q07688\",\"3158\":\"Q07716\",\"3159\":\"Q07799\",\"3160\":\"Q07800\",\"3161\":\"Q07804\",\"3162\":\"Q07807\",\"3163\":\"Q07821\",\"3164\":\"Q07824\",\"3165\":\"Q07825\",\"3166\":\"Q07830\",\"3167\":\"Q07834\",\"3168\":\"Q07844\",\"3169\":\"Q07845\",\"3170\":\"Q07872\",\"3171\":\"Q07878\",\"3172\":\"Q07895\",\"3173\":\"Q07896\",\"3174\":\"Q07897\",\"3175\":\"Q07913\",\"3176\":\"Q07914\",\"3177\":\"Q07915\",\"3178\":\"Q07938\",\"3179\":\"Q07949\",\"3180\":\"Q07950\",\"3181\":\"Q07953\",\"3182\":\"Q07979\",\"3183\":\"Q08001\",\"3184\":\"Q08003\",\"3185\":\"Q08004\",\"3186\":\"Q08023\",\"3187\":\"Q08045\",\"3188\":\"Q08054\",\"3189\":\"Q08058\",\"3190\":\"Q08096\",\"3191\":\"Q08109\",\"3192\":\"Q08119\",\"3193\":\"Q08144\",\"3194\":\"Q08157\",\"3195\":\"Q08162\",\"3196\":\"Q08179\",\"3197\":\"Q08193\",\"3198\":\"Q08199\",\"3199\":\"Q08204\",\"3200\":\"Q08206\",\"3201\":\"Q08208\",\"3202\":\"Q08213\",\"3203\":\"Q08215\",\"3204\":\"Q08217\",\"3205\":\"Q08220\",\"3206\":\"Q08223\",\"3207\":\"Q08225\",\"3208\":\"Q08227\",\"3209\":\"Q08229\",\"3210\":\"Q08230\",\"3211\":\"Q08235\",\"3212\":\"Q08236\",\"3213\":\"Q08237\",\"3214\":\"Q08245\",\"3215\":\"Q08268\",\"3216\":\"Q08269\",\"3217\":\"Q08273\",\"3218\":\"Q08278\",\"3219\":\"Q08280\",\"3220\":\"Q08281\",\"3221\":\"Q08285\",\"3222\":\"Q08287\",\"3223\":\"Q08299\",\"3224\":\"Q08412\",\"3225\":\"Q08421\",\"3226\":\"Q08444\",\"3227\":\"Q08446\",\"3228\":\"Q08485\",\"3229\":\"Q08491\",\"3230\":\"Q08492\",\"3231\":\"Q08548\",\"3232\":\"Q08561\",\"3233\":\"Q08562\",\"3234\":\"Q08581\",\"3235\":\"Q08601\",\"3236\":\"Q08622\",\"3237\":\"Q08641\",\"3238\":\"Q08645\",\"3239\":\"Q08647\",\"3240\":\"Q08649\",\"3241\":\"Q08650\",\"3242\":\"Q08651\",\"3243\":\"Q08685\",\"3244\":\"Q08686\",\"3245\":\"Q08687\",\"3246\":\"Q08689\",\"3247\":\"Q08693\",\"3248\":\"Q08723\",\"3249\":\"Q08732\",\"3250\":\"Q08742\",\"3251\":\"Q08745;P46784\",\"3252\":\"Q08746\",\"3253\":\"Q08747\",\"3254\":\"Q08748\",\"3255\":\"Q08749\",\"3256\":\"Q08760\",\"3257\":\"Q08773\",\"3258\":\"Q08774\",\"3259\":\"Q08817\",\"3260\":\"Q08818\",\"3261\":\"Q08822\",\"3262\":\"Q08826\",\"3263\":\"Q08831\",\"3264\":\"Q08873\",\"3265\":\"Q08886\",\"3266\":\"Q08909\",\"3267\":\"Q08991;Q08913\",\"3268\":\"Q08919\",\"3269\":\"Q08920\",\"3270\":\"Q08921\",\"3271\":\"Q08923\",\"3272\":\"Q08924\",\"3273\":\"Q08925\",\"3274\":\"Q08932\",\"3275\":\"Q08951\",\"3276\":\"Q08954\",\"3277\":\"Q08959\",\"3278\":\"Q08960\",\"3279\":\"Q08962\",\"3280\":\"Q08963\",\"3281\":\"Q08965\",\"3282\":\"Q08967\",\"3283\":\"Q08968\",\"3284\":\"Q08970\",\"3285\":\"Q08971\",\"3286\":\"Q08972\",\"3287\":\"Q08977\",\"3288\":\"Q08979\",\"3289\":\"Q08985\",\"3290\":\"Q08986\",\"3291\":\"Q10740\",\"3292\":\"Q12000\",\"3293\":\"Q12001\",\"3294\":\"Q12003\",\"3295\":\"Q12004\",\"3296\":\"Q12006\",\"3297\":\"Q12009\",\"3298\":\"Q12010\",\"3299\":\"Q12013\",\"3300\":\"Q12015\",\"3301\":\"Q12016\",\"3302\":\"Q12017\",\"3303\":\"Q12018\",\"3304\":\"Q12019\",\"3305\":\"Q12020\",\"3306\":\"Q12024\",\"3307\":\"Q12025\",\"3308\":\"Q12028\",\"3309\":\"Q12029\",\"3310\":\"Q12030\",\"3311\":\"Q12032\",\"3312\":\"Q12033\",\"3313\":\"Q12034\",\"3314\":\"Q12035\",\"3315\":\"Q12038\",\"3316\":\"Q12039\",\"3317\":\"Q12040\",\"3318\":\"Q12043\",\"3319\":\"Q12044\",\"3320\":\"Q12046\",\"3321\":\"Q12049\",\"3322\":\"Q12050\",\"3323\":\"Q12052\",\"3324\":\"Q12055\",\"3325\":\"Q12056\",\"3326\":\"Q12057\",\"3327\":\"Q12060\",\"3328\":\"Q12063\",\"3329\":\"Q12066\",\"3330\":\"Q12068\",\"3331\":\"Q12071\",\"3332\":\"Q12072\",\"3333\":\"Q12074\",\"3334\":\"Q12078\",\"3335\":\"Q12080\",\"3336\":\"Q12082\",\"3337\":\"Q12090\",\"3338\":\"Q12091\",\"3339\":\"Q12093\",\"3340\":\"Q12094\",\"3341\":\"Q12096\",\"3342\":\"Q12099\",\"3343\":\"Q12100\",\"3344\":\"Q12102\",\"3345\":\"Q12108\",\"3346\":\"Q12109\",\"3347\":\"Q12113\",\"3348\":\"Q12114\",\"3349\":\"Q12117\",\"3350\":\"Q12118\",\"3351\":\"Q12122\",\"3352\":\"Q12124\",\"3353\":\"Q12125\",\"3354\":\"Q12129\",\"3355\":\"Q12133\",\"3356\":\"Q12134\",\"3357\":\"Q12136\",\"3358\":\"Q12149\",\"3359\":\"Q12150\",\"3360\":\"Q12152\",\"3361\":\"Q12153\",\"3362\":\"Q12154\",\"3363\":\"Q12155\",\"3364\":\"Q12157\",\"3365\":\"Q12158\",\"3366\":\"Q12159\",\"3367\":\"Q12160\",\"3368\":\"Q12165\",\"3369\":\"Q12166\",\"3370\":\"Q12167\",\"3371\":\"Q12176\",\"3372\":\"Q12178\",\"3373\":\"Q12179\",\"3374\":\"Q12180\",\"3375\":\"Q12181\",\"3376\":\"Q12182\",\"3377\":\"Q12186\",\"3378\":\"Q12189\",\"3379\":\"Q12191\",\"3380\":\"Q12196\",\"3381\":\"Q12200\",\"3382\":\"Q12204\",\"3383\":\"Q12205\",\"3384\":\"Q12207\",\"3385\":\"Q12211\",\"3386\":\"Q12213\",\"3387\":\"Q12220\",\"3388\":\"Q12221\",\"3389\":\"Q12224\",\"3390\":\"Q12229\",\"3391\":\"Q12230\",\"3392\":\"Q12232\",\"3393\":\"Q12233\",\"3394\":\"Q12234\",\"3395\":\"Q12236\",\"3396\":\"Q12239\",\"3397\":\"Q12241\",\"3398\":\"Q12242\",\"3399\":\"Q12244\",\"3400\":\"Q12246\",\"3401\":\"Q12247\",\"3402\":\"Q12248\",\"3403\":\"Q12250\",\"3404\":\"Q12251\",\"3405\":\"Q12255\",\"3406\":\"Q12256\",\"3407\":\"Q12259\",\"3408\":\"Q12263\",\"3409\":\"Q12265\",\"3410\":\"Q12267\",\"3411\":\"Q12270\",\"3412\":\"Q12271\",\"3413\":\"Q12272\",\"3414\":\"Q12273\",\"3415\":\"Q12275\",\"3416\":\"Q12276\",\"3417\":\"Q12277\",\"3418\":\"Q12283\",\"3419\":\"Q12284\",\"3420\":\"Q12285\",\"3421\":\"Q12287\",\"3422\":\"Q12291\",\"3423\":\"Q12296\",\"3424\":\"Q12297\",\"3425\":\"Q12298\",\"3426\":\"Q12301\",\"3427\":\"Q12305\",\"3428\":\"Q12306\",\"3429\":\"Q12308\",\"3430\":\"Q12309\",\"3431\":\"Q12311\",\"3432\":\"Q12314\",\"3433\":\"Q12315\",\"3434\":\"Q12320\",\"3435\":\"Q12321\",\"3436\":\"Q12324\",\"3437\":\"Q12328\",\"3438\":\"Q12329\",\"3439\":\"Q12331\",\"3440\":\"Q12335\",\"3441\":\"Q12337\",\"3442\":\"Q12338\",\"3443\":\"Q12339\",\"3444\":\"Q12341\",\"3445\":\"Q12343\",\"3446\":\"Q12344\",\"3447\":\"Q12345\",\"3448\":\"Q12349\",\"3449\":\"Q12354\",\"3450\":\"Q12355\",\"3451\":\"Q12359\",\"3452\":\"Q12361\",\"3453\":\"Q12363\",\"3454\":\"Q12365\",\"3455\":\"Q12367\",\"3456\":\"Q12372\",\"3457\":\"Q12373\",\"3458\":\"Q12374\",\"3459\":\"Q12375\",\"3460\":\"Q12377\",\"3461\":\"Q12382\",\"3462\":\"Q12386\",\"3463\":\"Q12387\",\"3464\":\"Q12389\",\"3465\":\"Q12393\",\"3466\":\"Q12396\",\"3467\":\"Q12400\",\"3468\":\"Q12402\",\"3469\":\"Q12403\",\"3470\":\"Q12404\",\"3471\":\"Q12406\",\"3472\":\"Q12408\",\"3473\":\"Q12412\",\"3474\":\"Q12415\",\"3475\":\"Q12417\",\"3476\":\"Q12420\",\"3477\":\"Q12425\",\"3478\":\"Q12427\",\"3479\":\"Q12428\",\"3480\":\"Q12429\",\"3481\":\"Q12432\",\"3482\":\"Q12434\",\"3483\":\"Q12436\",\"3484\":\"Q12438\",\"3485\":\"Q12445\",\"3486\":\"Q12446\",\"3487\":\"Q12447\",\"3488\":\"Q12449\",\"3489\":\"Q12450\",\"3490\":\"Q12451\",\"3491\":\"Q12452\",\"3492\":\"Q12453\",\"3493\":\"Q12457\",\"3494\":\"Q12458\",\"3495\":\"Q12460\",\"3496\":\"Q12462\",\"3497\":\"Q12463\",\"3498\":\"Q12464\",\"3499\":\"Q12465\",\"3500\":\"Q12466\",\"3501\":\"Q12467\",\"3502\":\"Q12473\",\"3503\":\"Q12476\",\"3504\":\"Q12480\",\"3505\":\"Q12481\",\"3506\":\"Q12482\",\"3507\":\"Q12486\",\"3508\":\"Q12487\",\"3509\":\"Q12490\",\"3510\":\"Q12494\",\"3511\":\"Q12495\",\"3512\":\"Q12496\",\"3513\":\"Q12499\",\"3514\":\"Q12500\",\"3515\":\"Q12502\",\"3516\":\"Q12504\",\"3517\":\"Q12509\",\"3518\":\"Q12510\",\"3519\":\"Q12511\",\"3520\":\"Q12513\",\"3521\":\"Q12514\",\"3522\":\"Q12515\",\"3523\":\"Q12517\",\"3524\":\"Q12518\",\"3525\":\"Q12522\",\"3526\":\"Q12523\",\"3527\":\"Q12527\",\"3528\":\"Q12532\",\"3529\":\"Q12672\",\"3530\":\"Q12674\",\"3531\":\"Q12675\",\"3532\":\"Q12676\",\"3533\":\"Q12680\",\"3534\":\"Q12692\",\"3535\":\"Q12697\",\"3536\":\"Q12743\",\"3537\":\"Q12745\",\"3538\":\"Q12746\",\"3539\":\"Q12749\",\"3540\":\"Q12753\",\"3541\":\"Q12754\",\"3542\":\"Q2V2P4\",\"3543\":\"Q3E6R5\",\"3544\":\"Q3E705\",\"3545\":\"Q3E754\",\"3546\":\"Q3E756\",\"3547\":\"Q3E764\",\"3548\":\"Q3E772\",\"3549\":\"Q3E785\",\"3550\":\"Q3E790\",\"3551\":\"Q3E793\",\"3552\":\"Q3E795\",\"3553\":\"Q3E7A4\",\"3554\":\"Q3E7C1\",\"3555\":\"Q3E7Z5\",\"3556\":\"Q3E824\",\"3557\":\"Q3E830\",\"3558\":\"Q3E833\",\"3559\":\"Q3E846\",\"3560\":\"Q6Q546\",\"3561\":\"Q6Q547\",\"3562\":\"Q6Q560\",\"3563\":\"Q6WNK7\",\"3564\":\"Q86ZR7\",\"3565\":\"Q8J0M4\",\"3566\":\"Q8TGU7\",\"3567\":\"Q92316\",\"3568\":\"Q92317\",\"3569\":\"Q92331\",\"3570\":\"Q96VH5\",\"3571\":\"Q99176\",\"3572\":\"Q99177\",\"3573\":\"Q99181\",\"3574\":\"Q99186\",\"3575\":\"Q99189\",\"3576\":\"Q99190\",\"3577\":\"Q99207\",\"3578\":\"Q99216\",\"3579\":\"Q99220\",\"3580\":\"Q99222\",\"3581\":\"Q99247\",\"3582\":\"Q99252\",\"3583\":\"Q99257\",\"3584\":\"Q99258\",\"3585\":\"Q99260\",\"3586\":\"Q99271\",\"3587\":\"Q99278\",\"3588\":\"Q99287\",\"3589\":\"Q99288\",\"3590\":\"Q99297\",\"3591\":\"Q99314\",\"3592\":\"Q99316\",\"3593\":\"Q99321\",\"3594\":\"Q99332\",\"3595\":\"Q99369\",\"3596\":\"Q99382\",\"3597\":\"Q99383\",\"3598\":\"Q99385\",\"3599\":\"Q99394\",\"3600\":\"Q9P305\",\"3601\":\"Q9URQ5\"},\"Protein IDs\":{\"0\":\"A5Z2X5\",\"1\":\"D6VTK4\",\"2\":\"D6W196\",\"3\":\"O13297\",\"4\":\"O13329\",\"5\":\"O13516\",\"6\":\"O13525\",\"7\":\"O13535\",\"8\":\"O13539\",\"9\":\"O13547\",\"10\":\"O13563\",\"11\":\"O13585\",\"12\":\"O14455\",\"13\":\"O14467\",\"14\":\"O43137\",\"15\":\"O60200\",\"16\":\"P0CX58;P0CX57;O74302;Q12470;Q04706\",\"17\":\"O74700\",\"18\":\"O94742\",\"19\":\"P00044\",\"20\":\"P00127\",\"21\":\"P00128\",\"22\":\"P00175\",\"23\":\"P00330\",\"24\":\"P00358\",\"25\":\"P00359\",\"26\":\"P00401\",\"27\":\"P00410\",\"28\":\"P00424\",\"29\":\"P00427\",\"30\":\"P00431\",\"31\":\"P00445\",\"32\":\"P00447\",\"33\":\"P00498\",\"34\":\"P00546\",\"35\":\"P00549\",\"36\":\"P00560\",\"37\":\"P00729\",\"38\":\"P00812\",\"39\":\"P00815\",\"40\":\"P00817\",\"41\":\"P00830\",\"42\":\"P00890\",\"43\":\"P00899\",\"44\":\"P00924\",\"45\":\"P00925\",\"46\":\"P00927\",\"47\":\"P00931\",\"48\":\"P00937\",\"49\":\"P00942\",\"50\":\"P00950\",\"51\":\"P00958\",\"52\":\"P01097\",\"53\":\"P01119\",\"54\":\"P01120\",\"55\":\"P01123\",\"56\":\"P02294\",\"57\":\"P02309\",\"58\":\"P02381\",\"59\":\"P02400\",\"60\":\"P02406\",\"61\":\"P14127;P02407\",\"62\":\"P02557\",\"63\":\"P02829\",\"64\":\"P02992\",\"65\":\"P02994\",\"66\":\"P03871\",\"67\":\"P03872\",\"68\":\"P03874\",\"69\":\"P03875\",\"70\":\"P03876\",\"71\":\"P03962\",\"72\":\"P03965\",\"73\":\"P04037\",\"74\":\"P04046\",\"75\":\"P04050\",\"76\":\"P04051\",\"77\":\"P04076\",\"78\":\"P04147\",\"79\":\"P04161\",\"80\":\"P04449\",\"81\":\"P04456\",\"82\":\"P04710\",\"83\":\"P04786\",\"84\":\"P04801\",\"85\":\"P04802\",\"86\":\"P04803\",\"87\":\"P04806\",\"88\":\"P04807\",\"89\":\"P04819\",\"90\":\"P04821\",\"91\":\"P04840\",\"92\":\"P04912;P04911\",\"93\":\"P05030;P19657\",\"94\":\"P05150\",\"95\":\"P05316\",\"96\":\"P05317\",\"97\":\"P05318\",\"98\":\"P05319\",\"99\":\"P05373\",\"100\":\"P05374\",\"101\":\"P05375\",\"102\":\"P05453\",\"103\":\"P05626\",\"104\":\"P05694\",\"105\":\"P05737\",\"106\":\"P05738\",\"107\":\"P05739\",\"108\":\"P05740\",\"109\":\"P05744\",\"110\":\"P05745\",\"111\":\"P05747\",\"112\":\"P05748\",\"113\":\"P05749\",\"114\":\"P05750\",\"115\":\"P05755\",\"116\":\"P05756\",\"117\":\"P05759\",\"118\":\"P05986\",\"119\":\"P06100\",\"120\":\"P06101\",\"121\":\"P06102\",\"122\":\"P06103\",\"123\":\"P06105\",\"124\":\"P06106\",\"125\":\"P06168\",\"126\":\"P06169\",\"127\":\"P06182\",\"128\":\"P06197\",\"129\":\"P06208\",\"130\":\"P06245\",\"131\":\"P06367\",\"132\":\"P06634\",\"133\":\"P06700\",\"134\":\"P06701\",\"135\":\"P06704\",\"136\":\"P06773\",\"137\":\"P06775\",\"138\":\"P06776\",\"139\":\"P06777\",\"140\":\"P06778\",\"141\":\"P06780\",\"142\":\"P06781\",\"143\":\"P06782\",\"144\":\"P06784\",\"145\":\"P06785\",\"146\":\"P06786\",\"147\":\"P06787\",\"148\":\"P06839\",\"149\":\"P06844\",\"150\":\"P07143\",\"151\":\"P07149\",\"152\":\"P07170\",\"153\":\"P07172\",\"154\":\"P07213\",\"155\":\"P07236\",\"156\":\"P07244\",\"157\":\"P07245\",\"158\":\"P07246\",\"159\":\"P07248\",\"160\":\"P07251\",\"161\":\"P07252\",\"162\":\"P07253\",\"163\":\"P07255\",\"164\":\"P07256\",\"165\":\"P07257\",\"166\":\"P07258\",\"167\":\"P07259\",\"168\":\"P07260\",\"169\":\"P07262\",\"170\":\"P07263\",\"171\":\"P07264\",\"172\":\"P07266\",\"173\":\"P07267\",\"174\":\"P07269\",\"175\":\"P07270\",\"176\":\"P07273\",\"177\":\"P07274\",\"178\":\"P07275\",\"179\":\"P07277\",\"180\":\"P07278\",\"181\":\"P07281;P07280\",\"182\":\"P07283\",\"183\":\"P07284\",\"184\":\"P07285\",\"185\":\"P07342\",\"186\":\"P07347\",\"187\":\"P07560\",\"188\":\"P07702\",\"189\":\"P07703\",\"190\":\"P07806\",\"191\":\"P07834\",\"192\":\"P07866\",\"193\":\"P07884\",\"194\":\"P07991\",\"195\":\"P08004\",\"196\":\"P08018\",\"197\":\"P08067\",\"198\":\"P08417\",\"199\":\"P08425\",\"200\":\"P08432\",\"201\":\"P08456\",\"202\":\"P08466\",\"203\":\"P08518\",\"204\":\"P08524\",\"205\":\"P08525\",\"206\":\"P08539\",\"207\":\"P08566\",\"208\":\"P08593\",\"209\":\"P08638\",\"210\":\"P08678\",\"211\":\"P08679\",\"212\":\"P08964\",\"213\":\"P09032\",\"214\":\"P09064\",\"215\":\"P09232\",\"216\":\"P09368\",\"217\":\"P09436\",\"218\":\"P09440\",\"219\":\"P09457\",\"220\":\"P09547\",\"221\":\"P09620\",\"222\":\"P09624\",\"223\":\"P09733\",\"224\":\"P09734\",\"225\":\"P09798\",\"226\":\"P09880\",\"227\":\"P09938\",\"228\":\"P09950\",\"229\":\"P09959\",\"230\":\"Q3E792;P0C0T4\",\"231\":\"P0C0V8\",\"232\":\"Q3E7Y3;P0C0W1\",\"233\":\"P0C0W9\",\"234\":\"P0C0X0\",\"235\":\"P0C2H6;P0C2H7\",\"236\":\"P0C2H8\",\"237\":\"P0C2H9\",\"238\":\"P0C2I6\",\"239\":\"P0C2I9\",\"240\":\"P0C2J0\",\"241\":\"P0C5N3\",\"242\":\"P0CE41\",\"243\":\"P0CS90\",\"244\":\"P0CT04\",\"245\":\"P53819;P0CX15;P0CX14;Q08995\",\"246\":\"P0CX22;P0CX21;P0CX20\",\"247\":\"P0CX24;P0CX23\",\"248\":\"P0CX26;P0CX25\",\"249\":\"P0CX28;P0CX27\",\"250\":\"P0CX30;P0CX29\",\"251\":\"P0CX32;P0CX31\",\"252\":\"P0CX34;P0CX33\",\"253\":\"P0CX36;P0CX35\",\"254\":\"P0CX38;P0CX37\",\"255\":\"P0CX40;P0CX39\",\"256\":\"P0CX42;P0CX41\",\"257\":\"P0CX44;P0CX43\",\"258\":\"P0CX46;P0CX45\",\"259\":\"P0CX48;P0CX47\",\"260\":\"P0CX50;P0CX49\",\"261\":\"P0CX52;P0CX51\",\"262\":\"P0CX54;P0CX53\",\"263\":\"P0CX56;P0CX55\",\"264\":\"P0CX73;P0CX72;P0CX71;P0CX70;Q6Q5H1;P0C2I8\",\"265\":\"P0CX81;P0CX80\",\"266\":\"P0CX83;P0CX82\",\"267\":\"P0CX85;P0CX84\",\"268\":\"P10080\",\"269\":\"P10081\",\"270\":\"P10127\",\"271\":\"P10363\",\"272\":\"P10507\",\"273\":\"P10566\",\"274\":\"P10591\",\"275\":\"P10592\",\"276\":\"P10614\",\"277\":\"P10622\",\"278\":\"P10659\",\"279\":\"P10662\",\"280\":\"P10663\",\"281\":\"P10664\",\"282\":\"P10823\",\"283\":\"P10834\",\"284\":\"P10849\",\"285\":\"P10869\",\"286\":\"P10961\",\"287\":\"P10962\",\"288\":\"P10964\",\"289\":\"P11075\",\"290\":\"P11076\",\"291\":\"P11154\",\"292\":\"P11325\",\"293\":\"P11353\",\"294\":\"P11412\",\"295\":\"P11433\",\"296\":\"P11484\",\"297\":\"P11491\",\"298\":\"P11632\",\"299\":\"P11633\",\"300\":\"P11655\",\"301\":\"P11709\",\"302\":\"P11745\",\"303\":\"P11747\",\"304\":\"P11792\",\"305\":\"P11914\",\"306\":\"P11927\",\"307\":\"P11938\",\"308\":\"P11972\",\"309\":\"P11978\",\"310\":\"P12383\",\"311\":\"P12385\",\"312\":\"P12611\",\"313\":\"P12612\",\"314\":\"P12630\",\"315\":\"P12683\",\"316\":\"P12684\",\"317\":\"P12686\",\"318\":\"P12687\",\"319\":\"P12688\",\"320\":\"P12695\",\"321\":\"P12709\",\"322\":\"P12753\",\"323\":\"P12754\",\"324\":\"P12866\",\"325\":\"P12868\",\"326\":\"P12887\",\"327\":\"P12904\",\"328\":\"P12945\",\"329\":\"P12954\",\"330\":\"P12962\",\"331\":\"P13134\",\"332\":\"P13185\",\"333\":\"P13186\",\"334\":\"P13188\",\"335\":\"P13259\",\"336\":\"P13298\",\"337\":\"P13382\",\"338\":\"P13393\",\"339\":\"P13433\",\"340\":\"P13517\",\"341\":\"P13574\",\"342\":\"P13586\",\"343\":\"P13663\",\"344\":\"P13712\",\"345\":\"P13856\",\"346\":\"P13902\",\"347\":\"P14020\",\"348\":\"P14063\",\"349\":\"P14120\",\"350\":\"P14126\",\"351\":\"P14164\",\"352\":\"P14180\",\"353\":\"P14359\",\"354\":\"P14540\",\"355\":\"P14680\",\"356\":\"P14681\",\"357\":\"P14693\",\"358\":\"P14737\",\"359\":\"P14741\",\"360\":\"P14742\",\"361\":\"P14743\",\"362\":\"P14747\",\"363\":\"P14772\",\"364\":\"P14832\",\"365\":\"P14843\",\"366\":\"P14904\",\"367\":\"P14906\",\"368\":\"P14907\",\"369\":\"P14908\",\"370\":\"P14922\",\"371\":\"P15019\",\"372\":\"P15108\",\"373\":\"P15179\",\"374\":\"P15180\",\"375\":\"P15274\",\"376\":\"P15303\",\"377\":\"P15367\",\"378\":\"P15424\",\"379\":\"P15436\",\"380\":\"P15442\",\"381\":\"P15454\",\"382\":\"P15496\",\"383\":\"P15565\",\"384\":\"P15624\",\"385\":\"P15625\",\"386\":\"P15646\",\"387\":\"P15700\",\"388\":\"P15703\",\"389\":\"P15705\",\"390\":\"P15731\",\"391\":\"P15790\",\"392\":\"P15801\",\"393\":\"P15873\",\"394\":\"P15891\",\"395\":\"P15938\",\"396\":\"P15992\",\"397\":\"P16120\",\"398\":\"P16140\",\"399\":\"P16370\",\"400\":\"P16387\",\"401\":\"P16451\",\"402\":\"P16474\",\"403\":\"P16521\",\"404\":\"P16522\",\"405\":\"P16547\",\"406\":\"P16550\",\"407\":\"P16603\",\"408\":\"P16622\",\"409\":\"P16649\",\"410\":\"P16658\",\"411\":\"P16661\",\"412\":\"P16664\",\"413\":\"P16861\",\"414\":\"P16862\",\"415\":\"P16892\",\"416\":\"P17064\",\"417\":\"P17065\",\"418\":\"P17076\",\"419\":\"P17106\",\"420\":\"P17119\",\"421\":\"P17121\",\"422\":\"P17157\",\"423\":\"P17255\",\"424\":\"P17423\",\"425\":\"P17505\",\"426\":\"P17536\",\"427\":\"P17555\",\"428\":\"P17558\",\"429\":\"P17629\",\"430\":\"P17649\",\"431\":\"P17695\",\"432\":\"P17709\",\"433\":\"P17883\",\"434\":\"P17890\",\"435\":\"P17891\",\"436\":\"P17898\",\"437\":\"P17967\",\"438\":\"P18239\",\"439\":\"P18409\",\"440\":\"P18410\",\"441\":\"P18480\",\"442\":\"P18496\",\"443\":\"P18544\",\"444\":\"P18562\",\"445\":\"P18634\",\"446\":\"P18759\",\"447\":\"P18851\",\"448\":\"P18852\",\"449\":\"P18888\",\"450\":\"P18899\",\"451\":\"P18900\",\"452\":\"P18961\",\"453\":\"P18962\",\"454\":\"P18963\",\"455\":\"P19073\",\"456\":\"P19097\",\"457\":\"P19145\",\"458\":\"P19146\",\"459\":\"P19158\",\"460\":\"P19262\",\"461\":\"P19263\",\"462\":\"P19358\",\"463\":\"P19414\",\"464\":\"P19454\",\"465\":\"P19516\",\"466\":\"P19524\",\"467\":\"P19658\",\"468\":\"P19659\",\"469\":\"P19735\",\"470\":\"P19736\",\"471\":\"P19807\",\"472\":\"P19812\",\"473\":\"P19880\",\"474\":\"P19881\",\"475\":\"P19882\",\"476\":\"P19955\",\"477\":\"P19956\",\"478\":\"P20048\",\"479\":\"P20049\",\"480\":\"P20051\",\"481\":\"P20081\",\"482\":\"P20084\",\"483\":\"P20095\",\"484\":\"P20107\",\"485\":\"P20134\",\"486\":\"P20424\",\"487\":\"P20433\",\"488\":\"P20434\",\"489\":\"P20435\",\"490\":\"P20436\",\"491\":\"P20447\",\"492\":\"P20448\",\"493\":\"P20449\",\"494\":\"P20457\",\"495\":\"P20459\",\"496\":\"P20484\",\"497\":\"P20485\",\"498\":\"P20486\",\"499\":\"P20604\",\"500\":\"P20606\",\"501\":\"P20676\",\"502\":\"P20795\",\"503\":\"P20967\",\"504\":\"P21147\",\"505\":\"P21182\",\"506\":\"P21192\",\"507\":\"P21242\",\"508\":\"P21243\",\"509\":\"P21264\",\"510\":\"P21269\",\"511\":\"P21304\",\"512\":\"P21306\",\"513\":\"P21339\",\"514\":\"P21373\",\"515\":\"P21374\",\"516\":\"P21375\",\"517\":\"P21524\",\"518\":\"P21538\",\"519\":\"P21560\",\"520\":\"P21576\",\"521\":\"P21592\",\"522\":\"P21657\",\"523\":\"P21734\",\"524\":\"P21771\",\"525\":\"P21801\",\"526\":\"P21825\",\"527\":\"P21827\",\"528\":\"P21951\",\"529\":\"P21954\",\"530\":\"P21957\",\"531\":\"P21965\",\"532\":\"P22023\",\"533\":\"P22035\",\"534\":\"P22082\",\"535\":\"P22133\",\"536\":\"P22135\",\"537\":\"P22136\",\"538\":\"P22137\",\"539\":\"P22138\",\"540\":\"P22139\",\"541\":\"P22140\",\"542\":\"P22141\",\"543\":\"P22146\",\"544\":\"P22147\",\"545\":\"P22148\",\"546\":\"P22149\",\"547\":\"P22202\",\"548\":\"P22203\",\"549\":\"P22204\",\"550\":\"P22209\",\"551\":\"P22211\",\"552\":\"P22213\",\"553\":\"P22214\",\"554\":\"P22215\",\"555\":\"P22217\",\"556\":\"P22219\",\"557\":\"P22224\",\"558\":\"P22276\",\"559\":\"P22336\",\"560\":\"P22353\",\"561\":\"P22354\",\"562\":\"P22438\",\"563\":\"P22470\",\"564\":\"P22515\",\"565\":\"P22517\",\"566\":\"P22543\",\"567\":\"P22579\",\"568\":\"P22696\",\"569\":\"P22768\",\"570\":\"P22803\",\"571\":\"P22804\",\"572\":\"P22936\",\"573\":\"P22943\",\"574\":\"P23180\",\"575\":\"P23201\",\"576\":\"P23202\",\"577\":\"P23248\",\"578\":\"P23254\",\"579\":\"P23255\",\"580\":\"P23285\",\"581\":\"P23287\",\"582\":\"P23291\",\"583\":\"P23292\",\"584\":\"P23293\",\"585\":\"P23301\",\"586\":\"P23369\",\"587\":\"P23394\",\"588\":\"P23500\",\"589\":\"P23503\",\"590\":\"P23542\",\"591\":\"P23561\",\"592\":\"P23585\",\"593\":\"P23594\",\"594\":\"P23595\",\"595\":\"P23615\",\"596\":\"P23638\",\"597\":\"P23639\",\"598\":\"P23641\",\"599\":\"P23642\",\"600\":\"P23643\",\"601\":\"P23644\",\"602\":\"P23724\",\"603\":\"P23776\",\"604\":\"P23797\",\"605\":\"P23833\",\"606\":\"P23900\",\"607\":\"P23968\",\"608\":\"P24000\",\"609\":\"P24031\",\"610\":\"P24276\",\"611\":\"P24279\",\"612\":\"P24280\",\"613\":\"P24384\",\"614\":\"P24482\",\"615\":\"P24521\",\"616\":\"P24583\",\"617\":\"P24720\",\"618\":\"P24783\",\"619\":\"P24813\",\"620\":\"P24814\",\"621\":\"P24869\",\"622\":\"P25037\",\"623\":\"P25038\",\"624\":\"P25039\",\"625\":\"P25040\",\"626\":\"P25043\",\"627\":\"P25044\",\"628\":\"P25045\",\"629\":\"P25087\",\"630\":\"P25270\",\"631\":\"P25293\",\"632\":\"P25294\",\"633\":\"P25296\",\"634\":\"P25298\",\"635\":\"P25299\",\"636\":\"P25302\",\"637\":\"P25303\",\"638\":\"P25333\",\"639\":\"P25334\",\"640\":\"P25336\",\"641\":\"P25339\",\"642\":\"P25340\",\"643\":\"P25342\",\"644\":\"P25343\",\"645\":\"P25344\",\"646\":\"P25345\",\"647\":\"P25348\",\"648\":\"P25349\",\"649\":\"P25351\",\"650\":\"P25353\",\"651\":\"P25355\",\"652\":\"P25356\",\"653\":\"P25357\",\"654\":\"P25358\",\"655\":\"P25359\",\"656\":\"P25360\",\"657\":\"P25361\",\"658\":\"P25365\",\"659\":\"P25366\",\"660\":\"P25367\",\"661\":\"P25368\",\"662\":\"P25369\",\"663\":\"P25370\",\"664\":\"P25371\",\"665\":\"P25372\",\"666\":\"P25373\",\"667\":\"P25374\",\"668\":\"P25375\",\"669\":\"P25376\",\"670\":\"P25378\",\"671\":\"P25382\",\"672\":\"P25383\",\"673\":\"P25384\",\"674\":\"P25385\",\"675\":\"P25386\",\"676\":\"P25389\",\"677\":\"P25441\",\"678\":\"P25443\",\"679\":\"P25451\",\"680\":\"P25454\",\"681\":\"P25491\",\"682\":\"P25515\",\"683\":\"P25554\",\"684\":\"P25555\",\"685\":\"P25558\",\"686\":\"P25559\",\"687\":\"P25560\",\"688\":\"P25566\",\"689\":\"P25567\",\"690\":\"P25573\",\"691\":\"P25574\",\"692\":\"P25576\",\"693\":\"P25578\",\"694\":\"P25580\",\"695\":\"P25582\",\"696\":\"P25586\",\"697\":\"P25588\",\"698\":\"P25605\",\"699\":\"P25617\",\"700\":\"P25618\",\"701\":\"P25621\",\"702\":\"P25623\",\"703\":\"P25626\",\"704\":\"P25627\",\"705\":\"P25628\",\"706\":\"P25631\",\"707\":\"P25632\",\"708\":\"P25635\",\"709\":\"P25639\",\"710\":\"P25641\",\"711\":\"P25642\",\"712\":\"P25644\",\"713\":\"P25648\",\"714\":\"P25651\",\"715\":\"P25654\",\"716\":\"P25655\",\"717\":\"P25656\",\"718\":\"P25694\",\"719\":\"P25719\",\"720\":\"P25808\",\"721\":\"P25846\",\"722\":\"P25847\",\"723\":\"P26321\",\"724\":\"P26370\",\"725\":\"P26448\",\"726\":\"P26570\",\"727\":\"P26637\",\"728\":\"P26725\",\"729\":\"P26754\",\"730\":\"P26755\",\"731\":\"P26783\",\"732\":\"P26784\",\"733\":\"P26785\",\"734\":\"P26786\",\"735\":\"P26793\",\"736\":\"P26798\",\"737\":\"P27344\",\"738\":\"P27351\",\"739\":\"P27476\",\"740\":\"P27514\",\"741\":\"P27515\",\"742\":\"P27614\",\"743\":\"P27616\",\"744\":\"P27636\",\"745\":\"P27637\",\"746\":\"P27680\",\"747\":\"P27692\",\"748\":\"P27697\",\"749\":\"P27705\",\"750\":\"P27801\",\"751\":\"P27809\",\"752\":\"P27810\",\"753\":\"P27825\",\"754\":\"P27882\",\"755\":\"P27895\",\"756\":\"P27929\",\"757\":\"P27999\",\"758\":\"P28000\",\"759\":\"P28004\",\"760\":\"P28005\",\"761\":\"P28007\",\"762\":\"P28239\",\"763\":\"P28241\",\"764\":\"P28272\",\"765\":\"P28273\",\"766\":\"P28274\",\"767\":\"P28319\",\"768\":\"P28321\",\"769\":\"P28495\",\"770\":\"P28496\",\"771\":\"P28625\",\"772\":\"P28707\",\"773\":\"P28708\",\"774\":\"P28737\",\"775\":\"P28743\",\"776\":\"P28777\",\"777\":\"P28778\",\"778\":\"P28789\",\"779\":\"P28791\",\"780\":\"P28795\",\"781\":\"P28817\",\"782\":\"P28834\",\"783\":\"P29029\",\"784\":\"P29055\",\"785\":\"P29056\",\"786\":\"P29295\",\"787\":\"P29311\",\"788\":\"P29340\",\"789\":\"P29366\",\"790\":\"P29453\",\"791\":\"P29465\",\"792\":\"P29468\",\"793\":\"P29469\",\"794\":\"P29478\",\"795\":\"P29496\",\"796\":\"P29509\",\"797\":\"P29539\",\"798\":\"P29547\",\"799\":\"P29703\",\"800\":\"P29704\",\"801\":\"P29952\",\"802\":\"P30605\",\"803\":\"P30619\",\"804\":\"P30624\",\"805\":\"P30656\",\"806\":\"P30657\",\"807\":\"P30665\",\"808\":\"P30771\",\"809\":\"P30775\",\"810\":\"P30777\",\"811\":\"P30822\",\"812\":\"P30902\",\"813\":\"P31109\",\"814\":\"P31115\",\"815\":\"P31116\",\"816\":\"P31244\",\"817\":\"P31334\",\"818\":\"P31373\",\"819\":\"P31376\",\"820\":\"P31377\",\"821\":\"P31380\",\"822\":\"P31381\",\"823\":\"P31382\",\"824\":\"P31383\",\"825\":\"P31384\",\"826\":\"P31385\",\"827\":\"P31412\",\"828\":\"P31539\",\"829\":\"P31688\",\"830\":\"P31755\",\"831\":\"P31787\",\"832\":\"P32048\",\"833\":\"P32074\",\"834\":\"P32178\",\"835\":\"P32179\",\"836\":\"P32191\",\"837\":\"P32259\",\"838\":\"P32263\",\"839\":\"P32264\",\"840\":\"P32266\",\"841\":\"P32288\",\"842\":\"P32316\",\"843\":\"P32317\",\"844\":\"P32319\",\"845\":\"P32324\",\"846\":\"P32327\",\"847\":\"P32328\",\"848\":\"P32330\",\"849\":\"P32331\",\"850\":\"P32332\",\"851\":\"P32333\",\"852\":\"P32335\",\"853\":\"P32336\",\"854\":\"P32337\",\"855\":\"P32338\",\"856\":\"P32339\",\"857\":\"P32340\",\"858\":\"P32341\",\"859\":\"P32342\",\"860\":\"P32347\",\"861\":\"P32349\",\"862\":\"P32351\",\"863\":\"P32352\",\"864\":\"P32353\",\"865\":\"P32354\",\"866\":\"P32356\",\"867\":\"P32361\",\"868\":\"P32363\",\"869\":\"P32364\",\"870\":\"P32366\",\"871\":\"P32367\",\"872\":\"P32368\",\"873\":\"P32377\",\"874\":\"P32379\",\"875\":\"P32380\",\"876\":\"P32381\",\"877\":\"P32386\",\"878\":\"P32387\",\"879\":\"P32388\",\"880\":\"P32389\",\"881\":\"P32419\",\"882\":\"P32432\",\"883\":\"P32445\",\"884\":\"P32447\",\"885\":\"P32449\",\"886\":\"P32451\",\"887\":\"P32453\",\"888\":\"P32454\",\"889\":\"P32457\",\"890\":\"P32458\",\"891\":\"P32461\",\"892\":\"P32462\",\"893\":\"P32463\",\"894\":\"P32464\",\"895\":\"P32465\",\"896\":\"P32466\",\"897\":\"P32467\",\"898\":\"P32468\",\"899\":\"P32469\",\"900\":\"P32471\",\"901\":\"P32472\",\"902\":\"P32473\",\"903\":\"P32474\",\"904\":\"P32476\",\"905\":\"P32477\",\"906\":\"P32478\",\"907\":\"P32479\",\"908\":\"P32480\",\"909\":\"P32481\",\"910\":\"P32485\",\"911\":\"P32486\",\"912\":\"P32487\",\"913\":\"P32492\",\"914\":\"P32493\",\"915\":\"P32494\",\"916\":\"P32495\",\"917\":\"P32496\",\"918\":\"P32497\",\"919\":\"P32499\",\"920\":\"P32500\",\"921\":\"P32501\",\"922\":\"P32502\",\"923\":\"P32504\",\"924\":\"P32505\",\"925\":\"P32521\",\"926\":\"P32522\",\"927\":\"P32523\",\"928\":\"P32524\",\"929\":\"P32525\",\"930\":\"P32527\",\"931\":\"P32528\",\"932\":\"P32529\",\"933\":\"P32558\",\"934\":\"P32561\",\"935\":\"P32562\",\"936\":\"P32563\",\"937\":\"P32564\",\"938\":\"P32565\",\"939\":\"P32566\",\"940\":\"P32568\",\"941\":\"P32569\",\"942\":\"P32570\",\"943\":\"P32578\",\"944\":\"P32579\",\"945\":\"P32580\",\"946\":\"P32582\",\"947\":\"P32583\",\"948\":\"P32584\",\"949\":\"P32585\",\"950\":\"P32588\",\"951\":\"P32589\",\"952\":\"P32591\",\"953\":\"P32597\",\"954\":\"P32598\",\"955\":\"P32599\",\"956\":\"P32600\",\"957\":\"P32601\",\"958\":\"P32602\",\"959\":\"P32604\",\"960\":\"P32605\",\"961\":\"P32606\",\"962\":\"P32607\",\"963\":\"P32608\",\"964\":\"P32610\",\"965\":\"P32611\",\"966\":\"P32614\",\"967\":\"P32618\",\"968\":\"P32621\",\"969\":\"P32623\",\"970\":\"P32626\",\"971\":\"P32628\",\"972\":\"P32629\",\"973\":\"P32634\",\"974\":\"P32639\",\"975\":\"P32642\",\"976\":\"P32644\",\"977\":\"P32657\",\"978\":\"P32660\",\"979\":\"P32767\",\"980\":\"P32769\",\"981\":\"P32770\",\"982\":\"P32771\",\"983\":\"P32774\",\"984\":\"P32776\",\"985\":\"P32783\",\"986\":\"P32784\",\"987\":\"P32787\",\"988\":\"P32790\",\"989\":\"P32791\",\"990\":\"P32792\",\"991\":\"P32794\",\"992\":\"P32795\",\"993\":\"P32798\",\"994\":\"P32799\",\"995\":\"P32801\",\"996\":\"P32802\",\"997\":\"P32803\",\"998\":\"P32804\",\"999\":\"P32805\",\"1000\":\"P32806\",\"1001\":\"P32829\",\"1002\":\"P32830\",\"1003\":\"P32831\",\"1004\":\"P32832\",\"1005\":\"P32833\",\"1006\":\"P32835\",\"1007\":\"P32838\",\"1008\":\"P32839\",\"1009\":\"P32842\",\"1010\":\"P32843\",\"1011\":\"P32844\",\"1012\":\"P32849\",\"1013\":\"P32854\",\"1014\":\"P32855\",\"1015\":\"P32857\",\"1016\":\"P32860\",\"1017\":\"P32861\",\"1018\":\"P32864\",\"1019\":\"P32867\",\"1020\":\"P32873\",\"1021\":\"P32874\",\"1022\":\"P32875\",\"1023\":\"P32891\",\"1024\":\"P32892\",\"1025\":\"P32893\",\"1026\":\"P32895\",\"1027\":\"P32896\",\"1028\":\"P32897\",\"1029\":\"P32898\",\"1030\":\"P32899\",\"1031\":\"P32900\",\"1032\":\"P32901\",\"1033\":\"P32902\",\"1034\":\"P32904\",\"1035\":\"P32905\",\"1036\":\"P32906\",\"1037\":\"P32908\",\"1038\":\"P32909\",\"1039\":\"P32910\",\"1040\":\"P32911\",\"1041\":\"P32912\",\"1042\":\"P32913\",\"1043\":\"P32914\",\"1044\":\"P32915\",\"1045\":\"P32916\",\"1046\":\"P32917\",\"1047\":\"P32939\",\"1048\":\"P33201\",\"1049\":\"P33202\",\"1050\":\"P33203\",\"1051\":\"P33204\",\"1052\":\"P33296\",\"1053\":\"P33297\",\"1054\":\"P33298\",\"1055\":\"P33299\",\"1056\":\"P33300\",\"1057\":\"P33302\",\"1058\":\"P33307\",\"1059\":\"P33308\",\"1060\":\"P33309\",\"1061\":\"P33310\",\"1062\":\"P33311\",\"1063\":\"P33313\",\"1064\":\"P33314\",\"1065\":\"P33317\",\"1066\":\"P33322\",\"1067\":\"P33324\",\"1068\":\"P33328\",\"1069\":\"P33329\",\"1070\":\"P33330\",\"1071\":\"P33331\",\"1072\":\"P33332\",\"1073\":\"P33333\",\"1074\":\"P33334\",\"1075\":\"P33336\",\"1076\":\"P33338\",\"1077\":\"P33339\",\"1078\":\"P33399\",\"1079\":\"P33401\",\"1080\":\"P33416\",\"1081\":\"P33417\",\"1082\":\"P33418\",\"1083\":\"P33419\",\"1084\":\"P33441\",\"1085\":\"P33442\",\"1086\":\"P33448\",\"1087\":\"P33734\",\"1088\":\"P33749\",\"1089\":\"P33750\",\"1090\":\"P33751\",\"1091\":\"P33753\",\"1092\":\"P33754\",\"1093\":\"P33755\",\"1094\":\"P33759\",\"1095\":\"P33767\",\"1096\":\"P33775\",\"1097\":\"P33891\",\"1098\":\"P33892\",\"1099\":\"P33893\",\"1100\":\"P33894\",\"1101\":\"P33895\",\"1102\":\"P34077\",\"1103\":\"P34078\",\"1104\":\"P34087\",\"1105\":\"P34110\",\"1106\":\"P34111\",\"1107\":\"P34160\",\"1108\":\"P34162\",\"1109\":\"P34163\",\"1110\":\"P34167\",\"1111\":\"P34216\",\"1112\":\"P34217\",\"1113\":\"P34218\",\"1114\":\"P34219\",\"1115\":\"P34220\",\"1116\":\"P34221\",\"1117\":\"P34222\",\"1118\":\"P34223\",\"1119\":\"P34225\",\"1120\":\"P34226\",\"1121\":\"P34227\",\"1122\":\"P34232\",\"1123\":\"P34237\",\"1124\":\"P34239\",\"1125\":\"P34240\",\"1126\":\"P34241\",\"1127\":\"P34243\",\"1128\":\"P34244\",\"1129\":\"P34247\",\"1130\":\"P34248\",\"1131\":\"P34250\",\"1132\":\"P34253\",\"1133\":\"P34730\",\"1134\":\"P34756\",\"1135\":\"P34758\",\"1136\":\"P34760\",\"1137\":\"P34761\",\"1138\":\"P34909\",\"1139\":\"P35056\",\"1140\":\"P35127\",\"1141\":\"P35169\",\"1142\":\"P35176\",\"1143\":\"P35177\",\"1144\":\"P35178\",\"1145\":\"P35179\",\"1146\":\"P35180\",\"1147\":\"P35181\",\"1148\":\"P35183\",\"1149\":\"P35184\",\"1150\":\"P35189\",\"1151\":\"P35191\",\"1152\":\"P35194\",\"1153\":\"P35196\",\"1154\":\"P35197\",\"1155\":\"P35202\",\"1156\":\"P35206\",\"1157\":\"P35207\",\"1158\":\"P35208\",\"1159\":\"P35210\",\"1160\":\"P35688\",\"1161\":\"P35691\",\"1162\":\"P35718\",\"1163\":\"P35719\",\"1164\":\"P35723\",\"1165\":\"P35724\",\"1166\":\"P35725\",\"1167\":\"P35728\",\"1168\":\"P35729\",\"1169\":\"P35732\",\"1170\":\"P35734\",\"1171\":\"P35735\",\"1172\":\"P35817\",\"1173\":\"P35844\",\"1174\":\"P35845\",\"1175\":\"P35996\",\"1176\":\"P38711;P35997\",\"1177\":\"P35999\",\"1178\":\"P36000\",\"1179\":\"P36006\",\"1180\":\"P36007\",\"1181\":\"P36008\",\"1182\":\"P36009\",\"1183\":\"P36010\",\"1184\":\"P36013\",\"1185\":\"P36015\",\"1186\":\"P36016\",\"1187\":\"P36017\",\"1188\":\"P36018\",\"1189\":\"P36024\",\"1190\":\"P36029\",\"1191\":\"P36034\",\"1192\":\"P36036\",\"1193\":\"P36037\",\"1194\":\"P36039\",\"1195\":\"P36041\",\"1196\":\"P36046\",\"1197\":\"P36047\",\"1198\":\"P36048\",\"1199\":\"P36049\",\"1200\":\"P36051\",\"1201\":\"P36053\",\"1202\":\"P36056\",\"1203\":\"P36057\",\"1204\":\"P36059\",\"1205\":\"P36060\",\"1206\":\"P36062\",\"1207\":\"P36064\",\"1208\":\"P36068\",\"1209\":\"P36069\",\"1210\":\"P36076\",\"1211\":\"P36080\",\"1212\":\"P36081\",\"1213\":\"P36083\",\"1214\":\"P36084\",\"1215\":\"P36085\",\"1216\":\"P36088\",\"1217\":\"P36090\",\"1218\":\"P36091\",\"1219\":\"P36094\",\"1220\":\"P36095\",\"1221\":\"P36096\",\"1222\":\"P36100\",\"1223\":\"P36101\",\"1224\":\"P36102\",\"1225\":\"P36103\",\"1226\":\"P36104\",\"1227\":\"P36106\",\"1228\":\"P36107\",\"1229\":\"P36108\",\"1230\":\"P36110\",\"1231\":\"P36112\",\"1232\":\"P36114\",\"1233\":\"P36116\",\"1234\":\"P36117\",\"1235\":\"P36119\",\"1236\":\"P36120\",\"1237\":\"P36121\",\"1238\":\"P36122\",\"1239\":\"P36123\",\"1240\":\"P36124\",\"1241\":\"P36126\",\"1242\":\"P36130\",\"1243\":\"P36131\",\"1244\":\"P36132\",\"1245\":\"P36135\",\"1246\":\"P36136\",\"1247\":\"P36139\",\"1248\":\"P36141\",\"1249\":\"P36144\",\"1250\":\"P36145\",\"1251\":\"P36146\",\"1252\":\"P36147\",\"1253\":\"P36148\",\"1254\":\"P36149\",\"1255\":\"P36151\",\"1256\":\"P36152\",\"1257\":\"P36154\",\"1258\":\"P36159\",\"1259\":\"P36160\",\"1260\":\"P36161\",\"1261\":\"P36163\",\"1262\":\"P36164\",\"1263\":\"P36165\",\"1264\":\"P36166\",\"1265\":\"P36168\",\"1266\":\"P36169\",\"1267\":\"P36421\",\"1268\":\"P36516\",\"1269\":\"P36517\",\"1270\":\"P36519\",\"1271\":\"P36520\",\"1272\":\"P36521\",\"1273\":\"P36523\",\"1274\":\"P36525\",\"1275\":\"P36526\",\"1276\":\"P36527\",\"1277\":\"P36528\",\"1278\":\"P36531\",\"1279\":\"P36534\",\"1280\":\"P36775\",\"1281\":\"P37020\",\"1282\":\"P37254\",\"1283\":\"P37262\",\"1284\":\"P37263\",\"1285\":\"P37267\",\"1286\":\"P37291\",\"1287\":\"P37292\",\"1288\":\"P37293\",\"1289\":\"P37296\",\"1290\":\"P37297\",\"1291\":\"P37298\",\"1292\":\"P37299\",\"1293\":\"P37302\",\"1294\":\"P37303\",\"1295\":\"P37304\",\"1296\":\"P37366\",\"1297\":\"P37370\",\"1298\":\"P37838\",\"1299\":\"P37898\",\"1300\":\"P38009\",\"1301\":\"P38011\",\"1302\":\"P38013\",\"1303\":\"P38041\",\"1304\":\"P38042\",\"1305\":\"P38061\",\"1306\":\"P38063\",\"1307\":\"P38064\",\"1308\":\"P38066\",\"1309\":\"P38068\",\"1310\":\"P38069\",\"1311\":\"P38070\",\"1312\":\"P38071\",\"1313\":\"P38074\",\"1314\":\"P38075\",\"1315\":\"P38077\",\"1316\":\"P38079\",\"1317\":\"P38080\",\"1318\":\"P38081\",\"1319\":\"P38084\",\"1320\":\"P38085\",\"1321\":\"P38086\",\"1322\":\"P38087\",\"1323\":\"P38088\",\"1324\":\"P38089\",\"1325\":\"P38109\",\"1326\":\"P38111\",\"1327\":\"P38112\",\"1328\":\"P38113\",\"1329\":\"P38115\",\"1330\":\"P38116\",\"1331\":\"P38120\",\"1332\":\"P38121\",\"1333\":\"P38122\",\"1334\":\"P38127\",\"1335\":\"P38129\",\"1336\":\"P38130\",\"1337\":\"P38131\",\"1338\":\"P38132\",\"1339\":\"P38137\",\"1340\":\"P38138\",\"1341\":\"P38139\",\"1342\":\"P38143\",\"1343\":\"P38144\",\"1344\":\"P38145\",\"1345\":\"P38146\",\"1346\":\"P38149\",\"1347\":\"P38151\",\"1348\":\"P38152\",\"1349\":\"P38153\",\"1350\":\"P38162\",\"1351\":\"P38163\",\"1352\":\"P38164\",\"1353\":\"P38165\",\"1354\":\"P38166\",\"1355\":\"P38167\",\"1356\":\"P38169\",\"1357\":\"P38170\",\"1358\":\"P38172\",\"1359\":\"P38174\",\"1360\":\"P38175\",\"1361\":\"P38177\",\"1362\":\"P38179\",\"1363\":\"P38180\",\"1364\":\"P38181\",\"1365\":\"P38187\",\"1366\":\"P38196\",\"1367\":\"P38197\",\"1368\":\"P38199\",\"1369\":\"P38202\",\"1370\":\"P38203\",\"1371\":\"P38204\",\"1372\":\"P38205\",\"1373\":\"P38206\",\"1374\":\"P38208\",\"1375\":\"P38210\",\"1376\":\"P38212\",\"1377\":\"P38213\",\"1378\":\"P38217\",\"1379\":\"P38219\",\"1380\":\"P38221\",\"1381\":\"P38225\",\"1382\":\"P38226\",\"1383\":\"P38227\",\"1384\":\"P38228\",\"1385\":\"P38230\",\"1386\":\"P38234\",\"1387\":\"P38236\",\"1388\":\"P38237\",\"1389\":\"P38238\",\"1390\":\"P38241\",\"1391\":\"P38242\",\"1392\":\"P38244\",\"1393\":\"P38247\",\"1394\":\"P38248\",\"1395\":\"P38249\",\"1396\":\"P38250\",\"1397\":\"P38251\",\"1398\":\"P38254\",\"1399\":\"P38255\",\"1400\":\"P38256\",\"1401\":\"P38260\",\"1402\":\"P38261\",\"1403\":\"P38262\",\"1404\":\"P38264\",\"1405\":\"P38266\",\"1406\":\"P38271\",\"1407\":\"P38272\",\"1408\":\"P38274\",\"1409\":\"P38278\",\"1410\":\"P38281\",\"1411\":\"P38286\",\"1412\":\"P38288\",\"1413\":\"P38289\",\"1414\":\"P38295\",\"1415\":\"P38297\",\"1416\":\"P38300\",\"1417\":\"P38301\",\"1418\":\"P38302\",\"1419\":\"P38304\",\"1420\":\"P38306\",\"1421\":\"P38310\",\"1422\":\"P38314\",\"1423\":\"P38318\",\"1424\":\"P38321\",\"1425\":\"P38323\",\"1426\":\"P38325\",\"1427\":\"P38328\",\"1428\":\"P38329\",\"1429\":\"P38330\",\"1430\":\"P38331\",\"1431\":\"P38333\",\"1432\":\"P38334\",\"1433\":\"P38335\",\"1434\":\"P38339\",\"1435\":\"P38340\",\"1436\":\"P38341\",\"1437\":\"P38342\",\"1438\":\"P38344\",\"1439\":\"P38345\",\"1440\":\"P38348\",\"1441\":\"P38349\",\"1442\":\"P38351\",\"1443\":\"P38353\",\"1444\":\"P38355\",\"1445\":\"P38356\",\"1446\":\"P38426\",\"1447\":\"P38427\",\"1448\":\"P38428\",\"1449\":\"P38431\",\"1450\":\"P38439\",\"1451\":\"P38523\",\"1452\":\"P38555\",\"1453\":\"P38604\",\"1454\":\"P38615\",\"1455\":\"P38620\",\"1456\":\"P38623\",\"1457\":\"P38624\",\"1458\":\"P38625\",\"1459\":\"P38626\",\"1460\":\"P38627\",\"1461\":\"P38628\",\"1462\":\"P38629\",\"1463\":\"P38630\",\"1464\":\"P38631\",\"1465\":\"P38632\",\"1466\":\"P38682\",\"1467\":\"P38687\",\"1468\":\"P38688\",\"1469\":\"P38689\",\"1470\":\"P38691\",\"1471\":\"P38692\",\"1472\":\"P38694\",\"1473\":\"P38697\",\"1474\":\"P38698\",\"1475\":\"P38701\",\"1476\":\"P38703\",\"1477\":\"P38705\",\"1478\":\"P38707\",\"1479\":\"P38708\",\"1480\":\"P38710\",\"1481\":\"P38712\",\"1482\":\"P38713\",\"1483\":\"P38714\",\"1484\":\"P38715\",\"1485\":\"P38716\",\"1486\":\"P38717\",\"1487\":\"P38719\",\"1488\":\"P38720\",\"1489\":\"P38732\",\"1490\":\"P38736\",\"1491\":\"P38737\",\"1492\":\"P38742\",\"1493\":\"P38745\",\"1494\":\"P38746\",\"1495\":\"P38747\",\"1496\":\"P38750\",\"1497\":\"P38753\",\"1498\":\"P38754;P36105\",\"1499\":\"P38755\",\"1500\":\"P38756\",\"1501\":\"P38758\",\"1502\":\"P38759\",\"1503\":\"P38764\",\"1504\":\"P38765\",\"1505\":\"P38766\",\"1506\":\"P38768\",\"1507\":\"P38770\",\"1508\":\"P38771\",\"1509\":\"P38775\",\"1510\":\"P38777\",\"1511\":\"P38778\",\"1512\":\"P38779\",\"1513\":\"P38781\",\"1514\":\"P38782\",\"1515\":\"P38784\",\"1516\":\"P38786\",\"1517\":\"P38787\",\"1518\":\"P38788\",\"1519\":\"P38789\",\"1520\":\"P38790\",\"1521\":\"P38791\",\"1522\":\"P38792\",\"1523\":\"P38793\",\"1524\":\"P38795\",\"1525\":\"P38797\",\"1526\":\"P38798\",\"1527\":\"P38799\",\"1528\":\"P38801\",\"1529\":\"P38803\",\"1530\":\"P38805\",\"1531\":\"P38809\",\"1532\":\"P38810\",\"1533\":\"P38811\",\"1534\":\"P38812\",\"1535\":\"P38813\",\"1536\":\"P38814\",\"1537\":\"P38815\",\"1538\":\"P38816\",\"1539\":\"P38817\",\"1540\":\"P38819\",\"1541\":\"P38820\",\"1542\":\"P38821\",\"1543\":\"P38822\",\"1544\":\"P38823\",\"1545\":\"P38825\",\"1546\":\"P38826\",\"1547\":\"P38828\",\"1548\":\"P38833\",\"1549\":\"P38836\",\"1550\":\"P38837\",\"1551\":\"P38840\",\"1552\":\"P38843\",\"1553\":\"P38845\",\"1554\":\"P38850\",\"1555\":\"P38851\",\"1556\":\"P38853\",\"1557\":\"P38854\",\"1558\":\"P38856\",\"1559\":\"P38858\",\"1560\":\"P38860\",\"1561\":\"P38861\",\"1562\":\"P38863\",\"1563\":\"P38870\",\"1564\":\"P38873\",\"1565\":\"P38874\",\"1566\":\"P38875\",\"1567\":\"P38878\",\"1568\":\"P38879\",\"1569\":\"P38881\",\"1570\":\"P38882\",\"1571\":\"P38883\",\"1572\":\"P38884\",\"1573\":\"P38885\",\"1574\":\"P38886\",\"1575\":\"P38888\",\"1576\":\"P38889\",\"1577\":\"P38890\",\"1578\":\"P38891\",\"1579\":\"P38902\",\"1580\":\"P38903\",\"1581\":\"P38904\",\"1582\":\"P38909\",\"1583\":\"P38910\",\"1584\":\"P38911\",\"1585\":\"P38912\",\"1586\":\"P38913\",\"1587\":\"P38915\",\"1588\":\"P38920\",\"1589\":\"P38922\",\"1590\":\"P38925\",\"1591\":\"P38928\",\"1592\":\"P38929\",\"1593\":\"P38930\",\"1594\":\"P38931\",\"1595\":\"P38932\",\"1596\":\"P38934\",\"1597\":\"P38954\",\"1598\":\"P38958\",\"1599\":\"P38959\",\"1600\":\"P38961\",\"1601\":\"P38962\",\"1602\":\"P38966\",\"1603\":\"P38967\",\"1604\":\"P38968\",\"1605\":\"P38969\",\"1606\":\"P38970\",\"1607\":\"P38972\",\"1608\":\"P38985\",\"1609\":\"P38986\",\"1610\":\"P38987\",\"1611\":\"P38988\",\"1612\":\"P38989\",\"1613\":\"P38992\",\"1614\":\"P38993\",\"1615\":\"P38994\",\"1616\":\"P38995\",\"1617\":\"P38996\",\"1618\":\"P38998\",\"1619\":\"P38999\",\"1620\":\"P39001\",\"1621\":\"P39002\",\"1622\":\"P39004;P39003\",\"1623\":\"P39005\",\"1624\":\"P39006\",\"1625\":\"P39007\",\"1626\":\"P39008\",\"1627\":\"P39009\",\"1628\":\"P39010\",\"1629\":\"P39011\",\"1630\":\"P39012\",\"1631\":\"P39013\",\"1632\":\"P39014\",\"1633\":\"P39015\",\"1634\":\"P39016\",\"1635\":\"P39073\",\"1636\":\"P39076\",\"1637\":\"P39077\",\"1638\":\"P39078\",\"1639\":\"P39079\",\"1640\":\"P39081\",\"1641\":\"P39083\",\"1642\":\"P39101\",\"1643\":\"P39102\",\"1644\":\"P39103\",\"1645\":\"P39104\",\"1646\":\"P39105\",\"1647\":\"P39106\",\"1648\":\"P39107\",\"1649\":\"P39109\",\"1650\":\"P39111\",\"1651\":\"P39112\",\"1652\":\"P39515\",\"1653\":\"P39516\",\"1654\":\"P39517\",\"1655\":\"P39521\",\"1656\":\"P39522\",\"1657\":\"P39523\",\"1658\":\"P39524\",\"1659\":\"P39525\",\"1660\":\"P39526\",\"1661\":\"P39531\",\"1662\":\"P39533\",\"1663\":\"P39535\",\"1664\":\"P39538\",\"1665\":\"P39542\",\"1666\":\"P39547\",\"1667\":\"P39548\",\"1668\":\"P39552;P53176\",\"1669\":\"P39676\",\"1670\":\"P39677\",\"1671\":\"P39678\",\"1672\":\"P39682\",\"1673\":\"P39683\",\"1674\":\"P39685\",\"1675\":\"P39692\",\"1676\":\"P39702\",\"1677\":\"P39704\",\"1678\":\"P39705\",\"1679\":\"P39707\",\"1680\":\"P39714\",\"1681\":\"P39715\",\"1682\":\"P39717\",\"1683\":\"P39718\",\"1684\":\"P39719\",\"1685\":\"P39720\",\"1686\":\"P39721\",\"1687\":\"P39722\",\"1688\":\"P39723\",\"1689\":\"P39724\",\"1690\":\"P39726\",\"1691\":\"P39727\",\"1692\":\"P39729\",\"1693\":\"P39730\",\"1694\":\"P39732\",\"1695\":\"P39742\",\"1696\":\"P39743\",\"1697\":\"P39744\",\"1698\":\"P39904\",\"1699\":\"P39923\",\"1700\":\"P39925\",\"1701\":\"P39926\",\"1702\":\"P39927\",\"1703\":\"P39928\",\"1704\":\"P39929\",\"1705\":\"P39931\",\"1706\":\"P39935\",\"1707\":\"P39936\",\"1708\":\"P39938\",\"1709\":\"P39940\",\"1710\":\"P39945\",\"1711\":\"P39946\",\"1712\":\"P39952\",\"1713\":\"P39953\",\"1714\":\"P39954\",\"1715\":\"P39955\",\"1716\":\"P39956\",\"1717\":\"P39958\",\"1718\":\"P39960\",\"1719\":\"P39962\",\"1720\":\"P39965\",\"1721\":\"P39966\",\"1722\":\"P39968\",\"1723\":\"P39969\",\"1724\":\"P39976\",\"1725\":\"P39979\",\"1726\":\"P39984\",\"1727\":\"P39985\",\"1728\":\"P39986\",\"1729\":\"P39990\",\"1730\":\"P39993\",\"1731\":\"P39994\",\"1732\":\"P39995\",\"1733\":\"P39996\",\"1734\":\"P39998\",\"1735\":\"P40002\",\"1736\":\"P40005\",\"1737\":\"P40006\",\"1738\":\"P40007\",\"1739\":\"P40008\",\"1740\":\"P40009\",\"1741\":\"P40010\",\"1742\":\"P40012\",\"1743\":\"P40013\",\"1744\":\"P40015\",\"1745\":\"P40016\",\"1746\":\"P40018\",\"1747\":\"P40022\",\"1748\":\"P40024\",\"1749\":\"P40026\",\"1750\":\"P40029\",\"1751\":\"P40030\",\"1752\":\"P40032\",\"1753\":\"P40033\",\"1754\":\"P40035\",\"1755\":\"P40037\",\"1756\":\"P40038\",\"1757\":\"P40039\",\"1758\":\"P40040\",\"1759\":\"P40046\",\"1760\":\"P40047\",\"1761\":\"P40048\",\"1762\":\"P40050\",\"1763\":\"P40051\",\"1764\":\"P40053\",\"1765\":\"P40054\",\"1766\":\"P40055\",\"1767\":\"P40056\",\"1768\":\"P40059\",\"1769\":\"P40061\",\"1770\":\"P40064\",\"1771\":\"P40066\",\"1772\":\"P40069\",\"1773\":\"P40070\",\"1774\":\"P40071\",\"1775\":\"P40073\",\"1776\":\"P40075\",\"1777\":\"P40078\",\"1778\":\"P40079\",\"1779\":\"P40081\",\"1780\":\"P40086\",\"1781\":\"P40087\",\"1782\":\"P40088\",\"1783\":\"P40089\",\"1784\":\"P40090\",\"1785\":\"P40091\",\"1786\":\"P40093\",\"1787\":\"P40094\",\"1788\":\"P40096\",\"1789\":\"P40098\",\"1790\":\"P40106\",\"1791\":\"P40150\",\"1792\":\"P40151\",\"1793\":\"P40152\",\"1794\":\"P40154\",\"1795\":\"P40155\",\"1796\":\"P40156\",\"1797\":\"P40157\",\"1798\":\"P40159\",\"1799\":\"P40160\",\"1800\":\"P40161\",\"1801\":\"P40165\",\"1802\":\"P40185\",\"1803\":\"P40202\",\"1804\":\"P40206\",\"1805\":\"P40207\",\"1806\":\"P40210\",\"1807\":\"P40212\",\"1808\":\"P40215\",\"1809\":\"P40217\",\"1810\":\"P40218\",\"1811\":\"P40302\",\"1812\":\"P40303\",\"1813\":\"P40308\",\"1814\":\"P40309\",\"1815\":\"P40312\",\"1816\":\"P40318\",\"1817\":\"P40319\",\"1818\":\"P40327\",\"1819\":\"P40328\",\"1820\":\"P40335\",\"1821\":\"P40339\",\"1822\":\"P40340\",\"1823\":\"P40341\",\"1824\":\"P40343\",\"1825\":\"P40345\",\"1826\":\"P40347\",\"1827\":\"P40348\",\"1828\":\"P40350\",\"1829\":\"P40351\",\"1830\":\"P40352\",\"1831\":\"P40353\",\"1832\":\"P40354\",\"1833\":\"P40356\",\"1834\":\"P40357\",\"1835\":\"P40358\",\"1836\":\"P40360\",\"1837\":\"P40362\",\"1838\":\"P40363\",\"1839\":\"P40364\",\"1840\":\"P40366\",\"1841\":\"P40367\",\"1842\":\"P40368\",\"1843\":\"P40395\",\"1844\":\"P40413\",\"1845\":\"P40414\",\"1846\":\"P40416\",\"1847\":\"P40422\",\"1848\":\"P40890;P40438\",\"1849\":\"P40449\",\"1850\":\"P40450\",\"1851\":\"P40452\",\"1852\":\"P40453\",\"1853\":\"P40456\",\"1854\":\"P40457\",\"1855\":\"P40459\",\"1856\":\"P40460\",\"1857\":\"P40462\",\"1858\":\"P40463\",\"1859\":\"P40466\",\"1860\":\"P40467\",\"1861\":\"P40468\",\"1862\":\"P40469\",\"1863\":\"P40470\",\"1864\":\"P40471\",\"1865\":\"P40472\",\"1866\":\"P40476\",\"1867\":\"P40477\",\"1868\":\"P40478\",\"1869\":\"P40480\",\"1870\":\"P40481\",\"1871\":\"P40482\",\"1872\":\"P40483\",\"1873\":\"P40484\",\"1874\":\"P40485\",\"1875\":\"P40487\",\"1876\":\"P40491\",\"1877\":\"P40494\",\"1878\":\"P40495\",\"1879\":\"P40496\",\"1880\":\"P40498\",\"1881\":\"P40499\",\"1882\":\"P40501\",\"1883\":\"P40504\",\"1884\":\"P40505\",\"1885\":\"P40506\",\"1886\":\"P40507\",\"1887\":\"P40508\",\"1888\":\"P40509\",\"1889\":\"P40510\",\"1890\":\"P40513\",\"1891\":\"P40514\",\"1892\":\"P40515\",\"1893\":\"P40516\",\"1894\":\"P40517\",\"1895\":\"P40518\",\"1896\":\"P40522\",\"1897\":\"P87262;P40525\",\"1898\":\"P40526\",\"1899\":\"P40527\",\"1900\":\"P40528\",\"1901\":\"P40529\",\"1902\":\"P40530\",\"1903\":\"P40531\",\"1904\":\"P40533\",\"1905\":\"P40535\",\"1906\":\"P40540\",\"1907\":\"P40541\",\"1908\":\"P40545\",\"1909\":\"P40546\",\"1910\":\"P40548\",\"1911\":\"P40549\",\"1912\":\"P40553\",\"1913\":\"P40557\",\"1914\":\"P40561\",\"1915\":\"P40563\",\"1916\":\"P40564\",\"1917\":\"P40566\",\"1918\":\"P40578\",\"1919\":\"P40579\",\"1920\":\"P40580\",\"1921\":\"P40581\",\"1922\":\"P40582\",\"1923\":\"P40693\",\"1924\":\"P40825\",\"1925\":\"P40850\",\"1926\":\"P40851\",\"1927\":\"P40856\",\"1928\":\"P40858\",\"1929\":\"P40893\",\"1930\":\"P40897\",\"1931\":\"P40955\",\"1932\":\"P40956\",\"1933\":\"P40959\",\"1934\":\"P40961\",\"1935\":\"P40969\",\"1936\":\"P40970\",\"1937\":\"P40971\",\"1938\":\"P40986\",\"1939\":\"P40988\",\"1940\":\"P40989\",\"1941\":\"P40990\",\"1942\":\"P40991\",\"1943\":\"P40994\",\"1944\":\"P41056\",\"1945\":\"P41057\",\"1946\":\"P41058\",\"1947\":\"P41277\",\"1948\":\"P41318\",\"1949\":\"P41338\",\"1950\":\"P41543\",\"1951\":\"P41697\",\"1952\":\"P41733\",\"1953\":\"P41735\",\"1954\":\"P41800\",\"1955\":\"P41805\",\"1956\":\"P41807\",\"1957\":\"P41810\",\"1958\":\"P41811\",\"1959\":\"P41812\",\"1960\":\"P41813\",\"1961\":\"P41814\",\"1962\":\"P41815\",\"1963\":\"P41818\",\"1964\":\"P41819\",\"1965\":\"P41832\",\"1966\":\"P41833\",\"1967\":\"P41834\",\"1968\":\"P41895\",\"1969\":\"P41896\",\"1970\":\"P41903\",\"1971\":\"P41910\",\"1972\":\"P41911\",\"1973\":\"P41920\",\"1974\":\"P41921\",\"1975\":\"P41940\",\"1976\":\"P41948\",\"1977\":\"P42073\",\"1978\":\"P42835\",\"1979\":\"P42838\",\"1980\":\"P42839\",\"1981\":\"P42840\",\"1982\":\"P42841\",\"1983\":\"P42842\",\"1984\":\"P42844\",\"1985\":\"P42845\",\"1986\":\"P42846\",\"1987\":\"P42847\",\"1988\":\"P42900\",\"1989\":\"P42934\",\"1990\":\"P42935\",\"1991\":\"P42940\",\"1992\":\"P42941\",\"1993\":\"P42942\",\"1994\":\"P42943\",\"1995\":\"P42945\",\"1996\":\"P42949\",\"1997\":\"P42951\",\"1998\":\"P43122\",\"1999\":\"P43123\",\"2000\":\"P43124\",\"2001\":\"P43321\",\"2002\":\"P43535\",\"2003\":\"P43554\",\"2004\":\"P43555\",\"2005\":\"P43556\",\"2006\":\"P43557\",\"2007\":\"P43560\",\"2008\":\"P43561\",\"2009\":\"P43563\",\"2010\":\"P43569\",\"2011\":\"P43570\",\"2012\":\"P43571\",\"2013\":\"P43572\",\"2014\":\"P43573\",\"2015\":\"P43574\",\"2016\":\"P43577\",\"2017\":\"P43579\",\"2018\":\"P43582\",\"2019\":\"P43583\",\"2020\":\"P43585\",\"2021\":\"P43586\",\"2022\":\"P43588\",\"2023\":\"P43589\",\"2024\":\"P43590\",\"2025\":\"P43592\",\"2026\":\"P43593\",\"2027\":\"P43594\",\"2028\":\"P43596\",\"2029\":\"P43597\",\"2030\":\"P43599\",\"2031\":\"P43601\",\"2032\":\"P43603\",\"2033\":\"P43609\",\"2034\":\"P43610\",\"2035\":\"P43611\",\"2036\":\"P43613\",\"2037\":\"P43616\",\"2038\":\"P43617\",\"2039\":\"P43619\",\"2040\":\"P43620\",\"2041\":\"P43621\",\"2042\":\"P43633\",\"2043\":\"P43636\",\"2044\":\"P43638\",\"2045\":\"P43639\",\"2046\":\"P43682\",\"2047\":\"P45818\",\"2048\":\"P45976\",\"2049\":\"P45978\",\"2050\":\"P46151\",\"2051\":\"P46367\",\"2052\":\"P46654\",\"2053\":\"P46655\",\"2054\":\"P46669\",\"2055\":\"P46671\",\"2056\":\"P46672\",\"2057\":\"P46673\",\"2058\":\"P46674\",\"2059\":\"P46675\",\"2060\":\"P46676\",\"2061\":\"P46677\",\"2062\":\"P46678\",\"2063\":\"P46680\",\"2064\":\"P46681\",\"2065\":\"P46682\",\"2066\":\"P46683\",\"2067\":\"P46944\",\"2068\":\"P46948\",\"2069\":\"P46949\",\"2070\":\"P46951\",\"2071\":\"P46956\",\"2072\":\"P46957\",\"2073\":\"P46959\",\"2074\":\"P46962\",\"2075\":\"P46963\",\"2076\":\"P46964\",\"2077\":\"P46965\",\"2078\":\"P46969\",\"2079\":\"P46970\",\"2080\":\"P46971\",\"2081\":\"P46973\",\"2082\":\"P46982\",\"2083\":\"P46985\",\"2084\":\"P46988\",\"2085\":\"P46989\",\"2086\":\"P46990\",\"2087\":\"P46992\",\"2088\":\"P46995\",\"2089\":\"P46997\",\"2090\":\"P47001\",\"2091\":\"P47006\",\"2092\":\"P47008\",\"2093\":\"P47013\",\"2094\":\"P47015\",\"2095\":\"P47017\",\"2096\":\"P47018\",\"2097\":\"P47019\",\"2098\":\"P47025\",\"2099\":\"P47029\",\"2100\":\"P47031\",\"2101\":\"P47035\",\"2102\":\"P47037\",\"2103\":\"P47039\",\"2104\":\"P47041\",\"2105\":\"P47044\",\"2106\":\"P47045\",\"2107\":\"P47047\",\"2108\":\"P47048\",\"2109\":\"P47049\",\"2110\":\"P47050\",\"2111\":\"P47051\",\"2112\":\"P47054\",\"2113\":\"P47057\",\"2114\":\"P47061\",\"2115\":\"P47064\",\"2116\":\"P47068\",\"2117\":\"P47069\",\"2118\":\"P47075\",\"2119\":\"P47076\",\"2120\":\"P47077\",\"2121\":\"P47079\",\"2122\":\"P47082\",\"2123\":\"P47083\",\"2124\":\"P47084\",\"2125\":\"P47086\",\"2126\":\"P47088\",\"2127\":\"P47089\",\"2128\":\"P47090\",\"2129\":\"P47095\",\"2130\":\"P47096\",\"2131\":\"P47100\",\"2132\":\"P47103\",\"2133\":\"P47104\",\"2134\":\"P47108\",\"2135\":\"P47110\",\"2136\":\"P47112\",\"2137\":\"P47113\",\"2138\":\"P47116\",\"2139\":\"P47117\",\"2140\":\"P47119\",\"2141\":\"P47120\",\"2142\":\"P47122\",\"2143\":\"P47124\",\"2144\":\"P47127\",\"2145\":\"P47129\",\"2146\":\"P47130\",\"2147\":\"P47133\",\"2148\":\"P47135\",\"2149\":\"P47140\",\"2150\":\"P47141\",\"2151\":\"P47143\",\"2152\":\"P47147\",\"2153\":\"P47148\",\"2154\":\"P47150\",\"2155\":\"P47154\",\"2156\":\"P47155\",\"2157\":\"P47158\",\"2158\":\"P47159\",\"2159\":\"P47160\",\"2160\":\"P47165\",\"2161\":\"P47170\",\"2162\":\"P47171\",\"2163\":\"P47175\",\"2164\":\"P47176\",\"2165\":\"P47190\",\"2166\":\"P47818\",\"2167\":\"P47822\",\"2168\":\"P47912\",\"2169\":\"P47988\",\"2170\":\"P48015\",\"2171\":\"P48164\",\"2172\":\"P48231\",\"2173\":\"P48234\",\"2174\":\"P48236\",\"2175\":\"P48237\",\"2176\":\"P48240\",\"2177\":\"P48353\",\"2178\":\"P48360\",\"2179\":\"P48361\",\"2180\":\"P48362\",\"2181\":\"P48363\",\"2182\":\"P48412\",\"2183\":\"P48415\",\"2184\":\"P48439\",\"2185\":\"P48445\",\"2186\":\"P48510\",\"2187\":\"P48524\",\"2188\":\"P48525\",\"2189\":\"P48526\",\"2190\":\"P48527\",\"2191\":\"P48559\",\"2192\":\"P48562\",\"2193\":\"P48563\",\"2194\":\"P48564\",\"2195\":\"P48567\",\"2196\":\"P48570\",\"2197\":\"P48582\",\"2198\":\"P48589\",\"2199\":\"P48606\",\"2200\":\"P48813\",\"2201\":\"P48836\",\"2202\":\"P48837\",\"2203\":\"P49017\",\"2204\":\"P49018\",\"2205\":\"P49089\",\"2206\":\"P49090\",\"2207\":\"P49095\",\"2208\":\"P49166\",\"2209\":\"P49167\",\"2210\":\"P49334\",\"2211\":\"P49367\",\"2212\":\"P49435\",\"2213\":\"P49573\",\"2214\":\"P49626\",\"2215\":\"P49686\",\"2216\":\"P49687\",\"2217\":\"P49723\",\"2218\":\"P49775\",\"2219\":\"P49954\",\"2220\":\"P49955\",\"2221\":\"P49956\",\"2222\":\"P49957\",\"2223\":\"P50076\",\"2224\":\"P50077\",\"2225\":\"P50079\",\"2226\":\"P50085\",\"2227\":\"P50086\",\"2228\":\"P50087\",\"2229\":\"P50089\",\"2230\":\"P50090\",\"2231\":\"P50094\",\"2232\":\"P50095\",\"2233\":\"P50101\",\"2234\":\"P50102\",\"2235\":\"P50105\",\"2236\":\"P50106\",\"2237\":\"P50107\",\"2238\":\"P50108\",\"2239\":\"P50109\",\"2240\":\"P50110\",\"2241\":\"P50276\",\"2242\":\"P50278\",\"2243\":\"P50623\",\"2244\":\"P50861\",\"2245\":\"P50874\",\"2246\":\"P50875\",\"2247\":\"P50896\",\"2248\":\"P50942\",\"2249\":\"P50944\",\"2250\":\"P50945\",\"2251\":\"P50946\",\"2252\":\"P50947\",\"2253\":\"P51401\",\"2254\":\"P51402\",\"2255\":\"P51534\",\"2256\":\"P51601\",\"2257\":\"P51862\",\"2258\":\"P51996\",\"2259\":\"P51998\",\"2260\":\"P52286\",\"2261\":\"P52488\",\"2262\":\"P52490\",\"2263\":\"P52553\",\"2264\":\"P52593\",\"2265\":\"P52867\",\"2266\":\"P52870\",\"2267\":\"P52871\",\"2268\":\"P52891\",\"2269\":\"P52892\",\"2270\":\"P52893\",\"2271\":\"P52910\",\"2272\":\"P52911\",\"2273\":\"P52917\",\"2274\":\"P52918\",\"2275\":\"P53008\",\"2276\":\"P53009\",\"2277\":\"P53010\",\"2278\":\"P53011\",\"2279\":\"P53040\",\"2280\":\"P53043\",\"2281\":\"P53044\",\"2282\":\"P53045\",\"2283\":\"P53049\",\"2284\":\"P53059\",\"2285\":\"P53062\",\"2286\":\"P53063\",\"2287\":\"P53064\",\"2288\":\"P53066\",\"2289\":\"P53067\",\"2290\":\"P53070\",\"2291\":\"P53072\",\"2292\":\"P53073\",\"2293\":\"P53075\",\"2294\":\"P53076\",\"2295\":\"P53079\",\"2296\":\"P53081\",\"2297\":\"P53082\",\"2298\":\"P53086\",\"2299\":\"P53090\",\"2300\":\"P53091\",\"2301\":\"P53093\",\"2302\":\"P53094\",\"2303\":\"P53095\",\"2304\":\"P53096\",\"2305\":\"P53099\",\"2306\":\"P53100\",\"2307\":\"P53101\",\"2308\":\"P53108\",\"2309\":\"P53109\",\"2310\":\"P53111\",\"2311\":\"P53112\",\"2312\":\"P53114\",\"2313\":\"P53115\",\"2314\":\"P53119\",\"2315\":\"P53120\",\"2316\":\"P53121\",\"2317\":\"P53125\",\"2318\":\"P53128\",\"2319\":\"P53131\",\"2320\":\"P53133\",\"2321\":\"P53134\",\"2322\":\"P53136\",\"2323\":\"P53137\",\"2324\":\"P53139\",\"2325\":\"P53140\",\"2326\":\"P53141\",\"2327\":\"P53144\",\"2328\":\"P53145\",\"2329\":\"P53146\",\"2330\":\"P53152\",\"2331\":\"P53154\",\"2332\":\"P53155\",\"2333\":\"P53159\",\"2334\":\"P53163\",\"2335\":\"P53164\",\"2336\":\"P53165\",\"2337\":\"P53166\",\"2338\":\"P53168\",\"2339\":\"P53170\",\"2340\":\"P53171\",\"2341\":\"P53172\",\"2342\":\"P53173\",\"2343\":\"P53174;P39551\",\"2344\":\"P53178\",\"2345\":\"P53183\",\"2346\":\"P53184\",\"2347\":\"P53191\",\"2348\":\"P53192\",\"2349\":\"P53193\",\"2350\":\"P53195\",\"2351\":\"P53198\",\"2352\":\"P53199\",\"2353\":\"P53200\",\"2354\":\"P53201\",\"2355\":\"P53202\",\"2356\":\"P53203\",\"2357\":\"P53204\",\"2358\":\"P53206\",\"2359\":\"P53207\",\"2360\":\"P53212\",\"2361\":\"P53215\",\"2362\":\"P53217\",\"2363\":\"P53218\",\"2364\":\"P53219\",\"2365\":\"P53220\",\"2366\":\"P53221\",\"2367\":\"P53224\",\"2368\":\"P53226\",\"2369\":\"P53230\",\"2370\":\"P53235\",\"2371\":\"P53236\",\"2372\":\"P53237\",\"2373\":\"P53238\",\"2374\":\"P53241\",\"2375\":\"P53244\",\"2376\":\"P53246\",\"2377\":\"P53248\",\"2378\":\"P53250\",\"2379\":\"P53251\",\"2380\":\"P53252\",\"2381\":\"P53253\",\"2382\":\"P53254\",\"2383\":\"P53255\",\"2384\":\"P53256\",\"2385\":\"P53258\",\"2386\":\"P53261\",\"2387\":\"P53262\",\"2388\":\"P53265\",\"2389\":\"P53266\",\"2390\":\"P53267\",\"2391\":\"P53270\",\"2392\":\"P53271\",\"2393\":\"P53272\",\"2394\":\"P53273\",\"2395\":\"P53274\",\"2396\":\"P53276\",\"2397\":\"P53277\",\"2398\":\"P53278\",\"2399\":\"P53280\",\"2400\":\"P53281\",\"2401\":\"P53285\",\"2402\":\"P53286\",\"2403\":\"P53290\",\"2404\":\"P53292\",\"2405\":\"P53295\",\"2406\":\"P53296\",\"2407\":\"P53297\",\"2408\":\"P53299\",\"2409\":\"P53301\",\"2410\":\"P53303\",\"2411\":\"P53304\",\"2412\":\"P53305\",\"2413\":\"P53306\",\"2414\":\"P53309\",\"2415\":\"P53311\",\"2416\":\"P53312\",\"2417\":\"P53313\",\"2418\":\"P53314\",\"2419\":\"P53316\",\"2420\":\"P53317\",\"2421\":\"P53318\",\"2422\":\"P53320\",\"2423\":\"P53322\",\"2424\":\"P53324\",\"2425\":\"P53326\",\"2426\":\"P53327\",\"2427\":\"P53330\",\"2428\":\"P53331\",\"2429\":\"P53332\",\"2430\":\"P53333\",\"2431\":\"P53334\",\"2432\":\"P53335\",\"2433\":\"P53336\",\"2434\":\"P53337\",\"2435\":\"P53378\",\"2436\":\"P53379\",\"2437\":\"P53388\",\"2438\":\"P53389\",\"2439\":\"P53397\",\"2440\":\"P53437\",\"2441\":\"P53438\",\"2442\":\"P53538\",\"2443\":\"P53549\",\"2444\":\"P53550\",\"2445\":\"P53551\",\"2446\":\"P53552\",\"2447\":\"P53598\",\"2448\":\"P53600\",\"2449\":\"P53604\",\"2450\":\"P53615\",\"2451\":\"P53616\",\"2452\":\"P53617\",\"2453\":\"P53622\",\"2454\":\"P53628\",\"2455\":\"P53629\",\"2456\":\"P53632\",\"2457\":\"P53633\",\"2458\":\"P53685\",\"2459\":\"P53691\",\"2460\":\"P53720\",\"2461\":\"P53721\",\"2462\":\"P53722\",\"2463\":\"P53723\",\"2464\":\"P53724\",\"2465\":\"P53725\",\"2466\":\"P53728\",\"2467\":\"P53729\",\"2468\":\"P53730\",\"2469\":\"P53731\",\"2470\":\"P53732\",\"2471\":\"P53733\",\"2472\":\"P53734\",\"2473\":\"P53735\",\"2474\":\"P53736\",\"2475\":\"P53738\",\"2476\":\"P53739\",\"2477\":\"P53740\",\"2478\":\"P53741\",\"2479\":\"P53742\",\"2480\":\"P53743\",\"2481\":\"P53746\",\"2482\":\"P53751\",\"2483\":\"P53752\",\"2484\":\"P53753\",\"2485\":\"P53759\",\"2486\":\"P53822;P0CX13;P0CX12\",\"2487\":\"P53829\",\"2488\":\"P53834\",\"2489\":\"P53836\",\"2490\":\"P53838\",\"2491\":\"P53840\",\"2492\":\"P53843\",\"2493\":\"P53844\",\"2494\":\"P53845\",\"2495\":\"P53847\",\"2496\":\"P53848\",\"2497\":\"P53849\",\"2498\":\"P53851\",\"2499\":\"P53852\",\"2500\":\"P53857\",\"2501\":\"P53858\",\"2502\":\"P53859\",\"2503\":\"P53860\",\"2504\":\"P53863\",\"2505\":\"P53865\",\"2506\":\"P53866\",\"2507\":\"P53868\",\"2508\":\"P53874\",\"2509\":\"P53875\",\"2510\":\"P53877\",\"2511\":\"P53878\",\"2512\":\"P53879\",\"2513\":\"P53881\",\"2514\":\"P53883\",\"2515\":\"P53885\",\"2516\":\"P53889\",\"2517\":\"P53890\",\"2518\":\"P53892\",\"2519\":\"P53893\",\"2520\":\"P53894\",\"2521\":\"P53895\",\"2522\":\"P53896\",\"2523\":\"P53897\",\"2524\":\"P53898\",\"2525\":\"P53899\",\"2526\":\"P53900\",\"2527\":\"P53903\",\"2528\":\"P53905\",\"2529\":\"P53909\",\"2530\":\"P53912\",\"2531\":\"P53914\",\"2532\":\"P53915\",\"2533\":\"P53917\",\"2534\":\"P53919\",\"2535\":\"P53920\",\"2536\":\"P53923\",\"2537\":\"P53924\",\"2538\":\"P53925\",\"2539\":\"P53927\",\"2540\":\"P53929\",\"2541\":\"P53930\",\"2542\":\"P53932\",\"2543\":\"P53935\",\"2544\":\"P53938\",\"2545\":\"P53940\",\"2546\":\"P53941\",\"2547\":\"P53942\",\"2548\":\"P53943\",\"2549\":\"P53946\",\"2550\":\"P53947\",\"2551\":\"P53950\",\"2552\":\"P53951\",\"2553\":\"P53952\",\"2554\":\"P53953\",\"2555\":\"P53954\",\"2556\":\"P53955\",\"2557\":\"P53959\",\"2558\":\"P53960\",\"2559\":\"P53962\",\"2560\":\"P53966\",\"2561\":\"P53968\",\"2562\":\"P53969\",\"2563\":\"P53971\",\"2564\":\"P53972\",\"2565\":\"P53973\",\"2566\":\"P53981\",\"2567\":\"P53982;P41939\",\"2568\":\"P53983\",\"2569\":\"P54000\",\"2570\":\"P54003\",\"2571\":\"P54005\",\"2572\":\"P54070\",\"2573\":\"P54074\",\"2574\":\"P54113\",\"2575\":\"P54115\",\"2576\":\"P54730\",\"2577\":\"P54780\",\"2578\":\"P54781\",\"2579\":\"P54783\",\"2580\":\"P54784\",\"2581\":\"P54785\",\"2582\":\"P54787\",\"2583\":\"P54790\",\"2584\":\"P54791\",\"2585\":\"P54837\",\"2586\":\"P54838\",\"2587\":\"P54839\",\"2588\":\"P54858\",\"2589\":\"P54860\",\"2590\":\"P54861\",\"2591\":\"P54867\",\"2592\":\"P54885\",\"2593\":\"P54964\",\"2594\":\"P54999\",\"2595\":\"P56628\",\"2596\":\"P57743\",\"2597\":\"P57744\",\"2598\":\"P60010\",\"2599\":\"P61830\",\"2600\":\"P69771\",\"2601\":\"P69850\",\"2602\":\"P80210\",\"2603\":\"P80428\",\"2604\":\"P80667\",\"2605\":\"P80967\",\"2606\":\"P81449\",\"2607\":\"P81451\",\"2608\":\"P87108\",\"2609\":\"P89102\",\"2610\":\"P89105\",\"2611\":\"P89886\",\"2612\":\"Q00055\",\"2613\":\"Q00245\",\"2614\":\"Q00246\",\"2615\":\"Q00362\",\"2616\":\"Q00402\",\"2617\":\"Q00416\",\"2618\":\"Q00539\",\"2619\":\"Q00578\",\"2620\":\"Q00582\",\"2621\":\"Q00684\",\"2622\":\"Q00711\",\"2623\":\"Q00764\",\"2624\":\"Q00772\",\"2625\":\"Q00776\",\"2626\":\"Q00816\",\"2627\":\"Q00873\",\"2628\":\"Q00916\",\"2629\":\"Q00955\",\"2630\":\"Q01080\",\"2631\":\"Q01159\",\"2632\":\"Q01163\",\"2633\":\"Q01217\",\"2634\":\"Q01329\",\"2635\":\"Q01389\",\"2636\":\"Q01448\",\"2637\":\"Q01454\",\"2638\":\"Q01476\",\"2639\":\"Q01477\",\"2640\":\"Q01519\",\"2641\":\"Q01532\",\"2642\":\"Q01560\",\"2643\":\"Q01590\",\"2644\":\"Q01662\",\"2645\":\"Q01722\",\"2646\":\"Q01802\",\"2647\":\"Q01846\",\"2648\":\"Q01852\",\"2649\":\"Q01855\",\"2650\":\"Q01896\",\"2651\":\"Q01919\",\"2652\":\"Q01939\",\"2653\":\"Q01976\",\"2654\":\"Q02046\",\"2655\":\"Q02100\",\"2656\":\"Q02159\",\"2657\":\"Q02197\",\"2658\":\"Q02199\",\"2659\":\"Q02201\",\"2660\":\"Q02204\",\"2661\":\"Q02205\",\"2662\":\"Q02206\",\"2663\":\"Q02207\",\"2664\":\"Q02208\",\"2665\":\"Q02256\",\"2666\":\"Q02260\",\"2667\":\"Q02326\",\"2668\":\"Q02336\",\"2669\":\"Q02354\",\"2670\":\"Q02455\",\"2671\":\"Q02457\",\"2672\":\"Q02486\",\"2673\":\"Q02516\",\"2674\":\"Q02554\",\"2675\":\"Q02555\",\"2676\":\"Q02629\",\"2677\":\"Q02630\",\"2678\":\"Q02642\",\"2679\":\"Q02647\",\"2680\":\"Q02648\",\"2681\":\"Q02724\",\"2682\":\"Q02725\",\"2683\":\"Q02753\",\"2684\":\"Q02771\",\"2685\":\"Q02772\",\"2686\":\"Q02773\",\"2687\":\"Q02774\",\"2688\":\"Q02775\",\"2689\":\"Q02776\",\"2690\":\"Q02784\",\"2691\":\"Q02785\",\"2692\":\"Q02792\",\"2693\":\"Q02793\",\"2694\":\"Q02795\",\"2695\":\"Q02796\",\"2696\":\"Q02804\",\"2697\":\"Q02805\",\"2698\":\"Q02821\",\"2699\":\"Q02825\",\"2700\":\"Q02866\",\"2701\":\"Q02875\",\"2702\":\"Q02883\",\"2703\":\"Q02884\",\"2704\":\"Q02887\",\"2705\":\"Q02892\",\"2706\":\"Q02908\",\"2707\":\"Q02931\",\"2708\":\"Q02932\",\"2709\":\"Q02933\",\"2710\":\"Q02939\",\"2711\":\"Q02948\",\"2712\":\"Q02950\",\"2713\":\"Q02959\",\"2714\":\"Q02969\",\"2715\":\"Q02979\",\"2716\":\"Q02983\",\"2717\":\"Q03002\",\"2718\":\"Q03010\",\"2719\":\"Q03012\",\"2720\":\"Q03016\",\"2721\":\"Q03020\",\"2722\":\"Q03028\",\"2723\":\"Q03034\",\"2724\":\"Q03048\",\"2725\":\"Q03063\",\"2726\":\"Q03067\",\"2727\":\"Q03081\",\"2728\":\"Q03088\",\"2729\":\"Q03102\",\"2730\":\"Q03103\",\"2731\":\"Q03104\",\"2732\":\"Q03124\",\"2733\":\"Q03151\",\"2734\":\"Q03153\",\"2735\":\"Q03161\",\"2736\":\"Q03177\",\"2737\":\"Q03178\",\"2738\":\"Q03193\",\"2739\":\"Q03195\",\"2740\":\"Q03201\",\"2741\":\"Q03208\",\"2742\":\"Q03212\",\"2743\":\"Q03218\",\"2744\":\"Q03219\",\"2745\":\"Q03233\",\"2746\":\"Q03246\",\"2747\":\"Q03262\",\"2748\":\"Q03264\",\"2749\":\"Q03280\",\"2750\":\"Q03281\",\"2751\":\"Q03290\",\"2752\":\"Q03305\",\"2753\":\"Q03306\",\"2754\":\"Q03308\",\"2755\":\"Q03322\",\"2756\":\"Q03323\",\"2757\":\"Q03327\",\"2758\":\"Q03330\",\"2759\":\"Q03337\",\"2760\":\"Q03362\",\"2761\":\"Q03370\",\"2762\":\"Q03388\",\"2763\":\"Q03390\",\"2764\":\"Q03407\",\"2765\":\"Q03419\",\"2766\":\"Q03429\",\"2767\":\"Q03430\",\"2768\":\"Q03433\",\"2769\":\"Q03435\",\"2770\":\"Q03441\",\"2771\":\"Q03455\",\"2772\":\"Q03466\",\"2773\":\"Q03496\",\"2774\":\"Q03497\",\"2775\":\"Q03503\",\"2776\":\"Q03508\",\"2777\":\"Q03516\",\"2778\":\"Q03525\",\"2779\":\"Q03529\",\"2780\":\"Q03532\",\"2781\":\"Q03557\",\"2782\":\"Q03558\",\"2783\":\"Q03559\",\"2784\":\"Q03579\",\"2785\":\"Q03631\",\"2786\":\"Q03640\",\"2787\":\"Q03648\",\"2788\":\"Q03649\",\"2789\":\"Q03653\",\"2790\":\"Q03654\",\"2791\":\"Q03655\",\"2792\":\"Q03656\",\"2793\":\"Q03660\",\"2794\":\"Q03661\",\"2795\":\"Q03667\",\"2796\":\"Q03677\",\"2797\":\"Q03687\",\"2798\":\"Q03690\",\"2799\":\"Q03697\",\"2800\":\"Q03702\",\"2801\":\"Q03705\",\"2802\":\"Q03707\",\"2803\":\"Q03713\",\"2804\":\"Q03714\",\"2805\":\"Q03718\",\"2806\":\"Q03722\",\"2807\":\"Q03723\",\"2808\":\"Q03730\",\"2809\":\"Q03735\",\"2810\":\"Q03750\",\"2811\":\"Q03758\",\"2812\":\"Q03759\",\"2813\":\"Q03761\",\"2814\":\"Q03768\",\"2815\":\"Q03769\",\"2816\":\"Q03771\",\"2817\":\"Q03772\",\"2818\":\"Q03774\",\"2819\":\"Q03776\",\"2820\":\"Q03778\",\"2821\":\"Q03780\",\"2822\":\"Q03782\",\"2823\":\"Q03784\",\"2824\":\"Q03790\",\"2825\":\"Q03798\",\"2826\":\"Q03799\",\"2827\":\"Q03823\",\"2828\":\"Q03833\",\"2829\":\"Q03834\",\"2830\":\"Q03835\",\"2831\":\"Q03862\",\"2832\":\"Q03880\",\"2833\":\"Q03897\",\"2834\":\"Q03900\",\"2835\":\"Q03921\",\"2836\":\"Q03940\",\"2837\":\"Q03941\",\"2838\":\"Q03944\",\"2839\":\"Q03954\",\"2840\":\"Q03957\",\"2841\":\"Q03973\",\"2842\":\"Q03976\",\"2843\":\"Q04002\",\"2844\":\"Q04003\",\"2845\":\"Q04004\",\"2846\":\"Q04005\",\"2847\":\"Q04013\",\"2848\":\"Q04031\",\"2849\":\"Q04033\",\"2850\":\"Q04048\",\"2851\":\"Q04049\",\"2852\":\"Q04053\",\"2853\":\"Q04062\",\"2854\":\"Q04066\",\"2855\":\"Q04067\",\"2856\":\"Q04080\",\"2857\":\"Q04087\",\"2858\":\"Q04089\",\"2859\":\"Q04119\",\"2860\":\"Q04149\",\"2861\":\"Q04174\",\"2862\":\"Q04175\",\"2863\":\"Q04177\",\"2864\":\"Q04178\",\"2865\":\"Q04183\",\"2866\":\"Q04199\",\"2867\":\"Q04201\",\"2868\":\"Q04213\",\"2869\":\"Q04217\",\"2870\":\"Q04223\",\"2871\":\"Q04225\",\"2872\":\"Q04226\",\"2873\":\"Q04228\",\"2874\":\"Q04231\",\"2875\":\"Q04233\",\"2876\":\"Q04264\",\"2877\":\"Q04272\",\"2878\":\"Q04279\",\"2879\":\"Q04301\",\"2880\":\"Q04305\",\"2881\":\"Q04307\",\"2882\":\"Q04311\",\"2883\":\"Q04322\",\"2884\":\"Q04338\",\"2885\":\"Q04341\",\"2886\":\"Q04344\",\"2887\":\"Q04347\",\"2888\":\"Q04370\",\"2889\":\"Q04371\",\"2890\":\"Q04372\",\"2891\":\"Q04373\",\"2892\":\"Q04377\",\"2893\":\"Q04396\",\"2894\":\"Q04401\",\"2895\":\"Q04408\",\"2896\":\"Q04409\",\"2897\":\"Q04410\",\"2898\":\"Q04411\",\"2899\":\"Q04412\",\"2900\":\"Q04418\",\"2901\":\"Q04430\",\"2902\":\"Q04439\",\"2903\":\"Q04458\",\"2904\":\"Q04472\",\"2905\":\"Q04491\",\"2906\":\"Q04493\",\"2907\":\"Q04500\",\"2908\":\"Q04511\",\"2909\":\"Q04545\",\"2910\":\"Q04562\",\"2911\":\"Q04599\",\"2912\":\"Q04600\",\"2913\":\"Q04602\",\"2914\":\"Q04603\",\"2915\":\"Q04632\",\"2916\":\"Q04636\",\"2917\":\"Q04651\",\"2918\":\"Q04660\",\"2919\":\"Q04673\",\"2920\":\"Q04693\",\"2921\":\"Q04697\",\"2922\":\"Q04728\",\"2923\":\"Q04739\",\"2924\":\"Q04740\",\"2925\":\"Q04748\",\"2926\":\"Q04767\",\"2927\":\"Q04772\",\"2928\":\"Q04773\",\"2929\":\"Q04779\",\"2930\":\"Q04781\",\"2931\":\"Q04839\",\"2932\":\"Q04847\",\"2933\":\"Q04867\",\"2934\":\"Q04868\",\"2935\":\"Q04869\",\"2936\":\"Q04894\",\"2937\":\"Q04922\",\"2938\":\"Q04924\",\"2939\":\"Q04925\",\"2940\":\"Q04934\",\"2941\":\"Q04935\",\"2942\":\"Q04947\",\"2943\":\"Q04951\",\"2944\":\"Q04958\",\"2945\":\"Q04969\",\"2946\":\"Q04991\",\"2947\":\"Q05015\",\"2948\":\"Q05016\",\"2949\":\"Q05021\",\"2950\":\"Q05022\",\"2951\":\"Q05024\",\"2952\":\"Q05027\",\"2953\":\"Q05029\",\"2954\":\"Q05031\",\"2955\":\"Q05040\",\"2956\":\"Q05050\",\"2957\":\"Q05080\",\"2958\":\"Q05123\",\"2959\":\"Q05166\",\"2960\":\"Q05359\",\"2961\":\"Q05468\",\"2962\":\"Q05471\",\"2963\":\"Q05473\",\"2964\":\"Q05497\",\"2965\":\"Q05498\",\"2966\":\"Q05506\",\"2967\":\"Q05515\",\"2968\":\"Q05518\",\"2969\":\"Q05521\",\"2970\":\"Q05530\",\"2971\":\"Q05541\",\"2972\":\"Q05543\",\"2973\":\"Q05567\",\"2974\":\"Q05568\",\"2975\":\"Q05580\",\"2976\":\"Q05583\",\"2977\":\"Q05584\",\"2978\":\"Q05635\",\"2979\":\"Q05636\",\"2980\":\"Q05672\",\"2981\":\"Q05775\",\"2982\":\"Q05778\",\"2983\":\"Q05779\",\"2984\":\"Q05785\",\"2985\":\"Q05787\",\"2986\":\"Q05788\",\"2987\":\"Q05791\",\"2988\":\"Q05812\",\"2989\":\"Q05854\",\"2990\":\"Q05871\",\"2991\":\"Q05881\",\"2992\":\"Q05892\",\"2993\":\"Q05900\",\"2994\":\"Q05902\",\"2995\":\"Q05905\",\"2996\":\"Q05911\",\"2997\":\"Q05919\",\"2998\":\"Q05924\",\"2999\":\"Q05931\",\"3000\":\"Q05933\",\"3001\":\"Q05934\",\"3002\":\"Q05937\",\"3003\":\"Q05942\",\"3004\":\"Q05946\",\"3005\":\"Q05948\",\"3006\":\"Q05949\",\"3007\":\"Q05998;Q08579\",\"3008\":\"Q06001\",\"3009\":\"Q06005\",\"3010\":\"Q06010\",\"3011\":\"Q06011\",\"3012\":\"Q06053\",\"3013\":\"Q06070\",\"3014\":\"Q06078\",\"3015\":\"Q06090\",\"3016\":\"Q06091\",\"3017\":\"Q06096\",\"3018\":\"Q06103\",\"3019\":\"Q06106\",\"3020\":\"Q06107\",\"3021\":\"Q06108\",\"3022\":\"Q06132\",\"3023\":\"Q06142\",\"3024\":\"Q06143\",\"3025\":\"Q06144\",\"3026\":\"Q06146\",\"3027\":\"Q06147\",\"3028\":\"Q06151\",\"3029\":\"Q06156\",\"3030\":\"Q06168\",\"3031\":\"Q06169\",\"3032\":\"Q06170\",\"3033\":\"Q06178\",\"3034\":\"Q06179\",\"3035\":\"Q06188\",\"3036\":\"Q06205\",\"3037\":\"Q06211\",\"3038\":\"Q06213\",\"3039\":\"Q06214\",\"3040\":\"Q06217\",\"3041\":\"Q06218\",\"3042\":\"Q06224\",\"3043\":\"Q06245\",\"3044\":\"Q06247\",\"3045\":\"Q06252\",\"3046\":\"Q06263\",\"3047\":\"Q06287\",\"3048\":\"Q06315\",\"3049\":\"Q06321\",\"3050\":\"Q06324\",\"3051\":\"Q06328\",\"3052\":\"Q06337\",\"3053\":\"Q06338\",\"3054\":\"Q06339\",\"3055\":\"Q06344\",\"3056\":\"Q06346\",\"3057\":\"Q06350\",\"3058\":\"Q06385\",\"3059\":\"Q06389\",\"3060\":\"Q06405\",\"3061\":\"Q06406\",\"3062\":\"Q06407\",\"3063\":\"Q06409\",\"3064\":\"Q06412\",\"3065\":\"Q06436\",\"3066\":\"Q06440\",\"3067\":\"Q06449\",\"3068\":\"Q06451\",\"3069\":\"Q06479\",\"3070\":\"Q06485\",\"3071\":\"Q06488\",\"3072\":\"Q06489\",\"3073\":\"Q06493\",\"3074\":\"Q06497\",\"3075\":\"Q06504\",\"3076\":\"Q06505\",\"3077\":\"Q06506\",\"3078\":\"Q06508\",\"3079\":\"Q06510\",\"3080\":\"Q06511\",\"3081\":\"Q06512\",\"3082\":\"Q06522\",\"3083\":\"Q06523\",\"3084\":\"Q06538\",\"3085\":\"Q06543\",\"3086\":\"Q06554\",\"3087\":\"Q06567\",\"3088\":\"Q06580\",\"3089\":\"Q06604\",\"3090\":\"Q06608\",\"3091\":\"Q06616\",\"3092\":\"Q06623\",\"3093\":\"Q06629\",\"3094\":\"Q06630\",\"3095\":\"Q06631\",\"3096\":\"Q06632\",\"3097\":\"Q06636\",\"3098\":\"Q06639\",\"3099\":\"Q06644\",\"3100\":\"Q06668\",\"3101\":\"Q06672\",\"3102\":\"Q06673\",\"3103\":\"Q06677\",\"3104\":\"Q06678\",\"3105\":\"Q06679\",\"3106\":\"Q06680\",\"3107\":\"Q06681\",\"3108\":\"Q06685\",\"3109\":\"Q06688\",\"3110\":\"Q06689\",\"3111\":\"Q06697\",\"3112\":\"Q06698\",\"3113\":\"Q06704\",\"3114\":\"Q06705\",\"3115\":\"Q06706\",\"3116\":\"Q06708\",\"3117\":\"Q06709\",\"3118\":\"Q06810\",\"3119\":\"Q06815\",\"3120\":\"Q06819\",\"3121\":\"Q06833\",\"3122\":\"Q06835\",\"3123\":\"Q06839\",\"3124\":\"Q06891\",\"3125\":\"Q06892\",\"3126\":\"Q06991\",\"3127\":\"Q07084\",\"3128\":\"Q07349\",\"3129\":\"Q07350\",\"3130\":\"Q07362\",\"3131\":\"Q07376\",\"3132\":\"Q07381\",\"3133\":\"Q07395\",\"3134\":\"Q07418\",\"3135\":\"Q07442\",\"3136\":\"Q07451\",\"3137\":\"Q07454\",\"3138\":\"Q07457\",\"3139\":\"Q07458\",\"3140\":\"Q07468\",\"3141\":\"Q07478\",\"3142\":\"Q07505\",\"3143\":\"Q07508\",\"3144\":\"Q07527\",\"3145\":\"Q07528\",\"3146\":\"Q07533\",\"3147\":\"Q07534\",\"3148\":\"Q07541\",\"3149\":\"Q07549\",\"3150\":\"Q07551\",\"3151\":\"Q07589\",\"3152\":\"Q07622\",\"3153\":\"Q07623\",\"3154\":\"Q07648\",\"3155\":\"Q07655\",\"3156\":\"Q07657\",\"3157\":\"Q07688\",\"3158\":\"Q07716\",\"3159\":\"Q07799\",\"3160\":\"Q07800\",\"3161\":\"Q07804\",\"3162\":\"Q07807\",\"3163\":\"Q07821\",\"3164\":\"Q07824\",\"3165\":\"Q07825\",\"3166\":\"Q07830\",\"3167\":\"Q07834\",\"3168\":\"Q07844\",\"3169\":\"Q07845\",\"3170\":\"Q07872\",\"3171\":\"Q07878\",\"3172\":\"Q07895\",\"3173\":\"Q07896\",\"3174\":\"Q07897\",\"3175\":\"Q07913\",\"3176\":\"Q07914\",\"3177\":\"Q07915\",\"3178\":\"Q07938\",\"3179\":\"Q07949\",\"3180\":\"Q07950\",\"3181\":\"Q07953\",\"3182\":\"Q07979\",\"3183\":\"Q08001\",\"3184\":\"Q08003\",\"3185\":\"Q08004\",\"3186\":\"Q08023\",\"3187\":\"Q08045\",\"3188\":\"Q08054\",\"3189\":\"Q08058\",\"3190\":\"Q08096\",\"3191\":\"Q08109\",\"3192\":\"Q08119\",\"3193\":\"Q08144\",\"3194\":\"Q08157\",\"3195\":\"Q08162\",\"3196\":\"Q08179\",\"3197\":\"Q08193\",\"3198\":\"Q08199\",\"3199\":\"Q08204\",\"3200\":\"Q08206\",\"3201\":\"Q08208\",\"3202\":\"Q08213\",\"3203\":\"Q08215\",\"3204\":\"Q08217\",\"3205\":\"Q08220\",\"3206\":\"Q08223\",\"3207\":\"Q08225\",\"3208\":\"Q08227\",\"3209\":\"Q08229\",\"3210\":\"Q08230\",\"3211\":\"Q08235\",\"3212\":\"Q08236\",\"3213\":\"Q08237\",\"3214\":\"Q08245\",\"3215\":\"Q08268\",\"3216\":\"Q08269\",\"3217\":\"Q08273\",\"3218\":\"Q08278\",\"3219\":\"Q08280\",\"3220\":\"Q08281\",\"3221\":\"Q08285\",\"3222\":\"Q08287\",\"3223\":\"Q08299\",\"3224\":\"Q08412\",\"3225\":\"Q08421\",\"3226\":\"Q08444\",\"3227\":\"Q08446\",\"3228\":\"Q08485\",\"3229\":\"Q08491\",\"3230\":\"Q08492\",\"3231\":\"Q08548\",\"3232\":\"Q08561\",\"3233\":\"Q08562\",\"3234\":\"Q08581\",\"3235\":\"Q08601\",\"3236\":\"Q08622\",\"3237\":\"Q08641\",\"3238\":\"Q08645\",\"3239\":\"Q08647\",\"3240\":\"Q08649\",\"3241\":\"Q08650\",\"3242\":\"Q08651\",\"3243\":\"Q08685\",\"3244\":\"Q08686\",\"3245\":\"Q08687\",\"3246\":\"Q08689\",\"3247\":\"Q08693\",\"3248\":\"Q08723\",\"3249\":\"Q08732\",\"3250\":\"Q08742\",\"3251\":\"Q08745;P46784\",\"3252\":\"Q08746\",\"3253\":\"Q08747\",\"3254\":\"Q08748\",\"3255\":\"Q08749\",\"3256\":\"Q08760\",\"3257\":\"Q08773\",\"3258\":\"Q08774\",\"3259\":\"Q08817\",\"3260\":\"Q08818\",\"3261\":\"Q08822\",\"3262\":\"Q08826\",\"3263\":\"Q08831\",\"3264\":\"Q08873\",\"3265\":\"Q08886\",\"3266\":\"Q08909\",\"3267\":\"Q08991;Q08913\",\"3268\":\"Q08919\",\"3269\":\"Q08920\",\"3270\":\"Q08921\",\"3271\":\"Q08923\",\"3272\":\"Q08924\",\"3273\":\"Q08925\",\"3274\":\"Q08932\",\"3275\":\"Q08951\",\"3276\":\"Q08954\",\"3277\":\"Q08959\",\"3278\":\"Q08960\",\"3279\":\"Q08962\",\"3280\":\"Q08963\",\"3281\":\"Q08965\",\"3282\":\"Q08967\",\"3283\":\"Q08968\",\"3284\":\"Q08970\",\"3285\":\"Q08971\",\"3286\":\"Q08972\",\"3287\":\"Q08977\",\"3288\":\"Q08979\",\"3289\":\"Q08985\",\"3290\":\"Q08986\",\"3291\":\"Q10740\",\"3292\":\"Q12000\",\"3293\":\"Q12001\",\"3294\":\"Q12003\",\"3295\":\"Q12004\",\"3296\":\"Q12006\",\"3297\":\"Q12009\",\"3298\":\"Q12010\",\"3299\":\"Q12013\",\"3300\":\"Q12015\",\"3301\":\"Q12016\",\"3302\":\"Q12017\",\"3303\":\"Q12018\",\"3304\":\"Q12019\",\"3305\":\"Q12020\",\"3306\":\"Q12024\",\"3307\":\"Q12025\",\"3308\":\"Q12028\",\"3309\":\"Q12029\",\"3310\":\"Q12030\",\"3311\":\"Q12032\",\"3312\":\"Q12033\",\"3313\":\"Q12034\",\"3314\":\"Q12035\",\"3315\":\"Q12038\",\"3316\":\"Q12039\",\"3317\":\"Q12040\",\"3318\":\"Q12043\",\"3319\":\"Q12044\",\"3320\":\"Q12046\",\"3321\":\"Q12049\",\"3322\":\"Q12050\",\"3323\":\"Q12052\",\"3324\":\"Q12055\",\"3325\":\"Q12056\",\"3326\":\"Q12057\",\"3327\":\"Q12060\",\"3328\":\"Q12063\",\"3329\":\"Q12066\",\"3330\":\"Q12068\",\"3331\":\"Q12071\",\"3332\":\"Q12072\",\"3333\":\"Q12074\",\"3334\":\"Q12078\",\"3335\":\"Q12080\",\"3336\":\"Q12082\",\"3337\":\"Q12090\",\"3338\":\"Q12091\",\"3339\":\"Q12093\",\"3340\":\"Q12094\",\"3341\":\"Q12096\",\"3342\":\"Q12099\",\"3343\":\"Q12100\",\"3344\":\"Q12102\",\"3345\":\"Q12108\",\"3346\":\"Q12109\",\"3347\":\"Q12113\",\"3348\":\"Q12114\",\"3349\":\"Q12117\",\"3350\":\"Q12118\",\"3351\":\"Q12122\",\"3352\":\"Q12124\",\"3353\":\"Q12125\",\"3354\":\"Q12129\",\"3355\":\"Q12133\",\"3356\":\"Q12134\",\"3357\":\"Q12136\",\"3358\":\"Q12149\",\"3359\":\"Q12150\",\"3360\":\"Q12152\",\"3361\":\"Q12153\",\"3362\":\"Q12154\",\"3363\":\"Q12155\",\"3364\":\"Q12157\",\"3365\":\"Q12158\",\"3366\":\"Q12159\",\"3367\":\"Q12160\",\"3368\":\"Q12165\",\"3369\":\"Q12166\",\"3370\":\"Q12167\",\"3371\":\"Q12176\",\"3372\":\"Q12178\",\"3373\":\"Q12179\",\"3374\":\"Q12180\",\"3375\":\"Q12181\",\"3376\":\"Q12182\",\"3377\":\"Q12186\",\"3378\":\"Q12189\",\"3379\":\"Q12191\",\"3380\":\"Q12196\",\"3381\":\"Q12200\",\"3382\":\"Q12204\",\"3383\":\"Q12205\",\"3384\":\"Q12207\",\"3385\":\"Q12211\",\"3386\":\"Q12213\",\"3387\":\"Q12220\",\"3388\":\"Q12221\",\"3389\":\"Q12224\",\"3390\":\"Q12229\",\"3391\":\"Q12230\",\"3392\":\"Q12232\",\"3393\":\"Q12233\",\"3394\":\"Q12234\",\"3395\":\"Q12236\",\"3396\":\"Q12239\",\"3397\":\"Q12241\",\"3398\":\"Q12242\",\"3399\":\"Q12244\",\"3400\":\"Q12246\",\"3401\":\"Q12247\",\"3402\":\"Q12248\",\"3403\":\"Q12250\",\"3404\":\"Q12251\",\"3405\":\"Q12255\",\"3406\":\"Q12256\",\"3407\":\"Q12259\",\"3408\":\"Q12263\",\"3409\":\"Q12265\",\"3410\":\"Q12267\",\"3411\":\"Q12270\",\"3412\":\"Q12271\",\"3413\":\"Q12272\",\"3414\":\"Q12273\",\"3415\":\"Q12275\",\"3416\":\"Q12276\",\"3417\":\"Q12277\",\"3418\":\"Q12283\",\"3419\":\"Q12284\",\"3420\":\"Q12285\",\"3421\":\"Q12287\",\"3422\":\"Q12291\",\"3423\":\"Q12296\",\"3424\":\"Q12297\",\"3425\":\"Q12298\",\"3426\":\"Q12301\",\"3427\":\"Q12305\",\"3428\":\"Q12306\",\"3429\":\"Q12308\",\"3430\":\"Q12309\",\"3431\":\"Q12311\",\"3432\":\"Q12314\",\"3433\":\"Q12315\",\"3434\":\"Q12320\",\"3435\":\"Q12321\",\"3436\":\"Q12324\",\"3437\":\"Q12328\",\"3438\":\"Q12329\",\"3439\":\"Q12331\",\"3440\":\"Q12335\",\"3441\":\"Q12337\",\"3442\":\"Q12338\",\"3443\":\"Q12339\",\"3444\":\"Q12341\",\"3445\":\"Q12343\",\"3446\":\"Q12344\",\"3447\":\"Q12345\",\"3448\":\"Q12349\",\"3449\":\"Q12354\",\"3450\":\"Q12355\",\"3451\":\"Q12359\",\"3452\":\"Q12361\",\"3453\":\"Q12363\",\"3454\":\"Q12365\",\"3455\":\"Q12367\",\"3456\":\"Q12372\",\"3457\":\"Q12373\",\"3458\":\"Q12374\",\"3459\":\"Q12375\",\"3460\":\"Q12377\",\"3461\":\"Q12382\",\"3462\":\"Q12386\",\"3463\":\"Q12387\",\"3464\":\"Q12389\",\"3465\":\"Q12393\",\"3466\":\"Q12396\",\"3467\":\"Q12400\",\"3468\":\"Q12402\",\"3469\":\"Q12403\",\"3470\":\"Q12404\",\"3471\":\"Q12406\",\"3472\":\"Q12408\",\"3473\":\"Q12412\",\"3474\":\"Q12415\",\"3475\":\"Q12417\",\"3476\":\"Q12420\",\"3477\":\"Q12425\",\"3478\":\"Q12427\",\"3479\":\"Q12428\",\"3480\":\"Q12429\",\"3481\":\"Q12432\",\"3482\":\"Q12434\",\"3483\":\"Q12436\",\"3484\":\"Q12438\",\"3485\":\"Q12445\",\"3486\":\"Q12446\",\"3487\":\"Q12447\",\"3488\":\"Q12449\",\"3489\":\"Q12450\",\"3490\":\"Q12451\",\"3491\":\"Q12452\",\"3492\":\"Q12453\",\"3493\":\"Q12457\",\"3494\":\"Q12458\",\"3495\":\"Q12460\",\"3496\":\"Q12462\",\"3497\":\"Q12463\",\"3498\":\"Q12464\",\"3499\":\"Q12465\",\"3500\":\"Q12466\",\"3501\":\"Q12467\",\"3502\":\"Q12473\",\"3503\":\"Q12476\",\"3504\":\"Q12480\",\"3505\":\"Q12481\",\"3506\":\"Q12482\",\"3507\":\"Q12486\",\"3508\":\"Q12487\",\"3509\":\"Q12490\",\"3510\":\"Q12494\",\"3511\":\"Q12495\",\"3512\":\"Q12496\",\"3513\":\"Q12499\",\"3514\":\"Q12500\",\"3515\":\"Q12502\",\"3516\":\"Q12504\",\"3517\":\"Q12509\",\"3518\":\"Q12510\",\"3519\":\"Q12511\",\"3520\":\"Q12513\",\"3521\":\"Q12514\",\"3522\":\"Q12515\",\"3523\":\"Q12517\",\"3524\":\"Q12518\",\"3525\":\"Q12522\",\"3526\":\"Q12523\",\"3527\":\"Q12527\",\"3528\":\"Q12532\",\"3529\":\"Q12672\",\"3530\":\"Q12674\",\"3531\":\"Q12675\",\"3532\":\"Q12676\",\"3533\":\"Q12680\",\"3534\":\"Q12692\",\"3535\":\"Q12697\",\"3536\":\"Q12743\",\"3537\":\"Q12745\",\"3538\":\"Q12746\",\"3539\":\"Q12749\",\"3540\":\"Q12753\",\"3541\":\"Q12754\",\"3542\":\"Q2V2P4\",\"3543\":\"Q3E6R5\",\"3544\":\"Q3E705\",\"3545\":\"Q3E754\",\"3546\":\"Q3E756\",\"3547\":\"Q3E764\",\"3548\":\"Q3E772\",\"3549\":\"Q3E785\",\"3550\":\"Q3E790\",\"3551\":\"Q3E793\",\"3552\":\"Q3E795\",\"3553\":\"Q3E7A4\",\"3554\":\"Q3E7C1\",\"3555\":\"Q3E7Z5\",\"3556\":\"Q3E824\",\"3557\":\"Q3E830\",\"3558\":\"Q3E833\",\"3559\":\"Q3E846\",\"3560\":\"Q6Q546\",\"3561\":\"Q6Q547\",\"3562\":\"Q6Q560\",\"3563\":\"Q6WNK7\",\"3564\":\"Q86ZR7\",\"3565\":\"Q8J0M4\",\"3566\":\"Q8TGU7\",\"3567\":\"Q92316\",\"3568\":\"Q92317\",\"3569\":\"Q92331\",\"3570\":\"Q96VH5\",\"3571\":\"Q99176\",\"3572\":\"Q99177\",\"3573\":\"Q99181\",\"3574\":\"Q99186\",\"3575\":\"Q99189\",\"3576\":\"Q99190\",\"3577\":\"Q99207\",\"3578\":\"Q99216\",\"3579\":\"Q99220\",\"3580\":\"Q99222\",\"3581\":\"Q99247\",\"3582\":\"Q99252\",\"3583\":\"Q99257\",\"3584\":\"Q99258\",\"3585\":\"Q99260\",\"3586\":\"Q99271\",\"3587\":\"Q99278\",\"3588\":\"Q99287\",\"3589\":\"Q99288\",\"3590\":\"Q99297\",\"3591\":\"Q99314\",\"3592\":\"Q99316\",\"3593\":\"Q99321\",\"3594\":\"Q99332\",\"3595\":\"Q99369\",\"3596\":\"Q99382\",\"3597\":\"Q99383\",\"3598\":\"Q99385\",\"3599\":\"Q99394\",\"3600\":\"Q9P305\",\"3601\":\"Q9URQ5\"},\"Gene names\":{\"0\":\"A5Z2X5\",\"1\":\"STE2\",\"2\":\"SAL1\",\"3\":\"CET1\",\"4\":\"FOB1\",\"5\":\"RPS9A\",\"6\":\"COQ4\",\"7\":\"TY1B-H\",\"8\":\"THP2\",\"9\":\"CCW14\",\"10\":\"RPN13\",\"11\":\"O13585\",\"12\":\"RPL36B\",\"13\":\"MBF1\",\"14\":\"O43137\",\"15\":\"MDM35\",\"16\":\"TY1A-PR1;TY1A-A;TY1A-DR4;TY1A-NL2;TY1A-ML1\",\"17\":\"TIM9\",\"18\":\"SEM1\",\"19\":\"CYC1\",\"20\":\"QCR6\",\"21\":\"QCR7\",\"22\":\"CYB2\",\"23\":\"ADH1\",\"24\":\"TDH2\",\"25\":\"TDH3\",\"26\":\"COX1\",\"27\":\"COX2\",\"28\":\"COX5A\",\"29\":\"COX6\",\"30\":\"CCP1\",\"31\":\"SOD1\",\"32\":\"SOD2\",\"33\":\"HIS1\",\"34\":\"CDC28\",\"35\":\"CDC19\",\"36\":\"PGK1\",\"37\":\"PRC1\",\"38\":\"CAR1\",\"39\":\"HIS4\",\"40\":\"IPP1\",\"41\":\"ATP2\",\"42\":\"CIT1\",\"43\":\"TRP2\",\"44\":\"ENO1\",\"45\":\"ENO2\",\"46\":\"ILV1\",\"47\":\"TRP5\",\"48\":\"TRP3\",\"49\":\"TPI1\",\"50\":\"GPM1\",\"51\":\"MES1\",\"52\":\"INH1\",\"53\":\"RAS1\",\"54\":\"RAS2\",\"55\":\"YPT1\",\"56\":\"HTB2\",\"57\":\"HHF1\\/HHF2\",\"58\":\"VAR1\",\"59\":\"RPP2B\",\"60\":\"RPL28\",\"61\":\"RPS17B;RPS17A\",\"62\":\"TUB2\",\"63\":\"HSP82\",\"64\":\"TUF1\",\"65\":\"TEF1\\/TEF2\",\"66\":\"REP1\",\"67\":\"REP2\",\"68\":\"CBP2\",\"69\":\"AI1\",\"70\":\"AI2\",\"71\":\"URA3\",\"72\":\"CPA2\",\"73\":\"COX4\",\"74\":\"ADE4\",\"75\":\"RPO21\",\"76\":\"RPO31\",\"77\":\"ARG4\",\"78\":\"PAB1\",\"79\":\"ADE8\",\"80\":\"RPL24A\",\"81\":\"RPL25\",\"82\":\"AAC1\",\"83\":\"TOP1\",\"84\":\"THS1\",\"85\":\"DPS1\",\"86\":\"MSW1\",\"87\":\"HXK1\",\"88\":\"HXK2\",\"89\":\"CDC9\",\"90\":\"CDC25\",\"91\":\"POR1\",\"92\":\"HTA2;HTA1\",\"93\":\"PMA1;PMA2\",\"94\":\"ARG3\",\"95\":\"FUR4\",\"96\":\"RPP0\",\"97\":\"RPP1A\",\"98\":\"RPP2A\",\"99\":\"HEM2\",\"100\":\"CHO2\",\"101\":\"OPI3\",\"102\":\"SUP35\",\"103\":\"ATP4\",\"104\":\"MET6\",\"105\":\"RPL7A\",\"106\":\"RPL9A\",\"107\":\"RPL6B\",\"108\":\"RPL17A\",\"109\":\"RPL33A\",\"110\":\"RPL36A\",\"111\":\"RPL29\",\"112\":\"RPL15A\",\"113\":\"RPL22A\",\"114\":\"RPS3\",\"115\":\"RPS9B\",\"116\":\"RPS13\",\"117\":\"RPS31\",\"118\":\"TPK3\",\"119\":\"CDC36\",\"120\":\"CDC37\",\"121\":\"NOT3\",\"122\":\"PRT1\",\"123\":\"SCP160\",\"124\":\"MET17\",\"125\":\"ILV5\",\"126\":\"PDC1\",\"127\":\"CYC3\",\"128\":\"PIS1\",\"129\":\"LEU4\",\"130\":\"TPK2\",\"131\":\"RPS14A\",\"132\":\"DED1\",\"133\":\"SIR2\",\"134\":\"SIR3\",\"135\":\"CDC31\",\"136\":\"DCD1\",\"137\":\"HIP1\",\"138\":\"PDE2\",\"139\":\"RAD1\",\"140\":\"RAD52\",\"141\":\"RHO1\",\"142\":\"RHO2\",\"143\":\"SNF1\",\"144\":\"STE7\",\"145\":\"CDC21\",\"146\":\"TOP2\",\"147\":\"CMD1\",\"148\":\"RAD3\",\"149\":\"SPT3\",\"150\":\"CYT1\",\"151\":\"FAS1\",\"152\":\"ADK1\",\"153\":\"HIS5\",\"154\":\"TOM70\",\"155\":\"MST1\",\"156\":\"ADE57\",\"157\":\"ADE3\",\"158\":\"ADH3\",\"159\":\"ADR1\",\"160\":\"ATP1\",\"161\":\"CBP1\",\"162\":\"CBP6\",\"163\":\"COX9\",\"164\":\"COR1\",\"165\":\"QCR2\",\"166\":\"CPA1\",\"167\":\"URA2\",\"168\":\"CDC33\",\"169\":\"GDH1\",\"170\":\"HTS1\",\"171\":\"LEU1\",\"172\":\"MRS1\",\"173\":\"PEP4\",\"174\":\"PHO2\",\"175\":\"PHO4\",\"176\":\"DST1\",\"177\":\"PFY1\",\"178\":\"PUT2\",\"179\":\"ERG12\",\"180\":\"BCY1\",\"181\":\"RPS19B;RPS19A\",\"182\":\"SEC53\",\"183\":\"SES1\",\"184\":\"TRP4\",\"185\":\"ILV2\",\"186\":\"ARD1\",\"187\":\"SEC4\",\"188\":\"LYS2\",\"189\":\"RPC40\",\"190\":\"VAS1\",\"191\":\"CDC4\",\"192\":\"LTE1\",\"193\":\"MOD5\",\"194\":\"CAR2\",\"195\":\"CHS1\",\"196\":\"PBS2\",\"197\":\"RIP1\",\"198\":\"FUM1\",\"199\":\"MSF1\",\"200\":\"SPE1\",\"201\":\"CHO1\",\"202\":\"NUC1\",\"203\":\"RPB2\",\"204\":\"ERG20\",\"205\":\"QCR8\",\"206\":\"GPA1\",\"207\":\"ARO1\",\"208\":\"MSS18\",\"209\":\"LEU3\",\"210\":\"CYR1\",\"211\":\"CIT2\",\"212\":\"MYO1\",\"213\":\"GCD1\",\"214\":\"SUI3\",\"215\":\"PRB1\",\"216\":\"PUT1\",\"217\":\"ILS1\",\"218\":\"MIS1\",\"219\":\"ATP5\",\"220\":\"SWI1\",\"221\":\"KEX1\",\"222\":\"LPD1\",\"223\":\"TUB1\",\"224\":\"TUB3\",\"225\":\"CDC16\",\"226\":\"TRL1\",\"227\":\"RNR2\",\"228\":\"HEM1\",\"229\":\"SWI6\",\"230\":\"RPS25A;RPS25B\",\"231\":\"RPS21A\",\"232\":\"RPS22B;RPS22A\",\"233\":\"RPL11A\",\"234\":\"RPS28B\",\"235\":\"RPL27A;RPL27B\",\"236\":\"RPL31A\",\"237\":\"RPL31B\",\"238\":\"TY1B-LR3\",\"239\":\"TY1B-PR1\",\"240\":\"TY1B-PR2\",\"241\":\"P0C5N3\",\"242\":\"HAP1\",\"243\":\"SSC1\",\"244\":\"PBI2\",\"245\":\"YRF1-6;YRF1-7;YRF1-3;Q08995\",\"246\":\"YRF1-8;YRF1-5;YRF1-1\",\"247\":\"RPL20B;RPL20A\",\"248\":\"RPL43B;RPL43A\",\"249\":\"RPL42B;RPL42A\",\"250\":\"RPS23B;RPS23A\",\"251\":\"RPS24B;RPS24A\",\"252\":\"RPS30B;RPS30A\",\"253\":\"RPS4B;RPS4A\",\"254\":\"RPS6B;RPS6A\",\"255\":\"RPS8B;RPS8A\",\"256\":\"RPL23B;RPL23A\",\"257\":\"RPL1B;RPL1A\",\"258\":\"RPL2B;RPL2A\",\"259\":\"RPS11B;RPS11A\",\"260\":\"RPL18B;RPL18A\",\"261\":\"RPS16B;RPS16A\",\"262\":\"RPL12B;RPL12A\",\"263\":\"RPS18B;RPS18A\",\"264\":\"TY1A-PL;TY1A-LR2;TY1A-ER1;TY1A-DR6;TY1A-PR3;TY1A-LR4\",\"265\":\"CUP1-2;CUP1-1\",\"266\":\"RPL19B;RPL19A\",\"267\":\"RPL35B;RPL35A\",\"268\":\"SBP1\",\"269\":\"TIF1\\/TIF2\",\"270\":\"ADH4\",\"271\":\"PRI1\",\"272\":\"MAS1\",\"273\":\"MRS3\",\"274\":\"SSA1\",\"275\":\"SSA2\",\"276\":\"ERG11\",\"277\":\"RPP1B\",\"278\":\"SAM1\",\"279\":\"MRP1\",\"280\":\"MRP2\",\"281\":\"RPL4A\",\"282\":\"GPA2\",\"283\":\"PET54\",\"284\":\"MTF2\",\"285\":\"HOM3\",\"286\":\"HSF1\",\"287\":\"MAK16\",\"288\":\"RPA190\",\"289\":\"SEC7\",\"290\":\"ARF1\",\"291\":\"PYC1\",\"292\":\"NAM2\",\"293\":\"HEM13\",\"294\":\"ZWF1\",\"295\":\"CDC24\",\"296\":\"SSB1\",\"297\":\"PHO8\",\"298\":\"NHP6A\",\"299\":\"NHP6B\",\"300\":\"SEC12\",\"301\":\"BIK1\",\"302\":\"RNA1\",\"303\":\"TAF13\",\"304\":\"SCH9\",\"305\":\"MAS2\",\"306\":\"KAR1\",\"307\":\"RAP1\",\"308\":\"SST2\",\"309\":\"SIR4\",\"310\":\"PDR1\",\"311\":\"SUP45\",\"312\":\"WHI2\",\"313\":\"TCP1\",\"314\":\"BAR1\",\"315\":\"HMG1\",\"316\":\"HMG2\",\"317\":\"MRP13\",\"318\":\"MRP7\",\"319\":\"YPK1\",\"320\":\"LAT1\",\"321\":\"PGI1\",\"322\":\"RAD50\",\"323\":\"GCD2\",\"324\":\"STE6\",\"325\":\"PEP5\",\"326\":\"UNG1\",\"327\":\"SNF4\",\"328\":\"NAT1\",\"329\":\"SRS2\",\"330\":\"CAF20\",\"331\":\"KEX2\",\"332\":\"KIN1\",\"333\":\"KIN2\",\"334\":\"GLN4\",\"335\":\"PCT1\",\"336\":\"URA5\",\"337\":\"POL1\",\"338\":\"SPT15\",\"339\":\"RPO41\",\"340\":\"CAP2\",\"341\":\"STE12\",\"342\":\"PMR1\",\"343\":\"HOM2\",\"344\":\"MSI1\",\"345\":\"RSR1\",\"346\":\"INO4\",\"347\":\"DPM1\",\"348\":\"MRPL31\",\"349\":\"RPL30\",\"350\":\"RPL3\",\"351\":\"ABF1\",\"352\":\"CHS2\",\"353\":\"SNA3\",\"354\":\"FBA1\",\"355\":\"YAK1\",\"356\":\"KSS1\",\"357\":\"SAM35\",\"358\":\"RAD9\",\"359\":\"GCN3\",\"360\":\"GFA1\",\"361\":\"NMT1\",\"362\":\"CMP2\",\"363\":\"BPT1\",\"364\":\"CPR1\",\"365\":\"ARO3\",\"366\":\"APE1\",\"367\":\"SEC63\",\"368\":\"NSP1\",\"369\":\"MTF1\",\"370\":\"CYC8\",\"371\":\"TAL1\",\"372\":\"HSC82\",\"373\":\"MSD1\",\"374\":\"KRS1\",\"375\":\"AMD1\",\"376\":\"SEC23\",\"377\":\"SEC11\",\"378\":\"MSS116\",\"379\":\"POL3\",\"380\":\"GCN2\",\"381\":\"GUK1\",\"382\":\"IDI1\",\"383\":\"TRM1\",\"384\":\"FRS1\",\"385\":\"FRS2\",\"386\":\"NOP1\",\"387\":\"URA6\",\"388\":\"BGL2\",\"389\":\"STI1\",\"390\":\"UBC4\",\"391\":\"CKA1\",\"392\":\"MIP1\",\"393\":\"POL30\",\"394\":\"ABP1\",\"395\":\"PRP16\",\"396\":\"HSP26\",\"397\":\"THR4\",\"398\":\"VMA2\",\"399\":\"RPB3\",\"400\":\"PDA1\",\"401\":\"PDX1\",\"402\":\"KAR2\",\"403\":\"YEF3\",\"404\":\"CDC23\",\"405\":\"OM45\",\"406\":\"APA1\",\"407\":\"NCP1\",\"408\":\"HEM15\",\"409\":\"TUP1\",\"410\":\"SEN2\",\"411\":\"ALG1\",\"412\":\"RGP1\",\"413\":\"PFK1\",\"414\":\"PFK2\",\"415\":\"FUS3\",\"416\":\"FCY2\",\"417\":\"SEC2\",\"418\":\"RPL8A\",\"419\":\"CBF1\",\"420\":\"KAR3\",\"421\":\"SAC7\",\"422\":\"PHO85\",\"423\":\"VMA1\",\"424\":\"THR1\",\"425\":\"MDH1\",\"426\":\"TPM1\",\"427\":\"SRV2\",\"428\":\"PET123\",\"429\":\"HPR1\",\"430\":\"UGA1\",\"431\":\"GRX2\",\"432\":\"GLK1\",\"433\":\"SKI3\",\"434\":\"RPC31\",\"435\":\"CLC1\",\"436\":\"CPT1\",\"437\":\"PDI1\",\"438\":\"PET9\",\"439\":\"MDM10\",\"440\":\"SPO7\",\"441\":\"SNF5\",\"442\":\"ATP10\",\"443\":\"ARG8\",\"444\":\"FUR1\",\"445\":\"ART10\",\"446\":\"SEC18\",\"447\":\"STE4\",\"448\":\"STE18\",\"449\":\"SNF6\",\"450\":\"DDR48\",\"451\":\"COQ1\",\"452\":\"YPK2\",\"453\":\"DAP2\",\"454\":\"IRA1\",\"455\":\"CDC42\",\"456\":\"FAS2\",\"457\":\"GAP1\",\"458\":\"ARF2\",\"459\":\"IRA2\",\"460\":\"KGD2\",\"461\":\"RGR1\",\"462\":\"SAM2\",\"463\":\"ACO1\",\"464\":\"CKA2\",\"465\":\"COX11\",\"466\":\"MYO2\",\"467\":\"EXO70\",\"468\":\"GAL11\",\"469\":\"PRP6\",\"470\":\"PRP9\",\"471\":\"HNM1\",\"472\":\"UBR1\",\"473\":\"YAP1\",\"474\":\"PHO13\",\"475\":\"HSP60\",\"476\":\"YMR31\",\"477\":\"MRPL44\",\"478\":\"SEC59\",\"479\":\"TYR1\",\"480\":\"URA4\",\"481\":\"FPR1\",\"482\":\"MRPL33\",\"483\":\"PRP2\",\"484\":\"ZRC1\",\"485\":\"SFL1\",\"486\":\"SRP54\",\"487\":\"RPB4\",\"488\":\"RPB5\",\"489\":\"RPO26\",\"490\":\"RPB8\",\"491\":\"DBP3\",\"492\":\"HCA4\",\"493\":\"DBP5\",\"494\":\"PRI2\",\"495\":\"SUI2\",\"496\":\"MAK11\",\"497\":\"CKI1\",\"498\":\"CKS1\",\"499\":\"SIT4\",\"500\":\"SAR1\",\"501\":\"NUP1\",\"502\":\"VPS33\",\"503\":\"KGD1\",\"504\":\"OLE1\",\"505\":\"SPE2\",\"506\":\"ACE2\",\"507\":\"PRE10\",\"508\":\"SCL1\",\"509\":\"ADE2\",\"510\":\"CCA1\",\"511\":\"PWP1\",\"512\":\"ATP15\",\"513\":\"MSB1\",\"514\":\"UTR1\",\"515\":\"ISY1\",\"516\":\"OSM1\",\"517\":\"RNR1\",\"518\":\"REB1\",\"519\":\"CBP3\",\"520\":\"VPS1\",\"521\":\"COX10\",\"522\":\"DAL81\",\"523\":\"UBC1\",\"524\":\"MRPS28\",\"525\":\"SDH2\",\"526\":\"SEC62\",\"527\":\"SRM1\",\"528\":\"POL2\",\"529\":\"IDP1\",\"530\":\"OPI1\",\"531\":\"MCK1\",\"532\":\"KRE5\",\"533\":\"BAS1\",\"534\":\"SNF2\",\"535\":\"MDH2\",\"536\":\"ATP12\",\"537\":\"AEP2\",\"538\":\"CHC1\",\"539\":\"RPA135\",\"540\":\"RPB10\",\"541\":\"EPT1\",\"542\":\"PRE1\",\"543\":\"GAS1\",\"544\":\"XRN1\",\"545\":\"MSN1\",\"546\":\"AFT1\",\"547\":\"SSA4\",\"548\":\"VMA4\",\"549\":\"DBF2\",\"550\":\"KIN3\",\"551\":\"NPR1\",\"552\":\"SLY1\",\"553\":\"SEC22\",\"554\":\"SLY41\",\"555\":\"TRX1\",\"556\":\"VPS15\",\"557\":\"SEC15\",\"558\":\"RET1\",\"559\":\"RFA1\",\"560\":\"MRPL8\",\"561\":\"MRPL20\",\"562\":\"MSM1\",\"563\":\"SAN1\",\"564\":\"UBA1\",\"565\":\"CMK2\",\"566\":\"VPS34\",\"567\":\"SIN3\",\"568\":\"ESS1\",\"569\":\"ARG1\",\"570\":\"TRX2\",\"571\":\"BET1\",\"572\":\"APN1\",\"573\":\"HSP12\",\"574\":\"AIM17\",\"575\":\"SPA2\",\"576\":\"URE2\",\"577\":\"RPS1B\",\"578\":\"TKL1\",\"579\":\"TAF2\",\"580\":\"CPR2\",\"581\":\"CNA1\",\"582\":\"YCK1\",\"583\":\"YCK2\",\"584\":\"SGV1\",\"585\":\"HYP2\",\"586\":\"MRPL25\",\"587\":\"PRP28\",\"588\":\"MRS4\",\"589\":\"NAR1\",\"590\":\"AAT2\",\"591\":\"STE11\",\"592\":\"HXT2\",\"593\":\"PPH21\",\"594\":\"PPH22\",\"595\":\"SPT6\",\"596\":\"PRE9\",\"597\":\"PRE8\",\"598\":\"MIR1\",\"599\":\"VAN1\",\"600\":\"VPS3\",\"601\":\"TOM40\",\"602\":\"PRE7\",\"603\":\"EXG1\",\"604\":\"GPI12\",\"605\":\"SCO1\",\"606\":\"FPS1\",\"607\":\"VMA16\",\"608\":\"RPL24B\",\"609\":\"PHO3\",\"610\":\"SSD1\",\"611\":\"MCM3\",\"612\":\"SEC14\",\"613\":\"PRP22\",\"614\":\"DPB2\",\"615\":\"ERG8\",\"616\":\"PKC1\",\"617\":\"MNE1\",\"618\":\"DBP2\",\"619\":\"CAD1\",\"620\":\"GRR1\",\"621\":\"CLB2\",\"622\":\"UBP1\",\"623\":\"IFM1\",\"624\":\"MEF1\",\"625\":\"TSR4\",\"626\":\"PUP1\",\"627\":\"PTP1\",\"628\":\"LCB1\",\"629\":\"ERG6\",\"630\":\"MRM1\",\"631\":\"NAP1\",\"632\":\"SIS1\",\"633\":\"CNB1\",\"634\":\"RNA14\",\"635\":\"RNA15\",\"636\":\"SWI4\",\"637\":\"SCJ1\",\"638\":\"SAT4\",\"639\":\"CPR4\",\"640\":\"MSH3\",\"641\":\"PUF4\",\"642\":\"ERG4\",\"643\":\"CDC10\",\"644\":\"RVS161\",\"645\":\"STE50\",\"646\":\"SLM5\",\"647\":\"MRPL32\",\"648\":\"YCP4\",\"649\":\"P25351\",\"650\":\"NPP1\",\"651\":\"CTR86\",\"652\":\"BPH1\",\"653\":\"SNT1\",\"654\":\"ELO2\",\"655\":\"RRP43\",\"656\":\"PHO87\",\"657\":\"P25361\",\"658\":\"SED4\",\"659\":\"OCA4\",\"660\":\"RNQ1\",\"661\":\"RRP7\",\"662\":\"LSB5\",\"663\":\"GFD2\",\"664\":\"ADP1\",\"665\":\"TRX3\",\"666\":\"GRX1\",\"667\":\"NFS1\",\"668\":\"PRD1\",\"669\":\"AGP1\",\"670\":\"RHB1\",\"671\":\"RSA4\",\"672\":\"TY2A-C\",\"673\":\"TY2B-C\",\"674\":\"BOS1\",\"675\":\"USO1\",\"676\":\"KCC4\",\"677\":\"RPC53\",\"678\":\"RPS2\",\"679\":\"PUP3\",\"680\":\"RAD51\",\"681\":\"YDJ1\",\"682\":\"VMA3\",\"683\":\"SGF29\",\"684\":\"GBP2\",\"685\":\"BUD3\",\"686\":\"DCC1\",\"687\":\"RER1\",\"688\":\"MXR2\",\"689\":\"SRO9\",\"690\":\"MGR1\",\"691\":\"EMC1\",\"692\":\"POF1\",\"693\":\"PGS1\",\"694\":\"PBN1\",\"695\":\"SPB1\",\"696\":\"KRR1\",\"697\":\"MRC1\",\"698\":\"ILV6\",\"699\":\"P25617\",\"700\":\"CWH43\",\"701\":\"FEN2\",\"702\":\"SYP1\",\"703\":\"IMG1\",\"704\":\"BUD23\",\"705\":\"ARE1\",\"706\":\"P25631\",\"707\":\"RSC6\",\"708\":\"PWP2\",\"709\":\"P25639\",\"710\":\"ATG15\",\"711\":\"IMG2\",\"712\":\"PAT1\",\"713\":\"SRB8\",\"714\":\"CSM1\",\"715\":\"P25654\",\"716\":\"CDC39\",\"717\":\"CDC50\",\"718\":\"CDC48\",\"719\":\"CPR3\",\"720\":\"SPB4\",\"721\":\"MSH1\",\"722\":\"MSH2\",\"723\":\"RPL5\",\"724\":\"UGA3\",\"725\":\"BUB2\",\"726\":\"PPZ1\",\"727\":\"CDC60\",\"728\":\"YUR1\",\"729\":\"RFA2\",\"730\":\"RFA3\",\"731\":\"RPS5\",\"732\":\"RPL16A\",\"733\":\"RPL16B\",\"734\":\"RPS7A\",\"735\":\"RAD27\",\"736\":\"INO2\",\"737\":\"DPB3\",\"738\":\"APL1\",\"739\":\"NSR1\",\"740\":\"PHO91\",\"741\":\"URK1\",\"742\":\"CPS1\",\"743\":\"ADE1\",\"744\":\"CDC15\",\"745\":\"BUD14\",\"746\":\"COQ3\",\"747\":\"SPT5\",\"748\":\"COQ8\",\"749\":\"MIG1\",\"750\":\"PEP3\",\"751\":\"KRE2\",\"752\":\"KTR1\",\"753\":\"CNE1\",\"754\":\"ERV1\",\"755\":\"CIN8\",\"756\":\"NAM9\",\"757\":\"RPB9\",\"758\":\"RPC19\",\"759\":\"PRP45\",\"760\":\"POP5\",\"761\":\"GAR1\",\"762\":\"PPA2\",\"763\":\"IDH2\",\"764\":\"URA1\",\"765\":\"OXP1\",\"766\":\"URA7\",\"767\":\"CWP1\",\"768\":\"YJU3\",\"769\":\"CAP1\",\"770\":\"LAC1\",\"771\":\"YIM1\",\"772\":\"SBA1\",\"773\":\"PRR1\",\"774\":\"MSP1\",\"775\":\"KIP2\",\"776\":\"ARO2\",\"777\":\"MRP17\",\"778\":\"HEM3\",\"779\":\"SEC20\",\"780\":\"PEX3\",\"781\":\"EHD3\",\"782\":\"IDH1\",\"783\":\"CTS1\",\"784\":\"SUA7\",\"785\":\"BRF1\",\"786\":\"HRR25\",\"787\":\"BMH1\",\"788\":\"PEX4\",\"789\":\"BEM1\",\"790\":\"RPL8B\",\"791\":\"CHS3\",\"792\":\"PAP1\",\"793\":\"MCM2\",\"794\":\"SEC65\",\"795\":\"MCM5\",\"796\":\"TRR1\",\"797\":\"RIF1\",\"798\":\"CAM1\",\"799\":\"RAM2\",\"800\":\"ERG9\",\"801\":\"PMI40\",\"802\":\"ITR1\",\"803\":\"SEC1\",\"804\":\"FAA1\",\"805\":\"PRE2\",\"806\":\"PRE4\",\"807\":\"MCM4\",\"808\":\"NAM7\",\"809\":\"MRF1\",\"810\":\"GPI10\",\"811\":\"CRM1\",\"812\":\"ATP7\",\"813\":\"SNC1\",\"814\":\"DEG1\",\"815\":\"HOM6\",\"816\":\"RAD16\",\"817\":\"MRPL9\",\"818\":\"CYS3\",\"819\":\"SWC3\",\"820\":\"SYN8\",\"821\":\"FUN30\",\"822\":\"FUN26\",\"823\":\"PMT2\",\"824\":\"TPD3\",\"825\":\"CCR4\",\"826\":\"DEP1\",\"827\":\"VMA5\",\"828\":\"HSP104\",\"829\":\"TPS2\",\"830\":\"OCH1\",\"831\":\"ACB1\",\"832\":\"MSK1\",\"833\":\"SEC21\",\"834\":\"ARO7\",\"835\":\"MET22\",\"836\":\"GUT2\",\"837\":\"SIN4\",\"838\":\"PRO3\",\"839\":\"PRO1\",\"840\":\"MGM1\",\"841\":\"GLN1\",\"842\":\"ACH1\",\"843\":\"AFG1\",\"844\":\"PEP1\",\"845\":\"EFT1\\/EFT2\",\"846\":\"PYC2\",\"847\":\"DBF20\",\"848\":\"DGR2\",\"849\":\"YMC1\",\"850\":\"OAC1\",\"851\":\"MOT1\",\"852\":\"MSS51\",\"853\":\"NUD1\",\"854\":\"PSE1\",\"855\":\"RME1\",\"856\":\"HMX1\",\"857\":\"NDI1\",\"858\":\"VPH2\",\"859\":\"SRP21\",\"860\":\"HEM12\",\"861\":\"RPC82\",\"862\":\"IMP2'\",\"863\":\"ERG2\",\"864\":\"ERG3\",\"865\":\"MCM10\",\"866\":\"NTH1\",\"867\":\"IRE1\",\"868\":\"SPT14\",\"869\":\"SMY1\",\"870\":\"VMA6\",\"871\":\"TFC1\",\"872\":\"SAC1\",\"873\":\"MVD1\",\"874\":\"PUP2\",\"875\":\"SPC110\",\"876\":\"ARP2\",\"877\":\"YBT1\",\"878\":\"MRP20\",\"879\":\"MRP49\",\"880\":\"MET4\",\"881\":\"MDH3\",\"882\":\"SFP1\",\"883\":\"RIM1\",\"884\":\"ASF1\",\"885\":\"ARO4\",\"886\":\"BIO2\",\"887\":\"ATP11\",\"888\":\"APE2\",\"889\":\"CDC3\",\"890\":\"CDC11\",\"891\":\"DPH2\",\"892\":\"ERG24\",\"893\":\"ACP1\",\"894\":\"HYM1\",\"895\":\"HXT1\",\"896\":\"HXT3\",\"897\":\"HXT4\",\"898\":\"CDC12\",\"899\":\"DPH5\",\"900\":\"EFB1\",\"901\":\"FPR2\",\"902\":\"PDB1\",\"903\":\"EUG1\",\"904\":\"ERG1\",\"905\":\"GSH1\",\"906\":\"HSP150\",\"907\":\"HIR1\",\"908\":\"HIR2\",\"909\":\"GCD11\",\"910\":\"HOG1\",\"911\":\"KRE6\",\"912\":\"LYP1\",\"913\":\"MYO4\",\"914\":\"AEP1\",\"915\":\"NGG1\",\"916\":\"NHP2\",\"917\":\"RPN12\",\"918\":\"NIP1\",\"919\":\"NUP2\",\"920\":\"NDC1\",\"921\":\"GCD6\",\"922\":\"GCD7\",\"923\":\"CBF2\",\"924\":\"NAB2\",\"925\":\"PAN1\",\"926\":\"PET309\",\"927\":\"PRP19\",\"928\":\"PRP21\",\"929\":\"ECM25\",\"930\":\"ZUO1\",\"931\":\"DUR1,2\",\"932\":\"RPA12\",\"933\":\"SPT16\",\"934\":\"RPD3\",\"935\":\"CDC5\",\"936\":\"VPH1\",\"937\":\"SCM4\",\"938\":\"RPN2\",\"939\":\"SMI1\",\"940\":\"SNQ2\",\"941\":\"SRB4\",\"942\":\"SRB6\",\"943\":\"SIP1\",\"944\":\"SUA5\",\"945\":\"SUV3\",\"946\":\"CYS4\",\"947\":\"SRP40\",\"948\":\"STE14\",\"949\":\"SRB5\",\"950\":\"PUB1\",\"951\":\"SSE1\",\"952\":\"SWI3\",\"953\":\"STH1\",\"954\":\"GLC7\",\"955\":\"SAC6\",\"956\":\"TOR2\",\"957\":\"DSS4\",\"958\":\"SEC17\",\"959\":\"FBP26\",\"960\":\"MUD1\",\"961\":\"PET127\",\"962\":\"RTG1\",\"963\":\"RTG2\",\"964\":\"VMA8\",\"965\":\"RML2\",\"966\":\"FRD1\",\"967\":\"P32618\",\"968\":\"GDA1\",\"969\":\"UTR2\",\"970\":\"UTR4\",\"971\":\"RAD23\",\"972\":\"ANP1\",\"973\":\"PMD1\",\"974\":\"BRR2\",\"975\":\"GRX4\",\"976\":\"ECM32\",\"977\":\"CHD1\",\"978\":\"DNF1\",\"979\":\"KAP122\",\"980\":\"HBS1\",\"981\":\"NRP1\",\"982\":\"SFA1\",\"983\":\"TOA2\",\"984\":\"TFB1\",\"985\":\"ABD1\",\"986\":\"SCT1\",\"987\":\"MGM101\",\"988\":\"SLA1\",\"989\":\"FRE1\",\"990\":\"YSC83\",\"991\":\"AFG2\",\"992\":\"YME1\",\"993\":\"COT1\",\"994\":\"COX13\",\"995\":\"ELM1\",\"996\":\"EMP70\",\"997\":\"EMP24\",\"998\":\"ZRT1\",\"999\":\"FZF1\",\"1000\":\"GYP6\",\"1001\":\"MRE11\",\"1002\":\"TIM12\",\"1003\":\"NGR1\",\"1004\":\"NPL6\",\"1005\":\"ORC2\",\"1006\":\"GSP1\",\"1007\":\"PPG1\",\"1008\":\"BCS1\",\"1009\":\"VMA11\",\"1010\":\"YME2\",\"1011\":\"SEC6\",\"1012\":\"RAD5\",\"1013\":\"PEP12\",\"1014\":\"SEC8\",\"1015\":\"PTM1\",\"1016\":\"NFU1\",\"1017\":\"UGP1\",\"1018\":\"MRS6\",\"1019\":\"SSO1\",\"1020\":\"BEM3\",\"1021\":\"HFA1\",\"1022\":\"LIP5\",\"1023\":\"DLD1\",\"1024\":\"DRS1\",\"1025\":\"TRS65\",\"1026\":\"PRS1\",\"1027\":\"PDC2\",\"1028\":\"TIM23\",\"1029\":\"CYM1\",\"1030\":\"IMP3\",\"1031\":\"SKG6\",\"1032\":\"PTR2\",\"1033\":\"MRP4\",\"1034\":\"MRPL6\",\"1035\":\"RPS0A\",\"1036\":\"MNS1\",\"1037\":\"SMC1\",\"1038\":\"SMY2\",\"1039\":\"RPC34\",\"1040\":\"SUI1\",\"1041\":\"VAM7\",\"1042\":\"VPS17\",\"1043\":\"SPT4\",\"1044\":\"SEC61\",\"1045\":\"SRP101\",\"1046\":\"STE5\",\"1047\":\"YPT7\",\"1048\":\"MRT4\",\"1049\":\"UFD4\",\"1050\":\"PRP40\",\"1051\":\"ARC19\",\"1052\":\"UBC6\",\"1053\":\"RPT5\",\"1054\":\"RPT3\",\"1055\":\"RPT1\",\"1056\":\"SUR1\",\"1057\":\"PDR5\",\"1058\":\"CSE1\",\"1059\":\"CSE2\",\"1060\":\"DOM34\",\"1061\":\"MDL1\",\"1062\":\"MDL2\",\"1063\":\"CNS1\",\"1064\":\"BUD2\",\"1065\":\"DUT1\",\"1066\":\"CBF5\",\"1067\":\"P33324\",\"1068\":\"SNC2\",\"1069\":\"PPZ2\",\"1070\":\"SER1\",\"1071\":\"NTF2\",\"1072\":\"SEC3\",\"1073\":\"SLC1\",\"1074\":\"PRP8\",\"1075\":\"SKN1\",\"1076\":\"SLA2\",\"1077\":\"TFC4\",\"1078\":\"LHP1\",\"1079\":\"PGM1\",\"1080\":\"HSP78\",\"1081\":\"IXR1\",\"1082\":\"LOS1\",\"1083\":\"SPC29\",\"1084\":\"MFT1\",\"1085\":\"RPS1A\",\"1086\":\"TOM6\",\"1087\":\"HIS7\",\"1088\":\"MSN4\",\"1089\":\"SOF1\",\"1090\":\"PAD1\",\"1091\":\"TRM2\",\"1092\":\"SEC66\",\"1093\":\"NPL4\",\"1094\":\"MRPS5\",\"1095\":\"WBP1\",\"1096\":\"PMT1\",\"1097\":\"TIP20\",\"1098\":\"GCN1\",\"1099\":\"PET112\",\"1100\":\"STE13\",\"1101\":\"NUF2\",\"1102\":\"NIC96\",\"1103\":\"LTV1\",\"1104\":\"RPB7\",\"1105\":\"VPS35\",\"1106\":\"TFC3\",\"1107\":\"STO1\",\"1108\":\"SRB2\",\"1109\":\"TGL1\",\"1110\":\"TIF3\",\"1111\":\"EDE1\",\"1112\":\"PIN4\",\"1113\":\"SAS3\",\"1114\":\"TOD6\",\"1115\":\"P34220\",\"1116\":\"PTC3\",\"1117\":\"PTH2\",\"1118\":\"SHP1\",\"1119\":\"YEL1\",\"1120\":\"SKT5\",\"1121\":\"PRX1\",\"1122\":\"MTR2\",\"1123\":\"COY1\",\"1124\":\"LST4\",\"1125\":\"ZRT3\",\"1126\":\"URB1\",\"1127\":\"HCS1\",\"1128\":\"HSL1\",\"1129\":\"UTP11\",\"1130\":\"P34248\",\"1131\":\"SEG2\",\"1132\":\"KTI12\",\"1133\":\"BMH2\",\"1134\":\"FAB1\",\"1135\":\"SCD5\",\"1136\":\"TSA1\",\"1137\":\"WHI3\",\"1138\":\"MOT2\",\"1139\":\"PEX5\",\"1140\":\"YUH1\",\"1141\":\"TOR1\",\"1142\":\"CPR5\",\"1143\":\"SPT7\",\"1144\":\"RRP1\",\"1145\":\"SSS1\",\"1146\":\"TOM20\",\"1147\":\"APS1\",\"1148\":\"AST1\",\"1149\":\"SQT1\",\"1150\":\"TAF14\",\"1151\":\"MDJ1\",\"1152\":\"UTP20\",\"1153\":\"RER2\",\"1154\":\"GCS1\",\"1155\":\"THI80\",\"1156\":\"CSG2\",\"1157\":\"SKI2\",\"1158\":\"SPT10\",\"1159\":\"SPT23\",\"1160\":\"LRG1\",\"1161\":\"TMA19\",\"1162\":\"RPC25\",\"1163\":\"MRP8\",\"1164\":\"YET1\",\"1165\":\"MNR2\",\"1166\":\"P35725\",\"1167\":\"MPE1\",\"1168\":\"NUP120\",\"1169\":\"DEF1\",\"1170\":\"ASK1\",\"1171\":\"SFK1\",\"1172\":\"BDF1\",\"1173\":\"KES1\",\"1174\":\"SWH1\",\"1175\":\"MRPL38\",\"1176\":\"RPS27B;RPS27A\",\"1177\":\"OCT1\",\"1178\":\"APL2\",\"1179\":\"MYO3\",\"1180\":\"SRY1\",\"1181\":\"TEF4\",\"1182\":\"DHR2\",\"1183\":\"YNK1\",\"1184\":\"MAE1\",\"1185\":\"YKT6\",\"1186\":\"LHS1\",\"1187\":\"VPS21\",\"1188\":\"YPT52\",\"1189\":\"SIS2\",\"1190\":\"TPO5\",\"1191\":\"COS9\",\"1192\":\"YRA2\",\"1193\":\"DOA1\",\"1194\":\"EMC3\",\"1195\":\"EAP1\",\"1196\":\"MIA40\",\"1197\":\"SDS22\",\"1198\":\"SNU114\",\"1199\":\"EBP2\",\"1200\":\"MCD4\",\"1201\":\"ELF1\",\"1202\":\"RSM22\",\"1203\":\"SRP102\",\"1204\":\"NNR2\",\"1205\":\"MCR1\",\"1206\":\"AVT3\",\"1207\":\"CMC1\",\"1208\":\"SHE2\",\"1209\":\"PMU1\",\"1210\":\"CAB3\",\"1211\":\"RRP14\",\"1212\":\"PSG1\",\"1213\":\"P36083\",\"1214\":\"MUD2\",\"1215\":\"STB6\",\"1216\":\"P36088\",\"1217\":\"ANR2\",\"1218\":\"DCW1\",\"1219\":\"SPC42\",\"1220\":\"VPS24\",\"1221\":\"TUL1\",\"1222\":\"TFA1\",\"1223\":\"TCD2\",\"1224\":\"PAN3\",\"1225\":\"P36103\",\"1226\":\"SWD2\",\"1227\":\"BYE1\",\"1228\":\"AUR1\",\"1229\":\"DID4\",\"1230\":\"PRY2\",\"1231\":\"MIC60\",\"1232\":\"P36114\",\"1233\":\"VPS51\",\"1234\":\"ALY1\",\"1235\":\"RQT4\",\"1236\":\"DBP7\",\"1237\":\"RPC37\",\"1238\":\"BCH2\",\"1239\":\"SAP190\",\"1240\":\"SET3\",\"1241\":\"SPO14\",\"1242\":\"CAF4\",\"1243\":\"SPC34\",\"1244\":\"KAE1\",\"1245\":\"UTH1\",\"1246\":\"SHB17\",\"1247\":\"PET10\",\"1248\":\"FMP46\",\"1249\":\"UTP30\",\"1250\":\"TFA2\",\"1251\":\"LAS1\",\"1252\":\"PAM17\",\"1253\":\"GPT2\",\"1254\":\"BET3\",\"1255\":\"P36151\",\"1256\":\"DRE2\",\"1257\":\"AIM29\",\"1258\":\"TRZ1\",\"1259\":\"RPF2\",\"1260\":\"NUP133\",\"1261\":\"OMA1\",\"1262\":\"TVP38\",\"1263\":\"TGL4\",\"1264\":\"PXL1\",\"1265\":\"ESL2\",\"1266\":\"SKG1\",\"1267\":\"TYS1\",\"1268\":\"MRPL3\",\"1269\":\"MRPL4\",\"1270\":\"MRPL7\",\"1271\":\"MRPL10\",\"1272\":\"MRPL11\",\"1273\":\"MRPL15\",\"1274\":\"MRPL24\",\"1275\":\"MRPL27\",\"1276\":\"MRPL28\",\"1277\":\"MRPL17\",\"1278\":\"MRPL36\",\"1279\":\"MRPL40\",\"1280\":\"PIM1\",\"1281\":\"GEF1\",\"1282\":\"ABZ1\",\"1283\":\"SOL2\",\"1284\":\"P37263\",\"1285\":\"CBP4\",\"1286\":\"SHM2\",\"1287\":\"SHM1\",\"1288\":\"NAT2\",\"1289\":\"STV1\",\"1290\":\"STT4\",\"1291\":\"SDH4\",\"1292\":\"QCR10\",\"1293\":\"APE3\",\"1294\":\"GLY1\",\"1295\":\"PAM1\",\"1296\":\"CCL1\",\"1297\":\"VRP1\",\"1298\":\"NOP4\",\"1299\":\"AAP1\",\"1300\":\"ADE17\",\"1301\":\"ASC1\",\"1302\":\"AHP1\",\"1303\":\"BOI1\",\"1304\":\"CDC27\",\"1305\":\"RPL32\",\"1306\":\"PRS4\",\"1307\":\"MRPL16\",\"1308\":\"RIB1\",\"1309\":\"GRX7\",\"1310\":\"MNN2\",\"1311\":\"YPK3\",\"1312\":\"ETR1\",\"1313\":\"HMT1\",\"1314\":\"PDX3\",\"1315\":\"ATP3\",\"1316\":\"YRO2\",\"1317\":\"AKL1\",\"1318\":\"P38081\",\"1319\":\"BAP2\",\"1320\":\"TAT1\",\"1321\":\"RDH54\",\"1322\":\"YMC2\",\"1323\":\"GRS1\",\"1324\":\"PTC4\",\"1325\":\"ATG42\",\"1326\":\"MEC1\",\"1327\":\"MAK5\",\"1328\":\"ADH5\",\"1329\":\"ARA1\",\"1330\":\"ARL1\",\"1331\":\"MRPS9\",\"1332\":\"POL12\",\"1333\":\"ECM31\",\"1334\":\"RIM2\",\"1335\":\"TAF5\",\"1336\":\"KTR3\",\"1337\":\"KTR4\",\"1338\":\"MCM7\",\"1339\":\"PCS60\",\"1340\":\"ROT2\",\"1341\":\"LDH1\",\"1342\":\"GPX2\",\"1343\":\"ISW1\",\"1344\":\"RIB5\",\"1345\":\"YPT10\",\"1346\":\"DUG2\",\"1347\":\"PBP2\",\"1348\":\"CTP1\",\"1349\":\"APM3\",\"1350\":\"MIX23\",\"1351\":\"SRO77\",\"1352\":\"SEA4\",\"1353\":\"RTG3\",\"1354\":\"SFT2\",\"1355\":\"ECM21\",\"1356\":\"BNA4\",\"1357\":\"BRN1\",\"1358\":\"MRX3\",\"1359\":\"MAP2\",\"1360\":\"MRP21\",\"1361\":\"P38177\",\"1362\":\"ALG3\",\"1363\":\"P38180\",\"1364\":\"NUP170\",\"1365\":\"UBP13\",\"1366\":\"FUI1\",\"1367\":\"P38197\",\"1368\":\"HEK2\",\"1369\":\"P38202\",\"1370\":\"LSM2\",\"1371\":\"RRN10\",\"1372\":\"NCL1\",\"1373\":\"RFT1\",\"1374\":\"POP8\",\"1375\":\"LDB7\",\"1376\":\"RCR1\",\"1377\":\"DSF2\",\"1378\":\"KAP104\",\"1379\":\"OLA1\",\"1380\":\"CDS1\",\"1381\":\"FAT1\",\"1382\":\"CST26\",\"1383\":\"QDR3\",\"1384\":\"TCM62\",\"1385\":\"ZTA1\",\"1386\":\"RFS1\",\"1387\":\"MUM2\",\"1388\":\"UBP14\",\"1389\":\"TRM7\",\"1390\":\"ECM2\",\"1391\":\"ALG14\",\"1392\":\"PFF1\",\"1393\":\"SLM4\",\"1394\":\"ECM33\",\"1395\":\"RPG1\",\"1396\":\"IST2\",\"1397\":\"RFC5\",\"1398\":\"PBY1\",\"1399\":\"RXT2\",\"1400\":\"P38256\",\"1401\":\"FES1\",\"1402\":\"EXO84\",\"1403\":\"SIF2\",\"1404\":\"PHO88\",\"1405\":\"AIM3\",\"1406\":\"OPY1\",\"1407\":\"SHE3\",\"1408\":\"HSL7\",\"1409\":\"BMT2\",\"1410\":\"APD1\",\"1411\":\"IFA38\",\"1412\":\"TOS1\",\"1413\":\"EXO5\",\"1414\":\"EHT1\",\"1415\":\"FZO1\",\"1416\":\"MBA1\",\"1417\":\"GDT1\",\"1418\":\"NTC20\",\"1419\":\"MED8\",\"1420\":\"P38306\",\"1421\":\"FTH1\",\"1422\":\"SDS24\",\"1423\":\"P38318\",\"1424\":\"P38321\",\"1425\":\"MCX1\",\"1426\":\"OM14\",\"1427\":\"ARC40\",\"1428\":\"VHC1\",\"1429\":\"P38330\",\"1430\":\"P38331\",\"1431\":\"ENP1\",\"1432\":\"TRS20\",\"1433\":\"MTC4\",\"1434\":\"RGD1\",\"1435\":\"TAE1\",\"1436\":\"MIC12\",\"1437\":\"TSC10\",\"1438\":\"REI1\",\"1439\":\"SDH8\",\"1440\":\"HSM3\",\"1441\":\"UBX7\",\"1442\":\"PAF1\",\"1443\":\"SSH1\",\"1444\":\"P38355\",\"1445\":\"BSD2\",\"1446\":\"TPS3\",\"1447\":\"TSL1\",\"1448\":\"CUE1\",\"1449\":\"TIF5\",\"1450\":\"LEO1\",\"1451\":\"MGE1\",\"1452\":\"YPT31\",\"1453\":\"ERG7\",\"1454\":\"RIM11\",\"1455\":\"PRS2\",\"1456\":\"RCK2\",\"1457\":\"PRE3\",\"1458\":\"GUA1\",\"1459\":\"CBR1\",\"1460\":\"URA8\",\"1461\":\"PCM1\",\"1462\":\"RFC3\",\"1463\":\"RFC1\",\"1464\":\"FKS1\",\"1465\":\"MMS21\",\"1466\":\"GLO3\",\"1467\":\"SRP68\",\"1468\":\"SRP72\",\"1469\":\"PRS3\",\"1470\":\"KSP1\",\"1471\":\"KIC1\",\"1472\":\"MSC7\",\"1473\":\"IMD2\",\"1474\":\"PPX1\",\"1475\":\"RPS20\",\"1476\":\"LAG1\",\"1477\":\"DIA4\",\"1478\":\"DED81\",\"1479\":\"P38708\",\"1480\":\"INM1\",\"1481\":\"RRP3\",\"1482\":\"OSH3\",\"1483\":\"MSR1\",\"1484\":\"GRE3\",\"1485\":\"P38716\",\"1486\":\"SIP3\",\"1487\":\"DBP8\",\"1488\":\"GND1\",\"1489\":\"EFM1\",\"1490\":\"GOS1\",\"1491\":\"ECM29\",\"1492\":\"NPR3\",\"1493\":\"P38745\",\"1494\":\"YLF2\",\"1495\":\"OTU2\",\"1496\":\"P38750\",\"1497\":\"HSE1\",\"1498\":\"RPL14B;RPL14A\",\"1499\":\"OSH7\",\"1500\":\"TCD1\",\"1501\":\"TDA3\",\"1502\":\"VPS29\",\"1503\":\"RPN1\",\"1504\":\"YHI9\",\"1505\":\"RRM3\",\"1506\":\"PIH1\",\"1507\":\"BRL1\",\"1508\":\"RRF1\",\"1509\":\"P38775\",\"1510\":\"FSH1\",\"1511\":\"SMF2\",\"1512\":\"CIC1\",\"1513\":\"RSC30\",\"1514\":\"MED6\",\"1515\":\"VMA22\",\"1516\":\"RPP1\",\"1517\":\"PAN5\",\"1518\":\"SSZ1\",\"1519\":\"SSF1\",\"1520\":\"HTD2\",\"1521\":\"DYS1\",\"1522\":\"RRP4\",\"1523\":\"TRM5\",\"1524\":\"QNS1\",\"1525\":\"PTC7\",\"1526\":\"NMD2\",\"1527\":\"P38799\",\"1528\":\"LRP1\",\"1529\":\"IPI1\",\"1530\":\"RPF1\",\"1531\":\"P38809\",\"1532\":\"SFB3\",\"1533\":\"TRA1\",\"1534\":\"GEP4\",\"1535\":\"BIG1\",\"1536\":\"SBE22\",\"1537\":\"YPT35\",\"1538\":\"TRR2\",\"1539\":\"GGA2\",\"1540\":\"ERP5\",\"1541\":\"UBA4\",\"1542\":\"APE4\",\"1543\":\"BZZ1\",\"1544\":\"DMA1\",\"1545\":\"TOM71\",\"1546\":\"ORC6\",\"1547\":\"LSM12\",\"1548\":\"P38833\",\"1549\":\"ECM14\",\"1550\":\"NSG1\",\"1551\":\"ARO9\",\"1552\":\"CHS7\",\"1553\":\"CRP1\",\"1554\":\"RTT107\",\"1555\":\"LAM1\",\"1556\":\"KEL1\",\"1557\":\"TDA11\",\"1558\":\"YAP1801\",\"1559\":\"SOL3\",\"1560\":\"MTG2\",\"1561\":\"NMD3\",\"1562\":\"SPC97\",\"1563\":\"P38870\",\"1564\":\"KOG1\",\"1565\":\"IKI1\",\"1566\":\"GPI16\",\"1567\":\"LNP1\",\"1568\":\"EGD2\",\"1569\":\"NVJ1\",\"1570\":\"UTP9\",\"1571\":\"RIX1\",\"1572\":\"AIM18\",\"1573\":\"AIM46\",\"1574\":\"RPN10\",\"1575\":\"MNL1\",\"1576\":\"SKN7\",\"1577\":\"SET5\",\"1578\":\"BAT1\",\"1579\":\"RPB11\",\"1580\":\"RTS1\",\"1581\":\"SPP41\",\"1582\":\"CYC2\",\"1583\":\"HSP10\",\"1584\":\"FPR3\",\"1585\":\"TIF11\",\"1586\":\"FAD1\",\"1587\":\"SPT8\",\"1588\":\"MLH1\",\"1589\":\"HRB1\",\"1590\":\"SMF1\",\"1591\":\"AXL2\",\"1592\":\"PMC1\",\"1593\":\"CKB2\",\"1594\":\"SSN2\",\"1595\":\"VPS45\",\"1596\":\"BFR1\",\"1597\":\"IPT1\",\"1598\":\"PET100\",\"1599\":\"VPS41\",\"1600\":\"RRP8\",\"1601\":\"TVP23\",\"1602\":\"VTC5\",\"1603\":\"TAT2\",\"1604\":\"SEC31\",\"1605\":\"PNT1\",\"1606\":\"HAL5\",\"1607\":\"ADE6\",\"1608\":\"SRP14\",\"1609\":\"ASP1\",\"1610\":\"TEM1\",\"1611\":\"GGC1\",\"1612\":\"SMC2\",\"1613\":\"SUR2\",\"1614\":\"FET3\",\"1615\":\"MSS4\",\"1616\":\"CCC2\",\"1617\":\"NAB3\",\"1618\":\"LYS1\",\"1619\":\"LYS9\",\"1620\":\"UME6\",\"1621\":\"FAA3\",\"1622\":\"HXT7;HXT6\",\"1623\":\"KRE9\",\"1624\":\"PSD1\",\"1625\":\"STT3\",\"1626\":\"POP2\",\"1627\":\"DUN1\",\"1628\":\"AKR1\",\"1629\":\"BEM4\",\"1630\":\"GAA1\",\"1631\":\"END3\",\"1632\":\"MET30\",\"1633\":\"STM1\",\"1634\":\"MPT5\",\"1635\":\"SSN3\",\"1636\":\"CCT2\",\"1637\":\"CCT3\",\"1638\":\"CCT4\",\"1639\":\"CCT6\",\"1640\":\"PCF11\",\"1641\":\"RGA1\",\"1642\":\"CAJ1\",\"1643\":\"XDJ1\",\"1644\":\"COX14\",\"1645\":\"PIK1\",\"1646\":\"PLB1\",\"1647\":\"MNN1\",\"1648\":\"MNN9\",\"1649\":\"YCF1\",\"1650\":\"VMA7\",\"1651\":\"DSS1\",\"1652\":\"TIM17\",\"1653\":\"RPS14B\",\"1654\":\"DHH1\",\"1655\":\"FHL1\",\"1656\":\"ILV3\",\"1657\":\"P39523\",\"1658\":\"DRS2\",\"1659\":\"CEM1\",\"1660\":\"LAA1\",\"1661\":\"RCY1\",\"1662\":\"ACO2\",\"1663\":\"PHO90\",\"1664\":\"UBP12\",\"1665\":\"P39542\",\"1666\":\"UIP3\",\"1667\":\"KTD1\",\"1668\":\"MST28;MST27\",\"1669\":\"YHB1\",\"1670\":\"MEF2\",\"1671\":\"MBP1\",\"1672\":\"PRP39\",\"1673\":\"NPT1\",\"1674\":\"POM152\",\"1675\":\"MET10\",\"1676\":\"VPS8\",\"1677\":\"ERP2\",\"1678\":\"NUP60\",\"1679\":\"SEN34\",\"1680\":\"BDH1\",\"1681\":\"ECM1\",\"1682\":\"GPB2\",\"1683\":\"PEX22\",\"1684\":\"FLC2\",\"1685\":\"OAF1\",\"1686\":\"AIM2\",\"1687\":\"GEM1\",\"1688\":\"SPC72\",\"1689\":\"BOL3\",\"1690\":\"GCV3\",\"1691\":\"ERV46\",\"1692\":\"RBG1\",\"1693\":\"FUN12\",\"1694\":\"GIP4\",\"1695\":\"SEC72\",\"1696\":\"RVS167\",\"1697\":\"NOC2\",\"1698\":\"VPS52\",\"1699\":\"NPR2\",\"1700\":\"AFG3\",\"1701\":\"SSO2\",\"1702\":\"PTI1\",\"1703\":\"SLN1\",\"1704\":\"SNF7\",\"1705\":\"SSP120\",\"1706\":\"TIF4631\",\"1707\":\"TIF4632\",\"1708\":\"RPS26A\",\"1709\":\"RSP5\",\"1710\":\"AST2\",\"1711\":\"PAC1\",\"1712\":\"OXA1\",\"1713\":\"YEA6\",\"1714\":\"SAH1\",\"1715\":\"SAP1\",\"1716\":\"RPH1\",\"1717\":\"GDI1\",\"1718\":\"BEM2\",\"1719\":\"YCK3\",\"1720\":\"AIM10\",\"1721\":\"PTC2\",\"1722\":\"VAC8\",\"1723\":\"BOI2\",\"1724\":\"DLD3\",\"1725\":\"HPA3\",\"1726\":\"HAT2\",\"1727\":\"POL5\",\"1728\":\"SPF1\",\"1729\":\"SNU13\",\"1730\":\"GEA2\",\"1731\":\"PXP1\",\"1732\":\"EAF5\",\"1733\":\"GTT3\",\"1734\":\"EDC3\",\"1735\":\"MIT1\",\"1736\":\"GIM4\",\"1737\":\"IRC22\",\"1738\":\"NOP16\",\"1739\":\"FMP52\",\"1740\":\"YND1\",\"1741\":\"NUG1\",\"1742\":\"HEM14\",\"1743\":\"BIM1\",\"1744\":\"ISC1\",\"1745\":\"RPN3\",\"1746\":\"SMB1\",\"1747\":\"P40022\",\"1748\":\"ARB1\",\"1749\":\"KRE29\",\"1750\":\"MXR1\",\"1751\":\"ERG28\",\"1752\":\"TPA1\",\"1753\":\"RSM18\",\"1754\":\"PIC2\",\"1755\":\"HMF1\",\"1756\":\"PCL6\",\"1757\":\"FCY21\",\"1758\":\"THO1\",\"1759\":\"VTC1\",\"1760\":\"ALD5\",\"1761\":\"PTP3\",\"1762\":\"MRX1\",\"1763\":\"ICP55\",\"1764\":\"AIM9\",\"1765\":\"SER3\",\"1766\":\"UTP7\",\"1767\":\"GET2\",\"1768\":\"DOT6\",\"1769\":\"TSC11\",\"1770\":\"NUP157\",\"1771\":\"GLE2\",\"1772\":\"KAP123\",\"1773\":\"LSM4\",\"1774\":\"TMN3\",\"1775\":\"SHO1\",\"1776\":\"SCS2\",\"1777\":\"NSA2\",\"1778\":\"LCP5\",\"1779\":\"P40081\",\"1780\":\"COX15\",\"1781\":\"DDI1\",\"1782\":\"FTR1\",\"1783\":\"LSM5\",\"1784\":\"SCC4\",\"1785\":\"PEA2\",\"1786\":\"P40093\",\"1787\":\"COG3\",\"1788\":\"BUR6\",\"1789\":\"FMP10\",\"1790\":\"GPP2\",\"1791\":\"SSB2\",\"1792\":\"MGS1\",\"1793\":\"PPN2\",\"1794\":\"IES2\",\"1795\":\"PEX17\",\"1796\":\"RRG9\",\"1797\":\"VID27\",\"1798\":\"P40159\",\"1799\":\"RIO2\",\"1800\":\"RTT106\",\"1801\":\"NNR1\",\"1802\":\"MMF1\",\"1803\":\"CCS1\",\"1804\":\"JLP2\",\"1805\":\"ERG29\",\"1806\":\"SIP5\",\"1807\":\"RPL13B\",\"1808\":\"NDE1\",\"1809\":\"TIF34\",\"1810\":\"P40218\",\"1811\":\"PRE5\",\"1812\":\"PRE6\",\"1813\":\"TGL3\",\"1814\":\"KHA1\",\"1815\":\"CYB5\",\"1816\":\"SSM4\",\"1817\":\"ELO3\",\"1818\":\"RPT2\",\"1819\":\"YTA6\",\"1820\":\"PEP8\",\"1821\":\"RFC4\",\"1822\":\"YTA7\",\"1823\":\"YTA12\",\"1824\":\"VPS27\",\"1825\":\"LRO1\",\"1826\":\"LTP1\",\"1827\":\"RFC2\",\"1828\":\"ALG5\",\"1829\":\"ALG8\",\"1830\":\"RAD26\",\"1831\":\"ATF1\",\"1832\":\"NTA1\",\"1833\":\"PGD1\",\"1834\":\"SEC9\",\"1835\":\"JEM1\",\"1836\":\"ARG2\",\"1837\":\"UTP18\",\"1838\":\"P40363\",\"1839\":\"MPM1\",\"1840\":\"DLS1\",\"1841\":\"LAS21\",\"1842\":\"NUP82\",\"1843\":\"RIC1\",\"1844\":\"CCT5\",\"1845\":\"TPM2\",\"1846\":\"ATM1\",\"1847\":\"RPC10\",\"1848\":\"VTH2;VTH1\",\"1849\":\"P40449\",\"1850\":\"BNR1\",\"1851\":\"COA1\",\"1852\":\"UBP7\",\"1853\":\"ESL1\",\"1854\":\"MLP2\",\"1855\":\"PAN6\",\"1856\":\"NDC80\",\"1857\":\"TMA108\",\"1858\":\"VHS2\",\"1859\":\"FKH1\",\"1860\":\"ASG1\",\"1861\":\"TAO3\",\"1862\":\"MET18\",\"1863\":\"RRT14\",\"1864\":\"AYR1\",\"1865\":\"SIM1\",\"1866\":\"PRM5\",\"1867\":\"NUP159\",\"1868\":\"POR2\",\"1869\":\"HOS4\",\"1870\":\"HPM1\",\"1871\":\"SEC24\",\"1872\":\"P40483\",\"1873\":\"MOB1\",\"1874\":\"SLM1\",\"1875\":\"DPH1\",\"1876\":\"FMC1\",\"1877\":\"PRK1\",\"1878\":\"LYS12\",\"1879\":\"RSM25\",\"1880\":\"UTP25\",\"1881\":\"ICE2\",\"1882\":\"AVT7\",\"1883\":\"KTR7\",\"1884\":\"SDS3\",\"1885\":\"CAB2\",\"1886\":\"AIR1\",\"1887\":\"P40508\",\"1888\":\"SEC28\",\"1889\":\"SER33\",\"1890\":\"MAM33\",\"1891\":\"P40514\",\"1892\":\"FIS1\",\"1893\":\"EFM4\",\"1894\":\"YRB2\",\"1895\":\"ARC15\",\"1896\":\"VHR1\",\"1897\":\"RPL34A;RPL34B\",\"1898\":\"DFG10\",\"1899\":\"NEO1\",\"1900\":\"SYG1\",\"1901\":\"AGE2\",\"1902\":\"PKP1\",\"1903\":\"GVP36\",\"1904\":\"TED1\",\"1905\":\"CST6\",\"1906\":\"EMC5\",\"1907\":\"IRR1\",\"1908\":\"HIS6\",\"1909\":\"FAF1\",\"1910\":\"SNL1\",\"1911\":\"MNT3\",\"1912\":\"DOT5\",\"1913\":\"EPS1\",\"1914\":\"SGN1\",\"1915\":\"AIM21\",\"1916\":\"DJP1\",\"1917\":\"EGH1\",\"1918\":\"MGA2\",\"1919\":\"P40579\",\"1920\":\"IRC24\",\"1921\":\"HYR1\",\"1922\":\"GTT1\",\"1923\":\"RLP7\",\"1924\":\"ALA1\",\"1925\":\"MKT1\",\"1926\":\"AXL1\",\"1927\":\"SAP185\",\"1928\":\"MRPL49\",\"1929\":\"REE1\",\"1930\":\"OPT1\",\"1931\":\"CHS6\",\"1932\":\"GTS1\",\"1933\":\"MVP1\",\"1934\":\"PHB1\",\"1935\":\"CEP3\",\"1936\":\"LCB2\",\"1937\":\"LYS14\",\"1938\":\"CDC1\",\"1939\":\"FET4\",\"1940\":\"GSC2\",\"1941\":\"MSS2\",\"1942\":\"NOP2\",\"1943\":\"ARF3\",\"1944\":\"RPL33B\",\"1945\":\"RPS29A\",\"1946\":\"RPS29B\",\"1947\":\"GPP1\",\"1948\":\"LST8\",\"1949\":\"ERG10\",\"1950\":\"OST1\",\"1951\":\"BUD6\",\"1952\":\"GAB1\",\"1953\":\"CAT5\",\"1954\":\"MMM1\",\"1955\":\"RPL10\",\"1956\":\"VMA13\",\"1957\":\"SEC26\",\"1958\":\"SEC27\",\"1959\":\"POP1\",\"1960\":\"FKH2\",\"1961\":\"GCD10\",\"1962\":\"BAP3\",\"1963\":\"GLC8\",\"1964\":\"DIM1\",\"1965\":\"BNI1\",\"1966\":\"IME4\",\"1967\":\"UFE1\",\"1968\":\"TFG1\",\"1969\":\"TFG2\",\"1970\":\"TES1\",\"1971\":\"MAF1\",\"1972\":\"GPD2\",\"1973\":\"YRB1\",\"1974\":\"GLR1\",\"1975\":\"PSA1\",\"1976\":\"MEP2\",\"1977\":\"REF2\",\"1978\":\"EGT2\",\"1979\":\"LEM3\",\"1980\":\"VNX1\",\"1981\":\"P42840\",\"1982\":\"PFS2\",\"1983\":\"EMW1\",\"1984\":\"ZIM17\",\"1985\":\"STB1\",\"1986\":\"KRI1\",\"1987\":\"MRPS18\",\"1988\":\"SLS1\",\"1989\":\"PMT6\",\"1990\":\"ELP2\",\"1991\":\"CIR1\",\"1992\":\"SER2\",\"1993\":\"P42942\",\"1994\":\"CCT7\",\"1995\":\"UTP10\",\"1996\":\"PAM16\",\"1997\":\"LSB6\",\"1998\":\"QRI7\",\"1999\":\"QRI1\",\"2000\":\"NSE4\",\"2001\":\"SMD3\",\"2002\":\"GCN20\",\"2003\":\"SWP82\",\"2004\":\"EMP47\",\"2005\":\"RGD2\",\"2006\":\"FMP32\",\"2007\":\"LAM5\",\"2008\":\"FET5\",\"2009\":\"MOB2\",\"2010\":\"CAF16\",\"2011\":\"GYP8\",\"2012\":\"BST1\",\"2013\":\"EPL1\",\"2014\":\"BUD27\",\"2015\":\"GAT1\",\"2016\":\"GNA1\",\"2017\":\"IES1\",\"2018\":\"WWM1\",\"2019\":\"BLM10\",\"2020\":\"VTC2\",\"2021\":\"LOC1\",\"2022\":\"RPN11\",\"2023\":\"SAD1\",\"2024\":\"P43590\",\"2025\":\"FAR7\",\"2026\":\"UBP6\",\"2027\":\"MIC19\",\"2028\":\"IOC3\",\"2029\":\"P43597\",\"2030\":\"P43599\",\"2031\":\"ATG18\",\"2032\":\"LSB3\",\"2033\":\"RSC8\",\"2034\":\"IRC5\",\"2035\":\"OSW7\",\"2036\":\"ERJ5\",\"2037\":\"DUG1\",\"2038\":\"P43617\",\"2039\":\"BNA6\",\"2040\":\"RMD8\",\"2041\":\"RET2\",\"2042\":\"ALK1\",\"2043\":\"ALG2\",\"2044\":\"MHP1\",\"2045\":\"CKB1\",\"2046\":\"SFT1\",\"2047\":\"ROK1\",\"2048\":\"FIP1\",\"2049\":\"SCD6\",\"2050\":\"MET12\",\"2051\":\"ALD4\",\"2052\":\"RPS0B\",\"2053\":\"GUS1\",\"2054\":\"RPA43\",\"2055\":\"FAR3\",\"2056\":\"ARC1\",\"2057\":\"NUP85\",\"2058\":\"SAC3\",\"2059\":\"STU2\",\"2060\":\"SUM1\",\"2061\":\"TAF1\",\"2062\":\"BDP1\",\"2063\":\"AIP1\",\"2064\":\"DLD2\",\"2065\":\"APL6\",\"2066\":\"YAR1\",\"2067\":\"TRS85\",\"2068\":\"SKI6\",\"2069\":\"FYV8\",\"2070\":\"YPP1\",\"2071\":\"PHO86\",\"2072\":\"POL31\",\"2073\":\"GCD14\",\"2074\":\"CTK2\",\"2075\":\"CTK3\",\"2076\":\"OST2\",\"2077\":\"SPC1\",\"2078\":\"RPE1\",\"2079\":\"NMD5\",\"2080\":\"PMT4\",\"2081\":\"HIT1\",\"2082\":\"MNN5\",\"2083\":\"MNN11\",\"2084\":\"PFD1\",\"2085\":\"ATG27\",\"2086\":\"RPL17B\",\"2087\":\"P46992\",\"2088\":\"SET2\",\"2089\":\"JJJ2\",\"2090\":\"CIS3\",\"2091\":\"RPA34\",\"2092\":\"SFH5\",\"2093\":\"LCB3\",\"2094\":\"AIM23\",\"2095\":\"LSM1\",\"2096\":\"MTC1\",\"2097\":\"ALB1\",\"2098\":\"MDV1\",\"2099\":\"ALY2\",\"2100\":\"IML2\",\"2101\":\"NET1\",\"2102\":\"SMC3\",\"2103\":\"BNA3\",\"2104\":\"BIT61\",\"2105\":\"P47044\",\"2106\":\"TIM54\",\"2107\":\"MTR4\",\"2108\":\"P47048\",\"2109\":\"UBX6\",\"2110\":\"RTT101\",\"2111\":\"AIM22\",\"2112\":\"NUP192\",\"2113\":\"SNX4\",\"2114\":\"VPS53\",\"2115\":\"APS3\",\"2116\":\"BBC1\",\"2117\":\"MPS3\",\"2118\":\"VTC4\",\"2119\":\"RPC17\",\"2120\":\"NOP9\",\"2121\":\"CCT8\",\"2122\":\"AVT1\",\"2123\":\"MPP10\",\"2124\":\"MRX12\",\"2125\":\"P47086\",\"2126\":\"GPI14\",\"2127\":\"TMA22\",\"2128\":\"P47090\",\"2129\":\"MDE1\",\"2130\":\"BNA1\",\"2131\":\"TY1B-JR2\",\"2132\":\"CPR7\",\"2133\":\"RAV1\",\"2134\":\"URB2\",\"2135\":\"POL32\",\"2136\":\"TAH11\",\"2137\":\"BFA1\",\"2138\":\"PTK2\",\"2139\":\"ARP3\",\"2140\":\"HAM1\",\"2141\":\"LIA1\",\"2142\":\"NPA3\",\"2143\":\"HOC1\",\"2144\":\"AIM24\",\"2145\":\"ACF4\",\"2146\":\"CSN12\",\"2147\":\"EMC2\",\"2148\":\"JSN1\",\"2149\":\"AIM25\",\"2150\":\"RSM26\",\"2151\":\"ADO1\",\"2152\":\"YMR1\",\"2153\":\"PXP2\",\"2154\":\"RSM7\",\"2155\":\"STE24\",\"2156\":\"ILM1\",\"2157\":\"IBA57\",\"2158\":\"P47159\",\"2159\":\"ENT3\",\"2160\":\"XPT1\",\"2161\":\"IML1\",\"2162\":\"HIR3\",\"2163\":\"HMS2\",\"2164\":\"BAT2\",\"2165\":\"PMT3\",\"2166\":\"CCC1\",\"2167\":\"SRB7\",\"2168\":\"FAA4\",\"2169\":\"TEA1\",\"2170\":\"GCV1\",\"2171\":\"RPS7B\",\"2172\":\"TCB2\",\"2173\":\"ENP2\",\"2174\":\"GPC1\",\"2175\":\"CCM1\",\"2176\":\"MTR3\",\"2177\":\"HLJ1\",\"2178\":\"ARH1\",\"2179\":\"ASK10\",\"2180\":\"HGH1\",\"2181\":\"PAC10\",\"2182\":\"UPF3\",\"2183\":\"SEC16\",\"2184\":\"OST3\",\"2185\":\"BPL1\",\"2186\":\"DSK2\",\"2187\":\"BUL1\",\"2188\":\"MSE1\",\"2189\":\"ISM1\",\"2190\":\"MSY1\",\"2191\":\"YPT11\",\"2192\":\"CLA4\",\"2193\":\"MON2\",\"2194\":\"MRX6\",\"2195\":\"PUS4\",\"2196\":\"LYS20\",\"2197\":\"BRO1\",\"2198\":\"RPS12\",\"2199\":\"RBL2\",\"2200\":\"GNP1\",\"2201\":\"VMA10\",\"2202\":\"NUP57\",\"2203\":\"COQ5\",\"2204\":\"GPI8\",\"2205\":\"ASN1\",\"2206\":\"ASN2\",\"2207\":\"GCV2\",\"2208\":\"RPL37A\",\"2209\":\"RPL38\",\"2210\":\"TOM22\",\"2211\":\"LYS4\",\"2212\":\"APT1\",\"2213\":\"CTR1\",\"2214\":\"RPL4B\",\"2215\":\"NUP42\",\"2216\":\"NUP145\",\"2217\":\"RNR4\",\"2218\":\"HNT2\",\"2219\":\"NIT3\",\"2220\":\"HSH155\",\"2221\":\"CTF18\",\"2222\":\"TRM9\",\"2223\":\"DIE2\",\"2224\":\"CCH1\",\"2225\":\"HSV2\",\"2226\":\"PHB2\",\"2227\":\"NAS6\",\"2228\":\"MIC26\",\"2229\":\"P50089\",\"2230\":\"KEL2\",\"2231\":\"IMD4\",\"2232\":\"IMD3\",\"2233\":\"UBP15\",\"2234\":\"UBP8\",\"2235\":\"TAF4\",\"2236\":\"RPA14\",\"2237\":\"GLO1\",\"2238\":\"MNN10\",\"2239\":\"PSP2\",\"2240\":\"SAM37\",\"2241\":\"MUP1\",\"2242\":\"SOL1\",\"2243\":\"UBC9\",\"2244\":\"RIB4\",\"2245\":\"ORC5\",\"2246\":\"SPT20\",\"2247\":\"PSP1\",\"2248\":\"INP52\",\"2249\":\"AVT4\",\"2250\":\"MIC27\",\"2251\":\"OCA1\",\"2252\":\"PHO23\",\"2253\":\"RPL9B\",\"2254\":\"RPL37B\",\"2255\":\"SHE4\",\"2256\":\"FOL2\",\"2257\":\"ROM2\",\"2258\":\"YPT32\",\"2259\":\"YML6\",\"2260\":\"SKP1\",\"2261\":\"UBA2\",\"2262\":\"UBC13\",\"2263\":\"YKE2\",\"2264\":\"NUP188\",\"2265\":\"PMT5\",\"2266\":\"SBH1\",\"2267\":\"SBH2\",\"2268\":\"NUP84\",\"2269\":\"ALT2\",\"2270\":\"ALT1\",\"2271\":\"ACS2\",\"2272\":\"EXG2\",\"2273\":\"VPS4\",\"2274\":\"MSN5\",\"2275\":\"CWH41\",\"2276\":\"SCY1\",\"2277\":\"PAN2\",\"2278\":\"SEH1\",\"2279\":\"TAF6\",\"2280\":\"PPT1\",\"2281\":\"UFD1\",\"2282\":\"ERG25\",\"2283\":\"YOR1\",\"2284\":\"MNT2\",\"2285\":\"BRR6\",\"2286\":\"RAI1\",\"2287\":\"RTF1\",\"2288\":\"P53066\",\"2289\":\"KAP114\",\"2290\":\"MTO1\",\"2291\":\"TAN1\",\"2292\":\"EMC4\",\"2293\":\"SHE10\",\"2294\":\"VID30\",\"2295\":\"COG1\",\"2296\":\"NIF3\",\"2297\":\"BOL2\",\"2298\":\"KIP3\",\"2299\":\"ARO8\",\"2300\":\"MCM6\",\"2301\":\"YIP4\",\"2302\":\"MDS3\",\"2303\":\"DSD1\",\"2304\":\"HOS2\",\"2305\":\"TPN1\",\"2306\":\"P53100\",\"2307\":\"STR3\",\"2308\":\"YIP5\",\"2309\":\"AIM14\",\"2310\":\"ARI1\",\"2311\":\"PEX14\",\"2312\":\"NUT1\",\"2313\":\"INO80\",\"2314\":\"HUL5\",\"2315\":\"P53120\",\"2316\":\"FLC3\",\"2317\":\"ITC1\",\"2318\":\"MET13\",\"2319\":\"PRP43\",\"2320\":\"P53133\",\"2321\":\"P53134\",\"2322\":\"NSA1\",\"2323\":\"CUE3\",\"2324\":\"P53139\",\"2325\":\"RMD9\",\"2326\":\"MLC1\",\"2327\":\"YGK1\",\"2328\":\"LSG1\",\"2329\":\"USE1\",\"2330\":\"MMS2\",\"2331\":\"GUP1\",\"2332\":\"P53155\",\"2333\":\"MPS2\",\"2334\":\"MNP1\",\"2335\":\"NPY1\",\"2336\":\"SGF73\",\"2337\":\"MRH4\",\"2338\":\"DUO1\",\"2339\":\"PKP2\",\"2340\":\"GEP7\",\"2341\":\"SDS23\",\"2342\":\"ERV14\",\"2343\":\"PRM8;PRM9\",\"2344\":\"ALG13\",\"2345\":\"P53183\",\"2346\":\"PNC1\",\"2347\":\"PIB2\",\"2348\":\"GET1\",\"2349\":\"JAC1\",\"2350\":\"COG7\",\"2351\":\"ERP6\",\"2352\":\"ERG26\",\"2353\":\"EFM5\",\"2354\":\"SWC4\",\"2355\":\"CUL3\",\"2356\":\"PEX31\",\"2357\":\"NMA2\",\"2358\":\"MCY1\",\"2359\":\"SNU71\",\"2360\":\"P53212\",\"2361\":\"THG1\",\"2362\":\"P53217\",\"2363\":\"POP6\",\"2364\":\"IMO32\",\"2365\":\"TIM21\",\"2366\":\"RPL26B\",\"2367\":\"ORM1\",\"2368\":\"BUD9\",\"2369\":\"TAM41\",\"2370\":\"P53235\",\"2371\":\"RSC1\",\"2372\":\"LST7\",\"2373\":\"PEF1\",\"2374\":\"VHT1\",\"2375\":\"ART5\",\"2376\":\"ENV11\",\"2377\":\"PEX8\",\"2378\":\"TWF1\",\"2379\":\"SLX9\",\"2380\":\"PIL1\",\"2381\":\"NNF2\",\"2382\":\"UTP22\",\"2383\":\"DRN1\",\"2384\":\"RRP46\",\"2385\":\"MDR1\",\"2386\":\"NOP7\",\"2387\":\"VOA1\",\"2388\":\"P53265\",\"2389\":\"SHY1\",\"2390\":\"DAM1\",\"2391\":\"P53270\",\"2392\":\"COG2\",\"2393\":\"P53272\",\"2394\":\"P53273\",\"2395\":\"P53274\",\"2396\":\"UTP8\",\"2397\":\"SYF2\",\"2398\":\"P53278\",\"2399\":\"CAF130\",\"2400\":\"LSB1\",\"2401\":\"VPS62\",\"2402\":\"BTN2\",\"2403\":\"GTR2\",\"2404\":\"MRPS35\",\"2405\":\"RBG2\",\"2406\":\"ATF2\",\"2407\":\"PBP1\",\"2408\":\"TIM13\",\"2409\":\"CRH1\",\"2410\":\"ZPR1\",\"2411\":\"SLI1\",\"2412\":\"RSM27\",\"2413\":\"GPI1\",\"2414\":\"YAP1802\",\"2415\":\"MPC3\",\"2416\":\"LSC2\",\"2417\":\"SDA1\",\"2418\":\"CPD1\",\"2419\":\"P53316\",\"2420\":\"NOP19\",\"2421\":\"COQ6\",\"2422\":\"MTM1\",\"2423\":\"TNA1\",\"2424\":\"SAY1\",\"2425\":\"P53326\",\"2426\":\"SLH1\",\"2427\":\"RTT102\",\"2428\":\"RNH70\",\"2429\":\"CAB4\",\"2430\":\"CWC22\",\"2431\":\"SCW4\",\"2432\":\"PXR1\",\"2433\":\"P53336\",\"2434\":\"ERV29\",\"2435\":\"TUB4\",\"2436\":\"MKC7\",\"2437\":\"DIP5\",\"2438\":\"HOL1\",\"2439\":\"OGG1\",\"2440\":\"RRN9\",\"2441\":\"SOK2\",\"2442\":\"SSU72\",\"2443\":\"RPT4\",\"2444\":\"DCP2\",\"2445\":\"HHO1\",\"2446\":\"THO2\",\"2447\":\"LSC1\",\"2448\":\"RET3\",\"2449\":\"MSO1\",\"2450\":\"NCE103\",\"2451\":\"SUN4\",\"2452\":\"NRD1\",\"2453\":\"COP1\",\"2454\":\"SNF12\",\"2455\":\"ARE2\",\"2456\":\"PAP2\",\"2457\":\"YIP3\",\"2458\":\"HST1\",\"2459\":\"CPR6\",\"2460\":\"SMM1\",\"2461\":\"RCF2\",\"2462\":\"ATP23\",\"2463\":\"P53723\",\"2464\":\"MRPL50\",\"2465\":\"MPP6\",\"2466\":\"CPR8\",\"2467\":\"ZNG1\",\"2468\":\"ALG12\",\"2469\":\"ARC35\",\"2470\":\"MRPS12\",\"2471\":\"RSM19\",\"2472\":\"DBP6\",\"2473\":\"ZRG17\",\"2474\":\"P53736\",\"2475\":\"TRM112\",\"2476\":\"FPK1\",\"2477\":\"P53740\",\"2478\":\"BRE5\",\"2479\":\"NOG2\",\"2480\":\"ESF2\",\"2481\":\"FRE4\",\"2482\":\"P53751\",\"2483\":\"P53752\",\"2484\":\"DSE4\",\"2485\":\"DUS1\",\"2486\":\"COS1;COS3;COS2\",\"2487\":\"CAF40\",\"2488\":\"HCH1\",\"2489\":\"CAF120\",\"2490\":\"BOR1\",\"2491\":\"TOF1\",\"2492\":\"IST1\",\"2493\":\"PDR17\",\"2494\":\"YIF1\",\"2495\":\"DSL1\",\"2496\":\"FOL1\",\"2497\":\"GIS2\",\"2498\":\"TEX1\",\"2499\":\"P53852\",\"2500\":\"P53857\",\"2501\":\"BNI4\",\"2502\":\"CSL4\",\"2503\":\"PDR16\",\"2504\":\"JJJ1\",\"2505\":\"CNM67\",\"2506\":\"SQS1\",\"2507\":\"ALG9\",\"2508\":\"UBP10\",\"2509\":\"MRPL19\",\"2510\":\"IPI3\",\"2511\":\"P53878\",\"2512\":\"RHO5\",\"2513\":\"MRPL22\",\"2514\":\"NOP13\",\"2515\":\"MDG1\",\"2516\":\"FMP41\",\"2517\":\"BNI5\",\"2518\":\"IBD2\",\"2519\":\"RIA1\",\"2520\":\"CBK1\",\"2521\":\"ASI2\",\"2522\":\"PGA1\",\"2523\":\"IGO1\",\"2524\":\"NSG2\",\"2525\":\"CUZ1\",\"2526\":\"GIM3\",\"2527\":\"PGA2\",\"2528\":\"LSM7\",\"2529\":\"AAH1\",\"2530\":\"P53912\",\"2531\":\"KRE33\",\"2532\":\"NRK1\",\"2533\":\"FAR11\",\"2534\":\"NAF1\",\"2535\":\"NMA111\",\"2536\":\"NCS2\",\"2537\":\"DMA2\",\"2538\":\"P53925\",\"2539\":\"NOP15\",\"2540\":\"P53929\",\"2541\":\"YAF9\",\"2542\":\"P53932\",\"2543\":\"NST1\",\"2544\":\"EOS1\",\"2545\":\"APJ1\",\"2546\":\"IMP4\",\"2547\":\"RNH201\",\"2548\":\"AQR1\",\"2549\":\"ARP5\",\"2550\":\"P53947\",\"2551\":\"VAC7\",\"2552\":\"COG5\",\"2553\":\"P53952\",\"2554\":\"SFB2\",\"2555\":\"ALG11\",\"2556\":\"SLM2\",\"2557\":\"COG6\",\"2558\":\"P53960\",\"2559\":\"P53962\",\"2560\":\"KTR5\",\"2561\":\"CRZ1\",\"2562\":\"SAM50\",\"2563\":\"FAP1\",\"2564\":\"RCM1\",\"2565\":\"HDA1\",\"2566\":\"PYP1\",\"2567\":\"IDP3;IDP2\",\"2568\":\"ASI3\",\"2569\":\"SUB1\",\"2570\":\"SUR7\",\"2571\":\"DIA1\",\"2572\":\"KTR6\",\"2573\":\"ASI1\",\"2574\":\"ADE16\",\"2575\":\"ALD6\",\"2576\":\"UBX4\",\"2577\":\"RPL15B\",\"2578\":\"ERG5\",\"2579\":\"ALO1\",\"2580\":\"ORC1\",\"2581\":\"MOT3\",\"2582\":\"VPS9\",\"2583\":\"ORC3\",\"2584\":\"ORC4\",\"2585\":\"ERV25\",\"2586\":\"DAK1\",\"2587\":\"ERG13\",\"2588\":\"DOS2\",\"2589\":\"UFD2\",\"2590\":\"DNM1\",\"2591\":\"SLG1\",\"2592\":\"PRO2\",\"2593\":\"REX2\",\"2594\":\"SMX3\",\"2595\":\"RPL22B\",\"2596\":\"LSM3\",\"2597\":\"TIM8\",\"2598\":\"ACT1\",\"2599\":\"HHT1\\/HHT2\",\"2600\":\"DID2\",\"2601\":\"DAD3\",\"2602\":\"ADE12\",\"2603\":\"ARP4\",\"2604\":\"PEX13\",\"2605\":\"TOM5\",\"2606\":\"TIM11\",\"2607\":\"ATP19\",\"2608\":\"TIM10\",\"2609\":\"SEC5\",\"2610\":\"CTR9\",\"2611\":\"TMA20\",\"2612\":\"GPD1\",\"2613\":\"RHO3\",\"2614\":\"RHO4\",\"2615\":\"CDC55\",\"2616\":\"NUM1\",\"2617\":\"SEN1\",\"2618\":\"NAM8\",\"2619\":\"SSL2\",\"2620\":\"GTR1\",\"2621\":\"CDC14\",\"2622\":\"SDH1\",\"2623\":\"TPS1\",\"2624\":\"SLT2\",\"2625\":\"APM1\",\"2626\":\"REG1\",\"2627\":\"CYT2\",\"2628\":\"SNP1\",\"2629\":\"ACC1\",\"2630\":\"RPA49\",\"2631\":\"CEG1\",\"2632\":\"RSM23\",\"2633\":\"ARG5,6\",\"2634\":\"PTA1\",\"2635\":\"BCK1\",\"2636\":\"HPC2\",\"2637\":\"CTF4\",\"2638\":\"UBP2\",\"2639\":\"UBP3\",\"2640\":\"COX12\",\"2641\":\"LAP3\",\"2642\":\"NPL3\",\"2643\":\"SED5\",\"2644\":\"MAP1\",\"2645\":\"GCR2\",\"2646\":\"AAT1\",\"2647\":\"MDM1\",\"2648\":\"TIM44\",\"2649\":\"RPS15\",\"2650\":\"ENA2\",\"2651\":\"KIN4\",\"2652\":\"RPT6\",\"2653\":\"YSA1\",\"2654\":\"MTD1\",\"2655\":\"SKO1\",\"2656\":\"UBC7\",\"2657\":\"MAK10\",\"2658\":\"NUP49\",\"2659\":\"OSH6\",\"2660\":\"MRPL13\",\"2661\":\"MEH1\",\"2662\":\"RSC4\",\"2663\":\"FOX2\",\"2664\":\"TOF2\",\"2665\":\"YVH1\",\"2666\":\"SMD1\",\"2667\":\"RPL6A\",\"2668\":\"ADA2\",\"2669\":\"UTP6\",\"2670\":\"MLP1\",\"2671\":\"TBF1\",\"2672\":\"ABF2\",\"2673\":\"HAP5\",\"2674\":\"CUS1\",\"2675\":\"RNT1\",\"2676\":\"NUP100\",\"2677\":\"NUP116\",\"2678\":\"EGD1\",\"2679\":\"DYN2\",\"2680\":\"TRM44\",\"2681\":\"ULP1\",\"2682\":\"VTC3\",\"2683\":\"RPL21A\",\"2684\":\"PET117\",\"2685\":\"PET191\",\"2686\":\"RPM2\",\"2687\":\"SHR3\",\"2688\":\"SLU7\",\"2689\":\"TIM50\",\"2690\":\"GRX5\",\"2691\":\"PDR12\",\"2692\":\"RAT1\",\"2693\":\"SKI8\",\"2694\":\"SWP1\",\"2695\":\"LGE1\",\"2696\":\"ARL3\",\"2697\":\"ROD1\",\"2698\":\"SRP1\",\"2699\":\"SEN54\",\"2700\":\"MUK1\",\"2701\":\"SYH1\",\"2702\":\"FMP30\",\"2703\":\"ELP4\",\"2704\":\"ATG21\",\"2705\":\"NOG1\",\"2706\":\"ELP3\",\"2707\":\"NAN1\",\"2708\":\"KAP120\",\"2709\":\"RNY1\",\"2710\":\"TFB2\",\"2711\":\"VPS30\",\"2712\":\"MRP51\",\"2713\":\"HOS3\",\"2714\":\"PEX25\",\"2715\":\"GDE1\",\"2716\":\"RRN5\",\"2717\":\"FRK1\",\"2718\":\"UME1\",\"2719\":\"SPP1\",\"2720\":\"GIP3\",\"2721\":\"ISU1\",\"2722\":\"ODC1\",\"2723\":\"FDC1\",\"2724\":\"COF1\",\"2725\":\"DIG1\",\"2726\":\"SGF11\",\"2727\":\"MET31\",\"2728\":\"SVL3\",\"2729\":\"Q03102\",\"2730\":\"ERO1\",\"2731\":\"MSC1\",\"2732\":\"RSC9\",\"2733\":\"MTG1\",\"2734\":\"ATP25\",\"2735\":\"Q03161\",\"2736\":\"Q03177\",\"2737\":\"PIR1\",\"2738\":\"Q03193\",\"2739\":\"RLI1\",\"2740\":\"RSM10\",\"2741\":\"Q03208\",\"2742\":\"EAR1\",\"2743\":\"MMT1\",\"2744\":\"Q03219\",\"2745\":\"ADD37\",\"2746\":\"MRPS17\",\"2747\":\"PRM15\",\"2748\":\"NGL2\",\"2749\":\"TOM1\",\"2750\":\"HEH2\",\"2751\":\"TFB3\",\"2752\":\"RMT2\",\"2753\":\"PKH3\",\"2754\":\"VPS16\",\"2755\":\"TLG1\",\"2756\":\"SDC1\",\"2757\":\"UGO1\",\"2758\":\"GCN5\",\"2759\":\"TRS31\",\"2760\":\"Q03362\",\"2761\":\"PEX29\",\"2762\":\"VPS72\",\"2763\":\"VPS60\",\"2764\":\"PKH1\",\"2765\":\"IZH1\",\"2766\":\"MZM1\",\"2767\":\"RSM28\",\"2768\":\"VPS71\",\"2769\":\"NHP10\",\"2770\":\"RMD1\",\"2771\":\"MSC2\",\"2772\":\"EBS1\",\"2773\":\"TRM732\",\"2774\":\"STE20\",\"2775\":\"MAK3\",\"2776\":\"Q03508\",\"2777\":\"RSN1\",\"2778\":\"TMA23\",\"2779\":\"SCS7\",\"2780\":\"HAS1\",\"2781\":\"HER2\",\"2782\":\"OYE2\",\"2783\":\"Q03559\",\"2784\":\"LIP1\",\"2785\":\"WAR1\",\"2786\":\"TCB3\",\"2787\":\"Q03648\",\"2788\":\"MGL2\",\"2789\":\"EFR3\",\"2790\":\"CEF1\",\"2791\":\"GAS3\",\"2792\":\"SKY1\",\"2793\":\"TRS130\",\"2794\":\"ESC1\",\"2795\":\"MIX17\",\"2796\":\"ADI1\",\"2797\":\"ANY1\",\"2798\":\"CLU1\",\"2799\":\"YMD8\",\"2800\":\"CCE1\",\"2801\":\"CGI121\",\"2802\":\"SRC1\",\"2803\":\"RCF1\",\"2804\":\"USA1\",\"2805\":\"NSE5\",\"2806\":\"Q03722\",\"2807\":\"OST6\",\"2808\":\"Q03730\",\"2809\":\"NAB6\",\"2810\":\"TAF8\",\"2811\":\"BUL2\",\"2812\":\"Q03759\",\"2813\":\"TAF12\",\"2814\":\"GIR2\",\"2815\":\"ENT5\",\"2816\":\"ACL4\",\"2817\":\"CWC15\",\"2818\":\"TRM82\",\"2819\":\"PRP42\",\"2820\":\"FMN1\",\"2821\":\"Q03780\",\"2822\":\"SNU56\",\"2823\":\"TRS23\",\"2824\":\"NUP53\",\"2825\":\"AIM36\",\"2826\":\"MRPS8\",\"2827\":\"Q03823\",\"2828\":\"GIS1\",\"2829\":\"MSH6\",\"2830\":\"GRX3\",\"2831\":\"ARX1\",\"2832\":\"PKR1\",\"2833\":\"MTC5\",\"2834\":\"Q03900\",\"2835\":\"DOP1\",\"2836\":\"RVB1\",\"2837\":\"CAB5\",\"2838\":\"VPS64\",\"2839\":\"SPC19\",\"2840\":\"CTK1\",\"2841\":\"HMO1\",\"2842\":\"RSM24\",\"2843\":\"SCC2\",\"2844\":\"SAS4\",\"2845\":\"PLP1\",\"2846\":\"ATC1\",\"2847\":\"YHM2\",\"2848\":\"RRP17\",\"2849\":\"Q04033\",\"2850\":\"SYF1\",\"2851\":\"RAD30\",\"2852\":\"SNX41\",\"2853\":\"RPN9\",\"2854\":\"BNA7\",\"2855\":\"TIF35\",\"2856\":\"GPI17\",\"2857\":\"LRS4\",\"2858\":\"DOT1\",\"2859\":\"PPN1\",\"2860\":\"MUS81\",\"2861\":\"SMP3\",\"2862\":\"SXM1\",\"2863\":\"UTP5\",\"2864\":\"HPT1\",\"2865\":\"TRS120\",\"2866\":\"CAC2\",\"2867\":\"CUE4\",\"2868\":\"IOC4\",\"2869\":\"ECM16\",\"2870\":\"Q04223\",\"2871\":\"RRB1\",\"2872\":\"TAF11\",\"2873\":\"UBX2\",\"2874\":\"RAD33\",\"2875\":\"GIS4\",\"2876\":\"PDS5\",\"2877\":\"VPS20\",\"2878\":\"SEG1\",\"2879\":\"VBA1\",\"2880\":\"UTP15\",\"2881\":\"RPC11\",\"2882\":\"VMS1\",\"2883\":\"GYL1\",\"2884\":\"VTI1\",\"2885\":\"MIX14\",\"2886\":\"HNT1\",\"2887\":\"BUD22\",\"2888\":\"PEX12\",\"2889\":\"Q04371\",\"2890\":\"TAP42\",\"2891\":\"PUF6\",\"2892\":\"LCD1\",\"2893\":\"LPP1\",\"2894\":\"SDH7\",\"2895\":\"Q04408\",\"2896\":\"EMI2\",\"2897\":\"GRH1\",\"2898\":\"URC2\",\"2899\":\"AGE1\",\"2900\":\"RBA50\",\"2901\":\"CAB1\",\"2902\":\"MYO5\",\"2903\":\"HFD1\",\"2904\":\"MGR3\",\"2905\":\"SEC13\",\"2906\":\"GIM5\",\"2907\":\"UTP14\",\"2908\":\"UFO1\",\"2909\":\"TDA9\",\"2910\":\"TMN2\",\"2911\":\"MRPL1\",\"2912\":\"TMA64\",\"2913\":\"VBA4\",\"2914\":\"DPB4\",\"2915\":\"COG8\",\"2916\":\"POB3\",\"2917\":\"ERV41\",\"2918\":\"ERB1\",\"2919\":\"SSL1\",\"2920\":\"RSE1\",\"2921\":\"GSF2\",\"2922\":\"ARG7\",\"2923\":\"GAL83\",\"2924\":\"RNH1\",\"2925\":\"SOV1\",\"2926\":\"TVP18\",\"2927\":\"IRC21\",\"2928\":\"Q04773\",\"2929\":\"RCO1\",\"2930\":\"RKR1\",\"2931\":\"GFD1\",\"2932\":\"ROY1\",\"2933\":\"Q04867\",\"2934\":\"ELP6\",\"2935\":\"Q04869\",\"2936\":\"ADH6\",\"2937\":\"MFB1\",\"2938\":\"GTB1\",\"2939\":\"Q04925\",\"2940\":\"IVY1\",\"2941\":\"COX20\",\"2942\":\"RTN1\",\"2943\":\"SCW10\",\"2944\":\"NTE1\",\"2945\":\"SPC2\",\"2946\":\"FMP42\",\"2947\":\"FSH2\",\"2948\":\"Q05016\",\"2949\":\"TAF7\",\"2950\":\"RRP5\",\"2951\":\"TRI1\",\"2952\":\"TAF9\",\"2953\":\"BCH1\",\"2954\":\"DFG5\",\"2955\":\"FAR8\",\"2956\":\"EIS1\",\"2957\":\"HOF1\",\"2958\":\"ARP9\",\"2959\":\"ASM4\",\"2960\":\"ERP1\",\"2961\":\"RQC1\",\"2962\":\"SWR1\",\"2963\":\"MRX8\",\"2964\":\"Q05497\",\"2965\":\"FCF1\",\"2966\":\"Q05506\",\"2967\":\"SVF1\",\"2968\":\"PAL1\",\"2969\":\"DPP1\",\"2970\":\"Q05530\",\"2971\":\"NSE3\",\"2972\":\"RTT103\",\"2973\":\"DPL1\",\"2974\":\"PEX10\",\"2975\":\"HEL2\",\"2976\":\"CIA1\",\"2977\":\"GLO2\",\"2978\":\"RNH202\",\"2979\":\"RRP45\",\"2980\":\"RBS1\",\"2981\":\"HCR1\",\"2982\":\"PBA1\",\"2983\":\"COQ9\",\"2984\":\"ENT2\",\"2985\":\"HRD3\",\"2986\":\"PNP1\",\"2987\":\"CDC123\",\"2988\":\"MSC3\",\"2989\":\"Q05854\",\"2990\":\"ECI1\",\"2991\":\"Q05881\",\"2992\":\"COQ11\",\"2993\":\"YHC1\",\"2994\":\"ECM38\",\"2995\":\"HRI1\",\"2996\":\"ADE13\",\"2997\":\"VPS38\",\"2998\":\"DCR2\",\"2999\":\"SSQ1\",\"3000\":\"ARC18\",\"3001\":\"VID22\",\"3002\":\"STP3\",\"3003\":\"RSA3\",\"3004\":\"UTP13\",\"3005\":\"Q05948\",\"3006\":\"BUR2\",\"3007\":\"THI7;THI72\",\"3008\":\"FAR10\",\"3009\":\"LIP2\",\"3010\":\"STE23\",\"3011\":\"ECM19\",\"3012\":\"DUS3\",\"3013\":\"Q06070\",\"3014\":\"UTP21\",\"3015\":\"MRPL51\",\"3016\":\"SNT309\",\"3017\":\"COG4\",\"3018\":\"RPN7\",\"3019\":\"MRD1\",\"3020\":\"Q06107\",\"3021\":\"RGC1\",\"3022\":\"SGD1\",\"3023\":\"KAP95\",\"3024\":\"DIC1\",\"3025\":\"ORM2\",\"3026\":\"Q06146\",\"3027\":\"LCB5\",\"3028\":\"DCS1\",\"3029\":\"YCS4\",\"3030\":\"SFH1\",\"3031\":\"PEX30\",\"3032\":\"Q06170\",\"3033\":\"NMA1\",\"3034\":\"FMP27\",\"3035\":\"Q06188\",\"3036\":\"FPR4\",\"3037\":\"MMS1\",\"3038\":\"NUT2\",\"3039\":\"JIP5\",\"3040\":\"SMD2\",\"3041\":\"DBP9\",\"3042\":\"YSH1\",\"3043\":\"SEC10\",\"3044\":\"Q06247\",\"3045\":\"Q06252\",\"3046\":\"VTA1\",\"3047\":\"EMG1\",\"3048\":\"SKG3\",\"3049\":\"ATG26\",\"3050\":\"MMR1\",\"3051\":\"YPQ2\",\"3052\":\"EAF1\",\"3053\":\"BCP1\",\"3054\":\"TFC6\",\"3055\":\"ESF1\",\"3056\":\"KEI1\",\"3057\":\"CTS2\",\"3058\":\"VPS74\",\"3059\":\"FRQ1\",\"3060\":\"ATP17\",\"3061\":\"LSM6\",\"3062\":\"RGA2\",\"3063\":\"DCK1\",\"3064\":\"TUS1\",\"3065\":\"MAG2\",\"3066\":\"CRN1\",\"3067\":\"PIN3\",\"3068\":\"TPO3\",\"3069\":\"Q06479\",\"3070\":\"ATG33\",\"3071\":\"RSC2\",\"3072\":\"MRI1\",\"3073\":\"YLH47\",\"3074\":\"ANT1\",\"3075\":\"NAT3\",\"3076\":\"SPN1\",\"3077\":\"RRP9\",\"3078\":\"LOA1\",\"3079\":\"TAZ1\",\"3080\":\"RRP15\",\"3081\":\"NOC4\",\"3082\":\"Q06522\",\"3083\":\"Q06523\",\"3084\":\"CSC1\",\"3085\":\"GPN3\",\"3086\":\"IRC20\",\"3087\":\"MCP2\",\"3088\":\"MLC2\",\"3089\":\"BSP1\",\"3090\":\"Q06608\",\"3091\":\"Q06616\",\"3092\":\"HDA3\",\"3093\":\"HDA2\",\"3094\":\"MHR1\",\"3095\":\"BFR2\",\"3096\":\"CFT1\",\"3097\":\"GPI11\",\"3098\":\"RSC3\",\"3099\":\"PMT7\",\"3100\":\"OMS1\",\"3101\":\"TSR2\",\"3102\":\"ECM30\",\"3103\":\"SWA2\",\"3104\":\"MRPL35\",\"3105\":\"UTP4\",\"3106\":\"YCG1\",\"3107\":\"YSP2\",\"3108\":\"VIP1\",\"3109\":\"BER1\",\"3110\":\"Q06689\",\"3111\":\"CDC73\",\"3112\":\"Q06698\",\"3113\":\"IMH1\",\"3114\":\"CSR1\",\"3115\":\"IKI3\",\"3116\":\"VAC14\",\"3117\":\"REH1\",\"3118\":\"OPY2\",\"3119\":\"MRL1\",\"3120\":\"DIB1\",\"3121\":\"NVJ2\",\"3122\":\"RDS3\",\"3123\":\"Q06839\",\"3124\":\"RAF1\",\"3125\":\"POS5\",\"3126\":\"PUN1\",\"3127\":\"SSK1\",\"3128\":\"MRX9\",\"3129\":\"PRP11\",\"3130\":\"PBP4\",\"3131\":\"MCH1\",\"3132\":\"TSR1\",\"3133\":\"SYO1\",\"3134\":\"PEX19\",\"3135\":\"BDF2\",\"3136\":\"YET3\",\"3137\":\"Q07454\",\"3138\":\"BRE1\",\"3139\":\"RXT3\",\"3140\":\"VAM6\",\"3141\":\"SUB2\",\"3142\":\"Q07505\",\"3143\":\"LUC7\",\"3144\":\"TRM3\",\"3145\":\"ATG20\",\"3146\":\"CYK3\",\"3147\":\"HEM25\",\"3148\":\"EXP1\",\"3149\":\"SNA4\",\"3150\":\"Q07551\",\"3151\":\"Q07589\",\"3152\":\"ACK1\",\"3153\":\"NOP6\",\"3154\":\"DTD1\",\"3155\":\"WHI4\",\"3156\":\"SHS1\",\"3157\":\"YPD1\",\"3158\":\"AIM6\",\"3159\":\"LMO1\",\"3160\":\"PSR1\",\"3161\":\"YEH1\",\"3162\":\"PUF3\",\"3163\":\"ISA1\",\"3164\":\"TPO1\",\"3165\":\"FRA1\",\"3166\":\"GPI13\",\"3167\":\"Q07834\",\"3168\":\"RIX7\",\"3169\":\"GRC3\",\"3170\":\"ENT4\",\"3171\":\"VPS13\",\"3172\":\"Q07895\",\"3173\":\"NOC3\",\"3174\":\"CMS1\",\"3175\":\"NSE1\",\"3176\":\"PAM18\",\"3177\":\"RLP24\",\"3178\":\"MEU1\",\"3179\":\"PSR2\",\"3180\":\"YEH2\",\"3181\":\"SDO1\",\"3182\":\"RSC58\",\"3183\":\"LAM6\",\"3184\":\"RFU1\",\"3185\":\"BUD20\",\"3186\":\"FMP25\",\"3187\":\"LCL2\",\"3188\":\"CSI2\",\"3189\":\"COQ10\",\"3190\":\"RCL1\",\"3191\":\"HRD1\",\"3192\":\"ESC8\",\"3193\":\"TLG2\",\"3194\":\"Q08157\",\"3195\":\"DIS3\",\"3196\":\"MDM38\",\"3197\":\"GAS5\",\"3198\":\"SIL1\",\"3199\":\"SMC5\",\"3200\":\"Q08206\",\"3201\":\"NOP12\",\"3202\":\"NGL1\",\"3203\":\"PEX15\",\"3204\":\"PSK2\",\"3205\":\"GSH2\",\"3206\":\"AIM39\",\"3207\":\"Q08225\",\"3208\":\"INP54\",\"3209\":\"NBA1\",\"3210\":\"SDH5\",\"3211\":\"BRX1\",\"3212\":\"AVO1\",\"3213\":\"REX4\",\"3214\":\"ZEO1\",\"3215\":\"MCH4\",\"3216\":\"ALR1\",\"3217\":\"HRT1\",\"3218\":\"MED7\",\"3219\":\"BSC6\",\"3220\":\"RTC1\",\"3221\":\"RRP40\",\"3222\":\"NOP8\",\"3223\":\"ENB1\",\"3224\":\"CUE5\",\"3225\":\"ETT1\",\"3226\":\"NOB1\",\"3227\":\"SGT1\",\"3228\":\"NRT1\",\"3229\":\"SKI7\",\"3230\":\"BUD21\",\"3231\":\"ALE1\",\"3232\":\"IES4\",\"3233\":\"ULS1\",\"3234\":\"SLK19\",\"3235\":\"MCA1\",\"3236\":\"GEP3\",\"3237\":\"ABP140\",\"3238\":\"MET7\",\"3239\":\"PUS7\",\"3240\":\"ESA1\",\"3241\":\"DGA1\",\"3242\":\"ENV9\",\"3243\":\"CLP1\",\"3244\":\"TUM1\",\"3245\":\"TMA16\",\"3246\":\"NAT5\",\"3247\":\"TRE2\",\"3248\":\"RPN8\",\"3249\":\"HRK1\",\"3250\":\"RDL2\",\"3251\":\"RPS10A;RPS10B\",\"3252\":\"RRS1\",\"3253\":\"UAF30\",\"3254\":\"Q08748\",\"3255\":\"TIM18\",\"3256\":\"RAX1\",\"3257\":\"ISW2\",\"3258\":\"RRG7\",\"3259\":\"SOG2\",\"3260\":\"MSC6\",\"3261\":\"CIR2\",\"3262\":\"SNX3\",\"3263\":\"VTS1\",\"3264\":\"SCP1\",\"3265\":\"GPB1\",\"3266\":\"Q08909\",\"3267\":\"FEX2;FEX1\",\"3268\":\"TRE1\",\"3269\":\"CBC2\",\"3270\":\"TCO89\",\"3271\":\"CTI6\",\"3272\":\"RTT10\",\"3273\":\"MRN1\",\"3274\":\"RSA1\",\"3275\":\"APL5\",\"3276\":\"Q08954\",\"3277\":\"PGC1\",\"3278\":\"TYW1\",\"3279\":\"NIP7\",\"3280\":\"LEA1\",\"3281\":\"BMS1\",\"3282\":\"FLC1\",\"3283\":\"FMP40\",\"3284\":\"MMT2\",\"3285\":\"Q08971\",\"3286\":\"NEW1\",\"3287\":\"CUB1\",\"3288\":\"KEL3\",\"3289\":\"SAM4\",\"3290\":\"SAM3\",\"3291\":\"LAP2\",\"3292\":\"TMA46\",\"3293\":\"ALG6\",\"3294\":\"ENV7\",\"3295\":\"TFB4\",\"3296\":\"PFA4\",\"3297\":\"TRM8\",\"3298\":\"YPQ1\",\"3299\":\"AKR2\",\"3300\":\"DSC3\",\"3301\":\"VPS68\",\"3302\":\"PLP2\",\"3303\":\"CDC53\",\"3304\":\"MDN1\",\"3305\":\"SRL2\",\"3306\":\"YTM1\",\"3307\":\"EMC10\",\"3308\":\"APL4\",\"3309\":\"FSF1\",\"3310\":\"TAF10\",\"3311\":\"AIM41\",\"3312\":\"RIM20\",\"3313\":\"SLF1\",\"3314\":\"FCF2\",\"3315\":\"SRO7\",\"3316\":\"HMI1\",\"3317\":\"Q12040\",\"3318\":\"TGL5\",\"3319\":\"RCN2\",\"3320\":\"CWC2\",\"3321\":\"THP3\",\"3322\":\"ELG1\",\"3323\":\"TGS1\",\"3324\":\"FAP7\",\"3325\":\"ISU2\",\"3326\":\"PIN2\",\"3327\":\"HFI1\",\"3328\":\"NUS1\",\"3329\":\"NUR1\",\"3330\":\"GRE2\",\"3331\":\"VPS54\",\"3332\":\"IOC2\",\"3333\":\"SPE3\",\"3334\":\"SMF3\",\"3335\":\"NOP53\",\"3336\":\"Q12082\",\"3337\":\"REX3\",\"3338\":\"DAP1\",\"3339\":\"SLM3\",\"3340\":\"TSR3\",\"3341\":\"GNT1\",\"3342\":\"FAL1\",\"3343\":\"RTK1\",\"3344\":\"CFT2\",\"3345\":\"RTC5\",\"3346\":\"WRS1\",\"3347\":\"TY2B-OR1\",\"3348\":\"CHS5\",\"3349\":\"MRH1\",\"3350\":\"SGT2\",\"3351\":\"LYS21\",\"3352\":\"MED2\",\"3353\":\"GET4\",\"3354\":\"NMD4\",\"3355\":\"SPC3\",\"3356\":\"HUA2\",\"3357\":\"SAS10\",\"3358\":\"RRP6\",\"3359\":\"CSF1\",\"3360\":\"Q12152\",\"3361\":\"SSF2\",\"3362\":\"GET3\",\"3363\":\"Q12155\",\"3364\":\"APC11\",\"3365\":\"MCD1\",\"3366\":\"YRA1\",\"3367\":\"Q12160\",\"3368\":\"ATP16\",\"3369\":\"LEU9\",\"3370\":\"RRG1\",\"3371\":\"MAK21\",\"3372\":\"FCY1\",\"3373\":\"Q12179\",\"3374\":\"HAL9\",\"3375\":\"TAH18\",\"3376\":\"Q12182\",\"3377\":\"MSL5\",\"3378\":\"RKI1\",\"3379\":\"BUG1\",\"3380\":\"RIO1\",\"3381\":\"NCR1\",\"3382\":\"Q12204\",\"3383\":\"MNL2\",\"3384\":\"NCE102\",\"3385\":\"PUS1\",\"3386\":\"RPL7B\",\"3387\":\"DIP2\",\"3388\":\"PUF2\",\"3389\":\"RLM1\",\"3390\":\"UBX3\",\"3391\":\"LSP1\",\"3392\":\"SLP1\",\"3393\":\"ATP20\",\"3394\":\"RUD3\",\"3395\":\"PKH2\",\"3396\":\"Q12239\",\"3397\":\"VAM3\",\"3398\":\"RUP1\",\"3399\":\"Q12244\",\"3400\":\"LCB4\",\"3401\":\"FYV7\",\"3402\":\"DAD1\",\"3403\":\"RPN5\",\"3404\":\"Q12251\",\"3405\":\"NYV1\",\"3406\":\"TPO4\",\"3407\":\"Q12259\",\"3408\":\"GIN4\",\"3409\":\"PRS5\",\"3410\":\"SMC4\",\"3411\":\"RBD2\",\"3412\":\"INP53\",\"3413\":\"TPT1\",\"3414\":\"TY1B-OL\",\"3415\":\"Q12275\",\"3416\":\"HER1\",\"3417\":\"RRP42\",\"3418\":\"MCT1\",\"3419\":\"ERV2\",\"3420\":\"MDY2\",\"3421\":\"COX17\",\"3422\":\"BMT6\",\"3423\":\"MAM3\",\"3424\":\"TAF3\",\"3425\":\"Q12298\",\"3426\":\"Q12301\",\"3427\":\"RDL1\",\"3428\":\"SMT3\",\"3429\":\"TFC8\",\"3430\":\"CLF1\",\"3431\":\"NTO1\",\"3432\":\"SFM1\",\"3433\":\"GLE1\",\"3434\":\"GLO4\",\"3435\":\"MED1\",\"3436\":\"YVC1\",\"3437\":\"TIM22\",\"3438\":\"HSP42\",\"3439\":\"Q12331\",\"3440\":\"PST2\",\"3441\":\"TY2B-GR1\",\"3442\":\"RNH203\",\"3443\":\"UTP23\",\"3444\":\"HAT1\",\"3445\":\"MED4\",\"3446\":\"GYP5\",\"3447\":\"IES3\",\"3448\":\"ATP14\",\"3449\":\"Q12354\",\"3450\":\"PST1\",\"3451\":\"ATO3\",\"3452\":\"GPR1\",\"3453\":\"WTM1\",\"3454\":\"BBP1\",\"3455\":\"RKM5\",\"3456\":\"MMP1\",\"3457\":\"HIF1\",\"3458\":\"NCA2\",\"3459\":\"ORT1\",\"3460\":\"RPN6\",\"3461\":\"DGK1\",\"3462\":\"ARP8\",\"3463\":\"MDM20\",\"3464\":\"DBP10\",\"3465\":\"GEP5\",\"3466\":\"EMP46\",\"3467\":\"TRM10\",\"3468\":\"YOP1\",\"3469\":\"ERP3\",\"3470\":\"MPD1\",\"3471\":\"ARP7\",\"3472\":\"NPC2\",\"3473\":\"PNS1\",\"3474\":\"TFC7\",\"3475\":\"PRP46\",\"3476\":\"SNU66\",\"3477\":\"ISA2\",\"3478\":\"STB3\",\"3479\":\"PDH1\",\"3480\":\"DPH6\",\"3481\":\"EAF3\",\"3482\":\"RDI1\",\"3483\":\"ZRT2\",\"3484\":\"GRX6\",\"3485\":\"POM34\",\"3486\":\"LAS17\",\"3487\":\"PAA1\",\"3488\":\"AHA1\",\"3489\":\"ERP4\",\"3490\":\"OSH2\",\"3491\":\"ERG27\",\"3492\":\"CEX1\",\"3493\":\"NSI1\",\"3494\":\"YPR1\",\"3495\":\"NOP56\",\"3496\":\"PEX11\",\"3497\":\"TRM11\",\"3498\":\"RVB2\",\"3499\":\"RAX2\",\"3500\":\"TCB1\",\"3501\":\"MRX4\",\"3502\":\"FRE6\",\"3503\":\"AIR2\",\"3504\":\"AIM45\",\"3505\":\"RRP36\",\"3506\":\"AGC1\",\"3507\":\"Q12486\",\"3508\":\"MRPL23\",\"3509\":\"TY1B-BL\",\"3510\":\"KCS1\",\"3511\":\"RLF2\",\"3512\":\"Q12496\",\"3513\":\"NOP58\",\"3514\":\"AVL9\",\"3515\":\"LDB19\",\"3516\":\"RKM4\",\"3517\":\"ARP6\",\"3518\":\"CMR1\",\"3519\":\"PTC5\",\"3520\":\"TMA17\",\"3521\":\"NOT5\",\"3522\":\"PAR32\",\"3523\":\"DCP1\",\"3524\":\"ENT1\",\"3525\":\"TIF6\",\"3526\":\"Q12523\",\"3527\":\"ATG11\",\"3528\":\"RQC2\",\"3529\":\"RPL21B\",\"3530\":\"DNF3\",\"3531\":\"DNF2\",\"3532\":\"FOL3\",\"3533\":\"GLT1\",\"3534\":\"HTZ1\",\"3535\":\"YPK9\",\"3536\":\"DFM1\",\"3537\":\"SEC39\",\"3538\":\"PGA3\",\"3539\":\"SMC6\",\"3540\":\"HAA1\",\"3541\":\"RRP12\",\"3542\":\"Q2V2P4\",\"3543\":\"Q3E6R5\",\"3544\":\"EFG1\",\"3545\":\"RPS21B\",\"3546\":\"Q3E756\",\"3547\":\"TMA7\",\"3548\":\"LSO2\",\"3549\":\"SDH6\",\"3550\":\"TSC3\",\"3551\":\"BOL1\",\"3552\":\"Q3E795\",\"3553\":\"CMC2\",\"3554\":\"TFB5\",\"3555\":\"Q3E7Z5\",\"3556\":\"Q3E824\",\"3557\":\"EGO2\",\"3558\":\"PCC1\",\"3559\":\"COA6\",\"3560\":\"HUB1\",\"3561\":\"NOP10\",\"3562\":\"ISD11\",\"3563\":\"SUS1\",\"3564\":\"Q86ZR7\",\"3565\":\"Q8J0M4\",\"3566\":\"Q8TGU7\",\"3567\":\"OST5\",\"3568\":\"NCB2\",\"3569\":\"VPS5\",\"3570\":\"MIC10\",\"3571\":\"SRN2\",\"3572\":\"BRR1\",\"3573\":\"HSH49\",\"3574\":\"APM4\",\"3575\":\"MTR10\",\"3576\":\"TSC13\",\"3577\":\"NOP14\",\"3578\":\"PNO1\",\"3579\":\"YOS9\",\"3580\":\"AFI1\",\"3581\":\"DUF1\",\"3582\":\"ECM3\",\"3583\":\"MEX67\",\"3584\":\"RIB3\",\"3585\":\"YPT6\",\"3586\":\"NHA1\",\"3587\":\"MED11\",\"3588\":\"SEY1\",\"3589\":\"DET1\",\"3590\":\"ODC2\",\"3591\":\"SAS5\",\"3592\":\"MPD2\",\"3593\":\"DDP1\",\"3594\":\"FRT1\",\"3595\":\"FSH3\",\"3596\":\"ENV10\",\"3597\":\"HRP1\",\"3598\":\"VCX1\",\"3599\":\"TRS33\",\"3600\":\"IGO2\",\"3601\":\"HTL1\"},\"Compartment\":{\"0\":\"undefined\",\"1\":\"PM\",\"2\":\"mitochondria\",\"3\":\"nucleus\",\"4\":\"nucleus\",\"5\":\"ribosome\",\"6\":\"undefined\",\"7\":\"undefined\",\"8\":\"nucleus\",\"9\":\"undefined\",\"10\":\"proteasome\",\"11\":\"undefined\",\"12\":\"ribosome\",\"13\":\"undefined\",\"14\":\"cytosol\",\"15\":\"undefined\",\"16\":\"undefined\",\"17\":\"mitochondria\",\"18\":\"undefined\",\"19\":\"mitochondria\",\"20\":\"mitochondria\",\"21\":\"mitochondria\",\"22\":\"undefined\",\"23\":\"cytosol\",\"24\":\"cytosol\",\"25\":\"cytosol\",\"26\":\"undefined\",\"27\":\"mitochondria\",\"28\":\"mitochondria\",\"29\":\"mitochondria\",\"30\":\"mitochondria\",\"31\":\"cytosol\",\"32\":\"mitochondria\",\"33\":\"cytosol\",\"34\":\"undefined\",\"35\":\"cytosol\",\"36\":\"cytosol\",\"37\":\"vacuole\",\"38\":\"cytosol\",\"39\":\"cytosol\",\"40\":\"cytosol\",\"41\":\"mitochondria\",\"42\":\"mitochondria\",\"43\":\"cytosol\",\"44\":\"cytosol\",\"45\":\"cytosol\",\"46\":\"mitochondria\",\"47\":\"cytosol\",\"48\":\"cytosol\",\"49\":\"cytosol\",\"50\":\"cytosol\",\"51\":\"cytosol\",\"52\":\"undefined\",\"53\":\"PM\",\"54\":\"PM\",\"55\":\"undefined\",\"56\":\"nucleus\",\"57\":\"nucleus\",\"58\":\"mitochondria\",\"59\":\"ribosome\",\"60\":\"ribosome\",\"61\":\"ribosome\",\"62\":\"cytosol\",\"63\":\"cytosol\",\"64\":\"mitochondria\",\"65\":\"cytosol\",\"66\":\"nucleus\",\"67\":\"nucleus\",\"68\":\"mitochondria\",\"69\":\"undefined\",\"70\":\"undefined\",\"71\":\"cytosol\",\"72\":\"cytosol\",\"73\":\"mitochondria\",\"74\":\"cytosol\",\"75\":\"nucleus\",\"76\":\"nucleus\",\"77\":\"cytosol\",\"78\":\"undefined\",\"79\":\"cytosol\",\"80\":\"ribosome\",\"81\":\"ribosome\",\"82\":\"mitochondria\",\"83\":\"nucleus\",\"84\":\"cytosol\",\"85\":\"cytosol\",\"86\":\"mitochondria\",\"87\":\"cytosol\",\"88\":\"cytosol\",\"89\":\"undefined\",\"90\":\"undefined\",\"91\":\"mitochondria\",\"92\":\"nucleus\",\"93\":\"PM\",\"94\":\"cytosol\",\"95\":\"undefined\",\"96\":\"ribosome\",\"97\":\"ribosome\",\"98\":\"ribosome\",\"99\":\"cytosol\",\"100\":\"ER\",\"101\":\"ER\",\"102\":\"undefined\",\"103\":\"mitochondria\",\"104\":\"cytosol\",\"105\":\"undefined\",\"106\":\"ribosome\",\"107\":\"ribosome\",\"108\":\"ribosome\",\"109\":\"ribosome\",\"110\":\"undefined\",\"111\":\"undefined\",\"112\":\"ribosome\",\"113\":\"ribosome\",\"114\":\"ribosome\",\"115\":\"ribosome\",\"116\":\"ribosome\",\"117\":\"undefined\",\"118\":\"nucleus\",\"119\":\"undefined\",\"120\":\"cytosol\",\"121\":\"undefined\",\"122\":\"undefined\",\"123\":\"undefined\",\"124\":\"cytosol\",\"125\":\"mitochondria\",\"126\":\"cytosol\",\"127\":\"undefined\",\"128\":\"ER\",\"129\":\"undefined\",\"130\":\"undefined\",\"131\":\"ribosome\",\"132\":\"undefined\",\"133\":\"nucleus\",\"134\":\"nucleus\",\"135\":\"undefined\",\"136\":\"undefined\",\"137\":\"PM\",\"138\":\"nucleus\",\"139\":\"undefined\",\"140\":\"undefined\",\"141\":\"undefined\",\"142\":\"PM\",\"143\":\"undefined\",\"144\":\"undefined\",\"145\":\"undefined\",\"146\":\"nucleus\",\"147\":\"undefined\",\"148\":\"nucleus\",\"149\":\"undefined\",\"150\":\"mitochondria\",\"151\":\"cytosol\",\"152\":\"cytosol\",\"153\":\"cytosol\",\"154\":\"mitochondria\",\"155\":\"mitochondria\",\"156\":\"cytosol\",\"157\":\"undefined\",\"158\":\"mitochondria\",\"159\":\"undefined\",\"160\":\"mitochondria\",\"161\":\"undefined\",\"162\":\"mitochondria\",\"163\":\"undefined\",\"164\":\"mitochondria\",\"165\":\"mitochondria\",\"166\":\"cytosol\",\"167\":\"cytosol\",\"168\":\"cytosol\",\"169\":\"cytosol\",\"170\":\"undefined\",\"171\":\"cytosol\",\"172\":\"mitochondria\",\"173\":\"vacuole\",\"174\":\"nucleus\",\"175\":\"undefined\",\"176\":\"nucleus\",\"177\":\"cytosol\",\"178\":\"mitochondria\",\"179\":\"cytosol\",\"180\":\"undefined\",\"181\":\"ribosome\",\"182\":\"undefined\",\"183\":\"cytosol\",\"184\":\"cytosol\",\"185\":\"mitochondria\",\"186\":\"undefined\",\"187\":\"undefined\",\"188\":\"cytosol\",\"189\":\"nucleus\",\"190\":\"undefined\",\"191\":\"undefined\",\"192\":\"undefined\",\"193\":\"undefined\",\"194\":\"undefined\",\"195\":\"PM\",\"196\":\"undefined\",\"197\":\"mitochondria\",\"198\":\"mitochondria\",\"199\":\"mitochondria\",\"200\":\"undefined\",\"201\":\"ER\",\"202\":\"mitochondria\",\"203\":\"nucleus\",\"204\":\"cytosol\",\"205\":\"undefined\",\"206\":\"PM\",\"207\":\"cytosol\",\"208\":\"undefined\",\"209\":\"undefined\",\"210\":\"undefined\",\"211\":\"undefined\",\"212\":\"undefined\",\"213\":\"cytosol\",\"214\":\"undefined\",\"215\":\"vacuole\",\"216\":\"undefined\",\"217\":\"cytosol\",\"218\":\"mitochondria\",\"219\":\"mitochondria\",\"220\":\"nucleus\",\"221\":\"Golgi\",\"222\":\"mitochondria\",\"223\":\"cytosol\",\"224\":\"cytosol\",\"225\":\"undefined\",\"226\":\"cytosol\",\"227\":\"cytosol\",\"228\":\"mitochondria\",\"229\":\"nucleus\",\"230\":\"ribosome\",\"231\":\"undefined\",\"232\":\"ribosome\",\"233\":\"ribosome\",\"234\":\"ribosome\",\"235\":\"ribosome\",\"236\":\"ribosome\",\"237\":\"ribosome\",\"238\":\"undefined\",\"239\":\"undefined\",\"240\":\"undefined\",\"241\":\"mitochondria\",\"242\":\"undefined\",\"243\":\"mitochondria\",\"244\":\"cytosol\",\"245\":\"undefined\",\"246\":\"undefined\",\"247\":\"ribosome\",\"248\":\"ribosome\",\"249\":\"ribosome\",\"250\":\"ribosome\",\"251\":\"ribosome\",\"252\":\"ribosome\",\"253\":\"ribosome\",\"254\":\"ribosome\",\"255\":\"ribosome\",\"256\":\"ribosome\",\"257\":\"ribosome\",\"258\":\"ribosome\",\"259\":\"ribosome\",\"260\":\"ribosome\",\"261\":\"ribosome\",\"262\":\"ribosome\",\"263\":\"ribosome\",\"264\":\"undefined\",\"265\":\"undefined\",\"266\":\"ribosome\",\"267\":\"ribosome\",\"268\":\"undefined\",\"269\":\"cytosol\",\"270\":\"mitochondria\",\"271\":\"nucleus\",\"272\":\"mitochondria\",\"273\":\"mitochondria\",\"274\":\"undefined\",\"275\":\"cytosol\",\"276\":\"ER\",\"277\":\"ribosome\",\"278\":\"cytosol\",\"279\":\"mitochondria\",\"280\":\"undefined\",\"281\":\"ribosome\",\"282\":\"PM\",\"283\":\"mitochondria\",\"284\":\"mitochondria\",\"285\":\"cytosol\",\"286\":\"nucleus\",\"287\":\"nucleus\",\"288\":\"nucleus\",\"289\":\"undefined\",\"290\":\"Golgi\",\"291\":\"cytosol\",\"292\":\"mitochondria\",\"293\":\"undefined\",\"294\":\"cytosol\",\"295\":\"undefined\",\"296\":\"cytosol\",\"297\":\"vacuole\",\"298\":\"nucleus\",\"299\":\"undefined\",\"300\":\"ER\",\"301\":\"undefined\",\"302\":\"cytosol\",\"303\":\"undefined\",\"304\":\"cytosol\",\"305\":\"mitochondria\",\"306\":\"undefined\",\"307\":\"nucleus\",\"308\":\"cytosol\",\"309\":\"nucleus\",\"310\":\"nucleus\",\"311\":\"undefined\",\"312\":\"PM\",\"313\":\"cytosol\",\"314\":\"undefined\",\"315\":\"ER\",\"316\":\"undefined\",\"317\":\"mitochondria\",\"318\":\"mitochondria\",\"319\":\"undefined\",\"320\":\"mitochondria\",\"321\":\"cytosol\",\"322\":\"undefined\",\"323\":\"cytosol\",\"324\":\"undefined\",\"325\":\"vacuole\",\"326\":\"undefined\",\"327\":\"cytosol\",\"328\":\"undefined\",\"329\":\"undefined\",\"330\":\"cytosol\",\"331\":\"Golgi\",\"332\":\"undefined\",\"333\":\"undefined\",\"334\":\"cytosol\",\"335\":\"undefined\",\"336\":\"cytosol\",\"337\":\"undefined\",\"338\":\"nucleus\",\"339\":\"mitochondria\",\"340\":\"undefined\",\"341\":\"nucleus\",\"342\":\"Golgi\",\"343\":\"cytosol\",\"344\":\"undefined\",\"345\":\"undefined\",\"346\":\"undefined\",\"347\":\"ER\",\"348\":\"undefined\",\"349\":\"ribosome\",\"350\":\"ribosome\",\"351\":\"nucleus\",\"352\":\"undefined\",\"353\":\"vacuole\",\"354\":\"cytosol\",\"355\":\"undefined\",\"356\":\"undefined\",\"357\":\"mitochondria\",\"358\":\"undefined\",\"359\":\"undefined\",\"360\":\"cytosol\",\"361\":\"cytosol\",\"362\":\"undefined\",\"363\":\"vacuole\",\"364\":\"cytosol\",\"365\":\"undefined\",\"366\":\"vacuole\",\"367\":\"ER\",\"368\":\"NE\",\"369\":\"mitochondria\",\"370\":\"nucleus\",\"371\":\"cytosol\",\"372\":\"cytosol\",\"373\":\"mitochondria\",\"374\":\"cytosol\",\"375\":\"undefined\",\"376\":\"undefined\",\"377\":\"ER\",\"378\":\"mitochondria\",\"379\":\"nucleus\",\"380\":\"undefined\",\"381\":\"cytosol\",\"382\":\"cytosol\",\"383\":\"undefined\",\"384\":\"cytosol\",\"385\":\"cytosol\",\"386\":\"nucleus\",\"387\":\"cytosol\",\"388\":\"undefined\",\"389\":\"cytosol\",\"390\":\"cytosol\",\"391\":\"nucleus\",\"392\":\"undefined\",\"393\":\"undefined\",\"394\":\"undefined\",\"395\":\"undefined\",\"396\":\"undefined\",\"397\":\"cytosol\",\"398\":\"vacuole\",\"399\":\"nucleus\",\"400\":\"mitochondria\",\"401\":\"mitochondria\",\"402\":\"ER\",\"403\":\"cytosol\",\"404\":\"undefined\",\"405\":\"mitochondria\",\"406\":\"cytosol\",\"407\":\"ER\",\"408\":\"mitochondria\",\"409\":\"nucleus\",\"410\":\"undefined\",\"411\":\"ER\",\"412\":\"Golgi\",\"413\":\"cytosol\",\"414\":\"cytosol\",\"415\":\"nucleus\",\"416\":\"undefined\",\"417\":\"undefined\",\"418\":\"ribosome\",\"419\":\"nucleus\",\"420\":\"nucleus\",\"421\":\"undefined\",\"422\":\"undefined\",\"423\":\"vacuole\",\"424\":\"cytosol\",\"425\":\"mitochondria\",\"426\":\"undefined\",\"427\":\"undefined\",\"428\":\"mitochondria\",\"429\":\"nucleus\",\"430\":\"cytosol\",\"431\":\"undefined\",\"432\":\"cytosol\",\"433\":\"cytosol\",\"434\":\"nucleus\",\"435\":\"undefined\",\"436\":\"undefined\",\"437\":\"ER\",\"438\":\"mitochondria\",\"439\":\"mitochondria\",\"440\":\"undefined\",\"441\":\"nucleus\",\"442\":\"mitochondria\",\"443\":\"mitochondria\",\"444\":\"cytosol\",\"445\":\"undefined\",\"446\":\"undefined\",\"447\":\"undefined\",\"448\":\"PM\",\"449\":\"nucleus\",\"450\":\"undefined\",\"451\":\"mitochondria\",\"452\":\"undefined\",\"453\":\"vacuole\",\"454\":\"undefined\",\"455\":\"undefined\",\"456\":\"cytosol\",\"457\":\"undefined\",\"458\":\"undefined\",\"459\":\"undefined\",\"460\":\"mitochondria\",\"461\":\"nucleus\",\"462\":\"cytosol\",\"463\":\"mitochondria\",\"464\":\"undefined\",\"465\":\"undefined\",\"466\":\"undefined\",\"467\":\"PM\",\"468\":\"nucleus\",\"469\":\"undefined\",\"470\":\"nucleus\",\"471\":\"PM\",\"472\":\"undefined\",\"473\":\"undefined\",\"474\":\"cytosol\",\"475\":\"mitochondria\",\"476\":\"mitochondria\",\"477\":\"mitochondria\",\"478\":\"undefined\",\"479\":\"cytosol\",\"480\":\"cytosol\",\"481\":\"cytosol\",\"482\":\"undefined\",\"483\":\"undefined\",\"484\":\"vacuole\",\"485\":\"undefined\",\"486\":\"undefined\",\"487\":\"nucleus\",\"488\":\"nucleus\",\"489\":\"nucleus\",\"490\":\"nucleus\",\"491\":\"nucleus\",\"492\":\"nucleus\",\"493\":\"nucleus\",\"494\":\"undefined\",\"495\":\"undefined\",\"496\":\"nucleus\",\"497\":\"cytosol\",\"498\":\"undefined\",\"499\":\"cytosol\",\"500\":\"undefined\",\"501\":\"NE\",\"502\":\"vacuole\",\"503\":\"mitochondria\",\"504\":\"ER\",\"505\":\"cytosol\",\"506\":\"undefined\",\"507\":\"proteasome\",\"508\":\"proteasome\",\"509\":\"cytosol\",\"510\":\"undefined\",\"511\":\"nucleus\",\"512\":\"undefined\",\"513\":\"undefined\",\"514\":\"undefined\",\"515\":\"undefined\",\"516\":\"undefined\",\"517\":\"undefined\",\"518\":\"nucleus\",\"519\":\"mitochondria\",\"520\":\"undefined\",\"521\":\"undefined\",\"522\":\"nucleus\",\"523\":\"undefined\",\"524\":\"mitochondria\",\"525\":\"mitochondria\",\"526\":\"ER\",\"527\":\"nucleus\",\"528\":\"undefined\",\"529\":\"mitochondria\",\"530\":\"undefined\",\"531\":\"undefined\",\"532\":\"ER\",\"533\":\"undefined\",\"534\":\"nucleus\",\"535\":\"undefined\",\"536\":\"mitochondria\",\"537\":\"mitochondria\",\"538\":\"undefined\",\"539\":\"nucleus\",\"540\":\"undefined\",\"541\":\"undefined\",\"542\":\"proteasome\",\"543\":\"PM\",\"544\":\"undefined\",\"545\":\"nucleus\",\"546\":\"undefined\",\"547\":\"undefined\",\"548\":\"vacuole\",\"549\":\"undefined\",\"550\":\"undefined\",\"551\":\"undefined\",\"552\":\"undefined\",\"553\":\"undefined\",\"554\":\"undefined\",\"555\":\"cytosol\",\"556\":\"vacuole\",\"557\":\"PM\",\"558\":\"nucleus\",\"559\":\"nucleus\",\"560\":\"mitochondria\",\"561\":\"mitochondria\",\"562\":\"mitochondria\",\"563\":\"nucleus\",\"564\":\"undefined\",\"565\":\"undefined\",\"566\":\"vacuole\",\"567\":\"nucleus\",\"568\":\"undefined\",\"569\":\"cytosol\",\"570\":\"cytosol\",\"571\":\"undefined\",\"572\":\"undefined\",\"573\":\"undefined\",\"574\":\"mitochondria\",\"575\":\"undefined\",\"576\":\"undefined\",\"577\":\"ribosome\",\"578\":\"cytosol\",\"579\":\"nucleus\",\"580\":\"undefined\",\"581\":\"undefined\",\"582\":\"PM\",\"583\":\"undefined\",\"584\":\"nucleus\",\"585\":\"cytosol\",\"586\":\"mitochondria\",\"587\":\"undefined\",\"588\":\"mitochondria\",\"589\":\"undefined\",\"590\":\"cytosol\",\"591\":\"undefined\",\"592\":\"PM\",\"593\":\"undefined\",\"594\":\"undefined\",\"595\":\"nucleus\",\"596\":\"proteasome\",\"597\":\"proteasome\",\"598\":\"mitochondria\",\"599\":\"Golgi\",\"600\":\"vacuole\",\"601\":\"mitochondria\",\"602\":\"proteasome\",\"603\":\"undefined\",\"604\":\"undefined\",\"605\":\"undefined\",\"606\":\"PM\",\"607\":\"undefined\",\"608\":\"ribosome\",\"609\":\"undefined\",\"610\":\"undefined\",\"611\":\"nucleus\",\"612\":\"undefined\",\"613\":\"undefined\",\"614\":\"undefined\",\"615\":\"cytosol\",\"616\":\"undefined\",\"617\":\"undefined\",\"618\":\"undefined\",\"619\":\"undefined\",\"620\":\"undefined\",\"621\":\"undefined\",\"622\":\"undefined\",\"623\":\"mitochondria\",\"624\":\"mitochondria\",\"625\":\"cytosol\",\"626\":\"proteasome\",\"627\":\"undefined\",\"628\":\"ER\",\"629\":\"LD\",\"630\":\"mitochondria\",\"631\":\"undefined\",\"632\":\"undefined\",\"633\":\"undefined\",\"634\":\"undefined\",\"635\":\"undefined\",\"636\":\"undefined\",\"637\":\"ER\",\"638\":\"undefined\",\"639\":\"undefined\",\"640\":\"undefined\",\"641\":\"undefined\",\"642\":\"ER\",\"643\":\"PM\",\"644\":\"undefined\",\"645\":\"undefined\",\"646\":\"mitochondria\",\"647\":\"undefined\",\"648\":\"undefined\",\"649\":\"vacuole\",\"650\":\"undefined\",\"651\":\"undefined\",\"652\":\"undefined\",\"653\":\"nucleus\",\"654\":\"ER\",\"655\":\"nucleus\",\"656\":\"PM\",\"657\":\"Golgi\",\"658\":\"ER\",\"659\":\"undefined\",\"660\":\"undefined\",\"661\":\"nucleus\",\"662\":\"undefined\",\"663\":\"undefined\",\"664\":\"undefined\",\"665\":\"mitochondria\",\"666\":\"cytosol\",\"667\":\"mitochondria\",\"668\":\"undefined\",\"669\":\"undefined\",\"670\":\"undefined\",\"671\":\"nucleus\",\"672\":\"undefined\",\"673\":\"undefined\",\"674\":\"undefined\",\"675\":\"Golgi\",\"676\":\"undefined\",\"677\":\"nucleus\",\"678\":\"ribosome\",\"679\":\"proteasome\",\"680\":\"undefined\",\"681\":\"undefined\",\"682\":\"vacuole\",\"683\":\"nucleus\",\"684\":\"nucleus\",\"685\":\"PM\",\"686\":\"undefined\",\"687\":\"undefined\",\"688\":\"undefined\",\"689\":\"undefined\",\"690\":\"mitochondria\",\"691\":\"ER\",\"692\":\"undefined\",\"693\":\"undefined\",\"694\":\"ER\",\"695\":\"nucleus\",\"696\":\"nucleus\",\"697\":\"nucleus\",\"698\":\"mitochondria\",\"699\":\"nucleus\",\"700\":\"ER\",\"701\":\"undefined\",\"702\":\"undefined\",\"703\":\"mitochondria\",\"704\":\"undefined\",\"705\":\"ER\",\"706\":\"undefined\",\"707\":\"nucleus\",\"708\":\"nucleus\",\"709\":\"undefined\",\"710\":\"undefined\",\"711\":\"mitochondria\",\"712\":\"undefined\",\"713\":\"undefined\",\"714\":\"undefined\",\"715\":\"undefined\",\"716\":\"undefined\",\"717\":\"undefined\",\"718\":\"undefined\",\"719\":\"mitochondria\",\"720\":\"nucleus\",\"721\":\"mitochondria\",\"722\":\"nucleus\",\"723\":\"ribosome\",\"724\":\"undefined\",\"725\":\"undefined\",\"726\":\"PM\",\"727\":\"cytosol\",\"728\":\"Golgi\",\"729\":\"nucleus\",\"730\":\"nucleus\",\"731\":\"ribosome\",\"732\":\"ribosome\",\"733\":\"ribosome\",\"734\":\"ribosome\",\"735\":\"nucleus\",\"736\":\"undefined\",\"737\":\"undefined\",\"738\":\"undefined\",\"739\":\"nucleus\",\"740\":\"vacuole\",\"741\":\"undefined\",\"742\":\"vacuole\",\"743\":\"cytosol\",\"744\":\"undefined\",\"745\":\"undefined\",\"746\":\"mitochondria\",\"747\":\"nucleus\",\"748\":\"mitochondria\",\"749\":\"undefined\",\"750\":\"vacuole\",\"751\":\"Golgi\",\"752\":\"Golgi\",\"753\":\"ER\",\"754\":\"mitochondria\",\"755\":\"undefined\",\"756\":\"undefined\",\"757\":\"nucleus\",\"758\":\"nucleus\",\"759\":\"undefined\",\"760\":\"undefined\",\"761\":\"nucleus\",\"762\":\"mitochondria\",\"763\":\"mitochondria\",\"764\":\"cytosol\",\"765\":\"cytosol\",\"766\":\"undefined\",\"767\":\"undefined\",\"768\":\"undefined\",\"769\":\"undefined\",\"770\":\"ER\",\"771\":\"undefined\",\"772\":\"cytosol\",\"773\":\"undefined\",\"774\":\"mitochondria\",\"775\":\"undefined\",\"776\":\"undefined\",\"777\":\"mitochondria\",\"778\":\"cytosol\",\"779\":\"ER\",\"780\":\"undefined\",\"781\":\"mitochondria\",\"782\":\"mitochondria\",\"783\":\"undefined\",\"784\":\"nucleus\",\"785\":\"nucleus\",\"786\":\"undefined\",\"787\":\"cytosol\",\"788\":\"undefined\",\"789\":\"PM\",\"790\":\"ribosome\",\"791\":\"undefined\",\"792\":\"nucleus\",\"793\":\"nucleus\",\"794\":\"undefined\",\"795\":\"nucleus\",\"796\":\"cytosol\",\"797\":\"nucleus\",\"798\":\"cytosol\",\"799\":\"undefined\",\"800\":\"ER\",\"801\":\"cytosol\",\"802\":\"undefined\",\"803\":\"undefined\",\"804\":\"undefined\",\"805\":\"undefined\",\"806\":\"proteasome\",\"807\":\"nucleus\",\"808\":\"undefined\",\"809\":\"mitochondria\",\"810\":\"undefined\",\"811\":\"undefined\",\"812\":\"mitochondria\",\"813\":\"undefined\",\"814\":\"undefined\",\"815\":\"cytosol\",\"816\":\"undefined\",\"817\":\"mitochondria\",\"818\":\"cytosol\",\"819\":\"nucleus\",\"820\":\"undefined\",\"821\":\"nucleus\",\"822\":\"vacuole\",\"823\":\"ER\",\"824\":\"undefined\",\"825\":\"undefined\",\"826\":\"nucleus\",\"827\":\"vacuole\",\"828\":\"cytosol\",\"829\":\"undefined\",\"830\":\"Golgi\",\"831\":\"cytosol\",\"832\":\"mitochondria\",\"833\":\"undefined\",\"834\":\"cytosol\",\"835\":\"cytosol\",\"836\":\"mitochondria\",\"837\":\"nucleus\",\"838\":\"cytosol\",\"839\":\"cytosol\",\"840\":\"mitochondria\",\"841\":\"cytosol\",\"842\":\"mitochondria\",\"843\":\"mitochondria\",\"844\":\"undefined\",\"845\":\"undefined\",\"846\":\"cytosol\",\"847\":\"undefined\",\"848\":\"undefined\",\"849\":\"mitochondria\",\"850\":\"mitochondria\",\"851\":\"nucleus\",\"852\":\"mitochondria\",\"853\":\"NE\",\"854\":\"undefined\",\"855\":\"undefined\",\"856\":\"undefined\",\"857\":\"mitochondria\",\"858\":\"ER\",\"859\":\"undefined\",\"860\":\"cytosol\",\"861\":\"nucleus\",\"862\":\"undefined\",\"863\":\"undefined\",\"864\":\"ER\",\"865\":\"nucleus\",\"866\":\"cytosol\",\"867\":\"undefined\",\"868\":\"undefined\",\"869\":\"undefined\",\"870\":\"vacuole\",\"871\":\"nucleus\",\"872\":\"ER\",\"873\":\"cytosol\",\"874\":\"proteasome\",\"875\":\"undefined\",\"876\":\"undefined\",\"877\":\"vacuole\",\"878\":\"mitochondria\",\"879\":\"mitochondria\",\"880\":\"undefined\",\"881\":\"peroxisome\",\"882\":\"undefined\",\"883\":\"mitochondria\",\"884\":\"undefined\",\"885\":\"cytosol\",\"886\":\"mitochondria\",\"887\":\"mitochondria\",\"888\":\"undefined\",\"889\":\"PM\",\"890\":\"PM\",\"891\":\"cytosol\",\"892\":\"ER\",\"893\":\"undefined\",\"894\":\"undefined\",\"895\":\"PM\",\"896\":\"PM\",\"897\":\"PM\",\"898\":\"PM\",\"899\":\"cytosol\",\"900\":\"cytosol\",\"901\":\"undefined\",\"902\":\"mitochondria\",\"903\":\"ER\",\"904\":\"ER\",\"905\":\"undefined\",\"906\":\"undefined\",\"907\":\"nucleus\",\"908\":\"nucleus\",\"909\":\"undefined\",\"910\":\"undefined\",\"911\":\"PM\",\"912\":\"PM\",\"913\":\"undefined\",\"914\":\"undefined\",\"915\":\"nucleus\",\"916\":\"nucleus\",\"917\":\"proteasome\",\"918\":\"undefined\",\"919\":\"NE\",\"920\":\"NE\",\"921\":\"undefined\",\"922\":\"cytosol\",\"923\":\"undefined\",\"924\":\"nucleus\",\"925\":\"undefined\",\"926\":\"undefined\",\"927\":\"nucleus\",\"928\":\"undefined\",\"929\":\"undefined\",\"930\":\"undefined\",\"931\":\"cytosol\",\"932\":\"nucleus\",\"933\":\"nucleus\",\"934\":\"nucleus\",\"935\":\"undefined\",\"936\":\"vacuole\",\"937\":\"mitochondria\",\"938\":\"proteasome\",\"939\":\"undefined\",\"940\":\"PM\",\"941\":\"nucleus\",\"942\":\"undefined\",\"943\":\"undefined\",\"944\":\"undefined\",\"945\":\"mitochondria\",\"946\":\"cytosol\",\"947\":\"nucleus\",\"948\":\"undefined\",\"949\":\"undefined\",\"950\":\"undefined\",\"951\":\"cytosol\",\"952\":\"nucleus\",\"953\":\"nucleus\",\"954\":\"undefined\",\"955\":\"undefined\",\"956\":\"undefined\",\"957\":\"undefined\",\"958\":\"undefined\",\"959\":\"undefined\",\"960\":\"undefined\",\"961\":\"mitochondria\",\"962\":\"undefined\",\"963\":\"cytosol\",\"964\":\"vacuole\",\"965\":\"mitochondria\",\"966\":\"cytosol\",\"967\":\"ER\",\"968\":\"Golgi\",\"969\":\"PM\",\"970\":\"cytosol\",\"971\":\"undefined\",\"972\":\"Golgi\",\"973\":\"undefined\",\"974\":\"nucleus\",\"975\":\"undefined\",\"976\":\"undefined\",\"977\":\"nucleus\",\"978\":\"undefined\",\"979\":\"undefined\",\"980\":\"undefined\",\"981\":\"undefined\",\"982\":\"cytosol\",\"983\":\"undefined\",\"984\":\"nucleus\",\"985\":\"undefined\",\"986\":\"ER\",\"987\":\"mitochondria\",\"988\":\"undefined\",\"989\":\"PM\",\"990\":\"undefined\",\"991\":\"undefined\",\"992\":\"mitochondria\",\"993\":\"vacuole\",\"994\":\"mitochondria\",\"995\":\"undefined\",\"996\":\"undefined\",\"997\":\"undefined\",\"998\":\"PM\",\"999\":\"undefined\",\"1000\":\"undefined\",\"1001\":\"undefined\",\"1002\":\"undefined\",\"1003\":\"undefined\",\"1004\":\"nucleus\",\"1005\":\"nucleus\",\"1006\":\"undefined\",\"1007\":\"undefined\",\"1008\":\"mitochondria\",\"1009\":\"undefined\",\"1010\":\"mitochondria\",\"1011\":\"PM\",\"1012\":\"undefined\",\"1013\":\"vacuole\",\"1014\":\"PM\",\"1015\":\"undefined\",\"1016\":\"mitochondria\",\"1017\":\"undefined\",\"1018\":\"cytosol\",\"1019\":\"undefined\",\"1020\":\"undefined\",\"1021\":\"undefined\",\"1022\":\"mitochondria\",\"1023\":\"mitochondria\",\"1024\":\"undefined\",\"1025\":\"Golgi\",\"1026\":\"cytosol\",\"1027\":\"nucleus\",\"1028\":\"mitochondria\",\"1029\":\"mitochondria\",\"1030\":\"nucleus\",\"1031\":\"PM\",\"1032\":\"PM\",\"1033\":\"mitochondria\",\"1034\":\"mitochondria\",\"1035\":\"undefined\",\"1036\":\"ER\",\"1037\":\"nucleus\",\"1038\":\"undefined\",\"1039\":\"nucleus\",\"1040\":\"undefined\",\"1041\":\"vacuole\",\"1042\":\"vacuole\",\"1043\":\"nucleus\",\"1044\":\"ER\",\"1045\":\"ER\",\"1046\":\"undefined\",\"1047\":\"undefined\",\"1048\":\"nucleus\",\"1049\":\"undefined\",\"1050\":\"nucleus\",\"1051\":\"undefined\",\"1052\":\"ER\",\"1053\":\"proteasome\",\"1054\":\"proteasome\",\"1055\":\"proteasome\",\"1056\":\"undefined\",\"1057\":\"PM\",\"1058\":\"undefined\",\"1059\":\"nucleus\",\"1060\":\"undefined\",\"1061\":\"mitochondria\",\"1062\":\"mitochondria\",\"1063\":\"cytosol\",\"1064\":\"undefined\",\"1065\":\"cytosol\",\"1066\":\"nucleus\",\"1067\":\"undefined\",\"1068\":\"undefined\",\"1069\":\"undefined\",\"1070\":\"cytosol\",\"1071\":\"undefined\",\"1072\":\"PM\",\"1073\":\"ER\",\"1074\":\"nucleus\",\"1075\":\"undefined\",\"1076\":\"undefined\",\"1077\":\"nucleus\",\"1078\":\"undefined\",\"1079\":\"cytosol\",\"1080\":\"mitochondria\",\"1081\":\"nucleus\",\"1082\":\"undefined\",\"1083\":\"undefined\",\"1084\":\"nucleus\",\"1085\":\"ribosome\",\"1086\":\"undefined\",\"1087\":\"cytosol\",\"1088\":\"undefined\",\"1089\":\"nucleus\",\"1090\":\"mitochondria\",\"1091\":\"undefined\",\"1092\":\"ER\",\"1093\":\"undefined\",\"1094\":\"mitochondria\",\"1095\":\"ER\",\"1096\":\"ER\",\"1097\":\"ER\",\"1098\":\"undefined\",\"1099\":\"undefined\",\"1100\":\"Golgi\",\"1101\":\"undefined\",\"1102\":\"NE\",\"1103\":\"undefined\",\"1104\":\"nucleus\",\"1105\":\"vacuole\",\"1106\":\"nucleus\",\"1107\":\"nucleus\",\"1108\":\"undefined\",\"1109\":\"LD\",\"1110\":\"undefined\",\"1111\":\"undefined\",\"1112\":\"undefined\",\"1113\":\"undefined\",\"1114\":\"undefined\",\"1115\":\"undefined\",\"1116\":\"undefined\",\"1117\":\"mitochondria\",\"1118\":\"undefined\",\"1119\":\"undefined\",\"1120\":\"undefined\",\"1121\":\"mitochondria\",\"1122\":\"undefined\",\"1123\":\"Golgi\",\"1124\":\"undefined\",\"1125\":\"vacuole\",\"1126\":\"nucleus\",\"1127\":\"undefined\",\"1128\":\"undefined\",\"1129\":\"nucleus\",\"1130\":\"NE\",\"1131\":\"undefined\",\"1132\":\"cytosol\",\"1133\":\"cytosol\",\"1134\":\"vacuole\",\"1135\":\"undefined\",\"1136\":\"cytosol\",\"1137\":\"undefined\",\"1138\":\"undefined\",\"1139\":\"peroxisome\",\"1140\":\"undefined\",\"1141\":\"undefined\",\"1142\":\"ER\",\"1143\":\"nucleus\",\"1144\":\"nucleus\",\"1145\":\"ER\",\"1146\":\"mitochondria\",\"1147\":\"undefined\",\"1148\":\"undefined\",\"1149\":\"undefined\",\"1150\":\"nucleus\",\"1151\":\"undefined\",\"1152\":\"nucleus\",\"1153\":\"ER\",\"1154\":\"undefined\",\"1155\":\"undefined\",\"1156\":\"undefined\",\"1157\":\"cytosol\",\"1158\":\"undefined\",\"1159\":\"undefined\",\"1160\":\"undefined\",\"1161\":\"cytosol\",\"1162\":\"nucleus\",\"1163\":\"cytosol\",\"1164\":\"ER\",\"1165\":\"vacuole\",\"1166\":\"undefined\",\"1167\":\"nucleus\",\"1168\":\"NE\",\"1169\":\"cytosol\",\"1170\":\"undefined\",\"1171\":\"PM\",\"1172\":\"nucleus\",\"1173\":\"undefined\",\"1174\":\"undefined\",\"1175\":\"mitochondria\",\"1176\":\"ribosome\",\"1177\":\"mitochondria\",\"1178\":\"undefined\",\"1179\":\"undefined\",\"1180\":\"undefined\",\"1181\":\"cytosol\",\"1182\":\"nucleus\",\"1183\":\"cytosol\",\"1184\":\"mitochondria\",\"1185\":\"undefined\",\"1186\":\"ER\",\"1187\":\"undefined\",\"1188\":\"undefined\",\"1189\":\"undefined\",\"1190\":\"undefined\",\"1191\":\"undefined\",\"1192\":\"nucleus\",\"1193\":\"undefined\",\"1194\":\"ER\",\"1195\":\"cytosol\",\"1196\":\"mitochondria\",\"1197\":\"cytosol\",\"1198\":\"nucleus\",\"1199\":\"nucleus\",\"1200\":\"ER\",\"1201\":\"undefined\",\"1202\":\"mitochondria\",\"1203\":\"ER\",\"1204\":\"cytosol\",\"1205\":\"mitochondria\",\"1206\":\"vacuole\",\"1207\":\"mitochondria\",\"1208\":\"undefined\",\"1209\":\"cytosol\",\"1210\":\"undefined\",\"1211\":\"nucleus\",\"1212\":\"Golgi\",\"1213\":\"undefined\",\"1214\":\"nucleus\",\"1215\":\"undefined\",\"1216\":\"undefined\",\"1217\":\"undefined\",\"1218\":\"undefined\",\"1219\":\"NE\",\"1220\":\"vacuole\",\"1221\":\"undefined\",\"1222\":\"nucleus\",\"1223\":\"mitochondria\",\"1224\":\"undefined\",\"1225\":\"undefined\",\"1226\":\"nucleus\",\"1227\":\"undefined\",\"1228\":\"Golgi\",\"1229\":\"undefined\",\"1230\":\"undefined\",\"1231\":\"mitochondria\",\"1232\":\"undefined\",\"1233\":\"undefined\",\"1234\":\"undefined\",\"1235\":\"undefined\",\"1236\":\"nucleus\",\"1237\":\"nucleus\",\"1238\":\"undefined\",\"1239\":\"undefined\",\"1240\":\"nucleus\",\"1241\":\"undefined\",\"1242\":\"mitochondria\",\"1243\":\"undefined\",\"1244\":\"undefined\",\"1245\":\"undefined\",\"1246\":\"cytosol\",\"1247\":\"LD\",\"1248\":\"undefined\",\"1249\":\"nucleus\",\"1250\":\"undefined\",\"1251\":\"undefined\",\"1252\":\"undefined\",\"1253\":\"ER\",\"1254\":\"undefined\",\"1255\":\"undefined\",\"1256\":\"cytosol\",\"1257\":\"undefined\",\"1258\":\"undefined\",\"1259\":\"nucleus\",\"1260\":\"NE\",\"1261\":\"mitochondria\",\"1262\":\"undefined\",\"1263\":\"LD\",\"1264\":\"undefined\",\"1265\":\"undefined\",\"1266\":\"PM\",\"1267\":\"cytosol\",\"1268\":\"mitochondria\",\"1269\":\"mitochondria\",\"1270\":\"mitochondria\",\"1271\":\"mitochondria\",\"1272\":\"mitochondria\",\"1273\":\"mitochondria\",\"1274\":\"mitochondria\",\"1275\":\"mitochondria\",\"1276\":\"undefined\",\"1277\":\"mitochondria\",\"1278\":\"undefined\",\"1279\":\"mitochondria\",\"1280\":\"mitochondria\",\"1281\":\"undefined\",\"1282\":\"undefined\",\"1283\":\"cytosol\",\"1284\":\"undefined\",\"1285\":\"undefined\",\"1286\":\"cytosol\",\"1287\":\"mitochondria\",\"1288\":\"mitochondria\",\"1289\":\"undefined\",\"1290\":\"undefined\",\"1291\":\"undefined\",\"1292\":\"mitochondria\",\"1293\":\"vacuole\",\"1294\":\"cytosol\",\"1295\":\"undefined\",\"1296\":\"nucleus\",\"1297\":\"undefined\",\"1298\":\"nucleus\",\"1299\":\"cytosol\",\"1300\":\"cytosol\",\"1301\":\"ribosome\",\"1302\":\"cytosol\",\"1303\":\"PM\",\"1304\":\"undefined\",\"1305\":\"ribosome\",\"1306\":\"cytosol\",\"1307\":\"mitochondria\",\"1308\":\"undefined\",\"1309\":\"Golgi\",\"1310\":\"Golgi\",\"1311\":\"undefined\",\"1312\":\"mitochondria\",\"1313\":\"undefined\",\"1314\":\"undefined\",\"1315\":\"mitochondria\",\"1316\":\"undefined\",\"1317\":\"undefined\",\"1318\":\"undefined\",\"1319\":\"PM\",\"1320\":\"PM\",\"1321\":\"nucleus\",\"1322\":\"mitochondria\",\"1323\":\"undefined\",\"1324\":\"undefined\",\"1325\":\"vacuole\",\"1326\":\"undefined\",\"1327\":\"nucleus\",\"1328\":\"undefined\",\"1329\":\"cytosol\",\"1330\":\"Golgi\",\"1331\":\"mitochondria\",\"1332\":\"undefined\",\"1333\":\"mitochondria\",\"1334\":\"mitochondria\",\"1335\":\"nucleus\",\"1336\":\"Golgi\",\"1337\":\"Golgi\",\"1338\":\"nucleus\",\"1339\":\"peroxisome\",\"1340\":\"ER\",\"1341\":\"LD\",\"1342\":\"undefined\",\"1343\":\"nucleus\",\"1344\":\"cytosol\",\"1345\":\"undefined\",\"1346\":\"cytosol\",\"1347\":\"undefined\",\"1348\":\"mitochondria\",\"1349\":\"Golgi\",\"1350\":\"mitochondria\",\"1351\":\"PM\",\"1352\":\"vacuole\",\"1353\":\"undefined\",\"1354\":\"Golgi\",\"1355\":\"undefined\",\"1356\":\"mitochondria\",\"1357\":\"nucleus\",\"1358\":\"mitochondria\",\"1359\":\"undefined\",\"1360\":\"mitochondria\",\"1361\":\"undefined\",\"1362\":\"ER\",\"1363\":\"undefined\",\"1364\":\"NE\",\"1365\":\"undefined\",\"1366\":\"PM\",\"1367\":\"cytosol\",\"1368\":\"undefined\",\"1369\":\"nucleus\",\"1370\":\"undefined\",\"1371\":\"undefined\",\"1372\":\"undefined\",\"1373\":\"undefined\",\"1374\":\"undefined\",\"1375\":\"nucleus\",\"1376\":\"undefined\",\"1377\":\"undefined\",\"1378\":\"undefined\",\"1379\":\"cytosol\",\"1380\":\"ER\",\"1381\":\"undefined\",\"1382\":\"undefined\",\"1383\":\"undefined\",\"1384\":\"mitochondria\",\"1385\":\"cytosol\",\"1386\":\"PM\",\"1387\":\"undefined\",\"1388\":\"undefined\",\"1389\":\"undefined\",\"1390\":\"undefined\",\"1391\":\"undefined\",\"1392\":\"vacuole\",\"1393\":\"vacuole\",\"1394\":\"PM\",\"1395\":\"undefined\",\"1396\":\"ER\",\"1397\":\"nucleus\",\"1398\":\"undefined\",\"1399\":\"nucleus\",\"1400\":\"ER\",\"1401\":\"undefined\",\"1402\":\"PM\",\"1403\":\"nucleus\",\"1404\":\"ER\",\"1405\":\"undefined\",\"1406\":\"undefined\",\"1407\":\"undefined\",\"1408\":\"undefined\",\"1409\":\"undefined\",\"1410\":\"undefined\",\"1411\":\"ER\",\"1412\":\"undefined\",\"1413\":\"undefined\",\"1414\":\"undefined\",\"1415\":\"mitochondria\",\"1416\":\"mitochondria\",\"1417\":\"Golgi\",\"1418\":\"undefined\",\"1419\":\"nucleus\",\"1420\":\"undefined\",\"1421\":\"vacuole\",\"1422\":\"undefined\",\"1423\":\"undefined\",\"1424\":\"undefined\",\"1425\":\"mitochondria\",\"1426\":\"mitochondria\",\"1427\":\"undefined\",\"1428\":\"vacuole\",\"1429\":\"undefined\",\"1430\":\"undefined\",\"1431\":\"nucleus\",\"1432\":\"undefined\",\"1433\":\"undefined\",\"1434\":\"undefined\",\"1435\":\"undefined\",\"1436\":\"undefined\",\"1437\":\"undefined\",\"1438\":\"undefined\",\"1439\":\"mitochondria\",\"1440\":\"undefined\",\"1441\":\"undefined\",\"1442\":\"nucleus\",\"1443\":\"ER\",\"1444\":\"undefined\",\"1445\":\"undefined\",\"1446\":\"cytosol\",\"1447\":\"cytosol\",\"1448\":\"ER\",\"1449\":\"undefined\",\"1450\":\"nucleus\",\"1451\":\"mitochondria\",\"1452\":\"undefined\",\"1453\":\"LD\",\"1454\":\"undefined\",\"1455\":\"cytosol\",\"1456\":\"undefined\",\"1457\":\"proteasome\",\"1458\":\"cytosol\",\"1459\":\"ER\",\"1460\":\"undefined\",\"1461\":\"cytosol\",\"1462\":\"nucleus\",\"1463\":\"nucleus\",\"1464\":\"undefined\",\"1465\":\"undefined\",\"1466\":\"undefined\",\"1467\":\"undefined\",\"1468\":\"undefined\",\"1469\":\"undefined\",\"1470\":\"undefined\",\"1471\":\"undefined\",\"1472\":\"ER\",\"1473\":\"undefined\",\"1474\":\"cytosol\",\"1475\":\"ribosome\",\"1476\":\"ER\",\"1477\":\"mitochondria\",\"1478\":\"cytosol\",\"1479\":\"cytosol\",\"1480\":\"undefined\",\"1481\":\"nucleus\",\"1482\":\"undefined\",\"1483\":\"mitochondria\",\"1484\":\"cytosol\",\"1485\":\"undefined\",\"1486\":\"undefined\",\"1487\":\"nucleus\",\"1488\":\"cytosol\",\"1489\":\"cytosol\",\"1490\":\"Golgi\",\"1491\":\"undefined\",\"1492\":\"vacuole\",\"1493\":\"undefined\",\"1494\":\"undefined\",\"1495\":\"undefined\",\"1496\":\"undefined\",\"1497\":\"vacuole\",\"1498\":\"ribosome\",\"1499\":\"undefined\",\"1500\":\"mitochondria\",\"1501\":\"undefined\",\"1502\":\"undefined\",\"1503\":\"proteasome\",\"1504\":\"undefined\",\"1505\":\"undefined\",\"1506\":\"undefined\",\"1507\":\"ER\",\"1508\":\"undefined\",\"1509\":\"ER\",\"1510\":\"cytosol\",\"1511\":\"undefined\",\"1512\":\"nucleus\",\"1513\":\"nucleus\",\"1514\":\"nucleus\",\"1515\":\"ER\",\"1516\":\"nucleus\",\"1517\":\"undefined\",\"1518\":\"undefined\",\"1519\":\"nucleus\",\"1520\":\"undefined\",\"1521\":\"cytosol\",\"1522\":\"nucleus\",\"1523\":\"undefined\",\"1524\":\"cytosol\",\"1525\":\"undefined\",\"1526\":\"undefined\",\"1527\":\"undefined\",\"1528\":\"undefined\",\"1529\":\"undefined\",\"1530\":\"nucleus\",\"1531\":\"undefined\",\"1532\":\"undefined\",\"1533\":\"nucleus\",\"1534\":\"mitochondria\",\"1535\":\"ER\",\"1536\":\"undefined\",\"1537\":\"undefined\",\"1538\":\"undefined\",\"1539\":\"undefined\",\"1540\":\"ER\",\"1541\":\"undefined\",\"1542\":\"vacuole\",\"1543\":\"undefined\",\"1544\":\"undefined\",\"1545\":\"mitochondria\",\"1546\":\"undefined\",\"1547\":\"undefined\",\"1548\":\"nucleus\",\"1549\":\"vacuole\",\"1550\":\"undefined\",\"1551\":\"undefined\",\"1552\":\"undefined\",\"1553\":\"undefined\",\"1554\":\"nucleus\",\"1555\":\"undefined\",\"1556\":\"undefined\",\"1557\":\"undefined\",\"1558\":\"undefined\",\"1559\":\"cytosol\",\"1560\":\"undefined\",\"1561\":\"undefined\",\"1562\":\"undefined\",\"1563\":\"undefined\",\"1564\":\"vacuole\",\"1565\":\"cytosol\",\"1566\":\"ER\",\"1567\":\"ER\",\"1568\":\"undefined\",\"1569\":\"NE\",\"1570\":\"nucleus\",\"1571\":\"nucleus\",\"1572\":\"mitochondria\",\"1573\":\"mitochondria\",\"1574\":\"proteasome\",\"1575\":\"ER\",\"1576\":\"nucleus\",\"1577\":\"undefined\",\"1578\":\"mitochondria\",\"1579\":\"nucleus\",\"1580\":\"undefined\",\"1581\":\"undefined\",\"1582\":\"undefined\",\"1583\":\"mitochondria\",\"1584\":\"nucleus\",\"1585\":\"undefined\",\"1586\":\"undefined\",\"1587\":\"nucleus\",\"1588\":\"undefined\",\"1589\":\"nucleus\",\"1590\":\"undefined\",\"1591\":\"PM\",\"1592\":\"vacuole\",\"1593\":\"nucleus\",\"1594\":\"undefined\",\"1595\":\"undefined\",\"1596\":\"undefined\",\"1597\":\"undefined\",\"1598\":\"undefined\",\"1599\":\"vacuole\",\"1600\":\"nucleus\",\"1601\":\"Golgi\",\"1602\":\"vacuole\",\"1603\":\"undefined\",\"1604\":\"undefined\",\"1605\":\"mitochondria\",\"1606\":\"undefined\",\"1607\":\"cytosol\",\"1608\":\"undefined\",\"1609\":\"cytosol\",\"1610\":\"NE\",\"1611\":\"mitochondria\",\"1612\":\"nucleus\",\"1613\":\"ER\",\"1614\":\"PM\",\"1615\":\"PM\",\"1616\":\"undefined\",\"1617\":\"undefined\",\"1618\":\"undefined\",\"1619\":\"cytosol\",\"1620\":\"undefined\",\"1621\":\"PM\",\"1622\":\"PM\",\"1623\":\"undefined\",\"1624\":\"mitochondria\",\"1625\":\"ER\",\"1626\":\"undefined\",\"1627\":\"nucleus\",\"1628\":\"Golgi\",\"1629\":\"undefined\",\"1630\":\"ER\",\"1631\":\"undefined\",\"1632\":\"undefined\",\"1633\":\"undefined\",\"1634\":\"undefined\",\"1635\":\"nucleus\",\"1636\":\"cytosol\",\"1637\":\"cytosol\",\"1638\":\"cytosol\",\"1639\":\"cytosol\",\"1640\":\"undefined\",\"1641\":\"undefined\",\"1642\":\"undefined\",\"1643\":\"undefined\",\"1644\":\"undefined\",\"1645\":\"undefined\",\"1646\":\"undefined\",\"1647\":\"Golgi\",\"1648\":\"Golgi\",\"1649\":\"vacuole\",\"1650\":\"vacuole\",\"1651\":\"undefined\",\"1652\":\"undefined\",\"1653\":\"undefined\",\"1654\":\"undefined\",\"1655\":\"nucleus\",\"1656\":\"mitochondria\",\"1657\":\"PM\",\"1658\":\"Golgi\",\"1659\":\"undefined\",\"1660\":\"undefined\",\"1661\":\"undefined\",\"1662\":\"mitochondria\",\"1663\":\"undefined\",\"1664\":\"undefined\",\"1665\":\"undefined\",\"1666\":\"undefined\",\"1667\":\"undefined\",\"1668\":\"undefined\",\"1669\":\"undefined\",\"1670\":\"mitochondria\",\"1671\":\"undefined\",\"1672\":\"nucleus\",\"1673\":\"undefined\",\"1674\":\"NE\",\"1675\":\"undefined\",\"1676\":\"undefined\",\"1677\":\"undefined\",\"1678\":\"NE\",\"1679\":\"undefined\",\"1680\":\"cytosol\",\"1681\":\"nucleus\",\"1682\":\"undefined\",\"1683\":\"undefined\",\"1684\":\"undefined\",\"1685\":\"undefined\",\"1686\":\"cytosol\",\"1687\":\"mitochondria\",\"1688\":\"NE\",\"1689\":\"mitochondria\",\"1690\":\"mitochondria\",\"1691\":\"undefined\",\"1692\":\"undefined\",\"1693\":\"undefined\",\"1694\":\"undefined\",\"1695\":\"ER\",\"1696\":\"undefined\",\"1697\":\"nucleus\",\"1698\":\"undefined\",\"1699\":\"undefined\",\"1700\":\"mitochondria\",\"1701\":\"PM\",\"1702\":\"undefined\",\"1703\":\"PM\",\"1704\":\"vacuole\",\"1705\":\"Golgi\",\"1706\":\"undefined\",\"1707\":\"undefined\",\"1708\":\"ribosome\",\"1709\":\"undefined\",\"1710\":\"undefined\",\"1711\":\"undefined\",\"1712\":\"mitochondria\",\"1713\":\"mitochondria\",\"1714\":\"cytosol\",\"1715\":\"undefined\",\"1716\":\"undefined\",\"1717\":\"undefined\",\"1718\":\"undefined\",\"1719\":\"vacuole\",\"1720\":\"mitochondria\",\"1721\":\"cytosol\",\"1722\":\"vacuole\",\"1723\":\"PM\",\"1724\":\"cytosol\",\"1725\":\"cytosol\",\"1726\":\"nucleus\",\"1727\":\"nucleus\",\"1728\":\"ER\",\"1729\":\"nucleus\",\"1730\":\"Golgi\",\"1731\":\"undefined\",\"1732\":\"nucleus\",\"1733\":\"undefined\",\"1734\":\"undefined\",\"1735\":\"nucleus\",\"1736\":\"cytosol\",\"1737\":\"undefined\",\"1738\":\"nucleus\",\"1739\":\"undefined\",\"1740\":\"Golgi\",\"1741\":\"nucleus\",\"1742\":\"mitochondria\",\"1743\":\"nucleus\",\"1744\":\"undefined\",\"1745\":\"proteasome\",\"1746\":\"nucleus\",\"1747\":\"undefined\",\"1748\":\"undefined\",\"1749\":\"undefined\",\"1750\":\"cytosol\",\"1751\":\"ER\",\"1752\":\"nucleus\",\"1753\":\"undefined\",\"1754\":\"undefined\",\"1755\":\"undefined\",\"1756\":\"undefined\",\"1757\":\"undefined\",\"1758\":\"undefined\",\"1759\":\"undefined\",\"1760\":\"mitochondria\",\"1761\":\"undefined\",\"1762\":\"mitochondria\",\"1763\":\"mitochondria\",\"1764\":\"mitochondria\",\"1765\":\"cytosol\",\"1766\":\"nucleus\",\"1767\":\"ER\",\"1768\":\"undefined\",\"1769\":\"undefined\",\"1770\":\"NE\",\"1771\":\"NE\",\"1772\":\"cytosol\",\"1773\":\"undefined\",\"1774\":\"undefined\",\"1775\":\"undefined\",\"1776\":\"ER\",\"1777\":\"undefined\",\"1778\":\"nucleus\",\"1779\":\"undefined\",\"1780\":\"mitochondria\",\"1781\":\"undefined\",\"1782\":\"PM\",\"1783\":\"undefined\",\"1784\":\"nucleus\",\"1785\":\"undefined\",\"1786\":\"undefined\",\"1787\":\"Golgi\",\"1788\":\"undefined\",\"1789\":\"mitochondria\",\"1790\":\"undefined\",\"1791\":\"cytosol\",\"1792\":\"undefined\",\"1793\":\"vacuole\",\"1794\":\"nucleus\",\"1795\":\"undefined\",\"1796\":\"undefined\",\"1797\":\"undefined\",\"1798\":\"undefined\",\"1799\":\"undefined\",\"1800\":\"undefined\",\"1801\":\"undefined\",\"1802\":\"mitochondria\",\"1803\":\"cytosol\",\"1804\":\"undefined\",\"1805\":\"ER\",\"1806\":\"undefined\",\"1807\":\"ribosome\",\"1808\":\"mitochondria\",\"1809\":\"undefined\",\"1810\":\"undefined\",\"1811\":\"proteasome\",\"1812\":\"proteasome\",\"1813\":\"LD\",\"1814\":\"undefined\",\"1815\":\"ER\",\"1816\":\"ER\",\"1817\":\"ER\",\"1818\":\"proteasome\",\"1819\":\"undefined\",\"1820\":\"vacuole\",\"1821\":\"nucleus\",\"1822\":\"undefined\",\"1823\":\"mitochondria\",\"1824\":\"vacuole\",\"1825\":\"ER\",\"1826\":\"cytosol\",\"1827\":\"nucleus\",\"1828\":\"ER\",\"1829\":\"undefined\",\"1830\":\"undefined\",\"1831\":\"undefined\",\"1832\":\"undefined\",\"1833\":\"nucleus\",\"1834\":\"undefined\",\"1835\":\"ER\",\"1836\":\"mitochondria\",\"1837\":\"nucleus\",\"1838\":\"undefined\",\"1839\":\"mitochondria\",\"1840\":\"undefined\",\"1841\":\"ER\",\"1842\":\"NE\",\"1843\":\"Golgi\",\"1844\":\"cytosol\",\"1845\":\"cytosol\",\"1846\":\"mitochondria\",\"1847\":\"nucleus\",\"1848\":\"undefined\",\"1849\":\"undefined\",\"1850\":\"undefined\",\"1851\":\"undefined\",\"1852\":\"undefined\",\"1853\":\"undefined\",\"1854\":\"NE\",\"1855\":\"cytosol\",\"1856\":\"undefined\",\"1857\":\"undefined\",\"1858\":\"undefined\",\"1859\":\"nucleus\",\"1860\":\"nucleus\",\"1861\":\"undefined\",\"1862\":\"cytosol\",\"1863\":\"nucleus\",\"1864\":\"undefined\",\"1865\":\"undefined\",\"1866\":\"undefined\",\"1867\":\"NE\",\"1868\":\"undefined\",\"1869\":\"undefined\",\"1870\":\"cytosol\",\"1871\":\"undefined\",\"1872\":\"undefined\",\"1873\":\"undefined\",\"1874\":\"PM\",\"1875\":\"cytosol\",\"1876\":\"mitochondria\",\"1877\":\"undefined\",\"1878\":\"mitochondria\",\"1879\":\"mitochondria\",\"1880\":\"nucleus\",\"1881\":\"ER\",\"1882\":\"vacuole\",\"1883\":\"Golgi\",\"1884\":\"nucleus\",\"1885\":\"cytosol\",\"1886\":\"nucleus\",\"1887\":\"undefined\",\"1888\":\"undefined\",\"1889\":\"cytosol\",\"1890\":\"mitochondria\",\"1891\":\"undefined\",\"1892\":\"undefined\",\"1893\":\"undefined\",\"1894\":\"undefined\",\"1895\":\"undefined\",\"1896\":\"undefined\",\"1897\":\"ribosome\",\"1898\":\"undefined\",\"1899\":\"undefined\",\"1900\":\"undefined\",\"1901\":\"undefined\",\"1902\":\"undefined\",\"1903\":\"undefined\",\"1904\":\"ER\",\"1905\":\"nucleus\",\"1906\":\"ER\",\"1907\":\"nucleus\",\"1908\":\"cytosol\",\"1909\":\"undefined\",\"1910\":\"ER\",\"1911\":\"Golgi\",\"1912\":\"undefined\",\"1913\":\"undefined\",\"1914\":\"undefined\",\"1915\":\"undefined\",\"1916\":\"ER\",\"1917\":\"undefined\",\"1918\":\"undefined\",\"1919\":\"undefined\",\"1920\":\"undefined\",\"1921\":\"undefined\",\"1922\":\"undefined\",\"1923\":\"nucleus\",\"1924\":\"undefined\",\"1925\":\"undefined\",\"1926\":\"undefined\",\"1927\":\"undefined\",\"1928\":\"undefined\",\"1929\":\"undefined\",\"1930\":\"PM\",\"1931\":\"undefined\",\"1932\":\"undefined\",\"1933\":\"vacuole\",\"1934\":\"mitochondria\",\"1935\":\"nucleus\",\"1936\":\"ER\",\"1937\":\"undefined\",\"1938\":\"undefined\",\"1939\":\"undefined\",\"1940\":\"PM\",\"1941\":\"undefined\",\"1942\":\"nucleus\",\"1943\":\"PM\",\"1944\":\"ribosome\",\"1945\":\"undefined\",\"1946\":\"ribosome\",\"1947\":\"cytosol\",\"1948\":\"undefined\",\"1949\":\"cytosol\",\"1950\":\"ER\",\"1951\":\"undefined\",\"1952\":\"undefined\",\"1953\":\"undefined\",\"1954\":\"undefined\",\"1955\":\"ribosome\",\"1956\":\"vacuole\",\"1957\":\"undefined\",\"1958\":\"undefined\",\"1959\":\"undefined\",\"1960\":\"undefined\",\"1961\":\"nucleus\",\"1962\":\"undefined\",\"1963\":\"cytosol\",\"1964\":\"nucleus\",\"1965\":\"undefined\",\"1966\":\"undefined\",\"1967\":\"ER\",\"1968\":\"nucleus\",\"1969\":\"undefined\",\"1970\":\"peroxisome\",\"1971\":\"undefined\",\"1972\":\"undefined\",\"1973\":\"undefined\",\"1974\":\"undefined\",\"1975\":\"cytosol\",\"1976\":\"undefined\",\"1977\":\"nucleus\",\"1978\":\"undefined\",\"1979\":\"undefined\",\"1980\":\"undefined\",\"1981\":\"undefined\",\"1982\":\"nucleus\",\"1983\":\"cytosol\",\"1984\":\"mitochondria\",\"1985\":\"undefined\",\"1986\":\"nucleus\",\"1987\":\"mitochondria\",\"1988\":\"mitochondria\",\"1989\":\"ER\",\"1990\":\"cytosol\",\"1991\":\"mitochondria\",\"1992\":\"cytosol\",\"1993\":\"cytosol\",\"1994\":\"cytosol\",\"1995\":\"nucleus\",\"1996\":\"mitochondria\",\"1997\":\"undefined\",\"1998\":\"undefined\",\"1999\":\"cytosol\",\"2000\":\"undefined\",\"2001\":\"nucleus\",\"2002\":\"undefined\",\"2003\":\"nucleus\",\"2004\":\"undefined\",\"2005\":\"undefined\",\"2006\":\"undefined\",\"2007\":\"undefined\",\"2008\":\"vacuole\",\"2009\":\"undefined\",\"2010\":\"cytosol\",\"2011\":\"undefined\",\"2012\":\"undefined\",\"2013\":\"undefined\",\"2014\":\"undefined\",\"2015\":\"undefined\",\"2016\":\"undefined\",\"2017\":\"nucleus\",\"2018\":\"undefined\",\"2019\":\"undefined\",\"2020\":\"vacuole\",\"2021\":\"nucleus\",\"2022\":\"proteasome\",\"2023\":\"undefined\",\"2024\":\"undefined\",\"2025\":\"ER\",\"2026\":\"proteasome\",\"2027\":\"mitochondria\",\"2028\":\"nucleus\",\"2029\":\"undefined\",\"2030\":\"undefined\",\"2031\":\"undefined\",\"2032\":\"undefined\",\"2033\":\"nucleus\",\"2034\":\"undefined\",\"2035\":\"undefined\",\"2036\":\"ER\",\"2037\":\"undefined\",\"2038\":\"mitochondria\",\"2039\":\"undefined\",\"2040\":\"undefined\",\"2041\":\"undefined\",\"2042\":\"undefined\",\"2043\":\"ER\",\"2044\":\"undefined\",\"2045\":\"nucleus\",\"2046\":\"undefined\",\"2047\":\"undefined\",\"2048\":\"undefined\",\"2049\":\"undefined\",\"2050\":\"undefined\",\"2051\":\"mitochondria\",\"2052\":\"ribosome\",\"2053\":\"cytosol\",\"2054\":\"nucleus\",\"2055\":\"undefined\",\"2056\":\"cytosol\",\"2057\":\"NE\",\"2058\":\"undefined\",\"2059\":\"undefined\",\"2060\":\"nucleus\",\"2061\":\"nucleus\",\"2062\":\"nucleus\",\"2063\":\"undefined\",\"2064\":\"mitochondria\",\"2065\":\"undefined\",\"2066\":\"cytosol\",\"2067\":\"undefined\",\"2068\":\"nucleus\",\"2069\":\"undefined\",\"2070\":\"undefined\",\"2071\":\"ER\",\"2072\":\"undefined\",\"2073\":\"nucleus\",\"2074\":\"undefined\",\"2075\":\"undefined\",\"2076\":\"undefined\",\"2077\":\"ER\",\"2078\":\"cytosol\",\"2079\":\"undefined\",\"2080\":\"ER\",\"2081\":\"nucleus\",\"2082\":\"Golgi\",\"2083\":\"Golgi\",\"2084\":\"cytosol\",\"2085\":\"undefined\",\"2086\":\"ribosome\",\"2087\":\"PM\",\"2088\":\"undefined\",\"2089\":\"undefined\",\"2090\":\"undefined\",\"2091\":\"nucleus\",\"2092\":\"undefined\",\"2093\":\"ER\",\"2094\":\"undefined\",\"2095\":\"undefined\",\"2096\":\"undefined\",\"2097\":\"undefined\",\"2098\":\"mitochondria\",\"2099\":\"undefined\",\"2100\":\"undefined\",\"2101\":\"nucleus\",\"2102\":\"nucleus\",\"2103\":\"undefined\",\"2104\":\"undefined\",\"2105\":\"cytosol\",\"2106\":\"mitochondria\",\"2107\":\"undefined\",\"2108\":\"undefined\",\"2109\":\"undefined\",\"2110\":\"undefined\",\"2111\":\"undefined\",\"2112\":\"NE\",\"2113\":\"vacuole\",\"2114\":\"undefined\",\"2115\":\"undefined\",\"2116\":\"undefined\",\"2117\":\"NE\",\"2118\":\"vacuole\",\"2119\":\"nucleus\",\"2120\":\"nucleus\",\"2121\":\"cytosol\",\"2122\":\"vacuole\",\"2123\":\"nucleus\",\"2124\":\"mitochondria\",\"2125\":\"undefined\",\"2126\":\"undefined\",\"2127\":\"undefined\",\"2128\":\"undefined\",\"2129\":\"undefined\",\"2130\":\"cytosol\",\"2131\":\"undefined\",\"2132\":\"undefined\",\"2133\":\"undefined\",\"2134\":\"nucleus\",\"2135\":\"undefined\",\"2136\":\"undefined\",\"2137\":\"undefined\",\"2138\":\"cytosol\",\"2139\":\"undefined\",\"2140\":\"cytosol\",\"2141\":\"cytosol\",\"2142\":\"cytosol\",\"2143\":\"Golgi\",\"2144\":\"mitochondria\",\"2145\":\"undefined\",\"2146\":\"undefined\",\"2147\":\"ER\",\"2148\":\"undefined\",\"2149\":\"mitochondria\",\"2150\":\"mitochondria\",\"2151\":\"cytosol\",\"2152\":\"undefined\",\"2153\":\"peroxisome\",\"2154\":\"mitochondria\",\"2155\":\"ER\",\"2156\":\"undefined\",\"2157\":\"mitochondria\",\"2158\":\"undefined\",\"2159\":\"undefined\",\"2160\":\"undefined\",\"2161\":\"vacuole\",\"2162\":\"nucleus\",\"2163\":\"undefined\",\"2164\":\"undefined\",\"2165\":\"ER\",\"2166\":\"vacuole\",\"2167\":\"nucleus\",\"2168\":\"undefined\",\"2169\":\"undefined\",\"2170\":\"mitochondria\",\"2171\":\"ribosome\",\"2172\":\"ER\",\"2173\":\"nucleus\",\"2174\":\"undefined\",\"2175\":\"mitochondria\",\"2176\":\"undefined\",\"2177\":\"ER\",\"2178\":\"mitochondria\",\"2179\":\"undefined\",\"2180\":\"cytosol\",\"2181\":\"undefined\",\"2182\":\"undefined\",\"2183\":\"undefined\",\"2184\":\"ER\",\"2185\":\"cytosol\",\"2186\":\"undefined\",\"2187\":\"undefined\",\"2188\":\"mitochondria\",\"2189\":\"mitochondria\",\"2190\":\"mitochondria\",\"2191\":\"undefined\",\"2192\":\"undefined\",\"2193\":\"vacuole\",\"2194\":\"undefined\",\"2195\":\"undefined\",\"2196\":\"undefined\",\"2197\":\"vacuole\",\"2198\":\"ribosome\",\"2199\":\"cytosol\",\"2200\":\"undefined\",\"2201\":\"vacuole\",\"2202\":\"NE\",\"2203\":\"mitochondria\",\"2204\":\"ER\",\"2205\":\"cytosol\",\"2206\":\"cytosol\",\"2207\":\"mitochondria\",\"2208\":\"ribosome\",\"2209\":\"ribosome\",\"2210\":\"mitochondria\",\"2211\":\"mitochondria\",\"2212\":\"cytosol\",\"2213\":\"PM\",\"2214\":\"ribosome\",\"2215\":\"NE\",\"2216\":\"NE\",\"2217\":\"undefined\",\"2218\":\"undefined\",\"2219\":\"undefined\",\"2220\":\"nucleus\",\"2221\":\"undefined\",\"2222\":\"undefined\",\"2223\":\"ER\",\"2224\":\"PM\",\"2225\":\"undefined\",\"2226\":\"mitochondria\",\"2227\":\"undefined\",\"2228\":\"mitochondria\",\"2229\":\"undefined\",\"2230\":\"undefined\",\"2231\":\"undefined\",\"2232\":\"undefined\",\"2233\":\"undefined\",\"2234\":\"nucleus\",\"2235\":\"nucleus\",\"2236\":\"nucleus\",\"2237\":\"cytosol\",\"2238\":\"Golgi\",\"2239\":\"undefined\",\"2240\":\"mitochondria\",\"2241\":\"undefined\",\"2242\":\"undefined\",\"2243\":\"undefined\",\"2244\":\"cytosol\",\"2245\":\"nucleus\",\"2246\":\"nucleus\",\"2247\":\"undefined\",\"2248\":\"undefined\",\"2249\":\"undefined\",\"2250\":\"mitochondria\",\"2251\":\"undefined\",\"2252\":\"undefined\",\"2253\":\"ribosome\",\"2254\":\"ribosome\",\"2255\":\"undefined\",\"2256\":\"undefined\",\"2257\":\"undefined\",\"2258\":\"undefined\",\"2259\":\"mitochondria\",\"2260\":\"undefined\",\"2261\":\"undefined\",\"2262\":\"undefined\",\"2263\":\"cytosol\",\"2264\":\"NE\",\"2265\":\"undefined\",\"2266\":\"ER\",\"2267\":\"ER\",\"2268\":\"NE\",\"2269\":\"cytosol\",\"2270\":\"mitochondria\",\"2271\":\"undefined\",\"2272\":\"PM\",\"2273\":\"vacuole\",\"2274\":\"undefined\",\"2275\":\"ER\",\"2276\":\"undefined\",\"2277\":\"cytosol\",\"2278\":\"undefined\",\"2279\":\"nucleus\",\"2280\":\"cytosol\",\"2281\":\"undefined\",\"2282\":\"ER\",\"2283\":\"PM\",\"2284\":\"Golgi\",\"2285\":\"undefined\",\"2286\":\"undefined\",\"2287\":\"nucleus\",\"2288\":\"undefined\",\"2289\":\"undefined\",\"2290\":\"mitochondria\",\"2291\":\"undefined\",\"2292\":\"ER\",\"2293\":\"undefined\",\"2294\":\"undefined\",\"2295\":\"Golgi\",\"2296\":\"mitochondria\",\"2297\":\"undefined\",\"2298\":\"nucleus\",\"2299\":\"cytosol\",\"2300\":\"nucleus\",\"2301\":\"Golgi\",\"2302\":\"undefined\",\"2303\":\"undefined\",\"2304\":\"undefined\",\"2305\":\"undefined\",\"2306\":\"undefined\",\"2307\":\"peroxisome\",\"2308\":\"Golgi\",\"2309\":\"undefined\",\"2310\":\"cytosol\",\"2311\":\"peroxisome\",\"2312\":\"nucleus\",\"2313\":\"nucleus\",\"2314\":\"undefined\",\"2315\":\"ER\",\"2316\":\"PM\",\"2317\":\"nucleus\",\"2318\":\"undefined\",\"2319\":\"nucleus\",\"2320\":\"undefined\",\"2321\":\"undefined\",\"2322\":\"nucleus\",\"2323\":\"undefined\",\"2324\":\"undefined\",\"2325\":\"mitochondria\",\"2326\":\"undefined\",\"2327\":\"undefined\",\"2328\":\"undefined\",\"2329\":\"ER\",\"2330\":\"cytosol\",\"2331\":\"ER\",\"2332\":\"undefined\",\"2333\":\"undefined\",\"2334\":\"mitochondria\",\"2335\":\"undefined\",\"2336\":\"nucleus\",\"2337\":\"mitochondria\",\"2338\":\"undefined\",\"2339\":\"undefined\",\"2340\":\"undefined\",\"2341\":\"undefined\",\"2342\":\"undefined\",\"2343\":\"undefined\",\"2344\":\"ER\",\"2345\":\"undefined\",\"2346\":\"undefined\",\"2347\":\"vacuole\",\"2348\":\"ER\",\"2349\":\"mitochondria\",\"2350\":\"Golgi\",\"2351\":\"undefined\",\"2352\":\"ER\",\"2353\":\"cytosol\",\"2354\":\"nucleus\",\"2355\":\"undefined\",\"2356\":\"undefined\",\"2357\":\"undefined\",\"2358\":\"mitochondria\",\"2359\":\"nucleus\",\"2360\":\"undefined\",\"2361\":\"undefined\",\"2362\":\"undefined\",\"2363\":\"undefined\",\"2364\":\"mitochondria\",\"2365\":\"mitochondria\",\"2366\":\"ribosome\",\"2367\":\"ER\",\"2368\":\"undefined\",\"2369\":\"undefined\",\"2370\":\"undefined\",\"2371\":\"nucleus\",\"2372\":\"undefined\",\"2373\":\"undefined\",\"2374\":\"PM\",\"2375\":\"undefined\",\"2376\":\"undefined\",\"2377\":\"undefined\",\"2378\":\"undefined\",\"2379\":\"nucleus\",\"2380\":\"PM\",\"2381\":\"ER\",\"2382\":\"nucleus\",\"2383\":\"undefined\",\"2384\":\"nucleus\",\"2385\":\"undefined\",\"2386\":\"nucleus\",\"2387\":\"undefined\",\"2388\":\"undefined\",\"2389\":\"mitochondria\",\"2390\":\"undefined\",\"2391\":\"undefined\",\"2392\":\"Golgi\",\"2393\":\"undefined\",\"2394\":\"vacuole\",\"2395\":\"undefined\",\"2396\":\"nucleus\",\"2397\":\"undefined\",\"2398\":\"PM\",\"2399\":\"undefined\",\"2400\":\"undefined\",\"2401\":\"undefined\",\"2402\":\"undefined\",\"2403\":\"vacuole\",\"2404\":\"mitochondria\",\"2405\":\"undefined\",\"2406\":\"undefined\",\"2407\":\"undefined\",\"2408\":\"mitochondria\",\"2409\":\"undefined\",\"2410\":\"cytosol\",\"2411\":\"undefined\",\"2412\":\"undefined\",\"2413\":\"undefined\",\"2414\":\"PM\",\"2415\":\"undefined\",\"2416\":\"mitochondria\",\"2417\":\"nucleus\",\"2418\":\"undefined\",\"2419\":\"undefined\",\"2420\":\"undefined\",\"2421\":\"mitochondria\",\"2422\":\"undefined\",\"2423\":\"PM\",\"2424\":\"undefined\",\"2425\":\"PM\",\"2426\":\"undefined\",\"2427\":\"nucleus\",\"2428\":\"undefined\",\"2429\":\"undefined\",\"2430\":\"undefined\",\"2431\":\"undefined\",\"2432\":\"nucleus\",\"2433\":\"nucleus\",\"2434\":\"undefined\",\"2435\":\"undefined\",\"2436\":\"PM\",\"2437\":\"PM\",\"2438\":\"PM\",\"2439\":\"undefined\",\"2440\":\"nucleus\",\"2441\":\"undefined\",\"2442\":\"nucleus\",\"2443\":\"proteasome\",\"2444\":\"undefined\",\"2445\":\"nucleus\",\"2446\":\"nucleus\",\"2447\":\"mitochondria\",\"2448\":\"undefined\",\"2449\":\"undefined\",\"2450\":\"cytosol\",\"2451\":\"undefined\",\"2452\":\"nucleus\",\"2453\":\"undefined\",\"2454\":\"nucleus\",\"2455\":\"ER\",\"2456\":\"nucleus\",\"2457\":\"undefined\",\"2458\":\"nucleus\",\"2459\":\"cytosol\",\"2460\":\"undefined\",\"2461\":\"mitochondria\",\"2462\":\"mitochondria\",\"2463\":\"ER\",\"2464\":\"mitochondria\",\"2465\":\"undefined\",\"2466\":\"undefined\",\"2467\":\"undefined\",\"2468\":\"ER\",\"2469\":\"undefined\",\"2470\":\"undefined\",\"2471\":\"undefined\",\"2472\":\"nucleus\",\"2473\":\"undefined\",\"2474\":\"mitochondria\",\"2475\":\"cytosol\",\"2476\":\"undefined\",\"2477\":\"undefined\",\"2478\":\"undefined\",\"2479\":\"nucleus\",\"2480\":\"nucleus\",\"2481\":\"undefined\",\"2482\":\"undefined\",\"2483\":\"undefined\",\"2484\":\"undefined\",\"2485\":\"undefined\",\"2486\":\"undefined\",\"2487\":\"undefined\",\"2488\":\"cytosol\",\"2489\":\"undefined\",\"2490\":\"undefined\",\"2491\":\"nucleus\",\"2492\":\"vacuole\",\"2493\":\"undefined\",\"2494\":\"undefined\",\"2495\":\"ER\",\"2496\":\"undefined\",\"2497\":\"undefined\",\"2498\":\"nucleus\",\"2499\":\"undefined\",\"2500\":\"undefined\",\"2501\":\"undefined\",\"2502\":\"nucleus\",\"2503\":\"undefined\",\"2504\":\"undefined\",\"2505\":\"undefined\",\"2506\":\"undefined\",\"2507\":\"ER\",\"2508\":\"nucleus\",\"2509\":\"mitochondria\",\"2510\":\"nucleus\",\"2511\":\"ER\",\"2512\":\"undefined\",\"2513\":\"mitochondria\",\"2514\":\"nucleus\",\"2515\":\"PM\",\"2516\":\"undefined\",\"2517\":\"undefined\",\"2518\":\"undefined\",\"2519\":\"cytosol\",\"2520\":\"undefined\",\"2521\":\"undefined\",\"2522\":\"undefined\",\"2523\":\"cytosol\",\"2524\":\"undefined\",\"2525\":\"undefined\",\"2526\":\"cytosol\",\"2527\":\"ER\",\"2528\":\"undefined\",\"2529\":\"cytosol\",\"2530\":\"cytosol\",\"2531\":\"nucleus\",\"2532\":\"undefined\",\"2533\":\"undefined\",\"2534\":\"undefined\",\"2535\":\"undefined\",\"2536\":\"undefined\",\"2537\":\"undefined\",\"2538\":\"undefined\",\"2539\":\"nucleus\",\"2540\":\"cytosol\",\"2541\":\"nucleus\",\"2542\":\"undefined\",\"2543\":\"undefined\",\"2544\":\"ER\",\"2545\":\"nucleus\",\"2546\":\"nucleus\",\"2547\":\"undefined\",\"2548\":\"undefined\",\"2549\":\"nucleus\",\"2550\":\"undefined\",\"2551\":\"undefined\",\"2552\":\"Golgi\",\"2553\":\"undefined\",\"2554\":\"undefined\",\"2555\":\"ER\",\"2556\":\"PM\",\"2557\":\"Golgi\",\"2558\":\"undefined\",\"2559\":\"undefined\",\"2560\":\"undefined\",\"2561\":\"undefined\",\"2562\":\"mitochondria\",\"2563\":\"undefined\",\"2564\":\"nucleus\",\"2565\":\"nucleus\",\"2566\":\"cytosol\",\"2567\":\"undefined\",\"2568\":\"NE\",\"2569\":\"nucleus\",\"2570\":\"PM\",\"2571\":\"undefined\",\"2572\":\"undefined\",\"2573\":\"NE\",\"2574\":\"cytosol\",\"2575\":\"cytosol\",\"2576\":\"undefined\",\"2577\":\"undefined\",\"2578\":\"ER\",\"2579\":\"mitochondria\",\"2580\":\"nucleus\",\"2581\":\"nucleus\",\"2582\":\"undefined\",\"2583\":\"nucleus\",\"2584\":\"nucleus\",\"2585\":\"undefined\",\"2586\":\"cytosol\",\"2587\":\"undefined\",\"2588\":\"undefined\",\"2589\":\"undefined\",\"2590\":\"undefined\",\"2591\":\"undefined\",\"2592\":\"cytosol\",\"2593\":\"mitochondria\",\"2594\":\"nucleus\",\"2595\":\"ribosome\",\"2596\":\"undefined\",\"2597\":\"mitochondria\",\"2598\":\"undefined\",\"2599\":\"nucleus\",\"2600\":\"vacuole\",\"2601\":\"undefined\",\"2602\":\"cytosol\",\"2603\":\"undefined\",\"2604\":\"peroxisome\",\"2605\":\"undefined\",\"2606\":\"mitochondria\",\"2607\":\"undefined\",\"2608\":\"mitochondria\",\"2609\":\"PM\",\"2610\":\"nucleus\",\"2611\":\"undefined\",\"2612\":\"undefined\",\"2613\":\"undefined\",\"2614\":\"PM\",\"2615\":\"cytosol\",\"2616\":\"undefined\",\"2617\":\"nucleus\",\"2618\":\"undefined\",\"2619\":\"nucleus\",\"2620\":\"vacuole\",\"2621\":\"nucleus\",\"2622\":\"mitochondria\",\"2623\":\"cytosol\",\"2624\":\"undefined\",\"2625\":\"Golgi\",\"2626\":\"undefined\",\"2627\":\"mitochondria\",\"2628\":\"undefined\",\"2629\":\"cytosol\",\"2630\":\"nucleus\",\"2631\":\"nucleus\",\"2632\":\"mitochondria\",\"2633\":\"mitochondria\",\"2634\":\"nucleus\",\"2635\":\"undefined\",\"2636\":\"nucleus\",\"2637\":\"undefined\",\"2638\":\"undefined\",\"2639\":\"undefined\",\"2640\":\"mitochondria\",\"2641\":\"undefined\",\"2642\":\"nucleus\",\"2643\":\"Golgi\",\"2644\":\"undefined\",\"2645\":\"undefined\",\"2646\":\"mitochondria\",\"2647\":\"undefined\",\"2648\":\"mitochondria\",\"2649\":\"ribosome\",\"2650\":\"PM\",\"2651\":\"undefined\",\"2652\":\"proteasome\",\"2653\":\"undefined\",\"2654\":\"cytosol\",\"2655\":\"nucleus\",\"2656\":\"ER\",\"2657\":\"undefined\",\"2658\":\"NE\",\"2659\":\"ER\",\"2660\":\"mitochondria\",\"2661\":\"vacuole\",\"2662\":\"nucleus\",\"2663\":\"undefined\",\"2664\":\"undefined\",\"2665\":\"undefined\",\"2666\":\"undefined\",\"2667\":\"ribosome\",\"2668\":\"nucleus\",\"2669\":\"nucleus\",\"2670\":\"NE\",\"2671\":\"nucleus\",\"2672\":\"mitochondria\",\"2673\":\"undefined\",\"2674\":\"undefined\",\"2675\":\"undefined\",\"2676\":\"NE\",\"2677\":\"NE\",\"2678\":\"undefined\",\"2679\":\"undefined\",\"2680\":\"undefined\",\"2681\":\"NE\",\"2682\":\"vacuole\",\"2683\":\"ribosome\",\"2684\":\"undefined\",\"2685\":\"mitochondria\",\"2686\":\"mitochondria\",\"2687\":\"ER\",\"2688\":\"undefined\",\"2689\":\"mitochondria\",\"2690\":\"mitochondria\",\"2691\":\"PM\",\"2692\":\"undefined\",\"2693\":\"cytosol\",\"2694\":\"ER\",\"2695\":\"undefined\",\"2696\":\"undefined\",\"2697\":\"undefined\",\"2698\":\"undefined\",\"2699\":\"undefined\",\"2700\":\"undefined\",\"2701\":\"cytosol\",\"2702\":\"undefined\",\"2703\":\"undefined\",\"2704\":\"vacuole\",\"2705\":\"nucleus\",\"2706\":\"cytosol\",\"2707\":\"nucleus\",\"2708\":\"undefined\",\"2709\":\"undefined\",\"2710\":\"nucleus\",\"2711\":\"vacuole\",\"2712\":\"mitochondria\",\"2713\":\"undefined\",\"2714\":\"peroxisome\",\"2715\":\"undefined\",\"2716\":\"undefined\",\"2717\":\"undefined\",\"2718\":\"nucleus\",\"2719\":\"undefined\",\"2720\":\"undefined\",\"2721\":\"undefined\",\"2722\":\"mitochondria\",\"2723\":\"undefined\",\"2724\":\"undefined\",\"2725\":\"nucleus\",\"2726\":\"undefined\",\"2727\":\"undefined\",\"2728\":\"undefined\",\"2729\":\"undefined\",\"2730\":\"ER\",\"2731\":\"ER\",\"2732\":\"nucleus\",\"2733\":\"undefined\",\"2734\":\"mitochondria\",\"2735\":\"cytosol\",\"2736\":\"undefined\",\"2737\":\"undefined\",\"2738\":\"undefined\",\"2739\":\"undefined\",\"2740\":\"mitochondria\",\"2741\":\"undefined\",\"2742\":\"vacuole\",\"2743\":\"mitochondria\",\"2744\":\"cytosol\",\"2745\":\"undefined\",\"2746\":\"mitochondria\",\"2747\":\"undefined\",\"2748\":\"undefined\",\"2749\":\"nucleus\",\"2750\":\"NE\",\"2751\":\"nucleus\",\"2752\":\"cytosol\",\"2753\":\"undefined\",\"2754\":\"vacuole\",\"2755\":\"undefined\",\"2756\":\"undefined\",\"2757\":\"mitochondria\",\"2758\":\"nucleus\",\"2759\":\"undefined\",\"2760\":\"ER\",\"2761\":\"undefined\",\"2762\":\"undefined\",\"2763\":\"undefined\",\"2764\":\"undefined\",\"2765\":\"undefined\",\"2766\":\"mitochondria\",\"2767\":\"mitochondria\",\"2768\":\"undefined\",\"2769\":\"nucleus\",\"2770\":\"undefined\",\"2771\":\"undefined\",\"2772\":\"undefined\",\"2773\":\"undefined\",\"2774\":\"cytosol\",\"2775\":\"cytosol\",\"2776\":\"undefined\",\"2777\":\"PM\",\"2778\":\"nucleus\",\"2779\":\"ER\",\"2780\":\"nucleus\",\"2781\":\"mitochondria\",\"2782\":\"cytosol\",\"2783\":\"PM\",\"2784\":\"undefined\",\"2785\":\"undefined\",\"2786\":\"ER\",\"2787\":\"undefined\",\"2788\":\"undefined\",\"2789\":\"PM\",\"2790\":\"undefined\",\"2791\":\"PM\",\"2792\":\"undefined\",\"2793\":\"Golgi\",\"2794\":\"undefined\",\"2795\":\"undefined\",\"2796\":\"undefined\",\"2797\":\"Golgi\",\"2798\":\"cytosol\",\"2799\":\"undefined\",\"2800\":\"undefined\",\"2801\":\"undefined\",\"2802\":\"NE\",\"2803\":\"mitochondria\",\"2804\":\"ER\",\"2805\":\"undefined\",\"2806\":\"undefined\",\"2807\":\"ER\",\"2808\":\"undefined\",\"2809\":\"undefined\",\"2810\":\"nucleus\",\"2811\":\"undefined\",\"2812\":\"undefined\",\"2813\":\"nucleus\",\"2814\":\"undefined\",\"2815\":\"undefined\",\"2816\":\"undefined\",\"2817\":\"undefined\",\"2818\":\"undefined\",\"2819\":\"undefined\",\"2820\":\"undefined\",\"2821\":\"undefined\",\"2822\":\"nucleus\",\"2823\":\"undefined\",\"2824\":\"NE\",\"2825\":\"undefined\",\"2826\":\"mitochondria\",\"2827\":\"undefined\",\"2828\":\"undefined\",\"2829\":\"nucleus\",\"2830\":\"undefined\",\"2831\":\"nucleus\",\"2832\":\"ER\",\"2833\":\"undefined\",\"2834\":\"undefined\",\"2835\":\"undefined\",\"2836\":\"nucleus\",\"2837\":\"undefined\",\"2838\":\"undefined\",\"2839\":\"undefined\",\"2840\":\"undefined\",\"2841\":\"nucleus\",\"2842\":\"mitochondria\",\"2843\":\"nucleus\",\"2844\":\"undefined\",\"2845\":\"undefined\",\"2846\":\"undefined\",\"2847\":\"mitochondria\",\"2848\":\"nucleus\",\"2849\":\"undefined\",\"2850\":\"undefined\",\"2851\":\"undefined\",\"2852\":\"undefined\",\"2853\":\"proteasome\",\"2854\":\"undefined\",\"2855\":\"undefined\",\"2856\":\"ER\",\"2857\":\"undefined\",\"2858\":\"undefined\",\"2859\":\"vacuole\",\"2860\":\"undefined\",\"2861\":\"undefined\",\"2862\":\"undefined\",\"2863\":\"nucleus\",\"2864\":\"cytosol\",\"2865\":\"undefined\",\"2866\":\"nucleus\",\"2867\":\"ER\",\"2868\":\"undefined\",\"2869\":\"nucleus\",\"2870\":\"undefined\",\"2871\":\"nucleus\",\"2872\":\"nucleus\",\"2873\":\"ER\",\"2874\":\"undefined\",\"2875\":\"PM\",\"2876\":\"nucleus\",\"2877\":\"undefined\",\"2878\":\"PM\",\"2879\":\"undefined\",\"2880\":\"nucleus\",\"2881\":\"nucleus\",\"2882\":\"undefined\",\"2883\":\"undefined\",\"2884\":\"undefined\",\"2885\":\"undefined\",\"2886\":\"cytosol\",\"2887\":\"nucleus\",\"2888\":\"undefined\",\"2889\":\"cytosol\",\"2890\":\"undefined\",\"2891\":\"nucleus\",\"2892\":\"undefined\",\"2893\":\"undefined\",\"2894\":\"mitochondria\",\"2895\":\"undefined\",\"2896\":\"undefined\",\"2897\":\"Golgi\",\"2898\":\"undefined\",\"2899\":\"undefined\",\"2900\":\"cytosol\",\"2901\":\"undefined\",\"2902\":\"undefined\",\"2903\":\"undefined\",\"2904\":\"mitochondria\",\"2905\":\"undefined\",\"2906\":\"cytosol\",\"2907\":\"nucleus\",\"2908\":\"undefined\",\"2909\":\"undefined\",\"2910\":\"undefined\",\"2911\":\"mitochondria\",\"2912\":\"undefined\",\"2913\":\"vacuole\",\"2914\":\"undefined\",\"2915\":\"Golgi\",\"2916\":\"nucleus\",\"2917\":\"undefined\",\"2918\":\"undefined\",\"2919\":\"nucleus\",\"2920\":\"nucleus\",\"2921\":\"ER\",\"2922\":\"mitochondria\",\"2923\":\"undefined\",\"2924\":\"undefined\",\"2925\":\"undefined\",\"2926\":\"Golgi\",\"2927\":\"undefined\",\"2928\":\"cytosol\",\"2929\":\"nucleus\",\"2930\":\"undefined\",\"2931\":\"undefined\",\"2932\":\"undefined\",\"2933\":\"nucleus\",\"2934\":\"undefined\",\"2935\":\"cytosol\",\"2936\":\"cytosol\",\"2937\":\"undefined\",\"2938\":\"ER\",\"2939\":\"undefined\",\"2940\":\"vacuole\",\"2941\":\"mitochondria\",\"2942\":\"ER\",\"2943\":\"undefined\",\"2944\":\"ER\",\"2945\":\"ER\",\"2946\":\"vacuole\",\"2947\":\"undefined\",\"2948\":\"cytosol\",\"2949\":\"nucleus\",\"2950\":\"nucleus\",\"2951\":\"undefined\",\"2952\":\"nucleus\",\"2953\":\"Golgi\",\"2954\":\"PM\",\"2955\":\"ER\",\"2956\":\"PM\",\"2957\":\"undefined\",\"2958\":\"nucleus\",\"2959\":\"NE\",\"2960\":\"undefined\",\"2961\":\"undefined\",\"2962\":\"nucleus\",\"2963\":\"undefined\",\"2964\":\"undefined\",\"2965\":\"nucleus\",\"2966\":\"cytosol\",\"2967\":\"undefined\",\"2968\":\"undefined\",\"2969\":\"vacuole\",\"2970\":\"undefined\",\"2971\":\"undefined\",\"2972\":\"undefined\",\"2973\":\"ER\",\"2974\":\"undefined\",\"2975\":\"undefined\",\"2976\":\"undefined\",\"2977\":\"cytosol\",\"2978\":\"undefined\",\"2979\":\"nucleus\",\"2980\":\"undefined\",\"2981\":\"undefined\",\"2982\":\"cytosol\",\"2983\":\"mitochondria\",\"2984\":\"undefined\",\"2985\":\"ER\",\"2986\":\"cytosol\",\"2987\":\"undefined\",\"2988\":\"undefined\",\"2989\":\"nucleus\",\"2990\":\"undefined\",\"2991\":\"cytosol\",\"2992\":\"mitochondria\",\"2993\":\"undefined\",\"2994\":\"vacuole\",\"2995\":\"cytosol\",\"2996\":\"undefined\",\"2997\":\"vacuole\",\"2998\":\"undefined\",\"2999\":\"mitochondria\",\"3000\":\"undefined\",\"3001\":\"nucleus\",\"3002\":\"undefined\",\"3003\":\"nucleus\",\"3004\":\"nucleus\",\"3005\":\"undefined\",\"3006\":\"nucleus\",\"3007\":\"undefined\",\"3008\":\"undefined\",\"3009\":\"mitochondria\",\"3010\":\"undefined\",\"3011\":\"undefined\",\"3012\":\"nucleus\",\"3013\":\"undefined\",\"3014\":\"nucleus\",\"3015\":\"undefined\",\"3016\":\"undefined\",\"3017\":\"Golgi\",\"3018\":\"proteasome\",\"3019\":\"nucleus\",\"3020\":\"ER\",\"3021\":\"undefined\",\"3022\":\"undefined\",\"3023\":\"undefined\",\"3024\":\"mitochondria\",\"3025\":\"undefined\",\"3026\":\"cytosol\",\"3027\":\"undefined\",\"3028\":\"cytosol\",\"3029\":\"nucleus\",\"3030\":\"nucleus\",\"3031\":\"ER\",\"3032\":\"undefined\",\"3033\":\"undefined\",\"3034\":\"undefined\",\"3035\":\"nucleus\",\"3036\":\"nucleus\",\"3037\":\"undefined\",\"3038\":\"undefined\",\"3039\":\"nucleus\",\"3040\":\"nucleus\",\"3041\":\"nucleus\",\"3042\":\"nucleus\",\"3043\":\"PM\",\"3044\":\"undefined\",\"3045\":\"cytosol\",\"3046\":\"undefined\",\"3047\":\"nucleus\",\"3048\":\"PM\",\"3049\":\"undefined\",\"3050\":\"undefined\",\"3051\":\"undefined\",\"3052\":\"undefined\",\"3053\":\"undefined\",\"3054\":\"undefined\",\"3055\":\"nucleus\",\"3056\":\"undefined\",\"3057\":\"undefined\",\"3058\":\"Golgi\",\"3059\":\"undefined\",\"3060\":\"undefined\",\"3061\":\"undefined\",\"3062\":\"undefined\",\"3063\":\"undefined\",\"3064\":\"undefined\",\"3065\":\"cytosol\",\"3066\":\"undefined\",\"3067\":\"undefined\",\"3068\":\"PM\",\"3069\":\"undefined\",\"3070\":\"undefined\",\"3071\":\"nucleus\",\"3072\":\"cytosol\",\"3073\":\"mitochondria\",\"3074\":\"peroxisome\",\"3075\":\"undefined\",\"3076\":\"nucleus\",\"3077\":\"nucleus\",\"3078\":\"ER\",\"3079\":\"mitochondria\",\"3080\":\"nucleus\",\"3081\":\"nucleus\",\"3082\":\"undefined\",\"3083\":\"cytosol\",\"3084\":\"undefined\",\"3085\":\"undefined\",\"3086\":\"undefined\",\"3087\":\"mitochondria\",\"3088\":\"undefined\",\"3089\":\"undefined\",\"3090\":\"undefined\",\"3091\":\"NE\",\"3092\":\"nucleus\",\"3093\":\"nucleus\",\"3094\":\"mitochondria\",\"3095\":\"nucleus\",\"3096\":\"nucleus\",\"3097\":\"undefined\",\"3098\":\"nucleus\",\"3099\":\"ER\",\"3100\":\"mitochondria\",\"3101\":\"undefined\",\"3102\":\"undefined\",\"3103\":\"undefined\",\"3104\":\"mitochondria\",\"3105\":\"nucleus\",\"3106\":\"undefined\",\"3107\":\"undefined\",\"3108\":\"undefined\",\"3109\":\"undefined\",\"3110\":\"PM\",\"3111\":\"nucleus\",\"3112\":\"undefined\",\"3113\":\"undefined\",\"3114\":\"undefined\",\"3115\":\"cytosol\",\"3116\":\"vacuole\",\"3117\":\"undefined\",\"3118\":\"undefined\",\"3119\":\"undefined\",\"3120\":\"undefined\",\"3121\":\"undefined\",\"3122\":\"undefined\",\"3123\":\"undefined\",\"3124\":\"undefined\",\"3125\":\"mitochondria\",\"3126\":\"PM\",\"3127\":\"undefined\",\"3128\":\"undefined\",\"3129\":\"undefined\",\"3130\":\"undefined\",\"3131\":\"undefined\",\"3132\":\"undefined\",\"3133\":\"undefined\",\"3134\":\"undefined\",\"3135\":\"undefined\",\"3136\":\"ER\",\"3137\":\"undefined\",\"3138\":\"nucleus\",\"3139\":\"nucleus\",\"3140\":\"vacuole\",\"3141\":\"undefined\",\"3142\":\"cytosol\",\"3143\":\"nucleus\",\"3144\":\"undefined\",\"3145\":\"vacuole\",\"3146\":\"undefined\",\"3147\":\"undefined\",\"3148\":\"ER\",\"3149\":\"undefined\",\"3150\":\"cytosol\",\"3151\":\"undefined\",\"3152\":\"undefined\",\"3153\":\"nucleus\",\"3154\":\"cytosol\",\"3155\":\"undefined\",\"3156\":\"PM\",\"3157\":\"undefined\",\"3158\":\"undefined\",\"3159\":\"undefined\",\"3160\":\"undefined\",\"3161\":\"LD\",\"3162\":\"undefined\",\"3163\":\"undefined\",\"3164\":\"PM\",\"3165\":\"undefined\",\"3166\":\"ER\",\"3167\":\"undefined\",\"3168\":\"nucleus\",\"3169\":\"undefined\",\"3170\":\"undefined\",\"3171\":\"undefined\",\"3172\":\"vacuole\",\"3173\":\"nucleus\",\"3174\":\"nucleus\",\"3175\":\"undefined\",\"3176\":\"undefined\",\"3177\":\"nucleus\",\"3178\":\"undefined\",\"3179\":\"undefined\",\"3180\":\"PM\",\"3181\":\"undefined\",\"3182\":\"nucleus\",\"3183\":\"undefined\",\"3184\":\"undefined\",\"3185\":\"nucleus\",\"3186\":\"mitochondria\",\"3187\":\"undefined\",\"3188\":\"undefined\",\"3189\":\"undefined\",\"3190\":\"nucleus\",\"3191\":\"ER\",\"3192\":\"undefined\",\"3193\":\"Golgi\",\"3194\":\"PM\",\"3195\":\"nucleus\",\"3196\":\"mitochondria\",\"3197\":\"PM\",\"3198\":\"ER\",\"3199\":\"undefined\",\"3200\":\"undefined\",\"3201\":\"nucleus\",\"3202\":\"mitochondria\",\"3203\":\"undefined\",\"3204\":\"undefined\",\"3205\":\"cytosol\",\"3206\":\"undefined\",\"3207\":\"cytosol\",\"3208\":\"undefined\",\"3209\":\"undefined\",\"3210\":\"undefined\",\"3211\":\"nucleus\",\"3212\":\"undefined\",\"3213\":\"nucleus\",\"3214\":\"PM\",\"3215\":\"undefined\",\"3216\":\"PM\",\"3217\":\"undefined\",\"3218\":\"undefined\",\"3219\":\"undefined\",\"3220\":\"vacuole\",\"3221\":\"nucleus\",\"3222\":\"nucleus\",\"3223\":\"undefined\",\"3224\":\"undefined\",\"3225\":\"undefined\",\"3226\":\"undefined\",\"3227\":\"undefined\",\"3228\":\"undefined\",\"3229\":\"undefined\",\"3230\":\"nucleus\",\"3231\":\"ER\",\"3232\":\"nucleus\",\"3233\":\"nucleus\",\"3234\":\"nucleus\",\"3235\":\"undefined\",\"3236\":\"mitochondria\",\"3237\":\"undefined\",\"3238\":\"undefined\",\"3239\":\"undefined\",\"3240\":\"undefined\",\"3241\":\"undefined\",\"3242\":\"undefined\",\"3243\":\"nucleus\",\"3244\":\"undefined\",\"3245\":\"nucleus\",\"3246\":\"undefined\",\"3247\":\"undefined\",\"3248\":\"proteasome\",\"3249\":\"cytosol\",\"3250\":\"mitochondria\",\"3251\":\"ribosome\",\"3252\":\"nucleus\",\"3253\":\"undefined\",\"3254\":\"undefined\",\"3255\":\"undefined\",\"3256\":\"PM\",\"3257\":\"nucleus\",\"3258\":\"undefined\",\"3259\":\"undefined\",\"3260\":\"mitochondria\",\"3261\":\"mitochondria\",\"3262\":\"vacuole\",\"3263\":\"undefined\",\"3264\":\"undefined\",\"3265\":\"undefined\",\"3266\":\"undefined\",\"3267\":\"undefined\",\"3268\":\"undefined\",\"3269\":\"nucleus\",\"3270\":\"vacuole\",\"3271\":\"nucleus\",\"3272\":\"cytosol\",\"3273\":\"undefined\",\"3274\":\"undefined\",\"3275\":\"undefined\",\"3276\":\"undefined\",\"3277\":\"undefined\",\"3278\":\"ER\",\"3279\":\"nucleus\",\"3280\":\"nucleus\",\"3281\":\"nucleus\",\"3282\":\"undefined\",\"3283\":\"undefined\",\"3284\":\"mitochondria\",\"3285\":\"cytosol\",\"3286\":\"cytosol\",\"3287\":\"cytosol\",\"3288\":\"undefined\",\"3289\":\"cytosol\",\"3290\":\"PM\",\"3291\":\"undefined\",\"3292\":\"undefined\",\"3293\":\"undefined\",\"3294\":\"vacuole\",\"3295\":\"nucleus\",\"3296\":\"undefined\",\"3297\":\"undefined\",\"3298\":\"vacuole\",\"3299\":\"undefined\",\"3300\":\"undefined\",\"3301\":\"undefined\",\"3302\":\"cytosol\",\"3303\":\"nucleus\",\"3304\":\"nucleus\",\"3305\":\"undefined\",\"3306\":\"nucleus\",\"3307\":\"ER\",\"3308\":\"undefined\",\"3309\":\"mitochondria\",\"3310\":\"nucleus\",\"3311\":\"mitochondria\",\"3312\":\"undefined\",\"3313\":\"undefined\",\"3314\":\"nucleus\",\"3315\":\"undefined\",\"3316\":\"undefined\",\"3317\":\"cytosol\",\"3318\":\"LD\",\"3319\":\"undefined\",\"3320\":\"nucleus\",\"3321\":\"nucleus\",\"3322\":\"nucleus\",\"3323\":\"undefined\",\"3324\":\"undefined\",\"3325\":\"mitochondria\",\"3326\":\"undefined\",\"3327\":\"nucleus\",\"3328\":\"ER\",\"3329\":\"NE\",\"3330\":\"undefined\",\"3331\":\"undefined\",\"3332\":\"nucleus\",\"3333\":\"cytosol\",\"3334\":\"vacuole\",\"3335\":\"undefined\",\"3336\":\"undefined\",\"3337\":\"undefined\",\"3338\":\"ER\",\"3339\":\"undefined\",\"3340\":\"undefined\",\"3341\":\"Golgi\",\"3342\":\"nucleus\",\"3343\":\"PM\",\"3344\":\"undefined\",\"3345\":\"undefined\",\"3346\":\"cytosol\",\"3347\":\"undefined\",\"3348\":\"undefined\",\"3349\":\"PM\",\"3350\":\"cytosol\",\"3351\":\"undefined\",\"3352\":\"nucleus\",\"3353\":\"undefined\",\"3354\":\"undefined\",\"3355\":\"ER\",\"3356\":\"undefined\",\"3357\":\"nucleus\",\"3358\":\"undefined\",\"3359\":\"undefined\",\"3360\":\"undefined\",\"3361\":\"nucleus\",\"3362\":\"undefined\",\"3363\":\"ER\",\"3364\":\"undefined\",\"3365\":\"nucleus\",\"3366\":\"nucleus\",\"3367\":\"ER\",\"3368\":\"mitochondria\",\"3369\":\"mitochondria\",\"3370\":\"undefined\",\"3371\":\"nucleus\",\"3372\":\"cytosol\",\"3373\":\"undefined\",\"3374\":\"undefined\",\"3375\":\"undefined\",\"3376\":\"undefined\",\"3377\":\"undefined\",\"3378\":\"cytosol\",\"3379\":\"Golgi\",\"3380\":\"undefined\",\"3381\":\"vacuole\",\"3382\":\"mitochondria\",\"3383\":\"undefined\",\"3384\":\"undefined\",\"3385\":\"undefined\",\"3386\":\"ribosome\",\"3387\":\"nucleus\",\"3388\":\"undefined\",\"3389\":\"undefined\",\"3390\":\"undefined\",\"3391\":\"PM\",\"3392\":\"undefined\",\"3393\":\"mitochondria\",\"3394\":\"undefined\",\"3395\":\"undefined\",\"3396\":\"undefined\",\"3397\":\"vacuole\",\"3398\":\"undefined\",\"3399\":\"undefined\",\"3400\":\"undefined\",\"3401\":\"undefined\",\"3402\":\"undefined\",\"3403\":\"proteasome\",\"3404\":\"undefined\",\"3405\":\"vacuole\",\"3406\":\"undefined\",\"3407\":\"undefined\",\"3408\":\"undefined\",\"3409\":\"cytosol\",\"3410\":\"undefined\",\"3411\":\"Golgi\",\"3412\":\"undefined\",\"3413\":\"undefined\",\"3414\":\"undefined\",\"3415\":\"undefined\",\"3416\":\"undefined\",\"3417\":\"undefined\",\"3418\":\"mitochondria\",\"3419\":\"undefined\",\"3420\":\"undefined\",\"3421\":\"undefined\",\"3422\":\"undefined\",\"3423\":\"vacuole\",\"3424\":\"nucleus\",\"3425\":\"mitochondria\",\"3426\":\"undefined\",\"3427\":\"mitochondria\",\"3428\":\"undefined\",\"3429\":\"undefined\",\"3430\":\"undefined\",\"3431\":\"undefined\",\"3432\":\"undefined\",\"3433\":\"undefined\",\"3434\":\"undefined\",\"3435\":\"nucleus\",\"3436\":\"vacuole\",\"3437\":\"undefined\",\"3438\":\"undefined\",\"3439\":\"vacuole\",\"3440\":\"PM\",\"3441\":\"undefined\",\"3442\":\"undefined\",\"3443\":\"undefined\",\"3444\":\"nucleus\",\"3445\":\"nucleus\",\"3446\":\"undefined\",\"3447\":\"nucleus\",\"3448\":\"mitochondria\",\"3449\":\"undefined\",\"3450\":\"undefined\",\"3451\":\"PM\",\"3452\":\"undefined\",\"3453\":\"nucleus\",\"3454\":\"undefined\",\"3455\":\"undefined\",\"3456\":\"PM\",\"3457\":\"undefined\",\"3458\":\"mitochondria\",\"3459\":\"mitochondria\",\"3460\":\"proteasome\",\"3461\":\"ER\",\"3462\":\"nucleus\",\"3463\":\"undefined\",\"3464\":\"nucleus\",\"3465\":\"undefined\",\"3466\":\"undefined\",\"3467\":\"undefined\",\"3468\":\"ER\",\"3469\":\"ER\",\"3470\":\"ER\",\"3471\":\"nucleus\",\"3472\":\"undefined\",\"3473\":\"undefined\",\"3474\":\"nucleus\",\"3475\":\"undefined\",\"3476\":\"undefined\",\"3477\":\"undefined\",\"3478\":\"undefined\",\"3479\":\"undefined\",\"3480\":\"undefined\",\"3481\":\"nucleus\",\"3482\":\"undefined\",\"3483\":\"PM\",\"3484\":\"undefined\",\"3485\":\"NE\",\"3486\":\"undefined\",\"3487\":\"cytosol\",\"3488\":\"cytosol\",\"3489\":\"ER\",\"3490\":\"undefined\",\"3491\":\"undefined\",\"3492\":\"undefined\",\"3493\":\"undefined\",\"3494\":\"cytosol\",\"3495\":\"nucleus\",\"3496\":\"peroxisome\",\"3497\":\"cytosol\",\"3498\":\"nucleus\",\"3499\":\"undefined\",\"3500\":\"ER\",\"3501\":\"undefined\",\"3502\":\"vacuole\",\"3503\":\"undefined\",\"3504\":\"mitochondria\",\"3505\":\"nucleus\",\"3506\":\"undefined\",\"3507\":\"undefined\",\"3508\":\"undefined\",\"3509\":\"undefined\",\"3510\":\"undefined\",\"3511\":\"nucleus\",\"3512\":\"cytosol\",\"3513\":\"nucleus\",\"3514\":\"undefined\",\"3515\":\"undefined\",\"3516\":\"undefined\",\"3517\":\"undefined\",\"3518\":\"nucleus\",\"3519\":\"mitochondria\",\"3520\":\"undefined\",\"3521\":\"undefined\",\"3522\":\"undefined\",\"3523\":\"undefined\",\"3524\":\"undefined\",\"3525\":\"nucleus\",\"3526\":\"undefined\",\"3527\":\"undefined\",\"3528\":\"undefined\",\"3529\":\"ribosome\",\"3530\":\"Golgi\",\"3531\":\"PM\",\"3532\":\"undefined\",\"3533\":\"cytosol\",\"3534\":\"nucleus\",\"3535\":\"vacuole\",\"3536\":\"undefined\",\"3537\":\"ER\",\"3538\":\"ER\",\"3539\":\"undefined\",\"3540\":\"undefined\",\"3541\":\"nucleus\",\"3542\":\"undefined\",\"3543\":\"mitochondria\",\"3544\":\"nucleus\",\"3545\":\"ribosome\",\"3546\":\"undefined\",\"3547\":\"undefined\",\"3548\":\"undefined\",\"3549\":\"undefined\",\"3550\":\"undefined\",\"3551\":\"undefined\",\"3552\":\"undefined\",\"3553\":\"undefined\",\"3554\":\"undefined\",\"3555\":\"mitochondria\",\"3556\":\"undefined\",\"3557\":\"undefined\",\"3558\":\"undefined\",\"3559\":\"mitochondria\",\"3560\":\"undefined\",\"3561\":\"nucleus\",\"3562\":\"undefined\",\"3563\":\"undefined\",\"3564\":\"undefined\",\"3565\":\"undefined\",\"3566\":\"ER\",\"3567\":\"undefined\",\"3568\":\"nucleus\",\"3569\":\"vacuole\",\"3570\":\"undefined\",\"3571\":\"undefined\",\"3572\":\"undefined\",\"3573\":\"undefined\",\"3574\":\"undefined\",\"3575\":\"cytosol\",\"3576\":\"ER\",\"3577\":\"nucleus\",\"3578\":\"nucleus\",\"3579\":\"ER\",\"3580\":\"undefined\",\"3581\":\"undefined\",\"3582\":\"undefined\",\"3583\":\"undefined\",\"3584\":\"cytosol\",\"3585\":\"undefined\",\"3586\":\"PM\",\"3587\":\"undefined\",\"3588\":\"ER\",\"3589\":\"cytosol\",\"3590\":\"mitochondria\",\"3591\":\"nucleus\",\"3592\":\"ER\",\"3593\":\"undefined\",\"3594\":\"undefined\",\"3595\":\"undefined\",\"3596\":\"undefined\",\"3597\":\"nucleus\",\"3598\":\"vacuole\",\"3599\":\"undefined\",\"3600\":\"undefined\",\"3601\":\"undefined\"},\"normalized profile?Map1?12k\":{\"0\":0.0083461611,\"1\":0.3278314045,\"2\":0.0,\"3\":0.1538213635,\"4\":0.2184865227,\"5\":0.0715399676,\"6\":0.0,\"7\":0.2802772329,\"8\":0.1598295705,\"9\":0.2503258144,\"10\":0.1169754569,\"11\":0.1368043019,\"12\":0.1047574397,\"13\":0.1331329055,\"14\":0.1842191907,\"15\":0.0,\"16\":null,\"17\":0.0166473756,\"18\":0.1618231479,\"19\":0.0217354852,\"20\":0.0,\"21\":0.0005558937,\"22\":null,\"23\":0.2063078604,\"24\":0.1589152373,\"25\":0.1825267382,\"26\":null,\"27\":0.0,\"28\":0.0,\"29\":0.0013456762,\"30\":0.0104891565,\"31\":0.1795794682,\"32\":0.0,\"33\":0.2158268479,\"34\":0.1882729398,\"35\":0.1944284031,\"36\":0.1827570256,\"37\":0.1947722741,\"38\":0.2187208488,\"39\":0.2070582245,\"40\":0.2154126916,\"41\":0.0025608715,\"42\":0.0014083586,\"43\":0.2122331134,\"44\":0.193660056,\"45\":0.2032237788,\"46\":0.0002269325,\"47\":0.2007824643,\"48\":0.233399998,\"49\":0.1995154528,\"50\":0.1958693707,\"51\":0.2082351011,\"52\":0.0,\"53\":0.181853762,\"54\":0.1637940576,\"55\":0.259972144,\"56\":0.1635469633,\"57\":0.0713961573,\"58\":0.0194908998,\"59\":0.1198329006,\"60\":0.0925898315,\"61\":0.1033426794,\"62\":0.1657823861,\"63\":0.1826463645,\"64\":0.0286642365,\"65\":0.1571862893,\"66\":0.1932882188,\"67\":0.1802999402,\"68\":0.0,\"69\":0.0,\"70\":null,\"71\":0.2208863839,\"72\":0.212036364,\"73\":0.003274872,\"74\":0.187100354,\"75\":0.1250592735,\"76\":0.1950398064,\"77\":0.2067734372,\"78\":0.1716603278,\"79\":0.2111187343,\"80\":0.1092231096,\"81\":0.1124871256,\"82\":0.0035513176,\"83\":0.2239307868,\"84\":0.1948579383,\"85\":0.188538243,\"86\":0.0,\"87\":0.2501600029,\"88\":0.202267283,\"89\":0.0921634904,\"90\":0.1924849569,\"91\":0.0084616189,\"92\":0.1412747057,\"93\":0.1671498843,\"94\":0.234682182,\"95\":null,\"96\":0.1193271043,\"97\":0.1280805339,\"98\":0.134792689,\"99\":0.2114633325,\"100\":0.1580947614,\"101\":0.1985594111,\"102\":0.1353990623,\"103\":0.0002863138,\"104\":0.19487196,\"105\":0.0841792039,\"106\":0.1250295567,\"107\":0.1177531112,\"108\":0.1189649035,\"109\":0.0937232157,\"110\":0.0930736291,\"111\":null,\"112\":0.1227844927,\"113\":0.1220360611,\"114\":0.1070992775,\"115\":0.1032307688,\"116\":0.1070140021,\"117\":0.1931154093,\"118\":0.2184079466,\"119\":0.2229645255,\"120\":0.2109368678,\"121\":0.1694424929,\"122\":0.1129723463,\"123\":0.2149291727,\"124\":0.2087900533,\"125\":0.0035359871,\"126\":0.1965670212,\"127\":null,\"128\":0.2265983197,\"129\":0.0021588476,\"130\":null,\"131\":0.1119279963,\"132\":0.1701077868,\"133\":0.1759332383,\"134\":0.2640872153,\"135\":0.1571498279,\"136\":0.1788505231,\"137\":0.2599311205,\"138\":0.1471152108,\"139\":0.2313620186,\"140\":0.257317061,\"141\":0.1802930765,\"142\":0.2396997814,\"143\":0.1963334927,\"144\":0.2093184577,\"145\":0.1937373762,\"146\":0.1880745689,\"147\":0.1803179349,\"148\":0.1822662324,\"149\":null,\"150\":0.0,\"151\":0.1366293184,\"152\":0.183507294,\"153\":0.1664859427,\"154\":0.0062397331,\"155\":0.0,\"156\":0.2094007761,\"157\":0.1022386437,\"158\":0.0010602589,\"159\":0.2143016538,\"160\":0.0024900474,\"161\":0.0,\"162\":0.0,\"163\":null,\"164\":0.0013167878,\"165\":0.0005169763,\"166\":0.2082834927,\"167\":0.162279933,\"168\":0.1696015244,\"169\":0.1893329,\"170\":0.163136704,\"171\":0.2126592168,\"172\":0.0,\"173\":0.2140043976,\"174\":0.1446400939,\"175\":0.2672947382,\"176\":0.1288141228,\"177\":0.2439664918,\"178\":0.0,\"179\":0.2113986498,\"180\":0.1901188408,\"181\":0.1152772324,\"182\":0.2027148508,\"183\":0.1995072467,\"184\":0.1920160908,\"185\":0.0004337122,\"186\":0.1555883107,\"187\":0.2114009875,\"188\":0.2183885485,\"189\":0.21160614,\"190\":0.1750468335,\"191\":0.4744322165,\"192\":0.0571008763,\"193\":0.1369450945,\"194\":0.2887100815,\"195\":0.2910435693,\"196\":0.1313738979,\"197\":0.0011512272,\"198\":0.0369161924,\"199\":0.0,\"200\":0.2971687945,\"201\":0.1806573045,\"202\":0.0011901221,\"203\":0.1251067424,\"204\":0.1886006353,\"205\":0.0,\"206\":0.2288291638,\"207\":0.1693465949,\"208\":0.0,\"209\":0.2375947648,\"210\":0.1565446499,\"211\":0.1863331556,\"212\":0.073386578,\"213\":0.1573636344,\"214\":0.1312709577,\"215\":0.1418766266,\"216\":null,\"217\":0.2073676334,\"218\":0.002577637,\"219\":0.0,\"220\":0.1800603544,\"221\":0.3213073934,\"222\":0.0007115708,\"223\":0.1941277972,\"224\":0.1828688645,\"225\":0.1285535096,\"226\":0.1371114079,\"227\":0.1870814075,\"228\":0.0,\"229\":0.1699536695,\"230\":0.1068388144,\"231\":0.138380834,\"232\":0.139978558,\"233\":0.1142850566,\"234\":0.1570272745,\"235\":0.1075122218,\"236\":0.1185744723,\"237\":0.0978331529,\"238\":0.2371911983,\"239\":0.2248074999,\"240\":0.2477427764,\"241\":0.0,\"242\":0.1973004849,\"243\":0.0023553579,\"244\":0.2122280851,\"245\":0.2347776954,\"246\":0.279378067,\"247\":0.123458232,\"248\":0.0692815848,\"249\":0.0949799479,\"250\":0.1069464109,\"251\":0.1010179243,\"252\":0.1197279749,\"253\":0.1212766109,\"254\":0.1166985542,\"255\":0.1041681841,\"256\":0.1049765102,\"257\":0.118137733,\"258\":0.0906435983,\"259\":0.1101065541,\"260\":0.0906806302,\"261\":0.1050279842,\"262\":0.1249398099,\"263\":0.1147151,\"264\":0.2247416708,\"265\":null,\"266\":0.0872201513,\"267\":0.0971817392,\"268\":0.1597761389,\"269\":0.2081576605,\"270\":0.0,\"271\":0.2134189142,\"272\":0.0,\"273\":0.0,\"274\":0.1511126384,\"275\":0.1581208966,\"276\":0.1547774539,\"277\":0.126058852,\"278\":0.2211298186,\"279\":0.0011762479,\"280\":0.0,\"281\":0.1042118493,\"282\":0.1870624368,\"283\":0.0,\"284\":0.0,\"285\":0.2176829562,\"286\":0.1363186944,\"287\":0.1290855719,\"288\":0.2071160808,\"289\":0.1691067796,\"290\":0.2650701801,\"291\":0.2658065543,\"292\":0.0,\"293\":0.1699414391,\"294\":0.1571686261,\"295\":0.1944729459,\"296\":0.1433213919,\"297\":0.1557281397,\"298\":0.1592587542,\"299\":0.1491789197,\"300\":0.1533680148,\"301\":0.0984590867,\"302\":0.2098408628,\"303\":0.2061892156,\"304\":0.158246322,\"305\":0.0,\"306\":0.046717214,\"307\":0.1516026868,\"308\":0.1816074984,\"309\":0.132585307,\"310\":0.2370977249,\"311\":0.1522343457,\"312\":0.1761851057,\"313\":0.1776947697,\"314\":0.2058821659,\"315\":0.133686158,\"316\":0.103609352,\"317\":0.0,\"318\":0.0,\"319\":0.2275377715,\"320\":0.0020814153,\"321\":0.2013766283,\"322\":0.2758269886,\"323\":0.1589278236,\"324\":0.3079647412,\"325\":0.2063405143,\"326\":0.1101670301,\"327\":0.2043204661,\"328\":0.128060452,\"329\":0.145494653,\"330\":0.1937193927,\"331\":0.4491300555,\"332\":0.3225072263,\"333\":0.2372548588,\"334\":0.1969063519,\"335\":0.1572791263,\"336\":0.2450918085,\"337\":0.2317259107,\"338\":0.1635372432,\"339\":0.0,\"340\":0.1759790415,\"341\":0.1536388995,\"342\":0.2600160793,\"343\":0.2021903738,\"344\":0.2281757505,\"345\":0.1536353795,\"346\":0.1194887674,\"347\":0.1537118124,\"348\":0.0,\"349\":0.1184792624,\"350\":0.1050660256,\"351\":0.156510685,\"352\":0.2429137032,\"353\":0.2794317885,\"354\":0.2001433116,\"355\":0.2455574878,\"356\":null,\"357\":0.0,\"358\":0.3107154671,\"359\":0.1479731307,\"360\":0.209953562,\"361\":0.169238535,\"362\":0.2648361193,\"363\":0.2031081801,\"364\":0.214903995,\"365\":0.199062868,\"366\":0.1359193089,\"367\":0.1282352794,\"368\":0.0993718585,\"369\":0.0,\"370\":0.1523457264,\"371\":0.1760845618,\"372\":0.1871443883,\"373\":0.3164156741,\"374\":0.1855749558,\"375\":0.1928570556,\"376\":0.2086850561,\"377\":0.1299072553,\"378\":0.0,\"379\":0.1834867501,\"380\":0.0792944801,\"381\":0.193081869,\"382\":0.2222702375,\"383\":0.2769866774,\"384\":0.1951410369,\"385\":0.192150035,\"386\":0.1975110574,\"387\":0.2043208438,\"388\":0.2411406519,\"389\":0.1502839507,\"390\":0.2527403075,\"391\":0.1960790561,\"392\":null,\"393\":0.2064245815,\"394\":0.1347791765,\"395\":0.1176109228,\"396\":0.2544762147,\"397\":0.2069835919,\"398\":0.1957916098,\"399\":0.1225613593,\"400\":0.0,\"401\":0.0635802331,\"402\":0.1377778666,\"403\":0.1402238483,\"404\":null,\"405\":0.0,\"406\":0.2019392901,\"407\":0.1493073305,\"408\":0.0014604933,\"409\":0.1484678001,\"410\":null,\"411\":0.1702056139,\"412\":0.4649575503,\"413\":0.1381572375,\"414\":0.1232430579,\"415\":0.1763876498,\"416\":0.3154147657,\"417\":0.2793898122,\"418\":0.1093516921,\"419\":0.1713384298,\"420\":0.0860964416,\"421\":0.1952373159,\"422\":0.254524344,\"423\":0.1961813562,\"424\":0.2148792918,\"425\":0.0002020833,\"426\":0.2088532224,\"427\":0.1481914034,\"428\":0.0,\"429\":0.1261856174,\"430\":0.2535348347,\"431\":0.1039598976,\"432\":0.2214710216,\"433\":0.134770885,\"434\":0.1970618969,\"435\":0.1789133191,\"436\":0.1464852921,\"437\":0.1363401,\"438\":0.0064140013,\"439\":0.0,\"440\":null,\"441\":0.1612544888,\"442\":0.0,\"443\":0.000598063,\"444\":0.1975286747,\"445\":0.2331515841,\"446\":0.1997624203,\"447\":0.2145873123,\"448\":0.2192188105,\"449\":0.1629625044,\"450\":0.0893482087,\"451\":0.0,\"452\":0.2199956694,\"453\":0.2011392048,\"454\":0.2594465141,\"455\":0.2223301465,\"456\":0.140554082,\"457\":0.3136320268,\"458\":0.299250927,\"459\":0.2584552372,\"460\":0.0,\"461\":0.1615796326,\"462\":0.2037062484,\"463\":0.0005258511,\"464\":0.200958574,\"465\":0.0,\"466\":0.1673022491,\"467\":0.1762847808,\"468\":0.1457836241,\"469\":0.0699139469,\"470\":0.1656347114,\"471\":0.2993901539,\"472\":0.177420705,\"473\":0.1464359883,\"474\":0.1901420254,\"475\":0.0005776099,\"476\":0.0,\"477\":0.0,\"478\":0.1493486668,\"479\":0.1931921098,\"480\":0.2052464321,\"481\":0.2222435389,\"482\":0.0,\"483\":0.2218082464,\"484\":0.1585700552,\"485\":0.1385228712,\"486\":0.1408897391,\"487\":0.1265330718,\"488\":0.2149634541,\"489\":0.1841207019,\"490\":0.2328412083,\"491\":0.1459043379,\"492\":0.1730195741,\"493\":0.1195459872,\"494\":0.2387230342,\"495\":0.1355353784,\"496\":0.17079999,\"497\":0.2247564794,\"498\":0.2418425206,\"499\":0.1907136141,\"500\":0.2295767185,\"501\":0.0480149422,\"502\":0.2325914959,\"503\":0.0005219786,\"504\":0.1466012038,\"505\":0.2334647347,\"506\":0.0563162439,\"507\":0.1508052165,\"508\":0.1334607173,\"509\":0.2092653345,\"510\":0.1363692822,\"511\":0.1326402148,\"512\":0.0026518466,\"513\":0.2456128077,\"514\":0.1847225664,\"515\":0.1295919547,\"516\":0.1431335162,\"517\":0.178701786,\"518\":0.1558462148,\"519\":0.0,\"520\":0.2454091381,\"521\":0.0,\"522\":0.1386684809,\"523\":0.187719015,\"524\":0.0,\"525\":0.0,\"526\":0.1425429249,\"527\":0.1336106997,\"528\":0.2595722919,\"529\":0.0013512754,\"530\":0.1660533778,\"531\":0.1984653905,\"532\":0.135717882,\"533\":0.2392833577,\"534\":0.2328441927,\"535\":0.1719092959,\"536\":0.0,\"537\":0.0,\"538\":0.1811464398,\"539\":0.2124703543,\"540\":0.1955764493,\"541\":0.2873405477,\"542\":0.1450196488,\"543\":0.2179978349,\"544\":0.2131327572,\"545\":0.139241608,\"546\":0.1369243592,\"547\":0.1872269764,\"548\":0.1959580215,\"549\":0.2128219476,\"550\":0.1761247355,\"551\":0.2318056044,\"552\":0.1722152336,\"553\":0.1843006117,\"554\":0.1918332359,\"555\":0.2122749763,\"556\":0.2497638145,\"557\":0.2342109217,\"558\":0.1944942458,\"559\":0.1982860381,\"560\":0.0,\"561\":0.0,\"562\":0.0,\"563\":0.183588505,\"564\":0.1800158685,\"565\":0.1522427157,\"566\":0.2407094225,\"567\":0.1706019112,\"568\":0.1551375405,\"569\":0.2044208513,\"570\":0.2179175244,\"571\":0.1841257541,\"572\":0.0988302886,\"573\":0.1814117608,\"574\":0.0057338783,\"575\":0.1931774975,\"576\":0.2101392518,\"577\":0.1068202334,\"578\":0.1780696057,\"579\":0.1960247168,\"580\":0.2657383074,\"581\":null,\"582\":0.2206192612,\"583\":0.1934256471,\"584\":0.1441296744,\"585\":0.148405552,\"586\":0.0,\"587\":0.1572576393,\"588\":0.0,\"589\":0.1241909182,\"590\":0.2241534842,\"591\":0.2409789229,\"592\":0.2982346668,\"593\":null,\"594\":0.234067661,\"595\":0.1426426193,\"596\":0.1249546634,\"597\":0.1543442665,\"598\":0.0039653439,\"599\":0.2707846654,\"600\":0.272218923,\"601\":0.0062123008,\"602\":0.1384433217,\"603\":0.3167193082,\"604\":0.087974535,\"605\":0.0618258054,\"606\":0.2183293723,\"607\":0.2752313358,\"608\":0.0856347792,\"609\":0.3224376873,\"610\":0.1627922234,\"611\":0.1465933391,\"612\":0.2226793096,\"613\":0.2704947735,\"614\":0.2183862981,\"615\":0.2206534045,\"616\":0.1948748475,\"617\":0.0,\"618\":0.0851353849,\"619\":0.126161404,\"620\":0.2712559708,\"621\":null,\"622\":0.1342323548,\"623\":0.0,\"624\":0.0,\"625\":0.2150345025,\"626\":0.1401229469,\"627\":0.1608699718,\"628\":0.1495828537,\"629\":0.1356756609,\"630\":0.0,\"631\":0.1937699329,\"632\":0.1394613914,\"633\":0.236324582,\"634\":0.1908364705,\"635\":0.1872137767,\"636\":0.0,\"637\":0.1393009992,\"638\":0.2401586603,\"639\":0.2103731566,\"640\":0.1415985767,\"641\":0.1518621249,\"642\":0.1875697193,\"643\":0.1844492537,\"644\":0.145779368,\"645\":0.2186632728,\"646\":0.0,\"647\":0.0,\"648\":0.1513127873,\"649\":0.1630316017,\"650\":0.3280964068,\"651\":null,\"652\":0.2485601697,\"653\":0.1460489147,\"654\":0.1768381315,\"655\":0.1214299179,\"656\":0.2284614435,\"657\":0.2870158805,\"658\":0.1695040918,\"659\":0.2682842438,\"660\":0.1195268776,\"661\":0.2048837514,\"662\":0.3673665997,\"663\":0.2125526711,\"664\":0.1836503142,\"665\":0.0,\"666\":0.2280473701,\"667\":0.0,\"668\":0.1302590552,\"669\":0.3001093463,\"670\":0.2333985171,\"671\":0.1152988916,\"672\":0.2628563201,\"673\":0.2304742363,\"674\":0.1619307755,\"675\":0.2032179133,\"676\":0.121804136,\"677\":0.1660107597,\"678\":0.1109104161,\"679\":0.1451565306,\"680\":0.24714001,\"681\":0.1554040877,\"682\":0.2186592075,\"683\":0.1603492907,\"684\":0.1779105183,\"685\":0.167946433,\"686\":0.1191020831,\"687\":0.1866987179,\"688\":0.1646877448,\"689\":0.1196830037,\"690\":0.0,\"691\":0.1535500485,\"692\":0.0,\"693\":null,\"694\":0.1490363526,\"695\":0.1218931375,\"696\":0.1875757207,\"697\":0.1528225073,\"698\":0.0005820221,\"699\":0.1953037168,\"700\":0.1065505043,\"701\":0.1690026205,\"702\":0.1819904635,\"703\":0.0,\"704\":0.1513464323,\"705\":0.1550833861,\"706\":0.2408379329,\"707\":0.1632418442,\"708\":0.2132077045,\"709\":0.3764106728,\"710\":0.2402399536,\"711\":0.0,\"712\":0.1539164914,\"713\":0.1038709096,\"714\":0.1641825964,\"715\":0.120362372,\"716\":0.2171504217,\"717\":0.2996679409,\"718\":0.1716129352,\"719\":0.021927835,\"720\":0.1126461588,\"721\":0.0,\"722\":0.1689418327,\"723\":0.1345275255,\"724\":null,\"725\":0.2106991905,\"726\":0.1745712265,\"727\":0.2040473689,\"728\":0.1444246051,\"729\":0.2028260799,\"730\":0.2061271349,\"731\":0.0940047788,\"732\":0.1048779256,\"733\":0.1020542833,\"734\":0.1101856979,\"735\":0.0978049433,\"736\":0.1632828708,\"737\":0.2036250332,\"738\":0.1687593847,\"739\":0.1784221339,\"740\":0.1923635971,\"741\":0.0947166923,\"742\":0.1550582627,\"743\":0.218761404,\"744\":0.2779294215,\"745\":0.2745243694,\"746\":0.1417184065,\"747\":0.1238252186,\"748\":0.0,\"749\":0.2120906049,\"750\":0.2282611635,\"751\":0.3204661501,\"752\":0.3095914439,\"753\":0.0890780258,\"754\":0.0239890145,\"755\":0.0594523617,\"756\":0.0,\"757\":0.1542798184,\"758\":0.2134357119,\"759\":0.1497213509,\"760\":0.1201063927,\"761\":0.2260026991,\"762\":0.0416996841,\"763\":0.0004278063,\"764\":0.2161646131,\"765\":0.2381094019,\"766\":0.200764426,\"767\":0.2825909457,\"768\":0.1829154829,\"769\":0.1712695209,\"770\":0.1669096399,\"771\":0.2237918512,\"772\":0.1741361004,\"773\":0.1027623819,\"774\":0.0958000638,\"775\":0.1528812922,\"776\":0.1161340215,\"777\":0.0,\"778\":0.2224364051,\"779\":0.1564756093,\"780\":0.1672801122,\"781\":0.0,\"782\":0.0002511063,\"783\":0.2788449687,\"784\":0.1234374231,\"785\":0.1546586451,\"786\":0.2090033835,\"787\":0.2176871744,\"788\":0.2289653603,\"789\":0.2393889671,\"790\":0.1059312001,\"791\":0.2889501212,\"792\":0.1265428106,\"793\":0.1734046493,\"794\":0.1552624281,\"795\":0.1620056864,\"796\":0.1906136596,\"797\":0.1816598228,\"798\":0.1790869542,\"799\":0.3084565692,\"800\":0.1575542754,\"801\":0.1940124968,\"802\":0.3201124748,\"803\":0.1912392241,\"804\":0.2004482598,\"805\":0.1281833683,\"806\":0.16879567,\"807\":0.1521240336,\"808\":0.2071973203,\"809\":0.0,\"810\":0.1834621702,\"811\":0.2168733216,\"812\":0.0009443073,\"813\":0.2741393802,\"814\":0.1130011635,\"815\":0.2109621867,\"816\":0.18859688,\"817\":0.0,\"818\":0.2001365334,\"819\":0.2166154295,\"820\":0.398104015,\"821\":0.1549213698,\"822\":0.2450735575,\"823\":0.1448531774,\"824\":0.1999116596,\"825\":0.190756395,\"826\":0.2079772287,\"827\":0.2212628113,\"828\":0.2030536444,\"829\":0.1378713685,\"830\":0.326909019,\"831\":0.2374644076,\"832\":0.0,\"833\":0.1678479503,\"834\":0.20046436,\"835\":0.2197819485,\"836\":0.0,\"837\":0.1794110285,\"838\":0.203784476,\"839\":0.1798845181,\"840\":0.0077632449,\"841\":0.205007887,\"842\":0.0,\"843\":0.0,\"844\":0.2995262706,\"845\":0.109383223,\"846\":0.1969379905,\"847\":0.1982685221,\"848\":0.3070073892,\"849\":0.0,\"850\":0.0002098629,\"851\":0.1743249451,\"852\":0.0051739715,\"853\":0.1311084887,\"854\":0.1810773154,\"855\":0.1635105812,\"856\":0.1345535098,\"857\":0.0,\"858\":0.1488599645,\"859\":0.1684135254,\"860\":0.2197265412,\"861\":0.1858234067,\"862\":0.224171389,\"863\":0.1336950569,\"864\":0.1457449709,\"865\":0.1571929106,\"866\":0.1747557633,\"867\":0.1318807261,\"868\":0.2035808245,\"869\":0.1905409763,\"870\":0.2091662362,\"871\":0.1635704532,\"872\":0.1820984262,\"873\":0.2116356415,\"874\":0.1520696805,\"875\":0.133525254,\"876\":0.1464613541,\"877\":0.1848116792,\"878\":0.0,\"879\":0.0,\"880\":0.2650079863,\"881\":0.2168367347,\"882\":0.2114965482,\"883\":0.0,\"884\":0.2085243935,\"885\":0.2041014703,\"886\":0.0,\"887\":0.0,\"888\":0.1011724505,\"889\":0.1957802426,\"890\":0.1761856601,\"891\":0.1590852999,\"892\":0.1552704019,\"893\":0.002627515,\"894\":0.1624901541,\"895\":0.2230174493,\"896\":0.2404217537,\"897\":0.1948403912,\"898\":0.1744930584,\"899\":0.1934971982,\"900\":0.1887864849,\"901\":0.1442016364,\"902\":0.0,\"903\":0.1321199389,\"904\":0.1372173291,\"905\":null,\"906\":null,\"907\":0.2099670321,\"908\":0.232016902,\"909\":0.1312684833,\"910\":0.2750635287,\"911\":0.2460038191,\"912\":0.279095132,\"913\":0.1643511824,\"914\":0.0,\"915\":0.2197580056,\"916\":0.1859879476,\"917\":0.1312770695,\"918\":0.1249534299,\"919\":0.0636575163,\"920\":0.1050595681,\"921\":0.1397207363,\"922\":0.1650003735,\"923\":0.2333041117,\"924\":0.1596316193,\"925\":0.1978566441,\"926\":null,\"927\":0.1813153596,\"928\":0.1205570342,\"929\":0.2376028692,\"930\":0.1153989611,\"931\":0.2513008349,\"932\":0.224819598,\"933\":0.191463006,\"934\":0.1853857334,\"935\":0.1421507161,\"936\":0.2031798503,\"937\":0.0,\"938\":0.116351937,\"939\":0.3072167221,\"940\":0.2622580379,\"941\":0.1699401801,\"942\":0.147956828,\"943\":0.1904024193,\"944\":0.0600903716,\"945\":0.0,\"946\":0.2006891027,\"947\":0.2175885324,\"948\":0.1536730212,\"949\":0.1726419019,\"950\":0.1681905708,\"951\":0.1703782706,\"952\":0.1579059702,\"953\":0.1623287671,\"954\":0.1849512865,\"955\":0.1477469186,\"956\":0.2085254086,\"957\":0.1737886461,\"958\":0.2618054615,\"959\":0.1441631168,\"960\":null,\"961\":0.0,\"962\":0.2225192738,\"963\":0.1684422821,\"964\":0.2107887935,\"965\":0.0,\"966\":0.2035225049,\"967\":0.1227070949,\"968\":0.3208090649,\"969\":0.2082581652,\"970\":0.1066602866,\"971\":0.1760893302,\"972\":0.2888749146,\"973\":null,\"974\":0.1239373344,\"975\":0.1698472361,\"976\":0.1254208695,\"977\":0.2115361052,\"978\":0.2770863075,\"979\":0.2268006098,\"980\":0.1088509048,\"981\":0.1880355216,\"982\":0.2145517143,\"983\":0.1476131014,\"984\":0.1889736199,\"985\":0.1581173229,\"986\":0.1281236622,\"987\":0.0,\"988\":0.1768429352,\"989\":0.2316299686,\"990\":0.0,\"991\":0.1136199582,\"992\":0.0074246402,\"993\":0.1929704262,\"994\":0.0,\"995\":0.2943995514,\"996\":0.3310331548,\"997\":0.1667991117,\"998\":0.2276267967,\"999\":0.1807074869,\"1000\":0.1637604731,\"1001\":0.245647661,\"1002\":0.0,\"1003\":0.1437740693,\"1004\":0.1698616642,\"1005\":0.2783309371,\"1006\":0.1848020546,\"1007\":0.1900152298,\"1008\":0.0,\"1009\":0.2139179276,\"1010\":0.0,\"1011\":0.3100352501,\"1012\":null,\"1013\":0.3877675572,\"1014\":0.2410829344,\"1015\":0.3082216765,\"1016\":0.0,\"1017\":0.2360363395,\"1018\":0.1947662753,\"1019\":0.2158931596,\"1020\":0.2638831228,\"1021\":null,\"1022\":0.0,\"1023\":0.0,\"1024\":0.099929103,\"1025\":0.2454030598,\"1026\":0.1859050388,\"1027\":0.1491481847,\"1028\":0.0038978687,\"1029\":0.0002052205,\"1030\":0.174563575,\"1031\":0.2530381519,\"1032\":0.3197623273,\"1033\":0.0,\"1034\":0.0,\"1035\":0.085561468,\"1036\":0.1719719415,\"1037\":0.1796400955,\"1038\":0.1947957502,\"1039\":0.179850744,\"1040\":0.1503019595,\"1041\":0.1736504127,\"1042\":0.1985891221,\"1043\":0.113910479,\"1044\":0.1769823549,\"1045\":0.1355472962,\"1046\":0.2053484923,\"1047\":0.1757912619,\"1048\":0.1287336812,\"1049\":0.1668182056,\"1050\":0.1927852129,\"1051\":0.1277074345,\"1052\":0.137912306,\"1053\":0.1437789342,\"1054\":0.144750037,\"1055\":0.1390311056,\"1056\":0.360506679,\"1057\":0.2255447582,\"1058\":0.2381736069,\"1059\":0.1828525337,\"1060\":0.0993188107,\"1061\":0.0,\"1062\":0.0,\"1063\":0.20708352,\"1064\":0.2198781602,\"1065\":0.2139200501,\"1066\":0.2194089824,\"1067\":null,\"1068\":0.3320120553,\"1069\":0.1351991543,\"1070\":0.2136274753,\"1071\":0.1892078965,\"1072\":0.2601487939,\"1073\":0.1426552368,\"1074\":0.1581568037,\"1075\":0.1899472171,\"1076\":0.1666635573,\"1077\":0.1888265647,\"1078\":0.1711452735,\"1079\":0.2205874996,\"1080\":0.0004991183,\"1081\":0.2061269479,\"1082\":0.2007123263,\"1083\":0.1034983855,\"1084\":0.2220542389,\"1085\":0.1176485325,\"1086\":0.0,\"1087\":0.2076062322,\"1088\":0.0760638695,\"1089\":0.1802311576,\"1090\":0.0,\"1091\":0.1707339377,\"1092\":0.1536466971,\"1093\":0.2193575048,\"1094\":0.0,\"1095\":0.1370735699,\"1096\":0.1505654525,\"1097\":0.1644955697,\"1098\":0.1700679371,\"1099\":0.0697738235,\"1100\":0.4014325809,\"1101\":0.184229203,\"1102\":0.1082418333,\"1103\":0.1985021554,\"1104\":0.1369336223,\"1105\":0.2194574863,\"1106\":0.163619491,\"1107\":0.1530778708,\"1108\":0.1655449242,\"1109\":0.1640430798,\"1110\":0.1450854172,\"1111\":0.2180470837,\"1112\":0.2219997675,\"1113\":null,\"1114\":0.1277486492,\"1115\":0.0645378028,\"1116\":0.1971681319,\"1117\":0.0193825035,\"1118\":0.1935233254,\"1119\":0.382893419,\"1120\":0.2545525632,\"1121\":0.0,\"1122\":0.1327250445,\"1123\":0.2560299377,\"1124\":0.0606260246,\"1125\":0.1404562128,\"1126\":0.2122936166,\"1127\":0.1133041291,\"1128\":0.1882181371,\"1129\":0.1684724968,\"1130\":0.124852012,\"1131\":0.0916939541,\"1132\":0.1344554891,\"1133\":0.2142965248,\"1134\":0.1447186207,\"1135\":0.1896387978,\"1136\":0.1970734708,\"1137\":0.1674754086,\"1138\":0.1922232242,\"1139\":0.3579599641,\"1140\":0.236006962,\"1141\":0.1738729968,\"1142\":0.1252089141,\"1143\":0.177751191,\"1144\":0.1320898857,\"1145\":0.1482736627,\"1146\":0.0053892776,\"1147\":0.132191159,\"1148\":0.3392738788,\"1149\":0.1564631359,\"1150\":0.1814834748,\"1151\":0.0,\"1152\":0.196489535,\"1153\":0.1622877913,\"1154\":0.2257891071,\"1155\":0.2261713005,\"1156\":0.2224482139,\"1157\":0.1368925172,\"1158\":0.1955990895,\"1159\":0.0182397966,\"1160\":0.1685727685,\"1161\":0.1531182526,\"1162\":0.2117451537,\"1163\":0.236741665,\"1164\":0.1544135956,\"1165\":0.1912991076,\"1166\":0.2392601553,\"1167\":0.1487810126,\"1168\":0.1141736396,\"1169\":0.1350127371,\"1170\":0.1277123337,\"1171\":0.2318444644,\"1172\":0.1930017011,\"1173\":0.2359106168,\"1174\":0.0581693223,\"1175\":0.0,\"1176\":0.1029690061,\"1177\":0.0,\"1178\":0.1586288672,\"1179\":0.200972496,\"1180\":0.2388715567,\"1181\":0.165814325,\"1182\":0.1408271164,\"1183\":0.2184877858,\"1184\":0.0002908432,\"1185\":0.2483155971,\"1186\":0.1232233582,\"1187\":0.2331526364,\"1188\":0.2187245183,\"1189\":0.1499824103,\"1190\":0.3190216224,\"1191\":0.1170108865,\"1192\":0.1086155898,\"1193\":0.2057644376,\"1194\":0.1506234734,\"1195\":0.1691580545,\"1196\":0.0,\"1197\":0.1713884938,\"1198\":0.1793407638,\"1199\":0.1629128595,\"1200\":0.1490473195,\"1201\":0.1141901354,\"1202\":0.0,\"1203\":0.1538860748,\"1204\":0.1773726512,\"1205\":0.0326772471,\"1206\":0.1579737919,\"1207\":0.0074107456,\"1208\":0.2116489117,\"1209\":0.215483953,\"1210\":0.1393850891,\"1211\":0.1404921473,\"1212\":0.2790012482,\"1213\":null,\"1214\":0.1703921233,\"1215\":null,\"1216\":null,\"1217\":0.1618541767,\"1218\":0.2220092841,\"1219\":0.0960429549,\"1220\":0.2107342055,\"1221\":0.2434581657,\"1222\":0.1015220741,\"1223\":0.0030787841,\"1224\":0.1987996042,\"1225\":0.2378127968,\"1226\":0.1289986996,\"1227\":null,\"1228\":0.2771669596,\"1229\":0.2834508812,\"1230\":null,\"1231\":0.0,\"1232\":0.217111584,\"1233\":0.4151405091,\"1234\":0.4139744542,\"1235\":0.2360990411,\"1236\":0.1714510394,\"1237\":0.1800090102,\"1238\":null,\"1239\":0.2226838422,\"1240\":0.1368245774,\"1241\":0.1225355788,\"1242\":0.0,\"1243\":0.0422854184,\"1244\":null,\"1245\":0.2000479146,\"1246\":0.2235546997,\"1247\":0.1210382657,\"1248\":null,\"1249\":0.1694921049,\"1250\":0.1126492007,\"1251\":0.1949466441,\"1252\":0.0,\"1253\":0.1429905419,\"1254\":0.2055747991,\"1255\":0.0,\"1256\":0.1784625585,\"1257\":0.1831215946,\"1258\":0.0065160319,\"1259\":0.1549406906,\"1260\":0.1129326375,\"1261\":0.0,\"1262\":0.3106337654,\"1263\":0.146241377,\"1264\":0.1826514438,\"1265\":0.4227038419,\"1266\":0.2262336842,\"1267\":0.2037541967,\"1268\":0.0,\"1269\":0.0,\"1270\":0.0,\"1271\":0.0,\"1272\":0.0,\"1273\":0.0,\"1274\":0.0,\"1275\":0.0,\"1276\":0.0,\"1277\":0.0,\"1278\":0.0,\"1279\":0.0,\"1280\":0.0,\"1281\":0.299274876,\"1282\":null,\"1283\":0.1824863948,\"1284\":0.1061621695,\"1285\":0.0,\"1286\":0.1376291152,\"1287\":0.0002500567,\"1288\":0.0,\"1289\":0.3519368382,\"1290\":0.1933046593,\"1291\":0.0,\"1292\":0.0,\"1293\":0.1814392169,\"1294\":0.2184623303,\"1295\":0.2578127869,\"1296\":0.1477876248,\"1297\":0.2214335955,\"1298\":0.1787072243,\"1299\":0.2188720874,\"1300\":0.2030279563,\"1301\":0.1203247985,\"1302\":0.20931086,\"1303\":0.2202123806,\"1304\":0.1982589229,\"1305\":0.1094717656,\"1306\":0.1799286306,\"1307\":0.0,\"1308\":0.2229856912,\"1309\":0.3293557524,\"1310\":0.2948559167,\"1311\":0.1558449606,\"1312\":0.0129173032,\"1313\":0.1909109469,\"1314\":0.2032175156,\"1315\":0.0,\"1316\":0.1805507583,\"1317\":0.1706873667,\"1318\":0.2681048845,\"1319\":0.27512012,\"1320\":0.2359975069,\"1321\":0.1530236981,\"1322\":0.0,\"1323\":0.1849024529,\"1324\":0.206520753,\"1325\":0.1518307909,\"1326\":0.2012386242,\"1327\":0.1541355598,\"1328\":0.190731873,\"1329\":0.2039210929,\"1330\":0.3075462072,\"1331\":0.0,\"1332\":0.2298693482,\"1333\":0.0,\"1334\":0.0,\"1335\":0.1915882056,\"1336\":0.2606842574,\"1337\":0.3593428324,\"1338\":0.1950101484,\"1339\":0.2293156392,\"1340\":0.1446332561,\"1341\":0.2203641535,\"1342\":0.2573882543,\"1343\":0.1794857599,\"1344\":0.2163282972,\"1345\":0.1919315922,\"1346\":0.225727894,\"1347\":0.1684098751,\"1348\":0.0,\"1349\":0.1955790265,\"1350\":0.0,\"1351\":0.1921269657,\"1352\":0.1951566481,\"1353\":0.2204180264,\"1354\":0.2364805257,\"1355\":0.3293592486,\"1356\":0.0594930086,\"1357\":0.2054389896,\"1358\":0.0,\"1359\":0.1201822783,\"1360\":0.0,\"1361\":0.1578940193,\"1362\":0.1350435523,\"1363\":null,\"1364\":0.1117927984,\"1365\":0.3120710892,\"1366\":0.3006091114,\"1367\":0.2142883666,\"1368\":0.1957827259,\"1369\":0.0898604635,\"1370\":0.1674698008,\"1371\":0.1862091566,\"1372\":0.1850413821,\"1373\":0.2291042507,\"1374\":null,\"1375\":0.1649923107,\"1376\":null,\"1377\":0.1635262264,\"1378\":0.1706206816,\"1379\":0.1583201449,\"1380\":0.0966769653,\"1381\":0.158610968,\"1382\":0.1442441704,\"1383\":0.0,\"1384\":0.0,\"1385\":0.1401587603,\"1386\":0.1197962188,\"1387\":0.1780998975,\"1388\":0.2464591568,\"1389\":0.3358323875,\"1390\":0.0807098446,\"1391\":0.1381128312,\"1392\":0.1683446276,\"1393\":0.1531536726,\"1394\":0.2260740423,\"1395\":0.1192474168,\"1396\":0.1343351173,\"1397\":0.1407512451,\"1398\":0.2481427721,\"1399\":0.1695706351,\"1400\":0.2069319439,\"1401\":0.1597749824,\"1402\":0.2062238165,\"1403\":0.1763083278,\"1404\":0.136115409,\"1405\":0.2056727079,\"1406\":0.1037796569,\"1407\":0.152558406,\"1408\":0.1744529876,\"1409\":0.1649016814,\"1410\":0.2538078942,\"1411\":0.1314504306,\"1412\":0.1984262872,\"1413\":0.0,\"1414\":0.1689791666,\"1415\":0.2293116913,\"1416\":0.0,\"1417\":0.2849887944,\"1418\":null,\"1419\":0.1970683566,\"1420\":null,\"1421\":0.2091388277,\"1422\":null,\"1423\":0.3341551534,\"1424\":0.1886779127,\"1425\":0.0,\"1426\":0.0094375672,\"1427\":0.1455268615,\"1428\":0.1419999354,\"1429\":0.1403817509,\"1430\":0.137795937,\"1431\":0.1438407388,\"1432\":0.2670877867,\"1433\":null,\"1434\":0.2588204511,\"1435\":0.0988891316,\"1436\":0.0,\"1437\":0.1428360329,\"1438\":0.1001586479,\"1439\":0.0,\"1440\":null,\"1441\":0.188120586,\"1442\":0.1441639185,\"1443\":0.2071688021,\"1444\":0.2341442447,\"1445\":0.3909264813,\"1446\":0.1358247268,\"1447\":0.1756711392,\"1448\":0.1314077889,\"1449\":0.1290093282,\"1450\":0.1332044871,\"1451\":0.0,\"1452\":0.1992224914,\"1453\":0.1709938213,\"1454\":null,\"1455\":0.1799657064,\"1456\":0.3033621163,\"1457\":0.1504928313,\"1458\":0.2042500483,\"1459\":0.1304524003,\"1460\":0.3090782217,\"1461\":0.2008244801,\"1462\":0.125449571,\"1463\":0.1183198644,\"1464\":0.2795566814,\"1465\":0.3457830531,\"1466\":0.1187076408,\"1467\":0.1453046252,\"1468\":0.163774173,\"1469\":0.190656107,\"1470\":0.1119979867,\"1471\":0.2942408266,\"1472\":0.1416346562,\"1473\":0.2535932942,\"1474\":0.16448182,\"1475\":0.1056374672,\"1476\":0.1514440804,\"1477\":0.0,\"1478\":0.2211561135,\"1479\":0.1914673965,\"1480\":null,\"1481\":0.1538371798,\"1482\":0.1428315183,\"1483\":0.0,\"1484\":0.2000770852,\"1485\":0.1461933951,\"1486\":0.1678649396,\"1487\":0.1588205947,\"1488\":0.1351386535,\"1489\":0.1353575386,\"1490\":0.2801181933,\"1491\":0.1582403627,\"1492\":0.1641577807,\"1493\":0.3375672386,\"1494\":0.0,\"1495\":0.1434145246,\"1496\":0.2312320917,\"1497\":0.3306415506,\"1498\":0.1152506332,\"1499\":0.1002052039,\"1500\":0.0242965487,\"1501\":0.2051136526,\"1502\":0.2305056954,\"1503\":0.1418450909,\"1504\":0.2020237819,\"1505\":0.3182884918,\"1506\":0.1713735966,\"1507\":0.1737913882,\"1508\":0.0,\"1509\":0.1257038751,\"1510\":0.1575394562,\"1511\":null,\"1512\":0.1590343228,\"1513\":0.1575550977,\"1514\":0.2215849926,\"1515\":0.0512946408,\"1516\":0.129426104,\"1517\":0.0738904031,\"1518\":0.1136901339,\"1519\":0.161984053,\"1520\":0.0,\"1521\":0.2159521502,\"1522\":0.1030309802,\"1523\":0.1323915061,\"1524\":0.1922356851,\"1525\":0.0246356501,\"1526\":0.1176332334,\"1527\":0.2852220183,\"1528\":0.1213103172,\"1529\":0.0898296006,\"1530\":0.1256443055,\"1531\":0.2099644895,\"1532\":0.2158522003,\"1533\":0.1780691694,\"1534\":0.0,\"1535\":0.0,\"1536\":0.1721486082,\"1537\":0.1586879521,\"1538\":null,\"1539\":0.1922393837,\"1540\":0.188734433,\"1541\":0.1756578668,\"1542\":0.1167604087,\"1543\":0.3339602829,\"1544\":0.1841212322,\"1545\":0.0,\"1546\":0.2756170782,\"1547\":0.1622529521,\"1548\":0.1233437141,\"1549\":0.1719355606,\"1550\":0.1421334273,\"1551\":0.0,\"1552\":0.2328995778,\"1553\":0.2325837533,\"1554\":0.1681306294,\"1555\":0.0430205256,\"1556\":0.2077750614,\"1557\":0.2487472476,\"1558\":0.230730908,\"1559\":0.209244878,\"1560\":0.0,\"1561\":0.1058745041,\"1562\":null,\"1563\":0.1738222055,\"1564\":0.1890392102,\"1565\":0.1676821807,\"1566\":0.1400921792,\"1567\":0.1313998014,\"1568\":0.1245892485,\"1569\":0.0896008018,\"1570\":0.2041074645,\"1571\":0.0926687125,\"1572\":0.0773531256,\"1573\":0.0,\"1574\":0.1440614276,\"1575\":0.1312318841,\"1576\":0.2305832125,\"1577\":0.089194686,\"1578\":0.0020262496,\"1579\":0.1289861743,\"1580\":0.1961426388,\"1581\":0.2512921309,\"1582\":0.0,\"1583\":0.0024205533,\"1584\":0.130173604,\"1585\":0.1209059745,\"1586\":0.1957147824,\"1587\":0.16433779,\"1588\":0.0696715256,\"1589\":0.1275699212,\"1590\":0.1964442556,\"1591\":0.2260308997,\"1592\":0.1907166242,\"1593\":0.1729638415,\"1594\":0.1100377619,\"1595\":0.3269804395,\"1596\":0.1865506229,\"1597\":0.3899220917,\"1598\":null,\"1599\":0.2105622279,\"1600\":0.1745042997,\"1601\":0.3603098512,\"1602\":0.1752493254,\"1603\":0.2476456171,\"1604\":0.2267438833,\"1605\":0.1970653276,\"1606\":0.1783895756,\"1607\":0.2078694941,\"1608\":0.1519644895,\"1609\":0.1978459308,\"1610\":0.2071146499,\"1611\":0.0008920068,\"1612\":0.1770279049,\"1613\":0.1278903802,\"1614\":0.2861027672,\"1615\":0.2024345008,\"1616\":0.4024063499,\"1617\":0.1802985075,\"1618\":0.1795842801,\"1619\":0.2228559177,\"1620\":null,\"1621\":0.2137265195,\"1622\":0.1825773731,\"1623\":0.2449174699,\"1624\":0.0467107893,\"1625\":0.138514681,\"1626\":0.1948388486,\"1627\":0.1707912771,\"1628\":0.2500729937,\"1629\":0.1868726497,\"1630\":0.1436635867,\"1631\":0.1886388356,\"1632\":null,\"1633\":0.0920602485,\"1634\":0.2047520058,\"1635\":0.1562542264,\"1636\":0.1708745964,\"1637\":0.1741525675,\"1638\":0.1663488535,\"1639\":0.1685332516,\"1640\":0.1479685776,\"1641\":0.3678722043,\"1642\":0.2112275827,\"1643\":0.0184372148,\"1644\":0.0,\"1645\":0.1496302528,\"1646\":null,\"1647\":0.3286230705,\"1648\":0.2367478491,\"1649\":0.180772346,\"1650\":0.1672216556,\"1651\":0.0,\"1652\":0.0,\"1653\":0.1174770039,\"1654\":0.1511667192,\"1655\":0.1878856529,\"1656\":0.000349915,\"1657\":0.1271266157,\"1658\":0.2959170294,\"1659\":0.0,\"1660\":0.2272131332,\"1661\":0.3337188123,\"1662\":0.0,\"1663\":0.3087757313,\"1664\":0.2965284026,\"1665\":0.2104664576,\"1666\":0.3035743583,\"1667\":0.2847397997,\"1668\":0.1657049537,\"1669\":0.0783334229,\"1670\":0.0,\"1671\":null,\"1672\":0.1531844639,\"1673\":0.2071411351,\"1674\":0.083746548,\"1675\":null,\"1676\":0.3518005489,\"1677\":0.2229451593,\"1678\":0.0617793669,\"1679\":0.0,\"1680\":0.1790413973,\"1681\":0.1241062417,\"1682\":0.2904519239,\"1683\":null,\"1684\":0.3349451885,\"1685\":0.210599027,\"1686\":0.2032812564,\"1687\":0.0057062371,\"1688\":0.0746682223,\"1689\":0.0,\"1690\":0.0,\"1691\":0.2216873011,\"1692\":0.1444982995,\"1693\":0.0992417334,\"1694\":0.1032336626,\"1695\":0.1426680203,\"1696\":0.1780539695,\"1697\":0.1547868265,\"1698\":0.29849663,\"1699\":0.2389321939,\"1700\":0.0034255084,\"1701\":0.1752250228,\"1702\":0.1713064373,\"1703\":0.1315029004,\"1704\":0.1813930614,\"1705\":0.2509960855,\"1706\":0.1761170155,\"1707\":0.1531708356,\"1708\":0.1072797523,\"1709\":0.2077763877,\"1710\":0.368707976,\"1711\":0.2143855807,\"1712\":0.0,\"1713\":0.0,\"1714\":0.2080364212,\"1715\":0.0914488602,\"1716\":0.1288081664,\"1717\":0.2483906434,\"1718\":0.2183886097,\"1719\":0.1385914429,\"1720\":0.0,\"1721\":0.214846859,\"1722\":0.1684389647,\"1723\":0.3401019096,\"1724\":0.1999926118,\"1725\":0.2089822873,\"1726\":0.1932020315,\"1727\":0.1798962207,\"1728\":0.1482605105,\"1729\":0.1489355709,\"1730\":0.250375134,\"1731\":0.2701133087,\"1732\":0.2044496187,\"1733\":0.1589271014,\"1734\":0.1445053822,\"1735\":0.1453447272,\"1736\":0.174907979,\"1737\":0.125806598,\"1738\":0.1443392728,\"1739\":0.146464186,\"1740\":0.3694906308,\"1741\":0.1185759309,\"1742\":0.0,\"1743\":0.1505676347,\"1744\":0.1693199915,\"1745\":0.1407099402,\"1746\":0.146433494,\"1747\":null,\"1748\":0.1173198685,\"1749\":0.3472941834,\"1750\":0.143040523,\"1751\":0.1309415159,\"1752\":0.1924161445,\"1753\":0.0,\"1754\":null,\"1755\":0.2126832453,\"1756\":0.2416915189,\"1757\":0.3165712816,\"1758\":0.0986231976,\"1759\":0.1310901749,\"1760\":0.0006374167,\"1761\":0.1518498555,\"1762\":0.0,\"1763\":0.0,\"1764\":0.0058363373,\"1765\":0.2103349282,\"1766\":0.1811533186,\"1767\":0.1387942033,\"1768\":0.152551292,\"1769\":0.259710209,\"1770\":0.1102936952,\"1771\":0.0786621499,\"1772\":0.1826720806,\"1773\":0.1269199982,\"1774\":0.27843993,\"1775\":0.2552736239,\"1776\":0.1263000922,\"1777\":0.1144341391,\"1778\":0.1678727293,\"1779\":0.150727603,\"1780\":0.0,\"1781\":0.2810053655,\"1782\":0.2847848012,\"1783\":0.1644313456,\"1784\":0.2134640101,\"1785\":0.1778056765,\"1786\":0.1591624554,\"1787\":0.3219816405,\"1788\":0.1635825766,\"1789\":0.0,\"1790\":0.1351580564,\"1791\":0.1288023621,\"1792\":null,\"1793\":0.102782076,\"1794\":0.1379866989,\"1795\":0.2606885734,\"1796\":0.0,\"1797\":0.150584724,\"1798\":0.2010891383,\"1799\":0.1263727975,\"1800\":0.172757698,\"1801\":0.1141365854,\"1802\":0.0003305155,\"1803\":0.1818226324,\"1804\":0.1323041001,\"1805\":0.1353416763,\"1806\":0.1431315998,\"1807\":0.11146268,\"1808\":0.0064303497,\"1809\":0.1125816626,\"1810\":0.1155027456,\"1811\":0.1515507639,\"1812\":0.1401299464,\"1813\":0.143691641,\"1814\":0.1869809774,\"1815\":0.2153000376,\"1816\":0.1403243893,\"1817\":0.178003784,\"1818\":0.143862067,\"1819\":0.1368854766,\"1820\":0.1918258793,\"1821\":0.1386063514,\"1822\":0.2016903371,\"1823\":0.0,\"1824\":0.3115486453,\"1825\":0.1400783715,\"1826\":0.2180139253,\"1827\":0.1438697821,\"1828\":0.1493037391,\"1829\":0.2167315079,\"1830\":null,\"1831\":0.1579385042,\"1832\":0.0,\"1833\":0.2401620351,\"1834\":0.2610746034,\"1835\":0.1507326078,\"1836\":0.0,\"1837\":0.2048882555,\"1838\":0.0,\"1839\":0.0,\"1840\":0.1888418187,\"1841\":0.1655595366,\"1842\":0.1047851904,\"1843\":0.4258054068,\"1844\":0.1760906311,\"1845\":0.2038198821,\"1846\":0.0,\"1847\":0.1839547258,\"1848\":0.2707139455,\"1849\":0.245991929,\"1850\":null,\"1851\":0.0,\"1852\":0.1760902589,\"1853\":0.3342355936,\"1854\":0.1148252284,\"1855\":0.2048277691,\"1856\":null,\"1857\":0.100214284,\"1858\":0.1637231394,\"1859\":0.1609862697,\"1860\":0.2273748136,\"1861\":0.2607519764,\"1862\":0.2047853934,\"1863\":0.1664089388,\"1864\":0.142818456,\"1865\":0.2789239148,\"1866\":0.309632066,\"1867\":0.0954183745,\"1868\":0.1678217219,\"1869\":null,\"1870\":0.1544881364,\"1871\":0.1998010724,\"1872\":0.3059454808,\"1873\":0.2101385126,\"1874\":0.3308400482,\"1875\":0.1566569167,\"1876\":0.0,\"1877\":0.1125304425,\"1878\":0.0003074271,\"1879\":0.0,\"1880\":0.1808155273,\"1881\":0.1564069775,\"1882\":0.2419591862,\"1883\":0.3307359853,\"1884\":0.1635123356,\"1885\":0.2456176438,\"1886\":0.1373810957,\"1887\":null,\"1888\":0.1729142117,\"1889\":0.2031495101,\"1890\":0.0,\"1891\":0.3649991304,\"1892\":0.0209383906,\"1893\":0.1748457695,\"1894\":0.143168491,\"1895\":0.126487411,\"1896\":0.1432982979,\"1897\":0.1121222859,\"1898\":0.1967726889,\"1899\":0.3304549221,\"1900\":0.1696171716,\"1901\":0.1206588827,\"1902\":null,\"1903\":0.1855528094,\"1904\":0.1354525525,\"1905\":0.1820080313,\"1906\":0.1637139268,\"1907\":0.1460146531,\"1908\":0.2029799312,\"1909\":0.1088447077,\"1910\":0.1496873296,\"1911\":0.346487716,\"1912\":0.1452476817,\"1913\":0.2799478803,\"1914\":0.1872407327,\"1915\":0.1454567498,\"1916\":0.1591664124,\"1917\":null,\"1918\":0.0542223189,\"1919\":0.3330052478,\"1920\":0.2175171758,\"1921\":0.2112110189,\"1922\":0.181996979,\"1923\":0.1211891179,\"1924\":0.1877250381,\"1925\":0.1963016084,\"1926\":0.1781472505,\"1927\":0.1836412847,\"1928\":0.0,\"1929\":0.1938748319,\"1930\":0.2916663386,\"1931\":0.1479079092,\"1932\":0.1504737632,\"1933\":0.2123722158,\"1934\":0.0008905662,\"1935\":0.2143013569,\"1936\":0.1628083537,\"1937\":0.2441041508,\"1938\":0.2944831661,\"1939\":0.2099695265,\"1940\":0.3965017978,\"1941\":null,\"1942\":0.1465688405,\"1943\":0.2029378938,\"1944\":0.1020685497,\"1945\":null,\"1946\":0.1356604973,\"1947\":0.1991071307,\"1948\":0.1706392764,\"1949\":0.1788055371,\"1950\":0.1558552527,\"1951\":0.3053725559,\"1952\":0.1643752164,\"1953\":0.0,\"1954\":0.0409700647,\"1955\":0.100952678,\"1956\":0.1968011838,\"1957\":0.1725872534,\"1958\":0.1761501283,\"1959\":0.0770344822,\"1960\":0.21882475,\"1961\":0.1996987277,\"1962\":0.2924019428,\"1963\":0.2806775526,\"1964\":0.112155046,\"1965\":0.2453448801,\"1966\":0.2064928257,\"1967\":0.1417170144,\"1968\":0.1032622608,\"1969\":0.2034457352,\"1970\":0.1367494824,\"1971\":0.1729294863,\"1972\":0.1618504831,\"1973\":0.1908142533,\"1974\":0.1125442383,\"1975\":0.2265844743,\"1976\":0.1611794312,\"1977\":0.1264286928,\"1978\":null,\"1979\":0.25609654,\"1980\":0.1714258317,\"1981\":0.1721874904,\"1982\":0.167040401,\"1983\":0.1905281461,\"1984\":0.0,\"1985\":null,\"1986\":0.1905274084,\"1987\":0.0,\"1988\":0.0,\"1989\":0.1225796434,\"1990\":0.1632972081,\"1991\":0.0,\"1992\":0.2157564167,\"1993\":0.1687875596,\"1994\":0.158703201,\"1995\":0.2149685143,\"1996\":0.0,\"1997\":0.2306083499,\"1998\":0.0,\"1999\":0.1722932818,\"2000\":0.251285992,\"2001\":0.1672226493,\"2002\":0.1589865122,\"2003\":0.2181365704,\"2004\":0.2403609537,\"2005\":0.2290800564,\"2006\":0.0,\"2007\":0.030208119,\"2008\":0.2130516725,\"2009\":0.2495299842,\"2010\":0.2045567537,\"2011\":0.0,\"2012\":0.2067788886,\"2013\":0.2243412862,\"2014\":0.2697625182,\"2015\":0.1667667992,\"2016\":0.2488914172,\"2017\":0.1693535916,\"2018\":0.1869047389,\"2019\":0.6713275262,\"2020\":0.1531865375,\"2021\":0.1192779312,\"2022\":0.1165202479,\"2023\":0.0805862708,\"2024\":0.1883111528,\"2025\":0.0,\"2026\":0.1301268017,\"2027\":0.0018310946,\"2028\":0.1762788067,\"2029\":0.1313988767,\"2030\":0.1127440895,\"2031\":0.2269178859,\"2032\":0.2328338598,\"2033\":0.1699151735,\"2034\":0.2037950513,\"2035\":0.1101844247,\"2036\":0.1381126306,\"2037\":0.1136667821,\"2038\":0.0,\"2039\":null,\"2040\":0.1918318152,\"2041\":0.1485869255,\"2042\":0.2388199119,\"2043\":0.1413305563,\"2044\":0.2251453434,\"2045\":0.1818875127,\"2046\":0.2435705483,\"2047\":0.1219098087,\"2048\":0.1774059133,\"2049\":0.1271369159,\"2050\":0.2885982045,\"2051\":0.0,\"2052\":0.1092717568,\"2053\":0.1904758902,\"2054\":0.2022899496,\"2055\":0.0,\"2056\":0.204600322,\"2057\":0.1040009829,\"2058\":0.0856952028,\"2059\":0.1205361186,\"2060\":0.14015542,\"2061\":0.1643274068,\"2062\":0.1426874569,\"2063\":0.2151883657,\"2064\":0.005995417,\"2065\":0.1512467487,\"2066\":0.1777117471,\"2067\":0.3266789011,\"2068\":0.13852657,\"2069\":0.2163023507,\"2070\":0.1904825177,\"2071\":0.2034858292,\"2072\":0.1729633937,\"2073\":0.1998684872,\"2074\":0.1439799346,\"2075\":0.07756915,\"2076\":0.1336035344,\"2077\":0.1162700454,\"2078\":0.2637164598,\"2079\":0.2408515631,\"2080\":0.1425595583,\"2081\":0.13382973,\"2082\":0.3158632859,\"2083\":0.2672203254,\"2084\":0.2146495238,\"2085\":0.250153088,\"2086\":0.1082333251,\"2087\":0.218167958,\"2088\":0.1511937417,\"2089\":0.1321352463,\"2090\":0.2853457608,\"2091\":0.2114209059,\"2092\":0.1426233959,\"2093\":0.1427952858,\"2094\":0.0,\"2095\":0.1973859388,\"2096\":0.1810124312,\"2097\":0.1257234141,\"2098\":0.0,\"2099\":0.2834647104,\"2100\":0.1925607343,\"2101\":0.185181578,\"2102\":0.1930180712,\"2103\":0.0,\"2104\":0.3398127998,\"2105\":0.2196086761,\"2106\":0.0,\"2107\":0.1121382453,\"2108\":0.2342617229,\"2109\":0.2442699812,\"2110\":0.1816770578,\"2111\":null,\"2112\":0.1159774568,\"2113\":0.2360588601,\"2114\":0.2894946626,\"2115\":null,\"2116\":0.1932055847,\"2117\":0.1250539795,\"2118\":0.1694564889,\"2119\":0.1867487028,\"2120\":0.1664307301,\"2121\":0.1785417263,\"2122\":0.1404858883,\"2123\":0.1820041724,\"2124\":0.0,\"2125\":null,\"2126\":null,\"2127\":0.1210455524,\"2128\":0.1521652341,\"2129\":0.2477796176,\"2130\":0.1927650282,\"2131\":0.2221251499,\"2132\":0.2619521671,\"2133\":null,\"2134\":0.2114771066,\"2135\":0.2745728478,\"2136\":0.1793592209,\"2137\":null,\"2138\":0.1587809396,\"2139\":0.1399212524,\"2140\":0.2273829981,\"2141\":0.2247787528,\"2142\":0.2148249232,\"2143\":0.2663381837,\"2144\":0.0,\"2145\":0.2729112323,\"2146\":0.2137199899,\"2147\":0.1353343789,\"2148\":0.207181672,\"2149\":0.0,\"2150\":0.0,\"2151\":0.2010603166,\"2152\":0.3513863614,\"2153\":0.1193202853,\"2154\":0.0,\"2155\":0.1239227709,\"2156\":0.1479969679,\"2157\":0.0,\"2158\":0.1263723952,\"2159\":0.185172071,\"2160\":0.2471864324,\"2161\":0.1685077929,\"2162\":0.2424271814,\"2163\":0.2238245491,\"2164\":0.1930084236,\"2165\":0.1369242502,\"2166\":0.1794326054,\"2167\":0.2048694823,\"2168\":0.1794043764,\"2169\":null,\"2170\":0.0030358105,\"2171\":0.113365025,\"2172\":0.159184437,\"2173\":0.1780128861,\"2174\":0.1453610445,\"2175\":0.0,\"2176\":0.1175424974,\"2177\":0.1562280653,\"2178\":0.0583431829,\"2179\":0.2702768262,\"2180\":0.1856135351,\"2181\":0.230766017,\"2182\":0.1229667407,\"2183\":0.1362169889,\"2184\":0.1241184096,\"2185\":0.1749785593,\"2186\":0.163849222,\"2187\":0.183394248,\"2188\":0.1429104651,\"2189\":0.0,\"2190\":0.0,\"2191\":0.1504634771,\"2192\":0.1791617581,\"2193\":0.313241119,\"2194\":0.0,\"2195\":0.0953214918,\"2196\":0.1467982894,\"2197\":0.3149456259,\"2198\":0.1247359435,\"2199\":0.1882915978,\"2200\":0.2901779914,\"2201\":0.1695777657,\"2202\":0.0940875948,\"2203\":0.0,\"2204\":0.1181553947,\"2205\":0.1967809699,\"2206\":0.2153074112,\"2207\":0.0,\"2208\":0.1052450026,\"2209\":0.0958762648,\"2210\":0.0022448678,\"2211\":0.0008715788,\"2212\":0.2033011392,\"2213\":0.1604489386,\"2214\":0.1050900245,\"2215\":0.0725020018,\"2216\":0.1001579875,\"2217\":0.1934063832,\"2218\":0.1267509002,\"2219\":0.0710509156,\"2220\":0.1690283449,\"2221\":0.0938857306,\"2222\":0.2178504236,\"2223\":0.1665733305,\"2224\":0.2165998789,\"2225\":0.1382087284,\"2226\":0.0,\"2227\":0.0898808105,\"2228\":0.0,\"2229\":0.2415238512,\"2230\":null,\"2231\":0.2591661009,\"2232\":0.245792214,\"2233\":0.3186089007,\"2234\":0.2042317945,\"2235\":0.1833863856,\"2236\":0.1750334484,\"2237\":0.1935063668,\"2238\":0.2742507053,\"2239\":0.181616765,\"2240\":0.0,\"2241\":0.3517648982,\"2242\":null,\"2243\":0.158242261,\"2244\":0.2555546969,\"2245\":0.1815076434,\"2246\":0.2018804369,\"2247\":0.1797382952,\"2248\":0.1844574016,\"2249\":0.121113708,\"2250\":0.0,\"2251\":null,\"2252\":0.198609784,\"2253\":0.1126648305,\"2254\":0.0815526826,\"2255\":0.1905453375,\"2256\":0.2295864432,\"2257\":0.3241703786,\"2258\":0.2024117016,\"2259\":0.1475640377,\"2260\":0.1978900832,\"2261\":0.3408065845,\"2262\":0.183240117,\"2263\":0.1900974247,\"2264\":0.085500453,\"2265\":0.2135474683,\"2266\":0.1382444263,\"2267\":0.085694443,\"2268\":0.1039137549,\"2269\":0.2232808948,\"2270\":0.0,\"2271\":0.1311224755,\"2272\":0.2027162283,\"2273\":0.1894423002,\"2274\":0.2258010663,\"2275\":0.0857898985,\"2276\":0.2018026212,\"2277\":0.1429950412,\"2278\":0.1567145918,\"2279\":0.1771491215,\"2280\":0.2052501836,\"2281\":0.1592611066,\"2282\":0.1633073982,\"2283\":0.2034718888,\"2284\":0.3279781433,\"2285\":null,\"2286\":0.0960801014,\"2287\":0.1493614659,\"2288\":0.255800724,\"2289\":0.2339845414,\"2290\":0.0,\"2291\":0.1554111509,\"2292\":0.1315387991,\"2293\":0.1138913975,\"2294\":null,\"2295\":0.2678991861,\"2296\":0.0935200842,\"2297\":0.241234564,\"2298\":0.1851042278,\"2299\":0.1940250953,\"2300\":0.1673022169,\"2301\":0.3086451909,\"2302\":0.2684845335,\"2303\":0.1806716685,\"2304\":null,\"2305\":0.4038698521,\"2306\":0.1260487637,\"2307\":0.2453936708,\"2308\":0.3141586195,\"2309\":0.3130650995,\"2310\":0.2405619792,\"2311\":0.2263644728,\"2312\":0.1666689449,\"2313\":0.1485101714,\"2314\":null,\"2315\":0.155604762,\"2316\":0.2772367138,\"2317\":0.1745717024,\"2318\":0.236072026,\"2319\":0.2046650318,\"2320\":0.2774858695,\"2321\":0.2830691806,\"2322\":0.1228876974,\"2323\":0.2320183913,\"2324\":null,\"2325\":0.0,\"2326\":0.15616839,\"2327\":null,\"2328\":0.1087446943,\"2329\":0.1680573716,\"2330\":0.2007825056,\"2331\":0.170905255,\"2332\":0.2004426898,\"2333\":null,\"2334\":0.0014287072,\"2335\":0.1589505995,\"2336\":0.1952598866,\"2337\":0.0,\"2338\":0.0378813179,\"2339\":0.0,\"2340\":0.0,\"2341\":0.224176844,\"2342\":0.1994463564,\"2343\":0.2670068761,\"2344\":0.1477775824,\"2345\":0.2933603714,\"2346\":0.1837365075,\"2347\":0.1695854152,\"2348\":0.1599735545,\"2349\":0.0,\"2350\":0.22911665,\"2351\":null,\"2352\":0.170612242,\"2353\":0.217502674,\"2354\":0.1890176864,\"2355\":0.1465303715,\"2356\":0.1298350957,\"2357\":0.1283632177,\"2358\":0.0022017155,\"2359\":0.1530292214,\"2360\":0.0,\"2361\":0.2442432306,\"2362\":0.195828998,\"2363\":0.1379848299,\"2364\":0.0,\"2365\":0.0,\"2366\":0.1160332152,\"2367\":0.1175945367,\"2368\":0.1174034971,\"2369\":0.0,\"2370\":0.1105427801,\"2371\":0.1892111758,\"2372\":0.238777601,\"2373\":0.2473936219,\"2374\":0.2179403679,\"2375\":null,\"2376\":0.1686845879,\"2377\":0.2864379794,\"2378\":0.1324647183,\"2379\":0.119203255,\"2380\":0.1054549611,\"2381\":0.1592558544,\"2382\":0.1932737144,\"2383\":0.1731625206,\"2384\":0.1249385972,\"2385\":0.2896190545,\"2386\":0.1324445895,\"2387\":0.2558561245,\"2388\":null,\"2389\":0.0,\"2390\":null,\"2391\":0.2814181097,\"2392\":0.2756259832,\"2393\":0.1265303384,\"2394\":0.1754368386,\"2395\":0.1757366924,\"2396\":0.2122562543,\"2397\":null,\"2398\":0.1344034116,\"2399\":0.135658406,\"2400\":0.1763730108,\"2401\":0.1612426551,\"2402\":null,\"2403\":0.221668165,\"2404\":0.0,\"2405\":0.1733344447,\"2406\":0.1552379603,\"2407\":0.1758785372,\"2408\":0.0197102538,\"2409\":0.2457825263,\"2410\":0.2147876811,\"2411\":0.127246183,\"2412\":0.0,\"2413\":null,\"2414\":0.1726806067,\"2415\":0.0898436839,\"2416\":0.0,\"2417\":0.1095884729,\"2418\":0.1958676028,\"2419\":0.1885393237,\"2420\":0.1588937357,\"2421\":0.0,\"2422\":null,\"2423\":0.2457868086,\"2424\":0.2033844227,\"2425\":0.2093913164,\"2426\":0.2512560462,\"2427\":0.1420760776,\"2428\":0.1478636833,\"2429\":0.2249102121,\"2430\":null,\"2431\":0.2549789251,\"2432\":0.2022075083,\"2433\":0.2147241716,\"2434\":0.1950642119,\"2435\":0.0890214673,\"2436\":0.2210237693,\"2437\":0.287441044,\"2438\":0.2436025077,\"2439\":0.0906481694,\"2440\":0.1424073544,\"2441\":0.1347346706,\"2442\":0.1618250596,\"2443\":0.1138207888,\"2444\":0.132856815,\"2445\":0.1726027798,\"2446\":0.1368081538,\"2447\":0.0,\"2448\":0.1540107675,\"2449\":0.1597709308,\"2450\":0.160152674,\"2451\":0.1637130062,\"2452\":0.1642685607,\"2453\":0.176130612,\"2454\":0.1775370625,\"2455\":0.161708427,\"2456\":0.1106548194,\"2457\":0.1949437323,\"2458\":0.1698977682,\"2459\":0.144616605,\"2460\":0.0,\"2461\":0.0,\"2462\":0.0,\"2463\":0.1602388462,\"2464\":0.0,\"2465\":0.0721015321,\"2466\":0.3278319218,\"2467\":null,\"2468\":0.1409646214,\"2469\":0.1401204016,\"2470\":0.0,\"2471\":0.0,\"2472\":0.2195148071,\"2473\":0.1890831828,\"2474\":0.0,\"2475\":0.1975977812,\"2476\":0.1871603148,\"2477\":0.2682828646,\"2478\":0.1903630697,\"2479\":0.1102015528,\"2480\":0.1769562585,\"2481\":0.1858226287,\"2482\":0.2944867114,\"2483\":0.3208812261,\"2484\":null,\"2485\":0.0762308466,\"2486\":0.2019332776,\"2487\":0.1970456568,\"2488\":0.2168634945,\"2489\":0.4075845755,\"2490\":0.2795952168,\"2491\":0.2346668753,\"2492\":0.2433992892,\"2493\":0.2599880594,\"2494\":0.1993381594,\"2495\":0.1088305728,\"2496\":0.0840191811,\"2497\":0.1583883399,\"2498\":0.1742092259,\"2499\":0.1363905616,\"2500\":0.2948290834,\"2501\":0.2112026571,\"2502\":0.1232338575,\"2503\":0.2583616802,\"2504\":0.0380442068,\"2505\":0.1290457802,\"2506\":0.1459734353,\"2507\":0.1411075826,\"2508\":0.1372330764,\"2509\":0.0,\"2510\":0.1058335697,\"2511\":0.1033576399,\"2512\":0.1505881965,\"2513\":0.0533988034,\"2514\":0.1538974841,\"2515\":0.1480608885,\"2516\":0.1764949736,\"2517\":0.1429959466,\"2518\":null,\"2519\":0.1271928499,\"2520\":0.225686323,\"2521\":0.0408054404,\"2522\":null,\"2523\":0.1743810232,\"2524\":0.1154581005,\"2525\":0.1103832605,\"2526\":0.1476467969,\"2527\":0.1645454593,\"2528\":0.271021122,\"2529\":0.2234359628,\"2530\":0.208211605,\"2531\":0.1848176975,\"2532\":0.0940524661,\"2533\":0.0991184782,\"2534\":0.1312314985,\"2535\":0.2074174471,\"2536\":0.1789450547,\"2537\":0.2103123543,\"2538\":0.1484406642,\"2539\":0.1661148407,\"2540\":0.2255408952,\"2541\":0.1680691956,\"2542\":0.1970552702,\"2543\":0.0985958766,\"2544\":0.1889337652,\"2545\":0.1287643143,\"2546\":0.1698962151,\"2547\":0.1706552275,\"2548\":null,\"2549\":0.1611742536,\"2550\":0.2383988515,\"2551\":0.094625658,\"2552\":0.322009993,\"2553\":0.1528435646,\"2554\":0.2127028152,\"2555\":0.1470841141,\"2556\":0.3224301464,\"2557\":0.2940065752,\"2558\":0.2041623986,\"2559\":0.0994385428,\"2560\":0.3948415244,\"2561\":0.1958137553,\"2562\":0.0,\"2563\":0.2240813585,\"2564\":0.2031498914,\"2565\":0.1049675404,\"2566\":0.2005088601,\"2567\":null,\"2568\":0.1156978488,\"2569\":0.1361064255,\"2570\":0.4116228951,\"2571\":0.3271360765,\"2572\":0.3042752131,\"2573\":0.050017604,\"2574\":0.2083857255,\"2575\":0.198155044,\"2576\":0.1492729037,\"2577\":0.1273973039,\"2578\":0.1496140234,\"2579\":0.0177817271,\"2580\":0.2253600888,\"2581\":0.1761532494,\"2582\":0.3499827908,\"2583\":0.2098136691,\"2584\":0.1772173982,\"2585\":0.1945094482,\"2586\":0.2139829846,\"2587\":0.1994638489,\"2588\":0.224539921,\"2589\":0.2010366332,\"2590\":0.0291123554,\"2591\":0.2679752338,\"2592\":0.2070585645,\"2593\":0.0940394023,\"2594\":0.1518732047,\"2595\":0.1217288332,\"2596\":0.1660726034,\"2597\":0.0100545771,\"2598\":0.1663437628,\"2599\":0.1356220619,\"2600\":0.1568331504,\"2601\":null,\"2602\":0.1697984939,\"2603\":0.1588222179,\"2604\":0.1964694853,\"2605\":0.0111541838,\"2606\":0.001807841,\"2607\":0.0650110116,\"2608\":0.0203895213,\"2609\":0.2121260862,\"2610\":0.1525122295,\"2611\":0.1277176625,\"2612\":0.232112708,\"2613\":0.1973029708,\"2614\":0.2268254133,\"2615\":0.1674230636,\"2616\":0.0470375445,\"2617\":0.2048923362,\"2618\":0.1522940196,\"2619\":0.2013631477,\"2620\":0.1979258796,\"2621\":0.2102684915,\"2622\":0.0015894748,\"2623\":0.1644660648,\"2624\":0.2183709176,\"2625\":0.1743177947,\"2626\":0.2041962681,\"2627\":0.0,\"2628\":null,\"2629\":0.1646179546,\"2630\":0.188790395,\"2631\":0.1330011588,\"2632\":0.0,\"2633\":0.0013966453,\"2634\":0.1487145435,\"2635\":0.3167805798,\"2636\":0.1663763382,\"2637\":0.1552666015,\"2638\":0.1998687435,\"2639\":0.1838879159,\"2640\":0.0018712549,\"2641\":0.0731071782,\"2642\":0.1423109738,\"2643\":0.1763966924,\"2644\":0.1189531172,\"2645\":0.1209760333,\"2646\":0.0,\"2647\":0.0,\"2648\":0.0,\"2649\":0.0964027578,\"2650\":0.228055242,\"2651\":0.2268385303,\"2652\":0.13433005,\"2653\":0.1264889646,\"2654\":0.2336967924,\"2655\":0.1773282124,\"2656\":0.0960409222,\"2657\":0.1056643856,\"2658\":0.1075950293,\"2659\":0.1245034467,\"2660\":0.0,\"2661\":0.1359056347,\"2662\":0.1684754898,\"2663\":0.2277685191,\"2664\":0.2162113577,\"2665\":0.1028930971,\"2666\":0.1850026907,\"2667\":0.1092016704,\"2668\":0.1744512518,\"2669\":0.2154415807,\"2670\":0.0144098216,\"2671\":0.1720434571,\"2672\":0.000559657,\"2673\":0.2795525552,\"2674\":0.2022416862,\"2675\":0.2351599979,\"2676\":0.0843706075,\"2677\":0.0796742715,\"2678\":0.120770282,\"2679\":0.103961675,\"2680\":0.1196179503,\"2681\":0.1091457805,\"2682\":0.1741228216,\"2683\":0.1306532977,\"2684\":0.0691085605,\"2685\":0.0,\"2686\":0.0581608518,\"2687\":0.1370588791,\"2688\":0.0605301003,\"2689\":0.0005815392,\"2690\":0.0,\"2691\":0.2280101196,\"2692\":0.0782327778,\"2693\":0.1172957702,\"2694\":0.1635491357,\"2695\":0.1065292708,\"2696\":0.3030332323,\"2697\":0.2187433498,\"2698\":0.1130208198,\"2699\":0.0,\"2700\":0.2968878289,\"2701\":0.1501647693,\"2702\":0.1068978117,\"2703\":0.1737561083,\"2704\":0.1032957719,\"2705\":0.1086470094,\"2706\":0.1559321789,\"2707\":0.2071956122,\"2708\":0.1764466721,\"2709\":0.1778397439,\"2710\":0.1678488241,\"2711\":0.1575560186,\"2712\":0.0,\"2713\":0.2209477754,\"2714\":0.2300604142,\"2715\":0.2221952725,\"2716\":0.1815128075,\"2717\":0.1845767105,\"2718\":0.1747559521,\"2719\":null,\"2720\":0.2005153767,\"2721\":0.0,\"2722\":0.0,\"2723\":0.2238810174,\"2724\":0.2002634904,\"2725\":0.1394477022,\"2726\":null,\"2727\":null,\"2728\":0.2540230264,\"2729\":0.1712805453,\"2730\":0.1413345093,\"2731\":0.0760010138,\"2732\":0.1768607463,\"2733\":null,\"2734\":0.0,\"2735\":0.1952413113,\"2736\":0.2439107772,\"2737\":0.2872032166,\"2738\":0.2371633261,\"2739\":0.1141128131,\"2740\":0.0,\"2741\":0.1784271504,\"2742\":0.4150594037,\"2743\":0.0,\"2744\":0.2418564808,\"2745\":0.207402911,\"2746\":0.0,\"2747\":0.253319107,\"2748\":0.1192015161,\"2749\":0.1987513926,\"2750\":0.1010390919,\"2751\":0.1667621537,\"2752\":0.2167644982,\"2753\":0.0707640762,\"2754\":0.2320143046,\"2755\":0.2916913377,\"2756\":null,\"2757\":0.0,\"2758\":0.1784334781,\"2759\":0.2499097363,\"2760\":0.1358463493,\"2761\":0.0,\"2762\":0.2294963567,\"2763\":0.1523304747,\"2764\":0.0,\"2765\":0.1538512982,\"2766\":0.0,\"2767\":0.047548258,\"2768\":null,\"2769\":0.1625046086,\"2770\":0.1633263184,\"2771\":0.1557810604,\"2772\":0.2312885527,\"2773\":0.2223591496,\"2774\":0.1333479725,\"2775\":0.187152208,\"2776\":0.1971657212,\"2777\":0.1704411016,\"2778\":0.2093584331,\"2779\":0.1744052718,\"2780\":0.1642718092,\"2781\":0.0,\"2782\":0.187304114,\"2783\":0.2767296241,\"2784\":0.1584051795,\"2785\":0.2115818196,\"2786\":0.1559062885,\"2787\":0.1462911021,\"2788\":0.1900922847,\"2789\":0.2319586991,\"2790\":0.1809723164,\"2791\":0.2510749501,\"2792\":0.1419608874,\"2793\":0.2492433903,\"2794\":0.0179425391,\"2795\":0.0,\"2796\":null,\"2797\":0.3640340917,\"2798\":0.1391838841,\"2799\":null,\"2800\":null,\"2801\":0.1570927243,\"2802\":0.085012449,\"2803\":0.0,\"2804\":0.1432094246,\"2805\":0.3021094734,\"2806\":0.1791244709,\"2807\":0.1582245172,\"2808\":0.1520776535,\"2809\":0.169607986,\"2810\":0.189039042,\"2811\":0.2317640944,\"2812\":null,\"2813\":0.1788416256,\"2814\":0.1549560467,\"2815\":0.1774895183,\"2816\":0.160067246,\"2817\":0.1048278714,\"2818\":0.2042596267,\"2819\":0.1583908029,\"2820\":0.1448941715,\"2821\":0.307419578,\"2822\":0.1714180014,\"2823\":0.2359000825,\"2824\":0.0894161724,\"2825\":0.0,\"2826\":0.0,\"2827\":0.1444050739,\"2828\":null,\"2829\":0.1739699737,\"2830\":0.2274473671,\"2831\":0.0924767511,\"2832\":0.1388382046,\"2833\":0.2120815082,\"2834\":0.2659053483,\"2835\":0.3112367468,\"2836\":0.1524004307,\"2837\":0.2197526289,\"2838\":0.1191277499,\"2839\":0.0,\"2840\":0.088379567,\"2841\":0.2177970216,\"2842\":0.0123041937,\"2843\":0.2556595745,\"2844\":0.2831980327,\"2845\":null,\"2846\":null,\"2847\":0.0025486542,\"2848\":0.1317702473,\"2849\":0.3057788431,\"2850\":0.0906088862,\"2851\":0.0992887272,\"2852\":0.1491783822,\"2853\":0.1314048196,\"2854\":0.1952938696,\"2855\":0.1002283772,\"2856\":0.1558864991,\"2857\":0.2153127074,\"2858\":0.0961285075,\"2859\":0.2060578508,\"2860\":null,\"2861\":0.1637478344,\"2862\":0.2285531114,\"2863\":0.2198137398,\"2864\":0.1860109243,\"2865\":0.2252795794,\"2866\":0.2428303621,\"2867\":0.1368669888,\"2868\":0.3577872347,\"2869\":0.1425674608,\"2870\":0.0924558723,\"2871\":0.1635051363,\"2872\":0.1954814628,\"2873\":0.1384195963,\"2874\":null,\"2875\":0.2254407988,\"2876\":0.1599516499,\"2877\":null,\"2878\":0.0283752856,\"2879\":0.1815628793,\"2880\":0.2078221966,\"2881\":0.2026013894,\"2882\":0.0534557071,\"2883\":0.146634996,\"2884\":0.2717954332,\"2885\":0.0,\"2886\":0.1921011256,\"2887\":0.184126269,\"2888\":0.241939569,\"2889\":0.2199744117,\"2890\":null,\"2891\":0.1518531818,\"2892\":0.2292726837,\"2893\":null,\"2894\":0.0,\"2895\":0.1574800849,\"2896\":0.093573882,\"2897\":0.1593219293,\"2898\":0.2933813057,\"2899\":0.1291388294,\"2900\":0.2016371523,\"2901\":0.1902038359,\"2902\":0.1555955736,\"2903\":0.1250594584,\"2904\":0.0,\"2905\":0.187982225,\"2906\":0.1980124621,\"2907\":0.1475651809,\"2908\":0.1958351602,\"2909\":0.1663845773,\"2910\":0.384338506,\"2911\":0.0,\"2912\":0.1242338355,\"2913\":0.1707898892,\"2914\":0.2106874606,\"2915\":0.3028064403,\"2916\":0.1891065388,\"2917\":0.2656894136,\"2918\":0.1531552704,\"2919\":0.1853845364,\"2920\":0.1573030989,\"2921\":0.1411282004,\"2922\":0.0001816837,\"2923\":0.2265424511,\"2924\":null,\"2925\":0.0,\"2926\":0.3130590478,\"2927\":0.1289796434,\"2928\":0.1785073442,\"2929\":0.1790978503,\"2930\":0.0990288433,\"2931\":0.134196228,\"2932\":0.1450428858,\"2933\":0.1638400587,\"2934\":0.1618707927,\"2935\":0.1807902369,\"2936\":0.2305392206,\"2937\":null,\"2938\":0.1247551366,\"2939\":0.2696023956,\"2940\":0.1718332381,\"2941\":0.0,\"2942\":0.1542530268,\"2943\":0.2947737621,\"2944\":0.1381598306,\"2945\":0.1432100164,\"2946\":0.1944550931,\"2947\":null,\"2948\":0.2065792675,\"2949\":0.2050407068,\"2950\":0.2001030369,\"2951\":0.145694162,\"2952\":0.1706985706,\"2953\":0.2057030185,\"2954\":0.2700837636,\"2955\":0.1073289195,\"2956\":0.1402575848,\"2957\":null,\"2958\":0.1641597656,\"2959\":0.0975673328,\"2960\":0.1759467041,\"2961\":0.0874209516,\"2962\":0.1837719575,\"2963\":0.0,\"2964\":0.0734989689,\"2965\":0.1679826161,\"2966\":0.2107157745,\"2967\":0.1967727856,\"2968\":0.2181954767,\"2969\":0.2569712132,\"2970\":0.0,\"2971\":0.2413337608,\"2972\":0.0971021987,\"2973\":0.1628062696,\"2974\":0.2186264822,\"2975\":0.1582156946,\"2976\":0.2109539059,\"2977\":0.2664260603,\"2978\":0.203228956,\"2979\":0.1394617424,\"2980\":0.1600734607,\"2981\":0.1189436844,\"2982\":0.2274346597,\"2983\":0.0,\"2984\":0.1600478684,\"2985\":0.1279199976,\"2986\":0.2979636734,\"2987\":0.3181571509,\"2988\":0.0714335474,\"2989\":0.2242552649,\"2990\":null,\"2991\":0.1763177577,\"2992\":0.0,\"2993\":0.162232113,\"2994\":0.1577274763,\"2995\":0.229834476,\"2996\":0.1841060721,\"2997\":0.2104178053,\"2998\":0.4028290837,\"2999\":0.0,\"3000\":0.1399903114,\"3001\":0.1229467461,\"3002\":0.1071993864,\"3003\":0.1932950011,\"3004\":0.1980181024,\"3005\":0.2578847974,\"3006\":0.1680151888,\"3007\":null,\"3008\":0.0903215981,\"3009\":0.0,\"3010\":0.1380886176,\"3011\":0.0,\"3012\":0.1625783245,\"3013\":0.1862946236,\"3014\":0.2216554968,\"3015\":0.0,\"3016\":0.2092864601,\"3017\":0.2390342487,\"3018\":0.1344013173,\"3019\":0.155783636,\"3020\":0.1560277925,\"3021\":0.2477963848,\"3022\":0.1674013684,\"3023\":0.113810086,\"3024\":0.0,\"3025\":0.1663680828,\"3026\":0.1747111035,\"3027\":0.1174387402,\"3028\":0.2440983138,\"3029\":0.1828796394,\"3030\":0.1734281902,\"3031\":0.1496963529,\"3032\":null,\"3033\":0.1926672731,\"3034\":0.1446632745,\"3035\":0.1797626198,\"3036\":0.1396727711,\"3037\":0.1972442773,\"3038\":0.2278763937,\"3039\":0.1721348428,\"3040\":0.193427183,\"3041\":0.1402559449,\"3042\":0.1579235965,\"3043\":0.2352769641,\"3044\":null,\"3045\":0.2298118167,\"3046\":0.2201475159,\"3047\":0.1554299392,\"3048\":0.2775297427,\"3049\":0.3234818418,\"3050\":null,\"3051\":0.1454617438,\"3052\":0.1891087457,\"3053\":0.1895910103,\"3054\":0.20038595,\"3055\":0.1847414092,\"3056\":0.2937523436,\"3057\":0.1799562075,\"3058\":0.2327949656,\"3059\":0.205300096,\"3060\":0.0032741122,\"3061\":0.1835922228,\"3062\":0.3935120388,\"3063\":0.2865024256,\"3064\":0.2224745944,\"3065\":0.1655724023,\"3066\":0.1788719179,\"3067\":null,\"3068\":0.2212647198,\"3069\":null,\"3070\":0.0258700738,\"3071\":0.1514546043,\"3072\":0.2168354563,\"3073\":0.0,\"3074\":0.2179563575,\"3075\":0.174906607,\"3076\":0.1174905768,\"3077\":0.1912240596,\"3078\":0.146422153,\"3079\":0.0,\"3080\":0.1624430884,\"3081\":0.151148871,\"3082\":0.173900587,\"3083\":0.2348889737,\"3084\":0.2314566919,\"3085\":null,\"3086\":0.0601122822,\"3087\":0.1552391096,\"3088\":0.1464125834,\"3089\":0.1839643727,\"3090\":0.1567326532,\"3091\":0.1200509329,\"3092\":0.160114123,\"3093\":0.1451895542,\"3094\":0.0,\"3095\":0.158800697,\"3096\":0.1640931972,\"3097\":null,\"3098\":0.1523401833,\"3099\":0.113231335,\"3100\":0.0,\"3101\":0.195754387,\"3102\":0.2664100841,\"3103\":0.0905871422,\"3104\":0.0,\"3105\":0.2005098231,\"3106\":0.2049495093,\"3107\":0.1312907642,\"3108\":0.224110028,\"3109\":null,\"3110\":0.2190449438,\"3111\":0.1560313,\"3112\":0.1990202162,\"3113\":0.231677225,\"3114\":0.2858794788,\"3115\":0.1571991201,\"3116\":0.1503496403,\"3117\":0.0881947904,\"3118\":0.2504585446,\"3119\":0.259038486,\"3120\":null,\"3121\":0.1527120611,\"3122\":null,\"3123\":0.2953368673,\"3124\":0.2293476327,\"3125\":0.0,\"3126\":0.3286889257,\"3127\":null,\"3128\":0.0,\"3129\":0.171659884,\"3130\":0.1512634258,\"3131\":null,\"3132\":0.1212427577,\"3133\":0.1642916404,\"3134\":0.2239212432,\"3135\":null,\"3136\":0.1310965129,\"3137\":null,\"3138\":0.087471891,\"3139\":0.1608086269,\"3140\":0.1860166785,\"3141\":0.1536967009,\"3142\":0.2302955299,\"3143\":0.1616221605,\"3144\":0.1827343647,\"3145\":0.1911228289,\"3146\":0.1582547031,\"3147\":0.0,\"3148\":0.1381729216,\"3149\":0.1738178307,\"3150\":0.1849588764,\"3151\":0.0519817406,\"3152\":0.224424075,\"3153\":0.1681332285,\"3154\":0.1578306063,\"3155\":0.1608211964,\"3156\":0.1804168212,\"3157\":0.2071360262,\"3158\":0.2138617115,\"3159\":0.2699821599,\"3160\":0.1885459979,\"3161\":0.1342022911,\"3162\":0.1597569269,\"3163\":null,\"3164\":0.2079131057,\"3165\":0.1923270454,\"3166\":0.1431016287,\"3167\":0.1833034211,\"3168\":0.1955019056,\"3169\":0.1088192881,\"3170\":0.2434916793,\"3171\":0.2502916619,\"3172\":0.1618356014,\"3173\":0.1220876818,\"3174\":0.1613256819,\"3175\":0.2739339944,\"3176\":0.0,\"3177\":0.1417720157,\"3178\":0.1348145155,\"3179\":null,\"3180\":0.216862954,\"3181\":0.1194810534,\"3182\":0.1542230244,\"3183\":0.0394988014,\"3184\":null,\"3185\":0.1193851191,\"3186\":0.0,\"3187\":0.1480459917,\"3188\":0.3011730332,\"3189\":0.0,\"3190\":0.1563672047,\"3191\":0.1954468151,\"3192\":null,\"3193\":0.3530847547,\"3194\":0.3876048375,\"3195\":0.1292892834,\"3196\":0.0,\"3197\":0.2062928308,\"3198\":0.1010564404,\"3199\":0.2818620562,\"3200\":null,\"3201\":0.1905807895,\"3202\":0.0,\"3203\":0.257168303,\"3204\":0.2544424805,\"3205\":0.2002702643,\"3206\":0.0,\"3207\":0.2134426244,\"3208\":0.1705090051,\"3209\":0.1674476107,\"3210\":0.0,\"3211\":0.1720389235,\"3212\":null,\"3213\":0.1439375956,\"3214\":0.1855052166,\"3215\":0.2149778796,\"3216\":0.2104259029,\"3217\":0.1858184705,\"3218\":0.154175232,\"3219\":0.4647907667,\"3220\":0.2037536593,\"3221\":0.1277028894,\"3222\":0.197573854,\"3223\":0.0986067736,\"3224\":0.2182674147,\"3225\":0.2076517024,\"3226\":0.148573141,\"3227\":0.2020257106,\"3228\":null,\"3229\":null,\"3230\":0.1882797828,\"3231\":0.1478493278,\"3232\":0.1688919131,\"3233\":0.1822211383,\"3234\":0.1115196452,\"3235\":0.2679036023,\"3236\":0.0,\"3237\":0.1948277473,\"3238\":0.0558394416,\"3239\":0.1612489208,\"3240\":null,\"3241\":0.2148602245,\"3242\":0.1661047257,\"3243\":0.1780710723,\"3244\":0.0927430973,\"3245\":0.1024416218,\"3246\":0.1262925101,\"3247\":0.4026430463,\"3248\":0.137095263,\"3249\":0.1439239876,\"3250\":0.0,\"3251\":0.1102270828,\"3252\":0.1641077675,\"3253\":null,\"3254\":0.153907397,\"3255\":0.0,\"3256\":0.1698811638,\"3257\":0.1573773783,\"3258\":null,\"3259\":0.3114681064,\"3260\":0.0,\"3261\":0.0,\"3262\":0.1810681441,\"3263\":0.1660431158,\"3264\":0.1193315155,\"3265\":0.3079593655,\"3266\":0.2368217686,\"3267\":0.125149582,\"3268\":0.3250737124,\"3269\":0.1393984621,\"3270\":0.1516475099,\"3271\":0.1883550258,\"3272\":0.1739457351,\"3273\":0.189942107,\"3274\":null,\"3275\":0.1398879877,\"3276\":0.1605670401,\"3277\":0.1835802358,\"3278\":0.1312074931,\"3279\":0.1419153272,\"3280\":0.1716368392,\"3281\":0.139980367,\"3282\":0.2840710085,\"3283\":0.0,\"3284\":0.0,\"3285\":0.1580139373,\"3286\":0.146606642,\"3287\":0.2170946203,\"3288\":0.123010112,\"3289\":0.2279862238,\"3290\":0.2743431571,\"3291\":0.1254690392,\"3292\":0.1407126885,\"3293\":0.1145526484,\"3294\":0.2701549734,\"3295\":0.1703461367,\"3296\":0.1160635318,\"3297\":0.1997533809,\"3298\":0.1586285759,\"3299\":0.2814022952,\"3300\":0.260907175,\"3301\":null,\"3302\":0.1719798621,\"3303\":0.1776522703,\"3304\":0.1388914151,\"3305\":0.2740768149,\"3306\":0.1565824526,\"3307\":0.1615488912,\"3308\":0.1510250604,\"3309\":0.0002897145,\"3310\":0.1606324344,\"3311\":0.0,\"3312\":0.2396749386,\"3313\":0.1341270281,\"3314\":0.1478369527,\"3315\":0.2384369951,\"3316\":0.0,\"3317\":0.1608971278,\"3318\":0.1035522423,\"3319\":0.2236054816,\"3320\":0.1718034523,\"3321\":0.2118063449,\"3322\":0.1755086762,\"3323\":0.2000431732,\"3324\":0.214200914,\"3325\":0.0,\"3326\":0.3691405074,\"3327\":0.1551876612,\"3328\":0.1545440198,\"3329\":0.1198007495,\"3330\":0.2566637185,\"3331\":0.3450394437,\"3332\":0.1920463191,\"3333\":0.2184154309,\"3334\":0.1894038276,\"3335\":0.1390228257,\"3336\":0.0,\"3337\":0.1054810576,\"3338\":0.1985571137,\"3339\":null,\"3340\":0.0893995829,\"3341\":0.366936823,\"3342\":0.143682939,\"3343\":0.1067014709,\"3344\":0.1694611916,\"3345\":0.2032962485,\"3346\":0.1753838307,\"3347\":0.224038466,\"3348\":0.1592505745,\"3349\":0.1670152332,\"3350\":0.1713973231,\"3351\":0.1622573863,\"3352\":0.2306718488,\"3353\":0.1606834363,\"3354\":0.2174493841,\"3355\":0.1386865148,\"3356\":0.2711846295,\"3357\":0.1646134672,\"3358\":0.1177521542,\"3359\":0.1214229294,\"3360\":0.3568506436,\"3361\":0.1372416499,\"3362\":0.1474455744,\"3363\":0.1450514058,\"3364\":0.1556282522,\"3365\":0.1638534571,\"3366\":0.1059892913,\"3367\":0.1512868007,\"3368\":0.0040816818,\"3369\":0.0013089478,\"3370\":null,\"3371\":0.178939274,\"3372\":0.1683521855,\"3373\":0.1009692621,\"3374\":0.1999644836,\"3375\":0.2084499321,\"3376\":null,\"3377\":0.1641511943,\"3378\":0.1943758039,\"3379\":0.1732121789,\"3380\":0.1843111148,\"3381\":0.2015162645,\"3382\":0.0,\"3383\":0.3126063463,\"3384\":null,\"3385\":0.2034360019,\"3386\":0.094706441,\"3387\":0.2072256557,\"3388\":0.2525687519,\"3389\":0.1888412017,\"3390\":0.3502183958,\"3391\":0.0987666661,\"3392\":0.1985798723,\"3393\":0.0,\"3394\":0.126884149,\"3395\":0.1441589144,\"3396\":0.3390418168,\"3397\":0.1650227835,\"3398\":0.2094517394,\"3399\":0.2157837401,\"3400\":0.2335347432,\"3401\":0.0981437638,\"3402\":null,\"3403\":0.127130543,\"3404\":0.0,\"3405\":0.1847447414,\"3406\":0.172827688,\"3407\":0.1050389298,\"3408\":0.1431185483,\"3409\":0.2125283641,\"3410\":0.2179996027,\"3411\":0.2811888248,\"3412\":0.2129027169,\"3413\":0.0995522548,\"3414\":0.1963155348,\"3415\":0.2450386545,\"3416\":0.1770256228,\"3417\":0.1192217816,\"3418\":0.0,\"3419\":0.2529525274,\"3420\":0.148781103,\"3421\":null,\"3422\":0.1072177398,\"3423\":0.1716055697,\"3424\":0.1756525228,\"3425\":0.0,\"3426\":0.2070569125,\"3427\":0.1313071677,\"3428\":0.1919776739,\"3429\":null,\"3430\":0.2034202464,\"3431\":0.1797220289,\"3432\":0.2160879872,\"3433\":0.2181939307,\"3434\":0.4793239989,\"3435\":0.1949236792,\"3436\":0.2322734906,\"3437\":0.0,\"3438\":0.1079881935,\"3439\":0.1966359222,\"3440\":0.1301794219,\"3441\":0.2470905089,\"3442\":null,\"3443\":0.1721156604,\"3444\":0.218882227,\"3445\":0.1670522467,\"3446\":0.3653154148,\"3447\":0.1394211477,\"3448\":0.0029008462,\"3449\":0.1074335717,\"3450\":0.236387873,\"3451\":0.2073898721,\"3452\":null,\"3453\":0.1511484078,\"3454\":0.0360034322,\"3455\":null,\"3456\":0.299929268,\"3457\":0.2149188732,\"3458\":0.0,\"3459\":0.0,\"3460\":0.1339012476,\"3461\":0.1569028613,\"3462\":0.1573245159,\"3463\":0.1524343026,\"3464\":0.1153686552,\"3465\":0.0,\"3466\":null,\"3467\":0.2821264965,\"3468\":0.1605389732,\"3469\":0.1351046827,\"3470\":0.1694392013,\"3471\":0.1685363526,\"3472\":0.2054005669,\"3473\":0.2135748131,\"3474\":0.1816940519,\"3475\":0.1321040521,\"3476\":null,\"3477\":null,\"3478\":0.1951044032,\"3479\":0.0,\"3480\":0.2516349861,\"3481\":0.1634499744,\"3482\":0.2606247092,\"3483\":0.3076040416,\"3484\":0.2848389145,\"3485\":0.1021075035,\"3486\":0.2324866054,\"3487\":0.1979430675,\"3488\":0.1682296277,\"3489\":0.1690587685,\"3490\":0.1368460124,\"3491\":0.1492987562,\"3492\":0.1295274342,\"3493\":null,\"3494\":0.2117601194,\"3495\":0.2042382638,\"3496\":0.2378104717,\"3497\":0.220667828,\"3498\":0.1588291206,\"3499\":0.195390181,\"3500\":0.1720174396,\"3501\":0.0,\"3502\":0.209679968,\"3503\":0.0574176233,\"3504\":0.0,\"3505\":0.129276033,\"3506\":0.0,\"3507\":0.0,\"3508\":0.0,\"3509\":0.2535051792,\"3510\":null,\"3511\":0.1960682747,\"3512\":0.2262702464,\"3513\":0.1925634936,\"3514\":0.2739320328,\"3515\":0.1184172369,\"3516\":0.1618777193,\"3517\":0.2159421203,\"3518\":0.1158996345,\"3519\":0.0266455369,\"3520\":null,\"3521\":0.2004470786,\"3522\":0.1947041678,\"3523\":0.1548194398,\"3524\":0.2073005948,\"3525\":0.119544498,\"3526\":0.3692881876,\"3527\":null,\"3528\":0.1173350988,\"3529\":0.0681562782,\"3530\":0.3436676582,\"3531\":0.2593032818,\"3532\":0.0,\"3533\":0.1491126943,\"3534\":0.1505270828,\"3535\":0.1827904235,\"3536\":0.1056822859,\"3537\":0.1980174637,\"3538\":0.1599446937,\"3539\":0.3534822886,\"3540\":0.2167104935,\"3541\":0.1759948174,\"3542\":0.0272743112,\"3543\":0.0,\"3544\":0.1751435235,\"3545\":0.1134651479,\"3546\":0.1591599461,\"3547\":0.1113484298,\"3548\":0.0898172411,\"3549\":null,\"3550\":0.1250717512,\"3551\":0.0175766721,\"3552\":0.1950330631,\"3553\":0.0,\"3554\":0.1931852329,\"3555\":0.1708158781,\"3556\":0.0,\"3557\":0.173152523,\"3558\":0.1357102356,\"3559\":0.0,\"3560\":null,\"3561\":0.1848938051,\"3562\":0.0,\"3563\":0.1739908889,\"3564\":0.2242566312,\"3565\":0.2583453891,\"3566\":0.1625914857,\"3567\":0.16409998,\"3568\":0.1782746084,\"3569\":0.2261201588,\"3570\":0.0,\"3571\":null,\"3572\":0.2024022923,\"3573\":null,\"3574\":0.1667987239,\"3575\":0.2226708181,\"3576\":0.1296497273,\"3577\":0.1237243717,\"3578\":0.1352126011,\"3579\":0.1639414431,\"3580\":0.3651189628,\"3581\":0.2397086178,\"3582\":0.206408005,\"3583\":0.1144196711,\"3584\":0.1875243874,\"3585\":0.2325484555,\"3586\":0.2595856482,\"3587\":0.1884387592,\"3588\":0.1681936899,\"3589\":0.13450938,\"3590\":0.0,\"3591\":0.1645870784,\"3592\":0.1455759052,\"3593\":0.1717402312,\"3594\":null,\"3595\":0.097411967,\"3596\":0.2027856481,\"3597\":0.1139074956,\"3598\":0.1877397792,\"3599\":0.2477277148,\"3600\":0.1308961298,\"3601\":null},\"normalized profile?Map1?1k\":{\"0\":0.2460322115,\"1\":0.1601823642,\"2\":0.3898503491,\"3\":0.2215311236,\"4\":0.0818863841,\"5\":0.1027190404,\"6\":0.3981283052,\"7\":0.1679429232,\"8\":0.1540360084,\"9\":0.1880849645,\"10\":0.2581093552,\"11\":0.0708584668,\"12\":0.0681912074,\"13\":0.1038434979,\"14\":0.1652141489,\"15\":0.3941292091,\"16\":null,\"17\":0.3901475193,\"18\":0.2113423722,\"19\":0.3809010728,\"20\":0.4256492499,\"21\":0.3760986722,\"22\":null,\"23\":0.1786058744,\"24\":0.1865472243,\"25\":0.1769337355,\"26\":null,\"27\":0.4301508824,\"28\":0.3704756406,\"29\":0.4031166378,\"30\":0.3926451255,\"31\":0.1716681264,\"32\":0.476225335,\"33\":0.1679887276,\"34\":0.1318379371,\"35\":0.178256764,\"36\":0.1050191395,\"37\":0.1656600223,\"38\":0.1734621868,\"39\":0.1835520244,\"40\":0.1654853621,\"41\":0.4050008267,\"42\":0.4576921418,\"43\":0.1841293104,\"44\":0.1916129383,\"45\":0.1891206497,\"46\":0.4532536345,\"47\":0.1884603642,\"48\":0.1741858608,\"49\":0.1684882218,\"50\":0.1735112834,\"51\":0.1847156148,\"52\":0.3579835616,\"53\":0.2240185442,\"54\":0.2863096608,\"55\":0.1232455858,\"56\":0.1847285692,\"57\":0.1252903533,\"58\":0.3695952236,\"59\":0.0785254724,\"60\":0.0964934871,\"61\":0.0884245186,\"62\":0.2125394459,\"63\":0.2228521626,\"64\":0.3497807817,\"65\":0.1159951259,\"66\":0.0962414927,\"67\":0.119741689,\"68\":0.4065816759,\"69\":0.4152064903,\"70\":null,\"71\":0.1993178543,\"72\":0.1805669437,\"73\":0.3909831037,\"74\":0.178309395,\"75\":0.2741651651,\"76\":0.123181524,\"77\":0.1847017255,\"78\":0.1949793771,\"79\":0.1475124223,\"80\":0.074974374,\"81\":0.0908449244,\"82\":0.3948012434,\"83\":0.0744366944,\"84\":0.2079011088,\"85\":0.1860296412,\"86\":0.5022363716,\"87\":0.1758634642,\"88\":0.1834407369,\"89\":0.2288215215,\"90\":0.0320510417,\"91\":0.3927281636,\"92\":0.1940249848,\"93\":0.2559631819,\"94\":0.1855180913,\"95\":null,\"96\":0.0953686703,\"97\":0.0583462791,\"98\":0.0842314585,\"99\":0.16994183,\"100\":0.2418391089,\"101\":0.1271554661,\"102\":0.1160456305,\"103\":0.3408498175,\"104\":0.1711741621,\"105\":0.0624930617,\"106\":0.0848935709,\"107\":0.0857241024,\"108\":0.0857420371,\"109\":0.1013790204,\"110\":0.0708474881,\"111\":null,\"112\":0.0909915241,\"113\":0.076690606,\"114\":0.0779773472,\"115\":0.0799241635,\"116\":0.0902039107,\"117\":0.1850771029,\"118\":0.1738216346,\"119\":0.1151444354,\"120\":0.1694961093,\"121\":0.1271903542,\"122\":0.1025821511,\"123\":0.0852473825,\"124\":0.1706454623,\"125\":0.4071307553,\"126\":0.1762706551,\"127\":null,\"128\":0.1620127438,\"129\":0.4467037775,\"130\":null,\"131\":0.0935095078,\"132\":0.1403132606,\"133\":0.1950606443,\"134\":0.1269103434,\"135\":0.103215368,\"136\":0.1398570614,\"137\":0.1671812838,\"138\":0.140835687,\"139\":0.0,\"140\":0.082925024,\"141\":0.211192826,\"142\":0.2150447341,\"143\":0.1649575832,\"144\":0.0,\"145\":0.1601063441,\"146\":0.1392929457,\"147\":0.2040380843,\"148\":0.1116729487,\"149\":null,\"150\":0.3691878044,\"151\":0.1669561158,\"152\":0.1550961547,\"153\":0.1377224459,\"154\":0.34806011,\"155\":0.3716506312,\"156\":0.2017256875,\"157\":0.0784332724,\"158\":0.4052848559,\"159\":0.1262304431,\"160\":0.41231893,\"161\":0.1345884199,\"162\":0.3323777807,\"163\":null,\"164\":0.4002475156,\"165\":0.3548408641,\"166\":0.1744370108,\"167\":0.1873000086,\"168\":0.1224794037,\"169\":0.1642136441,\"170\":0.192598022,\"171\":0.1766724896,\"172\":0.4259787315,\"173\":0.1733035979,\"174\":0.1646552537,\"175\":0.0427637066,\"176\":0.1266446217,\"177\":0.1912893437,\"178\":0.5115168015,\"179\":0.1990623738,\"180\":0.1457599799,\"181\":0.101445064,\"182\":0.1801844147,\"183\":0.1882677186,\"184\":0.1354551339,\"185\":0.3803778005,\"186\":0.1105891989,\"187\":0.1970200972,\"188\":0.1831205435,\"189\":0.0868973632,\"190\":0.2005580996,\"191\":0.0902952798,\"192\":0.381796324,\"193\":0.0909753676,\"194\":0.0,\"195\":0.1709502341,\"196\":0.1141264671,\"197\":0.2974851191,\"198\":0.355296862,\"199\":0.3823124586,\"200\":0.1854197082,\"201\":0.1896813411,\"202\":0.3900292856,\"203\":0.2480833294,\"204\":0.1640210926,\"205\":0.405201948,\"206\":0.2013243392,\"207\":0.1300463638,\"208\":0.3305454464,\"209\":0.1640333383,\"210\":0.1274204769,\"211\":0.1791498976,\"212\":0.3899122052,\"213\":0.171747472,\"214\":0.0986727193,\"215\":0.2236852998,\"216\":null,\"217\":0.172359746,\"218\":0.3656493051,\"219\":0.3718314697,\"220\":0.1664148118,\"221\":0.0522680321,\"222\":0.452355697,\"223\":0.1789513729,\"224\":0.1801591985,\"225\":0.0828144471,\"226\":0.1951144684,\"227\":0.2190051683,\"228\":0.4193517762,\"229\":0.3824078426,\"230\":0.1059615174,\"231\":0.1322443151,\"232\":0.1035705077,\"233\":0.0934182289,\"234\":0.1360272595,\"235\":0.0844642162,\"236\":0.0926191422,\"237\":0.0589055718,\"238\":0.1362448185,\"239\":0.1261024405,\"240\":0.1674987825,\"241\":0.38190633,\"242\":0.1634910235,\"243\":0.3579740107,\"244\":0.1686572602,\"245\":0.1535746467,\"246\":0.0,\"247\":0.097565989,\"248\":0.0535871766,\"249\":0.0860429796,\"250\":0.0918690369,\"251\":0.0982678868,\"252\":0.0907546958,\"253\":0.098379831,\"254\":0.0926037331,\"255\":0.098961984,\"256\":0.0772965653,\"257\":0.0874496136,\"258\":0.1000774353,\"259\":0.0941991408,\"260\":0.0729149078,\"261\":0.1013990824,\"262\":0.0793749861,\"263\":0.0971267771,\"264\":0.1486960073,\"265\":null,\"266\":0.0805836923,\"267\":0.0844657852,\"268\":0.2030921816,\"269\":0.1579453274,\"270\":0.4825767311,\"271\":0.0872823614,\"272\":0.3922218472,\"273\":0.3920156889,\"274\":0.2800531598,\"275\":0.2755098982,\"276\":0.2311694695,\"277\":0.0673923266,\"278\":0.1618172749,\"279\":0.4895018766,\"280\":0.4120329093,\"281\":0.0888141934,\"282\":0.2484341394,\"283\":0.355285298,\"284\":0.390745627,\"285\":0.1426360002,\"286\":0.2415333345,\"287\":0.1295542564,\"288\":0.0750187434,\"289\":0.188100972,\"290\":0.1248854244,\"291\":0.2437613851,\"292\":0.3887560263,\"293\":0.0859390714,\"294\":0.1014403423,\"295\":0.1025457037,\"296\":0.1422606448,\"297\":0.1363635479,\"298\":0.1092776367,\"299\":0.1213389504,\"300\":0.2248614226,\"301\":0.119480381,\"302\":0.1607965616,\"303\":0.1350741092,\"304\":0.1142946696,\"305\":0.3709355909,\"306\":0.0703822674,\"307\":0.1874731725,\"308\":0.0905419991,\"309\":0.227550332,\"310\":0.0723486188,\"311\":0.110346816,\"312\":0.2328773878,\"313\":0.1245469305,\"314\":0.1562132285,\"315\":0.1983861723,\"316\":0.1397091517,\"317\":0.2325533312,\"318\":0.378525277,\"319\":0.1176876771,\"320\":0.3749688842,\"321\":0.1745773328,\"322\":0.0259809983,\"323\":0.1205206598,\"324\":0.1243222059,\"325\":0.0998807707,\"326\":0.1008629644,\"327\":0.1596277287,\"328\":0.0878438434,\"329\":0.1091545581,\"330\":0.0570408425,\"331\":0.0086297741,\"332\":0.0271630184,\"333\":0.1636033512,\"334\":0.1806847813,\"335\":0.1167878464,\"336\":0.1490104475,\"337\":0.0703935182,\"338\":0.1700562378,\"339\":0.3375837238,\"340\":0.2747222965,\"341\":0.2371443062,\"342\":0.1079563944,\"343\":0.185751383,\"344\":0.1316414446,\"345\":0.234664652,\"346\":0.0449708675,\"347\":0.271781472,\"348\":0.3135789286,\"349\":0.1016751526,\"350\":0.0934733604,\"351\":0.1848183722,\"352\":0.1341990902,\"353\":0.1004172489,\"354\":0.186600367,\"355\":0.0967014666,\"356\":null,\"357\":0.388725847,\"358\":0.0221444333,\"359\":0.1857063642,\"360\":0.2007165037,\"361\":0.1034011836,\"362\":0.1393911781,\"363\":0.1265417291,\"364\":0.1738657104,\"365\":0.1530689847,\"366\":0.2860367275,\"367\":0.1877764818,\"368\":0.1177560092,\"369\":0.3710791387,\"370\":0.3965987172,\"371\":0.1969739291,\"372\":0.2081610968,\"373\":0.3284785535,\"374\":0.1866290644,\"375\":0.0683414609,\"376\":0.1013011511,\"377\":0.2457184061,\"378\":0.3382580834,\"379\":0.0470165554,\"380\":0.0942252253,\"381\":0.1633916424,\"382\":0.1670655414,\"383\":0.087491218,\"384\":0.1933418773,\"385\":0.190294705,\"386\":0.114084665,\"387\":0.1231906466,\"388\":0.1767269251,\"389\":0.2706917918,\"390\":0.1943589702,\"391\":0.1164589792,\"392\":null,\"393\":0.2108112706,\"394\":0.3388659709,\"395\":0.0,\"396\":0.1594441314,\"397\":0.1726039328,\"398\":0.1749670842,\"399\":0.2742185861,\"400\":0.3771530433,\"401\":0.2864358188,\"402\":0.2209930103,\"403\":0.0907098756,\"404\":null,\"405\":0.3326315898,\"406\":0.1801872761,\"407\":0.2479691056,\"408\":0.402803201,\"409\":0.3720991778,\"410\":null,\"411\":0.2137915839,\"412\":0.0076192683,\"413\":0.0744630548,\"414\":0.0738922695,\"415\":0.1574926714,\"416\":0.0989037861,\"417\":0.1494476748,\"418\":0.0905750443,\"419\":0.1229550694,\"420\":0.1322021029,\"421\":0.1376824877,\"422\":0.0387568768,\"423\":0.1527960623,\"424\":0.1862968984,\"425\":0.4869536376,\"426\":0.1853660398,\"427\":0.2462616516,\"428\":0.3744485073,\"429\":0.1810004342,\"430\":0.1182603837,\"431\":0.2854015717,\"432\":0.2014976277,\"433\":0.0899017304,\"434\":0.1494691921,\"435\":0.2514965003,\"436\":0.2322736762,\"437\":0.2350446085,\"438\":0.3660206973,\"439\":0.4122008247,\"440\":null,\"441\":0.1518576998,\"442\":0.4460703129,\"443\":0.4078347261,\"444\":0.1729543085,\"445\":0.1061778229,\"446\":0.1873345964,\"447\":0.1963124898,\"448\":0.1643722323,\"449\":0.1875281903,\"450\":0.1363988138,\"451\":0.4042885602,\"452\":0.0819688589,\"453\":0.1255034775,\"454\":0.0605863953,\"455\":0.1861878947,\"456\":0.1572818241,\"457\":0.0730714487,\"458\":0.108021398,\"459\":0.0419107132,\"460\":0.3985364698,\"461\":0.157234524,\"462\":0.182209922,\"463\":0.3324073636,\"464\":0.0870303976,\"465\":0.3221397112,\"466\":0.2383010457,\"467\":0.1024956986,\"468\":0.1235758627,\"469\":0.043902507,\"470\":0.1685816933,\"471\":0.1434818604,\"472\":0.2309479133,\"473\":0.1392565711,\"474\":0.2041780191,\"475\":0.3787017254,\"476\":0.4487802208,\"477\":0.4629474239,\"478\":0.2144735057,\"479\":0.1547330097,\"480\":0.17922364,\"481\":0.1682867351,\"482\":0.3428737118,\"483\":0.1792929293,\"484\":0.1462381712,\"485\":0.1672008547,\"486\":0.1827913162,\"487\":0.3066616254,\"488\":0.1064986295,\"489\":0.094142201,\"490\":0.1146661144,\"491\":0.1121200245,\"492\":0.1116854135,\"493\":0.1565455813,\"494\":0.0735054903,\"495\":0.0856901839,\"496\":0.0947695858,\"497\":0.1935075665,\"498\":0.1826620682,\"499\":0.2157709375,\"500\":0.1052157393,\"501\":0.2369125553,\"502\":0.1092236154,\"503\":0.3983893041,\"504\":0.199110545,\"505\":0.1903278589,\"506\":0.1738791312,\"507\":0.2232329327,\"508\":0.2342127167,\"509\":0.211577881,\"510\":0.256222881,\"511\":0.1214513803,\"512\":0.3427769996,\"513\":0.1223516676,\"514\":0.0,\"515\":0.1201744529,\"516\":0.2330804299,\"517\":0.1298028253,\"518\":0.2084819659,\"519\":0.3026549679,\"520\":0.0852757589,\"521\":0.4689783039,\"522\":0.2290838674,\"523\":0.1649655383,\"524\":0.378768277,\"525\":0.4206729868,\"526\":0.2514028386,\"527\":0.1625645838,\"528\":0.0429431815,\"529\":0.4387883263,\"530\":0.1338598832,\"531\":0.1469294349,\"532\":0.1982796967,\"533\":0.0284013118,\"534\":0.1572360794,\"535\":0.1941561155,\"536\":0.4711311264,\"537\":0.3690982423,\"538\":0.2641110614,\"539\":0.0749783519,\"540\":0.099523823,\"541\":0.0861417632,\"542\":0.2214297072,\"543\":0.1942751172,\"544\":0.1293722566,\"545\":0.2867250938,\"546\":0.0861064805,\"547\":0.1409662794,\"548\":0.1714413594,\"549\":0.1221669446,\"550\":0.0444517673,\"551\":0.063862345,\"552\":0.2374062197,\"553\":0.1590581318,\"554\":0.1336255601,\"555\":0.1617801874,\"556\":0.1395186417,\"557\":0.0912995209,\"558\":0.1203783236,\"559\":0.1416441698,\"560\":0.3812345113,\"561\":0.3550823438,\"562\":0.4251203684,\"563\":0.1085232695,\"564\":0.1496928022,\"565\":0.1115882593,\"566\":0.0878124973,\"567\":0.1484385921,\"568\":0.1426495265,\"569\":0.1779903072,\"570\":0.1444699929,\"571\":0.1342522099,\"572\":0.1753866945,\"573\":0.1772055664,\"574\":0.4125323449,\"575\":0.2388736773,\"576\":0.1276070728,\"577\":0.1053272816,\"578\":0.182170183,\"579\":0.1509875272,\"580\":0.1650472248,\"581\":null,\"582\":0.1642423282,\"583\":0.2283749028,\"584\":0.1812346123,\"585\":0.0653359025,\"586\":0.3813794434,\"587\":0.0272002988,\"588\":0.405432948,\"589\":0.0783231371,\"590\":0.1971852577,\"591\":0.0827335722,\"592\":0.1512936992,\"593\":null,\"594\":0.1656992253,\"595\":0.2124112476,\"596\":0.2369360824,\"597\":0.2370775091,\"598\":0.4272646181,\"599\":0.1339827542,\"600\":0.0115375726,\"601\":0.4214867099,\"602\":0.2424404663,\"603\":0.1223838865,\"604\":0.1865426808,\"605\":0.1956366894,\"606\":0.2112438342,\"607\":0.0943844253,\"608\":0.0888050423,\"609\":0.1150781565,\"610\":0.1090101392,\"611\":0.1853443713,\"612\":0.1221259624,\"613\":0.0784989436,\"614\":0.0495278983,\"615\":0.1663431991,\"616\":0.0827046731,\"617\":0.3766419745,\"618\":0.0901424839,\"619\":0.2181481613,\"620\":0.2320502014,\"621\":null,\"622\":0.1911196791,\"623\":0.4558534691,\"624\":0.2942917992,\"625\":0.1691119734,\"626\":0.2346468407,\"627\":0.1618600762,\"628\":0.2293591073,\"629\":0.2627806864,\"630\":0.3814965745,\"631\":0.1697566864,\"632\":0.1685757157,\"633\":0.1754717456,\"634\":0.1144492394,\"635\":0.1303431279,\"636\":0.2399552077,\"637\":0.2331392672,\"638\":0.1434124137,\"639\":0.2220069002,\"640\":0.1073439006,\"641\":0.2015154522,\"642\":0.168839825,\"643\":0.2020307453,\"644\":0.1044068126,\"645\":0.1249768727,\"646\":0.2996139807,\"647\":0.2950383749,\"648\":0.3581474545,\"649\":0.1206028012,\"650\":0.068510718,\"651\":null,\"652\":0.0520037009,\"653\":0.1712310437,\"654\":0.2042284081,\"655\":0.1074566604,\"656\":0.1561757491,\"657\":0.1123109742,\"658\":0.2145601414,\"659\":0.1189286796,\"660\":0.2003678394,\"661\":0.0927227468,\"662\":0.0,\"663\":0.1707002245,\"664\":0.1811531507,\"665\":0.4255198304,\"666\":0.1820464907,\"667\":0.4076944518,\"668\":0.2882343592,\"669\":0.0841021745,\"670\":0.1596865749,\"671\":0.1200163913,\"672\":0.1042183747,\"673\":0.1272416156,\"674\":0.1818493675,\"675\":0.2439806049,\"676\":0.3620540867,\"677\":0.1233384271,\"678\":0.0842377388,\"679\":0.2898071718,\"680\":0.0737917289,\"681\":0.1916686169,\"682\":0.1039142673,\"683\":0.1586431789,\"684\":0.1990867955,\"685\":0.1384859778,\"686\":0.030595552,\"687\":0.1249149477,\"688\":0.2265420049,\"689\":0.1791138578,\"690\":0.3702621411,\"691\":0.2080097656,\"692\":0.2090639221,\"693\":null,\"694\":0.2597876355,\"695\":0.1330401589,\"696\":0.114973622,\"697\":0.2189208564,\"698\":0.3950481801,\"699\":0.0727610871,\"700\":0.2151262158,\"701\":0.194805646,\"702\":0.0973778538,\"703\":0.3842476883,\"704\":0.0854643905,\"705\":0.2713380186,\"706\":0.1726542322,\"707\":0.169285279,\"708\":0.0979182301,\"709\":0.0,\"710\":0.1927925811,\"711\":0.4029425334,\"712\":0.2133351853,\"713\":0.0751586589,\"714\":0.1372119604,\"715\":0.1494134366,\"716\":0.106736615,\"717\":0.0822506914,\"718\":0.20372237,\"719\":0.354358586,\"720\":0.1278948412,\"721\":0.3850069589,\"722\":0.1128376005,\"723\":0.0903555743,\"724\":null,\"725\":0.0652576893,\"726\":0.2217941446,\"727\":0.1874559663,\"728\":0.2142652691,\"729\":0.1560658723,\"730\":0.1515734256,\"731\":0.0872528128,\"732\":0.0800451838,\"733\":0.0749414595,\"734\":0.1011131551,\"735\":0.1389708435,\"736\":0.1532855768,\"737\":0.0597243613,\"738\":0.0503554684,\"739\":0.1286372789,\"740\":0.1367808168,\"741\":0.2207303672,\"742\":0.1650776836,\"743\":0.2042328983,\"744\":0.0,\"745\":0.1840087421,\"746\":0.3456594748,\"747\":0.1713630727,\"748\":0.3848654176,\"749\":0.1354769844,\"750\":0.1238385069,\"751\":0.0912909233,\"752\":0.0910037693,\"753\":0.203307012,\"754\":0.3921947142,\"755\":0.1101514266,\"756\":0.2683989487,\"757\":0.3200330169,\"758\":0.0894408004,\"759\":0.0772020049,\"760\":0.1121623398,\"761\":0.0946601639,\"762\":0.3443056832,\"763\":0.4264774658,\"764\":0.1818175575,\"765\":0.1615187991,\"766\":0.0907563456,\"767\":0.147033306,\"768\":0.2061797324,\"769\":0.2677398383,\"770\":0.2411041622,\"771\":0.1751865597,\"772\":0.2052480839,\"773\":0.1270618049,\"774\":0.4401418539,\"775\":0.1698328357,\"776\":0.0402568801,\"777\":0.4182819554,\"778\":0.1402599084,\"779\":0.2263024772,\"780\":0.301347747,\"781\":0.3734643735,\"782\":0.4275542089,\"783\":0.1622044194,\"784\":0.1127963063,\"785\":0.2258421239,\"786\":0.1376373303,\"787\":0.1829866049,\"788\":0.304304124,\"789\":0.0970855883,\"790\":0.0770130227,\"791\":0.143558486,\"792\":0.1878508077,\"793\":0.202554342,\"794\":0.1858719565,\"795\":0.2171118884,\"796\":0.1944416793,\"797\":0.0974540739,\"798\":0.1365475356,\"799\":0.0,\"800\":0.2060809922,\"801\":0.1917248811,\"802\":0.1043682584,\"803\":0.1377237002,\"804\":0.1974729504,\"805\":0.3116381038,\"806\":0.2818611331,\"807\":0.1715188295,\"808\":0.1582460422,\"809\":0.5334274686,\"810\":0.1909419832,\"811\":0.1870250684,\"812\":0.4787418497,\"813\":0.1502013965,\"814\":0.3239887559,\"815\":0.1785489784,\"816\":0.1425824884,\"817\":0.4490183886,\"818\":0.1798786005,\"819\":0.124567053,\"820\":0.1117352385,\"821\":0.1158189983,\"822\":0.0709872818,\"823\":0.216105809,\"824\":0.1637272242,\"825\":0.1201609591,\"826\":0.1222903633,\"827\":0.155673753,\"828\":0.1393589403,\"829\":0.135521603,\"830\":0.079047447,\"831\":0.1433019712,\"832\":0.421244466,\"833\":0.1594813457,\"834\":0.1616956076,\"835\":0.1607006414,\"836\":0.4022954017,\"837\":0.136775645,\"838\":0.1755659416,\"839\":0.1960922835,\"840\":0.3759911286,\"841\":0.1863244125,\"842\":0.4087973893,\"843\":0.3999986129,\"844\":0.0705279081,\"845\":0.0893110597,\"846\":0.1938716775,\"847\":0.1194583282,\"848\":0.159273399,\"849\":0.3894250482,\"850\":0.3807238993,\"851\":0.1287223725,\"852\":0.3691372735,\"853\":0.1050379074,\"854\":0.1860341951,\"855\":0.1970358152,\"856\":0.1840900302,\"857\":0.3804016811,\"858\":0.2147247864,\"859\":0.2470726299,\"860\":0.1595539758,\"861\":0.1161195205,\"862\":0.174732991,\"863\":0.2486535028,\"864\":0.2112989224,\"865\":0.2018930445,\"866\":0.0928704417,\"867\":0.1647141018,\"868\":0.2527318602,\"869\":0.0349297184,\"870\":0.14397616,\"871\":0.1434187444,\"872\":0.2345540671,\"873\":0.1780736853,\"874\":0.2187060497,\"875\":0.0910305675,\"876\":0.1798833665,\"877\":0.1427555063,\"878\":0.3915706875,\"879\":0.3622572459,\"880\":0.1929463169,\"881\":0.2545976767,\"882\":0.1847950956,\"883\":0.4003065003,\"884\":0.1976498244,\"885\":0.1575910861,\"886\":0.4183517092,\"887\":0.3787295036,\"888\":0.2991950786,\"889\":0.181682402,\"890\":0.2089673408,\"891\":0.1624447886,\"892\":0.1652961397,\"893\":0.3640608909,\"894\":0.0995585353,\"895\":0.1749637195,\"896\":0.2057127108,\"897\":0.1935526033,\"898\":0.189474443,\"899\":0.1876787279,\"900\":0.1372007211,\"901\":0.202395852,\"902\":0.4371757728,\"903\":0.2531872321,\"904\":0.2319976631,\"905\":null,\"906\":null,\"907\":0.1478331308,\"908\":0.0957227901,\"909\":0.0946643245,\"910\":0.157445239,\"911\":0.1437277669,\"912\":0.1269784953,\"913\":0.1647168481,\"914\":0.3693582918,\"915\":0.1782424331,\"916\":0.0897884226,\"917\":0.2675269455,\"918\":0.1372275648,\"919\":0.2807444588,\"920\":0.1292290454,\"921\":0.1690935242,\"922\":0.1564873378,\"923\":0.0679470579,\"924\":0.1838676481,\"925\":0.1245964221,\"926\":null,\"927\":0.1150411306,\"928\":0.1497905072,\"929\":0.0485130147,\"930\":0.0743638886,\"931\":0.1739402101,\"932\":0.0753233529,\"933\":0.1044126755,\"934\":0.1526974265,\"935\":0.0,\"936\":0.1360157185,\"937\":0.3692130494,\"938\":0.2191588649,\"939\":0.0654886762,\"940\":0.2075752352,\"941\":0.1505373606,\"942\":0.1610063286,\"943\":0.1025853677,\"944\":0.3077523998,\"945\":0.4061246155,\"946\":0.1860126947,\"947\":0.11109047,\"948\":0.17781503,\"949\":0.1329288899,\"950\":0.2427185642,\"951\":0.1956249898,\"952\":0.1563546175,\"953\":0.1755216017,\"954\":0.1473983492,\"955\":0.2994135049,\"956\":0.1437948321,\"957\":0.218040503,\"958\":0.1145760409,\"959\":0.1995285502,\"960\":null,\"961\":0.418954336,\"962\":0.0933681505,\"963\":0.1766255926,\"964\":0.157840357,\"965\":0.2971422921,\"966\":0.1766526488,\"967\":0.2573506617,\"968\":0.0839457799,\"969\":0.1727904877,\"970\":0.1772278807,\"971\":0.1563003625,\"972\":0.0882000933,\"973\":null,\"974\":0.163010274,\"975\":0.1598628505,\"976\":0.1446968689,\"977\":0.1026997223,\"978\":0.1103816163,\"979\":0.1612524499,\"980\":0.1669075423,\"981\":0.1690395392,\"982\":0.1884639857,\"983\":0.2205303671,\"984\":0.0581165396,\"985\":0.0997868116,\"986\":0.2155175168,\"987\":0.3821117118,\"988\":0.1296390156,\"989\":0.1942412339,\"990\":0.3619985822,\"991\":0.0911325994,\"992\":0.3629434673,\"993\":0.1278860404,\"994\":0.4225069061,\"995\":0.0,\"996\":0.0607479984,\"997\":0.1924994248,\"998\":0.1458047961,\"999\":0.1205122481,\"1000\":0.0,\"1001\":0.1035882585,\"1002\":0.38025419,\"1003\":0.358015801,\"1004\":0.1885840008,\"1005\":0.1029090404,\"1006\":0.1614254932,\"1007\":0.2804481263,\"1008\":0.3821498115,\"1009\":0.1452362893,\"1010\":0.4109142717,\"1011\":0.1650244858,\"1012\":null,\"1013\":0.0910182798,\"1014\":0.1339306115,\"1015\":0.0550988452,\"1016\":0.391795766,\"1017\":0.0285887116,\"1018\":0.1728112985,\"1019\":0.1999915499,\"1020\":0.177500346,\"1021\":null,\"1022\":0.3206568016,\"1023\":0.3135707345,\"1024\":0.1113748343,\"1025\":0.0587539305,\"1026\":0.1040606548,\"1027\":0.1068288132,\"1028\":0.3841716967,\"1029\":0.4229225431,\"1030\":0.1179533881,\"1031\":0.2006426615,\"1032\":0.1299936158,\"1033\":0.4245054049,\"1034\":0.3762569564,\"1035\":0.1021345063,\"1036\":0.2022318802,\"1037\":0.1159622858,\"1038\":0.1010600352,\"1039\":0.1126535451,\"1040\":0.1468307826,\"1041\":0.1122403583,\"1042\":0.0719731997,\"1043\":0.2454146899,\"1044\":0.1878419128,\"1045\":0.2705434426,\"1046\":0.2070418671,\"1047\":0.1874780217,\"1048\":0.1157640519,\"1049\":0.1128076501,\"1050\":0.169713147,\"1051\":0.1822032037,\"1052\":0.2736393012,\"1053\":0.2354293038,\"1054\":0.3082192961,\"1055\":0.2287983253,\"1056\":0.0619722767,\"1057\":0.2172284614,\"1058\":0.180065447,\"1059\":0.1197238565,\"1060\":0.1007349125,\"1061\":0.3943750494,\"1062\":0.3944684962,\"1063\":0.1035503212,\"1064\":0.0940076639,\"1065\":0.1680260913,\"1066\":0.106278349,\"1067\":null,\"1068\":0.0811111839,\"1069\":0.1592598186,\"1070\":0.1972818513,\"1071\":0.1748495533,\"1072\":0.1185539988,\"1073\":0.2380044157,\"1074\":0.1294692766,\"1075\":0.1953412196,\"1076\":0.1417044458,\"1077\":0.137529999,\"1078\":0.1145856768,\"1079\":0.1671566165,\"1080\":0.3682802552,\"1081\":0.0803409893,\"1082\":0.2091039141,\"1083\":0.0446931296,\"1084\":0.1249569905,\"1085\":0.0974637046,\"1086\":0.4760624972,\"1087\":0.1732616144,\"1088\":0.3910002939,\"1089\":0.1152629297,\"1090\":0.4934054539,\"1091\":0.2204118957,\"1092\":0.2693732938,\"1093\":0.1856100025,\"1094\":0.3705752541,\"1095\":0.2490775405,\"1096\":0.2124288611,\"1097\":0.2226758698,\"1098\":0.1045543033,\"1099\":0.4510548027,\"1100\":0.0494016564,\"1101\":0.1801337987,\"1102\":0.1332672162,\"1103\":0.1727293069,\"1104\":0.2466468803,\"1105\":0.0923177396,\"1106\":0.168505568,\"1107\":0.2246696971,\"1108\":0.161768274,\"1109\":0.2999866297,\"1110\":0.1027530596,\"1111\":0.1787274588,\"1112\":0.1609682378,\"1113\":null,\"1114\":0.1730660617,\"1115\":0.2043554567,\"1116\":0.1842850492,\"1117\":0.3117796313,\"1118\":0.1995859455,\"1119\":0.0807751122,\"1120\":0.1001633716,\"1121\":0.3440019556,\"1122\":0.1133504753,\"1123\":0.1066823892,\"1124\":0.0,\"1125\":0.1293561457,\"1126\":0.0781758736,\"1127\":0.0368124434,\"1128\":0.177949703,\"1129\":0.1034545499,\"1130\":0.1228058461,\"1131\":0.4068329353,\"1132\":0.166523598,\"1133\":0.1658387231,\"1134\":0.0756454376,\"1135\":0.326031678,\"1136\":0.219667128,\"1137\":0.1969896784,\"1138\":0.1189661324,\"1139\":0.2724221198,\"1140\":0.2005058802,\"1141\":0.13144368,\"1142\":0.2542263303,\"1143\":0.1473102608,\"1144\":0.1154897637,\"1145\":0.2320769264,\"1146\":0.394383895,\"1147\":0.0849476097,\"1148\":0.1076452085,\"1149\":0.2044923539,\"1150\":0.1672945666,\"1151\":0.264087163,\"1152\":0.0923671852,\"1153\":0.2654192624,\"1154\":0.1653344977,\"1155\":0.2435219553,\"1156\":0.1262486354,\"1157\":0.080397244,\"1158\":0.1172103732,\"1159\":0.3268186679,\"1160\":0.1207122164,\"1161\":0.1046440503,\"1162\":0.1275232307,\"1163\":0.1718764587,\"1164\":0.222069037,\"1165\":0.1492015233,\"1166\":0.0726578701,\"1167\":0.1270113576,\"1168\":0.1521025443,\"1169\":0.1127105432,\"1170\":0.2006786509,\"1171\":0.2405416595,\"1172\":0.1109759781,\"1173\":0.0697980032,\"1174\":0.2165699292,\"1175\":0.3933229265,\"1176\":0.093836725,\"1177\":0.3613422974,\"1178\":0.0980940906,\"1179\":0.1603526322,\"1180\":0.0,\"1181\":0.1721478064,\"1182\":0.1045232274,\"1183\":0.2005057987,\"1184\":0.4132381817,\"1185\":0.1293677321,\"1186\":0.2383640909,\"1187\":0.1564178678,\"1188\":0.1671409472,\"1189\":0.3472189165,\"1190\":0.052584449,\"1191\":0.2458542771,\"1192\":0.1109168641,\"1193\":0.1959340028,\"1194\":0.2413742428,\"1195\":0.1045562664,\"1196\":0.3144855024,\"1197\":0.189997857,\"1198\":0.1382828005,\"1199\":0.0883242606,\"1200\":0.2003841058,\"1201\":0.1656107048,\"1202\":0.3277434429,\"1203\":0.2440241242,\"1204\":0.1012294317,\"1205\":0.3454753376,\"1206\":0.1177957244,\"1207\":0.473614285,\"1208\":0.1066372791,\"1209\":0.2010743648,\"1210\":0.3172828344,\"1211\":0.1234965159,\"1212\":0.1306839366,\"1213\":null,\"1214\":0.1749080861,\"1215\":null,\"1216\":null,\"1217\":0.2156768067,\"1218\":0.2058579277,\"1219\":0.0946334775,\"1220\":0.1475425466,\"1221\":0.1091506599,\"1222\":0.1763666791,\"1223\":0.4075432653,\"1224\":0.1384619173,\"1225\":0.1449671454,\"1226\":0.1682100405,\"1227\":null,\"1228\":0.0585180348,\"1229\":0.1429672318,\"1230\":null,\"1231\":0.4775015773,\"1232\":0.1491262875,\"1233\":0.0615275555,\"1234\":0.0,\"1235\":0.0,\"1236\":0.1344549622,\"1237\":0.1210931124,\"1238\":null,\"1239\":0.2709746297,\"1240\":0.1536371681,\"1241\":0.1465143821,\"1242\":0.3702383894,\"1243\":0.2539778934,\"1244\":null,\"1245\":0.1478683699,\"1246\":0.1615976053,\"1247\":0.2943431253,\"1248\":null,\"1249\":0.1026119034,\"1250\":0.1063101362,\"1251\":0.0,\"1252\":0.3399379604,\"1253\":0.2366565824,\"1254\":0.06644124,\"1255\":0.4529229518,\"1256\":0.1192493676,\"1257\":0.1726273212,\"1258\":0.3732999619,\"1259\":0.1289323645,\"1260\":0.1524118311,\"1261\":0.3523590994,\"1262\":0.0408761483,\"1263\":0.2952665084,\"1264\":0.2281669002,\"1265\":0.0,\"1266\":0.1692406487,\"1267\":0.1766491222,\"1268\":0.3480929561,\"1269\":0.4083518785,\"1270\":0.4678693007,\"1271\":0.4265947401,\"1272\":0.2464646298,\"1273\":0.3832500431,\"1274\":0.3374321602,\"1275\":0.3846282576,\"1276\":0.3206782848,\"1277\":0.402296868,\"1278\":0.5932156924,\"1279\":0.3940325394,\"1280\":0.3957350341,\"1281\":0.0680842587,\"1282\":null,\"1283\":0.0692814445,\"1284\":0.0949486013,\"1285\":0.433594309,\"1286\":0.1206864048,\"1287\":0.4030448758,\"1288\":0.3677542985,\"1289\":0.0503060051,\"1290\":0.2828764534,\"1291\":0.2634669405,\"1292\":0.393169899,\"1293\":0.1628399373,\"1294\":0.1770208386,\"1295\":0.1183816239,\"1296\":0.1770140133,\"1297\":0.1686915191,\"1298\":0.1249379617,\"1299\":0.1860721151,\"1300\":0.1792609621,\"1301\":0.0991365058,\"1302\":0.1723723645,\"1303\":0.1145884758,\"1304\":0.1018213784,\"1305\":0.0927032763,\"1306\":0.0896288905,\"1307\":0.4153733118,\"1308\":0.1912031716,\"1309\":0.0852226843,\"1310\":0.0925164533,\"1311\":0.0846509755,\"1312\":0.3555037892,\"1313\":0.2094320363,\"1314\":0.1784774251,\"1315\":0.3498349835,\"1316\":0.2985210538,\"1317\":0.0971686304,\"1318\":0.1565560625,\"1319\":0.1361722481,\"1320\":0.1801406557,\"1321\":0.118747265,\"1322\":0.295242732,\"1323\":0.202274896,\"1324\":0.1598670214,\"1325\":0.1491986244,\"1326\":0.068548692,\"1327\":0.1300746565,\"1328\":0.1807167216,\"1329\":0.1996937967,\"1330\":0.0,\"1331\":0.3922443085,\"1332\":0.0797978376,\"1333\":0.3766409348,\"1334\":0.3885398393,\"1335\":0.1374428832,\"1336\":0.0923044564,\"1337\":0.0769253992,\"1338\":0.2501663634,\"1339\":0.2156906955,\"1340\":0.2298849399,\"1341\":0.1978468306,\"1342\":0.1563748016,\"1343\":0.1462997967,\"1344\":0.2174204068,\"1345\":0.2112790884,\"1346\":0.1720314765,\"1347\":0.1733450202,\"1348\":0.3147134293,\"1349\":0.1288874613,\"1350\":0.4370960087,\"1351\":0.1181663344,\"1352\":0.1011149545,\"1353\":0.1320644994,\"1354\":0.1075879412,\"1355\":0.0957166461,\"1356\":0.3829884827,\"1357\":0.1624503463,\"1358\":0.4611652475,\"1359\":0.0650062436,\"1360\":0.4057727209,\"1361\":0.2357064669,\"1362\":0.2044625649,\"1363\":null,\"1364\":0.1118305089,\"1365\":0.1810003519,\"1366\":0.1231179353,\"1367\":0.1888298095,\"1368\":0.1800460529,\"1369\":0.1015269827,\"1370\":0.2006072526,\"1371\":0.1678016497,\"1372\":0.175149126,\"1373\":0.1440573532,\"1374\":null,\"1375\":0.1989211011,\"1376\":null,\"1377\":0.0912041398,\"1378\":0.1798556157,\"1379\":0.1321616316,\"1380\":0.2067159857,\"1381\":0.2875518447,\"1382\":0.2247806538,\"1383\":0.266098247,\"1384\":0.4251078136,\"1385\":0.1710104299,\"1386\":0.3963232977,\"1387\":0.2903670313,\"1388\":0.1089884351,\"1389\":0.2144284413,\"1390\":0.123614782,\"1391\":0.2230930793,\"1392\":0.1142483514,\"1393\":0.1682260695,\"1394\":0.1829316498,\"1395\":0.1122051451,\"1396\":0.279594681,\"1397\":0.1320406596,\"1398\":0.1667132476,\"1399\":0.1386026723,\"1400\":0.2331186548,\"1401\":0.2776485378,\"1402\":0.093870935,\"1403\":0.1751426471,\"1404\":0.2043646759,\"1405\":0.1017933812,\"1406\":0.3319203084,\"1407\":0.1486344451,\"1408\":0.1021563387,\"1409\":0.1116101453,\"1410\":0.0543354395,\"1411\":0.2255923312,\"1412\":0.1704294184,\"1413\":0.3547912334,\"1414\":0.223839772,\"1415\":0.3393155399,\"1416\":0.549325253,\"1417\":0.0813594357,\"1418\":null,\"1419\":0.1322891636,\"1420\":null,\"1421\":0.0931242093,\"1422\":null,\"1423\":0.0613082962,\"1424\":0.0,\"1425\":0.3733594594,\"1426\":0.3720799051,\"1427\":0.1618414231,\"1428\":0.1585346168,\"1429\":0.1724722946,\"1430\":0.2011231506,\"1431\":0.1308954787,\"1432\":0.0602865611,\"1433\":null,\"1434\":0.1060039922,\"1435\":0.1786567045,\"1436\":0.3969282263,\"1437\":0.2644043613,\"1438\":0.0808502756,\"1439\":0.3821757667,\"1440\":null,\"1441\":0.1379176468,\"1442\":0.1411412896,\"1443\":0.1905616904,\"1444\":0.1343015327,\"1445\":0.0,\"1446\":0.139846842,\"1447\":0.1453058401,\"1448\":0.2412716435,\"1449\":0.1380980257,\"1450\":0.1632796021,\"1451\":0.339312528,\"1452\":0.2165348909,\"1453\":0.2533161783,\"1454\":null,\"1455\":0.0948319616,\"1456\":0.1041915204,\"1457\":0.2105527929,\"1458\":0.1823092056,\"1459\":0.227175288,\"1460\":0.1667332438,\"1461\":0.1749055378,\"1462\":0.1203951087,\"1463\":0.1262921149,\"1464\":0.1361788423,\"1465\":0.0,\"1466\":0.0914745746,\"1467\":0.1933947751,\"1468\":0.1711411773,\"1469\":0.0818785684,\"1470\":0.0838191325,\"1471\":0.0999169782,\"1472\":0.2313122877,\"1473\":0.0246433154,\"1474\":0.1083938933,\"1475\":0.0850061511,\"1476\":0.177786912,\"1477\":0.393742821,\"1478\":0.1838698661,\"1479\":0.1839647556,\"1480\":null,\"1481\":0.1264806581,\"1482\":0.1870948562,\"1483\":0.3962293295,\"1484\":0.1735441969,\"1485\":0.1106537727,\"1486\":0.2690244021,\"1487\":0.1374675713,\"1488\":0.0540153525,\"1489\":0.1001970861,\"1490\":0.087116927,\"1491\":0.27186978,\"1492\":0.0816815055,\"1493\":0.0491065391,\"1494\":0.4844132614,\"1495\":0.1473610955,\"1496\":0.2664219198,\"1497\":0.0222913018,\"1498\":0.0901987763,\"1499\":0.3225778729,\"1500\":0.5265771997,\"1501\":0.207595708,\"1502\":0.1003475925,\"1503\":0.2412918345,\"1504\":0.1705842791,\"1505\":0.0998269703,\"1506\":0.1062636116,\"1507\":0.169262376,\"1508\":0.4011958261,\"1509\":0.2226834157,\"1510\":0.1424288521,\"1511\":null,\"1512\":0.104189374,\"1513\":0.1942780094,\"1514\":0.0952005301,\"1515\":0.2505596986,\"1516\":0.1124726581,\"1517\":0.3002383597,\"1518\":0.0749442917,\"1519\":0.1079049601,\"1520\":0.4095964216,\"1521\":0.1603769172,\"1522\":0.1115938472,\"1523\":0.2567972495,\"1524\":0.1981081801,\"1525\":0.2411716907,\"1526\":0.1081085845,\"1527\":0.0701704846,\"1528\":0.1257096258,\"1529\":0.1136180042,\"1530\":0.0973137853,\"1531\":0.2420963057,\"1532\":0.0732392816,\"1533\":0.1267103754,\"1534\":0.3383002024,\"1535\":0.2115760302,\"1536\":0.0943062426,\"1537\":0.1768248519,\"1538\":null,\"1539\":0.1213453695,\"1540\":0.1934384706,\"1541\":0.2224631212,\"1542\":0.2802561973,\"1543\":0.0462252735,\"1544\":0.1452190196,\"1545\":0.3683402888,\"1546\":0.0868534048,\"1547\":0.1449404475,\"1548\":0.1987458184,\"1549\":0.1771846392,\"1550\":0.1472667715,\"1551\":0.1941527117,\"1552\":0.155063088,\"1553\":0.0990024088,\"1554\":0.1636215498,\"1555\":0.3794362622,\"1556\":0.2008989204,\"1557\":0.107133046,\"1558\":0.0890836697,\"1559\":0.1631789697,\"1560\":0.4188535077,\"1561\":0.1092638702,\"1562\":null,\"1563\":0.1092896279,\"1564\":0.1257279765,\"1565\":0.0850201223,\"1566\":0.2121031007,\"1567\":0.2558792434,\"1568\":0.0720595921,\"1569\":0.1524491878,\"1570\":0.1005332963,\"1571\":0.1110321237,\"1572\":0.3810467204,\"1573\":0.4522086104,\"1574\":0.2433583245,\"1575\":0.2503894928,\"1576\":0.0912251608,\"1577\":0.0595711754,\"1578\":0.4562768973,\"1579\":0.2328825158,\"1580\":0.1478494177,\"1581\":0.1239386269,\"1582\":0.4383335425,\"1583\":0.4174391501,\"1584\":0.1691847977,\"1585\":0.116009982,\"1586\":0.2654381327,\"1587\":0.1644320447,\"1588\":0.1709634522,\"1589\":0.2118531171,\"1590\":0.1831317416,\"1591\":0.2621358799,\"1592\":0.1111256009,\"1593\":0.0992977332,\"1594\":0.0943942928,\"1595\":0.0615917855,\"1596\":0.1013011951,\"1597\":0.0639044015,\"1598\":null,\"1599\":0.105758887,\"1600\":0.136589284,\"1601\":0.0471411747,\"1602\":0.1372071649,\"1603\":0.1444490796,\"1604\":0.1511336616,\"1605\":0.3191897786,\"1606\":0.128601808,\"1607\":0.1841973995,\"1608\":0.1876003866,\"1609\":0.2067835697,\"1610\":0.0,\"1611\":0.3990964841,\"1612\":0.1555937548,\"1613\":0.2260071145,\"1614\":0.1780663838,\"1615\":0.2552794706,\"1616\":0.0051579786,\"1617\":0.1565298507,\"1618\":0.2340830342,\"1619\":0.1744915171,\"1620\":null,\"1621\":0.125326197,\"1622\":0.2242400252,\"1623\":0.1462443419,\"1624\":0.3785624532,\"1625\":0.2116308484,\"1626\":0.1523996863,\"1627\":0.1152110512,\"1628\":0.0749424538,\"1629\":0.0978492783,\"1630\":0.2253212474,\"1631\":0.1313738747,\"1632\":null,\"1633\":0.0793117092,\"1634\":0.1624574693,\"1635\":0.1271943666,\"1636\":0.148096941,\"1637\":0.142784209,\"1638\":0.1537318671,\"1639\":0.146465054,\"1640\":0.1296612409,\"1641\":0.0353636798,\"1642\":0.1082501894,\"1643\":0.3634089413,\"1644\":0.3979080997,\"1645\":0.0728581792,\"1646\":null,\"1647\":0.0791344721,\"1648\":0.1388524529,\"1649\":0.1331174862,\"1650\":0.189801204,\"1651\":0.3890521936,\"1652\":0.4019305836,\"1653\":0.0882233903,\"1654\":0.2110455426,\"1655\":0.1709798559,\"1656\":0.408809301,\"1657\":0.3642343756,\"1658\":0.0716158808,\"1659\":0.4137852659,\"1660\":0.0107434128,\"1661\":0.0408254546,\"1662\":0.3282149488,\"1663\":0.1040508787,\"1664\":0.1217572053,\"1665\":0.1673517577,\"1666\":0.0843896433,\"1667\":0.0829513804,\"1668\":0.2011679121,\"1669\":0.359483268,\"1670\":0.3953343299,\"1671\":null,\"1672\":0.1090126138,\"1673\":0.1897419142,\"1674\":0.1468695792,\"1675\":null,\"1676\":0.0152304825,\"1677\":0.1938272924,\"1678\":0.2144720598,\"1679\":0.415123577,\"1680\":0.1685332966,\"1681\":0.1178193891,\"1682\":0.1298564455,\"1683\":null,\"1684\":0.1144079597,\"1685\":0.1749173692,\"1686\":0.1721010759,\"1687\":0.3850380337,\"1688\":0.109693952,\"1689\":0.4133365547,\"1690\":0.4845719252,\"1691\":0.1288215026,\"1692\":0.1238697123,\"1693\":0.0765426961,\"1694\":0.3043877323,\"1695\":0.2609085914,\"1696\":0.0955714233,\"1697\":0.1038418559,\"1698\":0.0056697205,\"1699\":0.0831239955,\"1700\":0.3235074151,\"1701\":0.2615034003,\"1702\":0.1402949806,\"1703\":0.2889008217,\"1704\":0.1410593341,\"1705\":0.1185140954,\"1706\":0.1196515977,\"1707\":0.1797745116,\"1708\":0.0876980361,\"1709\":0.1315993942,\"1710\":0.0629190321,\"1711\":0.1302787838,\"1712\":0.4251157811,\"1713\":0.4079500379,\"1714\":0.1828978622,\"1715\":0.2188258344,\"1716\":0.2312217271,\"1717\":0.1290433092,\"1718\":0.0784689653,\"1719\":0.1182485592,\"1720\":0.3034219787,\"1721\":0.1605342415,\"1722\":0.1349141175,\"1723\":0.0414058054,\"1724\":0.1553906789,\"1725\":0.1200867821,\"1726\":0.2056453885,\"1727\":0.1078911555,\"1728\":0.2278772345,\"1729\":0.1195554961,\"1730\":0.0393841957,\"1731\":0.2800633554,\"1732\":0.1817031299,\"1733\":0.0773076978,\"1734\":0.2940147782,\"1735\":0.1515762262,\"1736\":0.1941924553,\"1737\":0.2314300739,\"1738\":0.148201006,\"1739\":0.2178963965,\"1740\":0.0352156344,\"1741\":0.1306875219,\"1742\":0.4027688467,\"1743\":0.1887050868,\"1744\":0.2322269336,\"1745\":0.2302105766,\"1746\":0.1876879964,\"1747\":null,\"1748\":0.0984306779,\"1749\":0.025544272,\"1750\":0.2102748999,\"1751\":0.2081683423,\"1752\":0.109832289,\"1753\":0.3380474337,\"1754\":null,\"1755\":0.141349635,\"1756\":0.1261267299,\"1757\":0.1278803078,\"1758\":0.1140619722,\"1759\":0.1592625067,\"1760\":0.3851045981,\"1761\":0.0,\"1762\":0.3449067286,\"1763\":0.4383393946,\"1764\":0.3782776987,\"1765\":0.1637320574,\"1766\":0.1002906385,\"1767\":0.218664902,\"1768\":0.179046302,\"1769\":0.1400328437,\"1770\":0.1450485387,\"1771\":0.1511910703,\"1772\":0.1915223859,\"1773\":0.19413333,\"1774\":0.0807828572,\"1775\":0.1614886583,\"1776\":0.2227012715,\"1777\":0.1318075448,\"1778\":0.1314679642,\"1779\":0.156983874,\"1780\":0.3794024837,\"1781\":0.1164460375,\"1782\":0.1379207258,\"1783\":0.2317783764,\"1784\":0.0411501028,\"1785\":0.2185685901,\"1786\":0.2315505608,\"1787\":0.0423997186,\"1788\":0.153663167,\"1789\":0.4347709975,\"1790\":0.5654796445,\"1791\":0.1283262588,\"1792\":null,\"1793\":0.1563384534,\"1794\":0.2192086772,\"1795\":0.2447814021,\"1796\":0.346075797,\"1797\":0.2499105429,\"1798\":0.187639346,\"1799\":0.1238149425,\"1800\":0.1636484117,\"1801\":0.1233078336,\"1802\":0.3855355913,\"1803\":0.2397375958,\"1804\":0.1615551516,\"1805\":0.2091088305,\"1806\":0.1174565612,\"1807\":0.0890374285,\"1808\":0.3986062048,\"1809\":0.113359734,\"1810\":0.2917782673,\"1811\":0.2096128626,\"1812\":0.2329870157,\"1813\":0.28688328,\"1814\":0.1676531276,\"1815\":0.1390533342,\"1816\":0.2121647809,\"1817\":0.2236691291,\"1818\":0.2554947816,\"1819\":0.1662510391,\"1820\":0.0888565538,\"1821\":0.1091249714,\"1822\":0.1015793796,\"1823\":0.4785052004,\"1824\":0.0456436725,\"1825\":0.2194802671,\"1826\":0.1411626857,\"1827\":0.1115172567,\"1828\":0.161824092,\"1829\":0.1811214628,\"1830\":null,\"1831\":0.2392936041,\"1832\":0.4425348806,\"1833\":0.0834008146,\"1834\":0.1507190719,\"1835\":0.2542484121,\"1836\":0.3346440117,\"1837\":0.0995299754,\"1838\":0.3450038116,\"1839\":0.4521243634,\"1840\":0.2217012358,\"1841\":0.1803644986,\"1842\":0.1404344729,\"1843\":0.0198888381,\"1844\":0.1493307944,\"1845\":0.1786569045,\"1846\":0.2875780586,\"1847\":0.1119634497,\"1848\":0.1024036834,\"1849\":0.0390357815,\"1850\":null,\"1851\":0.4467543406,\"1852\":0.0780299387,\"1853\":0.0833556543,\"1854\":0.163604049,\"1855\":0.1549936222,\"1856\":null,\"1857\":0.1005368795,\"1858\":0.1609275569,\"1859\":0.1333030965,\"1860\":0.058199328,\"1861\":0.1153705035,\"1862\":0.1992844046,\"1863\":0.1267413515,\"1864\":0.2511491056,\"1865\":0.1295459513,\"1866\":0.1658121312,\"1867\":0.1901372119,\"1868\":0.1758248334,\"1869\":null,\"1870\":0.1789304467,\"1871\":0.1032722885,\"1872\":0.1484967278,\"1873\":0.1075104399,\"1874\":0.1530924367,\"1875\":0.1298651974,\"1876\":0.367324303,\"1877\":0.125427171,\"1878\":0.4259125798,\"1879\":0.4084313528,\"1880\":0.0986388681,\"1881\":0.224140709,\"1882\":0.1290087482,\"1883\":0.1249346579,\"1884\":0.145467465,\"1885\":0.1231030994,\"1886\":0.2232570741,\"1887\":null,\"1888\":0.1803560623,\"1889\":0.1711766156,\"1890\":0.4732162876,\"1891\":0.0,\"1892\":0.4067398676,\"1893\":0.1139770538,\"1894\":0.0935967948,\"1895\":0.1636212558,\"1896\":0.206687535,\"1897\":0.0913674075,\"1898\":0.2264463416,\"1899\":0.0594970789,\"1900\":0.1463253172,\"1901\":0.1492684943,\"1902\":null,\"1903\":0.1160273154,\"1904\":0.2051192146,\"1905\":0.1979348034,\"1906\":0.2043282313,\"1907\":0.1530921215,\"1908\":0.1604445361,\"1909\":0.1300560594,\"1910\":0.2500313083,\"1911\":0.0920749471,\"1912\":0.1410782677,\"1913\":0.1159663083,\"1914\":0.1572888451,\"1915\":0.249927649,\"1916\":0.2224673546,\"1917\":null,\"1918\":0.2692190559,\"1919\":0.2092727912,\"1920\":0.0921920235,\"1921\":0.1576094243,\"1922\":0.2109185299,\"1923\":0.1097888588,\"1924\":0.1963
[truncated: 3,870,736 more chars]
