# Supplementary material for: Dynamic Organellar Mapping in yeast reveals extensive protein localization changes during ER stress
Source: Nat Commun. 2025 Dec 2;16:10842. doi: 10.1038/s41467-025-66946-8 (PMC12672650; doi:10.1038/s41467-025-66946-8)
Supplement: Supplementary file 17 — Supplementary Data 14 [file 41467_2025_66946_MOESM17_ESM.zip › Supplementary Data 14/Steady State Maps/ProteinGroups_Yeast_Steady_State_Maps.txt]

Protein IDs	Majority protein IDs	Peptide counts (all)	Peptide counts (razor+unique)	Peptide counts (unique)	Protein names	Gene names	Fasta headers	Number of proteins	Peptides	Mol. weight [kDa]	Sequence length	Sequence lengths	LFQ intensity Map1_12k	LFQ intensity Map1_1k	LFQ intensity Map1_24k	LFQ intensity Map1_3k	LFQ intensity Map1_6k	LFQ intensity Map1_78k	LFQ intensity Map1_Cyt	LFQ intensity Map2_12k	LFQ intensity Map2_1k	LFQ intensity Map2_24k	LFQ intensity Map2_3k	LFQ intensity Map2_6k	LFQ intensity Map2_78k	LFQ intensity Map2_Cyt	LFQ intensity Map3_12k	LFQ intensity Map3_1k	LFQ intensity Map3_24k	LFQ intensity Map3_3k	LFQ intensity Map3_6k	LFQ intensity Map3_78k	LFQ intensity Map3_Cyt	LFQ intensity Map4_12k	LFQ intensity Map4_1k	LFQ intensity Map4_24k	LFQ intensity Map4_3k	LFQ intensity Map4_6k	LFQ intensity Map4_78k	LFQ intensity Map4_Cyt	LFQ intensity Map5_12k	LFQ intensity Map5_1k	LFQ intensity Map5_24k	LFQ intensity Map5_3k	LFQ intensity Map5_6k	LFQ intensity Map5_78k	LFQ intensity Map5_Cyt	LFQ intensity Map6_12k	LFQ intensity Map6_1k
A0A023PYF4	A0A023PYF4	2	2	2	Putative uncharacterized protein YER145C-A	YER145C-A	sp|A0A023PYF4|YE145_YEAST Uncharacterized protein YER145C-A OS=Saccharomyces cerevisiae (strain ATCC 204508 / S288c) OX=559292 GN=YER145C-A PE=3 SV=1	1	2	16.018	145	145	0	9906600	8919900	7251200	0	15662000	3412600	0	12082000	0	10247000	0	0	5563200	7440700	7972900	0	8316600	0	0	0	9090100	10786000	0	6718300	13365000	7691600	0	0	9394000	0	0	0	0	0	0	0
A5Z2X5	A5Z2X5	3	3	3	UPF0495 protein YPR010C-A	YPR010C-A	sp|A5Z2X5|YP010_YEAST UPF0495 protein YPR010C-A OS=Saccharomyces cerevisiae (strain ATCC 204508 / S288c) OX=559292 GN=YPR010C-A PE=3 SV=1	1	3	7.9021	72	72	23336000	687910000	0	1643500000	441270000	0	0	16295000	382980000	0	1496600000	373380000	0	0	33990000	969980000	0	1717300000	487400000	0	0	28119000	917740000	0	1387900000	509450000	0	0	28961000	778110000	0	1738500000	553040000	0	0	0	807090000
CON__A2A4G1;CON__P05784;CON__Q14525;CON__Q497I4	CON__A2A4G1	9;2;1;1	2;0;0;0	1;0;0;0				4	9	49.493	456	456;423;404;455	0	0	0	0	0	0	0	0	0	0	0	0	0	0	0	0	0	0	0	0	0	0	0	0	0	0	0	0	0	0	0	0	0	0	0	0	0
CON__ENSEMBL:ENSBTAP00000038253	CON__ENSEMBL:ENSBTAP00000038253	12	1	1				1	12	63.165	606	606	0	0	0	49901000	0	0	0	0	0	0	0	0	0	0	0	0	0	0	0	0	0	0	0	0	0	0	0	0	0	0	0	8616900	0	0	0	0	0
CON__ENSEMBL:ENSP00000377550;CON__P13646-1	CON__ENSEMBL:ENSP00000377550;CON__P13646-1	11;10	2;2	2;2			;	2	11	45.771	420	420;458	0	24285000	0	20786000	0	0	0	0	0	0	0	0	0	0	0	0	0	40055000	0	0	0	0	0	0	0	0	0	0	0	0	0	0	15659000	0	0	0	0
CON__O95678;CON__Q14CN4-1	CON__O95678	12;2	1;0	1;0				2	12	59.504	551	551;511	0	0	0	0	0	0	0	0	0	0	0	0	0	0	0	0	0	0	0	0	0	0	0	0	0	0	0	0	0	0	0	0	0	0	0	0	0
CON__P00761	CON__P00761	2	2	2				1	2	24.409	231	231	1277300000	789260000	1095200000	1171100000	1072600000	1391300000	898610000	1690500000	989040000	1179400000	1270000000	1305100000	1203600000	882170000	1773600000	756060000	1528200000	914990000	1252900000	2645200000	731160000	1446700000	738880000	1268000000	773600000	1443900000	1614300000	748180000	945540000	651070000	971790000	922640000	1044200000	1584000000	676320000	1105200000	924250000
CON__P02533;CON__Q61782	CON__P02533	26;3	15;2	3;1				2	26	51.621	472	472;93	45065000	14140000	61695000	11004000	69704000	22259000	0	89291000	206790000	147960000	17149000	16055000	34696000	3266600	38872000	10100000	45589000	69252000	26249000	0	0	0	89069000	8753800	0	0	12014000	7510300	62332000	29185000	69792000	25824000	0	0	23775000	70688000	9002400
CON__P02535-1	CON__P02535-1	11	2	1				1	11	57.769	570	570	0	0	0	16978000	0	0	0	0	0	0	12551000	0	0	0	0	0	0	0	0	0	0	0	0	0	0	0	0	0	0	0	0	0	15087000	0	0	0	0
CON__P02538;CON__P48668	CON__P02538;CON__P48668	29;26	20;17	2;1			;	2	29	60.044	564	564;564	20133000	0	0	0	120560000	0	3999400	92770000	114720000	99878000	0	0	0	4202000	0	18378000	2761900	51390000	42583000	0	0	0	59644000	28298000	0	28545000	0	10435000	64950000	14797000	30508000	4047600	16847000	17756000	49296000	49800000	0
CON__P02662	CON__P02662	1	1	1				1	1	22.975	199	199	0	0	0	0	0	0	0	0	0	0	0	0	0	0	101360000	0	0	0	0	0	0	0	0	0	0	0	0	0	0	0	0	0	0	31955000	0	0	0
CON__P02769	CON__P02769	4	4	4				1	4	69.293	607	607	0	0	0	0	0	0	14054000	0	0	0	0	0	0	0	0	0	0	0	0	0	10632000	0	0	0	42005000	0	0	17058000	0	0	0	0	0	0	0	0	0
CON__P04259	CON__P04259	28	1	1				1	28	59.998	564	564	0	0	0	0	0	0	0	0	0	0	0	0	0	0	0	0	0	0	0	0	0	0	0	0	0	0	0	0	0	0	0	0	0	0	0	0	0
CON__P04264	CON__P04264	41	41	28				1	41	66.017	644	644	575940000	215120000	255640000	215260000	260760000	201620000	176270000	1002500000	1017200000	996190000	228750000	92839000	209550000	196570000	76281000	376290000	50521000	622590000	415000000	17163000	49000000	121500000	917340000	171050000	187420000	246600000	417460000	236770000	513160000	561180000	388540000	414530000	123880000	461620000	408500000	878310000	244680000
CON__P08779;CON__Q9Z2K1;CON__Q3ZAW8	CON__P08779	27;9;9	24;7;7	14;3;3				3	27	51.267	473	473;469;474	27154000	11455000	8615800	6672700	151860000	0	6455800	43029000	194090000	111090000	8064200	0	0	3828100	0	11999000	0	83829000	12161000	0	0	0	75574000	19939000	0	7387000	13674000	6629400	38197000	6452100	54512000	858480	4770400	27442000	38419000	48877000	5864000
CON__P12035;CON__Q61726;CON__O43790;CON__Q6NT21;CON__P78385;CON__Q14533	CON__P12035	12;1;1;1;1;1	1;0;0;0;0;0	1;0;0;0;0;0				6	12	64.503	629	629;479;486;493;493;505	11084000	21669000	0	0	0	41466000	0	0	0	0	0	0	0	0	5889800	0	9215800	9570500	0	0	0	0	0	0	0	11354000	0	0	0	0	0	0	0	0	0	0	0
CON__P13645;CON__Q148H6	CON__P13645	28;3	27;3	15;0				2	28	59.51	593	593;464	325720000	118000000	151000000	127920000	188950000	161810000	101570000	806520000	509300000	450610000	164610000	54337000	84145000	140020000	55468000	188900000	63836000	359650000	227110000	10254000	17207000	70491000	383500000	112660000	97414000	164150000	126020000	124850000	313040000	334430000	238020000	303170000	78622000	315890000	168040000	488510000	144490000
CON__P13647	CON__P13647	26	12	3				1	26	62.378	590	590	2451200	0	0	0	8942300	0	1879400	26576000	58210000	27335000	0	0	0	0	3951000	0	0	18356000	13917000	0	0	0	48206000	0	0	4822800	0	11622000	19840000	24922000	17719000	16945000	6690500	13307000	25766000	29139000	0
CON__P15636	CON__P15636	7	7	7				1	7	68.124	653	653	1480100000	688230000	1401000000	835520000	1812600000	601550000	1371900000	1182800000	1273300000	1926800000	1349300000	1330000000	1407700000	1245400000	2043900000	854740000	1384600000	906140000	1644100000	2506100000	762370000	1524600000	1005100000	1748800000	752560000	1608200000	3441600000	1145400000	1511200000	700130000	1079800000	148460000	835240000	1106300000	640490000	1115800000	846770000
CON__P35527	CON__P35527	30	30	29				1	30	62.129	623	623	316440000	117360000	137610000	119350000	108230000	57087000	98713000	555920000	667200000	804320000	120620000	60962000	121580000	84570000	30868000	174560000	20960000	339430000	368750000	16610000	18022000	77906000	648550000	116230000	128040000	178980000	267060000	166810000	336780000	306960000	222840000	211150000	81818000	224790000	278000000	454680000	146910000
CON__P35908v2;CON__P35908	CON__P35908v2;CON__P35908	41;40	37;36	27;26			;	2	41	65.432	639	639;645	170370000	64165000	102140000	65482000	161660000	88715000	64694000	592280000	347290000	257080000	93975000	21195000	15147000	81457000	29024000	141520000	6125300	179820000	193510000	0	1246200	24906000	185380000	56350000	54410000	87053000	53817000	89706000	245380000	211230000	153950000	181870000	74583000	225570000	108990000	327880000	64997000
CON__Q01546	CON__Q01546	12	2	2				1	12	65.87	638	638	0	0	0	0	0	0	0	0	0	0	0	0	0	0	0	0	0	0	0	0	0	0	0	0	0	0	0	0	0	0	0	0	0	0	0	0	0
CON__Q04695	CON__Q04695	23	12	3				1	23	48.105	432	432	0	0	0	0	1263000	0	0	0	0	0	0	0	0	0	0	0	0	0	0	0	0	0	956070	0	1036500	0	0	0	0	0	0	0	0	0	0	957650	0
CON__Q2M2I5	CON__Q2M2I5	5	1	1				1	5	55.087	525	525	0	0	0	0	7858700	0	0	0	0	0	0	0	0	0	0	13954000	0	0	0	0	0	16027000	0	0	0	0	0	0	0	0	0	0	0	0	0	0	0
CON__Q5D862	CON__Q5D862	3	3	3				1	3	248.07	2391	2391	6802000	0	0	0	0	0	0	7170100	5075500	0	0	0	0	0	0	0	0	0	0	0	0	0	12074000	0	0	0	0	0	0	6282700	0	0	0	0	0	3489400	0
CON__Q5XKE5	CON__Q5XKE5	11	2	1				1	11	57.809	535	535	0	0	0	0	0	0	0	0	0	0	0	0	0	0	0	0	0	0	0	0	0	0	0	0	0	0	0	0	0	0	0	0	0	0	0	0	0
CON__Q6IME9	CON__Q6IME9	3	1	1				1	3	56.75	520	520	0	0	0	0	0	0	0	0	0	0	0	0	0	0	0	1105400	0	2862500	0	0	0	0	0	0	0	0	0	0	0	0	0	0	0	0	0	0	0
CON__Q9NSB2;CON__Q6ISB0	CON__Q9NSB2;CON__Q6ISB0	6;6	4;4	4;4			;	2	6	64.895	600	600;600	0	111370000	0	0	0	0	0	0	132250000	0	0	0	0	0	0	0	0	0	0	0	0	0	0	0	0	0	0	0	0	0	0	0	0	0	0	0	45704000
CON__Q7Z3Y7	CON__Q7Z3Y7	6	1	1				1	6	53.025	486	486	0	0	0	0	0	0	0	0	0	0	0	0	0	0	0	0	0	0	0	0	0	0	0	0	0	0	0	0	0	0	0	0	0	0	0	0	0
CON__Q7Z3Y8;CON__Q7Z3Y9	CON__Q7Z3Y8	5;2	1;1	0;0				2	5	49.823	459	459;468	0	0	0	0	0	0	0	0	0	0	0	0	0	0	0	0	0	0	0	0	0	0	0	0	0	0	0	0	0	0	0	0	0	0	0	0	0
CON__Q7Z3Z0	CON__Q7Z3Z0	5	2	2				1	5	49.317	450	450	0	0	0	0	0	0	0	0	0	0	0	0	0	0	0	0	0	20138000	0	0	0	0	0	0	0	68985000	0	0	87351000	0	0	0	0	76701000	0	0	0
CON__Q86YZ3	CON__Q86YZ3	1	1	1				1	1	282.39	2850	2850	23010000	0	0	0	0	0	0	0	29386000	0	0	0	0	0	0	0	0	0	0	0	0	0	23108000	0	0	0	0	0	14012000	0	0	20990000	0	0	12035000	27650000	10314000
CON__Q922U2	CON__Q922U2	19	1	1				1	19	61.766	580	580	59542000	102470000	65898000	53090000	19730000	0	0	0	0	0	0	0	0	0	0	0	0	0	0	0	0	49519000	0	54748000	0	0	0	0	0	0	0	0	0	183960000	0	0	48223000
CON__Q99PS0	CON__Q99PS0	2	1	1				1	2	48.026	422	422	0	0	0	0	0	0	0	0	0	0	0	0	0	0	0	0	0	0	0	0	0	0	0	0	0	0	0	0	0	0	0	0	0	0	0	0	0
CON__Q9C075	CON__Q9C075	3	2	2				1	3	48.131	422	422	0	23685000	0	42723000	23338000	133670000	0	0	0	59247000	0	0	0	0	0	0	0	0	0	109090000	0	0	0	0	0	0	0	0	0	0	0	0	0	0	0	0	0
D6VTK4	D6VTK4	11	11	11	Pheromone alpha factor receptor	STE2	sp|D6VTK4|STE2_YEAST Pheromone alpha factor receptor OS=Saccharomyces cerevisiae (strain ATCC 204508 / S288c) OX=559292 GN=STE2 PE=1 SV=2	1	11	47.848	431	431	480770000	234910000	212790000	192780000	333350000	11916000	0	439410000	210900000	263160000	123810000	305720000	11020000	0	362480000	234610000	168560000	94728000	220550000	0	4344100	385490000	187660000	183700000	85794000	273840000	12619000	4539100	365450000	117540000	242230000	133360000	213290000	13510000	3337800	459430000	197010000
D6W196	D6W196	13	13	13	Truncated non-functional calcium-binding mitochondrial carrier SAL1-1	SAL1	sp|D6W196|CMC1_YEAST Truncated non-functional calcium-binding mitochondrial carrier SAL1-1 OS=Saccharomyces cerevisiae (strain ATCC 204508 / S288c) OX=559292 GN=SAL1 PE=1 SV=2	1	13	55.714	494	494	0	46292000	0	57656000	14795000	0	0	0	33880000	0	45930000	10615000	0	0	0	47368000	0	44552000	16833000	0	0	0	39304000	0	50047000	10780000	0	0	0	38810000	0	55292000	14058000	0	0	0	37515000
O13297	O13297	24	24	24	mRNA-capping enzyme subunit beta	CET1	sp|O13297|CET1_YEAST mRNA-capping enzyme subunit beta OS=Saccharomyces cerevisiae (strain ATCC 204508 / S288c) OX=559292 GN=CET1 PE=1 SV=2	1	24	61.849	549	549	38184000	54992000	41640000	41922000	35857000	35641000	53356000	34254000	58369000	37624000	49790000	39931000	35757000	55128000	30253000	42555000	40992000	16608000	34026000	43734000	52417000	33118000	46701000	45218000	23478000	36452000	38086000	52444000	36100000	62891000	60245000	37204000	34521000	65985000	53150000	42037000	59387000
O13329	O13329	16	16	16	DNA replication fork-blocking protein FOB1	FOB1	sp|O13329|FOB1_YEAST DNA replication fork-blocking protein FOB1 OS=Saccharomyces cerevisiae (strain ATCC 204508 / S288c) OX=559292 GN=FOB1 PE=1 SV=2	1	16	65.318	566	566	84194000	31555000	87457000	45578000	60213000	76354000	2207200	95452000	48708000	72715000	52859000	91691000	36278000	6626000	91389000	28439000	103060000	21836000	43991000	80845000	2459000	96818000	44770000	91875000	46849000	76215000	33955000	3151400	78980000	38215000	84796000	33910000	73696000	74931000	9875200	73813000	35087000
O13516	O13516	21	2	2	40S ribosomal protein S9-A	RPS9A	sp|O13516|RS9A_YEAST 40S ribosomal protein S9-A OS=Saccharomyces cerevisiae (strain ATCC 204508 / S288c) OX=559292 GN=RPS9A PE=1 SV=3	1	21	22.443	197	197	120690000	173290000	288980000	130550000	85719000	887800000	119480000	204380000	157350000	216490000	96071000	85833000	571250000	170620000	106220000	98787000	211760000	125440000	105770000	484660000	98553000	111650000	97909000	155060000	89641000	66421000	414420000	129030000	113750000	130890000	357580000	82224000	81371000	448750000	161360000	114200000	133940000
O13525	O13525	10	10	10	Ubiquinone biosynthesis protein COQ4, mitochondrial	COQ4	sp|O13525|COQ4_YEAST Ubiquinone biosynthesis protein COQ4, mitochondrial OS=Saccharomyces cerevisiae (strain ATCC 204508 / S288c) OX=559292 GN=COQ4 PE=1 SV=2	1	10	38.627	335	335	0	71896000	0	85199000	23490000	0	0	0	64143000	0	85934000	20917000	0	0	0	89566000	0	97376000	29280000	0	0	0	75986000	0	104050000	19533000	0	0	0	85507000	0	96009000	46055000	0	0	0	72607000
O13535	O13535	88	6	1	Transposon Ty1-H Gag-Pol polyprotein;Capsid protein;Ty1 protease;Integrase;Reverse transcriptase/ribonuclease H	TY1B-H	sp|O13535|YH11B_YEAST Transposon Ty1-H Gag-Pol polyprotein OS=Saccharomyces cerevisiae (strain ATCC 204508 / S288c) OX=559292 GN=TY1B-H PE=3 SV=1	1	88	202.81	1793	1793	114160000	68405000	24555000	64870000	64491000	70830000	17282000	130710000	47440000	92275000	54186000	67085000	66674000	16007000	69972000	47965000	79112000	43652000	43467000	0	11158000	85025000	57072000	117220000	49037000	63694000	60657000	0	78590000	48277000	124860000	48819000	39920000	61996000	0	93630000	45127000
2044755;2044756;2044757;2044758;2044759;2044760;2044761;2044762;2044763;2044764;2044765;2044766;2044767;2044768;2044769;2057076;2057077;2057078;2057079;2057080;2057081;2057082;2057083;2057084;2057085;2057086;2057087;2057088;2057089;2057090;2057091;2057092;2057093;2057094;2057095;2057096;2057097;2057098;2057099;2057100;2057101;2057102;2057103;2057104;2057105;2057106;2057107;2057108;2057109;2057110…	47279;49446;148109;148171;224279;242116;337694;399225;419469;445616;459652;459697;463181;467009;532569;532646;622689;634341;637477;660102;694741;795401;807723;947916;956712;959710;1000634;1032172;1051266;1109172;1114588;1137414;1137416;1142162;1142193;1168358;1178620;1220340;1232464;1248454;1301055;1307869;1307948;1315348;1348408;1356668;1365378;1370970;1370997;1422116;1431775;1431844;1448637;145…	41;42;43;44;45;46;47;48;49;50;51	1;174;287;297;352;639;773;1408;1443;1523;1775	-1
O13539	O13539	11	11	11	THO complex subunit THP2	THP2	sp|O13539|THP2_YEAST THO complex subunit THP2 OS=Saccharomyces cerevisiae (strain ATCC 204508 / S288c) OX=559292 GN=THP2 PE=1 SV=1	1	11	30.299	261	261	36912000	35574000	40411000	22274000	41788000	53987000	22896000	35632000	17490000	57165000	23391000	25174000	58596000	17347000	35955000	29478000	56232000	26961000	30967000	100030000	15012000	33074000	35302000	55252000	27993000	26121000	56721000	19174000	31241000	65749000	48494000	31959000	30847000	54366000	18834000	24870000	51381000
O13541	O13541	1	1	1	Putative uncharacterized protein YLR280C	YLR280C	sp|O13541|YL280_YEAST Putative uncharacterized protein YLR280C OS=Saccharomyces cerevisiae (strain ATCC 204508 / S288c) OX=559292 GN=YLR280C PE=5 SV=1	1	1	12.951	116	116	0	29796000	0	43490000	0	0	0	0	0	0	53200000	0	0	0	0	46018000	0	0	0	0	0	0	61333000	0	56712000	59291000	0	0	0	114350000	0	99943000	0	0	0	0	24154000
O13547	O13547	4	4	4	Covalently-linked cell wall protein 14	CCW14	sp|O13547|CCW14_YEAST Covalently-linked cell wall protein 14 OS=Saccharomyces cerevisiae (strain ATCC 204508 / S288c) OX=559292 GN=CCW14 PE=1 SV=1	1	4	23.268	238	238	1396400000	1049200000	941370000	653210000	1275500000	262650000	189960000	1287800000	686180000	1055100000	776040000	1359400000	195840000	167410000	1542300000	952510000	917880000	666850000	1232100000	241510000	177570000	1459600000	772350000	884230000	458200000	1273900000	285390000	177570000	1528900000	676740000	1578500000	740450000	1136200000	272300000	188780000	1631000000	893220000
O13563-2;O13563	O13563-2;O13563	7;7	7;7	7;7	26S proteasome regulatory subunit RPN13	RPN13	sp|O13563-2|RPN13_YEAST Isoform 2 of 26S proteasome regulatory subunit RPN13 OS=Saccharomyces cerevisiae (strain ATCC 204508 / S288c) OX=559292 GN=RPN13;sp|O13563|RPN13_YEAST 26S proteasome regulatory subunit RPN13 OS=Saccharomyces cerevisiae (strain ATCC	2	7	17.684	154	154;156	70858000	156350000	69663000	130500000	107380000	71000000	160610000	99518000	133530000	98635000	117050000	93264000	61065000	212810000	68421000	133250000	75580000	103380000	107630000	66972000	215930000	80188000	111870000	102630000	94291000	104440000	77160000	188870000	70067000	109820000	63326000	107180000	96215000	49451000	188830000	88065000	143260000
O13585	O13585	15	15	15	Dilute domain-containing protein YPR089W		sp|O13585|YP089_YEAST Dilute domain-containing protein YPR089W OS=Saccharomyces cerevisiae (strain ATCC 204508 / S288c) OX=559292 GN=YPR089W PE=1 SV=2	1	15	102.58	888	888	26288000	13616000	37205000	7260700	19498000	88290000	35442000	26977000	0	38665000	5335700	24038000	108920000	33987000	20917000	12732000	36999000	12888000	14952000	98643000	28155000	20155000	11393000	29325000	13498000	15037000	65917000	35249000	24300000	10146000	27960000	13966000	16282000	79420000	34426000	17536000	19403000
O14455	O14455	10	10	3	60S ribosomal protein L36-B	RPL36B	sp|O14455|RL36B_YEAST 60S ribosomal protein L36-B OS=Saccharomyces cerevisiae (strain ATCC 204508 / S288c) OX=559292 GN=RPL36B PE=1 SV=3	1	10	11.135	100	100	4513600000	2938100000	8032100000	3318800000	3280600000	21003000000	3659200000	4287400000	2770300000	7020800000	2229900000	2655600000	19006000000	3819800000	4068200000	3062900000	7508400000	2543200000	2558900000	19237000000	3609800000	4511900000	3085800000	7572200000	2636900000	2540200000	20722000000	3707900000	4718700000	3519000000	7946800000	2457800000	2644600000	20563000000	3248800000	5817400000	4083000000
O14467	O14467	15	15	15	Multiprotein-bridging factor 1	MBF1	sp|O14467|MBF1_YEAST Multiprotein-bridging factor 1 OS=Saccharomyces cerevisiae (strain ATCC 204508 / S288c) OX=559292 GN=MBF1 PE=1 SV=2	1	15	16.403	151	151	1580900000	1233100000	2554900000	1273000000	1040500000	4192200000	799390000	2014500000	1353300000	2952300000	971420000	1072200000	4360800000	778880000	1727700000	1328100000	2493300000	1055300000	1167500000	3908100000	688300000	1866300000	1313500000	2669200000	1017000000	1279800000	4746900000	788760000	2102000000	1191100000	3503400000	1095500000	1062200000	4977100000	744230000	2591100000	1258800000
O43137	O43137	6	6	6	Uncharacterized protein YBR085C-A	YBR085C-A	sp|O43137|YB085_YEAST Uncharacterized protein YBR085C-A OS=Saccharomyces cerevisiae (strain ATCC 204508 / S288c) OX=559292 GN=YBR085C-A PE=1 SV=1	1	6	9.4044	85	85	46440000	41649000	55114000	48862000	44926000	15100000	162050000	51833000	30948000	50627000	42684000	51999000	0	187780000	55856000	44759000	53239000	51587000	61167000	14263000	205610000	66087000	36958000	65567000	61099000	56581000	18565000	187600000	81159000	29887000	60823000	59507000	45705000	13985000	195960000	50350000	50729000
O60200	O60200	4	4	4	Mitochondrial distribution and morphology protein 35	MDM35	sp|O60200|MDM35_YEAST Mitochondrial distribution and morphology protein 35 OS=Saccharomyces cerevisiae (strain ATCC 204508 / S288c) OX=559292 GN=MDM35 PE=1 SV=3	1	4	9.7119	86	86	0	115900000	0	135890000	42276000	0	0	0	149770000	0	136370000	46295000	0	0	0	148740000	0	165490000	83867000	0	0	0	123800000	0	178120000	38703000	0	0	0	145110000	0	148560000	67201000	0	0	0	125470000
P0CX58;P0CX57;O74302;Q12470;Q04706	P0CX58;P0CX57;O74302;Q12470;Q04706	21;21;21;19;19	2;2;2;2;2	0;0;0;0;0	Transposon Ty1-PR1 Gag polyprotein;Capsid protein;Gag-p4;Transposon Ty1-A Gag polyprotein;Capsid protein;Gag-p4;Transposon Ty1-DR4 Gag polyprotein;Capsid protein;Gag-p4;Transposon Ty1-NL2 Gag polyprotein;Capsid protein;Gag-p4;Transposon Ty1-ML1 Gag polyprotein;Capsid protein;Gag-p4	TY1A-PR1;TY1A-A;TY1A-DR4;TY1A-NL2;TY1A-ML1	sp|P0CX58|YP12A_YEAST Transposon Ty1-PR1 Gag polyprotein OS=Saccharomyces cerevisiae (strain ATCC 204508 / S288c) OX=559292 GN=TY1A-PR1 PE=2 SV=1;sp|P0CX57|YA11A_YEAST Transposon Ty1-A Gag polyprotein OS=Saccharomyces cerevisiae (strain ATCC 204508 / S288c	5	21	49.072	440	440;440;440;440;440	488330000	181950000	520230000	177960000	211990000	85176000	16686000	266810000	178200000	535920000	175900000	170720000	199640000	0	369850000	204540000	450540000	149110000	197500000	143560000	18742000	354660000	221670000	441770000	207850000	210330000	229950000	16400000	270000000	207550000	467220000	133010000	221060000	175230000	28199000	462950000	267880000
O74700	O74700	6	6	6	Mitochondrial import inner membrane translocase subunit TIM9	TIM9	sp|O74700|TIM9_YEAST Mitochondrial import inner membrane translocase subunit TIM9 OS=Saccharomyces cerevisiae (strain ATCC 204508 / S288c) OX=559292 GN=TIM9 PE=1 SV=1	1	6	10.202	87	87	95443000	2236800000	88893000	2697000000	590080000	25000000	133450000	94193000	2090400000	78216000	2361800000	587280000	28333000	107820000	102530000	2506100000	74175000	2709100000	717620000	34148000	103300000	98557000	2119200000	68224000	2110100000	688160000	0	92493000	109800000	2250100000	84530000	2518300000	864260000	3028100	90114000	87447000	1915500000
O75012	O75012	3	3	3	37S ribosomal protein MRP10, mitochondrial	MRP10	sp|O75012|MRP10_YEAST 37S ribosomal protein MRP10, mitochondrial OS=Saccharomyces cerevisiae (strain ATCC 204508 / S288c) OX=559292 GN=MRP10 PE=1 SV=1	1	3	10.69	95	95	0	82816000	0	139900000	25545000	0	0	0	173920000	0	87990000	0	0	0	0	86906000	0	125610000	23492000	0	0	0	94639000	0	129700000	35969000	0	0	0	119230000	0	159080000	31770000	0	0	0	99998000
O94742	O94742	4	4	4	26S proteasome complex subunit SEM1	SEM1	sp|O94742|SEM1_YEAST 26S proteasome complex subunit SEM1 OS=Saccharomyces cerevisiae (strain ATCC 204508 / S288c) OX=559292 GN=SEM1 PE=1 SV=1	1	4	10.386	89	89	72400000	94555000	67099000	80882000	89410000	43056000	93017000	73295000	63835000	60115000	73137000	96902000	45520000	100570000	55511000	91163000	62573000	73830000	66134000	58541000	86167000	85346000	87294000	58276000	72738000	94646000	57599000	97786000	76871000	69068000	63243000	93034000	73543000	50001000	113110000	66472000	95462000
P00044	P00044	9	9	7	Cytochrome c iso-1	CYC1	sp|P00044|CYC1_YEAST Cytochrome c isoform 1 OS=Saccharomyces cerevisiae (strain ATCC 204508 / S288c) OX=559292 GN=CYC1 PE=1 SV=2	1	9	12.182	109	109	80368000	1408400000	118470000	1413400000	339300000	337610000	106140000	132630000	1341600000	133330000	1572900000	288330000	342590000	141150000	123080000	1102000000	127770000	1582100000	433040000	285050000	96113000	112030000	1106700000	107340000	1689900000	504830000	217520000	84174000	64526000	1176200000	94315000	1446400000	472490000	223930000	73721000	94718000	1172100000
P00045;CON__P62894	P00045	5;1	3;0	3;0	Cytochrome c iso-2	CYC7	sp|P00045|CYC7_YEAST Cytochrome c isoform 2 OS=Saccharomyces cerevisiae (strain ATCC 204508 / S288c) OX=559292 GN=CYC7 PE=1 SV=1	2	5	12.532	113	113;105	0	59889000	0	85927000	0	0	0	0	0	0	76550000	0	0	0	0	0	0	0	0	0	0	0	0	0	0	0	0	0	0	0	0	0	0	0	0	0	84244000
P00127	P00127	6	6	6	Cytochrome b-c1 complex subunit 6	QCR6	sp|P00127|QCR6_YEAST Cytochrome b-c1 complex subunit 6, mitochondrial OS=Saccharomyces cerevisiae (strain ATCC 204508 / S288c) OX=559292 GN=QCR6 PE=1 SV=2	1	6	17.257	147	147	0	974060000	0	1011200000	303150000	0	14152000	2635600	415850000	0	532110000	142320000	0	7265100	31500000	794020000	0	889590000	538430000	0	9976200	0	525600000	7846900	634580000	192930000	0	11938000	21884000	726940000	0	571080000	358180000	0	8226600	16146000	679180000
P00128	P00128	13	13	13	Cytochrome b-c1 complex subunit 7	QCR7	sp|P00128|QCR7_YEAST Cytochrome b-c1 complex subunit 7, mitochondrial OS=Saccharomyces cerevisiae (strain ATCC 204508 / S288c) OX=559292 GN=QCR7 PE=1 SV=2	1	13	14.565	127	127	2377300	1608400000	0	2131400000	534360000	0	0	2509000	1712800000	1597700	2098900000	472910000	0	11247000	13068000	1243300000	0	2579600000	462560000	0	0	3536700	1785900000	0	1627200000	463570000	0	0	3705700	1627900000	0	1793600000	684150000	0	0	5951600	1620300000
P00175	P00175	10	10	10	Cytochrome b2, mitochondrial	CYB2	sp|P00175|CYB2_YEAST L-lactate dehydrogenase (cytochrome) OS=Saccharomyces cerevisiae (strain ATCC 204508 / S288c) OX=559292 GN=CYB2 PE=1 SV=1	1	10	65.539	591	591	0	20056000	0	35041000	5037900	0	0	0	23977000	0	31850000	7137000	0	0	0	46053000	0	48870000	22759000	0	0	0	35426000	0	44306000	11704000	0	0	0	34410000	0	48512000	0	0	0	0	31242000
P00330	P00330	30	30	19	Alcohol dehydrogenase 1	ADH1	sp|P00330|ADH1_YEAST Alcohol dehydrogenase 1 OS=Saccharomyces cerevisiae (strain ATCC 204508 / S288c) OX=559292 GN=ADH1 PE=1 SV=5	1	30	36.849	348	348	9005400000	7796200000	8529800000	9027500000	7425100000	1866300000	20946000000	9700400000	6606000000	7880000000	7528900000	7463200000	2569000000	21575000000	7373400000	7991200000	6605700000	8257400000	8326300000	2418100000	21386000000	8204500000	7218900000	7690700000	9221800000	7023900000	3215200000	21308000000	7888000000	7334800000	6170000000	7924300000	6143000000	2251000000	22388000000	8086700000	8524300000
P00331	P00331	14	4	4	Alcohol dehydrogenase 2	ADH2	sp|P00331|ADH2_YEAST Alcohol dehydrogenase 2 OS=Saccharomyces cerevisiae (strain ATCC 204508 / S288c) OX=559292 GN=ADH2 PE=1 SV=3	1	14	36.731	348	348	0	0	0	0	0	153310000	18340000	0	0	0	0	0	185590000	0	0	16732000	0	0	0	0	11600000	0	0	62660000	0	0	0	37697000	0	0	0	0	0	0	34908000	0	0
P00358	P00358	38	7	6	Glyceraldehyde-3-phosphate dehydrogenase 2	TDH2	sp|P00358|G3P2_YEAST Glyceraldehyde-3-phosphate dehydrogenase 2 OS=Saccharomyces cerevisiae (strain ATCC 204508 / S288c) OX=559292 GN=TDH2 PE=1 SV=3	1	38	35.846	332	332	2664500000	3127800000	3980200000	1988100000	3272700000	1733500000	11065000000	3802900000	2604300000	3834200000	2984600000	2848100000	2117500000	8252600000	3383000000	2843200000	3301100000	4055000000	3784300000	1322200000	10326000000	3559400000	3019200000	3846900000	3512300000	3415900000	1721800000	9808100000	3200200000	2487800000	2497200000	3012200000	2678700000	1650000000	8022200000	2853800000	3619700000
190;2107191;2107192;2107193;2107194;2107195;2107196;2107197;2107198;2107199;2107200	142939;386060;386088;456400;456466;679169;707106;707169;709388;750645;908373;951623;965297;965560;1106972;1106988;1169343;1169518;1194432;1380718;1728823;1845547;1845553;1869009;1923809;1944916;1945037;1968820;1969112;2002201;2002400;2006852;2006996;2038432;2038546;2047783;2047883;2107193	65;66;67;68;69;70	44;128;131;173;179;229	-1
P00359	P00359	44	44	12	Glyceraldehyde-3-phosphate dehydrogenase 3	TDH3	sp|P00359|G3P3_YEAST Glyceraldehyde-3-phosphate dehydrogenase 3 OS=Saccharomyces cerevisiae (strain ATCC 204508 / S288c) OX=559292 GN=TDH3 PE=1 SV=3	1	44	35.746	332	332	25292000000	24517000000	25707000000	27406000000	22559000000	13085000000	53371000000	30251000000	21832000000	25515000000	23207000000	22184000000	14092000000	61946000000	20097000000	22877000000	20764000000	24032000000	23472000000	12247000000	51634000000	24435000000	20795000000	21806000000	23613000000	21477000000	15745000000	52510000000	23930000000	19751000000	19470000000	23365000000	17632000000	13483000000	47748000000	24328000000	25991000000
0;2038541;2038542;2038543;2038549;2038550;2038551;2038552;2038553;2038554;2038555;2038556;2038557;2038558;2038559;2038560;2038561;2038562;2038563;2038564;2038565;2038566;2038567;2038568;2038569;2038570;2038571;2038572;2038573;2038574;2038575;2038576;2038577;2038578;2038579;2038580;2038581;2038582;2038583;2038584;2038585;2038586;2038587;2038588;2038589;2038590;2038591;2038592;2038593;2038594;20385…	142939;260203;386060;386088;456400;456466;679133;707106;707169;709581;709689;747200;751219;751420;751513;908373;936019;965297;965560;1106972;1106988;1169343;1169518;1194432;1728823;1845547;1845553;1869009;1923429;1923475;1944916;1945037;1968820;1969112;2002201;2002400;2006852;2006996;2038432;2038555;2038593;2047783;2047883;2107193	65;66;67;71;72	44;128;131;173;229	-1
P00360	P00360	26	9	9	Glyceraldehyde-3-phosphate dehydrogenase 1	TDH1	sp|P00360|G3P1_YEAST Glyceraldehyde-3-phosphate dehydrogenase 1 OS=Saccharomyces cerevisiae (strain ATCC 204508 / S288c) OX=559292 GN=TDH1 PE=1 SV=3	1	26	35.75	332	332	12777000	12771000	12711000	7908800	9001200	0	43205000	12886000	0	16943000	17062000	0	10455000	72573000	12191000	7933700	13534000	7841900	0	8601900	38990000	18001000	8401200	16362000	8726100	11321000	13328000	46871000	17290000	7611700	0	11620000	0	12273000	38374000	14016000	12917000
P00401	P00401	4	3	3	Cytochrome c oxidase subunit 1	COX1	sp|P00401|COX1_YEAST Cytochrome c oxidase subunit 1 OS=Saccharomyces cerevisiae (strain ATCC 204508 / S288c) OX=559292 GN=COX1 PE=1 SV=2	1	4	58.797	534	534	0	823420000	0	223640000	218020000	0	0	0	483350000	0	950210000	246280000	0	0	0	811790000	0	1136300000	284030000	0	0	0	813970000	0	900200000	274910000	0	0	14359000	655630000	0	1040900000	298300000	0	0	11277000	536510000
P00410	P00410	9	9	9	Cytochrome c oxidase subunit 2	COX2	sp|P00410|COX2_YEAST Cytochrome c oxidase subunit 2 OS=Saccharomyces cerevisiae (strain ATCC 204508 / S288c) OX=559292 GN=COX2 PE=1 SV=1	1	9	28.567	251	251	0	1344200000	0	1387300000	393450000	0	0	0	679330000	0	1439000000	343630000	0	0	11920000	1728600000	0	1251100000	437670000	0	0	4569600	1150800000	5742400	2055000000	466260000	0	0	1911400	1550700000	0	2276800000	500710000	7699900	0	17444000	1292400000
P00424	P00424	8	8	7	Cytochrome c oxidase polypeptide 5A, mitochondrial	COX5A	sp|P00424|COX5A_YEAST Cytochrome c oxidase subunit 5A, mitochondrial OS=Saccharomyces cerevisiae (strain ATCC 204508 / S288c) OX=559292 GN=COX5A PE=1 SV=1	1	8	17.14	153	153	0	583940000	0	751200000	241050000	0	0	0	576750000	0	720510000	237840000	0	0	5495300	716300000	0	811730000	241890000	0	0	4185800	681780000	0	751280000	226260000	0	0	5129200	616520000	0	828830000	275420000	0	0	0	588850000
P00425	P00425	4	3	3	Cytochrome c oxidase polypeptide 5B, mitochondrial	COX5B	sp|P00425|COX5B_YEAST Cytochrome c oxidase subunit 5B, mitochondrial OS=Saccharomyces cerevisiae (strain ATCC 204508 / S288c) OX=559292 GN=COX5B PE=1 SV=3	1	4	17.197	151	151	0	68536000	0	94608000	23519000	0	0	0	71012000	0	87256000	26188000	0	0	0	82753000	0	106970000	38488000	0	0	0	93641000	0	84083000	28357000	0	0	0	74803000	0	112040000	0	0	0	0	45045000
P00427	P00427	13	13	13	Cytochrome c oxidase subunit 6, mitochondrial	COX6	sp|P00427|COX6_YEAST Cytochrome c oxidase subunit 6, mitochondrial OS=Saccharomyces cerevisiae (strain ATCC 204508 / S288c) OX=559292 GN=COX6 PE=1 SV=1	1	13	17.341	148	148	4499200	1347800000	0	1501200000	489950000	0	0	4598200	1081200000	0	1572300000	401440000	0	0	13174000	1343500000	0	1826600000	512630000	0	0	11949000	1237600000	0	1543000000	463410000	0	0	11493000	1328900000	0	1970700000	609720000	0	0	8854700	1461900000
P00431	P00431	22	22	22	Cytochrome c peroxidase, mitochondrial	CCP1	sp|P00431|CCPR_YEAST Cytochrome c peroxidase, mitochondrial OS=Saccharomyces cerevisiae (strain ATCC 204508 / S288c) OX=559292 GN=CCP1 PE=1 SV=2	1	22	40.352	361	361	16224000	607320000	9346200	759740000	154110000	0	60860000	14496000	569150000	9866300	608040000	129300000	0	64215000	7733600	637350000	1576700	812830000	186500000	0	49549000	16553000	639340000	1403100	810260000	203180000	0	48474000	17893000	772310000	699360	939520000	231600000	0	39781000	18965000	551880000
P00445	P00445	20	20	20	Superoxide dismutase [Cu-Zn]	SOD1	sp|P00445|SODC_YEAST Superoxide dismutase [Cu-Zn] OS=Saccharomyces cerevisiae (strain ATCC 204508 / S288c) OX=559292 GN=SOD1 PE=1 SV=2	1	20	15.854	154	154	1123600000	1074100000	1220500000	1499500000	1118800000	220340000	3628300000	1334600000	1024100000	1055100000	1224300000	1090600000	281950000	3739100000	833320000	1097500000	912120000	1287400000	1195900000	266780000	3554300000	1157600000	1015800000	970920000	1315900000	1053100000	339810000	3254800000	1266000000	1229200000	890870000	1645500000	1019100000	278840000	3548200000	1242900000	1506200000
P00447	P00447	10	10	10	Superoxide dismutase [Mn], mitochondrial	SOD2	sp|P00447|SODM_YEAST Superoxide dismutase [Mn], mitochondrial OS=Saccharomyces cerevisiae (strain ATCC 204508 / S288c) OX=559292 GN=SOD2 PE=1 SV=1	1	10	25.774	233	233	0	1301100000	0	1015300000	415710000	0	2734300	0	496070000	0	461250000	359460000	0	0	18517000	1273600000	0	1383800000	499630000	0	1973400	21438000	1422600000	0	1418100000	394530000	0	2503700	33971000	2659400000	43371000	2394400000	1137700000	24037000	0	10907000	346260000
P00498	P00498	19	19	19	ATP phosphoribosyltransferase	HIS1	sp|P00498|HIS1_YEAST ATP phosphoribosyltransferase OS=Saccharomyces cerevisiae (strain ATCC 204508 / S288c) OX=559292 GN=HIS1 PE=1 SV=1	1	19	32.266	297	297	316760000	246550000	295110000	295480000	244090000	69668000	1050900000	337590000	200180000	306360000	267830000	254570000	91394000	958880000	224760000	245090000	229280000	280940000	266520000	77279000	892550000	288510000	229780000	289090000	285800000	259090000	107410000	900580000	304270000	237330000	225960000	289990000	221530000	73163000	866280000	283230000	293060000
P00546	P00546	21	21	18	Cyclin-dependent kinase 1	CDC28	sp|P00546|CDK1_YEAST Cyclin-dependent kinase 1 OS=Saccharomyces cerevisiae (strain ATCC 204508 / S288c) OX=559292 GN=CDC28 PE=1 SV=1	1	21	34.061	298	298	124500000	87181000	118860000	94373000	113520000	122840000	86797000	122980000	88207000	117920000	81674000	117280000	138630000	90913000	132450000	75234000	134070000	78798000	103520000	145490000	74021000	128040000	72733000	139390000	80712000	104040000	145950000	84387000	158860000	82547000	160250000	88504000	110570000	149570000	71975000	153470000	80951000
P00549	P00549	49	49	46	Pyruvate kinase 1	CDC19	sp|P00549|KPYK1_YEAST Pyruvate kinase 1 OS=Saccharomyces cerevisiae (strain ATCC 204508 / S288c) OX=559292 GN=CDC19 PE=1 SV=2	1	49	54.544	500	500	9965700000	9136800000	9943900000	10756000000	8003200000	3450800000	26461000000	10986000000	7868000000	9703100000	8921000000	8174100000	4162700000	28313000000	8259300000	8817800000	8308100000	9285600000	9146500000	3913100000	24676000000	9601300000	7679700000	8995700000	9175900000	7855300000	4884600000	24865000000	9350300000	7505300000	7572400000	8725000000	6485500000	3639300000	24987000000	9222200000	9539200000
833;1990834;1990835;1990836;1990837;1990838;1990839;1990840;1990841;1990842;1990843;1990844;1990845;1990846;1990847;1990848;1990849;1990850;1990851;1990852;1990853;1990854;1990855;1990856;1990857;1990858;1990859;1990860;1990861;1990862;1990863;1990864;1990865;1990866;1990867;1990868;1990869;1990870;1990871;1990872;1990873;1990874;1990875;1990876;1990877;1990878;1990879;1990880;1990881;1990882;199…	29733;36872;42161;57486;65603;230305;329627;423768;465413;465459;592512;592609;594651;648117;677174;677288;680515;680673;772331;812770;813811;842828;845513;845589;933005;957412;1175138;1175253;1241542;1275049;1304337;1406067;1406076;1419812;1420040;1421310;1558346;1558429;1558535;1703221;1703263;1726516;1726662;1761101;1806917;1807034;1826558;1990809;1991001	87;88;89;90;91;92;93;94	50;109;126;209;261;330;348;368	-1
P00560	P00560	46	46	46	Phosphoglycerate kinase	PGK1	sp|P00560|PGK_YEAST Phosphoglycerate kinase OS=Saccharomyces cerevisiae (strain ATCC 204508 / S288c) OX=559292 GN=PGK1 PE=1 SV=2	1	46	44.738	416	416	8612900000	4949300000	8584300000	7229600000	8121600000	9629900000	14006000000	9584200000	4384500000	7620700000	5974900000	8023500000	9109000000	14027000000	7888800000	4866200000	7778100000	5502900000	8054600000	9291500000	13449000000	8211600000	4274800000	7869700000	5556500000	7780100000	9888000000	12862000000	9247100000	4322100000	8082900000	5552500000	7783900000	9386500000	13321000000	9422000000	4993600000
064727;2064728;2064729;2064730;2064731;2064732;2064733;2064734;2064735;2064736;2064737;2064738;2064739;2064740;2064741;2064742;2064743;2064744;2064745;2064746;2064747;2064748;2064749;2064750;2064751;2064752;2064753;2064754;2064755;2064756;2064757;2064758;2064759;2064760;2064761;2064762;2064763;2064764;2064765;2064766;2064767;2064768;2064769;2064770;2064771;2064772;2064773;2064774;2064775;2064776;…	4767;4845;36727;50390;66470;72999;77668;118057;121462;300377;353703;353866;398914;398961;400961;553014;676725;697968;864265;876422;876539;897453;963436;967738;1016414;1016496;1163987;1164003;1664970;1665296;1779369;1855570;1855597;1880352;1880473;1885268;1885445;1900093;1937366;1937454;2064611;2064683;2064791;2100593;2111291;2114245	95;96	174;238	-1
P00572	P00572	5	5	5	Thymidylate kinase	CDC8	sp|P00572|KTHY_YEAST Thymidylate kinase OS=Saccharomyces cerevisiae (strain ATCC 204508 / S288c) OX=559292 GN=CDC8 PE=1 SV=2	1	5	24.687	216	216	10910000	0	0	0	10051000	0	41563000	8356500	0	0	7198800	0	0	20778000	9880900	9508700	0	7436400	11165000	0	28777000	8777500	10750000	0	10396000	7721200	0	45773000	0	10048000	0	0	0	0	33641000	9230100	12446000
P00724-2;P00724	P00724-2;P00724	12;11	12;11	12;11	Invertase 2	SUC2	sp|P00724-2|INV2_YEAST Isoform Intracellular of Invertase 2 OS=Saccharomyces cerevisiae (strain ATCC 204508 / S288c) OX=559292 GN=SUC2;sp|P00724|INV2_YEAST Invertase 2 OS=Saccharomyces cerevisiae (strain ATCC 204508 / S288c) OX=559292 GN=SUC2 PE=1 SV=1	2	12	58.544	512	512;532	15456000	12603000	18084000	15333000	0	0	65861000	23200000	0	33728000	0	15417000	0	75224000	18787000	0	0	8732800	12674000	77827000	47213000	10355000	0	0	0	0	0	49828000	0	0	0	0	0	0	46020000	16214000	0
P00729	P00729	15	15	15	Carboxypeptidase Y	PRC1	sp|P00729|CBPY_YEAST Carboxypeptidase Y OS=Saccharomyces cerevisiae (strain ATCC 204508 / S288c) OX=559292 GN=PRC1 PE=1 SV=1	1	15	59.801	532	532	399550000	339830000	297990000	230000000	540110000	243890000	192860000	341250000	347490000	324100000	269790000	476530000	300350000	148530000	508670000	335530000	329240000	317980000	594770000	286620000	233860000	363350000	435150000	312960000	299900000	540470000	288160000	189780000	350690000	392530000	340910000	276130000	553860000	270060000	251280000	301110000	255680000
P00812	P00812	18	18	18	Arginase	CAR1	sp|P00812|ARGI_YEAST Arginase OS=Saccharomyces cerevisiae (strain ATCC 204508 / S288c) OX=559292 GN=CAR1 PE=1 SV=1	1	18	35.662	333	333	85698000	67965000	82883000	86168000	64720000	4380500	233920000	94601000	61209000	76765000	75538000	57614000	5999300	254860000	61337000	61976000	57557000	70769000	78067000	5236800	213420000	70108000	59752000	68581000	57429000	56656000	3592800	213460000	71611000	58175000	60774000	60452000	50364000	6351100	232270000	75695000	62018000
P00815	P00815	44	44	44	Histidine biosynthesis trifunctional protein;Phosphoribosyl-AMP cyclohydrolase;Phosphoribosyl-ATP pyrophosphohydrolase;Histidinol dehydrogenase	HIS4	sp|P00815|HIS2_YEAST Histidine biosynthesis trifunctional protein OS=Saccharomyces cerevisiae (strain ATCC 204508 / S288c) OX=559292 GN=HIS4 PE=1 SV=3	1	44	87.72	799	799	292800000	259560000	273800000	278100000	231090000	78745000	951390000	307850000	226510000	266340000	258140000	235440000	88233000	897600000	230410000	264550000	235010000	290690000	286240000	88635000	896500000	275770000	233570000	260470000	279610000	226580000	103500000	830430000	282730000	228450000	213860000	268760000	213830000	81681000	852580000	245410000	287330000
P00817	P00817	21	21	21	Inorganic pyrophosphatase	IPP1	sp|P00817|IPYR_YEAST Inorganic pyrophosphatase OS=Saccharomyces cerevisiae (strain ATCC 204508 / S288c) OX=559292 GN=IPP1 PE=1 SV=4	1	21	32.299	287	287	985610000	757170000	903150000	868220000	802870000	258430000	2486100000	1020100000	666050000	916220000	771620000	808580000	287110000	2398200000	878620000	764810000	763030000	813530000	951380000	298530000	2399200000	934900000	685020000	820370000	885920000	821500000	410610000	2459700000	958660000	680440000	703000000	852960000	721340000	273370000	2473300000	894310000	843450000
P00830	P00830	35	35	35	ATP synthase subunit beta, mitochondrial	ATP2	sp|P00830|ATPB_YEAST ATP synthase subunit beta, mitochondrial OS=Saccharomyces cerevisiae (strain ATCC 204508 / S288c) OX=559292 GN=ATP2 PE=1 SV=2	1	35	54.793	511	511	59555000	9418600000	0	10514000000	3263600000	0	0	49838000	5556400000	0	10934000000	2966000000	0	0	128000000	10148000000	493030	10084000000	3448600000	0	0	83363000	10349000000	1182100	9029700000	3521400000	0	0	81194000	9184700000	1171100	11892000000	4089200000	442420	0	100570000	8280900000
P00890	P00890	29	29	28	Citrate synthase, mitochondrial	CIT1	sp|P00890|CISY1_YEAST Citrate synthase, mitochondrial OS=Saccharomyces cerevisiae (strain ATCC 204508 / S288c) OX=559292 GN=CIT1 PE=1 SV=2	1	29	53.359	479	479	4905800	1594300000	0	1325200000	558940000	0	0	5671800	1135200000	2762000	1050900000	492140000	9389400	0	4947000	1906800000	1494100	2032600000	437770000	11741000	0	7536700	1770800000	4317000	2160600000	568280000	0	0	1198100	1714400000	4596200	2219700000	685620000	7209700	0	23570000	1392400000
P00899	P00899	26	26	26	Anthranilate synthase component 1	TRP2	sp|P00899|TRPE_YEAST Anthranilate synthase component 1 OS=Saccharomyces cerevisiae (strain ATCC 204508 / S288c) OX=559292 GN=TRP2 PE=1 SV=4	1	26	56.767	507	507	154660000	134180000	143550000	153280000	125950000	17107000	499110000	162940000	117470000	141420000	133290000	129960000	41413000	426160000	127910000	145930000	121040000	150330000	150490000	51795000	448890000	138150000	118590000	134520000	136920000	121230000	59693000	416460000	148880000	102370000	125280000	121340000	96936000	54978000	408170000	138310000	146690000
P00924	P00924	35	14	14	Enolase 1	ENO1	sp|P00924|ENO1_YEAST Enolase 1 OS=Saccharomyces cerevisiae (strain ATCC 204508 / S288c) OX=559292 GN=ENO1 PE=1 SV=3	1	35	46.816	437	437	569500000	563480000	584210000	587720000	501360000	134450000	1752100000	686880000	519270000	555490000	563460000	566640000	194280000	1977500000	552860000	602290000	564430000	662550000	664470000	179900000	1999600000	628540000	540240000	638840000	611740000	512970000	244660000	1893300000	562260000	438530000	463980000	564430000	478370000	179310000	1944700000	555120000	580120000
P00925	P00925	43	43	22	Enolase 2	ENO2	sp|P00925|ENO2_YEAST Enolase 2 OS=Saccharomyces cerevisiae (strain ATCC 204508 / S288c) OX=559292 GN=ENO2 PE=1 SV=2	1	43	46.914	437	437	14064000000	13088000000	13555000000	13410000000	12112000000	2975500000	33062000000	15454000000	10617000000	12536000000	12614000000	12011000000	4196700000	35699000000	11190000000	12130000000	11045000000	13519000000	12994000000	3382600000	32404000000	13346000000	10853000000	11991000000	13613000000	11794000000	5032600000	32435000000	12829000000	10347000000	10007000000	12896000000	10865000000	3484100000	32201000000	11084000000	13023000000
5546;1745547;1745548;1745549;1745550;1745551;1745552;1745553;1745554;1745555;1745556;1745557;1745558;1745559;1745560;1745561;1745562;1745563;1745564;1745565;1745566;1745567;1745568;1745569;1745570;1745571;1745572;1745573;1745574;1745575;1745576;1745577;1745578;1745579;1745580;1745581;1745582;1745583;1745584;1745585;1745586;1745587;1745588;1745589;1745590;1745591;1745592;1745593;1745594;1745595;17…	2;1919;2032;5128;9642;96894;139127;139343;150932;151132;209056;209179;265187;645837;645938;680008;750397;750460;768229;768318;788623;788659;791340;791350;920066;1026349;1111045;1385055;1529863;1530229;1578389;1605571;1605769;1605977;1710577;1723240;1745578;1829842;1931426;1961302;2029901;2045911;2056694	124;126;127;128;129;130;131;132	49;63;116;171;184;282;287;371	-1
P00927	P00927	42	42	42	Threonine dehydratase, mitochondrial	ILV1	sp|P00927|THDH_YEAST Threonine dehydratase, mitochondrial OS=Saccharomyces cerevisiae (strain ATCC 204508 / S288c) OX=559292 GN=ILV1 PE=1 SV=2	1	42	63.83	576	576	1188000	2372800000	0	2255300000	605750000	0	0	539260	2373100000	0	2086700000	576610000	0	0	349900	1261500000	0	1624000000	568750000	0	0	1975900	1786200000	716600	1434800000	616640000	643790	0	2869900	1817100000	917050	2213800000	785090000	1660600	0	2875500	1026700000
P00931	P00931	47	47	47	Tryptophan synthase	TRP5	sp|P00931|TRP_YEAST Tryptophan synthase OS=Saccharomyces cerevisiae (strain ATCC 204508 / S288c) OX=559292 GN=TRP5 PE=1 SV=1	1	47	76.625	707	707	275540000	258630000	273290000	257350000	226650000	80871000	841070000	289860000	226760000	243540000	252650000	247960000	100570000	873910000	232960000	258640000	240660000	281560000	267520000	110160000	814830000	260580000	239000000	285730000	274810000	215470000	116570000	812850000	279440000	239860000	232590000	264340000	209310000	91936000	762730000	235990000	266850000
P00937	P00937	31	31	31	Multifunctional tryptophan biosynthesis protein;Anthranilate synthase component 2;Indole-3-glycerol phosphate synthase	TRP3	sp|P00937|TRPG_YEAST Multifunctional tryptophan biosynthesis protein OS=Saccharomyces cerevisiae (strain ATCC 204508 / S288c) OX=559292 GN=TRP3 PE=1 SV=2	1	31	53.489	484	484	211350000	157730000	194020000	161920000	153900000	26607000	630280000	213740000	143270000	189050000	183970000	194610000	65402000	632960000	164040000	173090000	151960000	196890000	193260000	24714000	592070000	194460000	164470000	177090000	192340000	167670000	64887000	594620000	212770000	151590000	142520000	186460000	150460000	51331000	648410000	171210000	175420000
P00942	P00942	23	23	23	Triosephosphate isomerase	TPI1	sp|P00942|TPIS_YEAST Triosephosphate isomerase OS=Saccharomyces cerevisiae (strain ATCC 204508 / S288c) OX=559292 GN=TPI1 PE=1 SV=2	1	23	26.795	248	248	3544400000	2993200000	3461400000	4029500000	3150500000	586040000	10075000000	3446900000	2570000000	2982300000	2966300000	2972300000	794710000	9016300000	3088400000	3114700000	2535600000	3275100000	3658500000	815490000	9618200000	3373600000	2523900000	2919100000	3693900000	2948600000	1093700000	9094400000	3184300000	2799100000	2378900000	3251300000	2786600000	761320000	10056000000	3553300000	3792600000
P00950	P00950	27	27	27	Phosphoglycerate mutase 1	GPM1	sp|P00950|PMG1_YEAST Phosphoglycerate mutase 1 OS=Saccharomyces cerevisiae (strain ATCC 204508 / S288c) OX=559292 GN=GPM1 PE=1 SV=3	1	27	27.608	247	247	3940500000	3490700000	3901400000	3619200000	3090700000	2075500000	9939300000	4266900000	3137700000	4043100000	3446900000	3152700000	2235000000	10472000000	3231900000	3390400000	3306200000	3511500000	3647600000	2134200000	9623400000	3681200000	3111800000	3880800000	3527400000	3357800000	2294100000	9903400000	4105000000	3109800000	3530200000	3789900000	3098400000	2258800000	9863300000	3596900000	3563700000
P00958	P00958	56	56	56	Methionine--tRNA ligase, cytoplasmic	MES1	sp|P00958|SYMC_YEAST Methionine--tRNA ligase, cytoplasmic OS=Saccharomyces cerevisiae (strain ATCC 204508 / S288c) OX=559292 GN=MES1 PE=1 SV=4	1	56	85.677	751	751	222140000	197050000	205570000	221140000	166540000	54335000	676290000	221880000	180520000	199410000	197050000	176910000	72627000	659780000	150400000	196920000	160320000	193470000	195200000	60232000	607930000	183550000	173320000	182740000	201950000	165720000	86410000	575070000	205450000	198580000	153830000	205370000	143780000	59508000	615110000	208030000	233960000
P01097	P01097	7	7	7	ATPase inhibitor, mitochondrial	INH1	sp|P01097|ATIF_YEAST ATPase inhibitor, mitochondrial OS=Saccharomyces cerevisiae (strain ATCC 204508 / S288c) OX=559292 GN=INH1 PE=1 SV=2	1	7	9.87	85	85	0	653320000	0	865240000	306440000	0	0	0	695940000	0	1445600000	332450000	0	0	0	694450000	0	834790000	339270000	0	0	0	702380000	0	800540000	433220000	0	0	21687000	686440000	0	968470000	440240000	0	0	15186000	733780000
P01098	P01098	3	3	3	ATPase-stabilizing factor 9 kDa, mitochondrial	STF1	sp|P01098|STF1_YEAST ATPase-stabilizing factor 9 kDa, mitochondrial OS=Saccharomyces cerevisiae (strain ATCC 204508 / S288c) OX=559292 GN=STF1 PE=1 SV=2	1	3	10.062	86	86	0	184110000	0	185850000	57355000	0	0	0	177080000	0	254340000	61147000	0	0	0	170090000	0	199000000	47164000	0	0	0	194450000	0	244830000	88300000	0	0	0	203280000	0	387220000	86823000	0	0	0	213800000
P01119	P01119	19	19	19	Ras-like protein 1	RAS1	sp|P01119|RAS1_YEAST Ras-like protein 1 OS=Saccharomyces cerevisiae (strain ATCC 204508 / S288c) OX=559292 GN=RAS1 PE=1 SV=2	1	19	34.346	309	309	175450000	216130000	5456200	272910000	294840000	0	0	170420000	366040000	34025000	269500000	274140000	0	9105100	150240000	295230000	23159000	268780000	233980000	0	1590500	206340000	284730000	53348000	236920000	291240000	2714600	0	191860000	230650000	62807000	263300000	270090000	0	6947900	261270000	287380000
P01120	P01120	23	23	23	Ras-like protein 2	RAS2	sp|P01120|RAS2_YEAST Ras-like protein 2 OS=Saccharomyces cerevisiae (strain ATCC 204508 / S288c) OX=559292 GN=RAS2 PE=1 SV=4	1	23	34.705	322	322	523740000	915490000	176660000	824850000	753690000	3121900	62150000	558130000	964170000	193780000	714270000	771910000	4237800	76040000	507730000	864680000	143390000	826660000	614480000	2939600	63003000	497020000	888980000	164040000	780290000	700870000	0	61158000	507270000	644140000	202160000	688050000	647090000	5876400	103180000	607470000	817580000
P01123	P01123	17	17	17	GTP-binding protein YPT1	YPT1	sp|P01123|YPT1_YEAST GTP-binding protein YPT1 OS=Saccharomyces cerevisiae (strain ATCC 204508 / S288c) OX=559292 GN=YPT1 PE=1 SV=2	1	17	23.214	206	206	2058800000	976020000	1473200000	1144500000	1755100000	511690000	156300000	2319200000	948190000	1625900000	1019800000	2086200000	609640000	164590000	2174500000	923220000	1618900000	1006000000	1537400000	435410000	191290000	2375800000	959730000	1661100000	861190000	1891700000	649880000	170290000	2259800000	965520000	1949000000	984450000	1867400000	625920000	167120000	2408000000	955300000
P02293	P02293	13	2	2	Histone H2B.1	HTB1	sp|P02293|H2B1_YEAST Histone H2B.1 OS=Saccharomyces cerevisiae (strain ATCC 204508 / S288c) OX=559292 GN=HTB1 PE=1 SV=2	1	13	14.252	131	131	0	0	0	0	23220000	0	0	7557900	7922200	16602000	17685000	17871000	5919700	0	0	0	0	0	0	0	0	0	0	0	0	0	0	0	35028000	30024000	54795000	17059000	48845000	32477000	7139900	46818000	28965000
P02294	P02294	14	14	3	Histone H2B.2	HTB2	sp|P02294|H2B2_YEAST Histone H2B.2 OS=Saccharomyces cerevisiae (strain ATCC 204508 / S288c) OX=559292 GN=HTB2 PE=1 SV=2	1	14	14.237	131	131	8385200000	9471200000	7613700000	10276000000	8437900000	7086900000	840640000	6058300000	9810800000	5131900000	10077000000	8341300000	3977900000	598220000	10288000000	7389900000	11103000000	6498200000	7892700000	11380000000	1054000000	8212000000	8860300000	7005900000	9199200000	9845500000	5791300000	821260000	9675100000	8815200000	10665000000	9054800000	9296300000	10069000000	1087900000	9247500000	10904000000
P02309	P02309	13	13	13	Histone H4	HHF1	sp|P02309|H4_YEAST Histone H4 OS=Saccharomyces cerevisiae (strain ATCC 204508 / S288c) OX=559292 GN=HHF1 PE=1 SV=2	1	13	11.368	103	103	1856500000	3257900000	5615800000	2335400000	1957200000	10980000000	675490000	3214700000	5544000000	2858800000	4630600000	1962900000	3566400000	477330000	3831400000	3006600000	10787000000	2822300000	3171700000	13286000000	1681400000	1997400000	3305000000	5285900000	3347200000	2910900000	6510800000	837540000	3188400000	3258000000	8558400000	4107000000	3586900000	11822000000	1651800000	2546700000	3332700000
P02381	P02381	19	19	19	Ribosomal protein VAR1, mitochondrial	VAR1	sp|P02381|RMAR_YEAST Ribosomal protein VAR1, mitochondrial OS=Saccharomyces cerevisiae (strain ATCC 204508 / S288c) OX=559292 GN=VAR1 PE=1 SV=3	1	19	47.123	398	398	12144000	230280000	0	322130000	58506000	0	0	74577000	226700000	0	237680000	72774000	0	0	0	225030000	0	259070000	71252000	0	0	0	201290000	46930000	240460000	71486000	89811000	0	0	212770000	0	287460000	72570000	0	0	2522800	137060000
P02400	P02400	14	14	13	60S acidic ribosomal protein P2-beta	RPP2B	sp|P02400|RLA4_YEAST 60S acidic ribosomal protein P2-beta OS=Saccharomyces cerevisiae (strain ATCC 204508 / S288c) OX=559292 GN=RPP2B PE=1 SV=2	1	14	11.05	110	110	4896600000	3208700000	6794700000	3304300000	3096600000	19561000000	4572800000	3770500000	3558900000	7324400000	2810000000	2839700000	19579000000	3677500000	5188100000	3214700000	8556100000	3077700000	3664800000	22957000000	3771000000	5418700000	2976900000	9638000000	2739300000	3245300000	26981000000	4721500000	4712100000	3470000000	8380300000	2737700000	2747700000	21862000000	4136900000	5188600000	3576800000
P02406	P02406	15	15	15	60S ribosomal protein L28	RPL28	sp|P02406|RL28_YEAST 60S ribosomal protein L28 OS=Saccharomyces cerevisiae (strain ATCC 204508 / S288c) OX=559292 GN=RPL28 PE=1 SV=3	1	15	16.721	149	149	5464800000	5695200000	8081100000	4179000000	3559500000	32042000000	4926100000	5728700000	5195600000	9071700000	3742100000	3434600000	24693000000	4917300000	5224400000	4492900000	9495700000	4475800000	3548400000	26735000000	4384300000	4958900000	4276600000	8303100000	3199300000	3248800000	26004000000	4600100000	4990200000	4003200000	9437200000	3095900000	2611400000	24708000000	4402900000	5151500000	4393700000
P14127;P02407	P14127;P02407	14;14	14;14	14;14	40S ribosomal protein S17-B;40S ribosomal protein S17-A	RPS17B;RPS17A	sp|P14127|RS17B_YEAST 40S ribosomal protein S17-B OS=Saccharomyces cerevisiae (strain ATCC 204508 / S288c) OX=559292 GN=RPS17B PE=1 SV=1;sp|P02407|RS17A_YEAST 40S ribosomal protein S17-A OS=Saccharomyces cerevisiae (strain ATCC 204508 / S288c) OX=559292 GN	2	14	15.803	136	136;136	5517600000	4721100000	9134400000	4093400000	3300800000	26624000000	5650200000	5095500000	4566600000	8561700000	3301400000	2709000000	26115000000	6096400000	5028300000	4233000000	9506000000	3500000000	3307500000	26544000000	5044300000	4949800000	4448600000	9535500000	3596600000	2791800000	27469000000	5823300000	5153400000	4775400000	10008000000	3512800000	2754100000	26269000000	5544800000	6223100000	5437900000
P02557	P02557	19	19	19	Tubulin beta chain	TUB2	sp|P02557|TBB_YEAST Tubulin beta chain OS=Saccharomyces cerevisiae (strain ATCC 204508 / S288c) OX=559292 GN=TUB2 PE=1 SV=2	1	19	50.922	457	457	143420000	183870000	178860000	158490000	120660000	79810000	597640000	171450000	138300000	147430000	139130000	126580000	88754000	583490000	130030000	174340000	176100000	176890000	164910000	80376000	537060000	150480000	162300000	186530000	191690000	129570000	75704000	542640000	179250000	194260000	191250000	173040000	136230000	97603000	558260000	124650000	166560000
P02829	P02829	57	11	11	ATP-dependent molecular chaperone HSP82	HSP82	sp|P02829|HSP82_YEAST ATP-dependent molecular chaperone HSP82 OS=Saccharomyces cerevisiae (strain ATCC 204508 / S288c) OX=559292 GN=HSP82 PE=1 SV=1	1	57	81.405	709	709	184210000	224760000	185320000	237620000	165030000	11621000	533060000	192920000	225120000	158550000	187490000	186600000	56698000	611610000	146890000	230280000	158400000	250220000	194950000	32638000	616070000	232180000	221050000	211450000	230630000	165360000	15521000	671170000	195330000	270550000	142810000	230270000	171090000	63871000	615470000	244540000	298300000
P02992	P02992	34	34	34	Elongation factor Tu, mitochondrial	TUF1	sp|P02992|EFTU_YEAST Elongation factor Tu, mitochondrial OS=Saccharomyces cerevisiae (strain ATCC 204508 / S288c) OX=559292 GN=TUF1 PE=1 SV=1	1	34	47.972	437	437	113770000	1388300000	50390000	1746500000	665750000	4347400	15257000	109690000	1476500000	60994000	1686000000	588090000	48507000	5168800	129070000	1580900000	69332000	2009800000	763930000	15391000	13702000	123980000	1692700000	79003000	1858000000	668420000	3508600	9812400	125320000	1610800000	75307000	2016600000	911560000	3160300	10534000	106360000	1406000000
P02994	P02994	53	53	53	Elongation factor 1-alpha	TEF1	sp|P02994|EF1A_YEAST Elongation factor 1-alpha OS=Saccharomyces cerevisiae (strain ATCC 204508 / S288c) OX=559292 GN=TEF1 PE=1 SV=1	1	53	50.032	458	458	38828000000	28653000000	44054000000	31520000000	36708000000	67256000000	28013000000	33751000000	27264000000	42442000000	26639000000	31082000000	72001000000	27860000000	42419000000	27829000000	45982000000	27569000000	32400000000	79456000000	29250000000	40427000000	29917000000	45057000000	32691000000	32561000000	89993000000	30204000000	37343000000	26754000000	46863000000	23503000000	33045000000	81647000000	30923000000	43559000000	33061000000
39;1679640;1679641;1679642;1679643;1679644;1679645;1679646;1679647;1679648;1679649;1679650;1679651;1679652;1679653;1679654;1679655;1679656;1679657;1679658;1679659;1679660;1679661;1679662;1679663;1679664;1679665;1679666;1679667;1679668;1679669;1679670;1679671;1679672;1679673;1679674;1679675;1679676;1679677;1679678;1679679;1679680;1679681;1679682;1679683;1679684;1679685;1679686;1679687;1679688;1679…	211302;211303;211304;211305;211306;211307;211308;211309;211310;211311;211312;211313;211314;211315;211316;211317;211318;211319;211320;211321;211322;211323;211324;211325;211326;211327;211328;211329;211330;211331;211332;211333;211334;211335;211336;211337;211338;211339;211340;211341;211342;211343;211344;211345;211346;211347;211348;211349;211350;211351;211352;211353;211354;211355;211356;211357;211358;…
;1587274;1587275;1587276;1587277;1587278;1587279;1587280;1587281;1587282;1587283;1587284;1587285;1587286;1587287;1587288;1587289;1587290;1587291;1587292;1587293;1587294;1587295;1587296;1587297;1587298;1587299;1587300;1587301;1587302;1587303;1587304;1587305;1587306;1587307;1587308;1587309;1587310;1587311;1587312;1587313;1587314;1587315;1587316;1587317;1587318;1587319;1587320;1587321;1587322;158732…	211309;253037;310407;358389;455470;455590;491458;491512;528934;548327;548333;573988;588100;627294;647114;647125;660342;787186;787347;787368;942678;942690;963045;1119079;1216219;1216327;1339349;1401883;1410528;1412480;1462643;1462711;1491859;1491923;1511177;1576928;1577162;1577169;1580249;1587374;1695416;1698644;1700547;1789834;1789991;1852878;1894814;1894912;2023665;2042532;2042601;2096298;2096508	211;212;213;214;215;216;217	102;155;199;274;292;408;427	-1
P03871	P03871	20	20	20	Partitioning protein REP1	REP1	sp|P03871|REP1_YEAST Partitioning protein REP1 OS=Saccharomyces cerevisiae (strain ATCC 204508 / S288c) OX=559292 GN=REP1 PE=1 SV=1	1	20	43.231	373	373	120020000	59760000	154270000	53735000	86113000	147040000	22994000	138550000	60875000	101800000	64510000	110810000	110190000	30615000	132170000	50140000	194120000	24635000	78445000	194290000	30752000	123560000	50355000	170520000	57589000	97971000	118300000	39483000	112030000	68486000	139430000	58533000	101850000	167180000	31822000	113690000	66442000
P03872	P03872	9	9	9	Partitioning protein REP2	REP2	sp|P03872|REP2_YEAST Partitioning protein REP2 OS=Saccharomyces cerevisiae (strain ATCC 204508 / S288c) OX=559292 GN=REP2 PE=1 SV=1	1	9	33.196	296	296	103080000	68458000	98446000	41753000	64107000	195870000	26935000	98832000	78286000	85367000	65348000	91714000	164220000	29526000	115170000	68613000	149870000	56220000	66293000	159150000	33050000	120070000	67578000	144830000	56052000	92760000	191070000	41241000	92901000	64015000	130120000	60568000	87761000	179000000	31567000	89040000	66149000
P03873;P00163	P03873	6;2	6;2	4;0	Cytochrome b mRNA maturase bI2	bI2	sp|P03873|MBI2_YEAST Cytochrome b mRNA maturase bI2 OS=Saccharomyces cerevisiae (strain ATCC 204508 / S288c) OX=559292 GN=BI2 PE=1 SV=2	2	6	49.326	423	423;385	0	30698000	0	48979000	0	0	0	0	27336000	0	39515000	0	0	0	0	43346000	0	50442000	0	0	0	0	37947000	0	36594000	14732000	0	0	0	44899000	0	32878000	17437000	0	0	0	33224000
P03874	P03874	20	20	20	Cytochrome B pre-mRNA-processing protein 2	CBP2	sp|P03874|CBP2_YEAST Cytochrome B pre-mRNA-processing protein 2 OS=Saccharomyces cerevisiae (strain ATCC 204508 / S288c) OX=559292 GN=CBP2 PE=1 SV=2	1	20	73.86	630	630	0	126070000	0	138970000	45033000	0	0	0	92023000	0	141410000	32584000	0	0	0	129740000	0	167270000	40357000	0	0	0	129780000	0	154250000	43951000	5651100	0	0	114600000	0	132270000	52789000	0	0	0	107420000
P03875	P03875	17	17	16	Putative COX1/OXI3 intron 1 protein	aI1	sp|P03875|AI1M_YEAST Putative COX1/OXI3 intron 1 protein OS=Saccharomyces cerevisiae (strain ATCC 204508 / S288c) OX=559292 GN=AI1 PE=4 SV=2	1	17	96.078	834	834	0	37120000	0	48441000	3840300	0	0	6889900	28866000	0	45157000	3781200	0	0	0	45008000	0	57897000	0	0	0	0	38995000	0	38708000	9209400	0	0	0	29215000	0	61290000	9930200	0	0	0	19451000
P03876;Q9ZZX1	P03876	15;1	14;0	14;0	Putative COX1/OXI3 intron 2 protein	aI2	sp|P03876|AI2M_YEAST Putative COX1/OXI3 intron 2 protein OS=Saccharomyces cerevisiae (strain ATCC 204508 / S288c) OX=559292 GN=AI2 PE=4 SV=2	2	15	98.007	854	854;630	0	21824000	0	20825000	0	0	0	0	14435000	0	12771000	0	0	0	0	17818000	0	33417000	0	0	0	0	20330000	0	20849000	6513000	0	0	0	16187000	0	30017000	7277900	0	0	0	15626000
P03878	P03878	5	4	3	Intron-encoded DNA endonuclease aI4;Truncated non-functional cytochrome oxidase 1;DNA endonuclease aI4	aI4	sp|P03878|SCE2_YEAST Intron-encoded DNA endonuclease aI4 OS=Saccharomyces cerevisiae (strain ATCC 204508 / S288c) OX=559292 GN=AI4 PE=1 SV=3	1	5	63.311	556	556	0	10648000	0	24694000	0	0	0	0	16827000	0	17471000	0	0	0	0	13796000	0	18426000	0	0	0	0	20965000	0	17087000	0	0	0	0	17764000	0	20981000	0	0	0	0	17777000
P03879	P03879	5	2	2	Intron-encoded RNA maturase bI4;Truncated, nonfunctional cytochrome b;RNA maturase bI4	bI4	sp|P03879|MBI4_YEAST Intron-encoded RNA maturase bI4 OS=Saccharomyces cerevisiae (strain ATCC 204508 / S288c) OX=559292 GN=BI4 PE=1 SV=2	1	5	74.579	638	638	0	0	0	0	0	0	0	0	0	0	15444000	0	0	0	0	0	0	15110000	0	0	0	0	15524000	0	18503000	0	0	0	0	21478000	0	0	0	0	0	0	0
P03962	P03962	21	21	21	Orotidine 5-phosphate decarboxylase	URA3	sp|P03962|PYRF_YEAST Orotidine 5-phosphate decarboxylase OS=Saccharomyces cerevisiae (strain ATCC 204508 / S288c) OX=559292 GN=URA3 PE=1 SV=2	1	21	29.239	267	267	283270000	255610000	268310000	233470000	226530000	15234000	778780000	285760000	211010000	238580000	232670000	229180000	65416000	724190000	197270000	218910000	163250000	235810000	242800000	34975000	751020000	226210000	209650000	201720000	263670000	201740000	95965000	690810000	218520000	200730000	143370000	222270000	177550000	59536000	705670000	209640000	238450000
P03965	P03965	61	58	58	Carbamoyl-phosphate synthase arginine-specific large chain	CPA2	sp|P03965|CARB_YEAST Carbamoyl-phosphate synthase arginine-specific large chain OS=Saccharomyces cerevisiae (strain ATCC 204508 / S288c) OX=559292 GN=CPA2 PE=1 SV=1	1	61	123.91	1118	1118	592190000	504300000	545590000	547770000	466590000	136430000	1716100000	605990000	426530000	514290000	500980000	476840000	182180000	1659600000	449310000	493730000	442030000	539620000	499990000	170860000	1483000000	514010000	440990000	489220000	508740000	446010000	197280000	1481900000	503160000	408420000	393830000	493840000	382360000	161420000	1410600000	440080000	511970000
P04037	P04037	16	16	16	Cytochrome c oxidase subunit 4, mitochondrial	COX4	sp|P04037|COX4_YEAST Cytochrome c oxidase subunit 4, mitochondrial OS=Saccharomyces cerevisiae (strain ATCC 204508 / S288c) OX=559292 GN=COX4 PE=1 SV=1	1	16	17.142	155	155	19176000	2289400000	0	2725900000	821020000	0	0	0	2437800000	0	2786300000	696770000	0	0	14889000	2537300000	0	2909600000	940990000	0	0	10544000	2420000000	0	2863700000	897220000	0	0	0	2444100000	0	2866700000	1102200000	0	0	8358800	2123500000
P04039	P04039	1	1	1	Cytochrome c oxidase polypeptide VIII, mitochondrial	COX8	sp|P04039|COX8_YEAST Cytochrome c oxidase subunit 8, mitochondrial OS=Saccharomyces cerevisiae (strain ATCC 204508 / S288c) OX=559292 GN=COX8 PE=1 SV=2	1	1	8.9066	78	78	0	550330000	0	604830000	187850000	0	0	0	376800000	0	495510000	145010000	0	0	0	645820000	0	710640000	231940000	0	0	0	459670000	0	693930000	0	0	0	0	531870000	0	416480000	199220000	0	0	0	366630000
P04046	P04046	30	30	30	Amidophosphoribosyltransferase	ADE4	sp|P04046|PUR1_YEAST Amidophosphoribosyltransferase OS=Saccharomyces cerevisiae (strain ATCC 204508 / S288c) OX=559292 GN=ADE4 PE=1 SV=2	1	30	56.719	510	510	111950000	106690000	117930000	85709000	96531000	79532000	306800000	123610000	96407000	92978000	96075000	88466000	18065000	306840000	91055000	98266000	91797000	99720000	101510000	76901000	286120000	100280000	85282000	91595000	95106000	82425000	62287000	271140000	96834000	99154000	81598000	95583000	84883000	77352000	278420000	94738000	110350000
P04050	P04050	61	60	60	DNA-directed RNA polymerase II subunit RPB1	RPO21	sp|P04050|RPB1_YEAST DNA-directed RNA polymerase II subunit RPB1 OS=Saccharomyces cerevisiae (strain ATCC 204508 / S288c) OX=559292 GN=RPO21 PE=1 SV=2	1	61	191.61	1733	1733	118680000	260180000	124610000	193310000	124490000	127720000	198590000	108700000	272340000	109460000	216390000	127760000	114930000	189260000	112980000	223420000	135310000	156800000	128970000	140150000	191990000	110250000	235130000	124670000	198560000	137920000	121780000	175420000	119130000	231180000	126120000	184530000	129360000	136130000	186560000	111440000	249070000
P04051	P04051	86	86	86	DNA-directed RNA polymerase III subunit RPC1	RPO31	sp|P04051|RPC1_YEAST DNA-directed RNA polymerase III subunit RPC1 OS=Saccharomyces cerevisiae (strain ATCC 204508 / S288c) OX=559292 GN=RPO31 PE=1 SV=1	1	86	162.3	1460	1460	203730000	128670000	242110000	88316000	143080000	238650000	61449000	198230000	120890000	224320000	102550000	152790000	182150000	71649000	223470000	102190000	279450000	72478000	123590000	287030000	58960000	207700000	103550000	249790000	83438000	140280000	195470000	64385000	194030000	118320000	262800000	93268000	150200000	248030000	63035000	191170000	119950000
P04076	P04076	33	33	33	Argininosuccinate lyase	ARG4	sp|P04076|ARLY_YEAST Argininosuccinate lyase OS=Saccharomyces cerevisiae (strain ATCC 204508 / S288c) OX=559292 GN=ARG4 PE=1 SV=2	1	33	51.989	463	463	178840000	159750000	169640000	187700000	146650000	22328000	584980000	171930000	124760000	161720000	148720000	137120000	49741000	491500000	143400000	161200000	135930000	167410000	170150000	43467000	533640000	159740000	132320000	152810000	158590000	143780000	48299000	491340000	160770000	126920000	120780000	152560000	115680000	37716000	491710000	168830000	168720000
P04147	P04147	44	44	44	Polyadenylate-binding protein, cytoplasmic and nuclear	PAB1	sp|P04147|PABP_YEAST Polyadenylate-binding protein, cytoplasmic and nuclear OS=Saccharomyces cerevisiae (strain ATCC 204508 / S288c) OX=559292 GN=PAB1 PE=1 SV=4	1	44	64.343	577	577	2992400000	3398900000	2718300000	3298400000	3497800000	1526300000	1348500000	2841400000	3241000000	2816800000	3089400000	3241600000	1566400000	1291100000	3146500000	3254600000	2659800000	3269900000	3039100000	1537300000	1159200000	3142000000	3258600000	2601000000	3224200000	3243400000	1573600000	1142100000	3199000000	2605600000	3399700000	2516800000	2867400000	2124900000	1312200000	3547500000	2798600000
P04161	P04161	9	9	9	Phosphoribosylglycinamide formyltransferase	ADE8	sp|P04161|PUR3_YEAST Phosphoribosylglycinamide formyltransferase OS=Saccharomyces cerevisiae (strain ATCC 204508 / S288c) OX=559292 GN=ADE8 PE=1 SV=1	1	9	23.54	214	214	50773000	35476000	47395000	59509000	47342000	0	162850000	61310000	19607000	59720000	29386000	44283000	0	179030000	39122000	45085000	21770000	38189000	41702000	0	116510000	34038000	26243000	32129000	49517000	20719000	0	149830000	45353000	23041000	35759000	38139000	41427000	0	159780000	38225000	48342000
P04387	P04387	3	3	3	Galactose/lactose metabolism regulatory protein GAL80	GAL80	sp|P04387|GAL80_YEAST Galactose/lactose metabolism regulatory protein GAL80 OS=Saccharomyces cerevisiae (strain ATCC 204508 / S288c) OX=559292 GN=GAL80 PE=1 SV=2	1	3	48.323	435	435	13308000	15338000	13137000	0	10249000	13149000	16232000	0	0	0	0	0	0	0	20712000	0	11088000	11377000	11854000	24475000	0	16220000	0	19003000	0	14332000	13739000	0	0	8534300	18775000	0	0	18754000	0	10913000	0
P04449	P04449	15	5	5	60S ribosomal protein L24-A	RPL24A	sp|P04449|RL24A_YEAST 60S ribosomal protein L24-A OS=Saccharomyces cerevisiae (strain ATCC 204508 / S288c) OX=559292 GN=RPL24A PE=1 SV=1	1	15	17.613	155	155	1939300000	1331200000	3358200000	1496700000	1432200000	8197800000	1289000000	2407200000	1171300000	2676900000	1141700000	1483400000	7998200000	1813400000	1632600000	1295700000	2763600000	879230000	1018100000	10372000000	1200300000	1722700000	1293900000	2593400000	1018100000	1279500000	8299400000	1369700000	1858300000	1095100000	2407300000	988490000	862270000	7637300000	1254400000	2219900000	1554300000
P04456	P04456	16	16	16	60S ribosomal protein L25	RPL25	sp|P04456|RL25_YEAST 60S ribosomal protein L25 OS=Saccharomyces cerevisiae (strain ATCC 204508 / S288c) OX=559292 GN=RPL25 PE=1 SV=4	1	16	15.757	142	142	6836900000	5521500000	11101000000	4716700000	4557300000	28046000000	4769600000	7751600000	5830600000	10850000000	4419300000	4961000000	26114000000	6353800000	6007300000	5296800000	11287000000	4496100000	4072900000	24906000000	5381900000	6332000000	4934800000	11450000000	4498000000	4221900000	31418000000	5238200000	6023300000	5370800000	9407500000	4164300000	4272400000	24672000000	4993200000	6876700000	5603500000
P04710	P04710	7	5	5	ADP,ATP carrier protein 1	AAC1	sp|P04710|ADT1_YEAST ADP,ATP carrier protein 1 OS=Saccharomyces cerevisiae (strain ATCC 204508 / S288c) OX=559292 GN=AAC1 PE=1 SV=1	1	7	34.12	309	309	55325000	6150500000	0	7187300000	2185600000	0	0	52550000	5917400000	7708100	4518000000	1537300000	0	0	129930000	6141700000	0	5783900000	2570200000	0	0	108130000	7391800000	9392900	8721400000	1906300000	0	0	72113000	7254800000	0	8144200000	2804000000	0	0	120810000	6459700000
P04786	P04786	48	48	48	DNA topoisomerase 1	TOP1	sp|P04786|TOP1_YEAST DNA topoisomerase 1 OS=Saccharomyces cerevisiae (strain ATCC 204508 / S288c) OX=559292 GN=TOP1 PE=1 SV=2	1	48	89.994	769	769	164150000	54565000	158170000	94164000	118430000	143560000	1240700	173260000	82557000	103610000	126950000	175780000	56330000	1584700	149520000	41904000	186810000	53295000	91369000	173240000	971510	182210000	52794000	159430000	104730000	165010000	71726000	6382800	128260000	33763000	145220000	62285000	111160000	117410000	4855800	112900000	55472000
P04801	P04801	55	55	55	Threonine--tRNA ligase, cytoplasmic	THS1	sp|P04801|SYTC_YEAST Threonine--tRNA ligase, cytoplasmic OS=Saccharomyces cerevisiae (strain ATCC 204508 / S288c) OX=559292 GN=THS1 PE=1 SV=2	1	55	84.519	734	734	404710000	431800000	422550000	418140000	313400000	86349000	1289100000	412260000	353730000	367480000	357400000	335670000	149710000	1154300000	335830000	400940000	329500000	411250000	397000000	148190000	1277100000	382760000	357370000	384960000	408680000	329490000	185250000	1198000000	415510000	361460000	314370000	391500000	309450000	142330000	1287900000	380420000	444920000
P04802	P04802	48	48	48	Aspartate--tRNA ligase, cytoplasmic	DPS1	sp|P04802|SYDC_YEAST Aspartate--tRNA ligase, cytoplasmic OS=Saccharomyces cerevisiae (strain ATCC 204508 / S288c) OX=559292 GN=DPS1 PE=1 SV=3	1	48	63.515	557	557	465220000	459030000	451710000	542200000	388000000	161350000	1499900000	519510000	424030000	452200000	470140000	412400000	183800000	1421200000	373330000	440870000	362170000	449250000	426330000	182130000	1315500000	440130000	430480000	398900000	455930000	377530000	215800000	1411500000	457590000	435790000	353970000	475860000	334160000	179840000	1385000000	486400000	535130000
P04803	P04803	16	16	16	Tryptophan--tRNA ligase, mitochondrial	MSW1	sp|P04803|SYWM_YEAST Tryptophan--tRNA ligase, mitochondrial OS=Saccharomyces cerevisiae (strain ATCC 204508 / S288c) OX=559292 GN=MSW1 PE=1 SV=2	1	16	43.015	379	379	0	230640000	0	177410000	51176000	0	0	0	146730000	0	168690000	47829000	0	0	23329000	298800000	67108000	341140000	86286000	39092000	89515000	99542000	150540000	56356000	177690000	61814000	0	0	0	156850000	0	209200000	64700000	0	0	21633000	142340000
P04806	P04806	20	18	18	Hexokinase-1	HXK1	sp|P04806|HXKA_YEAST Hexokinase-1 OS=Saccharomyces cerevisiae (strain ATCC 204508 / S288c) OX=559292 GN=HXK1 PE=1 SV=2	1	20	53.738	485	485	68011000	47812000	58482000	43566000	53999000	0	207100000	51620000	27637000	41955000	55055000	49487000	0	183310000	65215000	61991000	57146000	61768000	73701000	1880700	282050000	74210000	65213000	82810000	73263000	70909000	4952900	259560000	80526000	56627000	83552000	63059000	60100000	2789000	235320000	58590000	55922000
P04807	P04807	31	31	29	Hexokinase-2	HXK2	sp|P04807|HXKB_YEAST Hexokinase-2 OS=Saccharomyces cerevisiae (strain ATCC 204508 / S288c) OX=559292 GN=HXK2 PE=1 SV=4	1	31	53.942	486	486	1199000000	1087400000	1137100000	1215500000	1027900000	260900000	4274400000	1387800000	821540000	1159600000	1129800000	1083200000	336970000	3923800000	968010000	1049300000	1007100000	1227300000	1215300000	279600000	3891000000	1168400000	879940000	1106000000	1157100000	1090600000	432850000	3975400000	1189500000	856680000	866570000	1133500000	907770000	311360000	3835800000	1081700000	1051300000
P04819-2;P04819	P04819-2;P04819	29;29	29;29	29;29	DNA ligase 1	CDC9	sp|P04819-2|DNLI1_YEAST Isoform Nuclear of DNA ligase 1 OS=Saccharomyces cerevisiae (strain ATCC 204508 / S288c) OX=559292 GN=CDC9;sp|P04819|DNLI1_YEAST DNA ligase 1 OS=Saccharomyces cerevisiae (strain ATCC 204508 / S288c) OX=559292 GN=CDC9 PE=1 SV=2	2	29	82.25	732	732;755	33156000	82319000	30632000	93660000	49288000	70697000	26177000	26618000	81009000	12295000	101110000	34296000	69009000	39473000	36282000	85946000	44958000	98904000	50710000	69837000	25824000	35933000	95526000	40056000	98610000	48881000	62993000	30726000	47009000	81790000	48351000	103310000	65387000	71499000	23869000	38732000	69438000
P04821	P04821	36	36	36	Cell division control protein 25	CDC25	sp|P04821|CDC25_YEAST Cell division control protein 25 OS=Saccharomyces cerevisiae (strain ATCC 204508 / S288c) OX=559292 GN=CDC25 PE=1 SV=1	1	36	179.09	1589	1589	41576000	6922900	52594000	2858200	34582000	77463000	6634700	49376000	5901800	76444000	1546300	30372000	105570000	7304700	42257000	8018900	48779000	0	7862600	48942000	2503000	58665000	0	59706000	2970700	14902000	85124000	6450700	53615000	12292000	90039000	0	10395000	76546000	1486500	59715000	8490900
P04840	P04840	23	23	23	Mitochondrial outer membrane protein porin 1	POR1	sp|P04840|VDAC1_YEAST Mitochondrial outer membrane protein porin 1 OS=Saccharomyces cerevisiae (strain ATCC 204508 / S288c) OX=559292 GN=POR1 PE=1 SV=4	1	23	30.428	283	283	159850000	7419100000	19734000	8845100000	2447400000	0	0	175980000	6789700000	22811000	8372400000	2441300000	0	0	231340000	7444600000	35937000	9285000000	2556600000	2987200	0	194300000	7290300000	30332000	8306200000	2825800000	0	0	213520000	7395000000	53894000	9749100000	3408400000	0	0	218970000	6297800000
P04912;P04911	P04912;P04911	7;7	7;7	6;6	Histone H2A.2;Histone H2A.1	HTA2;HTA1	sp|P04912|H2A2_YEAST Histone H2A.2 OS=Saccharomyces cerevisiae (strain ATCC 204508 / S288c) OX=559292 GN=HTA2 PE=1 SV=2;sp|P04911|H2A1_YEAST Histone H2A.1 OS=Saccharomyces cerevisiae (strain ATCC 204508 / S288c) OX=559292 GN=HTA1 PE=1 SV=2	2	7	13.989	132	132;132	3683300000	5058600000	3587500000	4718600000	4128600000	4895300000	338070000	2615600000	6552900000	2831500000	4573500000	3748700000	2385700000	265200000	5509100000	4675600000	7567000000	4022500000	4456200000	6173500000	635210000	3479400000	5314400000	4383000000	4997600000	4429800000	3049400000	397170000	3938500000	5041200000	5493500000	4226300000	5027700000	5626000000	443870000	3785800000	4899500000
P05030;P19657	P05030;P19657	58;35	58;35	58;35	Plasma membrane ATPase 1;Plasma membrane ATPase 2	PMA1;PMA2	sp|P05030|PMA1_YEAST Plasma membrane ATPase 1 OS=Saccharomyces cerevisiae (strain ATCC 204508 / S288c) OX=559292 GN=PMA1 PE=1 SV=2;sp|P19657|PMA2_YEAST Plasma membrane ATPase 2 OS=Saccharomyces cerevisiae (strain ATCC 204508 / S288c) OX=559292 GN=PMA2 PE=1	2	58	99.618	918	918;947	17853000000	27339000000	4618300000	29211000000	27041000000	746030000	17130000	20248000000	25934000000	4656800000	24464000000	26964000000	715870000	31938000	18595000000	25329000000	3973500000	26654000000	23592000000	651630000	13111000	18961000000	25414000000	4488900000	26554000000	27525000000	809160000	20398000	25812000000	23949000000	7525400000	24457000000	30255000000	969700000	45234000	27738000000	22745000000
36384;1936385;1936386;1936387;1936388;1936389;1936390;1936391;1936392;1936393;1936394;1936395;1936396;1936397;1936398;1936399;1936400;1936401;1936402;1936403;1936404;1936405;1936406;1936407;1936408;1936409;1936410;1936411;1936412;1936413;1936414;1936415;1936416;1936417;1936418;1936419;1936420;1936421;1936422;1936423;1936424;1936425;1936426;1936427;1936428;1936429;1936430;1936431;1936432;1936433;1…	912;21021;193865;211221;585505;597049;597106;628328;628361;687048;687301;687342;740667;740768;898514;909383;909604;909608;920808;934441;964456;964482;967617;1031310;1098597;1141566;1141667;1152579;1152734;1238004;1263738;1320420;1422031;1422095;1461168;1510451;1510590;1530456;1693075;1699545;1738056;1738144;1781926;1781954;1846301;1846420;1866958;1931618;1936358;1936511;1988284;1988292;1990250;19…	320;321;322;323;324;325;326;327;328;329;330	105;258;405;530;533;556;592;631;891;904;907	-1;-1
P05150	P05150	17	17	17	Ornithine carbamoyltransferase	ARG3	sp|P05150|OTC_YEAST Ornithine carbamoyltransferase OS=Saccharomyces cerevisiae (strain ATCC 204508 / S288c) OX=559292 GN=ARG3 PE=1 SV=1	1	17	37.845	338	338	195950000	154900000	169010000	134810000	144830000	35459000	605930000	184040000	136000000	188930000	168350000	168900000	57194000	544820000	147800000	160380000	156910000	160180000	173240000	37351000	583300000	177510000	145830000	195130000	193510000	156890000	74741000	624830000	177660000	137450000	141560000	182040000	146690000	37594000	566450000	155010000	180770000
P05316	P05316	6	6	6	Uracil permease	FUR4	sp|P05316|FUR4_YEAST Uracil permease OS=Saccharomyces cerevisiae (strain ATCC 204508 / S288c) OX=559292 GN=FUR4 PE=3 SV=2	1	6	71.735	633	633	0	0	15308000	0	0	0	0	18418000	0	27108000	0	0	0	0	19614000	10714000	11544000	0	19826000	0	0	27419000	0	0	5922100	0	0	0	51204000	0	18599000	0	13789000	0	0	38976000	0
P05317	P05317	20	20	20	60S acidic ribosomal protein P0	RPP0	sp|P05317|RLA0_YEAST 60S acidic ribosomal protein P0 OS=Saccharomyces cerevisiae (strain ATCC 204508 / S288c) OX=559292 GN=RPP0 PE=1 SV=2	1	20	33.717	312	312	7902700000	6316000000	11729000000	5444100000	5111400000	29724000000	5909100000	7201700000	5578800000	11185000000	4367500000	4814000000	28795000000	6393800000	7042600000	5603600000	12324000000	4662100000	4871000000	32653000000	5890100000	6975000000	5581300000	11906000000	4460200000	4783200000	36305000000	6453400000	7198800000	6094400000	12484000000	4497100000	4374400000	29929000000	5994700000	8134700000	6513000000
P05318	P05318	6	5	5	60S acidic ribosomal protein P1-alpha	RPP1A	sp|P05318|RLA1_YEAST 60S acidic ribosomal protein P1-alpha OS=Saccharomyces cerevisiae (strain ATCC 204508 / S288c) OX=559292 GN=RPP1A PE=1 SV=4	1	6	10.908	106	106	4963300000	2261000000	8706600000	4155900000	3161600000	15503000000	4128700000	6093600000	3473800000	11326000000	3847200000	3192700000	20377000000	3585000000	6790200000	2706600000	7702900000	2262100000	3763400000	8440900000	4904100000	3976000000	4067300000	12928000000	2953700000	2702400000	25129000000	5257800000	2430700000	4416600000	7649200000	3738000000	4304400000	22770000000	5375400000	3693800000	3962600000
P05319	P05319	9	9	8	60S acidic ribosomal protein P2-alpha	RPP2A	sp|P05319|RLA2_YEAST 60S acidic ribosomal protein P2-alpha OS=Saccharomyces cerevisiae (strain ATCC 204508 / S288c) OX=559292 GN=RPP2A PE=1 SV=1	1	9	10.746	106	106	7476600000	4672100000	9608800000	1319100000	4481800000	27909000000	5325800000	6753000000	4561700000	10275000000	3936000000	4633800000	27358000000	4915300000	7611900000	4881800000	11070000000	4334900000	5454000000	15643000000	5837700000	8468700000	4798600000	12642000000	4549000000	4724800000	33854000000	6029400000	6093100000	4728200000	10517000000	4354100000	4313400000	27832000000	5478100000	5014800000	5527600000
P05373	P05373	19	19	19	Delta-aminolevulinic acid dehydratase	HEM2	sp|P05373|HEM2_YEAST Delta-aminolevulinic acid dehydratase OS=Saccharomyces cerevisiae (strain ATCC 204508 / S288c) OX=559292 GN=HEM2 PE=1 SV=2	1	19	37.74	342	342	108040000	86826000	106180000	101080000	83706000	25084000	338060000	95003000	67617000	114990000	87680000	87920000	25866000	349070000	92968000	88740000	100430000	100280000	112210000	35789000	427050000	117620000	89031000	115590000	122640000	82426000	41163000	395350000	100520000	97442000	86732000	92369000	73855000	6726000	401670000	99499000	99339000
P05374	P05374	31	31	31	Phosphatidylethanolamine N-methyltransferase	CHO2	sp|P05374|CHO2_YEAST Phosphatidylethanolamine N-methyltransferase OS=Saccharomyces cerevisiae (strain ATCC 204508 / S288c) OX=559292 GN=CHO2 PE=1 SV=1	1	31	101.2	869	869	556550000	851360000	201270000	910510000	984680000	15987000	2061200	588000000	931320000	229710000	498210000	1032500000	2617700	3155000	677460000	457840000	120050000	480720000	842240000	14172000	2116100	642700000	476160000	228740000	803550000	538730000	839810	3033100	461860000	460650000	365020000	460750000	596620000	17670000	2596400	864510000	826940000
P05375	P05375	7	7	7	Phosphatidyl-N-methylethanolamine N-methyltransferase	OPI3	sp|P05375|PLMT_YEAST Phosphatidyl-N-methylethanolamine N-methyltransferase OS=Saccharomyces cerevisiae (strain ATCC 204508 / S288c) OX=559292 GN=OPI3 PE=1 SV=1	1	7	23.15	206	206	266650000	170760000	70453000	255320000	579740000	0	0	142810000	210960000	89105000	273240000	345940000	0	0	382440000	151540000	87363000	167530000	496970000	0	0	236090000	204650000	91060000	260260000	459430000	0	0	397600000	230800000	171500000	220090000	580760000	13753000	0	249550000	233800000
P05453	P05453	36	36	36	Eukaryotic peptide chain release factor GTP-binding subunit	SUP35	sp|P05453|ERF3_YEAST Eukaryotic peptide chain release factor GTP-binding subunit OS=Saccharomyces cerevisiae (strain ATCC 204508 / S288c) OX=559292 GN=SUP35 PE=1 SV=1	1	36	76.55	685	685	1986900000	1702900000	2497400000	1613900000	1580100000	5293200000	1636900000	2070600000	1811000000	2592300000	1656300000	1762200000	5476200000	1709100000	1990200000	1673400000	2699100000	1537200000	1656600000	5043300000	1446100000	2023700000	1726500000	2739100000	1554800000	1649600000	5366700000	1638200000	1994000000	1619900000	2903000000	1384600000	1354200000	5473300000	1511800000	2241900000	1658000000
P05626	P05626	16	16	16	ATP synthase subunit 4, mitochondrial	ATP4	sp|P05626|ATPF_YEAST ATP synthase subunit 4, mitochondrial OS=Saccharomyces cerevisiae (strain ATCC 204508 / S288c) OX=559292 GN=ATP4 PE=1 SV=2	1	16	26.925	244	244	1222200	1455000000	0	2160100000	652420000	0	0	0	1651400000	0	2309800000	585220000	0	0	5480300	1898000000	0	2493400000	662130000	0	0	19302000	1917800000	0	2078300000	579150000	0	0	2517900	2040000000	0	2581100000	641260000	0	0	14647000	1515500000
P05694	P05694	68	68	68	5-methyltetrahydropteroyltriglutamate--homocysteine methyltransferase	MET6	sp|P05694|METE_YEAST 5-methyltetrahydropteroyltriglutamate--homocysteine methyltransferase OS=Saccharomyces cerevisiae (strain ATCC 204508 / S288c) OX=559292 GN=MET6 PE=1 SV=4	1	68	85.859	767	767	1573100000	1381800000	1500600000	1691100000	1319000000	606880000	4473800000	1718000000	1176100000	1457000000	1421300000	1303300000	697710000	4718000000	1233200000	1304600000	1195200000	1478500000	1457300000	655770000	4349500000	1492800000	1154600000	1398900000	1516900000	1302300000	758640000	4279900000	1569400000	1160800000	1257300000	1493500000	1150100000	668770000	4278700000	1542600000	1490100000
P05737	P05737	18	2	2	60S ribosomal protein L7-A	RPL7A	sp|P05737|RL7A_YEAST 60S ribosomal protein L7-A OS=Saccharomyces cerevisiae (strain ATCC 204508 / S288c) OX=559292 GN=RPL7A PE=1 SV=3	1	18	27.638	244	244	3488100000	2589500000	6350700000	3898600000	3121700000	21988000000	3223100000	4528600000	2723000000	7019000000	2267200000	2767900000	18788000000	3716100000	3128500000	2982100000	6670600000	3215000000	2331100000	15731000000	3926300000	4929000000	3099400000	7824200000	3272200000	3379800000	23745000000	3450500000	6495500000	3653700000	10356000000	3445100000	2626600000	19960000000	2996100000	4582600000	4073300000
P05738	P05738	21	21	5	60S ribosomal protein L9-A	RPL9A	sp|P05738|RL9A_YEAST 60S ribosomal protein L9-A OS=Saccharomyces cerevisiae (strain ATCC 204508 / S288c) OX=559292 GN=RPL9A PE=1 SV=2	1	21	21.569	191	191	7561400000	5134100000	10857000000	4310700000	4653700000	27960000000	6262900000	6446500000	4402600000	13346000000	4354800000	4514500000	31128000000	5541400000	7915300000	5187100000	12274000000	4174100000	5188200000	28266000000	5769400000	6839200000	5559200000	12756000000	4158800000	4513700000	33831000000	6881100000	6946900000	5784800000	11360000000	3740000000	4362600000	29304000000	6217600000	6746900000	5446300000
P05739	P05739	22	22	14	60S ribosomal protein L6-B	RPL6B	sp|P05739|RL6B_YEAST 60S ribosomal protein L6-B OS=Saccharomyces cerevisiae (strain ATCC 204508 / S288c) OX=559292 GN=RPL6B PE=1 SV=4	1	22	19.986	176	176	6374600000	4640700000	10283000000	4699200000	4393800000	23744000000	5287600000	6657900000	4649600000	10229000000	3863400000	4397800000	26115000000	5551000000	6054600000	4546100000	10559000000	3965800000	3995600000	27815000000	5058800000	6501900000	4502300000	10658000000	3855200000	4148600000	29609000000	5387500000	6600300000	4991200000	11628000000	4047800000	3812200000	28982000000	4802600000	6703100000	5332000000
P05740	P05740	17	1	1	60S ribosomal protein L17-A	RPL17A	sp|P05740|RL17A_YEAST 60S ribosomal protein L17-A OS=Saccharomyces cerevisiae (strain ATCC 204508 / S288c) OX=559292 GN=RPL17A PE=1 SV=4	1	17	20.549	184	184	4311300000	3107300000	6887600000	3337100000	2933800000	15663000000	3204000000	3958000000	3252300000	6197000000	2731100000	2917300000	17574000000	3251300000	3060600000	3214100000	7089000000	2828400000	2501900000	18444000000	3467800000	3878800000	3368500000	7131100000	3169000000	2795800000	21559000000	3787300000	4562000000	3972400000	8523600000	2779900000	2814900000	22326000000	2944500000	4976200000	4149100000
P05743	P05743	16	1	1	60S ribosomal protein L26-A	RPL26A	sp|P05743|RL26A_YEAST 60S ribosomal protein L26-A OS=Saccharomyces cerevisiae (strain ATCC 204508 / S288c) OX=559292 GN=RPL26A PE=1 SV=3	1	16	14.234	127	127	201550000	283680000	266780000	263690000	173190000	1832800000	123770000	0	616250000	0	0	0	1936200000	296180000	0	277680000	417620000	193250000	0	1447100000	0	0	0	0	0	0	1628200000	0	0	0	0	0	0	0	0	0	0
P05744	P05744	6	2	2	60S ribosomal protein L33-A	RPL33A	sp|P05744|RL33A_YEAST 60S ribosomal protein L33-A OS=Saccharomyces cerevisiae (strain ATCC 204508 / S288c) OX=559292 GN=RPL33A PE=1 SV=3	1	6	12.154	107	107	4035000000	4364600000	6605900000	3973600000	2808200000	21265000000	3220100000	5781700000	3752000000	5790800000	3049300000	4593100000	16694000000	4424000000	3844200000	4324500000	7616300000	4605800000	3002600000	18068000000	2836100000	3474000000	3824500000	5740600000	3137400000	3167100000	17277000000	3071400000	1491700000	3039000000	5326500000	3705000000	1727700000	15291000000	3032600000	3134000000	2504100000
P05745	P05745	9	2	2	60S ribosomal protein L36-A	RPL36A	sp|P05745|RL36A_YEAST 60S ribosomal protein L36-A OS=Saccharomyces cerevisiae (strain ATCC 204508 / S288c) OX=559292 GN=RPL36A PE=1 SV=3	1	9	11.124	100	100	559460000	425860000	1090200000	514460000	377560000	3043400000	513720000	706130000	472450000	955700000	404360000	449010000	2291000000	522910000	457560000	390160000	1044900000	354930000	316180000	2484300000	370630000	582930000	377960000	920340000	292900000	424460000	2884400000	472620000	614400000	408390000	1078700000	366500000	303900000	2625100000	384780000	823710000	444250000
P05747	P05747	2	2	2	60S ribosomal protein L29	RPL29	sp|P05747|RL29_YEAST 60S ribosomal protein L29 OS=Saccharomyces cerevisiae (strain ATCC 204508 / S288c) OX=559292 GN=RPL29 PE=1 SV=3	1	2	6.6687	59	59	171990000	3556300000	85293000	2612600000	160370000	4424200000	98475000	2193700000	1848600000	222940000	614190000	587120000	1426000000	880710000	114720000	1364000000	357830000	1691800000	177600000	945000000	114170000	115780000	420380000	289530000	473840000	207390000	249550000	62302000	217980000	186610000	62531000	407590000	122540000	976210000	71641000	235080000	181310000
P05748	P05748	12	12	4	60S ribosomal protein L15-A	RPL15A	sp|P05748|RL15A_YEAST 60S ribosomal protein L15-A OS=Saccharomyces cerevisiae (strain ATCC 204508 / S288c) OX=559292 GN=RPL15A PE=1 SV=3	1	12	24.422	204	204	6120500000	4535700000	9029000000	3940900000	4463400000	21758000000	5137500000	5467000000	4242400000	9303500000	3625600000	3538300000	26512000000	5868400000	5819000000	4337400000	10681000000	3733800000	3884800000	28488000000	4829500000	5289500000	4243400000	9773200000	3632700000	3606200000	27819000000	5070100000	6098500000	4699600000	10062000000	3310200000	3609300000	24608000000	5262800000	6045100000	5398300000
P05749	P05749	7	7	6	60S ribosomal protein L22-A	RPL22A	sp|P05749|RL22A_YEAST 60S ribosomal protein L22-A OS=Saccharomyces cerevisiae (strain ATCC 204508 / S288c) OX=559292 GN=RPL22A PE=1 SV=3	1	7	13.693	121	121	5374700000	3377600000	8118800000	2240000000	3230800000	21700000000	4017000000	5147200000	3253800000	9092500000	3174000000	3538200000	21371000000	4864700000	5462500000	3755200000	8627000000	3016300000	3936400000	14991000000	4115000000	5330200000	4164100000	8828300000	3189300000	3270800000	24244000000	4656700000	4804900000	3616900000	7654800000	2955200000	3041200000	21944000000	4021400000	3876000000	3786300000
P05750	P05750	27	27	27	40S ribosomal protein S3	RPS3	sp|P05750|RS3_YEAST 40S ribosomal protein S3 OS=Saccharomyces cerevisiae (strain ATCC 204508 / S288c) OX=559292 GN=RPS3 PE=1 SV=5	1	27	26.502	240	240	9953100000	7246700000	17775000000	6396700000	5550900000	46011000000	11368000000	9238900000	6880800000	18783000000	5504800000	4949600000	45577000000	12411000000	9078800000	7271000000	18638000000	5683600000	6122500000	46251000000	10306000000	8924600000	6956500000	18536000000	5804300000	5150400000	54777000000	11520000000	9715500000	7753600000	20640000000	5050500000	5148100000	45544000000	9354600000	10514000000	9887900000
P05755	P05755	21	21	2	40S ribosomal protein S9-B	RPS9B	sp|P05755|RS9B_YEAST 40S ribosomal protein S9-B OS=Saccharomyces cerevisiae (strain ATCC 204508 / S288c) OX=559292 GN=RPS9B PE=1 SV=4	1	21	22.298	195	195	4012900000	3106900000	6993600000	2615700000	2593000000	19551000000	4471400000	3728500000	2927800000	6904400000	2406000000	2003000000	19398000000	4721300000	3765600000	3048300000	7247200000	2276600000	2547500000	19568000000	3944900000	3706000000	3132500000	7214900000	2553500000	2192600000	21525000000	4517400000	3947800000	3564800000	7966300000	2506100000	2227300000	19689000000	4204200000	4874500000	4453200000
P05756	P05756	12	12	12	40S ribosomal protein S13	RPS13	sp|P05756|RS13_YEAST 40S ribosomal protein S13 OS=Saccharomyces cerevisiae (strain ATCC 204508 / S288c) OX=559292 GN=RPS13 PE=1 SV=3	1	12	17.029	151	151	5952900000	5017800000	10201000000	4257900000	3550700000	26647000000	6995000000	7357000000	6257100000	10939000000	4011100000	3299400000	27059000000	7008500000	5523900000	5423600000	11076000000	4223200000	3604800000	28160000000	6661800000	5817800000	5498400000	10958000000	4373800000	3491100000	27902000000	7398600000	6371000000	5039500000	10462000000	3764500000	3485000000	27515000000	6045100000	5353400000	5006700000
P05759;P0CG63	P05759	13;5	13;5	8;0	Ubiquitin-40S ribosomal protein S31;Ubiquitin;40S ribosomal protein S31	RPS31	sp|P05759|RS31_YEAST Ubiquitin-40S ribosomal protein S31 OS=Saccharomyces cerevisiae (strain ATCC 204508 / S288c) OX=559292 GN=RPS31 PE=1 SV=3	2	13	17.216	152	152;381	12805000000	12272000000	13588000000	10729000000	10841000000	6072500000	16877000000	16510000000	11193000000	14231000000	10020000000	12367000000	9094700000	18137000000	12771000000	11056000000	13014000000	10576000000	9726000000	7893500000	14813000000	13278000000	11423000000	13409000000	10988000000	10495000000	10175000000	14488000000	14290000000	11419000000	14372000000	9775000000	9699100000	10687000000	13268000000	12421000000	11395000000
P05986	P05986	10	10	8	cAMP-dependent protein kinase type 3	TPK3	sp|P05986|KAPC_YEAST cAMP-dependent protein kinase type 3 OS=Saccharomyces cerevisiae (strain ATCC 204508 / S288c) OX=559292 GN=TPK3 PE=1 SV=2	1	10	45.977	398	398	60835000	48416000	64514000	42360000	54471000	7942400	45927000	44950000	46484000	61763000	45392000	54409000	66805000	31006000	62647000	47537000	71657000	39548000	53338000	94578000	42037000	50527000	48195000	65076000	49650000	51416000	82849000	35595000	61214000	36494000	67737000	36694000	45682000	85449000	44501000	61799000	42181000
P06100	P06100	11	11	11	General negative regulator of transcription subunit 2	CDC36	sp|P06100|NOT2_YEAST General negative regulator of transcription subunit 2 OS=Saccharomyces cerevisiae (strain ATCC 204508 / S288c) OX=559292 GN=CDC36 PE=1 SV=1	1	11	22.362	191	191	138570000	71561000	122370000	75332000	134340000	79316000	14416000	147220000	72256000	133870000	87802000	151000000	123270000	27667000	185660000	58860000	128910000	62790000	120610000	101880000	30882000	157900000	68975000	144510000	82960000	120850000	140110000	25591000	128470000	66506000	152590000	65136000	128190000	141540000	29307000	147210000	62921000
P06101	P06101	27	27	27	Hsp90 co-chaperone Cdc37	CDC37	sp|P06101|CDC37_YEAST Hsp90 co-chaperone Cdc37 OS=Saccharomyces cerevisiae (strain ATCC 204508 / S288c) OX=559292 GN=CDC37 PE=1 SV=2	1	27	58.384	506	506	99053000	79593000	99110000	92760000	81305000	17765000	329540000	101050000	73002000	83325000	80682000	84989000	14568000	351620000	81883000	83517000	86146000	88389000	96818000	15902000	318850000	86631000	72447000	88242000	84214000	62422000	36781000	293810000	84583000	84282000	69243000	88064000	56099000	6506100	279000000	92938000	102370000
P06102	P06102	45	45	45	General negative regulator of transcription subunit 3	NOT3	sp|P06102|NOT3_YEAST General negative regulator of transcription subunit 3 OS=Saccharomyces cerevisiae (strain ATCC 204508 / S288c) OX=559292 GN=NOT3 PE=1 SV=2	1	45	94.402	836	836	131200000	98484000	150030000	99070000	130480000	165040000	60385000	158470000	100170000	163990000	108730000	137390000	193410000	73800000	134840000	111370000	147810000	91945000	105560000	152970000	57646000	149160000	97532000	150030000	92858000	130050000	185930000	57836000	151400000	95393000	182590000	91662000	115510000	180290000	54544000	140730000	92264000
P06103	P06103	45	45	45	Eukaryotic translation initiation factor 3 subunit B	PRT1	sp|P06103|EIF3B_YEAST Eukaryotic translation initiation factor 3 subunit B OS=Saccharomyces cerevisiae (strain ATCC 204508 / S288c) OX=559292 GN=PRT1 PE=1 SV=1	1	45	88.129	763	763	436550000	396400000	668100000	330750000	274820000	1757600000	505430000	413700000	372870000	643490000	299690000	279020000	1845800000	533630000	372040000	394490000	662430000	334970000	292070000	1599600000	465110000	395820000	379490000	643070000	337000000	266580000	1785200000	508490000	388350000	420250000	650170000	323620000	243890000	1756500000	490130000	372300000	439850000
P06104	P06104	1	1	1	Ubiquitin-conjugating enzyme E2 2	RAD6	sp|P06104|UBC2_YEAST Ubiquitin-conjugating enzyme E2 2 OS=Saccharomyces cerevisiae (strain ATCC 204508 / S288c) OX=559292 GN=RAD6 PE=1 SV=1	1	1	19.705	172	172	0	0	0	0	0	0	58470000	0	39436000	0	0	0	0	0	0	0	48633000	0	82037000	61043000	98403000	24038000	0	52162000	0	38367000	80990000	98499000	26180000	0	28939000	0	21405000	50284000	128830000	30218000	0
P06105	P06105	107	107	107	Protein SCP160	SCP160	sp|P06105|SC160_YEAST Protein SCP160 OS=Saccharomyces cerevisiae (strain ATCC 204508 / S288c) OX=559292 GN=SCP160 PE=1 SV=3	1	107	134.81	1222	1222	2617300000	1038100000	3326400000	1324700000	1717100000	2153900000	270040000	2868600000	1100300000	3870900000	1272400000	1785200000	2254100000	266700000	2520200000	1099600000	2984400000	1347200000	1731600000	1857000000	244760000	2590200000	1121500000	3148300000	1297800000	1928500000	2105800000	247700000	2845500000	961980000	4830200000	1027500000	1489100000	3000800000	214300000	3140600000	973340000
3;1677914;1677915;1677916;1677917;1677918;1677919;1677920;1677921;1677922;1677923;1677924;1677925;1677926;1677927;1677928;1677929;1677930;1677931;1677932;1677933;1677934;1677935;1677936;1677937;1677938;1677939;1677940;1677941;1677942;1677943;1677944;1677945;1677946;1677947;1697412;1697413;1697414;1697415;1697416;1697417;1697418;1697419;1697420;1697421;1697422;1697423;1697424;1697425;1697426;16974…	29996;29997;29998;29999;30000;30001;30002;30003;30004;30005;30006;30007;30008;30009;30010;30011;30012;30013;30014;30015;30016;30017;30018;30019;30020;30021;30022;30023;30024;30025;30026;30027;30028;30029;30030;30031;30032;30033;30034;30035;30036;30037;30038;30039;30040;30041;30042;30043;30044;30045;30046;30047;30048;30049;30050;30051;30052;30053;30054;30055;30056;30057;30058;30059;30060;30061;300…
11;1523412;1523413;1523414;1523415;1523416;1523417;1523418;1523419;1523420;1523421;1523422;1523423;1523424;1523425;1523426;1523427;1523428;1523429;1523430;1523431;1523432;1523433;1523434;1523435;1523436;1523437;1523438;1523439;1523440;1523441;1523442;1523443;1523444;1523445;1528422;1528423;1528424;1528425;1528426;1528427;1528428;1528429;1528430;1528431;1528432;1528433;1528434;1528435;1528436;1528…	30102;39021;40093;40103;77736;94447;102686;105147;109485;109585;121190;177928;228634;243652;255141;255185;288865;310339;310345;333093;375765;393713;394099;412713;459893;466663;481557;513017;540711;540816;548804;564466;583852;590631;629586;663542;778349;816634;829094;829136;829138;868161;878587;890279;927702;940326;950964;954856;957985;965154;965940;967969;983768;985031;1043186;1043252;1054565;117…	400;401;402;403;404;405;406;407;408;409;410;411	78;226;412;559;586;637;779;785;816;1098;1167;1215	-1
P06106	P06106	22	22	22	Protein MET17;O-acetylhomoserine sulfhydrylase;O-acetylserine sulfhydrylase	MET17	sp|P06106|CYSD_YEAST Homocysteine/cysteine synthase OS=Saccharomyces cerevisiae (strain ATCC 204508 / S288c) OX=559292 GN=MET17 PE=1 SV=3	1	22	48.671	444	444	315720000	258040000	316500000	317850000	245370000	58661000	929080000	290910000	222820000	280780000	264430000	247980000	81977000	867990000	253470000	292960000	242580000	299140000	310710000	92550000	944280000	280940000	259130000	268340000	302540000	263250000	104490000	868320000	262900000	226940000	201630000	249030000	200120000	77165000	780120000	255280000	296270000
P06168	P06168	32	32	32	Ketol-acid reductoisomerase, mitochondrial	ILV5	sp|P06168|ILV5_YEAST Ketol-acid reductoisomerase, mitochondrial OS=Saccharomyces cerevisiae (strain ATCC 204508 / S288c) OX=559292 GN=ILV5 PE=1 SV=1	1	32	44.368	395	395	152650000	17576000000	48184000	19313000000	6026600000	53972000	48021000	141620000	17489000000	51809000	18427000000	5337500000	55651000	41592000	214350000	17563000000	66806000	20090000000	6029000000	59542000	54036000	173010000	16845000000	48724000	21793000000	6003100000	58686000	37721000	176410000	16807000000	55225000	19189000000	7051500000	67540000	49883000	158760000	14152000000
P06169	P06169	47	47	35	Pyruvate decarboxylase isozyme 1	PDC1	sp|P06169|PDC1_YEAST Pyruvate decarboxylase isozyme 1 OS=Saccharomyces cerevisiae (strain ATCC 204508 / S288c) OX=559292 GN=PDC1 PE=1 SV=7	1	47	61.495	563	563	17055000000	15294000000	17869000000	17410000000	14713000000	4423300000	44087000000	17860000000	13078000000	16558000000	14776000000	13390000000	5478200000	44205000000	14080000000	15169000000	13748000000	15884000000	15755000000	5161200000	40934000000	17282000000	14315000000	15724000000	17267000000	14387000000	7023900000	42555000000	15819000000	13673000000	12296000000	15205000000	11720000000	4899900000	39822000000	16697000000	18310000000
3;2058434;2058435;2058436;2058437;2058438;2058439;2058440;2058441;2058442;2058443;2058444;2058445;2058446;2058447;2058448;2058449;2058450;2058451;2058452;2058453;2058454;2058455;2058456;2058457;2058458;2058459;2058460;2058461;2058462;2058463;2058464;2058465;2058466;2058467;2058468;2058469;2058470;2058471;2058472;2058473;2058474;2058475;2058476;2058477;2058478;2058479;2058480;2058481;2058482;20584…	114682;180902;304759;322147;463631;463728;642129;661668;686649;695564;869833;915500;915503;946018;1046637;1046651;1088907;1089313;1093799;1164677;1164734;1173751;1228539;1250264;1272149;1318684;1318873;1354501;1354611;1414238;1420529;1423234;1424526;1463575;1496100;1561450;1561539;1573153;1780505;1809499;1843461;1874116;1874145;2022247;2026263;2058319;2058409	417;418;419;420;421;422;423;424;425;426	43;67;128;138;187;247;314;326;535;539	-1
P06174	P06174	8	8	8	Uroporphyrinogen-III synthase	HEM4	sp|P06174|HEM4_YEAST Uroporphyrinogen-III synthase OS=Saccharomyces cerevisiae (strain ATCC 204508 / S288c) OX=559292 GN=HEM4 PE=1 SV=2	1	8	30.911	275	275	32947000	23879000	0	16121000	57288000	0	146780000	34896000	0	0	0	28342000	0	204170000	71342000	0	0	0	41024000	37847000	100190000	35765000	0	30253000	0	36301000	0	197670000	0	0	0	0	82532000	27828000	144110000	0	0
P06182	P06182	8	8	8	Cytochrome c heme lyase	CYC3	sp|P06182|CCHL_YEAST Holocytochrome-c synthase OS=Saccharomyces cerevisiae (strain ATCC 204508 / S288c) OX=559292 GN=CYC3 PE=1 SV=1	1	8	30.081	269	269	0	129000000	0	184410000	34567000	0	0	0	164860000	0	179100000	50076000	0	0	0	181000000	0	200780000	20894000	0	0	0	170450000	0	122180000	30174000	0	0	0	142790000	0	173670000	60708000	0	0	0	64556000
P06197	P06197	10	10	10	CDP-diacylglycerol--inositol 3-phosphatidyltransferase	PIS1	sp|P06197|PIS_YEAST CDP-diacylglycerol--inositol 3-phosphatidyltransferase OS=Saccharomyces cerevisiae (strain ATCC 204508 / S288c) OX=559292 GN=PIS1 PE=1 SV=1	1	10	24.823	220	220	235350000	168270000	88752000	179520000	366730000	0	0	96048000	208440000	120840000	250110000	253490000	0	0	314650000	176860000	117520000	174150000	578440000	34279000	0	230140000	206340000	137110000	266680000	298930000	24527000	0	252020000	272030000	124340000	170370000	428690000	0	0	297410000	241880000
P06208;P06208-2	P06208;P06208-2	41;40	24;23	24;23	2-isopropylmalate synthase	LEU4	sp|P06208|LEU1_YEAST 2-isopropylmalate synthase OS=Saccharomyces cerevisiae (strain ATCC 204508 / S288c) OX=559292 GN=LEU4 PE=1 SV=1;sp|P06208-2|LEU1_YEAST Isoform Cytoplasmic of 2-isopropylmalate synthase OS=Saccharomyces cerevisiae (strain ATCC 204508 /	2	41	68.408	619	619;589	14022000	2901400000	0	2894200000	685510000	0	21709000	13238000	2693500000	0	3050100000	766690000	0	23025000	12877000	2773500000	0	3475900000	990510000	0	15248000	18525000	2745200000	0	2918000000	760380000	0	20255000	10930000	2544800000	0	3523800000	1099900000	0	19606000	11955000	2059800000
P06242	P06242	4	4	4	Serine/threonine-protein kinase KIN28	KIN28	sp|P06242|KIN28_YEAST Serine/threonine-protein kinase KIN28 OS=Saccharomyces cerevisiae (strain ATCC 204508 / S288c) OX=559292 GN=KIN28 PE=1 SV=1	1	4	35.247	306	306	10819000	0	18638000	9974700	12515000	15550000	20216000	14545000	0	14423000	0	16157000	17836000	17152000	15539000	0	21683000	10290000	11067000	23373000	14250000	9303200	7684600	18333000	7958300	19068000	23202000	15087000	0	0	11027000	0	7259400	24972000	0	8161300	13062000
P06243	P06243	7	7	7	Cell division control protein 7	CDC7	sp|P06243|CDC7_YEAST Cell division control protein 7 OS=Saccharomyces cerevisiae (strain ATCC 204508 / S288c) OX=559292 GN=CDC7 PE=1 SV=2	1	7	58.32	507	507	12667000	0	14857000	0	14607000	0	20389000	19206000	0	0	0	0	43267000	29999000	17130000	0	41440000	0	0	23758000	20071000	0	0	0	0	0	28816000	16779000	24204000	0	0	0	0	0	17432000	0	0
P06244	P06244	7	5	5	cAMP-dependent protein kinase type 1	TPK1	sp|P06244|KAPA_YEAST cAMP-dependent protein kinase type 1 OS=Saccharomyces cerevisiae (strain ATCC 204508 / S288c) OX=559292 GN=TPK1 PE=1 SV=3	1	7	46.075	397	397	0	0	9785600	0	0	8001600	11284000	0	0	14065000	0	0	14465000	0	0	0	11204000	0	0	10953000	7514200	10325000	0	0	0	0	17487000	8452700	0	0	14894000	0	0	0	7851400	0	0
P06245	P06245	9	6	6	cAMP-dependent protein kinase type 2	TPK2	sp|P06245|KAPB_YEAST cAMP-dependent protein kinase type 2 OS=Saccharomyces cerevisiae (strain ATCC 204508 / S288c) OX=559292 GN=TPK2 PE=1 SV=2	1	9	44.219	380	380	33594000	36493000	0	9910800	37582000	0	14401000	52780000	24042000	42799000	0	41226000	31417000	13021000	55231000	39008000	44326000	36805000	64884000	73714000	20080000	59932000	26842000	57599000	48193000	53880000	48760000	14956000	59518000	35426000	63887000	29352000	45487000	67907000	22025000	66343000	34892000
P06367	P06367	16	16	2	40S ribosomal protein S14-A	RPS14A	sp|P06367|RS14A_YEAST 40S ribosomal protein S14-A OS=Saccharomyces cerevisiae (strain ATCC 204508 / S288c) OX=559292 GN=RPS14A PE=1 SV=5	1	16	14.536	137	137	6674300000	5576000000	10241000000	5613400000	4008600000	27517000000	6220300000	7273500000	5478200000	10199000000	4206500000	4049400000	27924000000	7658400000	5351100000	5127500000	9743800000	4433000000	3809900000	24833000000	5981500000	6049700000	4699500000	10245000000	4014100000	3902700000	28515000000	6633500000	5846700000	4976500000	10616000000	4186900000	3247900000	26835000000	5453600000	6863200000	5761600000
P06634	P06634	45	45	37	ATP-dependent RNA helicase DED1	DED1	sp|P06634|DED1_YEAST ATP-dependent RNA helicase DED1 OS=Saccharomyces cerevisiae (strain ATCC 204508 / S288c) OX=559292 GN=DED1 PE=1 SV=2	1	45	65.552	604	604	2054800000	1694900000	1843800000	1605500000	2060700000	2819700000	702120000	2111000000	1909800000	2141800000	1725000000	2103600000	2977500000	725050000	2147500000	1770400000	1989900000	1786800000	1860700000	2483000000	663220000	2011600000	1755100000	2014500000	1639100000	1920400000	2529100000	714250000	2112700000	1552800000	2542300000	1426600000	1853600000	2997500000	688890000	2079400000	1466900000
P06700	P06700	15	14	14	NAD-dependent histone deacetylase SIR2	SIR2	sp|P06700|SIR2_YEAST NAD-dependent histone deacetylase SIR2 OS=Saccharomyces cerevisiae (strain ATCC 204508 / S288c) OX=559292 GN=SIR2 PE=1 SV=1	1	15	63.261	562	562	59704000	66195000	53910000	44577000	60443000	54527000	18975000	61405000	81294000	45630000	88362000	76559000	48977000	27179000	82942000	65535000	88048000	47163000	57310000	49029000	19796000	86478000	83699000	65412000	56301000	71158000	44874000	15678000	71599000	81557000	64464000	58470000	63773000	76109000	18609000	61083000	74822000
P06701	P06701	33	33	33	Regulatory protein SIR3	SIR3	sp|P06701|SIR3_YEAST Regulatory protein SIR3 OS=Saccharomyces cerevisiae (strain ATCC 204508 / S288c) OX=559292 GN=SIR3 PE=1 SV=6	1	33	111.36	978	978	55279000	26565000	39382000	34420000	41867000	11808000	1974400	40597000	36395000	32602000	42378000	67047000	3171800	1714800	48711000	23524000	69156000	22597000	57926000	28329000	2824800	63029000	42927000	33754000	41381000	48596000	12539000	1200300	40896000	43305000	54682000	31489000	65589000	23980000	1880000	39600000	53625000
P06704	P06704	11	11	11	Cell division control protein 31	CDC31	sp|P06704|CDC31_YEAST Cell division control protein 31 OS=Saccharomyces cerevisiae (strain ATCC 204508 / S288c) OX=559292 GN=CDC31 PE=1 SV=2	1	11	18.751	161	161	61191000	40190000	18289000	65510000	204200000	0	26053000	32965000	43861000	23110000	66720000	129660000	20367000	16097000	73813000	62960000	27054000	56780000	211700000	9576200	22875000	49329000	60743000	24917000	64259000	174100000	13237000	30637000	58060000	71381000	24791000	64108000	188310000	21066000	26515000	66032000	75149000
P06738	P06738	18	18	18	Glycogen phosphorylase	GPH1	sp|P06738|PHSG_YEAST Glycogen phosphorylase OS=Saccharomyces cerevisiae (strain ATCC 204508 / S288c) OX=559292 GN=GPH1 PE=1 SV=4	1	18	103.27	902	902	0	0	0	0	0	0	22302000	0	0	0	0	0	0	20622000	0	0	3560800	0	0	0	29609000	0	0	0	0	0	0	28773000	0	0	0	0	0	0	23021000	0	0
P06773	P06773	10	10	10	Deoxycytidylate deaminase	DCD1	sp|P06773|DCTD_YEAST Deoxycytidylate deaminase OS=Saccharomyces cerevisiae (strain ATCC 204508 / S288c) OX=559292 GN=DCD1 PE=1 SV=2	1	10	35.646	312	312	60535000	47337000	76694000	49278000	50860000	53763000	0	76260000	30897000	91538000	48710000	68098000	63283000	0	67884000	20973000	68946000	27603000	52799000	56760000	0	90508000	16467000	94060000	17274000	71247000	74211000	0	86258000	23645000	91359000	44195000	63159000	64390000	3728800	94699000	23209000
P06774	P06774	2	2	2	Transcriptional activator HAP2	HAP2	sp|P06774|HAP2_YEAST Transcriptional activator HAP2 OS=Saccharomyces cerevisiae (strain ATCC 204508 / S288c) OX=559292 GN=HAP2 PE=1 SV=1	1	2	29.867	265	265	38310000	20772000	28457000	35699000	35170000	0	5308600	38397000	27383000	26313000	50549000	39198000	26673000	9429600	44897000	23788000	55189000	17723000	17732000	0	9285000	36967000	29373000	47535000	36813000	34035000	0	0	31191000	14383000	44519000	31783000	43771000	44696000	0	26053000	15555000
P06775	P06775	15	15	15	Histidine permease	HIP1	sp|P06775|HIP1_YEAST Histidine permease OS=Saccharomyces cerevisiae (strain ATCC 204508 / S288c) OX=559292 GN=HIP1 PE=1 SV=2	1	15	66.006	603	603	175100000	112620000	99950000	115620000	170350000	0	0	164930000	102290000	108610000	123840000	190760000	0	0	154970000	102430000	86831000	112130000	142470000	0	0	162920000	100440000	88766000	90534000	171700000	0	0	199850000	115070000	126880000	97668000	178900000	3198000	0	212580000	93099000
P06776	P06776	12	12	12	3,5-cyclic-nucleotide phosphodiesterase 2	PDE2	sp|P06776|PDE2_YEAST 3,5-cyclic-nucleotide phosphodiesterase 2 OS=Saccharomyces cerevisiae (strain ATCC 204508 / S288c) OX=559292 GN=PDE2 PE=1 SV=2	1	12	60.999	526	526	41514000	39742000	52327000	32968000	29153000	86483000	32484000	32359000	35765000	46205000	26960000	39857000	92683000	36588000	44021000	34026000	54807000	13764000	28601000	87578000	36384000	35560000	28253000	48206000	33701000	34278000	97436000	37232000	16327000	35974000	39373000	27862000	30817000	83252000	35518000	21754000	34608000
P06777	P06777	16	16	16	DNA repair protein RAD1	RAD1	sp|P06777|RAD1_YEAST DNA repair protein RAD1 OS=Saccharomyces cerevisiae (strain ATCC 204508 / S288c) OX=559292 GN=RAD1 PE=1 SV=1	1	16	126.37	1100	1100	43683000	0	24595000	19403000	45636000	55491000	0	41387000	41722000	33095000	14607000	31331000	21389000	0	30386000	0	20635000	0	24336000	0	0	32166000	0	27501000	13223000	19912000	0	0	26123000	0	49843000	0	31802000	26127000	0	65170000	0
P06778-3;P06778-2;P06778	P06778-3;P06778-2;P06778	24;24;24	24;24;24	24;24;24	DNA repair and recombination protein RAD52	RAD52	sp|P06778-3|RAD52_YEAST Isoform 3 of DNA repair and recombination protein RAD52 OS=Saccharomyces cerevisiae (strain ATCC 204508 / S288c) OX=559292 GN=RAD52;sp|P06778-2|RAD52_YEAST Isoform 2 of DNA repair and recombination protein RAD52 OS=Saccharomyces cer	3	24	51.669	465	465;467;471	180080000	58034000	212650000	41068000	99945000	108060000	0	166240000	45932000	254270000	42999000	99045000	113600000	0	196900000	60485000	224600000	49091000	85886000	110410000	0	206420000	58525000	230190000	44892000	104620000	108460000	0	173040000	43490000	231010000	13007000	88159000	102230000	0	187680000	41379000
P06779	P06779	5	5	5	DNA repair protein RAD7	RAD7	sp|P06779|RAD7_YEAST DNA repair protein RAD7 OS=Saccharomyces cerevisiae (strain ATCC 204508 / S288c) OX=559292 GN=RAD7 PE=1 SV=3	1	5	63.777	565	565	38817000	20551000	37799000	20350000	23970000	38509000	9801300	16780000	18725000	29217000	0	21465000	0	14781000	45017000	0	44397000	17070000	16722000	59318000	14882000	26592000	0	35336000	0	19253000	0	20311000	23589000	23642000	37680000	0	21460000	54240000	13330000	20581000	0
P06780	P06780	14	14	14	GTP-binding protein RHO1	RHO1	sp|P06780|RHO1_YEAST GTP-binding protein RHO1 OS=Saccharomyces cerevisiae (strain ATCC 204508 / S288c) OX=559292 GN=RHO1 PE=1 SV=3	1	14	23.152	209	209	1281900000	1501600000	307010000	1420500000	2474800000	124280000	37578000	1770300000	1656000000	709070000	1727500000	2611000000	25400000	0	2057500000	1525600000	792540000	1944600000	3176300000	63049000	0	1342300000	1636600000	809270000	1936000000	2675300000	157080000	8374600	2084800000	1381300000	1121300000	1494100000	2868600000	219560000	8975700	1577200000	1413300000
P06781	P06781	12	12	12	GTP-binding protein RHO2	RHO2	sp|P06781|RHO2_YEAST GTP-binding protein RHO2 OS=Saccharomyces cerevisiae (strain ATCC 204508 / S288c) OX=559292 GN=RHO2 PE=1 SV=2	1	12	21.479	192	192	451010000	404620000	43942000	425800000	556190000	0	0	414470000	410280000	127170000	457240000	583960000	0	0	366460000	396710000	23811000	418350000	404100000	0	0	421900000	393700000	13962000	389890000	543600000	0	0	540310000	472870000	81924000	479690000	637500000	0	0	507460000	381960000
P06782	P06782	26	26	26	Carbon catabolite-derepressing protein kinase	SNF1	sp|P06782|SNF1_YEAST Carbon catabolite-derepressing protein kinase OS=Saccharomyces cerevisiae (strain ATCC 204508 / S288c) OX=559292 GN=SNF1 PE=1 SV=1	1	26	72.045	633	633	89125000	74882000	84078000	53208000	80043000	72611000	115060000	85592000	75297000	85626000	58246000	71977000	94787000	111340000	99533000	78284000	90447000	72463000	79304000	98374000	111680000	95839000	79814000	88453000	76248000	77902000	87778000	116090000	93505000	78748000	89205000	64783000	75562000	98399000	107930000	99556000	86379000
P06784	P06784	10	10	10	Serine/threonine-protein kinase STE7	STE7	sp|P06784|STE7_YEAST Serine/threonine-protein kinase STE7 OS=Saccharomyces cerevisiae (strain ATCC 204508 / S288c) OX=559292 GN=STE7 PE=1 SV=1	1	10	57.708	515	515	14484000	0	20905000	0	10966000	22841000	0	8351800	0	18548000	0	16646000	46114000	8159000	14872000	0	20252000	0	18186000	39802000	12090000	11878000	0	18195000	0	17022000	34469000	13725000	18281000	0	20778000	0	20136000	31842000	19865000	18763000	0
P06785	P06785	14	14	14	Thymidylate synthase	CDC21	sp|P06785|TYSY_YEAST Thymidylate synthase OS=Saccharomyces cerevisiae (strain ATCC 204508 / S288c) OX=559292 GN=CDC21 PE=1 SV=1	1	14	35.047	304	304	63690000	52634000	69902000	46050000	49731000	46737000	126680000	54622000	45871000	58693000	45630000	43957000	34121000	120630000	51574000	62186000	59538000	40842000	48782000	68141000	175070000	52774000	58347000	64440000	55793000	35589000	41490000	162700000	45461000	56851000	49048000	45396000	43573000	73111000	153010000	45776000	54207000
P06786	P06786	66	66	66	DNA topoisomerase 2	TOP2	sp|P06786|TOP2_YEAST DNA topoisomerase 2 OS=Saccharomyces cerevisiae (strain ATCC 204508 / S288c) OX=559292 GN=TOP2 PE=1 SV=2	1	66	164.21	1428	1428	161620000	119700000	169080000	123790000	127480000	157670000	1905700	162620000	126030000	117120000	139190000	158270000	84978000	1551300	192040000	86286000	226140000	76980000	120850000	203230000	5461400	187980000	108900000	184290000	126060000	179090000	102340000	5271400	137070000	105870000	168110000	121260000	151460000	159390000	5351900	139340000	106010000
P06787	P06787	8	8	8	Calmodulin	CMD1	sp|P06787|CALM_YEAST Calmodulin OS=Saccharomyces cerevisiae (strain ATCC 204508 / S288c) OX=559292 GN=CMD1 PE=1 SV=1	1	8	16.135	147	147	764750000	865350000	642230000	754060000	756310000	458420000	539710000	746480000	788710000	719390000	728600000	786840000	402960000	518770000	799340000	788430000	634230000	747260000	767410000	480360000	493390000	817660000	689010000	625600000	587340000	952630000	457220000	494320000	788290000	730180000	718500000	674810000	758700000	503920000	501020000	819890000	891550000
P06838	P06838	4	4	4	DNA repair protein RAD10	RAD10	sp|P06838|RAD10_YEAST DNA repair protein RAD10 OS=Saccharomyces cerevisiae (strain ATCC 204508 / S288c) OX=559292 GN=RAD10 PE=1 SV=1	1	4	24.311	210	210	0	0	0	0	0	0	0	17497000	0	0	0	19653000	0	0	0	10561000	15599000	0	12155000	0	0	17828000	17838000	0	24542000	0	0	0	23085000	0	22112000	12088000	13819000	0	0	0	0
P06839	P06839	31	31	31	DNA repair helicase RAD3	RAD3	sp|P06839|RAD3_YEAST General transcription and DNA repair factor IIH helicase subunit XPD OS=Saccharomyces cerevisiae (strain ATCC 204508 / S288c) OX=559292 GN=RAD3 PE=1 SV=1	1	31	89.785	778	778	72632000	44501000	87219000	33112000	66832000	94198000	28934000	58366000	29158000	64655000	39907000	56385000	75629000	19339000	96499000	41829000	120240000	26464000	74044000	98485000	26224000	84534000	42476000	87766000	44499000	63928000	88655000	30578000	77683000	42557000	85710000	14411000	62168000	104820000	23533000	51396000	20829000
P06843	P06843	8	8	8	Protein SPT2	SPT2	sp|P06843|SPT2_YEAST Protein SPT2 OS=Saccharomyces cerevisiae (strain ATCC 204508 / S288c) OX=559292 GN=SPT2 PE=1 SV=1	1	8	38.551	333	333	0	0	0	0	0	38295000	0	0	0	0	0	0	20253000	0	0	0	0	0	0	50581000	15092000	0	0	0	0	0	40558000	0	0	0	0	0	0	35208000	11402000	0	0
P06844	P06844	8	8	8	Protein SPT3	SPT3	sp|P06844|SPT3_YEAST Protein SPT3 OS=Saccharomyces cerevisiae (strain ATCC 204508 / S288c) OX=559292 GN=SPT3 PE=1 SV=1	1	8	38.8	337	337	29412000	16720000	40987000	24624000	0	43252000	0	37450000	24375000	31239000	22449000	26094000	40209000	0	46951000	20034000	52724000	20044000	24861000	50543000	0	43762000	25064000	53673000	21027000	23445000	38217000	0	42462000	25044000	48879000	29163000	23841000	45539000	0	40629000	23979000
P07143	P07143	10	10	10	Cytochrome c1, heme protein, mitochondrial	CYT1	sp|P07143|CY1_YEAST Cytochrome c1, heme protein, mitochondrial OS=Saccharomyces cerevisiae (strain ATCC 204508 / S288c) OX=559292 GN=CYT1 PE=1 SV=1	1	10	34.054	309	309	0	799790000	0	1041600000	324960000	0	0	0	741610000	0	1002100000	294720000	0	0	4338900	921020000	0	1312600000	394630000	0	0	4865100	866380000	0	1118100000	401000000	0	0	0	833080000	2014500	1224200000	414860000	0	0	7114000	745820000
P07149	P07149	123	123	123	Fatty acid synthase subunit beta;3-hydroxyacyl-[acyl-carrier-protein] dehydratase;Enoyl-[acyl-carrier-protein] reductase [NADH];[Acyl-carrier-protein] acetyltransferase;[Acyl-carrier-protein] malonyltransferase;S-acyl fatty acid synthase thioesterase	FAS1	sp|P07149|FAS1_YEAST Fatty acid synthase subunit beta OS=Saccharomyces cerevisiae (strain ATCC 204508 / S288c) OX=559292 GN=FAS1 PE=1 SV=2	1	123	228.69	2051	2051	1463300000	1788100000	1671700000	1449600000	1088900000	3248400000	3404300000	1583500000	1665500000	1517500000	1321500000	1071200000	2756600000	3480400000	1302700000	1743100000	1580800000	1461800000	1200100000	3092200000	3245000000	1422000000	1668100000	1656500000	1388700000	1049700000	2652200000	3277500000	1357400000	1758100000	1368100000	1344100000	960400000	3078600000	3046300000	1277100000	1879800000
383426;1383427;1383428;1383429;1383430;1383431;1383432;1383433;1383434;1383435;1383436;1383437;1383438;1383439;1383440;1383441;1383442;1383443;1383444;1383445;1383446;1383447;1383448;1383449;1383450;1383451;1383452;1383453;1383454;1383455;1383456;1383457;1383458;1383459;1383460;1383461;1383462;1383463;1383464;1383465;1383466;1383467;1383468;1383469;1391410;1391411;1391412;1391413;1391414;1391415;…	4033;4034;4035;4036;4037;4038;4039;4040;4041;4042;4043;4044;4045;4046;4047;4048;4049;4050;4051;4052;4053;4054;4055;4056;4057;4058;4059;4060;4061;4062;4063;4064;4065;4066;4067;4068;4069;4070;4071;4072;4073;4074;4075;4076;4077;4078;4079;9892;9893;9894;9895;9896;9897;9898;9899;9900;9901;9902;9903;9904;9905;9906;9907;9908;9909;9910;9911;9912;9913;9914;9915;9916;9917;9918;9919;9920;9921;9922;9923;9924…
69150;1269151;1269152;1269153;1269154;1269155;1269156;1269157;1269158;1269159;1269160;1269161;1269162;1269163;1269164;1269165;1269166;1269167;1269168;1269169;1269170;1269171;1269172;1269173;1269174;1301337;1301338;1301339;1301340;1301341;1301342;1301343;1301344;1301345;1301346;1301347;1301348;1301349;1301350;1301351;1301352;1301353;1301354;1301355;1301356;1301357;1301358;1301359;1301360;1301361;1…	4048;9917;9982;49494;55997;65209;67584;70878;76746;105290;105345;130902;135217;162120;164803;164854;200411;226786;226847;232678;232793;277570;307000;342549;370068;373409;373484;414546;421749;426285;456588;471347;472531;474885;495856;497930;527994;531865;554125;600913;609957;626347;633050;634243;642462;642647;648245;688483;692197;760171;830698;852773;868845;898609;898622;898685;900491;926358;94647…	472;473;474;475;476;477;478;479;480;481;482;483;484;485;486;487;488;489;490;491;492;493;494	750;753;794;850;917;1006;1011;1074;1180;1221;1223;1229;1255;1404;1433;1615;1631;1736;1784;1836;1838;1854;1982	-1
P07170	P07170	28	28	28	Adenylate kinase	ADK1	sp|P07170|KAD2_YEAST Adenylate kinase OS=Saccharomyces cerevisiae (strain ATCC 204508 / S288c) OX=559292 GN=ADK1 PE=1 SV=2	1	28	24.254	222	222	417380000	352760000	452220000	525520000	387060000	139520000	1280000000	430290000	313810000	430410000	418320000	387250000	180750000	1186500000	323500000	347670000	358480000	406780000	397490000	156400000	1190900000	406140000	315750000	369080000	419180000	359970000	202020000	1211100000	449990000	328800000	348850000	426420000	317320000	153040000	1189900000	472690000	493040000
P07172	P07172	18	18	18	Histidinol-phosphate aminotransferase	HIS5	sp|P07172|HIS8_YEAST Histidinol-phosphate aminotransferase OS=Saccharomyces cerevisiae (strain ATCC 204508 / S288c) OX=559292 GN=HIS5 PE=3 SV=2	1	18	42.646	385	385	61568000	50931000	76818000	75024000	58665000	46803000	219110000	81474000	49313000	80888000	64177000	57666000	62823000	204150000	56958000	57791000	61691000	64052000	67964000	39676000	168520000	70597000	51735000	69343000	58503000	63793000	54802000	180310000	79216000	53241000	73004000	74178000	51400000	68369000	176900000	71765000	66112000
P07213	P07213	49	49	49	Mitochondrial import receptor subunit TOM70	TOM70	sp|P07213|TOM70_YEAST Mitochondrial import receptor subunit TOM70 OS=Saccharomyces cerevisiae (strain ATCC 204508 / S288c) OX=559292 GN=TOM70 PE=1 SV=2	1	49	70.122	617	617	26240000	1463700000	3288100	2133800000	578280000	0	6058400	35146000	1156000000	1942900	1478700000	480740000	0	5997100	37955000	1284800000	7553600	2086300000	502110000	245720	10302000	42777000	1387300000	1669400	1641900000	605480000	0	10903000	51129000	1516000000	2862100	2043200000	673830000	432960	10296000	37958000	1359200000
P07236	P07236	20	20	20	Threonine--tRNA ligase, mitochondrial	MST1	sp|P07236|SYTM_YEAST Threonine--tRNA ligase, mitochondrial OS=Saccharomyces cerevisiae (strain ATCC 204508 / S288c) OX=559292 GN=MST1 PE=1 SV=2	1	20	54.091	462	462	0	81196000	0	110330000	26948000	0	0	0	83092000	0	98860000	27487000	0	0	0	101260000	0	113030000	34970000	0	0	0	92417000	0	119480000	36048000	0	0	0	97504000	0	113160000	39810000	0	0	0	77495000
P07244	P07244	42	42	42	Bifunctional purine biosynthetic protein ADE5,7;Phosphoribosylamine--glycine ligase;Phosphoribosylformylglycinamidine cyclo-ligase	ADE5,7	sp|P07244|PUR2_YEAST Bifunctional purine biosynthetic protein ADE5,7 OS=Saccharomyces cerevisiae (strain ATCC 204508 / S288c) OX=559292 GN=ADE57 PE=1 SV=1	1	42	86.067	802	802	199440000	192130000	189580000	190780000	161610000	18892000	688440000	224530000	151380000	203970000	184000000	162460000	52748000	628150000	154620000	170370000	164820000	191760000	192280000	49102000	587690000	186000000	164920000	175940000	178160000	165060000	75524000	587760000	194150000	151620000	149710000	180950000	133360000	41834000	570550000	170180000	195840000
P07245	P07245	58	54	54	C-1-tetrahydrofolate synthase, cytoplasmic;Methylenetetrahydrofolate dehydrogenase;Methenyltetrahydrofolate cyclohydrolase;Formyltetrahydrofolate synthetase	ADE3	sp|P07245|C1TC_YEAST C-1-tetrahydrofolate synthase, cytoplasmic OS=Saccharomyces cerevisiae (strain ATCC 204508 / S288c) OX=559292 GN=ADE3 PE=1 SV=1	1	58	102.2	946	946	474830000	364270000	830010000	302640000	303980000	2368600000	458190000	510530000	326450000	773530000	279370000	296710000	2284600000	472390000	442910000	346890000	877840000	324770000	306410000	2148100000	444580000	479080000	347550000	891100000	276030000	296370000	2397900000	486310000	505490000	352330000	926480000	310970000	284690000	2469500000	445860000	492520000	383340000
P07246	P07246	17	15	15	Alcohol dehydrogenase 3, mitochondrial	ADH3	sp|P07246|ADH3_YEAST Alcohol dehydrogenase 3, mitochondrial OS=Saccharomyces cerevisiae (strain ATCC 204508 / S288c) OX=559292 GN=ADH3 PE=1 SV=2	1	17	40.369	375	375	5790700	2213500000	0	2962900000	279400000	0	647330	3042100	2022100000	217950	2644800000	633780000	0	0	1638900	1060900000	3532500	2985600000	719710000	0	828850	3268100	1505700000	1071200	2392500000	857500000	708960	0	4494700	2334700000	926220	2773000000	855580000	801920	446480	5746500	2171500000
P07248	P07248	16	16	16	Regulatory protein ADR1	ADR1	sp|P07248|ADR1_YEAST Regulatory protein ADR1 OS=Saccharomyces cerevisiae (strain ATCC 204508 / S288c) OX=559292 GN=ADR1 PE=1 SV=2	1	16	150.94	1323	1323	25929000	15273000	28618000	10192000	23119000	17862000	0	22771000	17010000	23696000	23385000	18438000	5117900	0	31564000	7296400	39941000	10305000	17728000	30485000	0	27466000	12593000	21188000	4822100	19076000	22301000	0	26198000	8340100	16303000	15781000	14768000	23743000	0	18388000	10662000
P07250	P07250	2	2	2	Inositol polyphosphate multikinase	ARG82	sp|P07250|IPMK_YEAST Inositol polyphosphate multikinase OS=Saccharomyces cerevisiae (strain ATCC 204508 / S288c) OX=559292 GN=ARG82 PE=1 SV=1	1	2	40.353	355	355	0	0	0	0	0	0	14475000	0	0	0	0	0	0	12115000	0	0	0	0	0	0	17349000	0	0	0	0	0	0	10381000	0	0	0	0	0	0	15109000	0	0
P07251	P07251	39	39	39	ATP synthase subunit alpha, mitochondrial	ATP1	sp|P07251|ATPA_YEAST ATP synthase subunit alpha, mitochondrial OS=Saccharomyces cerevisiae (strain ATCC 204508 / S288c) OX=559292 GN=ATP1 PE=1 SV=5	1	39	58.607	545	545	35405000	5862600000	0	6311500000	2009100000	0	505670	31236000	5629300000	0	5209200000	1827200000	0	460410	60518000	5769400000	202390	3054000000	2005900000	212960	505860	45499000	5938500000	0	6664700000	1781000000	0	566910	8843900	5613600000	0	7220600000	2366700000	0	1304800	49809000	5239800000
P07252	P07252	21	21	21	Cytochrome B pre-mRNA-processing protein 1	CBP1	sp|P07252|CBP1_YEAST Cytochrome B pre-mRNA-processing protein 1 OS=Saccharomyces cerevisiae (strain ATCC 204508 / S288c) OX=559292 GN=CBP1 PE=1 SV=1	1	21	76.171	654	654	0	27452000	45889000	47615000	22144000	60870000	43861000	19137000	38204000	42214000	91526000	14281000	76843000	24965000	38054000	13452000	43130000	47189000	17048000	81461000	34702000	23160000	20829000	25442000	92827000	19258000	101980000	38180000	0	54875000	0	67733000	13240000	0	39155000	35313000	77103000
P07253	P07253	14	14	14	Cytochrome B pre-mRNA-processing protein 6	CBP6	sp|P07253|CBP6_YEAST Cytochrome B pre-mRNA-processing protein 6 OS=Saccharomyces cerevisiae (strain ATCC 204508 / S288c) OX=559292 GN=CBP6 PE=1 SV=1	1	14	18.678	162	162	0	206500000	0	321840000	92941000	0	0	0	119380000	0	177590000	24125000	0	0	0	163320000	0	299350000	99462000	0	0	0	217300000	0	262120000	52590000	0	0	0	235280000	4449800	335640000	107580000	10800000	0	0	200510000
P07255	P07255	4	4	4	Cytochrome c oxidase subunit 7A	COX9	sp|P07255|COX9_YEAST Cytochrome c oxidase subunit 9, mitochondrial OS=Saccharomyces cerevisiae (strain ATCC 204508 / S288c) OX=559292 GN=COX9 PE=1 SV=2	1	4	6.9631	59	59	0	456500000	0	569980000	203750000	0	0	0	492270000	0	469170000	151160000	0	0	0	630450000	0	674530000	265840000	0	0	0	629480000	0	673680000	240940000	0	0	0	641590000	0	798130000	261230000	0	0	24340000	605280000
P07256	P07256	28	28	28	Cytochrome b-c1 complex subunit 1, mitochondrial	COR1	sp|P07256|QCR1_YEAST Cytochrome b-c1 complex subunit 1, mitochondrial OS=Saccharomyces cerevisiae (strain ATCC 204508 / S288c) OX=559292 GN=COR1 PE=1 SV=1	1	28	50.227	457	457	4422000	1344100000	0	1520000000	489650000	0	0	0	1336600000	0	1517500000	430670000	0	0	17210000	1458400000	0	2244700000	538790000	0	0	12708000	1865300000	0	1577100000	517820000	0	0	12886000	1683700000	0	2272600000	814270000	0	0	13543000	1163600000
P07257	P07257	31	31	31	Cytochrome b-c1 complex subunit 2, mitochondrial	QCR2	sp|P07257|QCR2_YEAST Cytochrome b-c1 complex subunit 2, mitochondrial OS=Saccharomyces cerevisiae (strain ATCC 204508 / S288c) OX=559292 GN=QCR2 PE=1 SV=1	1	31	40.478	368	368	3011900	2067300000	0	3062900000	692780000	0	0	5443100	1765100000	0	2259300000	649360000	0	0	15865000	2421600000	0	3182900000	837560000	425210	0	7876000	1349700000	0	2711000000	831000000	1603100	0	12210000	1881800000	0	2951100000	987300000	0	0	10044000	2137900000
P07258	P07258	25	25	25	Carbamoyl-phosphate synthase arginine-specific small chain	CPA1	sp|P07258|CARA_YEAST Carbamoyl-phosphate synthase arginine-specific small chain OS=Saccharomyces cerevisiae (strain ATCC 204508 / S288c) OX=559292 GN=CPA1 PE=1 SV=1	1	25	45.361	411	411	376980000	315720000	356890000	383210000	286900000	90237000	1068300000	415300000	261040000	308960000	319190000	303590000	108570000	1124800000	279060000	316460000	271600000	332320000	276540000	109420000	935120000	324710000	276950000	294940000	313050000	267730000	127330000	1010700000	329490000	239200000	277080000	290240000	233370000	96248000	893070000	340500000	317570000
P07259	P07259	140	140	137	Protein URA2;Glutamine-dependent carbamoyl-phosphate synthase;Aspartate carbamoyltransferase	URA2	sp|P07259|PYR1_YEAST Protein URA2 OS=Saccharomyces cerevisiae (strain ATCC 204508 / S288c) OX=559292 GN=URA2 PE=1 SV=5	1	140	245.04	2214	2214	398110000	459490000	432790000	371300000	297910000	493630000	926670000	420080000	407350000	425040000	366430000	320780000	524760000	899500000	346250000	437870000	429280000	384000000	323280000	492470000	823950000	388790000	407550000	439570000	351530000	300780000	514120000	866670000	411040000	450290000	439400000	359290000	279960000	545210000	797650000	390620000	508460000
600782;1600783;1600784;1600785;1600786;1600787;1600788;1600789;1600790;1634150;1634151;1634152;1634153;1634154;1634155;1634156;1634157;1634158;1634159;1634160;1634161;1634162;1634163;1634164;1634165;1634166;1634167;1634168;1634169;1634170;1634171;1634172;1634173;1634174;1634175;1634176;1634177;1634178;1634179;1634180;1634181;1634182;1634183;1634184;1634185;1634186;1634187;1634188;1634189;1634190;…	4702;4703;4704;4705;4706;4707;4708;4709;4710;4711;4712;4713;4714;4715;4716;4717;4718;4719;4720;4721;4722;4723;8591;8592;8593;8594;8595;8596;8597;8598;8599;8600;8601;8602;8603;8604;8605;8606;8607;8608;8609;8610;8611;8612;8613;8614;8615;8616;8617;8618;8619;8620;8621;8622;8623;8624;8625;8626;8627;8628;8629;8630;8631;8632;8633;8634;8635;8636;8637;8638;8639;8640;8641;8642;8643;8644;8645;8646;8647;8648…
444;1654445;1654446;1654447;1654448;1654449;1654450;1654451;1654452;1654453;1654454;1654455;1654456;1654457;1654458;1654459;1654460;1654461;1654462;1654463;1654464;1654465;1654466;1654467;1654468;1654469;1654470;1654471;1654472;1654473;1654474;1654475;1654476;1654477;1654478;1654479;1654480;1654481;1654482;1654483;1654484;1654485;1654486;1654487;1654488;1654489;1654490;1654491;1654492;1654493;166…	4723;8599;12380;41968;59072;59163;77341;130656;131060;131079;166312;175696;179650;195635;197585;212719;252512;277420;290454;303748;307777;329026;332552;335151;337326;341076;357573;362402;367254;368821;381120;403632;403934;404031;416859;461515;475480;525901;525939;542124;557371;616059;617442;708128;715059;729394;792006;794966;816546;824636;824745;847710;847737;882979;882984;886402;889245;906197;91…	532;533;534;535;536;537;538;539;540;541;542;543;544;545;546;547;548;549;550;551;552;553;554;555;556	14;157;236;803;810;1062;1072;1088;1101;1118;1184;1290;1330;1386;1548;1667;1738;1803;1971;2010;2016;2167;2170;2210;2214	-1
P07260	P07260	17	17	17	Eukaryotic translation initiation factor 4E	CDC33	sp|P07260|IF4E_YEAST Eukaryotic translation initiation factor 4E OS=Saccharomyces cerevisiae (strain ATCC 204508 / S288c) OX=559292 GN=CDC33 PE=1 SV=1	1	17	24.254	213	213	1513100000	1092700000	1558900000	1277900000	1483000000	1995900000	791560000	1582800000	1150200000	1605500000	1211800000	1654800000	2290900000	936590000	1428400000	1126000000	1547100000	1172700000	1544600000	2036300000	779730000	1382300000	1082800000	1370600000	1281500000	1500700000	2439400000	868490000	1445100000	999940000	1744600000	930790000	1220600000	2537100000	1012300000	1525400000	1090800000
P07261	P07261	7	7	7	Glycolytic genes transcriptional activator GCR1	GCR1	sp|P07261|GCR1_YEAST Glycolytic genes transcriptional activator GCR1 OS=Saccharomyces cerevisiae (strain ATCC 204508 / S288c) OX=559292 GN=GCR1 PE=1 SV=2	1	7	87.728	785	785	0	0	0	0	0	0	0	0	0	0	0	0	0	0	0	0	0	18082000	0	0	0	0	19240000	0	14090000	0	0	0	14046000	0	0	0	13502000	0	0	0	21963000
P07262	P07262	34	34	26	NADP-specific glutamate dehydrogenase 1	GDH1	sp|P07262|DHE4_YEAST NADP-specific glutamate dehydrogenase 1 OS=Saccharomyces cerevisiae (strain ATCC 204508 / S288c) OX=559292 GN=GDH1 PE=1 SV=2	1	34	49.569	454	454	827150000	717410000	839620000	761160000	626580000	596840000	2615400000	914140000	603960000	828150000	680010000	647490000	695700000	2411500000	680670000	694750000	738000000	789230000	733730000	754420000	2233100000	812170000	635010000	810540000	759800000	673360000	805480000	2422300000	800090000	674510000	732900000	699780000	557990000	702450000	2309900000	694360000	793640000
P07263-2;P07263	P07263-2;P07263	37;35	37;35	37;35	Histidine--tRNA ligase, mitochondrial	HTS1	sp|P07263-2|SYH_YEAST Isoform Cytoplasmic of Histidine--tRNA ligase, mitochondrial OS=Saccharomyces cerevisiae (strain ATCC 204508 / S288c) OX=559292 GN=HTS1;sp|P07263|SYH_YEAST Histidine--tRNA ligase, mitochondrial OS=Saccharomyces cerevisiae (strain ATCC	2	37	57.75	526	526;546	320500000	378380000	309190000	381850000	288490000	286200000	802810000	338040000	360080000	308770000	408030000	293510000	278330000	794950000	282070000	374890000	302770000	440990000	331920000	265600000	787370000	290140000	357370000	290020000	423650000	280020000	312740000	791640000	294350000	340110000	281030000	383430000	276210000	291230000	751300000	262580000	327920000
P07264	P07264	55	55	55	3-isopropylmalate dehydratase	LEU1	sp|P07264|LEUC_YEAST 3-isopropylmalate dehydratase OS=Saccharomyces cerevisiae (strain ATCC 204508 / S288c) OX=559292 GN=LEU1 PE=1 SV=3	1	55	85.793	779	779	484510000	402520000	434990000	460210000	387260000	108850000	1422000000	488680000	378500000	442030000	440620000	414030000	145070000	1410800000	413530000	408360000	377350000	453980000	485560000	142930000	1446200000	453060000	354210000	417740000	467470000	385430000	150030000	1469400000	448450000	374650000	356910000	439470000	363320000	126800000	1491500000	437320000	433550000
P07266	P07266	21	21	21	Mitochondrial RNA-splicing protein MRS1	MRS1	sp|P07266|MRS1_YEAST Mitochondrial RNA-splicing protein MRS1 OS=Saccharomyces cerevisiae (strain ATCC 204508 / S288c) OX=559292 GN=MRS1 PE=1 SV=2	1	21	41.289	363	363	0	104870000	0	110060000	31256000	0	0	0	93939000	0	113470000	22549000	0	0	0	94940000	0	128770000	35993000	0	0	0	97921000	0	119390000	38385000	0	0	0	103090000	0	150120000	47499000	0	0	0	90882000
P07267	P07267	19	19	19	Saccharopepsin	PEP4	sp|P07267|CARP_YEAST Saccharopepsin OS=Saccharomyces cerevisiae (strain ATCC 204508 / S288c) OX=559292 GN=PEP4 PE=1 SV=1	1	19	44.498	405	405	1365500000	1105800000	777850000	911940000	1953400000	266220000	190450000	1212300000	1150500000	808300000	1453500000	1882200000	288670000	179780000	1661900000	1251200000	935170000	1258100000	1885100000	310770000	216790000	1622400000	1263700000	940930000	1270900000	2109700000	380270000	202970000	1710600000	1248700000	1043800000	1058900000	2009700000	375690000	199720000	1461400000	939750000
P07269	P07269	8	8	8	Regulatory protein PHO2	PHO2	sp|P07269|PHO2_YEAST Regulatory protein PHO2 OS=Saccharomyces cerevisiae (strain ATCC 204508 / S288c) OX=559292 GN=PHO2 PE=1 SV=1	1	8	63.39	559	559	41408000	47138000	61965000	51363000	50965000	33444000	0	48031000	51001000	36585000	78960000	54123000	0	0	105050000	32965000	115640000	28379000	57738000	89280000	9626700	54423000	34889000	75838000	59803000	65733000	0	17477000	43832000	28955000	59881000	48963000	45791000	27172000	0	63336000	30010000
P07270	P07270	11	11	11	Phosphate system positive regulatory protein PHO4	PHO4	sp|P07270|PHO4_YEAST Phosphate system positive regulatory protein PHO4 OS=Saccharomyces cerevisiae (strain ATCC 204508 / S288c) OX=559292 GN=PHO4 PE=1 SV=4	1	11	34.088	312	312	37173000	5947200	26430000	13882000	24617000	31022000	0	27390000	15165000	10448000	16672000	27074000	0	0	43899000	6185200	51113000	0	11564000	59331000	0	41170000	11072000	43338000	24833000	46854000	125740000	0	24882000	7854500	33516000	12936000	32005000	27083000	0	34891000	0
P07271-2;P07271	P07271-2;P07271	12;12	12;12	12;12	ATP-dependent DNA helicase PIF1	PIF1	sp|P07271-2|PIF1_YEAST Isoform Nuclear of ATP-dependent DNA helicase PIF1 OS=Saccharomyces cerevisiae (strain ATCC 204508 / S288c) OX=559292 GN=PIF1;sp|P07271|PIF1_YEAST ATP-dependent DNA helicase PIF1 OS=Saccharomyces cerevisiae (strain ATCC 204508 / S288	2	12	93.098	820	820;859	41034000	0	12187000	24332000	0	25241000	0	0	15363000	0	43387000	0	31043000	0	0	0	19896000	28721000	0	18531000	0	0	31739000	0	23501000	0	25333000	0	0	23961000	0	23398000	0	27524000	0	0	18156000
P07273	P07273	19	19	19	Transcription elongation factor S-II	DST1	sp|P07273|TFS2_YEAST Transcription elongation factor S-II OS=Saccharomyces cerevisiae (strain ATCC 204508 / S288c) OX=559292 GN=DST1 PE=1 SV=4	1	19	34.843	309	309	147250000	144770000	202530000	135010000	123510000	390050000	143520000	155510000	130220000	195410000	118490000	114060000	423670000	169480000	145570000	142190000	222100000	124530000	118670000	417870000	141220000	149690000	141100000	202870000	122970000	120360000	485450000	159100000	173680000	145710000	277840000	144600000	125800000	545030000	155860000	176290000	166980000
P07274	P07274	9	9	9	Profilin	PFY1	sp|P07274|PROF_YEAST Profilin OS=Saccharomyces cerevisiae (strain ATCC 204508 / S288c) OX=559292 GN=PFY1 PE=1 SV=2	1	9	13.677	126	126	118910000	93235000	94525000	96854000	83879000	0	294180000	137860000	81351000	107190000	99065000	103560000	27651000	301460000	100390000	97789000	87864000	132540000	94045000	23838000	340250000	111890000	128200000	145830000	89243000	113780000	12629000	311340000	105780000	82460000	86894000	87489000	90977000	1478300	322960000	63867000	98648000
P07275	P07275	30	30	30	Delta-1-pyrroline-5-carboxylate dehydrogenase, mitochondrial	PUT2	sp|P07275|PUT2_YEAST Delta-1-pyrroline-5-carboxylate dehydrogenase, mitochondrial OS=Saccharomyces cerevisiae (strain ATCC 204508 / S288c) OX=559292 GN=PUT2 PE=1 SV=2	1	30	64.434	575	575	0	1149900000	0	954890000	143230000	0	0	0	874000000	0	970430000	144830000	0	0	4591600	461950000	1245300	1022700000	276710000	0	0	0	442250000	0	884410000	163120000	0	0	14327000	731460000	18411000	1306200000	341470000	19861000	0	14426000	375830000
P07276	P07276	6	6	6	DNA repair protein RAD2	RAD2	sp|P07276|RAD2_YEAST DNA repair protein RAD2 OS=Saccharomyces cerevisiae (strain ATCC 204508 / S288c) OX=559292 GN=RAD2 PE=1 SV=2	1	6	117.84	1031	1031	0	0	0	0	0	0	0	0	4240000	6305100	0	0	8093300	0	8194800	3933900	11253000	3596700	6790000	7621600	0	5192300	0	0	0	5435900	8707300	0	5114900	0	7244100	0	0	0	0	8214700	0
P07277	P07277	16	16	16	Mevalonate kinase	ERG12	sp|P07277|ERG12_YEAST Mevalonate kinase OS=Saccharomyces cerevisiae (strain ATCC 204508 / S288c) OX=559292 GN=ERG12 PE=1 SV=1	1	16	48.459	443	443	73275000	68999000	65288000	66336000	60912000	11810000	217320000	76701000	58762000	67083000	65423000	68287000	3739700	192120000	65076000	61742000	52724000	81333000	82315000	13696000	230690000	59669000	64553000	72296000	78360000	57019000	24606000	217350000	59757000	57501000	43506000	70073000	54302000	5806300	210420000	47985000	60371000
P07278	P07278	29	29	29	cAMP-dependent protein kinase regulatory subunit	BCY1	sp|P07278|KAPR_YEAST cAMP-dependent protein kinase regulatory subunit OS=Saccharomyces cerevisiae (strain ATCC 204508 / S288c) OX=559292 GN=BCY1 PE=1 SV=4	1	29	47.218	416	416	287800000	220650000	283320000	214180000	247530000	260310000	134470000	299460000	229920000	330280000	218470000	271390000	311440000	131440000	303090000	228060000	324730000	216490000	248410000	292520000	123700000	317410000	226840000	329430000	205910000	254750000	314340000	133530000	306820000	204280000	349660000	180690000	236970000	334800000	130750000	333110000	218480000
P07281;P07280	P07281;P07280	16;16	16;16	16;16	40S ribosomal protein S19-B;40S ribosomal protein S19-A	RPS19B;RPS19A	sp|P07281|RS19B_YEAST 40S ribosomal protein S19-B OS=Saccharomyces cerevisiae (strain ATCC 204508 / S288c) OX=559292 GN=RPS19B PE=1 SV=2;sp|P07280|RS19A_YEAST 40S ribosomal protein S19-A OS=Saccharomyces cerevisiae (strain ATCC 204508 / S288c) OX=559292 GN	2	16	15.891	144	144;144	5871300000	5166800000	9146400000	4354300000	3791200000	22602000000	6404600000	7587400000	5497100000	10600000000	4076400000	3970500000	26940000000	7169700000	5535900000	5158400000	10843000000	4368400000	3841800000	24429000000	6247600000	6318100000	4666500000	10534000000	3953600000	3667800000	27561000000	6299300000	6359400000	5261100000	11017000000	4396600000	3340100000	27087000000	6124800000	5604600000	5362300000
P07283	P07283	21	21	21	Phosphomannomutase	SEC53	sp|P07283|PMM_YEAST Phosphomannomutase OS=Saccharomyces cerevisiae (strain ATCC 204508 / S288c) OX=559292 GN=SEC53 PE=1 SV=1	1	21	29.063	254	254	789250000	701530000	742900000	864760000	635520000	159440000	2457000000	843240000	575840000	745710000	739040000	683810000	206750000	2572400000	652040000	718720000	629540000	787740000	797710000	164050000	2363100000	718720000	641120000	647060000	812880000	694530000	259570000	2326100000	754690000	565990000	563610000	696940000	577330000	178920000	2397800000	832400000	820520000
P07284	P07284	35	35	35	Serine--tRNA ligase, cytoplasmic	SES1	sp|P07284|SYSC_YEAST Serine--tRNA ligase, cytoplasmic OS=Saccharomyces cerevisiae (strain ATCC 204508 / S288c) OX=559292 GN=SES1 PE=1 SV=2	1	35	53.309	462	462	621090000	586100000	621570000	634610000	497880000	151870000	2041000000	642850000	512570000	588380000	569610000	508910000	196700000	1894200000	488380000	581810000	484520000	616960000	617050000	202570000	1856300000	578880000	538830000	526230000	586790000	520270000	246100000	1835600000	598410000	503870000	462110000	558340000	453140000	173520000	1835300000	514640000	632250000
P07285	P07285	16	16	16	Anthranilate phosphoribosyltransferase	TRP4	sp|P07285|TRPD_YEAST Anthranilate phosphoribosyltransferase OS=Saccharomyces cerevisiae (strain ATCC 204508 / S288c) OX=559292 GN=TRP4 PE=1 SV=1	1	16	41.374	380	380	77423000	54617000	82761000	61065000	52816000	74529000	179040000	74177000	38394000	80069000	57502000	59197000	81542000	179370000	61901000	58021000	82018000	61158000	56454000	79055000	160540000	66151000	49623000	78437000	60116000	59290000	94859000	174880000	84086000	50051000	75708000	66806000	60539000	96022000	163640000	67061000	65619000
P07286	P07286	3	3	3	UDP-N-acetylglucosamine--dolichyl-phosphate N-acetylglucosaminephosphotransferase	ALG7	sp|P07286|GPT_YEAST UDP-N-acetylglucosamine--dolichyl-phosphate N-acetylglucosaminephosphotransferase OS=Saccharomyces cerevisiae (strain ATCC 204508 / S288c) OX=559292 GN=ALG7 PE=3 SV=1	1	3	50.367	448	448	0	19417000	0	21875000	35300000	0	0	0	27405000	0	19749000	21241000	0	0	17584000	25849000	0	25523000	19123000	0	0	0	13004000	0	19489000	20258000	0	0	15473000	0	0	0	27960000	0	0	15047000	0
P07342	P07342	41	41	41	Acetolactate synthase catalytic subunit, mitochondrial	ILV2	sp|P07342|ILVB_YEAST Acetolactate synthase catalytic subunit, mitochondrial OS=Saccharomyces cerevisiae (strain ATCC 204508 / S288c) OX=559292 GN=ILV2 PE=1 SV=1	1	41	74.936	687	687	5756600	5048700000	0	6420100000	1798300000	0	1606400	5974200	5251200000	0	4289600000	1166300000	0	1245100	11137000	3702200000	177250	6340800000	1218200000	0	132770	5702100	5188700000	0	5996400000	1286800000	0	0	7892800	4998700000	0	6995700000	2211400000	233100	1232700	11070000	3298500000
P07347	P07347	16	16	16	N-terminal acetyltransferase A complex catalytic subunit ARD1	ARD1	sp|P07347|ARD1_YEAST N-terminal acetyltransferase A complex catalytic subunit ARD1 OS=Saccharomyces cerevisiae (strain ATCC 204508 / S288c) OX=559292 GN=ARD1 PE=1 SV=2	1	16	27.603	238	238	114740000	81555000	159290000	83580000	59154000	239140000	107920000	90122000	85772000	167520000	66337000	61093000	309930000	90220000	104160000	83479000	152390000	69449000	72530000	302950000	105780000	94830000	86826000	158820000	74518000	47564000	285540000	112580000	93072000	89239000	167770000	75517000	62288000	285360000	109120000	71340000	86936000
P07560	P07560	17	17	16	Ras-related protein SEC4	SEC4	sp|P07560|SEC4_YEAST Ras-related protein SEC4 OS=Saccharomyces cerevisiae (strain ATCC 204508 / S288c) OX=559292 GN=SEC4 PE=1 SV=1	1	17	23.505	215	215	1112800000	1037100000	623120000	1117500000	1188300000	185110000	92400000	1084800000	1000800000	596690000	998040000	1192200000	241300000	91662000	1068600000	1041400000	643940000	1026200000	997890000	217710000	75524000	1125200000	990820000	646360000	945930000	1180400000	222410000	78054000	1335400000	998320000	941280000	1043300000	1170200000	259140000	70871000	1451600000	986310000
P07702	P07702	81	81	81	L-aminoadipate-semialdehyde dehydrogenase	LYS2	sp|P07702|LYS2_YEAST L-2-aminoadipate reductase OS=Saccharomyces cerevisiae (strain ATCC 204508 / S288c) OX=559292 GN=LYS2 PE=1 SV=2	1	81	155.34	1392	1392	140750000	118020000	135690000	133730000	109960000	6343500	445930000	145570000	95187000	132340000	121590000	106660000	10956000	431820000	102040000	114610000	104120000	123850000	118130000	15516000	408500000	125140000	94041000	112800000	111480000	109250000	25437000	400390000	133650000	97142000	98897000	120530000	97281000	11234000	408150000	128580000	128600000
P07703	P07703	23	23	23	DNA-directed RNA polymerases I and III subunit RPAC1	RPC40	sp|P07703|RPAC1_YEAST DNA-directed RNA polymerases I and III subunit RPAC1 OS=Saccharomyces cerevisiae (strain ATCC 204508 / S288c) OX=559292 GN=RPC40 PE=1 SV=1	1	23	37.686	335	335	989100000	406180000	1097400000	387840000	742030000	1051700000	301410000	1026000000	416340000	1180100000	433790000	810010000	1075200000	338260000	993810000	340790000	1136500000	295840000	593330000	1121800000	263660000	1016100000	349330000	1160100000	313470000	710720000	1107100000	311570000	873800000	357600000	1225000000	327510000	663290000	1258300000	278630000	923580000	411270000
P07806-2;P07806	P07806-2;P07806	70;69	70;69	70;69	Valine--tRNA ligase, mitochondrial	VAS1	sp|P07806-2|SYV_YEAST Isoform Cytoplasmic of Valine--tRNA ligase, mitochondrial OS=Saccharomyces cerevisiae (strain ATCC 204508 / S288c) OX=559292 GN=VAS1;sp|P07806|SYV_YEAST Valine--tRNA ligase, mitochondrial OS=Saccharomyces cerevisiae (strain ATCC 20450	2	70	120.12	1058	1058;1104	538220000	616660000	518010000	798540000	495170000	108120000	1671800000	572280000	569530000	505660000	694730000	513040000	153910000	1622600000	412550000	642970000	398050000	737900000	569200000	143510000	1545800000	492170000	579710000	423990000	743150000	485790000	184780000	1562800000	524170000	597920000	402070000	735520000	456560000	142560000	1567700000	512820000	692800000
P07807	P07807	5	5	5	Dihydrofolate reductase	DFR1	sp|P07807|DYR_YEAST Dihydrofolate reductase OS=Saccharomyces cerevisiae (strain ATCC 204508 / S288c) OX=559292 GN=DFR1 PE=1 SV=2	1	5	24.261	211	211	0	61968000	0	95451000	29162000	0	45489000	0	71310000	0	88624000	25852000	0	47356000	0	0	0	62620000	39179000	0	24432000	16840000	61374000	0	76997000	36961000	0	53453000	0	70703000	0	67663000	0	0	56339000	0	64184000
P07834	P07834	12	12	12	Cell division control protein 4	CDC4	sp|P07834|CDC4_YEAST Cell division control protein 4 OS=Saccharomyces cerevisiae (strain ATCC 204508 / S288c) OX=559292 GN=CDC4 PE=1 SV=2	1	12	86.089	779	779	131960000	25115000	45954000	40981000	34133000	0	24158000	37038000	25315000	39469000	22642000	29148000	0	39351000	41880000	37063000	116980000	29369000	33245000	30702000	27071000	28256000	25438000	32303000	0	22220000	26982000	32158000	0	23630000	8698100	22962000	0	0	26866000	33891000	26461000
P07866	P07866	27	27	27	Guanine nucleotide exchange factor LTE1	LTE1	sp|P07866|LTE1_YEAST Guanine nucleotide exchange factor LTE1 OS=Saccharomyces cerevisiae (strain ATCC 204508 / S288c) OX=559292 GN=LTE1 PE=1 SV=2	1	27	163.15	1435	1435	10687000	71457000	0	48664000	56352000	0	0	21767000	37817000	0	37564000	13381000	0	0	35597000	76621000	0	37327000	10780000	0	0	33737000	51456000	0	44512000	54573000	0	0	46757000	54550000	8240400	44028000	54307000	0	0	34405000	61789000
P07884-2;P07884	P07884-2;P07884	16;16	16;16	16;16	tRNA dimethylallyltransferase, mitochondrial	MOD5	sp|P07884-2|MOD5_YEAST Isoform II of tRNA dimethylallyltransferase OS=Saccharomyces cerevisiae (strain ATCC 204508 / S288c) OX=559292 GN=MOD5;sp|P07884|MOD5_YEAST tRNA dimethylallyltransferase OS=Saccharomyces cerevisiae (strain ATCC 204508 / S288c) OX=559	2	16	49.081	417	417;428	36648000	24346000	12485000	18156000	8195900	167780000	23058000	8191600	46823000	8586700	32242000	14675000	192610000	28348000	0	46557000	0	44605000	34820000	119390000	63174000	0	30566000	9637600	38928000	0	164400000	27406000	13408000	33549000	0	44320000	12847000	205560000	33665000	0	29370000
P07991	P07991	20	20	19	Ornithine aminotransferase	CAR2	sp|P07991|OAT_YEAST Ornithine aminotransferase OS=Saccharomyces cerevisiae (strain ATCC 204508 / S288c) OX=559292 GN=CAR2 PE=1 SV=2	1	20	46.085	424	424	19591000	0	16881000	12586000	18799000	0	69819000	14992000	0	3359700	7768800	8369500	0	52115000	17374000	7585700	17187000	9914400	29516000	8044900	105870000	14515000	8968600	14387000	13180000	14997000	0	79000000	15030000	6232100	4029200	9577900	8310900	0	91045000	21098000	10921000
P08004	P08004	40	40	40	Chitin synthase 1	CHS1	sp|P08004|CHS1_YEAST Chitin synthase 1 OS=Saccharomyces cerevisiae (strain ATCC 204508 / S288c) OX=559292 GN=CHS1 PE=1 SV=2	1	40	129.87	1131	1131	170070000	99894000	82147000	86298000	141130000	4806500	0	173130000	81440000	78132000	88634000	148910000	1845000	0	169600000	96657000	65388000	91720000	107840000	2551900	0	156930000	86176000	79633000	73506000	125150000	3141400	0	208130000	92640000	100610000	92362000	127540000	5053300	0	179460000	65792000
P08018	P08018	18	18	18	MAP kinase kinase PBS2	PBS2	sp|P08018|PBS2_YEAST MAP kinase kinase PBS2 OS=Saccharomyces cerevisiae (strain ATCC 204508 / S288c) OX=559292 GN=PBS2 PE=1 SV=4	1	18	72.719	668	668	37430000	32516000	47774000	28958000	25314000	112920000	35372000	38129000	37604000	52026000	34002000	31183000	128560000	37119000	35870000	36043000	55957000	31039000	28734000	104180000	31772000	37555000	39041000	54464000	23855000	25707000	124420000	31038000	38663000	32065000	60815000	28567000	14977000	132890000	29788000	45864000	40962000
P08067	P08067	14	14	14	Cytochrome b-c1 complex subunit Rieske, mitochondrial	RIP1	sp|P08067|UCRI_YEAST Cytochrome b-c1 complex subunit Rieske, mitochondrial OS=Saccharomyces cerevisiae (strain ATCC 204508 / S288c) OX=559292 GN=RIP1 PE=1 SV=1	1	14	23.365	215	215	2875000	742920000	0	1395000000	356540000	0	3066800	2656300	1236700000	0	1890900000	560980000	0	0	4608000	878090000	0	1893800000	758970000	0	2119400	3728000	811140000	0	1783000000	717010000	0	3106300	7487500	1693000000	0	1927800000	972620000	0	1493700	8301000	1328700000
P08153	P08153	6	6	6	Transcriptional factor SWI5	SWI5	sp|P08153|SWI5_YEAST Transcriptional factor SWI5 OS=Saccharomyces cerevisiae (strain ATCC 204508 / S288c) OX=559292 GN=SWI5 PE=1 SV=1	1	6	79.774	709	709	0	0	15482000	0	0	0	0	0	0	0	0	0	0	0	0	0	13971000	0	15222000	0	0	0	9410700	0	13053000	0	0	0	0	0	0	11479000	0	0	0	8741800	0
P08417	P08417	28	28	28	Fumarate hydratase, mitochondrial	FUM1	sp|P08417|FUMH_YEAST Fumarate hydratase, mitochondrial OS=Saccharomyces cerevisiae (strain ATCC 204508 / S288c) OX=559292 GN=FUM1 PE=1 SV=2	1	28	53.151	488	488	59694000	574520000	64638000	609780000	222680000	85702000	150260000	62884000	601670000	78741000	644280000	194060000	106330000	125080000	67940000	616880000	76653000	698680000	245040000	95578000	144660000	66649000	616740000	80322000	651460000	242850000	111960000	147920000	70961000	630470000	73582000	790820000	294140000	123740000	136060000	81768000	623040000
P08425	P08425	19	19	19	Phenylalanine--tRNA ligase, mitochondrial	MSF1	sp|P08425|SYFM_YEAST Phenylalanine--tRNA ligase, mitochondrial OS=Saccharomyces cerevisiae (strain ATCC 204508 / S288c) OX=559292 GN=MSF1 PE=1 SV=3	1	19	54.828	469	469	0	82495000	0	110240000	23044000	0	0	0	76080000	0	99681000	18723000	0	0	8076800	145400000	0	105870000	39676000	0	0	0	91465000	0	108410000	32874000	0	0	11294000	96937000	0	129470000	36956000	0	0	0	84216000
P08432	P08432	17	17	17	Ornithine decarboxylase	SPE1	sp|P08432|DCOR_YEAST Ornithine decarboxylase OS=Saccharomyces cerevisiae (strain ATCC 204508 / S288c) OX=559292 GN=SPE1 PE=1 SV=1	1	17	52.285	466	466	24263000	15139000	21173000	5516200	15556000	0	70255000	33060000	12641000	10225000	4254900	16159000	0	57624000	30980000	11890000	20790000	19698000	18956000	0	111900000	28453000	13965000	19344000	27754000	17302000	0	88853000	15058000	7612900	0	7890800	3260100	0	79817000	14633000	16439000
P08456	P08456	4	4	4	CDP-diacylglycerol--serine O-phosphatidyltransferase	CHO1	sp|P08456|PSS_YEAST CDP-diacylglycerol--serine O-phosphatidyltransferase OS=Saccharomyces cerevisiae (strain ATCC 204508 / S288c) OX=559292 GN=CHO1 PE=1 SV=3	1	4	30.804	276	276	480870000	504890000	139690000	588040000	948290000	0	0	352290000	519610000	149200000	627320000	1070700000	0	0	516070000	532300000	154060000	588280000	1017600000	0	0	406490000	452530000	137590000	524430000	895640000	0	0	497890000	386950000	206730000	409680000	934570000	23483000	0	448650000	439760000
P08466	P08466	22	22	22	Mitochondrial nuclease	NUC1	sp|P08466|NUC1_YEAST Mitochondrial nuclease OS=Saccharomyces cerevisiae (strain ATCC 204508 / S288c) OX=559292 GN=NUC1 PE=1 SV=1	1	22	37.209	329	329	1266500	415060000	0	496770000	151080000	0	0	0	418310000	0	504420000	147880000	0	0	0	445980000	0	523850000	157470000	0	0	1668900	410860000	0	462740000	155090000	0	0	2088500	389600000	0	549510000	178960000	0	0	2579500	346010000
P08468	P08468	1	1	1	Protein PET111, mitochondrial	PET111	sp|P08468|PT111_YEAST Protein PET111, mitochondrial OS=Saccharomyces cerevisiae (strain ATCC 204508 / S288c) OX=559292 GN=PET111 PE=1 SV=2	1	1	94.522	800	800	0	0	0	0	0	0	0	0	0	0	0	0	0	0	0	0	0	0	0	0	0	0	9586700	0	0	0	0	0	0	8389900	0	9745800	0	0	0	0	0
P08518	P08518	69	69	69	DNA-directed RNA polymerase II subunit RPB2	RPB2	sp|P08518|RPB2_YEAST DNA-directed RNA polymerase II subunit RPB2 OS=Saccharomyces cerevisiae (strain ATCC 204508 / S288c) OX=559292 GN=RPB2 PE=1 SV=2	1	69	138.75	1224	1224	133320000	264370000	156390000	203040000	138840000	169690000	201100000	126090000	255570000	147880000	202600000	145560000	175850000	180380000	138030000	213400000	153670000	167340000	144150000	205930000	203820000	134920000	234200000	151560000	192350000	153280000	185210000	204890000	148820000	245080000	167930000	178850000	152770000	209780000	203280000	152510000	247450000
P08524	P08524	23	23	23	Farnesyl pyrophosphate synthase	ERG20	sp|P08524|ERG20_YEAST Farnesyl pyrophosphate synthase OS=Saccharomyces cerevisiae (strain ATCC 204508 / S288c) OX=559292 GN=ERG20 PE=1 SV=2	1	23	40.483	352	352	419180000	364550000	431500000	496740000	376260000	134350000	1480000000	520710000	348980000	441360000	452250000	427010000	158000000	1506200000	388340000	429750000	364800000	458500000	466410000	138100000	1522200000	470720000	343670000	407320000	456260000	413130000	192300000	1466700000	462550000	359450000	351650000	477890000	334470000	131640000	1344400000	435660000	411520000
P08525	P08525	5	5	5	Cytochrome b-c1 complex subunit 8	QCR8	sp|P08525|QCR8_YEAST Cytochrome b-c1 complex subunit 8, mitochondrial OS=Saccharomyces cerevisiae (strain ATCC 204508 / S288c) OX=559292 GN=QCR8 PE=1 SV=2	1	5	10.974	94	94	0	527500000	0	430660000	343660000	0	0	0	338030000	0	491340000	94210000	0	0	9571700	792580000	0	411810000	428800000	0	0	10281000	485540000	0	993810000	248160000	0	0	0	996140000	0	677970000	386460000	0	0	8515500	403340000
P08536	P08536	3	3	3	Sulfate adenylyltransferase	MET3	sp|P08536|MET3_YEAST Sulfate adenylyltransferase OS=Saccharomyces cerevisiae (strain ATCC 204508 / S288c) OX=559292 GN=MET3 PE=1 SV=2	1	3	57.724	511	511	0	0	0	0	0	0	11456000	0	0	0	0	0	0	15290000	0	0	0	0	0	0	9848200	0	0	0	0	0	0	15525000	0	0	0	0	0	0	12280000	0	0
P08539	P08539	27	27	27	Guanine nucleotide-binding protein alpha-1 subunit	GPA1	sp|P08539|GPA1_YEAST Guanine nucleotide-binding protein alpha-1 subunit OS=Saccharomyces cerevisiae (strain ATCC 204508 / S288c) OX=559292 GN=GPA1 PE=1 SV=3	1	27	54.075	472	472	258490000	227420000	102950000	234950000	305810000	0	0	257670000	220390000	92638000	197740000	310640000	185590	0	242480000	228110000	62720000	254270000	261690000	1586500	0	223440000	218020000	66367000	231320000	312960000	1034800	0	294220000	225770000	81199000	236080000	314400000	2982400	0	316140000	226820000
P08566	P08566	98	98	98	Pentafunctional AROM polypeptide;3-dehydroquinate synthase;3-phosphoshikimate 1-carboxyvinyltransferase;Shikimate kinase;3-dehydroquinate dehydratase;Shikimate dehydrogenase	ARO1	sp|P08566|ARO1_YEAST Pentafunctional AROM polypeptide OS=Saccharomyces cerevisiae (strain ATCC 204508 / S288c) OX=559292 GN=ARO1 PE=1 SV=1	1	98	174.75	1588	1588	349550000	268430000	388500000	269010000	282130000	506490000	660980000	380950000	247010000	436970000	255990000	291530000	628940000	646320000	337850000	264540000	431650000	267760000	299780000	610980000	650830000	344670000	252610000	436080000	257330000	279770000	651330000	658540000	387400000	272040000	473850000	257270000	279760000	746510000	636940000	372390000	313560000
P08593	P08593	11	11	11	Protein MSS18	MSS18	sp|P08593|MSS18_YEAST Protein MSS18 OS=Saccharomyces cerevisiae (strain ATCC 204508 / S288c) OX=559292 GN=MSS18 PE=1 SV=1	1	11	30.957	268	268	0	88647000	0	68107000	111430000	0	0	0	80072000	0	98390000	76543000	0	0	49834000	89339000	0	84800000	22361000	0	0	0	83737000	0	120160000	19218000	0	0	72112000	82082000	0	111930000	40326000	0	0	72550000	92099000
P08638	P08638	14	14	14	Regulatory protein LEU3	LEU3	sp|P08638|LEUR_YEAST Regulatory protein LEU3 OS=Saccharomyces cerevisiae (strain ATCC 204508 / S288c) OX=559292 GN=LEU3 PE=1 SV=1	1	14	100.15	886	886	29140000	20118000	20346000	18075000	25371000	9595800	0	40783000	21477000	19384000	18700000	29157000	22009000	0	37327000	0	26362000	0	21231000	38304000	0	38334000	0	18776000	16266000	25450000	16200000	0	25497000	0	18471000	14587000	30253000	0	0	27515000	8719600
P08678	P08678	36	36	36	Adenylate cyclase	CYR1	sp|P08678|CYAA_YEAST Adenylate cyclase OS=Saccharomyces cerevisiae (strain ATCC 204508 / S288c) OX=559292 GN=CYR1 PE=1 SV=2	1	36	227.83	2026	2026	52880000	43042000	66902000	38778000	38370000	97823000	43574000	50166000	37330000	43047000	9462800	33726000	96279000	40968000	38270000	41161000	50127000	36987000	36870000	90194000	39792000	45381000	42453000	45028000	42192000	37773000	81955000	44928000	52680000	60980000	38942000	45177000	39283000	71693000	40686000	64783000	58211000
P08679;P43635	P08679	20;1	19;1	19;1	Citrate synthase, peroxisomal	CIT2	sp|P08679|CISY2_YEAST Citrate synthase, peroxisomal OS=Saccharomyces cerevisiae (strain ATCC 204508 / S288c) OX=559292 GN=CIT2 PE=1 SV=1	2	20	51.413	460	460;486	133850000	128690000	121450000	89368000	99539000	145440000	53804000	130470000	120810000	113490000	106100000	101830000	156320000	44668000	149340000	131340000	141650000	117490000	106120000	171260000	67550000	137490000	119300000	134410000	118510000	109700000	185220000	59767000	176580000	130140000	180740000	113560000	110350000	159090000	49239000	167890000	104450000
P08964	P08964	73	73	73	Myosin-1	MYO1	sp|P08964|MYO1_YEAST Myosin-1 OS=Saccharomyces cerevisiae (strain ATCC 204508 / S288c) OX=559292 GN=MYO1 PE=1 SV=3	1	73	223.63	1928	1928	32399000	172140000	22693000	125550000	71690000	17012000	63113000	27984000	185260000	13258000	117450000	67758000	38825000	50811000	17140000	168900000	9520500	100350000	43695000	89673000	51915000	24925000	139620000	35714000	81818000	61838000	172810000	52693000	37532000	188340000	30386000	135870000	40477000	65333000	42142000	35078000	169760000
P09032	P09032	22	22	22	Translation initiation factor eIF-2B subunit gamma	GCD1	sp|P09032|EI2BG_YEAST Translation initiation factor eIF-2B subunit gamma OS=Saccharomyces cerevisiae (strain ATCC 204508 / S288c) OX=559292 GN=GCD1 PE=1 SV=3	1	22	65.699	578	578	148460000	162030000	159440000	119590000	106840000	247060000	260880000	136380000	148640000	146600000	124380000	104460000	254540000	234780000	129420000	147190000	178580000	133670000	120200000	305230000	215450000	143440000	148130000	168650000	146410000	100150000	302660000	230420000	140630000	161840000	176260000	120250000	97782000	305170000	218220000	154150000	170370000
P09064	P09064	24	24	24	Eukaryotic translation initiation factor 2 subunit beta	SUI3	sp|P09064|IF2B_YEAST Eukaryotic translation initiation factor 2 subunit beta OS=Saccharomyces cerevisiae (strain ATCC 204508 / S288c) OX=559292 GN=SUI3 PE=1 SV=2	1	24	31.574	285	285	421620000	316920000	614140000	292250000	275500000	1291400000	701520000	404540000	229000000	556230000	264420000	288800000	1327100000	719510000	385700000	263460000	589450000	256760000	289620000	1296300000	651150000	375680000	240140000	562780000	249430000	271290000	1484300000	643550000	383710000	277750000	531310000	252940000	235800000	1261500000	612420000	407640000	346790000
P09119	P09119	2	2	2	Cell division control protein 6	CDC6	sp|P09119|CDC6_YEAST Cell division control protein 6 OS=Saccharomyces cerevisiae (strain ATCC 204508 / S288c) OX=559292 GN=CDC6 PE=1 SV=3	1	2	58.036	513	513	0	0	0	0	0	0	0	0	0	0	0	0	0	0	0	0	36870000	0	0	0	0	53183000	0	0	0	28338000	0	0	0	0	0	0	0	0	0	0	0
P09232	P09232	22	22	22	Cerevisin	PRB1	sp|P09232|PRTB_YEAST Cerevisin OS=Saccharomyces cerevisiae (strain ATCC 204508 / S288c) OX=559292 GN=PRB1 PE=1 SV=1	1	22	69.621	635	635	234800000	370190000	158740000	314160000	488410000	88659000	161400000	264700000	371610000	150930000	340640000	541590000	66591000	168840000	269050000	386660000	163490000	341760000	506300000	69149000	168010000	265300000	392810000	189210000	331210000	573160000	80584000	182840000	284070000	446670000	204800000	336550000	487360000	109450000	183910000	289260000	398710000
P09368	P09368	11	11	11	Proline dehydrogenase, mitochondrial	PUT1	sp|P09368|PUT1_YEAST Proline dehydrogenase, mitochondrial OS=Saccharomyces cerevisiae (strain ATCC 204508 / S288c) OX=559292 GN=PUT1 PE=1 SV=2	1	11	53.271	476	476	61601000	44844000	64390000	114520000	0	0	0	0	39643000	0	69821000	0	0	65095000	0	55784000	0	59608000	51833000	0	0	42770000	46159000	0	72092000	55533000	0	0	42108000	86997000	0	73730000	41862000	0	0	0	78372000
P09435	P09435	18	2	2	Heat shock protein SSA3	SSA3	sp|P09435|HSP73_YEAST Heat shock protein SSA3 OS=Saccharomyces cerevisiae (strain ATCC 204508 / S288c) OX=559292 GN=SSA3 PE=1 SV=3	1	18	70.546	649	649	0	0	0	0	0	0	25079000	0	0	0	0	0	0	0	0	0	0	0	0	0	21651000	0	0	0	0	0	0	18000000	0	0	0	0	0	0	22520000	0	0
P09436	P09436	77	77	77	Isoleucine--tRNA ligase, cytoplasmic	ILS1	sp|P09436|SYIC_YEAST Isoleucine--tRNA ligase, cytoplasmic OS=Saccharomyces cerevisiae (strain ATCC 204508 / S288c) OX=559292 GN=ILS1 PE=1 SV=1	1	77	122.98	1072	1072	410140000	340900000	402320000	371530000	313620000	139330000	1282600000	406500000	307230000	394500000	370740000	328600000	171490000	1252100000	312190000	366670000	309300000	369170000	375610000	158990000	1198100000	381590000	306400000	377570000	353170000	316160000	190460000	1159600000	395740000	311530000	316460000	350130000	280410000	153240000	1160700000	359450000	385930000
P09440	P09440	63	63	59	C-1-tetrahydrofolate synthase, mitochondrial;Methylenetetrahydrofolate dehydrogenase;Methenyltetrahydrofolate cyclohydrolase;Formyltetrahydrofolate synthetase	MIS1	sp|P09440|C1TM_YEAST C-1-tetrahydrofolate synthase, mitochondrial OS=Saccharomyces cerevisiae (strain ATCC 204508 / S288c) OX=559292 GN=MIS1 PE=1 SV=1	1	63	106.22	975	975	14333000	2033200000	818250	2657100000	793650000	61418000	6899400	23549000	2237200000	19182000	2779400000	788610000	60113000	6348900	6661200	2169200000	2991900	2662500000	565380000	55298000	5865600	10117000	2086400000	4903400	2305100000	729610000	36696000	7328500	24523000	1998500000	24738000	2862100000	874410000	69315000	5757300	24484000	1150200000
P09457	P09457	15	15	15	ATP synthase subunit 5, mitochondrial	ATP5	sp|P09457|ATPO_YEAST ATP synthase subunit 5, mitochondrial OS=Saccharomyces cerevisiae (strain ATCC 204508 / S288c) OX=559292 GN=ATP5 PE=1 SV=1	1	15	22.814	212	212	0	2857800000	0	3872400000	955540000	0	0	4393700	2918000000	0	3177900000	873050000	0	0	28271000	3304400000	0	3802300000	872830000	0	0	18555000	3025000000	0	3367200000	830770000	0	0	22714000	2869300000	1076200	3063600000	1286600000	0	0	19749000	2616300000
P09547	P09547	28	28	28	SWI/SNF chromatin-remodeling complex subunit SWI1	SWI1	sp|P09547|SWI1_YEAST SWI/SNF chromatin-remodeling complex subunit SWI1 OS=Saccharomyces cerevisiae (strain ATCC 204508 / S288c) OX=559292 GN=SWI1 PE=1 SV=1	1	28	147.94	1314	1314	39679000	36672000	42886000	21873000	30255000	49000000	0	33033000	40337000	36161000	34360000	26221000	28741000	0	49235000	30699000	64238000	13093000	23917000	52780000	1303300	42650000	31498000	48296000	24737000	30783000	31934000	1961000	41271000	34855000	54525000	23275000	25645000	63015000	1406200	44631000	36446000
P09620	P09620	33	33	33	Pheromone-processing carboxypeptidase KEX1	KEX1	sp|P09620|KEX1_YEAST Pheromone-processing carboxypeptidase KEX1 OS=Saccharomyces cerevisiae (strain ATCC 204508 / S288c) OX=559292 GN=KEX1 PE=1 SV=1	1	33	82.244	729	729	563640000	91689000	641270000	85289000	199230000	173090000	1398700	568760000	76489000	692220000	83423000	197200000	199480000	706840	535070000	95850000	549630000	45894000	152470000	168530000	0	514860000	92280000	583400000	65240000	179090000	218360000	0	490910000	81148000	661870000	57372000	148960000	239530000	1727700	593880000	94280000
P09624	P09624	41	41	41	Dihydrolipoyl dehydrogenase, mitochondrial	LPD1	sp|P09624|DLDH_YEAST Dihydrolipoyl dehydrogenase, mitochondrial OS=Saccharomyces cerevisiae (strain ATCC 204508 / S288c) OX=559292 GN=LPD1 PE=1 SV=1	1	41	54.009	499	499	3220000	2047000000	0	2077000000	397980000	0	0	2513900	1557000000	0	1932200000	349760000	0	0	8169500	1182800000	1353800	1492400000	405100000	610880	0	5024600	1155200000	0	1691000000	381630000	546080	0	4179700	1467600000	187300	2738500000	628470000	0	0	5522700	1941600000
P09733	P09733	16	12	12	Tubulin alpha-1 chain	TUB1	sp|P09733|TBA1_YEAST Tubulin alpha-1 chain OS=Saccharomyces cerevisiae (strain ATCC 204508 / S288c) OX=559292 GN=TUB1 PE=1 SV=2	1	16	49.799	447	447	142880000	131710000	156960000	114660000	111450000	78350000	447730000	141160000	101770000	151610000	121750000	108760000	86906000	349360000	125210000	130750000	138370000	134180000	129750000	78527000	406600000	136760000	115860000	154290000	136550000	98966000	90339000	416190000	130290000	118380000	136920000	105420000	97456000	79978000	354520000	116140000	135040000
P09734	P09734	17	17	13	Tubulin alpha-3 chain	TUB3	sp|P09734|TBA3_YEAST Tubulin alpha-3 chain OS=Saccharomyces cerevisiae (strain ATCC 204508 / S288c) OX=559292 GN=TUB3 PE=1 SV=1	1	17	49.693	445	445	163320000	160900000	183000000	159110000	133280000	93489000	550480000	155120000	125070000	187300000	134110000	128600000	93554000	470690000	154050000	179280000	185090000	163230000	188380000	79572000	530190000	174150000	163810000	196390000	162110000	138010000	103340000	544780000	179640000	160130000	197650000	137150000	133080000	119480000	535720000	145080000	176440000
P09798	P09798	19	19	19	Anaphase-promoting complex subunit CDC16	CDC16	sp|P09798|CDC16_YEAST Anaphase-promoting complex subunit CDC16 OS=Saccharomyces cerevisiae (strain ATCC 204508 / S288c) OX=559292 GN=CDC16 PE=1 SV=1	1	19	94.991	840	840	12565000	8094400	19966000	9168000	14012000	33936000	5198200	32057000	9387900	38363000	8269600	12317000	79863000	4264200	26129000	0	10658000	6625400	15932000	43910000	3394900	20441000	5960200	14922000	0	6308200	17074000	5980400	18488000	9311200	24174000	6102700	7266100	54260000	4681600	6173000	0
P09880	P09880	45	45	45	tRNA ligase	TRL1	sp|P09880|TRNL_YEAST tRNA ligase OS=Saccharomyces cerevisiae (strain ATCC 204508 / S288c) OX=559292 GN=TRL1 PE=1 SV=1	1	45	95.336	827	827	73294000	104300000	66763000	197210000	92991000	0	440390000	96013000	41565000	103550000	187620000	58917000	0	605320000	46464000	47889000	19043000	85895000	61091000	0	494510000	68975000	83581000	141300000	79701000	63159000	59451000	454830000	93462000	60636000	54087000	65673000	37927000	37270000	548000000	52476000	48923000
P09938	P09938	18	18	18	Ribonucleoside-diphosphate reductase small chain 1	RNR2	sp|P09938|RIR2_YEAST Ribonucleoside-diphosphate reductase small chain 1 OS=Saccharomyces cerevisiae (strain ATCC 204508 / S288c) OX=559292 GN=RNR2 PE=1 SV=2	1	18	46.147	399	399	293130000	343150000	304390000	321960000	244560000	59668000	958110000	326450000	331590000	300070000	305070000	249810000	88823000	932510000	256180000	359480000	236990000	322680000	287080000	90399000	916860000	283270000	333530000	299760000	326720000	259810000	105940000	905650000	270500000	317340000	230470000	294840000	208800000	54473000	827730000	281310000	396120000
P09950	P09950	22	22	22	5-aminolevulinate synthase, mitochondrial	HEM1	sp|P09950|HEM1_YEAST 5-aminolevulinate synthase, mitochondrial OS=Saccharomyces cerevisiae (strain ATCC 204508 / S288c) OX=559292 GN=HEM1 PE=1 SV=1	1	22	59.362	548	548	0	1811000000	0	2066500000	441070000	0	0	0	1930600000	0	2094600000	434570000	0	0	17297000	1920500000	0	2041300000	591290000	0	0	1907600	1977200000	0	2028700000	432330000	0	0	3604900	1662300000	0	2088100000	736750000	0	0	6165800	1419100000
P09959	P09959	23	23	23	Regulatory protein SWI6	SWI6	sp|P09959|SWI6_YEAST Regulatory protein SWI6 OS=Saccharomyces cerevisiae (strain ATCC 204508 / S288c) OX=559292 GN=SWI6 PE=1 SV=1	1	23	90.559	803	803	31639000	71190000	8267500	30437000	29505000	15124000	27463000	16002000	82336000	7531600	47221000	23750000	25435000	19590000	42762000	48635000	21605000	21976000	28527000	10349000	6325700	31599000	58631000	25958000	30611000	24814000	29905000	25996000	29815000	46335000	29149000	31332000	29514000	27003000	30638000	27215000	55174000
P0C074	P0C074	3	3	3	RDS3 complex subunit 10	YSF3	sp|P0C074|YSF3_YEAST RDS3 complex subunit 10 OS=Saccharomyces cerevisiae (strain ATCC 204508 / S288c) OX=559292 GN=YSF3 PE=1 SV=1	1	3	10.027	85	85	0	18494000	0	0	15488000	0	0	32053000	0	12942000	0	0	0	6007000	0	0	0	0	0	0	0	0	0	0	0	0	0	0	0	0	0	0	0	0	0	0	0
Q3E792;P0C0T4	Q3E792;P0C0T4	10;10	10;10	10;10	40S ribosomal protein S25-A;40S ribosomal protein S25-B	RPS25A;RPS25B	sp|Q3E792|RS25A_YEAST 40S ribosomal protein S25-A OS=Saccharomyces cerevisiae (strain ATCC 204508 / S288c) OX=559292 GN=RPS25A PE=1 SV=1;sp|P0C0T4|RS25B_YEAST 40S ribosomal protein S25-B OS=Saccharomyces cerevisiae (strain ATCC 204508 / S288c) OX=559292 GN	2	10	12.039	108	108;108	4688600000	4650100000	8182800000	4025300000	3564000000	18774000000	5207800000	5032300000	4271700000	9416800000	3312500000	3092300000	22866000000	5241300000	3894200000	4212100000	7679900000	3358700000	3429400000	17100000000	5219400000	4736000000	3783200000	7830600000	3386800000	3061200000	21484000000	5629500000	4670800000	4361500000	8347600000	3021400000	2865400000	19631000000	5098100000	5814800000	4919000000
P0C0V8	P0C0V8	16	2	2	40S ribosomal protein S21-A	RPS21A	sp|P0C0V8|RS21A_YEAST 40S ribosomal protein S21-A OS=Saccharomyces cerevisiae (strain ATCC 204508 / S288c) OX=559292 GN=RPS21A PE=1 SV=1	1	16	9.7457	87	87	948920000	906840000	1275100000	39058000	496890000	3190500000	815170000	968930000	792210000	1193500000	572040000	722040000	2634500000	795810000	989230000	972240000	1757700000	757820000	703050000	970460000	1108200000	983320000	868400000	2055500000	585890000	588870000	2843600000	1044800000	767560000	651530000	1336900000	618020000	703760000	3048400000	790120000	572990000	599150000
Q3E7Y3;P0C0W1	Q3E7Y3;P0C0W1	13;13	13;13	13;13	40S ribosomal protein S22-B;40S ribosomal protein S22-A	RPS22B;RPS22A	sp|Q3E7Y3|RS22B_YEAST 40S ribosomal protein S22-B OS=Saccharomyces cerevisiae (strain ATCC 204508 / S288c) OX=559292 GN=RPS22B PE=1 SV=3;sp|P0C0W1|RS22A_YEAST 40S ribosomal protein S22-A OS=Saccharomyces cerevisiae (strain ATCC 204508 / S288c) OX=559292 GN	2	13	14.626	130	130;130	5157300000	3815900000	8408300000	2752400000	3236600000	13473000000	4317000000	3604200000	3315200000	8847200000	2445600000	2598600000	20313000000	4052700000	4807400000	3675200000	8323900000	2939500000	3506000000	20256000000	5755800000	4135200000	3354300000	7857500000	3363600000	2402500000	23951000000	5075700000	3550300000	3812200000	6306100000	2233100000	2734900000	14419000000	5444600000	3643200000	3793000000
P0C0W9	P0C0W9	21	21	1	60S ribosomal protein L11-A	RPL11A	sp|P0C0W9|RL11A_YEAST 60S ribosomal protein L11-A OS=Saccharomyces cerevisiae (strain ATCC 204508 / S288c) OX=559292 GN=RPL11A PE=1 SV=2	1	21	19.719	174	174	6454500000	5276000000	10218000000	4544700000	4360000000	25624000000	4938600000	7658600000	5666200000	9818200000	4377600000	4867400000	21445000000	6063600000	6406600000	5652100000	11065000000	4746900000	4992600000	18848000000	5372700000	6533800000	5756900000	10827000000	4340000000	4787700000	26816000000	5833500000	6567100000	6058100000	11405000000	5178900000	4801100000	28582000000	6298300000	7028000000	5508200000
P0C0X0	P0C0X0	10	10	1	40S ribosomal protein S28-B	RPS28B	sp|P0C0X0|RS28B_YEAST 40S ribosomal protein S28-B OS=Saccharomyces cerevisiae (strain ATCC 204508 / S288c) OX=559292 GN=RPS28B PE=1 SV=1	1	10	7.5647	67	67	5230500000	4531000000	7511900000	2280100000	2985000000	10771000000	2475900000	3178300000	3715100000	6168000000	1997600000	2380600000	12735000000	1877800000	4900700000	3801700000	6857500000	2114200000	3914400000	16960000000	4271400000	2987400000	3944300000	5922800000	3372500000	1972700000	19236000000	3406400000	2286600000	3919400000	3728600000	1414300000	2485100000	10781000000	5900400000	3421000000	4481500000
P0C2H6;P0C2H7	P0C2H6;P0C2H7	14;13	14;13	14;13	60S ribosomal protein L27-A;60S ribosomal protein L27-B	RPL27A;RPL27B	sp|P0C2H6|RL27A_YEAST 60S ribosomal protein L27-A OS=Saccharomyces cerevisiae (strain ATCC 204508 / S288c) OX=559292 GN=RPL27A PE=1 SV=1;sp|P0C2H7|RL27B_YEAST 60S ribosomal protein L27-B OS=Saccharomyces cerevisiae (strain ATCC 204508 / S288c) OX=559292 GN	2	14	15.531	136	136;136	6986800000	5489000000	11232000000	5268600000	4867700000	31142000000	6009200000	6570700000	5936400000	11289000000	4357900000	4632200000	29724000000	5346500000	6857500000	6082200000	12478000000	4293000000	5338900000	33071000000	6094400000	6301200000	5601400000	11019000000	4585900000	4393800000	36597000000	6111900000	5953900000	5497700000	11473000000	4144700000	4244900000	32454000000	6475300000	7736400000	6315400000
P0C2H8	P0C2H8	17	17	3	60S ribosomal protein L31-A	RPL31A	sp|P0C2H8|RL31A_YEAST 60S ribosomal protein L31-A OS=Saccharomyces cerevisiae (strain ATCC 204508 / S288c) OX=559292 GN=RPL31A PE=1 SV=1	1	17	12.953	113	113	8030800000	6272900000	12586000000	5426300000	5561900000	29850000000	6789600000	7426900000	5174500000	11836000000	4568200000	4704500000	30617000000	7204800000	6974300000	5800200000	13707000000	5083800000	4708900000	29422000000	5736400000	7442300000	5628000000	12996000000	4973500000	5177700000	35786000000	6329100000	8507500000	7055700000	14155000000	5264800000	4680500000	35260000000	6515700000	8285300000	7389000000
P0C2H9	P0C2H9	16	2	2	60S ribosomal protein L31-B	RPL31B	sp|P0C2H9|RL31B_YEAST 60S ribosomal protein L31-B OS=Saccharomyces cerevisiae (strain ATCC 204508 / S288c) OX=559292 GN=RPL31B PE=1 SV=1	1	16	12.967	113	113	651650000	392360000	1444500000	536850000	498770000	3136700000	656450000	535130000	258360000	803530000	322940000	281850000	2955300000	482430000	506030000	486320000	1009900000	367140000	346030000	2418700000	455690000	623410000	405210000	953840000	383290000	456110000	3197900000	547810000	573680000	491150000	1262200000	463430000	287780000	2786000000	442780000	889230000	806140000
P0C2I6	P0C2I6	87	3	0	Transposon Ty1-LR3 Gag-Pol polyprotein;Capsid protein;Ty1 protease;Integrase;Reverse transcriptase/ribonuclease H	TY1B-LR3	sp|P0C2I6|YL13B_YEAST Transposon Ty1-LR3 Gag-Pol polyprotein OS=Saccharomyces cerevisiae (strain ATCC 204508 / S288c) OX=559292 GN=TY1B-LR3 PE=3 SV=1	1	87	198.4	1755	1755	198900000	114250000	168730000	137160000	123420000	96104000	0	212890000	114610000	194370000	134630000	101470000	100650000	0	141090000	105900000	153770000	105910000	107890000	88924000	0	197440000	127200000	198600000	120680000	148970000	145800000	0	166800000	75830000	218060000	104100000	105030000	146560000	0	200330000	68136000
37224;2037225;2037226;2037227;2037228;2037229;2037230;2037231;2048047;2048048;2048049;2048050;2048051;2048052;2048053;2048054;2048055;2048056;2048057;2048058;2048059;2048060;2048061;2048062;2048063;2048064;2048065;2048066;2048067;2048068;2048069;2048070;2048071;2048072;2048073;2048074;2048075;2048076;2048077;2048078;2048079;2048080;2048081;2048082;2048083;2048084;2048085;2048086;2048087;2048088;2…	47261;47262;47263;47264;47265;47266;47267;47268;47269;47270;47271;47272;47273;47274;47275;47276;47277;47278;47279;47280;47281;47282;47283;47284;47285;49364;49365;49366;49367;49368;49369;49370;49371;49372;49373;49374;49375;49376;49377;49378;49379;49380;49381;49382;49383;49384;49385;49386;49387;49388;49389;49390;49391;49392;49393;49394;49395;49396;49397;49398;49399;49400;49401;49402;49403;49404;494…
;1865604;1865605;1865606;1865607;1865608;1865609;1865610;1865611;1865612;1865613;1865614;1865615;1865616;1865617;1865618;1865619;1865620;1865621;1865622;1865623;1865624;1865625;1865626;1865627;1865628;1865629;1865630;1865631;1865632;1865633;1865634;1865635;1865636;1865637;1865638;1865639;1865640;1865641;1865642;1865643;1865644;1865645;1865646;1865647;1865648;1865649;1865650;1865651;1865652;186565…	47279;49446;148109;148148;224279;242116;337694;399312;445616;459652;459697;463181;463244;466960;532569;532646;622689;634354;637477;660102;694692;807723;947916;956712;959710;1000634;1032172;1051266;1109172;1114564;1114588;1137447;1137481;1142162;1142193;1178620;1220529;1232464;1243961;1248454;1301055;1307869;1307948;1315348;1348408;1356668;1365378;1370970;1370997;1405355;1431775;1431844;1455204;14…	41;42;43;45;46;47;48;49;50;51;741;742;743;744;745	1;174;249;259;314;601;735;1020;1031;1264;1287;1370;1405;1485;1737	-1
P0C2I9	P0C2I9	94	94	0	Transposon Ty1-PR1 Gag-Pol polyprotein;Capsid protein;Ty1 protease;Integrase;Reverse transcriptase/ribonuclease H	TY1B-PR1	sp|P0C2I9|YP12B_YEAST Transposon Ty1-PR1 Gag-Pol polyprotein OS=Saccharomyces cerevisiae (strain ATCC 204508 / S288c) OX=559292 GN=TY1B-PR1 PE=3 SV=1	1	94	198.57	1755	1755	10201000000	5722100000	11306000000	5596000000	6587300000	5964200000	1033400000	10287000000	5952500000	12895000000	5638600000	6853600000	6207300000	1068000000	10120000000	5863800000	11346000000	5231000000	5735300000	6273700000	930350000	10374000000	5857900000	11345000000	4919300000	6572200000	6663000000	1044000000	10108000000	5023900000	13119000000	4316800000	5533700000	6902400000	997070000	11513000000	4830900000
39904;1839905;1839906;1839907;1839908;1839909;1839910;1896889;1896890;1896891;1896892;1896893;1896894;1896895;1896896;1896897;1896898;1896899;1896900;1896901;1896902;1896903;1896904;1896905;1896906;1896907;1896908;1896909;1896910;1896911;1896912;1896913;1896914;1966179;1966180;1966181;1966182;1966183;1966184;1966185;1966186;1966187;1966188;1966189;1966190;1966191;1966192;1966193;1966194;1966195;1…	47261;47262;47263;47264;47265;47266;47267;47268;47269;47270;47271;47272;47273;47274;47275;47276;47277;47278;47279;47280;47281;47282;47283;47284;47285;49364;49365;49366;49367;49368;49369;49370;49371;49372;49373;49374;49375;49376;49377;49378;49379;49380;49381;49382;49383;49384;49385;49386;49387;49388;49389;49390;49391;49392;49393;49394;49395;49396;49397;49398;49399;49400;49401;49402;49403;49404;494…
17833;1717834;1717835;1717836;1717837;1717838;1717839;1717840;1717841;1717842;1717843;1717844;1717845;1717846;1717847;1717848;1717849;1717850;1717851;1717852;1717853;1717854;1717855;1717856;1717857;1717858;1717859;1789093;1789094;1789095;1789096;1789097;1789098;1789099;1789100;1789101;1789102;1789103;1789104;1789105;1789106;1789107;1789108;1789109;1789110;1789111;1789112;1789113;1789114;1815039;1…	47279;49446;148109;148171;204242;224279;242116;337694;399225;445616;459652;459697;463181;463244;466960;532569;532646;622689;634354;637477;660102;694741;729151;795401;807723;947916;956712;959710;1000634;1032172;1051266;1109172;1114564;1114588;1137447;1137481;1142162;1142193;1168358;1178620;1220744;1232464;1243961;1248454;1301055;1307869;1307948;1315348;1348408;1356668;1365378;1370970;1370997;14317…	41;42;43;45;46;47;48;49;50;51;57;741;743;744;745	1;174;249;259;314;601;735;1020;1031;1264;1287;1370;1405;1485;1737	-1
P0C2J0	P0C2J0	91	1	0	Transposon Ty1-PR2 Gag-Pol polyprotein;Capsid protein;Ty1 protease;Integrase;Reverse transcriptase/ribonuclease H	TY1B-PR2	sp|P0C2J0|YP13B_YEAST Transposon Ty1-PR2 Gag-Pol polyprotein OS=Saccharomyces cerevisiae (strain ATCC 204508 / S288c) OX=559292 GN=TY1B-PR2 PE=3 SV=1	1	91	198.64	1756	1756	1414200000	956140000	1050700000	1188400000	915650000	183250000	0	1375400000	659430000	1073600000	1093900000	908550000	194180000	0	1659700000	1269000000	992010000	1135900000	596500000	252790000	0	1617900000	1218700000	1061200000	947890000	733490000	337050000	0	865180000	648490000	901030000	696550000	486400000	192760000	0	961190000	503710000
49;2014750;2014751;2014752;2014753;2014754;2014755;2014756;2014757;2014758;2014759;2026948;2026949;2026950;2026951;2026952;2026953;2026954;2026955;2026956;2026957;2026958;2026959;2026960;2026961;2026962;2026963;2026964;2026965;2026966;2026967;2026968;2026969;2026970;2026971;2026972;2026973;2026974;2026975;2026976;2026977;2026978;2026979;2026980;2026981;2026982;2026983;2026984;2026985;2026986;2026…	47261;47262;47263;47264;47265;47266;47267;47268;47269;47270;47271;47272;47273;47274;47275;47276;47277;47278;47279;47280;47281;47282;47283;47284;47285;49364;49365;49366;49367;49368;49369;49370;49371;49372;49373;49374;49375;49376;49377;49378;49379;49380;49381;49382;49383;49384;49385;49386;49387;49388;49389;49390;49391;49392;49393;49394;49395;49396;49397;49398;49399;49400;49401;49402;49403;49404;494…
88;1846089;1846090;1846091;1846092;1846093;1846094;1846095;1846096;1846097;1846098;1846099;1846100;1846101;1846102;1846103;1846104;1846105;1846106;1846107;1846108;1846109;1846110;1846111;1846112;1846113;1846114;1846115;1846116;1846117;1846118;1846119;1846120;1846121;1846122;1846123;1846124;1846125;1846126;1846127;1846128;1846129;1846130;1853670;1853671;1853672;1853673;1853674;1853675;1853676;1853…	47279;49446;148109;148171;204242;224279;242116;337694;399225;445616;459652;459697;463181;466960;532569;532646;622689;634341;637477;660102;694741;729151;795401;807723;947916;956712;959710;1000634;1032172;1051266;1109172;1114564;1114588;1137414;1137416;1142162;1142193;1168358;1178620;1220340;1232464;1243961;1248454;1301055;1307869;1307948;1315348;1348408;1356668;1365378;1370970;1370997;1431775;1431…	41;42;43;44;45;46;47;48;49;50;51;741;743;744	1;174;249;259;314;601;735;1021;1032;1265;1371;1406;1486;1738	-1
P0C2J3;P0C2J2	P0C2J3	74;14	1;0	0;0	Transposon Ty2-LR1 Gag-Pol polyprotein;Capsid protein;Ty2 protease;Integrase;Reverse transcriptase/ribonuclease H	TY2B-LR1	sp|P0C2J3|YL21B_YEAST Transposon Ty2-LR1 Gag-Pol polyprotein OS=Saccharomyces cerevisiae (strain ATCC 204508 / S288c) OX=559292 GN=TY2B-LR1 PE=3 SV=1	2	74	202.12	1770	1770;438	0	0	0	0	0	0	0	0	0	0	0	0	0	0	0	0	0	0	0	0	0	0	0	0	0	0	0	0	0	0	0	0	0	0	0	0	0
P0C5N3	P0C5N3	9	9	9	Uncharacterized protein YGL041W-A, mitochondrial	YGL041W-A	sp|P0C5N3|YG41A_YEAST Uncharacterized protein YGL041W-A, mitochondrial OS=Saccharomyces cerevisiae (strain ATCC 204508 / S288c) OX=559292 GN=YGL041W-A PE=1 SV=2	1	9	18.103	154	154	0	158650000	0	216370000	40396000	0	0	0	170160000	0	170810000	42292000	0	0	0	178330000	0	215880000	39448000	0	0	0	156930000	0	180060000	49431000	0	0	0	154210000	0	239640000	54674000	0	0	0	140160000
P0CE41	P0CE41	16	16	16	Heme-responsive zinc finger transcription factor HAP1	HAP1	sp|P0CE41|HAP1_YEAST Heme-responsive zinc finger transcription factor HAP1 OS=Saccharomyces cerevisiae (strain ATCC 204508 / S288c) OX=559292 GN=HAP1 PE=1 SV=1	1	16	166.11	1502	1502	30112000	24952000	24542000	16644000	23960000	32410000	0	30892000	26126000	11991000	21558000	26941000	0	0	38337000	23698000	55639000	20247000	17219000	32285000	0	27331000	25177000	16203000	57864000	35074000	0	0	22889000	41669000	27835000	19419000	33730000	12526000	0	0	48883000
P0CF16	P0CF16	1	1	1	UPF0507 protein YML003W		sp|P0CF16|U5071_YEAST UPF0507 protein YML003W OS=Saccharomyces cerevisiae (strain ATCC 204508 / S288c) OX=559292 GN=YML003W PE=3 SV=1	1	1	33.97	290	290	0	0	0	0	0	0	0	0	0	0	0	0	0	0	0	0	0	0	0	0	0	0	0	0	0	0	0	0	12443000	0	0	21498000	14894000	0	0	0	0
P0CS90	P0CS90	58	58	51	Heat shock protein SSC1, mitochondrial	SSC1	sp|P0CS90|HSP77_YEAST Import motor subunit, mitochondrial OS=Saccharomyces cerevisiae (strain ATCC 204508 / S288c) OX=559292 GN=SSC1 PE=1 SV=1	1	58	70.627	654	654	62284000	9466100000	1455800	13458000000	3455700000	0	30371000	52909000	8516400000	1775400	9921100000	3120500000	0	9831400	91707000	10320000000	7608500	10867000000	3225000000	0	30226000	81100000	9667900000	6317700	11491000000	3602300000	0	19564000	60310000	9755400000	6071700	11513000000	3072700000	188640	10856000	81456000	7887800000
P0CT04	P0CT04	6	6	6	Protease B inhibitor 2	PBI2	sp|P0CT04|IPB2_YEAST Protease B inhibitor 2 OS=Saccharomyces cerevisiae (strain ATCC 204508 / S288c) OX=559292 GN=PBI2 PE=1 SV=1	1	6	8.5897	75	75	171260000	136100000	145650000	171510000	157100000	25342000	401410000	146830000	102500000	128530000	125690000	145710000	45334000	415060000	93057000	155980000	174560000	141830000	167950000	68684000	405110000	158650000	146910000	135520000	152520000	147630000	69766000	385830000	137860000	138510000	109730000	132230000	130760000	17671000	486780000	166390000	198610000
P0CX09;P0CX08	P0CX09;P0CX08	1;1	1;1	1;1	Mannitol dehydrogenase YNR073C;Mannitol dehydrogenase DSF1	DSF1	sp|P0CX09|MAN2_YEAST Mannitol dehydrogenase 2 OS=Saccharomyces cerevisiae (strain ATCC 204508 / S288c) OX=559292 GN=MAN2 PE=1 SV=1;sp|P0CX08|DSF1_YEAST Mannitol dehydrogenase DSF1 OS=Saccharomyces cerevisiae (strain ATCC 204508 / S288c) OX=559292 GN=DSF1 P	2	1	56.47	502	502;502	0	141190000	0	127320000	0	0	98516000	0	0	0	0	172450000	0	264050000	21251000	0	0	0	4066800	0	13352000	122610000	0	237910000	0	146860000	0	103760000	0	0	0	0	0	1096500000	90601000	0	0
P53819;P0CX15;P0CX14;Q08995;Q08993;P43540;P40104;P39972	P53819;P0CX15;P0CX14;Q08995	53;53;53;29;6;4;2;2	53;53;53;29;6;4;2;2	2;2;2;0;2;0;0;0	Y element ATP-dependent helicase protein 1 copy 6;Y element ATP-dependent helicase protein 1 copy 7;Y element ATP-dependent helicase protein 1 copy 3;Y element ATP-dependent helicase YPR204W	YRF1-6;YRF1-7;YRF1-3;YPR204W	sp|P53819|YRF16_YEAST Y element ATP-dependent helicase protein 1 copy 6 OS=Saccharomyces cerevisiae (strain ATCC 204508 / S288c) OX=559292 GN=YRF1-6 PE=2 SV=1;sp|P0CX15|YRF17_YEAST Y element ATP-dependent helicase protein 1 copy 7 OS=Saccharomyces cerevi	8	53	211.1	1859	1859;1859;1859;1032;238;174;122;122	94321000	61698000	73544000	62349000	76421000	33413000	0	68597000	70153000	60707000	76773000	67866000	22218000	0	122820000	59489000	107380000	56297000	72187000	51240000	0	79969000	63792000	80969000	68373000	89300000	29859000	0	109840000	62721000	99663000	62480000	92607000	59388000	0	77018000	53002000
P0CX22;P0CX21;P0CX20;P38722;O13556;P39971;P0CX17;P0CX16;Q08994;P43539	P0CX22;P0CX21;P0CX20	50;50;50;7;6;6;5;5;2;2	5;5;5;1;1;2;1;1;1;1	1;1;1;0;0;1;0;0;0;0	Y element ATP-dependent helicase protein 1 copy 8;Y element ATP-dependent helicase protein 1 copy 5;Y element ATP-dependent helicase protein 1 copy 1	YRF1-8;YRF1-5;YRF1-1	sp|P0CX22|YRF18_YEAST Y element ATP-dependent helicase protein 1 copy 8 OS=Saccharomyces cerevisiae (strain ATCC 204508 / S288c) OX=559292 GN=YRF1-8 PE=2 SV=1;sp|P0CX21|YRF15_YEAST Y element ATP-dependent helicase protein 1 copy 5 OS=Saccharomyces cerevi	10	50	203.78	1796	1796;1796;1796;271;202;216;216;216;102;102	26701000	0	22077000	25981000	20814000	0	0	20012000	13900000	0	25493000	20938000	0	0	29280000	13735000	25476000	16766000	20801000	20111000	0	34210000	19846000	28510000	19276000	24777000	0	0	26128000	20583000	33005000	14315000	0	0	0	30077000	18406000
P0CX24;P0CX23	P0CX24;P0CX23	19;19	18;18	18;18	60S ribosomal protein L20-B;60S ribosomal protein L20-A	RPL20B;RPL20A	sp|P0CX24|RL20B_YEAST 60S ribosomal protein L20-B OS=Saccharomyces cerevisiae (strain ATCC 204508 / S288c) OX=559292 GN=RPL20B PE=1 SV=1;sp|P0CX23|RL20A_YEAST 60S ribosomal protein L20-A OS=Saccharomyces cerevisiae (strain ATCC 204508 / S288c) OX=559292 GN	2	19	20.437	172	172;172	10571000000	8354000000	16421000000	8255700000	7151400000	34871000000	8542900000	11010000000	7454800000	14846000000	6344200000	6856500000	38379000000	8521200000	8982400000	7474800000	15609000000	6263000000	6484300000	45333000000	7126500000	10167000000	7287600000	15264000000	6409800000	6571100000	46047000000	8006200000	9836500000	7685600000	16673000000	5709300000	5731700000	41155000000	7367500000	11296000000	8389400000
P0CX26;P0CX25	P0CX26;P0CX25	7;7	7;7	7;7	60S ribosomal protein L43-B;60S ribosomal protein L43-A	RPL43B;RPL43A	sp|P0CX26|RL43B_YEAST 60S ribosomal protein L43-B OS=Saccharomyces cerevisiae (strain ATCC 204508 / S288c) OX=559292 GN=RPL43B PE=1 SV=1;sp|P0CX25|RL43A_YEAST 60S ribosomal protein L43-A OS=Saccharomyces cerevisiae (strain ATCC 204508 / S288c) OX=559292 GN	2	7	10.091	92	92;92	1696900000	1312500000	3662300000	1699400000	1407700000	14714000000	2053400000	2008700000	1274500000	4234800000	1259200000	1122700000	12516000000	2200500000	1801600000	1694200000	4571000000	1306800000	1155200000	8843500000	1873800000	1958200000	1256500000	4535400000	1303300000	1391900000	10874000000	1780500000	1853900000	1402600000	3559800000	1055300000	1056900000	10653000000	1405500000	1902000000	1236200000
P0CX28;P0CX27	P0CX28;P0CX27	6;6	6;6	6;6	60S ribosomal protein L42-B;60S ribosomal protein L42-A	RPL42B;RPL42A	sp|P0CX28|RL44B_YEAST 60S ribosomal protein L42-B OS=Saccharomyces cerevisiae (strain ATCC 204508 / S288c) OX=559292 GN=RPL42B PE=1 SV=1;sp|P0CX27|RL44A_YEAST 60S ribosomal protein L42-A OS=Saccharomyces cerevisiae (strain ATCC 204508 / S288c) OX=559292 GN	2	6	12.211	106	106;106	3514600000	3183900000	6650800000	3113000000	2610300000	17931000000	2819600000	4094300000	3326600000	5767300000	2392000000	2557800000	19406000000	4063900000	2861600000	3354700000	7182600000	2394800000	2128900000	13567000000	3396400000	3557500000	2696100000	6109200000	2464200000	2411700000	17281000000	3275100000	3584200000	3251800000	5789000000	2885600000	1757400000	15483000000	3154400000	4313500000	3686500000
P0CX30;P0CX29	P0CX30;P0CX29	14;14	14;14	14;14	40S ribosomal protein S23-B;40S ribosomal protein S23-A	RPS23B;RPS23A	sp|P0CX30|RS23B_YEAST 40S ribosomal protein S23-B OS=Saccharomyces cerevisiae (strain ATCC 204508 / S288c) OX=559292 GN=RPS23B PE=1 SV=1;sp|P0CX29|RS23A_YEAST 40S ribosomal protein S23-A OS=Saccharomyces cerevisiae (strain ATCC 204508 / S288c) OX=559292 GN	2	14	16.038	145	145;145	3875000000	3328700000	6809300000	2371700000	2354400000	17494000000	3881100000	4489400000	4072100000	7849400000	2230400000	2365600000	18546000000	4347100000	4415900000	2993400000	8061200000	2649100000	3670100000	14638000000	5939300000	3893500000	3460900000	8154300000	3511200000	2207600000	18862000000	4599000000	3707800000	3275300000	6573200000	2377700000	2439700000	15870000000	5319500000	2940900000	3202500000
P0CX32;P0CX31	P0CX32;P0CX31	16;16	16;16	16;16	40S ribosomal protein S24-B;40S ribosomal protein S24-A	RPS24B;RPS24A	sp|P0CX32|RS24B_YEAST 40S ribosomal protein S24-B OS=Saccharomyces cerevisiae (strain ATCC 204508 / S288c) OX=559292 GN=RPS24B PE=1 SV=1;sp|P0CX31|RS24A_YEAST 40S ribosomal protein S24-A OS=Saccharomyces cerevisiae (strain ATCC 204508 / S288c) OX=559292 GN	2	16	15.329	135	135;135	5660600000	5506500000	9207900000	5149400000	3447200000	27064000000	5803400000	7174900000	5954800000	9435600000	3939000000	3853700000	22589000000	6872600000	5168500000	5216400000	8561600000	4162600000	3273000000	26743000000	5604600000	4995800000	4744400000	8116000000	3935300000	3402500000	25819000000	5488700000	5200600000	4869300000	9179600000	3706200000	2930800000	25161000000	4782500000	5536100000	5183300000
P0CX34;P0CX33	P0CX34;P0CX33	4;4	4;4	4;4	40S ribosomal protein S30-B;40S ribosomal protein S30-A	RPS30B;RPS30A	sp|P0CX34|RS30B_YEAST 40S ribosomal protein S30-B OS=Saccharomyces cerevisiae (strain ATCC 204508 / S288c) OX=559292 GN=RPS30B PE=1 SV=1;sp|P0CX33|RS30A_YEAST 40S ribosomal protein S30-A OS=Saccharomyces cerevisiae (strain ATCC 204508 / S288c) OX=559292 GN	2	4	7.1184	63	63;63	3306300000	2506200000	5263900000	2614100000	1709600000	12215000000	3347800000	2610400000	2518600000	3975500000	1624000000	1329000000	13496000000	3413500000	2646300000	2621400000	4117700000	1830200000	1546000000	16704000000	3287900000	2527300000	2369400000	5021000000	1951000000	1521300000	16713000000	3510700000	1913200000	1900400000	4609200000	1421100000	1002400000	12574000000	3003000000	3096600000	2713900000
P0CX36;P0CX35	P0CX36;P0CX35	32;32	32;32	32;32	40S ribosomal protein S4-B;40S ribosomal protein S4-A	RPS4B;RPS4A	sp|P0CX36|RS4B_YEAST 40S ribosomal protein S4-B OS=Saccharomyces cerevisiae (strain ATCC 204508 / S288c) OX=559292 GN=RPS4B PE=1 SV=1;sp|P0CX35|RS4A_YEAST 40S ribosomal protein S4-A OS=Saccharomyces cerevisiae (strain ATCC 204508 / S288c) OX=559292 GN=RPS4	2	32	29.41	261	261;261	6832700000	5542700000	10122000000	4895900000	4203500000	24743000000	5866200000	6790600000	5996700000	10886000000	4007600000	3975000000	26598000000	5601400000	6033700000	5094700000	10588000000	4119700000	4341200000	24414000000	5806100000	5985800000	4965300000	10301000000	4212300000	3581900000	29093000000	6353100000	5640200000	5173500000	9915500000	3666400000	3589900000	24953000000	6567700000	6971400000	6535400000
P0CX38;P0CX37	P0CX38;P0CX37	24;24	24;24	24;24	40S ribosomal protein S6-B;40S ribosomal protein S6-A	RPS6B;RPS6A	sp|P0CX38|RS6B_YEAST 40S ribosomal protein S6-B OS=Saccharomyces cerevisiae (strain ATCC 204508 / S288c) OX=559292 GN=RPS6B PE=1 SV=1;sp|P0CX37|RS6A_YEAST 40S ribosomal protein S6-A OS=Saccharomyces cerevisiae (strain ATCC 204508 / S288c) OX=559292 GN=RPS6	2	24	26.996	236	236;236	7099800000	5633900000	10993000000	5319400000	4234700000	27558000000	5843400000	6412400000	5371700000	11056000000	3973700000	3988000000	29166000000	6222700000	6859800000	5262700000	11701000000	4524900000	4538700000	30219000000	6482000000	5941200000	5050100000	10612000000	4588600000	3547000000	33924000000	6683600000	5844100000	5409300000	10895000000	3718800000	3701500000	23815000000	6312500000	6823000000	6445300000
P0CX40;P0CX39	P0CX40;P0CX39	17;17	17;17	17;17	40S ribosomal protein S8-B;40S ribosomal protein S8-A	RPS8B;RPS8A	sp|P0CX40|RS8B_YEAST 40S ribosomal protein S8-B OS=Saccharomyces cerevisiae (strain ATCC 204508 / S288c) OX=559292 GN=RPS8B PE=1 SV=1;sp|P0CX39|RS8A_YEAST 40S ribosomal protein S8-A OS=Saccharomyces cerevisiae (strain ATCC 204508 / S288c) OX=559292 GN=RPS8	2	17	22.489	200	200;200	8723700000	8287700000	14525000000	5860300000	5334600000	41015000000	10152000000	9091200000	8552600000	15171000000	5710900000	5163600000	41291000000	9275600000	7512800000	8840300000	14870000000	5905100000	5780200000	35130000000	9616400000	7483500000	7301900000	14436000000	6097600000	5008900000	43824000000	9482900000	7522500000	7296600000	15200000000	5355100000	4229200000	38984000000	9574600000	7832800000	7506300000
P0CX42;P0CX41	P0CX42;P0CX41	10;10	10;10	10;10	60S ribosomal protein L23-B;60S ribosomal protein L23-A	RPL23B;RPL23A	sp|P0CX42|RL23B_YEAST 60S ribosomal protein L23-B OS=Saccharomyces cerevisiae (strain ATCC 204508 / S288c) OX=559292 GN=RPL23B PE=1 SV=1;sp|P0CX41|RL23A_YEAST 60S ribosomal protein L23-A OS=Saccharomyces cerevisiae (strain ATCC 204508 / S288c) OX=559292 GN	2	10	14.473	137	137;137	3535000000	2602900000	5220600000	2233400000	2146300000	17936000000	3096600000	3445700000	2661200000	5484700000	1974700000	1999800000	14724000000	3096000000	3252500000	2706300000	5851700000	2108200000	2301700000	15608000000	2554300000	3288800000	2594800000	5575100000	2147500000	2364300000	17025000000	3002200000	3149000000	2515100000	6097900000	1954800000	1906700000	16826000000	2698700000	3499000000	2527400000
P0CX44;P0CX43	P0CX44;P0CX43	23;23	23;23	23;23	60S ribosomal protein L1-B;60S ribosomal protein L1-A	RPL1B;RPL1A	sp|P0CX44|RL1B_YEAST 60S ribosomal protein L1-B OS=Saccharomyces cerevisiae (strain ATCC 204508 / S288c) OX=559292 GN=RPL1B PE=1 SV=1;sp|P0CX43|RL1A_YEAST 60S ribosomal protein L1-A OS=Saccharomyces cerevisiae (strain ATCC 204508 / S288c) OX=559292 GN=RPL1	2	23	24.485	217	217;217	8660500000	6410800000	13591000000	6456000000	6056200000	32134000000	6903500000	8884700000	5818200000	11971000000	4924100000	5553700000	30551000000	6971900000	7074600000	6262600000	14398000000	5115500000	5209400000	31105000000	7200900000	8398500000	5953400000	14238000000	5035500000	5415100000	37265000000	7300600000	8059300000	6128700000	13667000000	5073500000	4604600000	32838000000	6562200000	8556800000	7193700000
P0CX46;P0CX45	P0CX46;P0CX45	24;24	24;24	24;24	60S ribosomal protein L2-B;60S ribosomal protein L2-A	RPL2B;RPL2A	sp|P0CX46|RL2B_YEAST 60S ribosomal protein L2-B OS=Saccharomyces cerevisiae (strain ATCC 204508 / S288c) OX=559292 GN=RPL2B PE=1 SV=1;sp|P0CX45|RL2A_YEAST 60S ribosomal protein L2-A OS=Saccharomyces cerevisiae (strain ATCC 204508 / S288c) OX=559292 GN=RPL2	2	24	27.408	254	254;254	6145500000	6785100000	10087000000	5192800000	4632100000	34956000000	4667300000	6471600000	7337700000	11093000000	4253400000	4139900000	31006000000	5693800000	5139600000	6024600000	11496000000	4516200000	4181700000	24358000000	5446600000	5986300000	5041700000	10782000000	4785200000	3811800000	29365000000	5248400000	5115400000	5037100000	10644000000	3445000000	3409100000	29757000000	4717800000	6877900000	5529600000
P0CX48;P0CX47	P0CX48;P0CX47	14;14	14;14	14;14	40S ribosomal protein S11-B;40S ribosomal protein S11-A	RPS11B;RPS11A	sp|P0CX48|RS11B_YEAST 40S ribosomal protein S11-B OS=Saccharomyces cerevisiae (strain ATCC 204508 / S288c) OX=559292 GN=RPS11B PE=1 SV=1;sp|P0CX47|RS11A_YEAST 40S ribosomal protein S11-A OS=Saccharomyces cerevisiae (strain ATCC 204508 / S288c) OX=559292 GN	2	14	17.749	156	156;156	5817700000	4977200000	10436000000	4741000000	3591100000	23274000000	6006200000	5886000000	4285800000	9462600000	3896400000	3441000000	25448000000	6948100000	4448400000	4584300000	9450600000	3756500000	3284100000	23487000000	5813000000	5773400000	4341100000	9426000000	3799200000	3376100000	28518000000	5669000000	5060400000	4957000000	9630000000	3766000000	2827500000	24775000000	5527100000	6919100000	5650800000
P0CX50;P0CX49	P0CX50;P0CX49	19;19	19;19	19;19	60S ribosomal protein L18-B;60S ribosomal protein L18-A	RPL18B;RPL18A	sp|P0CX50|RL18B_YEAST 60S ribosomal protein L18-B OS=Saccharomyces cerevisiae (strain ATCC 204508 / S288c) OX=559292 GN=RPL18B PE=1 SV=1;sp|P0CX49|RL18A_YEAST 60S ribosomal protein L18-A OS=Saccharomyces cerevisiae (strain ATCC 204508 / S288c) OX=559292 GN	2	19	20.563	186	186;186	5048100000	4059100000	10089000000	3567300000	3551500000	29354000000	5283500000	3946600000	3390400000	8530000000	2859100000	3140100000	26573000000	4473000000	4647200000	3716100000	10079000000	3228300000	3304900000	27890000000	4915600000	5038700000	3934300000	9278400000	3081900000	3170300000	30029000000	4937800000	4944500000	4104400000	8810200000	2785500000	2877500000	27785000000	4759300000	4849900000	4405700000
P0CX52;P0CX51	P0CX52;P0CX51	20;20	20;20	20;20	40S ribosomal protein S16-B;40S ribosomal protein S16-A	RPS16B;RPS16A	sp|P0CX52|RS16B_YEAST 40S ribosomal protein S16-B OS=Saccharomyces cerevisiae (strain ATCC 204508 / S288c) OX=559292 GN=RPS16B PE=1 SV=1;sp|P0CX51|RS16A_YEAST 40S ribosomal protein S16-A OS=Saccharomyces cerevisiae (strain ATCC 204508 / S288c) OX=559292 GN	2	20	15.847	143	143;143	8245600000	7960700000	14743000000	7085700000	5012600000	35461000000	8564000000	9525300000	6504600000	13897000000	5011600000	4639700000	33485000000	8946900000	6858100000	7133500000	13432000000	5809500000	4996300000	36035000000	7616100000	7919200000	6483200000	13039000000	5621600000	4678100000	41284000000	8680800000	8063400000	7214900000	14844000000	5078700000	4069900000	37814000000	7279300000	9765600000	8133200000
P0CX54;P0CX53	P0CX54;P0CX53	16;16	16;16	16;16	60S ribosomal protein L12-B;60S ribosomal protein L12-A	RPL12B;RPL12A	sp|P0CX54|RL12B_YEAST 60S ribosomal protein L12-B OS=Saccharomyces cerevisiae (strain ATCC 204508 / S288c) OX=559292 GN=RPL12B PE=1 SV=1;sp|P0CX53|RL12A_YEAST 60S ribosomal protein L12-A OS=Saccharomyces cerevisiae (strain ATCC 204508 / S288c) OX=559292 GN	2	16	17.822	165	165;165	6746200000	4285900000	10435000000	2774000000	4504500000	25250000000	5496300000	6123100000	3704000000	10538000000	4075100000	4473500000	26410000000	5590600000	6300000000	4538300000	11726000000	4169200000	4393900000	25017000000	5225600000	6437600000	4518800000	11264000000	3631200000	4292200000	31012000000	5486300000	6694000000	4993700000	11518000000	4023700000	4008300000	28298000000	4885900000	6432300000	5465400000
P0CX56;P0CX55	P0CX56;P0CX55	18;18	18;18	18;18	40S ribosomal protein S18-B;40S ribosomal protein S18-A	RPS18B;RPS18A	sp|P0CX56|RS18B_YEAST 40S ribosomal protein S18-B OS=Saccharomyces cerevisiae (strain ATCC 204508 / S288c) OX=559292 GN=RPS18B PE=1 SV=1;sp|P0CX55|RS18A_YEAST 40S ribosomal protein S18-A OS=Saccharomyces cerevisiae (strain ATCC 204508 / S288c) OX=559292 GN	2	18	17.037	146	146;146	7672100000	6495800000	12782000000	5842900000	4892800000	29194000000	7785500000	8486200000	6434100000	12403000000	5124100000	4893700000	29414000000	8435800000	6600800000	6148300000	12623000000	5163400000	4971300000	28850000000	7244000000	7277800000	5917200000	12538000000	4899000000	4389800000	34104000000	7967400000	7569000000	6398000000	12603000000	4916300000	4104900000	31186000000	7641800000	8702200000	7414800000
P0CX73;P0CX72;P0CX71;P0CX70;Q6Q5H1;P0C2I8	P0CX73;P0CX72;P0CX71;P0CX70;Q6Q5H1;P0C2I8	20;20;20;20;19;19	2;2;2;2;2;2	0;0;0;0;0;0	Transposon Ty1-PL Gag polyprotein;Capsid protein;Gag-p4;Transposon Ty1-LR2 Gag polyprotein;Capsid protein;Gag-p4;Transposon Ty1-ER1 Gag polyprotein;Capsid protein;Gag-p4;Transposon Ty1-DR6 Gag polyprotein;Capsid protein;Gag-p4;Transposon Ty1-PR3 Gag polyprotein;Capsid protein;Gag-p4;Transposon Ty1-LR4 Gag polyprotein;Capsid protein;Gag-p4	TY1A-PL;TY1A-LR2;TY1A-ER1;TY1A-DR6;TY1A-PR3;TY1A-LR4	sp|P0CX73|YP11A_YEAST Transposon Ty1-PL Gag polyprotein OS=Saccharomyces cerevisiae (strain ATCC 204508 / S288c) OX=559292 GN=TY1A-PL PE=2 SV=1;sp|P0CX72|YL12A_YEAST Transposon Ty1-LR2 Gag polyprotein OS=Saccharomyces cerevisiae (strain ATCC 204508 / S288c	6	20	48.953	440	440;440;440;440;440;440	946540000	626260000	1141000000	579810000	731810000	186260000	34630000	621130000	484780000	1140600000	417540000	499790000	337880000	0	1060900000	576790000	1036000000	468030000	524890000	411050000	31232000	885730000	587890000	921060000	449170000	518820000	584990000	27057000	690960000	525040000	1064100000	287670000	641620000	460510000	53703000	1193200000	678190000
P0CX81;P0CX80	P0CX81;P0CX80	3;3	3;3	3;3	Copper metallothionein 1-2;Copper metallothionein 1-1	CUP1-2;CUP1-1	sp|P0CX81|MTCU2_YEAST Copper metallothionein 1-2 OS=Saccharomyces cerevisiae (strain ATCC 204508 / S288c) OX=559292 GN=CUP1-2 PE=1 SV=1;sp|P0CX80|MTCU1_YEAST Copper metallothionein 1-1 OS=Saccharomyces cerevisiae (strain ATCC 204508 / S288c) OX=559292 GN=C	2	3	6.6504	61	61;61	72562000	68108000	101920000	111800000	94130000	30087000	531020000	132540000	78174000	105730000	85429000	83634000	47173000	630930000	49837000	61719000	82235000	65930000	89170000	33054000	400740000	95100000	54981000	52059000	59623000	53578000	43592000	216770000	96969000	87431000	77947000	64071000	69767000	20350000	464890000	124930000	109040000
P0CX83;P0CX82	P0CX83;P0CX82	14;14	14;14	14;14	60S ribosomal protein L19-B;60S ribosomal protein L19-A	RPL19B;RPL19A	sp|P0CX83|RL19B_YEAST 60S ribosomal protein L19-B OS=Saccharomyces cerevisiae (strain ATCC 204508 / S288c) OX=559292 GN=RPL19B PE=1 SV=1;sp|P0CX82|RL19A_YEAST 60S ribosomal protein L19-A OS=Saccharomyces cerevisiae (strain ATCC 204508 / S288c) OX=559292 GN	2	14	21.704	189	189;189	3973000000	3670700000	7237900000	3486100000	3038700000	24145000000	3510000000	5061700000	3686600000	6648600000	3167800000	3057400000	21944000000	3931300000	4138000000	3526300000	8817500000	3554300000	4102500000	21964000000	3675600000	4191000000	3414700000	7606200000	3114900000	2928200000	23277000000	4395500000	3846400000	3845200000	7319000000	2720900000	2531600000	20024000000	4249100000	4596200000	4134200000
P0CX85;P0CX84	P0CX85;P0CX84	13;13	13;13	13;13	60S ribosomal protein L35-B;60S ribosomal protein L35-A	RPL35B;RPL35A	sp|P0CX85|RL35B_YEAST 60S ribosomal protein L35-B OS=Saccharomyces cerevisiae (strain ATCC 204508 / S288c) OX=559292 GN=RPL35B PE=1 SV=1;sp|P0CX84|RL35A_YEAST 60S ribosomal protein L35-A OS=Saccharomyces cerevisiae (strain ATCC 204508 / S288c) OX=559292 GN	2	13	13.909	120	120;120	6041400000	5250900000	10734000000	5008000000	4622700000	30509000000	5781800000	6668500000	4535200000	11588000000	3860600000	4194400000	24661000000	6058200000	5731600000	4818300000	9934900000	4860300000	3941300000	29854000000	5667600000	6509100000	4689100000	11371000000	4441500000	4469500000	32974000000	5892400000	6434000000	5271900000	11038000000	4517000000	3716100000	32461000000	5233100000	6847800000	6119700000
P0CX89;P0CX88	P0CX89;P0CX88	2;2	2;2	2;2	Putative uncharacterized protein YHR212C;Putative uncharacterized protein YAR060C	YHR212C;YAR060C	sp|P0CX89|YH212_YEAST Putative uncharacterized protein YHR212C OS=Saccharomyces cerevisiae (strain ATCC 204508 / S288c) OX=559292 GN=YHR212C PE=5 SV=1;sp|P0CX88|YAN0_YEAST Putative uncharacterized protein YAR060C OS=Saccharomyces cerevisiae (strain ATCC 20	2	2	12.86	111	111;111	0	33099000	81150000	39462000	32474000	0	0	71979000	68439000	0	35237000	51506000	55620000	0	0	43487000	121490000	32049000	24758000	44812000	0	0	51850000	0	33696000	45977000	61448000	0	69740000	35312000	0	23452000	52135000	0	0	0	33101000
P10080	P10080	20	20	20	Single-stranded nucleic acid-binding protein	SBP1	sp|P10080|SSBP1_YEAST Single-stranded nucleic acid-binding protein OS=Saccharomyces cerevisiae (strain ATCC 204508 / S288c) OX=559292 GN=SBP1 PE=1 SV=2	1	20	32.989	294	294	2381000000	3026500000	2034000000	2895600000	3290300000	1274700000	294180000	2547900000	2819900000	2258400000	2931000000	3342100000	1330900000	322610000	2699000000	3230600000	2058200000	2868300000	2932100000	1016200000	270140000	2799800000	3269800000	2082500000	2689800000	3274800000	1204000000	259170000	3166700000	2567100000	3154200000	2311800000	3160400000	2139800000	373340000	3055900000	2586000000
P10081	P10081	33	33	33	ATP-dependent RNA helicase eIF4A	TIF1	sp|P10081|IF4A_YEAST ATP-dependent RNA helicase eIF4A OS=Saccharomyces cerevisiae (strain ATCC 204508 / S288c) OX=559292 GN=TIF1 PE=1 SV=3	1	33	44.697	395	395	4092900000	3105600000	3843200000	2787600000	3782400000	2050800000	8034400000	4003800000	2892500000	4007500000	3292200000	3603100000	2217400000	6867800000	4106000000	3148300000	3379100000	3570300000	4417000000	2077300000	8095500000	4270300000	3223300000	4062800000	3585900000	3638700000	2495500000	8447300000	3788900000	2809100000	3482100000	2975200000	3337800000	2331500000	8329900000	3802200000	3259700000
P10127	P10127	11	11	11	Alcohol dehydrogenase 4	ADH4	sp|P10127|ADH4_YEAST Alcohol dehydrogenase 4 OS=Saccharomyces cerevisiae (strain ATCC 204508 / S288c) OX=559292 GN=ADH4 PE=1 SV=3	1	11	41.142	382	382	0	51672000	0	48151000	7252200	0	0	0	46273000	0	51272000	5808500	0	0	0	47578000	0	66768000	10390000	0	0	0	50198000	0	58446000	14427000	0	0	0	41592000	0	66968000	18713000	0	0	0	42717000
P10355	P10355	4	4	4	Protein PET122, mitochondrial	PET122	sp|P10355|PT122_YEAST Protein PET122, mitochondrial OS=Saccharomyces cerevisiae (strain ATCC 204508 / S288c) OX=559292 GN=PET122 PE=1 SV=2	1	4	29.155	254	254	0	0	0	0	0	0	0	0	0	0	10463000	0	0	0	0	6228600	0	14172000	0	0	0	0	0	0	7857600	0	0	0	0	0	0	0	0	0	0	0	7182800
P10356	P10356	10	10	10	Uncharacterized protein YER152C	YER152C	sp|P10356|YEY2_YEAST Uncharacterized protein YER152C OS=Saccharomyces cerevisiae (strain ATCC 204508 / S288c) OX=559292 GN=YER152C PE=1 SV=2	1	10	49.49	443	443	0	5822500	10921000	9321800	0	0	69179000	0	0	0	1816600	7612200	0	83901000	0	9120500	0	5161800	0	0	70783000	0	0	10836000	7038900	5191200	0	66338000	5218700	6367100	6379200	5645100	1918700	0	29123000	13575000	1476000
P10363	P10363	21	21	21	DNA primase small subunit	PRI1	sp|P10363|PRI1_YEAST DNA primase small subunit OS=Saccharomyces cerevisiae (strain ATCC 204508 / S288c) OX=559292 GN=PRI1 PE=1 SV=2	1	21	47.69	409	409	1307400000	534690000	1277500000	638190000	1135200000	1233000000	413590000	937270000	592010000	1380900000	676280000	1302600000	1116300000	349660000	1387800000	596070000	1389800000	496700000	1110200000	1000500000	340900000	1396800000	608300000	1311900000	612890000	1200600000	995400000	330170000	1234300000	523750000	1416400000	600720000	1016200000	1150200000	300870000	1244400000	495170000
P10507	P10507	23	23	23	Mitochondrial-processing peptidase subunit beta	MAS1	sp|P10507|MPPB_YEAST Mitochondrial-processing peptidase subunit beta OS=Saccharomyces cerevisiae (strain ATCC 204508 / S288c) OX=559292 GN=MAS1 PE=1 SV=1	1	23	51.083	462	462	0	383440000	0	467730000	126440000	0	0	0	405070000	0	460570000	117050000	0	0	0	408510000	0	462470000	138770000	0	0	0	400200000	0	429210000	137720000	0	0	1553500	381900000	0	492810000	120190000	0	0	0	291810000
P10566	P10566	8	7	7	Mitochondrial RNA-splicing protein MRS3	MRS3	sp|P10566|MRS3_YEAST Mitochondrial RNA-splicing protein MRS3 OS=Saccharomyces cerevisiae (strain ATCC 204508 / S288c) OX=559292 GN=MRS3 PE=1 SV=4	1	8	34.501	314	314	0	114340000	0	123530000	53802000	0	0	0	120500000	0	162240000	46085000	0	0	0	135950000	0	161810000	49632000	0	0	0	126990000	0	144910000	45691000	0	0	0	134840000	0	162710000	53568000	0	0	0	91978000
P10591	P10591	61	16	15	Heat shock protein SSA1	SSA1	sp|P10591|HSP71_YEAST Heat shock protein SSA1 OS=Saccharomyces cerevisiae (strain ATCC 204508 / S288c) OX=559292 GN=SSA1 PE=1 SV=4	1	61	69.656	642	642	861880000	1597300000	753020000	1297400000	827800000	366160000	1752700000	1022100000	1443000000	691720000	1154400000	937770000	385800000	1866100000	748510000	1718400000	661440000	1351700000	888270000	440940000	1806300000	892480000	1595000000	727240000	1209700000	941540000	460480000	1684300000	949450000	1655700000	673960000	1346900000	798680000	478230000	1718600000	727020000	1346600000
1716;1661717;1661718;1661719;1661720;1661721;1661722;1661723;1661724;1661725;1661726;1661727;1661728;1661729;1661730;1661731;1661732;1661733;1661734;1661735;1661736;1661737;1661738;1661739;1661740;1661741;1661742;1661743;1661744;1661745;1661746;1661747;1661748;1661749;1661750;1661751;1661752;1661753;1661754;1661755;1661756;1661757;1661758;1661759;1661760;1661761;1661762;1661763;1661764;1661765;16…	25134;25160;115906;127638;127747;142527;142594;179738;246970;257812;257878;335514;399852;422945;448968;496984;498888;523199;626437;657377;807118;807337;890356;922054;922125;957497;996827;1012643;1047526;1047610;1047730;1050919;1151945;1189297;1194869;1194916;1194965;1205369;1231768;1257455;1295293;1297466;1355413;1357533;1369826;1374191;1374349;1374428;1415120;1415158;1560817;1600761;1661750;1661…	802;803;804;805;806;807;808	59;85;120;125;407;515;602	-1
P10592	P10592	62	62	14	Heat shock protein SSA2	SSA2	sp|P10592|HSP72_YEAST Heat shock protein SSA2 OS=Saccharomyces cerevisiae (strain ATCC 204508 / S288c) OX=559292 GN=SSA2 PE=1 SV=3	1	62	69.469	639	639	6329200000	11028000000	5405600000	8222600000	6302300000	2739900000	11940000000	6485000000	9863500000	5175700000	7648400000	6404300000	2903100000	11418000000	5896500000	11171000000	4936300000	8907400000	6666000000	3046800000	11268000000	6307800000	10413000000	5496000000	8266700000	6539600000	3383300000	11620000000	6464600000	10789000000	5160100000	8256200000	5921200000	2975500000	12000000000	6122600000	11029000000
61;1926762;1926763;1926764;1926765;1926766;1926767;1926768;1926769;1926770;1926771;1926772;1926773;1926774;1926775;1926776;1926777;1926778;1926779;1926780;1926781;1926782;1926783;1926784;1926785;1926786;1926787;1926788;1926789;1926790;1926791;1926792;1926793;1926794;1926795;1926796;1926797;1926798;1926799;1926800;1926801;1926802;1926803;1926804;1926805;1926806;1926807;1926808;1926809;1926810;1926…	25001;25002;25003;25004;25005;25006;25007;25008;25009;25010;25011;25012;25013;25014;25015;25016;25017;25018;25019;25020;25021;25022;25023;25024;25025;25026;25027;25028;25029;25030;25031;25032;25033;25034;25035;25036;25037;25038;25039;25040;25041;25042;25043;25044;25045;25046;25047;25048;25049;25050;25051;25052;25053;25054;25055;25056;25057;25058;25059;25060;25061;25062;25063;25064;25065;25066;250…
;1357548;1357549;1357550;1357551;1357552;1357553;1357554;1357555;1357556;1357557;1357558;1357559;1357560;1357561;1357562;1357563;1357564;1369811;1369812;1369813;1369814;1369815;1369816;1369817;1369818;1369819;1369820;1369821;1369822;1369823;1369824;1369825;1369826;1369827;1369828;1369829;1369830;1369831;1369832;1369833;1369834;1369835;1369836;1369837;1369838;1369839;1369840;1369841;1369842;136984…	25061;25082;115906;127638;127747;142703;142867;179738;246970;257812;257878;334647;335514;400296;422945;448968;496984;498888;523199;626437;657377;807118;807337;890356;921786;921877;957921;996827;1012613;1047526;1047610;1047730;1050919;1151945;1189297;1194869;1194916;1194965;1205265;1231768;1257455;1295359;1297466;1355234;1357533;1369826;1374191;1374349;1374362;1415120;1415158;1567420;1600761;16617…	803;804;806;808;809;810;811	59;85;120;125;407;515;602	-1
P10614	P10614	26	26	26	Lanosterol 14-alpha demethylase	ERG11	sp|P10614|CP51_YEAST Lanosterol 14-alpha demethylase CYP51 OS=Saccharomyces cerevisiae (strain ATCC 204508 / S288c) OX=559292 GN=ERG11 PE=1 SV=1	1	26	60.719	530	530	2290500000	3421000000	618170000	3066000000	5343500000	59497000	0	2066600000	3033500000	647690000	3630800000	5074500000	47268000	0	2585500000	3168300000	739180000	3628200000	4153100000	50082000	0	2308000000	3157200000	721630000	3380100000	4510800000	57940000	0	2714100000	2870700000	942860000	3063700000	4634300000	86084000	0	2427000000	2626900000
P10622	P10622	5	4	4	60S acidic ribosomal protein P1-beta	RPP1B	sp|P10622|RLA3_YEAST 60S acidic ribosomal protein P1-beta OS=Saccharomyces cerevisiae (strain ATCC 204508 / S288c) OX=559292 GN=RPP1B PE=1 SV=3	1	5	10.667	106	106	3806700000	2035100000	7292000000	1297300000	2237700000	13529000000	3253100000	2128300000	1548100000	7465600000	2046100000	1653900000	18567000000	2416800000	4190900000	2088900000	7823000000	1906400000	2777000000	22534000000	2761500000	3661700000	2259000000	7966700000	1691900000	2280800000	21089000000	3403200000	3987500000	2275700000	7813500000	1870700000	2416400000	21790000000	3531000000	3410000000	3012300000
P10659	P10659	30	15	15	S-adenosylmethionine synthase 1	SAM1	sp|P10659|METK1_YEAST S-adenosylmethionine synthase 1 OS=Saccharomyces cerevisiae (strain ATCC 204508 / S288c) OX=559292 GN=SAM1 PE=1 SV=2	1	30	41.818	382	382	904390000	661810000	850100000	762370000	703300000	207890000	2830900000	749440000	472200000	699310000	771440000	762050000	277760000	2581000000	779450000	802020000	850560000	832320000	926860000	310550000	2743900000	869710000	655420000	854870000	871690000	757040000	296410000	2676900000	771550000	643610000	671290000	689160000	585060000	242450000	2354800000	696350000	759740000
P10662	P10662	20	20	20	37S ribosomal protein MRP1, mitochondrial	MRP1	sp|P10662|RT01_YEAST 37S ribosomal protein MRP1, mitochondrial OS=Saccharomyces cerevisiae (strain ATCC 204508 / S288c) OX=559292 GN=MRP1 PE=1 SV=2	1	20	36.728	321	321	2461100	1024200000	0	835380000	230290000	0	0	1255700	684570000	0	840570000	238030000	0	0	12861000	290950000	3675400	345740000	87517000	0	0	12935000	263080000	6363400	301730000	104340000	0	0	0	275010000	0	960090000	268920000	4638200	0	508760	248980000
P10663	P10663	6	6	6	37S ribosomal protein MRP2, mitochondrial	MRP2	sp|P10663|RT02_YEAST 37S ribosomal protein MRP2, mitochondrial OS=Saccharomyces cerevisiae (strain ATCC 204508 / S288c) OX=559292 GN=MRP2 PE=1 SV=1	1	6	13.538	115	115	0	129860000	0	146240000	39069000	0	0	0	135630000	0	143500000	39463000	0	0	0	162330000	0	166100000	38138000	0	0	0	121300000	0	173070000	48227000	0	0	0	140580000	0	187710000	52352000	0	0	0	118420000
P10664	P10664	29	29	4	60S ribosomal protein L4-A	RPL4A	sp|P10664|RL4A_YEAST 60S ribosomal protein L4-A OS=Saccharomyces cerevisiae (strain ATCC 204508 / S288c) OX=559292 GN=RPL4A PE=1 SV=4	1	29	39.092	362	362	17827000000	15193000000	29840000000	12516000000	11933000000	83756000000	14999000000	19828000000	14818000000	31727000000	11520000000	12554000000	83759000000	17638000000	17296000000	14804000000	32203000000	13260000000	12192000000	73473000000	15098000000	17656000000	13105000000	32235000000	11946000000	12373000000	88487000000	15922000000	18202000000	13808000000	31682000000	10395000000	10072000000	78399000000	14882000000	16761000000	13592000000
P10823	P10823	14	14	14	Guanine nucleotide-binding protein alpha-2 subunit	GPA2	sp|P10823|GPA2_YEAST Guanine nucleotide-binding protein alpha-2 subunit OS=Saccharomyces cerevisiae (strain ATCC 204508 / S288c) OX=559292 GN=GPA2 PE=1 SV=2	1	14	50.447	449	449	63405000	84207000	11517000	93658000	86164000	0	0	64438000	79843000	16681000	76344000	67807000	0	0	64925000	105830000	17378000	75853000	76993000	0	0	65401000	97409000	5123400	84812000	75951000	0	0	56009000	88295000	25013000	74150000	66989000	0	0	75588000	84214000
P10834	P10834	16	16	16	Protein PET54	PET54	sp|P10834|PET54_YEAST Protein PET54 OS=Saccharomyces cerevisiae (strain ATCC 204508 / S288c) OX=559292 GN=PET54 PE=1 SV=1	1	16	34.637	293	293	0	51942000	0	74353000	19903000	0	0	0	56621000	0	65720000	4915400	0	0	0	59846000	0	69375000	17630000	0	0	0	51915000	0	62605000	18240000	0	0	0	52903000	0	65835000	17776000	0	0	0	56097000
P10849	P10849	25	25	25	Mitochondrial transcription factor 2	MTF2	sp|P10849|MTF2_YEAST Mitochondrial transcription factor 2 OS=Saccharomyces cerevisiae (strain ATCC 204508 / S288c) OX=559292 GN=MTF2 PE=1 SV=1	1	25	51.192	440	440	0	127800000	0	155740000	43527000	0	0	0	111080000	0	136830000	39395000	0	0	11985000	136660000	0	220040000	47853000	0	0	10558000	120820000	0	121260000	44122000	0	0	0	134080000	10885000	173320000	54695000	0	0	0	113760000
P10862	P10862	4	4	4	Postreplication repair E3 ubiquitin-protein ligase RAD18	RAD18	sp|P10862|RAD18_YEAST Postreplication repair E3 ubiquitin-protein ligase RAD18 OS=Saccharomyces cerevisiae (strain ATCC 204508 / S288c) OX=559292 GN=RAD18 PE=1 SV=1	1	4	55.23	487	487	0	0	0	0	0	13605000	0	10391000	0	0	0	0	0	17421000	0	0	0	0	0	0	11844000	0	0	0	0	0	0	11382000	0	0	0	0	0	0	0	21403000	0
P10869	P10869	28	28	28	Aspartokinase	HOM3	sp|P10869|AK_YEAST Aspartokinase OS=Saccharomyces cerevisiae (strain ATCC 204508 / S288c) OX=559292 GN=HOM3 PE=1 SV=2	1	28	58.109	527	527	158200000	103660000	158160000	128690000	134390000	43645000	425530000	152980000	96954000	146130000	104990000	127750000	85839000	365370000	136990000	114530000	136550000	113540000	147040000	67323000	365410000	147880000	105010000	136410000	117580000	128070000	91021000	395720000	163370000	112430000	137990000	124980000	119490000	82537000	394000000	141400000	143550000
P10870	P10870	2	2	2	High-affinity glucose transporter SNF3	SNF3	sp|P10870|SNF3_YEAST Low glucose sensor SNF3 OS=Saccharomyces cerevisiae (strain ATCC 204508 / S288c) OX=559292 GN=SNF3 PE=1 SV=3	1	2	96.718	884	884	0	11889000	0	14868000	0	0	0	0	0	0	10342000	0	0	0	0	0	0	0	0	0	0	0	4337000	0	0	0	0	0	0	11349000	0	8206200	0	0	0	0	0
P10961	P10961	18	18	18	Heat shock factor protein	HSF1	sp|P10961|HSF_YEAST Heat shock transcription factor OS=Saccharomyces cerevisiae (strain ATCC 204508 / S288c) OX=559292 GN=HSF1 PE=1 SV=1	1	18	93.281	833	833	46877000	83058000	67294000	50521000	53690000	42438000	25372000	29526000	80041000	17497000	54487000	43369000	0	0	60445000	64093000	170490000	48122000	52714000	80776000	20802000	46568000	86154000	59542000	48938000	51488000	58341000	42957000	16872000	81992000	57906000	58065000	51745000	66016000	69044000	32759000	111330000
P10962	P10962	15	15	15	Protein MAK16	MAK16	sp|P10962|MAK16_YEAST Protein MAK16 OS=Saccharomyces cerevisiae (strain ATCC 204508 / S288c) OX=559292 GN=MAK16 PE=1 SV=2	1	15	35.695	306	306	156990000	157560000	213640000	126150000	162760000	399070000	116870000	199910000	184250000	233510000	141310000	187260000	383820000	114810000	177500000	124630000	249150000	103520000	164360000	348300000	106020000	168380000	143470000	234530000	120290000	168680000	427290000	124230000	180510000	144210000	225620000	121460000	154470000	407850000	110420000	201660000	164460000
P10964	P10964	113	113	112	DNA-directed RNA polymerase I subunit RPA190	RPA190	sp|P10964|RPA1_YEAST DNA-directed RNA polymerase I subunit RPA190 OS=Saccharomyces cerevisiae (strain ATCC 204508 / S288c) OX=559292 GN=RPA190 PE=1 SV=2	1	113	186.43	1664	1664	966880000	350210000	1130400000	340260000	785550000	1095000000	251170000	957830000	342830000	1225500000	335350000	747700000	1217600000	245460000	1036800000	283010000	1205400000	237960000	625730000	1128500000	228870000	1019800000	276810000	1143000000	258620000	705320000	1243200000	233000000	902390000	312100000	1198100000	257560000	610580000	1164300000	225130000	948980000	343040000
3893;1953894;1953895;1953896;1953897;1953898;1953899;1993215;1993216;1993217;1993218;1993219;1993220;1993221;1993222;1993223;1993224;1993225;1993226;1993227;1993228;1993229;1993230;2001300;2001301;2001302;2001303;2001304;2001305;2001306;2001307;2001308;2001309;2001310;2001311;2001312;2001313;2002404;2002405;2002406;2002407;2002408;2002409;2002410;2002411;2002412;2002413;2002414;2002415;2002416;20…	20401;20402;20403;20404;20405;20406;20407;20408;20409;20410;20411;20412;20413;20414;20415;20416;20417;20418;20419;20420;20421;20422;20423;20424;20425;20426;20427;20428;20429;20430;20431;20432;20433;20434;20435;20436;20437;20438;23305;23306;23307;23308;23309;23310;23311;23312;23313;23314;23315;23316;23317;23318;23319;23320;23321;23322;23323;23324;23325;23326;23327;23328;23329;23330;23331;23332;233…
023306;2023307;2023308;2023309;2023310;2023311;2031134;2031135;2031136;2031137;2031138;2031139;2031140;2031141;2031142;2031143;2031144;2031145;2031146;2032244;2032245;2032246;2032247;2032248;2032249;2032250;2032251;2032252;2032253;2032254;2032255;2032256;2032257;2032258;2032259;2032260;2032261;2032262;2032263;2032264;2032265;2032266;2032267;2032268;2032269;2032270;2032271;2032272;2032273;2032274;…	20416;23330;68530;123091;144457;160233;174444;174836;176833;205940;227940;242171;287575;301480;309885;309895;337406;354839;378373;424662;432715;501965;580085;604663;633206;660442;660458;662524;663797;713217;731045;778404;814894;909943;909984;941316;948703;968406;993514;1010090;1013531;1024498;1024519;1028290;1043662;1082033;1089415;1098396;1109856;1126938;1134266;1138655;1139726;1165042;1177529;1…	840;841;842;843;844;845;846;847;848;849;850;851;852;853;854;855;856;857;858;859	1;191;238;357;424;633;635;744;830;944;977;1000;1238;1439;1485;1588;1589;1603;1611;1613	-1
P11075	P11075	75	75	75	Protein transport protein SEC7	SEC7	sp|P11075|SEC7_YEAST Protein transport protein SEC7 OS=Saccharomyces cerevisiae (strain ATCC 204508 / S288c) OX=559292 GN=SEC7 PE=1 SV=2	1	75	226.88	2009	2009	77804000	86543000	83635000	69081000	63345000	79680000	177450000	79444000	75892000	88058000	67674000	52130000	93581000	191380000	78241000	80831000	97522000	66806000	72378000	95265000	198590000	84304000	81289000	100520000	79603000	59022000	99641000	170510000	88428000	93556000	88715000	69394000	64861000	89040000	173240000	78358000	106340000
P11076	P11076	12	12	5	ADP-ribosylation factor 1	ARF1	sp|P11076|ARF1_YEAST ADP-ribosylation factor 1 OS=Saccharomyces cerevisiae (strain ATCC 204508 / S288c) OX=559292 GN=ARF1 PE=1 SV=3	1	12	20.529	181	181	665130000	313370000	449680000	306120000	651490000	123470000	1002800000	555540000	281960000	357920000	336160000	705530000	184160000	872000000	615890000	374600000	550830000	297040000	566720000	225460000	1028800000	569920000	383300000	557270000	362880000	558510000	173640000	1052300000	587130000	383080000	546750000	304040000	536590000	177420000	1040300000	573550000	392050000
P11154	P11154	61	25	25	Pyruvate carboxylase 1	PYC1	sp|P11154|PYC1_YEAST Pyruvate carboxylase 1 OS=Saccharomyces cerevisiae (strain ATCC 204508 / S288c) OX=559292 GN=PYC1 PE=1 SV=2	1	61	130.1	1178	1178	60118000	55132000	36810000	34889000	39223000	0	197090000	47899000	46810000	48887000	41570000	29665000	4459100	149310000	44839000	53082000	41306000	44502000	50537000	3673200	276650000	35958000	64674000	50487000	59869000	19071000	10086000	212730000	37306000	40667000	23332000	44098000	29962000	5797700	241050000	30541000	48774000
P11325	P11325	36	36	36	Leucine--tRNA ligase, mitochondrial	NAM2	sp|P11325|SYLM_YEAST Leucine--tRNA ligase, mitochondrial OS=Saccharomyces cerevisiae (strain ATCC 204508 / S288c) OX=559292 GN=NAM2 PE=1 SV=1	1	36	101.92	894	894	0	102410000	21095000	108140000	31785000	0	17924000	0	99937000	0	104500000	37486000	0	0	0	214490000	26173000	126900000	35509000	0	0	0	269090000	0	104780000	34840000	0	0	14703000	90816000	26372000	255480000	39361000	78464000	11861000	6955500	86057000
P11353	P11353	13	13	13	Oxygen-dependent coproporphyrinogen-III oxidase	HEM13	sp|P11353|HEM6_YEAST Oxygen-dependent coproporphyrinogen-III oxidase OS=Saccharomyces cerevisiae (strain ATCC 204508 / S288c) OX=559292 GN=HEM13 PE=1 SV=2	1	13	37.711	328	328	295710000	149540000	327430000	246420000	277420000	443550000	473040000	477890000	110830000	82400000	178150000	323640000	0	599150000	220470000	181730000	260220000	196140000	141630000	312410000	523650000	324150000	182230000	277260000	201790000	256930000	450610000	345510000	324180000	109370000	287720000	213150000	256980000	976160000	568650000	404690000	177480000
P11412	P11412	36	36	36	Glucose-6-phosphate 1-dehydrogenase	ZWF1	sp|P11412|G6PD_YEAST Glucose-6-phosphate 1-dehydrogenase OS=Saccharomyces cerevisiae (strain ATCC 204508 / S288c) OX=559292 GN=ZWF1 PE=1 SV=4	1	36	57.521	505	505	173390000	111910000	218340000	129000000	121620000	348950000	307250000	172340000	100890000	208710000	117320000	128510000	362910000	277870000	155430000	125320000	225160000	135780000	152810000	370260000	315470000	173310000	107900000	231830000	120750000	136150000	428360000	321230000	176540000	109030000	251570000	119230000	135710000	448710000	303050000	181000000	128490000
P11433	P11433	40	40	40	Cell division control protein 24	CDC24	sp|P11433|CDC24_YEAST Cell division control protein 24 OS=Saccharomyces cerevisiae (strain ATCC 204508 / S288c) OX=559292 GN=CDC24 PE=1 SV=2	1	40	96.938	854	854	114100000	60165000	111800000	62769000	114510000	123370000	31481000	133970000	58997000	115330000	61286000	112450000	129980000	26945000	141330000	49731000	117700000	46909000	97178000	121030000	22181000	169830000	56886000	115650000	56763000	106710000	146650000	29367000	114720000	48003000	123590000	49180000	94402000	125730000	27054000	138540000	45683000
P11484	P11484	50	49	3	Heat shock protein SSB1	SSB1	sp|P11484|SSB1_YEAST Ribosome-associated molecular chaperone SSB1 OS=Saccharomyces cerevisiae (strain ATCC 204508 / S288c) OX=559292 GN=SSB1 PE=1 SV=3	1	50	66.601	613	613	11890000000	11802000000	14033000000	10377000000	9677400000	25181000000	13644000000	12565000000	10200000000	12847000000	9451000000	9734000000	22682000000	14189000000	11194000000	11071000000	13795000000	9690800000	9188200000	23176000000	12087000000	11782000000	10481000000	13429000000	9207600000	9666800000	25792000000	12435000000	11198000000	10718000000	13833000000	9432200000	8659700000	23714000000	12065000000	11653000000	11201000000
93;1752794;1752795;1752796;1752797;1752798;1752799;1752800;1752801;1752802;1752803;1752804;1752805;1752806;1752807;1757314;1757315;1757316;1757317;1757318;1757319;1757320;1757321;1757322;1757323;1757324;1757325;1757326;1757327;1757328;1757329;1757330;1757331;1757332;1757333;1757334;1757335;1757336;1757337;1757338;1757339;1757340;1757341;1757342;1757343;1757344;1757345;1757346;1757347;1757348;1757…	2088;2149;25877;115683;144075;179022;240558;419798;490121;496555;766500;807490;807592;940109;959192;1014575;1050919;1090074;1090201;1159746;1231622;1260650;1260737;1315418;1355084;1377387;1377547;1377588;1482514;1508583;1527150;1600869;1608079;1657458;1657505;1675603;1675655;1689397;1689452;1693468;1693568;1693590;1751536;1751877;1752795;1757360;1795937;1918211;1955055;1996989	891;892;893;894;895;896	124;409;413;470;471;522	-1
P11491	P11491	24	24	24	Repressible alkaline phosphatase;Soluble alkaline phosphatase	PHO8	sp|P11491|PPB_YEAST Repressible alkaline phosphatase OS=Saccharomyces cerevisiae (strain ATCC 204508 / S288c) OX=559292 GN=PHO8 PE=1 SV=2	1	24	63.003	566	566	328190000	287380000	74068000	490890000	919590000	7336700	4116700	293520000	284890000	54696000	366320000	724080000	0	3419500	356640000	270430000	68044000	341630000	742000000	0	2826900	324090000	263660000	77439000	332580000	759580000	0	2891700	311460000	137610000	76010000	345950000	760540000	13176000	3534600	285040000	224220000
P11632	P11632	8	8	7	Non-histone chromosomal protein 6A	NHP6A	sp|P11632|NHP6A_YEAST Non-histone chromosomal protein 6A OS=Saccharomyces cerevisiae (strain ATCC 204508 / S288c) OX=559292 GN=NHP6A PE=1 SV=1	1	8	10.802	93	93	607260000	416680000	722480000	462250000	600070000	1004300000	261470000	635660000	429530000	501500000	415000000	593190000	854640000	331000000	614140000	284940000	792810000	288700000	443640000	1001600000	221560000	564040000	317470000	627020000	375700000	595110000	908570000	277610000	690940000	356850000	846810000	375150000	632380000	1254500000	283780000	690120000	414900000
P11633	P11633	5	4	4	Non-histone chromosomal protein 6B	NHP6B	sp|P11633|NHP6B_YEAST Non-histone chromosomal protein 6B OS=Saccharomyces cerevisiae (strain ATCC 204508 / S288c) OX=559292 GN=NHP6B PE=1 SV=3	1	5	11.476	99	99	326490000	265560000	386060000	237150000	222850000	750470000	153690000	279480000	176440000	290770000	211490000	253820000	473480000	194100000	336850000	159670000	498830000	179980000	240370000	752780000	129340000	287460000	165590000	375710000	161870000	300630000	586250000	184930000	348200000	168040000	496530000	165970000	272560000	765490000	142550000	260270000	163470000
P11655	P11655	22	22	22	Guanine nucleotide-exchange factor SEC12	SEC12	sp|P11655|SEC12_YEAST Guanine nucleotide-exchange factor SEC12 OS=Saccharomyces cerevisiae (strain ATCC 204508 / S288c) OX=559292 GN=SEC12 PE=1 SV=1	1	22	51.607	471	471	118780000	174150000	38067000	173720000	269760000	0	0	117560000	169750000	40739000	208170000	271540000	0	0	143810000	163310000	35729000	178820000	229500000	0	0	127380000	170670000	39593000	193400000	260220000	0	0	172710000	174290000	61608000	179330000	274750000	0	0	152800000	146210000
P11709	P11709	17	17	17	Nuclear fusion protein BIK1	BIK1	sp|P11709|BIK1_YEAST Nuclear fusion protein BIK1 OS=Saccharomyces cerevisiae (strain ATCC 204508 / S288c) OX=559292 GN=BIK1 PE=1 SV=1	1	17	51.091	440	440	31386000	38087000	60065000	32674000	25210000	131350000	34462000	37225000	39510000	51309000	26486000	22989000	169670000	35999000	21733000	38965000	44357000	21247000	34364000	166680000	20477000	54550000	24414000	0	21054000	23162000	123370000	52693000	36088000	38770000	0	21812000	24125000	123780000	64973000	27917000	63481000
P11745	P11745	31	31	31	Ran GTPase-activating protein 1	RNA1	sp|P11745|RNA1_YEAST Ran GTPase-activating protein 1 OS=Saccharomyces cerevisiae (strain ATCC 204508 / S288c) OX=559292 GN=RNA1 PE=1 SV=2	1	31	45.815	407	407	318670000	244190000	341880000	285080000	260740000	68067000	951700000	312980000	202810000	302560000	263600000	271920000	89370000	780440000	284770000	246230000	258830000	306280000	316740000	105890000	964270000	313070000	223450000	321510000	286720000	266650000	133450000	940610000	280220000	218310000	247740000	270470000	221260000	105270000	905780000	295460000	260840000
P11746	P11746	2	2	2	Pheromone receptor transcription factor	MCM1	sp|P11746|MCM1_YEAST Pheromone receptor transcription factor OS=Saccharomyces cerevisiae (strain ATCC 204508 / S288c) OX=559292 GN=MCM1 PE=1 SV=2	1	2	32.801	286	286	45492000	36391000	0	43340000	46673000	118970000	0	64144000	64128000	0	51595000	34294000	0	0	0	0	76778000	0	16180000	0	0	100530000	31696000	90696000	57045000	81466000	0	0	69140000	0	64074000	36554000	0	58104000	0	47434000	0
P11747	P11747	4	4	4	Transcription initiation factor TFIID subunit 13	TAF13	sp|P11747|TAF13_YEAST Transcription initiation factor TFIID subunit 13 OS=Saccharomyces cerevisiae (strain ATCC 204508 / S288c) OX=559292 GN=TAF13 PE=1 SV=2	1	4	19.132	167	167	29130000	19083000	37192000	26734000	29139000	0	0	24181000	30014000	37197000	22591000	22554000	15845000	0	29971000	21369000	44648000	13669000	25944000	56358000	0	37238000	22337000	37756000	17923000	29331000	22167000	0	34088000	26799000	34091000	22598000	27401000	37024000	0	43232000	20703000
P11792	P11792	16	16	16	Serine/threonine-protein kinase SCH9	SCH9	sp|P11792|SCH9_YEAST Serine/threonine-protein kinase SCH9 OS=Saccharomyces cerevisiae (strain ATCC 204508 / S288c) OX=559292 GN=SCH9 PE=1 SV=3	1	16	91.81	824	824	40390000	29172000	53142000	19320000	33619000	79592000	50575000	43064000	24953000	43942000	22237000	34120000	99688000	47512000	42415000	24180000	54172000	22039000	34036000	90018000	41152000	36128000	13634000	41835000	29308000	30506000	95674000	41701000	44453000	18469000	43671000	24402000	26521000	107410000	38918000	36629000	0
P11914	P11914	27	27	27	Mitochondrial-processing peptidase subunit alpha	MAS2	sp|P11914|MPPA_YEAST Mitochondrial-processing peptidase subunit alpha OS=Saccharomyces cerevisiae (strain ATCC 204508 / S288c) OX=559292 GN=MAS2 PE=1 SV=1	1	27	53.337	482	482	0	632690000	0	848820000	224150000	0	0	0	612420000	0	739380000	124660000	0	0	0	633320000	0	816190000	195790000	0	0	1396600	364530000	7510800	427640000	222260000	0	0	0	378150000	0	537950000	169800000	0	0	0	352110000
P11927	P11927	11	11	11	Cell division control protein KAR1	KAR1	sp|P11927|KAR1_YEAST Cell division control protein KAR1 OS=Saccharomyces cerevisiae (strain ATCC 204508 / S288c) OX=559292 GN=KAR1 PE=1 SV=2	1	11	50.652	433	433	4047500	6097800	0	13373000	63120000	0	0	0	0	0	10410000	43136000	0	0	2151700	4361000	0	8671400	42059000	0	0	5300800	6078400	0	11131000	41840000	0	0	7431700	7670300	0	10060000	49474000	0	0	9184900	0
P11938	P11938	36	36	36	DNA-binding protein RAP1	RAP1	sp|P11938|RAP1_YEAST DNA-binding protein RAP1 OS=Saccharomyces cerevisiae (strain ATCC 204508 / S288c) OX=559292 GN=RAP1 PE=1 SV=2	1	36	92.412	827	827	130680000	161600000	139260000	147430000	129490000	153530000	96981000	109060000	168010000	82939000	141360000	133960000	94213000	71089000	153400000	140060000	198020000	117820000	145780000	188490000	81001000	130270000	148410000	120670000	128900000	142900000	102710000	78989000	158030000	157560000	149590000	151140000	165020000	164150000	81045000	132080000	172540000
P11972	P11972	24	24	24	Protein SST2	SST2	sp|P11972|SST2_YEAST Protein SST2 OS=Saccharomyces cerevisiae (strain ATCC 204508 / S288c) OX=559292 GN=SST2 PE=1 SV=2	1	24	79.715	698	698	123500000	61572000	117470000	67986000	103170000	206340000	51419000	125780000	69232000	116340000	57566000	103980000	200160000	50951000	123380000	56640000	131560000	58583000	92807000	186570000	49380000	121050000	59164000	120750000	53044000	89386000	199540000	51204000	121740000	53720000	125160000	51262000	80530000	199540000	50738000	114970000	58613000
P11978	P11978	37	37	37	Regulatory protein SIR4	SIR4	sp|P11978|SIR4_YEAST Regulatory protein SIR4 OS=Saccharomyces cerevisiae (strain ATCC 204508 / S288c) OX=559292 GN=SIR4 PE=1 SV=1	1	37	152.06	1358	1358	22404000	38451000	18994000	21625000	40188000	27316000	0	11791000	39708000	15543000	22043000	33230000	0	0	25007000	18413000	25250000	22455000	34239000	18499000	3275400	45728000	28313000	0	17320000	43293000	0	0	17574000	6918600	55313000	23809000	20614000	19138000	0	32036000	38033000
P11986	P11986	11	11	11	Inositol-3-phosphate synthase	INO1	sp|P11986|INO1_YEAST Inositol-3-phosphate synthase OS=Saccharomyces cerevisiae (strain ATCC 204508 / S288c) OX=559292 GN=INO1 PE=1 SV=3	1	11	59.641	533	533	0	0	0	0	0	0	21429000	0	0	0	0	0	0	11135000	0	0	0	0	0	0	19859000	0	0	0	0	0	0	19805000	0	0	0	0	0	0	30740000	0	0
P12383	P12383	26	26	26	Transcription factor PDR1	PDR1	sp|P12383|PDR1_YEAST Transcription factor PDR1 OS=Saccharomyces cerevisiae (strain ATCC 204508 / S288c) OX=559292 GN=PDR1 PE=1 SV=2	1	26	121.79	1068	1068	60339000	18412000	55683000	27872000	52177000	40007000	0	28691000	21646000	25901000	35535000	54866000	16825000	2779200	72611000	5585600	79684000	27468000	49220000	78923000	0	66821000	25832000	56819000	34564000	69890000	45920000	4642900	37094000	18199000	42061000	40204000	51626000	53511000	3375000	47171000	30174000
P12385	P12385	33	33	33	Eukaryotic peptide chain release factor subunit 1	SUP45	sp|P12385|ERF1_YEAST Eukaryotic peptide chain release factor subunit 1 OS=Saccharomyces cerevisiae (strain ATCC 204508 / S288c) OX=559292 GN=SUP45 PE=1 SV=2	1	33	49.005	437	437	781460000	566440000	967870000	534190000	602010000	1681300000	489270000	813350000	556870000	954950000	551210000	645060000	1693200000	555870000	766020000	544930000	1013100000	509900000	562500000	1651500000	472630000	788700000	552490000	1025800000	500400000	625100000	1838100000	482940000	781540000	529020000	1087500000	474230000	531140000	1779400000	427970000	757750000	563690000
P12611	P12611	15	15	15	Growth regulation protein	WHI2	sp|P12611|WHI2_YEAST Growth regulation protein OS=Saccharomyces cerevisiae (strain ATCC 204508 / S288c) OX=559292 GN=WHI2 PE=1 SV=2	1	15	55.345	486	486	110760000	146400000	48510000	140390000	117110000	65487000	15107000	91011000	130490000	62720000	102350000	98494000	64098000	23767000	92983000	143360000	53063000	132990000	90147000	58638000	16996000	104370000	133750000	48880000	115920000	122130000	62057000	16686000	115690000	132110000	81891000	125330000	109900000	78883000	15197000	122170000	151800000
P12612	P12612	33	33	33	T-complex protein 1 subunit alpha	TCP1	sp|P12612|TCPA_YEAST T-complex protein 1 subunit alpha OS=Saccharomyces cerevisiae (strain ATCC 204508 / S288c) OX=559292 GN=TCP1 PE=1 SV=2	1	33	60.48	559	559	1106500000	775550000	1236500000	729170000	805950000	1573300000	1582500000	1189000000	718520000	1223600000	745500000	860760000	1490700000	1564200000	1088700000	790570000	1358200000	684910000	866200000	1331100000	1350600000	1178200000	707210000	1346500000	625380000	860540000	1361700000	1439600000	1243800000	809800000	1441000000	751850000	864890000	1673800000	1372700000	1209700000	854270000
P12630	P12630	9	9	9	Barrierpepsin	BAR1	sp|P12630|BAR1_YEAST Barrierpepsin OS=Saccharomyces cerevisiae (strain ATCC 204508 / S288c) OX=559292 GN=BAR1 PE=1 SV=1	1	9	63.729	587	587	32369000	24560000	37662000	18865000	43765000	0	2051400	37699000	16656000	36250000	17329000	20174000	0	2544700	60769000	30311000	26683000	28043000	32208000	0	3681900	62001000	32760000	43416000	24662000	46081000	1458100	2703100	62761000	25738000	49446000	35877000	39079000	6455900	2163100	63645000	25729000
P12683	P12683	45	45	37	3-hydroxy-3-methylglutaryl-coenzyme A reductase 1	HMG1	sp|P12683|HMDH1_YEAST 3-hydroxy-3-methylglutaryl-coenzyme A reductase 1 OS=Saccharomyces cerevisiae (strain ATCC 204508 / S288c) OX=559292 GN=HMG1 PE=1 SV=1	1	45	115.62	1054	1054	481580000	714650000	59833000	981280000	1363800000	1174600	0	509010000	760340000	73099000	1055100000	1299200000	0	0	598790000	722610000	88036000	903550000	1458100000	1564300	0	485450000	697900000	73014000	915620000	1617900000	1550100	0	629120000	519400000	135750000	671570000	1406600000	0	0	610430000	665910000
P12684	P12684	36	28	28	3-hydroxy-3-methylglutaryl-coenzyme A reductase 2	HMG2	sp|P12684|HMDH2_YEAST 3-hydroxy-3-methylglutaryl-coenzyme A reductase 2 OS=Saccharomyces cerevisiae (strain ATCC 204508 / S288c) OX=559292 GN=HMG2 PE=1 SV=1	1	36	115.69	1045	1045	82489000	111230000	0	195810000	360980000	45645000	11063000	80098000	79668000	25372000	197970000	343600000	12077000	30592000	101540000	107070000	10629000	156710000	317430000	38511000	5767600	99859000	126230000	26670000	85572000	317070000	0	12828000	114880000	115000000	22202000	163690000	265010000	55788000	9085000	124500000	113550000
P12685	P12685	11	11	11	High-affinity potassium transport protein	TRK1	sp|P12685|TRK1_YEAST High-affinity potassium transport protein OS=Saccharomyces cerevisiae (strain ATCC 204508 / S288c) OX=559292 GN=TRK1 PE=1 SV=1	1	11	141.07	1235	1235	22548000	11014000	0	13500000	38268000	0	0	20492000	12954000	0	13291000	23494000	0	0	29940000	0	0	0	8126400	0	0	17772000	0	0	13389000	18333000	0	0	47684000	16547000	12724000	10729000	19679000	0	0	32355000	0
P12686	P12686	17	17	17	37S ribosomal protein MRP13, mitochondrial	MRP13	sp|P12686|RT13_YEAST 37S ribosomal protein MRP13, mitochondrial OS=Saccharomyces cerevisiae (strain ATCC 204508 / S288c) OX=559292 GN=MRP13 PE=1 SV=2	1	17	38.988	339	339	0	191210000	0	555500000	75510000	0	201340000	0	193160000	0	213880000	60088000	0	152080000	4166300	199790000	7351600	220260000	201000000	0	191970000	0	224340000	6845700	275550000	65981000	0	53139000	0	472870000	0	207660000	104530000	0	159650000	0	206570000
P12687	P12687	21	21	21	54S ribosomal protein L2, mitochondrial	MRP7	sp|P12687|RM02_YEAST 54S ribosomal protein L2, mitochondrial OS=Saccharomyces cerevisiae (strain ATCC 204508 / S288c) OX=559292 GN=MRP7 PE=1 SV=1	1	21	43.226	371	371	0	309910000	0	398300000	110520000	0	0	0	296190000	0	369730000	103110000	0	0	0	367690000	0	457030000	145350000	0	0	0	359310000	0	375700000	133770000	0	0	0	357300000	0	451190000	167850000	0	0	0	342880000
P12688	P12688	35	35	27	Serine/threonine-protein kinase YPK1	YPK1	sp|P12688|YPK1_YEAST Serine/threonine-protein kinase YPK1 OS=Saccharomyces cerevisiae (strain ATCC 204508 / S288c) OX=559292 GN=YPK1 PE=1 SV=2	1	35	76.479	680	680	385540000	199410000	281980000	230960000	342710000	253800000	163240000	392260000	184010000	305070000	236430000	407420000	255660000	168880000	410130000	220630000	291420000	212890000	329120000	275180000	166570000	422470000	225530000	303130000	249090000	383830000	285370000	179950000	489220000	252350000	353530000	260970000	414540000	239100000	167990000	524570000	268340000
P12689	P12689	8	8	8	DNA repair protein REV1	REV1	sp|P12689|REV1_YEAST DNA repair protein REV1 OS=Saccharomyces cerevisiae (strain ATCC 204508 / S288c) OX=559292 GN=REV1 PE=1 SV=2	1	8	112.23	985	985	22078000	37713000	12997000	19678000	14053000	0	0	13170000	0	0	23995000	41821000	0	0	26794000	0	12924000	0	0	0	0	14158000	0	16004000	0	16681000	0	0	17247000	0	13030000	0	20029000	13511000	0	37766000	0
P12695	P12695	28	28	28	Dihydrolipoyllysine-residue acetyltransferase component of pyruvate dehydrogenase complex, mitochondrial	LAT1	sp|P12695|ODP2_YEAST Dihydrolipoyllysine-residue acetyltransferase component of pyruvate dehydrogenase complex, mitochondrial OS=Saccharomyces cerevisiae (strain ATCC 204508 / S288c) OX=559292 GN=LAT1 PE=1 SV=1	1	28	51.817	482	482	12192000	2196400000	1446400	2947200000	696730000	3584300	0	4717000	1993600000	2924700	2338100000	621230000	1384300	0	18868000	2218200000	3771800	2558200000	649350000	1424600	0	16516000	2049600000	2432700	2280300000	784230000	4208300	239140	20559000	2277700000	9935200	3058000000	914000000	1484800	0	13879000	1977700000
P12709	P12709	34	34	34	Glucose-6-phosphate isomerase	PGI1	sp|P12709|G6PI_YEAST Glucose-6-phosphate isomerase OS=Saccharomyces cerevisiae (strain ATCC 204508 / S288c) OX=559292 GN=PGI1 PE=1 SV=3	1	34	61.298	554	554	1845500000	1599900000	1786000000	1986900000	1579900000	366220000	5767000000	2199000000	1312400000	1671500000	1642500000	1597100000	490980000	5792900000	1437100000	1559200000	1462900000	1871000000	1753100000	469420000	5136700000	1822300000	1428200000	1628500000	1725300000	1598900000	606380000	5503000000	1878900000	1461700000	1403400000	1821800000	1330100000	435620000	5598500000	1743000000	1990800000
P12753	P12753	41	41	41	DNA repair protein RAD50	RAD50	sp|P12753|RAD50_YEAST DNA repair protein RAD50 OS=Saccharomyces cerevisiae (strain ATCC 204508 / S288c) OX=559292 GN=RAD50 PE=1 SV=1	1	41	152.57	1312	1312	55744000	5250700	72758000	15294000	27741000	25310000	4340600	44959000	11565000	77169000	7904800	18544000	49194000	5594500	60081000	6855900	79245000	19223000	14086000	59832000	6018100	60599000	13001000	73957000	8650300	24280000	37611000	4577800	58750000	0	67625000	9769600	27340000	62634000	5089400	43130000	11441000
P12754	P12754	18	18	18	Translation initiation factor eIF-2B subunit delta	GCD2	sp|P12754|EI2BD_YEAST Translation initiation factor eIF-2B subunit delta OS=Saccharomyces cerevisiae (strain ATCC 204508 / S288c) OX=559292 GN=GCD2 PE=1 SV=1	1	18	70.851	651	651	100950000	76554000	122200000	70523000	77157000	187810000	123190000	111020000	88174000	99815000	86471000	81896000	194800000	122060000	95293000	91937000	124140000	69857000	87679000	210670000	139300000	96558000	93062000	137430000	81416000	70027000	243830000	137260000	89534000	103000000	124760000	67823000	69774000	220510000	138990000	110500000	109030000
P12866	P12866	39	39	39	Alpha-factor-transporting ATPase	STE6	sp|P12866|STE6_YEAST Alpha-factor-transporting ATPase OS=Saccharomyces cerevisiae (strain ATCC 204508 / S288c) OX=559292 GN=STE6 PE=1 SV=1	1	39	144.76	1290	1290	148520000	59956000	116990000	55223000	79003000	22571000	0	142100000	55540000	153400000	52194000	77105000	24459000	0	133530000	53626000	118780000	52298000	69799000	12313000	0	132180000	50590000	128750000	45424000	67941000	37149000	0	135730000	45426000	141540000	41542000	68119000	17371000	0	143290000	41666000
P12868	P12868	41	41	41	E3 ubiquitin-protein ligase PEP5	PEP5	sp|P12868|PEP5_YEAST E3 ubiquitin-protein ligase PEP5 OS=Saccharomyces cerevisiae (strain ATCC 204508 / S288c) OX=559292 GN=PEP5 PE=1 SV=2	1	41	117.48	1029	1029	106260000	51436000	61674000	90251000	160740000	44613000	0	103540000	56590000	74003000	85744000	157060000	53583000	0	114460000	61878000	69523000	69993000	149500000	51147000	0	111970000	63655000	71729000	69995000	169330000	49238000	731800	110910000	59130000	96526000	68394000	145610000	48881000	0	113730000	55791000
P12887	P12887	16	16	16	Uracil-DNA glycosylase	UNG1	sp|P12887|UNG_YEAST Uracil-DNA glycosylase OS=Saccharomyces cerevisiae (strain ATCC 204508 / S288c) OX=559292 GN=UNG1 PE=1 SV=1	1	16	40.471	359	359	22379000	20489000	31407000	15855000	13718000	99289000	8548600	10022000	21620000	28605000	10131000	5720700	75251000	6517900	16215000	34143000	35265000	5581600	17851000	94866000	0	10077000	11411000	20595000	14438000	14624000	85660000	3602400	13099000	4601200	40720000	8154600	15553000	54858000	3048300	11261000	14373000
P12904	P12904	17	17	17	5-AMP-activated protein kinase subunit gamma	SNF4	sp|P12904|AAKG_YEAST 5-AMP-activated protein kinase subunit gamma OS=Saccharomyces cerevisiae (strain ATCC 204508 / S288c) OX=559292 GN=SNF4 PE=1 SV=1	1	17	36.401	322	322	162020000	126580000	140480000	124180000	123340000	116370000	244660000	164220000	138510000	137200000	126720000	147570000	130070000	251390000	169320000	137130000	160080000	152740000	160570000	130710000	264460000	194520000	167710000	171260000	129090000	136250000	130450000	277120000	161720000	175800000	145430000	136420000	142420000	150960000	266060000	159680000	171730000
P12945	P12945	48	48	48	N-terminal acetyltransferase A complex subunit NAT1	NAT1	sp|P12945|NAT1_YEAST N-terminal acetyltransferase A complex subunit NAT1 OS=Saccharomyces cerevisiae (strain ATCC 204508 / S288c) OX=559292 GN=NAT1 PE=1 SV=2	1	48	98.904	854	854	122900000	84304000	187480000	77712000	70007000	417300000	135810000	107150000	79075000	187530000	59495000	65405000	433120000	114810000	113890000	77584000	194720000	69305000	67660000	437170000	123680000	115240000	82432000	190610000	73112000	70883000	488160000	136300000	126300000	93291000	212900000	78050000	69076000	477750000	134050000	122530000	98190000
P12954	P12954	15	15	15	ATP-dependent DNA helicase SRS2	SRS2	sp|P12954|SRS2_YEAST ATP-dependent DNA helicase SRS2 OS=Saccharomyces cerevisiae (strain ATCC 204508 / S288c) OX=559292 GN=SRS2 PE=1 SV=2	1	15	134.3	1174	1174	15170000	11381000	16747000	14398000	15092000	31477000	0	12408000	9903900	18652000	6541600	14553000	0	0	55473000	0	46527000	9586500	0	25534000	0	7684300	0	27013000	0	0	0	9600400	13896000	0	14949000	0	0	29943000	0	10364000	0
P12962	P12962	8	8	8	Cap-associated protein CAF20	CAF20	sp|P12962|CAF20_YEAST Cap-associated protein CAF20 OS=Saccharomyces cerevisiae (strain ATCC 204508 / S288c) OX=559292 GN=CAF20 PE=1 SV=2	1	8	18.223	161	161	354830000	104480000	398830000	140750000	233930000	598850000	343030000	279190000	92651000	515090000	139690000	141920000	990480000	242540000	319170000	129970000	481660000	102580000	284950000	977200000	386880000	294690000	139610000	543210000	187990000	199330000	1128900000	418940000	324000000	191870000	426000000	163810000	233690000	779260000	442440000	283900000	267660000
P13090;Q03263	P13090	5;1	5;1	5;1	Aminotriazole resistance protein	ATR1	sp|P13090|ATR1_YEAST Aminotriazole resistance protein OS=Saccharomyces cerevisiae (strain ATCC 204508 / S288c) OX=559292 GN=ATR1 PE=1 SV=2	2	5	59.982	542	542;540	12244000	0	0	0	14116000	0	0	0	0	0	17390000	11426000	0	0	10220000	0	0	0	0	0	0	17179000	0	0	0	16849000	0	0	16047000	17653000	0	0	11869000	0	0	18750000	20365000
P13099	P13099	9	9	9	DNA topoisomerase 3	TOP3	sp|P13099|TOP3_YEAST DNA topoisomerase 3 OS=Saccharomyces cerevisiae (strain ATCC 204508 / S288c) OX=559292 GN=TOP3 PE=1 SV=1	1	9	74.37	656	656	0	0	0	13166000	0	0	0	16464000	13121000	15697000	0	23196000	0	0	14551000	20307000	0	20201000	17198000	0	0	17283000	0	14828000	23061000	0	0	0	12486000	0	13290000	0	13162000	0	0	24765000	0
P13134	P13134	22	22	22	Kexin	KEX2	sp|P13134|KEX2_YEAST Kexin OS=Saccharomyces cerevisiae (strain ATCC 204508 / S288c) OX=559292 GN=KEX2 PE=1 SV=1	1	22	90.001	814	814	1054000000	20252000	715260000	22127000	341040000	194080000	0	968550000	41911000	1256800000	31413000	496530000	185050000	0	483220000	13875000	695890000	26261000	62699000	72009000	0	1083000000	6581000	875600000	57837000	124510000	217630000	0	497230000	40233000	758000000	11906000	135930000	117750000	0	462370000	10346000
P13181	P13181	1	1	1	Galactose transporter	GAL2	sp|P13181|GAL2_YEAST Galactose transporter OS=Saccharomyces cerevisiae (strain ATCC 204508 / S288c) OX=559292 GN=GAL2 PE=1 SV=3	1	1	63.625	574	574	103090000	89546000	0	54867000	132290000	0	0	92043000	91036000	26762000	114680000	120460000	0	0	147090000	124730000	35462000	121170000	140540000	0	0	142010000	119240000	0	97267000	160760000	0	0	165700000	119640000	57277000	100270000	157140000	0	0	77930000	63813000
P13185	P13185	44	44	40	Serine/threonine protein kinase KIN1	KIN1	sp|P13185|KIN1_YEAST Serine/threonine protein kinase KIN1 OS=Saccharomyces cerevisiae (strain ATCC 204508 / S288c) OX=559292 GN=KIN1 PE=1 SV=3	1	44	120.07	1064	1064	92105000	7757500	63023000	12590000	95491000	14624000	0	90245000	6406600	73830000	25763000	62967000	35443000	1037600	116660000	5856000	93290000	4441700	74331000	10407000	0	83155000	9858600	72668000	5188400	65417000	17224000	1309600	120530000	27072000	80357000	15312000	67585000	10610000	3213500	105950000	14044000
P13186	P13186	41	37	37	Serine/threonine-protein kinase KIN2	KIN2	sp|P13186|KIN2_YEAST Serine/threonine-protein kinase KIN2 OS=Saccharomyces cerevisiae (strain ATCC 204508 / S288c) OX=559292 GN=KIN2 PE=1 SV=3	1	41	128.34	1147	1147	75527000	52081000	45919000	57498000	75000000	12312000	0	96538000	57730000	61097000	54669000	81328000	38758000	535970	73332000	56798000	59418000	63179000	61577000	39732000	374050	84752000	55880000	62355000	48567000	71225000	40463000	0	88169000	61938000	65084000	56606000	66747000	19388000	0	92283000	53703000
P13188	P13188	57	57	57	Glutamine--tRNA ligase	GLN4	sp|P13188|SYQ_YEAST Glutamine--tRNA ligase OS=Saccharomyces cerevisiae (strain ATCC 204508 / S288c) OX=559292 GN=GLN4 PE=1 SV=2	1	57	93.132	809	809	189240000	173650000	192520000	219700000	164500000	21456000	641980000	211850000	145110000	178060000	174270000	167310000	49422000	617080000	146910000	166990000	154150000	191320000	182980000	49650000	581670000	175320000	155000000	165910000	183010000	146600000	68083000	543710000	190960000	151760000	139000000	181830000	133110000	44468000	569540000	183920000	193590000
P13259	P13259	21	21	21	Choline-phosphate cytidylyltransferase	PCT1	sp|P13259|PCY1_YEAST Choline-phosphate cytidylyltransferase OS=Saccharomyces cerevisiae (strain ATCC 204508 / S288c) OX=559292 GN=PCT1 PE=1 SV=2	1	21	49.406	424	424	111230000	82594000	104710000	93150000	135730000	179800000	65101000	120010000	94869000	125820000	98429000	147570000	173590000	60883000	134210000	105340000	109720000	103120000	153740000	161850000	62714000	142670000	103150000	115210000	111270000	193740000	160880000	60322000	205830000	126430000	143640000	147140000	254970000	135950000	42786000	193150000	125130000
P13298;P30402	P13298	16;2	16;2	16;2	Orotate phosphoribosyltransferase 1	URA5	sp|P13298|PYRE_YEAST Orotate phosphoribosyltransferase 1 OS=Saccharomyces cerevisiae (strain ATCC 204508 / S288c) OX=559292 GN=URA5 PE=1 SV=2	2	16	24.664	226	226;227	306590000	186400000	255740000	237310000	246690000	18189000	985970000	274270000	155570000	262820000	217370000	241930000	67225000	811780000	259490000	192270000	201040000	228240000	274990000	55339000	884280000	287990000	180630000	263600000	247730000	233550000	84801000	861540000	285600000	190580000	213870000	209400000	223130000	73634000	881180000	251140000	244080000
P13382	P13382	69	69	69	DNA polymerase alpha catalytic subunit A	POL1	sp|P13382|DPOA_YEAST DNA polymerase alpha catalytic subunit A OS=Saccharomyces cerevisiae (strain ATCC 204508 / S288c) OX=559292 GN=POL1 PE=1 SV=2	1	69	166.81	1468	1468	147120000	44692000	137930000	62526000	153220000	89400000	14684000	143830000	43263000	144370000	66157000	150130000	92402000	11387000	178520000	41740000	137440000	52967000	133410000	91469000	14765000	171890000	39538000	149420000	53624000	143860000	88761000	14113000	147570000	38837000	147180000	48901000	110310000	89884000	15187000	139970000	35830000
P13393	P13393	13	13	13	TATA-box-binding protein	SPT15	sp|P13393|TBP_YEAST TATA-box-binding protein OS=Saccharomyces cerevisiae (strain ATCC 204508 / S288c) OX=559292 GN=SPT15 PE=1 SV=3	1	13	27.003	240	240	142490000	148170000	156450000	148080000	120380000	155730000	51063000	126190000	175230000	121000000	132210000	118850000	85996000	52764000	153280000	138660000	220950000	129790000	114410000	206490000	48375000	151830000	156010000	152580000	114140000	123520000	115500000	53689000	161830000	163730000	187920000	139870000	131080000	188640000	60458000	146210000	152180000
P13433	P13433	54	54	54	DNA-directed RNA polymerase, mitochondrial	RPO41	sp|P13433|RPOM_YEAST DNA-directed RNA polymerase, mitochondrial OS=Saccharomyces cerevisiae (strain ATCC 204508 / S288c) OX=559292 GN=RPO41 PE=1 SV=2	1	54	153.05	1351	1351	0	644130000	0	757530000	166800000	339600000	0	0	661130000	0	790340000	168870000	0	0	36110000	709720000	107240000	1097600000	411650000	164170000	0	56072000	958640000	106740000	905080000	362730000	157970000	0	0	757080000	89655000	1029400000	264890000	230610000	0	57474000	707250000
P13483	P13483	4	4	4	Oligo(A)/oligo(T)-binding protein	DAT1	sp|P13483|DATI_YEAST Oligo(A)/oligo(T)-binding protein OS=Saccharomyces cerevisiae (strain ATCC 204508 / S288c) OX=559292 GN=DAT1 PE=1 SV=1	1	4	27.066	248	248	0	0	0	0	0	0	14366000	0	0	0	0	0	0	0	0	13574000	17725000	0	0	0	14875000	0	0	0	0	0	0	13061000	0	0	0	0	0	0	9538600	0	23324000
P13517	P13517	15	15	15	F-actin-capping protein subunit beta	CAP2	sp|P13517|CAPZB_YEAST F-actin-capping protein subunit beta OS=Saccharomyces cerevisiae (strain ATCC 204508 / S288c) OX=559292 GN=CAP2 PE=1 SV=3	1	15	32.629	287	287	50648000	79067000	40271000	70810000	47011000	0	106360000	51556000	70429000	35721000	56611000	45146000	3428100	106300000	45253000	89131000	40054000	69282000	49375000	0	108430000	40438000	77261000	37560000	67606000	41543000	0	112380000	45019000	86139000	32541000	62080000	42163000	0	113330000	45794000	81230000
P13574	P13574	9	9	9	Protein STE12	STE12	sp|P13574|STE12_YEAST Protein STE12 OS=Saccharomyces cerevisiae (strain ATCC 204508 / S288c) OX=559292 GN=STE12 PE=1 SV=1	1	9	77.866	688	688	33929000	52370000	37352000	33112000	27011000	37062000	23517000	25381000	41241000	18351000	33605000	32166000	19271000	23736000	44526000	42894000	50649000	29371000	38645000	61779000	23957000	30439000	47503000	36623000	29724000	32466000	32439000	28645000	32336000	39434000	39297000	34990000	28773000	36366000	24820000	15348000	41435000
P13586	P13586	41	41	41	Calcium-transporting ATPase 1	PMR1	sp|P13586|ATC1_YEAST Calcium-transporting ATPase 1 OS=Saccharomyces cerevisiae (strain ATCC 204508 / S288c) OX=559292 GN=PMR1 PE=1 SV=1	1	41	104.57	950	950	543340000	225590000	495450000	262570000	308960000	253730000	4840900	534730000	221610000	586130000	234110000	309860000	261480000	6978900	487620000	215460000	515000000	217760000	276140000	249340000	2682700	527260000	214430000	515010000	195810000	304490000	289420000	2199300	526900000	194420000	643370000	211110000	288570000	311390000	4535200	600250000	212640000
P13587	P13587	44	2	2	Sodium transport ATPase 1	ENA1	sp|P13587|ATN1_YEAST Sodium transport ATPase 1 OS=Saccharomyces cerevisiae (strain ATCC 204508 / S288c) OX=559292 GN=ENA1 PE=1 SV=1	1	44	120.36	1091	1091	18087000	0	0	16960000	26169000	0	0	20586000	0	10637000	16964000	17895000	0	0	0	0	0	0	0	0	0	0	0	0	0	0	0	0	0	0	0	0	0	0	0	0	0
P13663	P13663	23	23	23	Aspartate-semialdehyde dehydrogenase	HOM2	sp|P13663|DHAS_YEAST Aspartate-semialdehyde dehydrogenase OS=Saccharomyces cerevisiae (strain ATCC 204508 / S288c) OX=559292 GN=HOM2 PE=1 SV=1	1	23	39.543	365	365	1536200000	1411300000	1417600000	1657000000	1208300000	367390000	4836600000	1764600000	1168000000	1423900000	1503100000	1366600000	518360000	5089700000	1156500000	1393800000	1094000000	1571900000	1354100000	460830000	4216800000	1444300000	1208000000	1301500000	1460700000	1309800000	574970000	4474700000	1470200000	1175800000	1113200000	1415500000	1044200000	478640000	3938600000	1392100000	1444700000
P13712	P13712	10	10	10	Chromatin assembly factor 1 subunit p50	MSI1	sp|P13712|MSI1_YEAST Chromatin assembly factor 1 subunit p50 OS=Saccharomyces cerevisiae (strain ATCC 204508 / S288c) OX=559292 GN=MSI1 PE=1 SV=1	1	10	47.364	422	422	110490000	63745000	99875000	34633000	86105000	89384000	20944000	86396000	60726000	62371000	71494000	83227000	43328000	22143000	106460000	42737000	155060000	36973000	69303000	129730000	15595000	95920000	55316000	108070000	58436000	72891000	47226000	15809000	88581000	48954000	90620000	58030000	78320000	88870000	19758000	90325000	59000000
P13856	P13856	16	16	16	Ras-related protein RSR1	RSR1	sp|P13856|RSR1_YEAST Ras-related protein RSR1 OS=Saccharomyces cerevisiae (strain ATCC 204508 / S288c) OX=559292 GN=RSR1 PE=1 SV=1	1	16	30.39	272	272	136250000	208110000	48364000	241860000	240880000	11376000	0	151590000	203620000	59134000	218340000	229370000	25336000	1061500	159650000	194800000	46087000	211180000	210360000	10296000	2560100	161750000	204400000	37486000	187040000	271650000	20838000	2632400	206540000	209970000	70709000	191930000	276330000	27829000	6117000	213470000	179130000
P13902	P13902	7	7	7	Protein INO4	INO4	sp|P13902|INO4_YEAST Protein INO4 OS=Saccharomyces cerevisiae (strain ATCC 204508 / S288c) OX=559292 GN=INO4 PE=1 SV=1	1	7	17.378	151	151	163160000	61407000	784130000	76203000	94144000	186440000	0	91841000	0	55868000	100760000	116090000	75597000	0	169510000	0	289810000	0	112290000	35016000	0	453870000	65333000	165400000	64779000	122720000	0	0	112400000	69011000	154930000	80422000	93789000	120720000	0	123930000	77769000
P14020	P14020	20	20	20	Dolichol-phosphate mannosyltransferase	DPM1	sp|P14020|DPM1_YEAST Dolichol-phosphate mannosyltransferase OS=Saccharomyces cerevisiae (strain ATCC 204508 / S288c) OX=559292 GN=DPM1 PE=1 SV=3	1	20	30.362	267	267	1146300000	2026800000	535550000	1845100000	1811100000	92612000	3447900	880120000	1861500000	398680000	1804600000	1678800000	82837000	1410400	1561100000	1930700000	610710000	1933300000	1668800000	100930000	2773900	1110900000	1958100000	642080000	1868000000	1685300000	129770000	1665400	1547700000	1821400000	785850000	1811100000	2265000000	160310000	7143700	1819800000	1883700000
P14063	P14063	8	8	8	54S ribosomal protein L31, mitochondrial	MRPL31	sp|P14063|RM31_YEAST 54S ribosomal protein L31, mitochondrial OS=Saccharomyces cerevisiae (strain ATCC 204508 / S288c) OX=559292 GN=MRPL31 PE=1 SV=1	1	8	15.52	131	131	0	49336000	0	97735000	10261000	0	0	0	87276000	0	97003000	2112900	0	0	0	86578000	0	101980000	14468000	0	0	0	51009000	0	53927000	17603000	0	0	0	68708000	0	119020000	37091000	0	0	0	59784000
P14065	P14065	6	5	5	Glycerol 2-dehydrogenase (NADP(+))	GCY1	sp|P14065|GCY1_YEAST Glycerol 2-dehydrogenase (NADP(+)) OS=Saccharomyces cerevisiae (strain ATCC 204508 / S288c) OX=559292 GN=GCY1 PE=1 SV=1	1	6	35.079	312	312	89115000	64489000	98779000	89842000	66490000	23659000	267000000	99238000	66560000	80131000	92823000	73695000	31595000	275400000	58145000	62288000	56096000	78580000	64245000	29049000	221210000	83920000	58319000	61134000	74238000	0	30509000	252810000	89938000	62955000	66972000	75680000	50643000	25432000	197090000	77917000	99782000
P14066	P14066	6	6	6	Cytochrome b translational activator protein CBS1, mitochondrial	CBS1	sp|P14066|CBS1_YEAST Cytochrome b translational activator protein CBS1, mitochondrial OS=Saccharomyces cerevisiae (strain ATCC 204508 / S288c) OX=559292 GN=CBS1 PE=1 SV=2	1	6	26.586	229	229	0	26773000	0	28019000	0	0	0	0	23366000	0	27564000	0	0	0	0	20121000	0	15609000	0	0	0	0	20192000	0	21776000	0	0	0	0	0	0	18693000	12895000	0	0	0	0
P14120	P14120	13	13	13	60S ribosomal protein L30	RPL30	sp|P14120|RL30_YEAST 60S ribosomal protein L30 OS=Saccharomyces cerevisiae (strain ATCC 204508 / S288c) OX=559292 GN=RPL30 PE=1 SV=3	1	13	11.415	105	105	5182200000	4447200000	8277300000	4526100000	3753500000	17553000000	3607800000	6372900000	4220300000	7520700000	3259400000	3452200000	18129000000	4386100000	4934400000	4112800000	7918800000	3490900000	3609400000	17634000000	4239000000	5026500000	3835500000	7702900000	3334000000	3222500000	18729000000	4190100000	4825500000	3870200000	9053300000	2648300000	2923500000	20122000000	4418700000	5243600000	4102900000
P14126	P14126	42	42	42	60S ribosomal protein L3	RPL3	sp|P14126|RL3_YEAST 60S ribosomal protein L3 OS=Saccharomyces cerevisiae (strain ATCC 204508 / S288c) OX=559292 GN=RPL3 PE=1 SV=4	1	42	43.757	387	387	8496700000	7559200000	15130000000	6355600000	6297600000	37031000000	7078000000	8954900000	6940200000	13776000000	5414000000	5795200000	36269000000	7825100000	7795800000	7275800000	14797000000	5346000000	5604900000	34945000000	7139100000	8734100000	6369100000	14552000000	5692800000	5608700000	41219000000	7236200000	8629600000	7239000000	14680000000	5185300000	5347900000	35535000000	7139100000	9267500000	8257400000
P14164	P14164	35	35	35	ARS-binding factor 1	ABF1	sp|P14164|ABF1_YEAST ARS-binding factor 1 OS=Saccharomyces cerevisiae (strain ATCC 204508 / S288c) OX=559292 GN=ABF1 PE=1 SV=4	1	35	81.752	731	731	188370000	222440000	209990000	200770000	172980000	209010000	9271400	126970000	244490000	106230000	216020000	160450000	54904000	3219400	237180000	182100000	328600000	154080000	175690000	356120000	19762000	184020000	244040000	194800000	225820000	215920000	94334000	21361000	189200000	217440000	232850000	185940000	231250000	250640000	23359000	189240000	281220000
P14180	P14180	33	33	33	Chitin synthase 2	CHS2	sp|P14180|CHS2_YEAST Chitin synthase 2 OS=Saccharomyces cerevisiae (strain ATCC 204508 / S288c) OX=559292 GN=CHS2 PE=1 SV=1	1	33	109.88	963	963	95528000	52775000	71600000	62596000	110760000	0	0	81822000	56299000	69727000	62288000	100610000	1794200	0	74769000	59197000	56256000	66501000	69566000	0	0	83783000	50492000	51014000	54553000	81090000	0	0	84603000	57141000	71301000	56557000	80662000	2206700	0	80322000	47050000
P14306	P14306	2	2	2	Carboxypeptidase Y inhibitor	TFS1	sp|P14306|CPYI_YEAST Carboxypeptidase Y inhibitor OS=Saccharomyces cerevisiae (strain ATCC 204508 / S288c) OX=559292 GN=TFS1 PE=1 SV=2	1	2	24.357	219	219	0	0	0	0	0	0	20470000	0	0	0	0	0	0	0	0	0	0	0	0	0	26403000	0	0	0	0	0	0	23311000	0	0	0	0	0	0	40382000	0	0
P14359	P14359	5	5	5	Protein SNA3	SNA3	sp|P14359|SNA3_YEAST Protein SNA3 OS=Saccharomyces cerevisiae (strain ATCC 204508 / S288c) OX=559292 GN=SNA3 PE=1 SV=3	1	5	15.199	133	133	172180000	61875000	169500000	50744000	161880000	0	0	136150000	64789000	175250000	61798000	160700000	0	0	163490000	70891000	170350000	63983000	165770000	0	0	167650000	36722000	212660000	60779000	166240000	56285000	0	175540000	86084000	236360000	63296000	117420000	44655000	0	181980000	68834000
P14540	P14540	36	36	36	Fructose-bisphosphate aldolase	FBA1	sp|P14540|ALF_YEAST Fructose-bisphosphate aldolase OS=Saccharomyces cerevisiae (strain ATCC 204508 / S288c) OX=559292 GN=FBA1 PE=1 SV=3	1	36	39.62	359	359	9217300000	8593600000	8590500000	9543800000	8077100000	2031200000	22610000000	10813000000	7221400000	8767000000	8783400000	8887300000	2845900000	26948000000	7349200000	8696000000	6890200000	9715200000	8964200000	2456600000	21854000000	8683000000	7167900000	8029800000	9204400000	7848900000	3313900000	22062000000	8017100000	6716800000	6229900000	8765600000	6740100000	2154400000	22305000000	8077200000	8868500000
P14680	P14680	18	18	18	Dual specificity protein kinase YAK1	YAK1	sp|P14680|YAK1_YEAST Dual specificity protein kinase YAK1 OS=Saccharomyces cerevisiae (strain ATCC 204508 / S288c) OX=559292 GN=YAK1 PE=1 SV=1	1	18	91.244	807	807	43349000	17071000	28160000	16559000	37463000	33931000	0	38952000	14535000	25940000	22047000	33524000	30329000	2079800	40152000	4763100	40878000	16786000	29578000	26207000	0	41726000	16970000	30932000	16789000	34502000	18162000	4788100	40234000	3816100	53751000	18732000	28864000	19632000	5577500	41259000	11306000
P14681	P14681	9	8	8	Mitogen-activated protein kinase KSS1	KSS1	sp|P14681|KSS1_YEAST Mitogen-activated protein kinase KSS1 OS=Saccharomyces cerevisiae (strain ATCC 204508 / S288c) OX=559292 GN=KSS1 PE=1 SV=1	1	9	42.692	368	368	41294000	43068000	34509000	0	25865000	43740000	21689000	47419000	0	27445000	20833000	32046000	37743000	28368000	38171000	42955000	56090000	26082000	34152000	45294000	22712000	34372000	44358000	42557000	25886000	45363000	51860000	26764000	39238000	43404000	59248000	0	33465000	32856000	23086000	30166000	38065000
P14682	P14682	9	9	9	Ubiquitin-conjugating enzyme E2-34 kDa	CDC34	sp|P14682|UBC3_YEAST Ubiquitin-conjugating enzyme E2-34 kDa OS=Saccharomyces cerevisiae (strain ATCC 204508 / S288c) OX=559292 GN=CDC34 PE=1 SV=1	1	9	34.064	295	295	17335000	9951200	0	11530000	13283000	0	94822000	12807000	0	10924000	9008700	11035000	0	91744000	11156000	0	26763000	0	7905600	0	95033000	13197000	0	15545000	12372000	7921400	0	52870000	14837000	0	16409000	0	0	6860900	45220000	14240000	9674500
P14693	P14693	16	16	16	Sorting assembly machinery 35 kDa subunit	SAM35	sp|P14693|SAM35_YEAST Sorting assembly machinery 35 kDa subunit OS=Saccharomyces cerevisiae (strain ATCC 204508 / S288c) OX=559292 GN=SAM35 PE=1 SV=2	1	16	37.404	329	329	0	165570000	0	198530000	61830000	0	0	0	163510000	0	215970000	70714000	0	0	0	166050000	0	215390000	61390000	0	0	0	172980000	0	189650000	69665000	0	0	0	165100000	0	204340000	77123000	0	0	0	146610000
P14724	P14724	1	1	1	Anaphase-promoting complex subunit CDC26	CDC26	sp|P14724|CDC26_YEAST Anaphase-promoting complex subunit CDC26 OS=Saccharomyces cerevisiae (strain ATCC 204508 / S288c) OX=559292 GN=CDC26 PE=1 SV=2	1	1	14.081	124	124	25789000	0	33648000	0	16829000	0	14169000	0	0	0	0	0	0	0	23546000	14091000	26957000	0	14371000	0	14430000	15841000	0	36668000	0	16738000	0	17425000	0	0	0	0	0	0	0	0	0
P14737	P14737	21	21	21	DNA repair protein RAD9	RAD9	sp|P14737|RAD9_YEAST DNA repair protein RAD9 OS=Saccharomyces cerevisiae (strain ATCC 204508 / S288c) OX=559292 GN=RAD9 PE=1 SV=2	1	21	148.4	1309	1309	37103000	2644300	27774000	17554000	28027000	6309200	0	30811000	3312900	16277000	21755000	26295000	0	0	21940000	0	40896000	2529500	20047000	20105000	0	47319000	0	32931000	17048000	38513000	0	0	25297000	3900200	34715000	12135000	27338000	0	0	34926000	3838400
P14741	P14741	16	16	16	Translation initiation factor eIF-2B subunit alpha	GCN3	sp|P14741|EI2BA_YEAST Translation initiation factor eIF-2B subunit alpha OS=Saccharomyces cerevisiae (strain ATCC 204508 / S288c) OX=559292 GN=GCN3 PE=1 SV=1	1	16	34.025	305	305	60843000	76358000	64993000	52641000	50961000	105380000	82957000	58972000	69618000	69922000	48108000	49844000	125800000	90676000	65410000	54771000	77843000	55307000	52460000	104280000	103340000	57276000	65425000	76656000	58889000	44389000	108150000	101670000	55529000	70814000	74323000	48843000	44768000	114730000	90257000	48452000	56508000
P14742	P14742	40	40	40	Glutamine--fructose-6-phosphate aminotransferase [isomerizing]	GFA1	sp|P14742|GFA1_YEAST Glutamine--fructose-6-phosphate aminotransferase [isomerizing] OS=Saccharomyces cerevisiae (strain ATCC 204508 / S288c) OX=559292 GN=GFA1 PE=1 SV=4	1	40	80.046	717	717	149560000	142980000	136480000	130790000	121150000	31388000	378400000	147340000	126260000	139520000	124780000	115830000	55788000	392150000	127670000	136700000	123260000	142040000	144390000	59418000	387310000	144020000	123280000	139990000	123490000	124090000	57471000	391180000	146940000	125750000	127320000	123180000	103830000	55177000	391700000	130990000	150530000
P14743	P14743	18	18	18	Glycylpeptide N-tetradecanoyltransferase	NMT1	sp|P14743|NMT_YEAST Glycylpeptide N-tetradecanoyltransferase OS=Saccharomyces cerevisiae (strain ATCC 204508 / S288c) OX=559292 GN=NMT1 PE=1 SV=1	1	18	52.837	455	455	109300000	66780000	129350000	56595000	71579000	212230000	111960000	78654000	67568000	132090000	66838000	73816000	235110000	105320000	106660000	73136000	144810000	68693000	78674000	182970000	110660000	97450000	73078000	136920000	70568000	76559000	253290000	124200000	100990000	84573000	139030000	67392000	77038000	235380000	113170000	96543000	72861000
P14747	P14747	26	26	24	Serine/threonine-protein phosphatase 2B catalytic subunit A2	CMP2	sp|P14747|PP2B2_YEAST Serine/threonine-protein phosphatase 2B catalytic subunit A2 OS=Saccharomyces cerevisiae (strain ATCC 204508 / S288c) OX=559292 GN=CMP2 PE=1 SV=2	1	26	68.527	604	604	37201000	19580000	32070000	19209000	32408000	0	110020000	34443000	4747100	26042000	24339000	26861000	0	92015000	30111000	17964000	12073000	11498000	32685000	2227000	94761000	37333000	17659000	33274000	23717000	29467000	3482600	90807000	34858000	26209000	25317000	20808000	26379000	0	100660000	35424000	34297000
P14772	P14772	56	53	53	Bile pigment transporter 1	BPT1	sp|P14772|BPT1_YEAST Bile pigment transporter 1 OS=Saccharomyces cerevisiae (strain ATCC 204508 / S288c) OX=559292 GN=BPT1 PE=1 SV=2	1	56	176.87	1559	1559	221660000	138100000	88243000	207530000	434520000	1286600	0	207880000	147630000	74630000	212780000	408980000	0	0	255960000	136830000	90610000	177490000	377680000	0	0	220050000	128000000	86241000	157260000	433060000	3732600	0	241450000	145290000	115610000	173650000	375180000	16686000	0	224440000	121410000
P14832	P14832	14	13	13	Peptidyl-prolyl cis-trans isomerase	CPR1	sp|P14832|CYPH_YEAST Peptidyl-prolyl cis-trans isomerase OS=Saccharomyces cerevisiae (strain ATCC 204508 / S288c) OX=559292 GN=CPR1 PE=1 SV=3	1	14	17.39	162	162	2013500000	1629000000	1748900000	1726600000	1666600000	584700000	4155800000	2024700000	1478500000	1665500000	1547300000	1625600000	680970000	4028100000	1607900000	1623300000	1505800000	1692200000	1786200000	630400000	4433200000	1863400000	1543700000	1665600000	1759700000	1660400000	749000000	4110200000	1633300000	1348500000	1209000000	1636900000	1387800000	714130000	4098200000	1827200000	1975300000
P14843	P14843	27	27	26	Phospho-2-dehydro-3-deoxyheptonate aldolase, phenylalanine-inhibited	ARO3	sp|P14843|AROF_YEAST Phospho-2-dehydro-3-deoxyheptonate aldolase, phenylalanine-inhibited OS=Saccharomyces cerevisiae (strain ATCC 204508 / S288c) OX=559292 GN=ARO3 PE=1 SV=1	1	27	41.069	370	370	486860000	374370000	530680000	381740000	439010000	233100000	1290400000	465260000	324170000	530070000	431720000	385120000	243210000	1170900000	406550000	391210000	406390000	464150000	491690000	254780000	1346800000	422920000	350140000	431530000	425460000	353960000	300930000	1237900000	461600000	353110000	406470000	365910000	355150000	184410000	1427700000	475190000	415220000
P14904	P14904	23	23	23	Vacuolar aminopeptidase 1	APE1	sp|P14904|AMPL_YEAST Vacuolar aminopeptidase 1 OS=Saccharomyces cerevisiae (strain ATCC 204508 / S288c) OX=559292 GN=APE1 PE=1 SV=2	1	23	57.092	514	514	65518000	137880000	50248000	106050000	122340000	0	97526000	70228000	115040000	40134000	97455000	103560000	5229300	95983000	61610000	131110000	46488000	97590000	111300000	7457600	109690000	64020000	117180000	46597000	97326000	108800000	13135000	111750000	71318000	146770000	50071000	96318000	108350000	0	122230000	75874000	148960000
P14905	P14905	14	13	13	Cytochrome B translational activator protein CBS2	CBS2	sp|P14905|CBS2_YEAST Cytochrome B translational activator protein CBS2 OS=Saccharomyces cerevisiae (strain ATCC 204508 / S288c) OX=559292 GN=CBS2 PE=1 SV=1	1	14	44.607	389	389	0	75555000	0	71640000	0	0	0	0	54808000	0	68551000	0	0	0	0	68323000	0	83595000	0	0	0	0	69228000	0	73561000	0	0	0	0	58887000	0	83871000	0	0	0	0	45994000
P14906	P14906	31	31	31	Protein translocation protein SEC63	SEC63	sp|P14906|SEC63_YEAST Protein translocation protein SEC63 OS=Saccharomyces cerevisiae (strain ATCC 204508 / S288c) OX=559292 GN=SEC63 PE=1 SV=2	1	31	75.344	663	663	782620000	1146000000	209850000	1808900000	2151800000	3830700	0	1107000000	1085700000	216430000	1316700000	1573000000	10943000	27232000	895360000	1147500000	226870000	1232300000	1348800000	11776000	0	1088800000	1155600000	224320000	1590200000	2015800000	5766200	1179000	1493300000	1308500000	411080000	1601600000	2341400000	27396000	845980	1390800000	1272700000
P14907	P14907	49	49	49	Nucleoporin NSP1	NSP1	sp|P14907|NSP1_YEAST Nucleoporin NSP1 OS=Saccharomyces cerevisiae (strain ATCC 204508 / S288c) OX=559292 GN=NSP1 PE=1 SV=1	1	49	86.515	823	823	556800000	659810000	88956000	1296600000	2985200000	15830000	36174000	429550000	668270000	73612000	1237900000	2367400000	17410000	32964000	703710000	745680000	113780000	1018200000	2269600000	22461000	30539000	555110000	686980000	92854000	1057700000	2359300000	6103800	35938000	670180000	794240000	114480000	1196800000	2344100000	15366000	53196000	648720000	735900000
P14908	P14908	13	13	13	Mitochondrial transcription factor 1	MTF1	sp|P14908|MTF1_YEAST Mitochondrial transcription factor 1 OS=Saccharomyces cerevisiae (strain ATCC 204508 / S288c) OX=559292 GN=MTF1 PE=1 SV=4	1	13	39.726	341	341	0	132440000	0	177640000	46825000	0	0	0	122330000	0	155470000	46026000	0	0	0	149730000	0	181830000	36077000	0	0	0	132580000	0	169670000	47923000	0	0	0	135040000	0	208020000	56714000	0	0	0	128680000
P14922	P14922	35	35	35	General transcriptional corepressor CYC8	CYC8	sp|P14922|CYC8_YEAST General transcriptional corepressor CYC8 OS=Saccharomyces cerevisiae (strain ATCC 204508 / S288c) OX=559292 GN=CYC8 PE=1 SV=2	1	35	107.2	966	966	74675000	194400000	53192000	108590000	59311000	0	259690000	68153000	195880000	57165000	96924000	71170000	70056000	291530000	58489000	176440000	51637000	104430000	78167000	0	250960000	75859000	184900000	87110000	99810000	73944000	8407300	238730000	65067000	196110000	60226000	108580000	64939000	5105000	304510000	75181000	233400000
P15019	P15019	27	27	26	Transaldolase	TAL1	sp|P15019|TAL1_YEAST Transaldolase OS=Saccharomyces cerevisiae (strain ATCC 204508 / S288c) OX=559292 GN=TAL1 PE=1 SV=4	1	27	37.036	335	335	561060000	627620000	586690000	707550000	440880000	262510000	1994500000	686110000	560220000	599960000	596090000	492460000	302120000	1939400000	437600000	623280000	483850000	659350000	556770000	273440000	1736300000	549730000	569900000	554800000	635960000	518410000	326270000	1882500000	588370000	552540000	491670000	616910000	431180000	301150000	1809300000	584890000	723670000
P15108	P15108	66	66	20	ATP-dependent molecular chaperone HSC82	HSC82	sp|P15108|HSC82_YEAST ATP-dependent molecular chaperone HSC82 OS=Saccharomyces cerevisiae (strain ATCC 204508 / S288c) OX=559292 GN=HSC82 PE=1 SV=4	1	66	80.899	705	705	2229700000	2480100000	2110400000	2508000000	1984400000	601730000	6543500000	2387300000	2159600000	1870500000	2209900000	1975900000	688070000	6734900000	1890600000	2507900000	1838200000	2373100000	2223100000	754060000	6153900000	2304100000	2304800000	2116300000	2339000000	1942100000	894230000	6357800000	2441700000	2445700000	1829300000	2343700000	1753000000	636770000	6189100000	2401900000	3059100000
P15179	P15179	30	30	30	Aspartate--tRNA ligase, mitochondrial	MSD1	sp|P15179|SYDM_YEAST Aspartate--tRNA ligase, mitochondrial OS=Saccharomyces cerevisiae (strain ATCC 204508 / S288c) OX=559292 GN=MSD1 PE=1 SV=1	1	30	75.46	658	658	249190000	258690000	0	165210000	114450000	0	0	0	222590000	0	277700000	47224000	0	0	12096000	172630000	0	214210000	64523000	0	0	0	166990000	0	180400000	52873000	113720000	19137000	14200000	148770000	4500000	315160000	65154000	0	0	0	121120000
P15180	P15180	44	44	44	Lysine--tRNA ligase, cytoplasmic	KRS1	sp|P15180|SYKC_YEAST Lysine--tRNA ligase, cytoplasmic OS=Saccharomyces cerevisiae (strain ATCC 204508 / S288c) OX=559292 GN=KRS1 PE=1 SV=2	1	44	67.958	591	591	1073900000	1080000000	1173400000	1141100000	879580000	438900000	3135600000	1031000000	848120000	1059000000	907750000	842330000	523850000	2778900000	977230000	1052700000	923050000	1082800000	1090600000	472010000	3334100000	1040100000	970490000	1107400000	1140600000	852480000	583690000	3070900000	924410000	923510000	778370000	903680000	735380000	450470000	3006200000	953150000	1145100000
P15274	P15274	42	42	42	AMP deaminase	AMD1	sp|P15274|AMPD_YEAST AMP deaminase OS=Saccharomyces cerevisiae (strain ATCC 204508 / S288c) OX=559292 GN=AMD1 PE=1 SV=2	1	42	93.3	810	810	268490000	95143000	354150000	99658000	180830000	393900000	142800000	265650000	86681000	344490000	98238000	180290000	445490000	158260000	270580000	89401000	361510000	83401000	163460000	412530000	149030000	268080000	74617000	332890000	86131000	175330000	420330000	139020000	263220000	84029000	331880000	78740000	167150000	394450000	138740000	262080000	96349000
P15303	P15303	42	42	42	Protein transport protein SEC23	SEC23	sp|P15303|SEC23_YEAST Protein transport protein SEC23 OS=Saccharomyces cerevisiae (strain ATCC 204508 / S288c) OX=559292 GN=SEC23 PE=1 SV=1	1	42	85.384	768	768	1674900000	813040000	2432500000	798800000	739230000	1567500000	191620000	1775200000	785180000	2724600000	760370000	734390000	1891500000	178610000	1724900000	724640000	2808900000	725040000	677000000	1753900000	168790000	1839200000	754350000	2830200000	677910000	785390000	2071000000	182900000	1661600000	727770000	2887900000	655820000	689450000	2075000000	194390000	1842000000	704470000
P15367	P15367	8	8	8	Signal peptidase complex catalytic subunit SEC11	SEC11	sp|P15367|SEC11_YEAST Signal peptidase complex catalytic subunit SEC11 OS=Saccharomyces cerevisiae (strain ATCC 204508 / S288c) OX=559292 GN=SEC11 PE=1 SV=2	1	8	18.762	167	167	86297000	163230000	31070000	180020000	203680000	0	0	127480000	182990000	26745000	203780000	249560000	0	0	107520000	156760000	35040000	195410000	228830000	0	0	121040000	160450000	31076000	139020000	263210000	91082000	0	146490000	135790000	49106000	148150000	203520000	45349000	0	148500000	118670000
P15380	P15380	6	6	6	Proline-specific permease	PUT4	sp|P15380|PUT4_YEAST Proline-specific permease OS=Saccharomyces cerevisiae (strain ATCC 204508 / S288c) OX=559292 GN=PUT4 PE=2 SV=2	1	6	68.787	627	627	30794000	0	36034000	0	0	0	0	38941000	0	39603000	0	40549000	0	0	45885000	0	41804000	0	12647000	0	0	48102000	0	69698000	0	19682000	0	0	60422000	0	42495000	0	0	0	0	58045000	0
P15424	P15424	50	50	50	ATP-dependent RNA helicase MSS116, mitochondrial	MSS116	sp|P15424|MS116_YEAST ATP-dependent RNA helicase MSS116, mitochondrial OS=Saccharomyces cerevisiae (strain ATCC 204508 / S288c) OX=559292 GN=MSS116 PE=1 SV=1	1	50	76.268	664	664	0	613360000	0	968280000	231650000	0	0	7169500	616030000	0	740000000	205000000	0	0	0	666330000	0	802150000	240190000	0	0	0	623600000	0	753040000	242500000	0	0	0	669200000	0	1152600000	284220000	0	0	1477700	612560000
P15436	P15436	44	44	44	DNA polymerase delta catalytic subunit	POL3	sp|P15436|DPOD_YEAST DNA polymerase delta catalytic subunit OS=Saccharomyces cerevisiae (strain ATCC 204508 / S288c) OX=559292 GN=POL3 PE=1 SV=4	1	44	124.62	1097	1097	75687000	19394000	90260000	19659000	74053000	133440000	24577000	82834000	10066000	115900000	37008000	74619000	143550000	24964000	102120000	17856000	112940000	11284000	58970000	120330000	35333000	105260000	20612000	127050000	28443000	72314000	147470000	35496000	86844000	21756000	136700000	20975000	67777000	152050000	26710000	88305000	26093000
P15442	P15442	21	21	21	Serine/threonine-protein kinase GCN2	GCN2	sp|P15442|GCN2_YEAST eIF-2-alpha kinase GCN2 OS=Saccharomyces cerevisiae (strain ATCC 204508 / S288c) OX=559292 GN=GCN2 PE=1 SV=3	1	21	190.19	1659	1659	45604000	54191000	81472000	47593000	71132000	275130000	51868000	57062000	0	121540000	75466000	75487000	250320000	67708000	64073000	34375000	85756000	119430000	98793000	245650000	54338000	83694000	0	81004000	0	124540000	219150000	95492000	84429000	92481000	139940000	104640000	130300000	206930000	46129000	0	0
P15454	P15454	14	14	14	Guanylate kinase	GUK1	sp|P15454|KGUA_YEAST Guanylate kinase OS=Saccharomyces cerevisiae (strain ATCC 204508 / S288c) OX=559292 GN=GUK1 PE=1 SV=2	1	14	20.637	187	187	394680000	333990000	370380000	492790000	359040000	93227000	1229900000	491040000	295450000	416590000	372340000	360490000	137380000	1373600000	354260000	343230000	322580000	398450000	359570000	129480000	1147900000	396580000	316360000	376040000	388550000	335210000	170090000	1088900000	429520000	302680000	336400000	383800000	313090000	105600000	1070200000	369540000	418920000
P15496	P15496	16	16	16	Isopentenyl-diphosphate Delta-isomerase	IDI1	sp|P15496|IDI1_YEAST Isopentenyl-diphosphate delta-isomerase OS=Saccharomyces cerevisiae (strain ATCC 204508 / S288c) OX=559292 GN=IDI1 PE=1 SV=2	1	16	33.351	288	288	134760000	101290000	114520000	135170000	104730000	15819000	453670000	146320000	108550000	109320000	130200000	119010000	21057000	450630000	102620000	115110000	95700000	126360000	124680000	18091000	447660000	122590000	78531000	127890000	124560000	117590000	32070000	454410000	136970000	109850000	109720000	127390000	91133000	5633000	436210000	123180000	131670000
P15565-2;P15565	P15565-2;P15565	47;47	47;47	47;47	tRNA (guanine(26)-N(2))-dimethyltransferase, mitochondrial	TRM1	sp|P15565-2|TRM1_YEAST Isoform 2 of tRNA (guanine(26)-N(2))-dimethyltransferase, mitochondrial OS=Saccharomyces cerevisiae (strain ATCC 204508 / S288c) OX=559292 GN=TRM1;sp|P15565|TRM1_YEAST tRNA (guanine(26)-N(2))-dimethyltransferase, mitochondrial OS=Sac	2	47	62.183	554	554;570	851590000	268990000	934070000	249270000	461500000	309060000	142470000	899910000	262110000	1083500000	264240000	491570000	323970000	126920000	826300000	274460000	1009900000	250080000	372480000	312010000	105760000	910900000	264770000	1135200000	259230000	444540000	367480000	100680000	918970000	291820000	1232800000	281420000	477500000	359640000	85149000	1054700000	273740000
P15624	P15624	35	35	35	Phenylalanine--tRNA ligase beta subunit	FRS1	sp|P15624|SYFB_YEAST Phenylalanine--tRNA ligase beta subunit OS=Saccharomyces cerevisiae (strain ATCC 204508 / S288c) OX=559292 GN=FRS1 PE=1 SV=3	1	35	67.364	595	595	316710000	313790000	312170000	340190000	238250000	101870000	974060000	335800000	264780000	295050000	275260000	250880000	114970000	1033900000	239760000	298230000	240310000	313280000	279310000	125280000	929500000	296680000	278810000	276960000	297110000	250860000	141710000	955710000	308970000	305110000	241640000	306380000	224910000	123980000	956800000	284250000	345980000
P15625	P15625	32	32	32	Phenylalanine--tRNA ligase alpha subunit	FRS2	sp|P15625|SYFA_YEAST Phenylalanine--tRNA ligase alpha subunit OS=Saccharomyces cerevisiae (strain ATCC 204508 / S288c) OX=559292 GN=FRS2 PE=1 SV=3	1	32	57.511	503	503	420480000	416420000	402000000	461460000	329740000	158190000	1194300000	444450000	367660000	385750000	389590000	349930000	166260000	1152900000	361500000	436960000	355100000	407960000	367780000	172120000	1104400000	423260000	400250000	402920000	426950000	353350000	219780000	1121100000	419680000	403360000	353880000	399100000	322940000	178450000	1145000000	436550000	478360000
P15646	P15646	26	26	26	rRNA 2-O-methyltransferase fibrillarin	NOP1	sp|P15646|FBRL_YEAST rRNA 2-O-methyltransferase fibrillarin OS=Saccharomyces cerevisiae (strain ATCC 204508 / S288c) OX=559292 GN=NOP1 PE=1 SV=1	1	26	34.465	327	327	4050300000	2339500000	5296800000	1550000000	2730100000	4540000000	598030000	3905000000	2301000000	4988400000	1677100000	2746500000	4253800000	574110000	4400400000	1894500000	5604500000	1411300000	2416700000	4241300000	561980000	4123200000	2110700000	5121400000	1519800000	2632500000	5052700000	586190000	3819400000	1970000000	5026500000	1287800000	2386100000	4683800000	563290000	4591800000	2435100000
P15700	P15700	17	17	17	Uridylate kinase	URA6	sp|P15700|KCY_YEAST Uridylate kinase OS=Saccharomyces cerevisiae (strain ATCC 204508 / S288c) OX=559292 GN=URA6 PE=1 SV=1	1	17	22.933	204	204	96466000	58162000	105070000	72952000	68525000	70955000	258890000	73263000	48922000	89490000	59370000	61723000	89481000	193480000	77694000	68633000	86567000	74353000	85844000	67062000	244300000	87095000	67560000	87291000	83215000	65094000	95088000	224140000	88695000	69858000	77177000	49357000	60185000	82607000	237280000	77169000	96114000
P15703	P15703	10	10	10	Glucan 1,3-beta-glucosidase	BGL2	sp|P15703|BGL2_YEAST Glucan 1,3-beta-glucosidase OS=Saccharomyces cerevisiae (strain ATCC 204508 / S288c) OX=559292 GN=BGL2 PE=1 SV=1	1	10	34.118	313	313	563490000	412970000	363740000	379700000	532840000	84029000	58488000	592590000	414810000	404840000	402420000	566750000	78116000	60420000	565640000	459970000	363480000	410920000	532210000	75727000	75855000	603370000	436070000	381830000	383170000	620930000	83620000	64267000	641850000	371770000	486200000	370610000	565000000	105650000	75784000	645020000	371330000
P15705	P15705	47	47	47	Heat shock protein STI1	STI1	sp|P15705|STI1_YEAST Heat shock protein STI1 OS=Saccharomyces cerevisiae (strain ATCC 204508 / S288c) OX=559292 GN=STI1 PE=1 SV=1	1	47	66.264	589	589	447490000	806020000	433430000	691030000	442930000	156730000	1303400000	551240000	769960000	414990000	620930000	465490000	205060000	1336200000	422960000	816900000	403130000	663860000	499040000	215200000	1258000000	505650000	728930000	450930000	590910000	477140000	256790000	1303600000	544840000	846450000	403490000	713360000	464560000	201490000	1289000000	510770000	943180000
P15731;P15732	P15731	3;1	3;1	3;1	Ubiquitin-conjugating enzyme E2 4	UBC4	sp|P15731|UBC4_YEAST Ubiquitin-conjugating enzyme E2 4 OS=Saccharomyces cerevisiae (strain ATCC 204508 / S288c) OX=559292 GN=UBC4 PE=1 SV=1	2	3	16.456	148	148;148	377500000	290300000	337480000	76888000	302730000	108730000	947180000	423400000	332580000	412680000	285760000	382420000	154930000	857340000	419380000	359770000	331930000	399290000	436440000	48166000	1093200000	392620000	351940000	447110000	398510000	384020000	139670000	1050700000	405630000	324760000	373390000	410390000	401690000	147230000	1113900000	240050000	283820000
P15790	P15790	21	21	21	Casein kinase II subunit alpha	CKA1	sp|P15790|CSK21_YEAST Casein kinase II subunit alpha OS=Saccharomyces cerevisiae (strain ATCC 204508 / S288c) OX=559292 GN=CKA1 PE=1 SV=1	1	21	44.667	372	372	123080000	73102000	129770000	80164000	101070000	120520000	77491000	113390000	64233000	125090000	64239000	108780000	137560000	82636000	139590000	64492000	164160000	57057000	98529000	124980000	68391000	151700000	64752000	136460000	56585000	112360000	126080000	75860000	145810000	70710000	163510000	54923000	126540000	150760000	68151000	153830000	77894000
P15801	P15801	32	32	32	DNA polymerase gamma	MIP1	sp|P15801|DPOG_YEAST DNA polymerase gamma OS=Saccharomyces cerevisiae (strain ATCC 204508 / S288c) OX=559292 GN=MIP1 PE=1 SV=3	1	32	143.5	1254	1254	0	46972000	0	88689000	0	0	0	0	62806000	0	86720000	0	0	0	10304000	63605000	0	66229000	2513900	0	0	12538000	55698000	14897000	56876000	2698500	59548000	0	0	46228000	0	75548000	5077900	0	0	0	64502000
P15807	P15807	6	6	6	Siroheme biosynthesis protein MET8;Precorrin-2 dehydrogenase;Sirohydrochlorin ferrochelatase	MET8	sp|P15807|MET8_YEAST Siroheme biosynthesis protein MET8 OS=Saccharomyces cerevisiae (strain ATCC 204508 / S288c) OX=559292 GN=MET8 PE=1 SV=1	1	6	31.917	274	274	14943000	24529000	28271000	28054000	13548000	34278000	17628000	0	0	0	0	0	61825000	0	13908000	15160000	20484000	14488000	13313000	47802000	19256000	17893000	0	20945000	0	0	44145000	23334000	20467000	0	26746000	0	0	48708000	19892000	18011000	0
P15873	P15873	19	19	19	Proliferating cell nuclear antigen	POL30	sp|P15873|PCNA_YEAST Proliferating cell nuclear antigen OS=Saccharomyces cerevisiae (strain ATCC 204508 / S288c) OX=559292 GN=POL30 PE=1 SV=1	1	19	28.916	258	258	123760000	126390000	121900000	103490000	97894000	26107000	379050000	128320000	101290000	112370000	110980000	97063000	22767000	365690000	110460000	120380000	109260000	115800000	124640000	46052000	370440000	122290000	122910000	130800000	128630000	112720000	52088000	387090000	136990000	123470000	114600000	126650000	98711000	42736000	357680000	116090000	143300000
P15891	P15891	37	37	37	Actin-binding protein	ABP1	sp|P15891|ABP1_YEAST Actin-binding protein OS=Saccharomyces cerevisiae (strain ATCC 204508 / S288c) OX=559292 GN=ABP1 PE=1 SV=4	1	37	65.575	592	592	479590000	1205800000	442290000	850100000	491920000	88639000	1394200000	483300000	1124100000	432950000	737720000	537140000	115810000	1419300000	430610000	1274700000	430690000	862710000	578220000	168330000	1565900000	483810000	1107700000	463200000	694250000	515920000	231530000	1350300000	482950000	1378700000	408980000	863240000	423960000	184380000	1332300000	465850000	1193300000
P15938	P15938	10	10	10	Pre-mRNA-splicing factor ATP-dependent RNA helicase PRP16	PRP16	sp|P15938|PRP16_YEAST Pre-mRNA-splicing factor ATP-dependent RNA helicase PRP16 OS=Saccharomyces cerevisiae (strain ATCC 204508 / S288c) OX=559292 GN=PRP16 PE=1 SV=2	1	10	121.65	1071	1071	6873100	0	9687400	1763500	6521300	33594000	4234100	3614000	0	9262800	0	6635200	21844000	0	7465400	5423000	5486700	0	8644400	15795000	5087500	9670700	0	9828600	0	0	18593000	8070700	6041800	0	12552000	0	0	18302000	3511500	6966000	0
P15992	P15992	5	5	5	Heat shock protein 26	HSP26	sp|P15992|HSP26_YEAST Heat shock protein 26 OS=Saccharomyces cerevisiae (strain ATCC 204508 / S288c) OX=559292 GN=HSP26 PE=1 SV=3	1	5	23.879	214	214	27999000	17543000	23950000	0	21692000	18842000	0	27147000	0	21706000	0	0	0	0	22169000	14346000	26939000	17164000	18231000	14249000	0	17744000	17960000	28572000	0	17718000	14206000	0	23188000	0	39387000	0	0	25074000	0	32915000	21967000
P16120	P16120	36	36	36	Threonine synthase	THR4	sp|P16120|THRC_YEAST Threonine synthase OS=Saccharomyces cerevisiae (strain ATCC 204508 / S288c) OX=559292 GN=THR4 PE=1 SV=1	1	36	57.474	514	514	410660000	342450000	392290000	424910000	338750000	74962000	1245500000	446780000	306070000	379710000	355270000	354450000	99498000	1212700000	320530000	342260000	320340000	388450000	392740000	92624000	1141300000	382980000	329410000	353740000	386160000	350570000	142950000	1164500000	376030000	300110000	283460000	348400000	309110000	97327000	1205300000	376670000	406840000
P16140	P16140	49	49	49	V-type proton ATPase subunit B	VMA2	sp|P16140|VATB_YEAST V-type proton ATPase subunit B OS=Saccharomyces cerevisiae (strain ATCC 204508 / S288c) OX=559292 GN=VMA2 PE=1 SV=2	1	49	57.749	517	517	1620900000	1448500000	1035300000	1543100000	2174400000	456500000	1934900000	1613200000	1465900000	1078000000	1554900000	2225600000	473360000	1856800000	1654200000	1508300000	1024800000	1717800000	2402500000	464200000	1749600000	1562100000	1401500000	1078500000	1543700000	2497200000	545180000	1790500000	1581900000	1461500000	1027800000	1569600000	2089900000	492900000	1649700000	1546500000	1439700000
P16370	P16370	13	13	13	DNA-directed RNA polymerase II subunit RPB3	RPB3	sp|P16370|RPB3_YEAST DNA-directed RNA polymerase II subunit RPB3 OS=Saccharomyces cerevisiae (strain ATCC 204508 / S288c) OX=559292 GN=RPB3 PE=1 SV=2	1	13	35.297	318	318	58425000	130720000	66731000	100590000	63521000	56713000	93781000	65616000	112790000	67725000	113940000	75343000	54978000	104870000	54652000	98612000	79926000	73443000	81504000	85454000	113510000	68863000	113110000	65902000	97650000	74563000	66288000	95700000	61350000	119090000	61279000	91059000	78541000	67966000	125840000	56248000	126270000
P16387	P16387	31	31	31	Pyruvate dehydrogenase E1 component subunit alpha, mitochondrial	PDA1	sp|P16387|ODPA_YEAST Pyruvate dehydrogenase E1 component subunit alpha, mitochondrial OS=Saccharomyces cerevisiae (strain ATCC 204508 / S288c) OX=559292 GN=PDA1 PE=1 SV=2	1	31	46.343	420	420	0	1756100000	0	2316000000	584100000	0	0	0	1774500000	0	2156700000	591930000	0	0	6050900	1858900000	0	2314100000	643710000	0	0	5078700	1854500000	0	1965900000	655540000	0	0	2724900	1850800000	0	2570700000	890900000	0	0	2799900	1615100000
P16451	P16451	29	29	29	Pyruvate dehydrogenase complex protein X component, mitochondrial	PDX1	sp|P16451|ODPX_YEAST Pyruvate dehydrogenase complex protein X component, mitochondrial OS=Saccharomyces cerevisiae (strain ATCC 204508 / S288c) OX=559292 GN=PDX1 PE=1 SV=1	1	29	45.361	410	410	170320000	767310000	110220000	1122900000	508070000	0	0	236900000	931080000	137560000	1211800000	319420000	0	0	0	853960000	28163000	1043800000	301940000	0	0	0	858940000	0	926370000	297180000	0	0	0	844780000	0	1121000000	346680000	0	0	976800	640920000
P16467	P16467	14	6	5	Pyruvate decarboxylase isozyme 2	PDC5	sp|P16467|PDC5_YEAST Pyruvate decarboxylase isozyme 2 OS=Saccharomyces cerevisiae (strain ATCC 204508 / S288c) OX=559292 GN=PDC5 PE=1 SV=4	1	14	61.911	563	563	0	172940000	0	80994000	0	0	0	174360000	137200000	0	155340000	0	0	119160000	0	99642000	0	0	0	0	201230000	0	0	126550000	0	0	0	101020000	0	0	0	0	0	0	145420000	35573000	0
P16474	P16474	57	54	54	78 kDa glucose-regulated protein homolog	KAR2	sp|P16474|BIP_YEAST Endoplasmic reticulum chaperone BiP OS=Saccharomyces cerevisiae (strain ATCC 204508 / S288c) OX=559292 GN=KAR2 PE=1 SV=1	1	57	74.467	682	682	3793500000	6084700000	1338500000	7308800000	8795800000	212150000	31466000	4047200000	5860000000	1330900000	6748300000	8327600000	229840000	32563000	4292000000	6021000000	1464800000	6798100000	7324100000	222410000	26002000	4338100000	5792100000	1359300000	6170100000	8571800000	267090000	36590000	5605900000	6046300000	2187600000	6703600000	8822200000	308240000	42816000	5723100000	5765400000
P16521	P16521	84	84	62	Elongation factor 3A	YEF3	sp|P16521|EF3A_YEAST Elongation factor 3A OS=Saccharomyces cerevisiae (strain ATCC 204508 / S288c) OX=559292 GN=YEF3 PE=1 SV=4	1	84	115.94	1044	1044	7678700000	4967300000	10758000000	5320200000	5599100000	20437000000	9067600000	7942900000	4607300000	10762000000	5083700000	5549600000	22072000000	8631000000	7572400000	4596600000	10988000000	4828900000	6055200000	19796000000	8813800000	7686900000	4361100000	11657000000	4788500000	5472200000	22780000000	9023500000	7475800000	4394900000	10517000000	4704500000	5346100000	20738000000	9099400000	7012400000	5349500000
;1429010;1429011;1429012;1429013;1429014;1429015;1429016;1429017;1429018;1429019;1429020;1429021;1429022;1429023;1429024;1429025;1429026;1429027;1429028;1429029;1429030;1429031;1429032;1429033;1429034;1429035;1429036;1429037;1429038;1429039;1429040;1429041;1429042;1429043;1429044;1429045;1429046;1429047;1429048;1429049;1429050;1429051;1429052;1429053;1429054;1429055;1429056;1429057;1429058;142905…	1549;1550;1551;1552;1553;1554;1555;1556;1557;1558;1559;1560;1561;1562;1563;1564;1565;1566;1567;1568;1569;1570;1571;1572;1573;1574;1575;1576;1577;1578;1579;1580;1581;1582;1583;1584;1585;1586;1587;1588;1589;1590;1591;1592;1593;1594;1595;1596;1597;1598;1599;1600;1601;1602;1603;1604;1605;1606;1607;1608;1609;1610;1611;1612;1613;1614;1615;1616;1617;1618;51847;51848;51849;51850;51851;51852;51853;51854;5…
7;1378228;1378229;1378230;1378231;1378232;1378233;1378234;1378235;1378236;1378237;1378238;1378239;1378240;1378241;1378242;1378243;1378244;1378245;1378246;1378247;1378248;1378249;1378250;1378251;1378252;1378253;1378254;1378255;1378256;1378257;1378258;1378259;1378260;1378261;1378262;1378263;1378264;1378265;1378266;1378267;1378268;1378269;1378270;1378271;1378272;1378273;1378274;1378275;1378276;13782…	1566;1617;51848;65416;65435;79132;79334;98626;129764;129817;139884;153131;153265;153317;198807;223114;223199;230436;266852;266973;277054;315474;326644;343255;366352;375498;390184;464861;489721;523636;544023;551110;551210;551241;598419;634959;637567;643976;644028;697361;745223;751826;771059;779685;800738;910384;926998;929258;948222;1048580;1085419;1159067;1159185;1163039;1163050;1181346;1187227;11…	1214;1215;1216;1217;1218;1219;1220;1221;1222;1223;1224;1225;1226;1227;1228;1229;1230;1231;1232	68;168;179;194;273;391;536;539;672;769;784;824;832;833;852;858;881;971;1001	-1
P16522	P16522	9	9	9	Anaphase-promoting complex subunit CDC23	CDC23	sp|P16522|CDC23_YEAST Anaphase-promoting complex subunit CDC23 OS=Saccharomyces cerevisiae (strain ATCC 204508 / S288c) OX=559292 GN=CDC23 PE=1 SV=1	1	9	73.113	626	626	18216000	0	16734000	0	10273000	30193000	0	9473800	0	23625000	0	10187000	45944000	0	19400000	16037000	22199000	9244500	13367000	34815000	5061000	11811000	0	26248000	0	13961000	30826000	0	22067000	0	38520000	0	11851000	41530000	0	16137000	0
P16547	P16547	19	19	19	Mitochondrial outer membrane protein OM45	OM45	sp|P16547|OM45_YEAST Mitochondrial outer membrane protein OM45 OS=Saccharomyces cerevisiae (strain ATCC 204508 / S288c) OX=559292 GN=OM45 PE=1 SV=2	1	19	44.58	393	393	0	64465000	11250000	100920000	17168000	0	0	0	61888000	0	69571000	15725000	0	0	0	84519000	0	99456000	24651000	0	0	0	62558000	0	74202000	16240000	0	0	0	83801000	0	137940000	29870000	0	0	0	48284000
P16550	P16550	23	23	23	Protein APA1;5,5-P-1,P-4-tetraphosphate phosphorylase;ADP-sulfurylase	APA1	sp|P16550|APA1_YEAST Protein APA1 OS=Saccharomyces cerevisiae (strain ATCC 204508 / S288c) OX=559292 GN=APA1 PE=1 SV=4	1	23	36.492	321	321	528150000	471260000	499140000	547980000	442550000	126310000	1569400000	615230000	456940000	587500000	507410000	485300000	155900000	1540500000	432550000	477400000	421490000	539120000	529230000	139040000	1513000000	515750000	415200000	471380000	499140000	467360000	171550000	1589500000	524160000	437080000	401180000	515180000	422780000	110680000	1568200000	494400000	461060000
P16603	P16603	44	44	44	NADPH--cytochrome P450 reductase	NCP1	sp|P16603|NCPR_YEAST NADPH--cytochrome P450 reductase OS=Saccharomyces cerevisiae (strain ATCC 204508 / S288c) OX=559292 GN=NCP1 PE=1 SV=3	1	44	76.771	691	691	544570000	904420000	115040000	888170000	1193700000	1409200	635280	491670000	811490000	170340000	1083400000	1225200000	4752600	0	653620000	851440000	180190000	938690000	1037500000	2545000	739260	566270000	787050000	157880000	875240000	1229000000	7387100	0	752100000	816690000	270180000	955800000	1316600000	23461000	0	685820000	694380000
P16622	P16622	17	17	17	Ferrochelatase, mitochondrial	HEM15	sp|P16622|HEMH_YEAST Ferrochelatase, mitochondrial OS=Saccharomyces cerevisiae (strain ATCC 204508 / S288c) OX=559292 GN=HEM15 PE=1 SV=1	1	17	44.596	393	393	3852800	1062600000	0	1239300000	332260000	0	0	3969400	1186500000	0	977230000	300780000	0	0	3707100	1011900000	0	341970000	209130000	0	0	1745500	949560000	0	874160000	325320000	0	0	2733600	958680000	0	1486500000	493420000	0	0	3249000	756500000
P16639	P16639	14	14	14	Arginyl-tRNA--protein transferase 1	ATE1	sp|P16639|ATE1_YEAST Arginyl-tRNA--protein transferase 1 OS=Saccharomyces cerevisiae (strain ATCC 204508 / S288c) OX=559292 GN=ATE1 PE=1 SV=2	1	14	57.93	503	503	0	0	0	0	0	0	29207000	0	0	13409000	0	0	0	13993000	0	0	0	0	4746200	0	29951000	9209700	0	0	0	0	0	31488000	0	0	0	0	0	0	26810000	29324000	0
P16649	P16649	41	41	41	General transcriptional corepressor TUP1	TUP1	sp|P16649|TUP1_YEAST General transcriptional corepressor TUP1 OS=Saccharomyces cerevisiae (strain ATCC 204508 / S288c) OX=559292 GN=TUP1 PE=1 SV=2	1	41	78.307	713	713	65077000	163100000	67903000	87185000	55059000	0	205820000	68342000	169620000	65069000	82976000	56524000	5357000	210660000	49472000	164700000	55574000	87756000	66884000	9112600	201500000	62669000	164210000	63108000	86728000	65475000	3109400	206100000	72016000	189100000	44571000	98680000	60870000	0	215700000	63679000	192440000
P16658	P16658	9	9	9	tRNA-splicing endonuclease subunit SEN2	SEN2	sp|P16658|SEN2_YEAST tRNA-splicing endonuclease subunit SEN2 OS=Saccharomyces cerevisiae (strain ATCC 204508 / S288c) OX=559292 GN=SEN2 PE=1 SV=1	1	9	44.109	377	377	37404000	44286000	37819000	50201000	31139000	0	131440000	0	55291000	49327000	94237000	30561000	0	130550000	0	53853000	0	57000000	33443000	0	119350000	35069000	66172000	32428000	58740000	33066000	0	127400000	0	69187000	0	85166000	34331000	0	164060000	48446000	51547000
P16661	P16661	15	15	15	Chitobiosyldiphosphodolichol beta-mannosyltransferase	ALG1	sp|P16661|ALG1_YEAST Chitobiosyldiphosphodolichol beta-mannosyltransferase OS=Saccharomyces cerevisiae (strain ATCC 204508 / S288c) OX=559292 GN=ALG1 PE=1 SV=1	1	15	51.928	449	449	120510000	151370000	17546000	187680000	230920000	0	0	118350000	161610000	27119000	173170000	241470000	0	0	128940000	166970000	12675000	166140000	212660000	0	0	94614000	172170000	7105200	144490000	204380000	0	0	141470000	149840000	36063000	162140000	248550000	0	0	132960000	139190000
P16664	P16664	22	22	22	Guanine nucleotide exchange factor subunit RGP1	RGP1	sp|P16664|RGP1_YEAST Guanine nucleotide exchange factor subunit RGP1 OS=Saccharomyces cerevisiae (strain ATCC 204508 / S288c) OX=559292 GN=RGP1 PE=1 SV=2	1	22	75.316	663	663	124800000	2045100	93499000	3694900	40735000	3637600	4252000	122420000	0	121180000	0	11742000	4642300	0	93922000	3579100	51948000	0	16343000	1822900	2323100	116760000	0	85868000	2084900	22806000	9242700	7935400	60186000	2124500	79278000	0	15098000	0	2952500	120420000	0
P16861	P16861	75	75	74	ATP-dependent 6-phosphofructokinase subunit alpha	PFK1	sp|P16861|PFKA1_YEAST ATP-dependent 6-phosphofructokinase subunit alpha OS=Saccharomyces cerevisiae (strain ATCC 204508 / S288c) OX=559292 GN=PFK1 PE=1 SV=1	1	75	107.97	987	987	1244700000	670860000	2156700000	589780000	662260000	3685000000	1378700000	1575400000	634060000	2578800000	555590000	799160000	4453300000	1245700000	1368700000	696420000	2507300000	630810000	721190000	4030300000	1328500000	1351100000	631460000	2612400000	619650000	618480000	5072700000	1326500000	1353900000	680140000	2445700000	598590000	683180000	4163000000	1274500000	1198400000	740750000
00;2028301;2028302;2028303;2028304;2028305;2028306;2028307;2028308;2028309;2028310;2028311;2028312;2028313	11470;11473;29375;36240;113573;124613;144568;178693;181625;190964;191047;261508;285035;328856;340964;402553;471192;494761;517256;517261;523358;564703;602656;613164;684557;698896;703274;703346;752160;754192;761086;761115;785617;810084;858089;869810;936521;936556;949031;995091;1094786;1106121;1136874;1144431;1144508;1146794;1146898;1188629;1210721;1245973;1245975;1248822;1283482;1288656;1320270;133…	1258;1259;1260;1261;1262;1263;1264;1265;1266;1267;1268	1;103;151;211;220;258;359;378;398;536;630	-1
P16862	P16862	58	57	57	ATP-dependent 6-phosphofructokinase subunit beta	PFK2	sp|P16862|PFKA2_YEAST ATP-dependent 6-phosphofructokinase subunit beta OS=Saccharomyces cerevisiae (strain ATCC 204508 / S288c) OX=559292 GN=PFK2 PE=1 SV=4	1	58	104.62	959	959	1150400000	689740000	2028400000	676400000	623160000	4166300000	1212800000	1683300000	670860000	2543600000	580410000	817540000	4836200000	1341900000	1281300000	690990000	2562200000	636110000	638660000	4558600000	1225400000	1389500000	649500000	2592700000	620290000	614230000	5284400000	1249100000	1398400000	668530000	2576000000	620320000	678440000	4769500000	1258700000	1504200000	827770000
P16892	P16892	14	14	13	Mitogen-activated protein kinase FUS3	FUS3	sp|P16892|FUS3_YEAST Mitogen-activated protein kinase FUS3 OS=Saccharomyces cerevisiae (strain ATCC 204508 / S288c) OX=559292 GN=FUS3 PE=1 SV=2	1	14	40.772	353	353	221430000	197710000	201570000	203200000	231680000	199770000	55800000	223790000	210340000	194250000	178270000	241270000	231150000	49461000	224630000	195060000	228680000	180030000	201730000	222810000	40185000	213250000	205800000	194280000	180530000	234510000	208470000	48654000	208050000	119580000	233550000	162340000	192570000	246190000	55076000	230620000	156360000
P16965	P16965	5	5	5	ATPase-stabilizing factor 15 kDa protein	STF2	sp|P16965|STF2_YEAST ATPase-stabilizing factor 15 kDa protein OS=Saccharomyces cerevisiae (strain ATCC 204508 / S288c) OX=559292 GN=STF2 PE=1 SV=2	1	5	9.6144	84	84	14781000	0	62014000	65553000	0	39906000	13527000	0	0	53380000	0	0	121090000	42205000	18653000	0	65220000	0	0	146910000	21694000	28430000	0	47375000	0	0	203680000	20190000	23244000	0	48477000	0	0	172380000	20076000	40869000	0
P17064	P17064	8	8	8	Purine-cytosine permease FCY2	FCY2	sp|P17064|FCY2_YEAST Purine-cytosine permease FCY2 OS=Saccharomyces cerevisiae (strain ATCC 204508 / S288c) OX=559292 GN=FCY2 PE=1 SV=2	1	8	58.201	533	533	451450000	141560000	379280000	131320000	246660000	81020000	0	466310000	148550000	369430000	141970000	246360000	102770000	0	431550000	145560000	367520000	140250000	179200000	69691000	0	429440000	135620000	329610000	133760000	203030000	126970000	0	465320000	124570000	415800000	126910000	175770000	127130000	0	476450000	116820000
P17065	P17065	18	18	18	Rab guanine nucleotide exchange factor SEC2	SEC2	sp|P17065|SEC2_YEAST Rab guanine nucleotide exchange factor SEC2 OS=Saccharomyces cerevisiae (strain ATCC 204508 / S288c) OX=559292 GN=SEC2 PE=1 SV=1	1	18	84.651	759	759	19652000	10512000	0	15619000	24556000	0	33747000	17580000	13277000	10933000	17607000	21477000	0	34482000	18679000	19116000	3864600	18484000	19932000	0	39059000	20220000	13783000	6009100	15732000	27873000	0	33117000	18505000	23505000	14812000	11109000	17375000	0	31020000	20621000	6644700
P17076	P17076	32	6	6	60S ribosomal protein L8-A	RPL8A	sp|P17076|RL8A_YEAST 60S ribosomal protein L8-A OS=Saccharomyces cerevisiae (strain ATCC 204508 / S288c) OX=559292 GN=RPL8A PE=1 SV=4	1	32	28.124	256	256	1447800000	1199200000	2640500000	876650000	1058500000	6017200000	1256300000	1186700000	942000000	2575300000	644420000	782040000	6297800000	829040000	1545300000	1208500000	2983100000	881140000	1387000000	6955400000	1566100000	1232400000	743000000	2347900000	822530000	728570000	7375200000	1155700000	1041200000	929490000	2089800000	541720000	721580000	3460600000	1274200000	756770000	984600000
P17106	P17106	20	20	20	Centromere-binding protein 1	CBF1	sp|P17106|CBF1_YEAST Centromere-binding protein 1 OS=Saccharomyces cerevisiae (strain ATCC 204508 / S288c) OX=559292 GN=CBF1 PE=1 SV=2	1	20	39.387	351	351	155320000	111460000	176250000	118740000	142850000	201890000	69152000	133950000	118540000	94843000	121210000	134390000	68076000	96232000	183650000	88162000	260190000	90218000	130240000	277960000	70335000	162030000	109810000	150200000	111150000	155010000	107420000	83328000	193090000	119230000	205560000	122210000	177690000	232580000	67542000	134980000	112620000
P17119	P17119	31	31	31	Kinesin-like protein KAR3	KAR3	sp|P17119|KAR3_YEAST Kinesin-like protein KAR3 OS=Saccharomyces cerevisiae (strain ATCC 204508 / S288c) OX=559292 GN=KAR3 PE=1 SV=1	1	31	84.003	729	729	12700000	19501000	38144000	16695000	22450000	38019000	0	20031000	24529000	13461000	25957000	18804000	44912000	102460000	40208000	15607000	41212000	12652000	25202000	61766000	0	37154000	5868900	40890000	15216000	32664000	68630000	7158300	32539000	21944000	49221000	5979900	17926000	60952000	21593000	41867000	24251000
P17121	P17121	24	24	24	GTPase-activating protein SAC7	SAC7	sp|P17121|SAC7_YEAST GTPase-activating protein SAC7 OS=Saccharomyces cerevisiae (strain ATCC 204508 / S288c) OX=559292 GN=SAC7 PE=1 SV=2	1	24	73.628	654	654	59645000	42062000	37555000	46296000	60680000	59262000	1150000	67567000	26234000	49504000	31254000	60061000	40069000	0	59012000	39135000	38935000	39879000	51852000	55328000	936840	60996000	41176000	34190000	28128000	64630000	58888000	0	57314000	46250000	52340000	39260000	51988000	59596000	0	79126000	51326000
P17123	P17123	2	2	2	Sporulation-specific protein 12	SPO12	sp|P17123|SPO12_YEAST Sporulation-specific protein 12 OS=Saccharomyces cerevisiae (strain ATCC 204508 / S288c) OX=559292 GN=SPO12 PE=1 SV=1	1	2	19.912	173	173	0	0	0	0	0	24258000	11156000	0	0	0	0	0	0	8463000	9347000	0	0	0	0	23139000	8952500	0	0	13284000	0	0	20979000	6126800	0	0	0	0	0	21664000	9634900	0	0
P17157	P17157	16	13	13	Cyclin-dependent protein kinase PHO85	PHO85	sp|P17157|PHO85_YEAST Cyclin-dependent protein kinase PHO85 OS=Saccharomyces cerevisiae (strain ATCC 204508 / S288c) OX=559292 GN=PHO85 PE=1 SV=2	1	16	34.906	305	305	60459000	9206200	52855000	42086000	41196000	31735000	56871000	67026000	28033000	51715000	38186000	50411000	47613000	50776000	52466000	28662000	53609000	35017000	46913000	59644000	48312000	57585000	32446000	56846000	38738000	39754000	54458000	54796000	60247000	35222000	55872000	31634000	39030000	47058000	53703000	69212000	28992000
P17255	P17255	83	83	83	V-type proton ATPase catalytic subunit A;Endonuclease PI-SceI	VMA1	sp|P17255|VATA_YEAST V-type proton ATPase catalytic subunit A OS=Saccharomyces cerevisiae (strain ATCC 204508 / S288c) OX=559292 GN=VMA1 PE=1 SV=3	1	83	118.64	1071	1071	2339600000	1822200000	1744700000	2144300000	2782600000	1092300000	1989500000	2185900000	1838100000	1604700000	2081900000	3003900000	1032800000	1980700000	2568000000	1944800000	1856800000	2044700000	3194300000	1124700000	2196200000	2216900000	1725300000	1807500000	2144500000	3029800000	1237200000	2033800000	2204400000	1655800000	1588900000	1952300000	2944200000	1160600000	1960600000	1938200000	1954100000
7;2021908;2021909;2021910;2021911;2021912;2021913;2021914;2021915;2021916;2021917;2021918;2021919;2021920;2021921;2021922;2021923;2021924;2031513;2031514;2031515;2031516;2031517;2031518;2031519;2031520;2031521;2031522;2031523;2031524;2031525;2031526;2031527;2031528;2031529;2031530;2031531;2031532;2031533;2031534;2031535;2031536;2031537;2031538;2031539;2031540;2031541;2031542;2031543;2031544;20315…	32580;36978;37048;57604;94145;94182;130118;130133;131989;137204;137862;137883;138066;153587;209969;246210;246346;269823;288759;320304;320347;327145;339771;372792;451337;453926;462815;467424;502593;513615;551529;562438;578000;578073;607970;619288;643717;657126;670031;671565;676809;701560;822971;823002;885286;890894;956931;972927;984637;1028683;1091792;1107032;1141100;1315686;1345813;1387379;141110…	1293;1294;1295;1296;1297;1298;1299;1300;1301;1302;1303	102;293;330;392;476;519;655;668;807;829;1062	-1
P17423	P17423	17	17	17	Homoserine kinase	THR1	sp|P17423|KHSE_YEAST Homoserine kinase OS=Saccharomyces cerevisiae (strain ATCC 204508 / S288c) OX=559292 GN=THR1 PE=1 SV=4	1	17	38.712	357	357	203810000	176700000	190120000	177070000	160400000	40386000	614380000	239480000	173500000	197320000	194610000	164750000	64863000	649080000	150920000	178620000	159850000	220630000	185930000	56888000	641710000	203610000	189160000	200250000	212590000	185560000	74288000	721880000	192730000	165880000	147870000	225450000	155960000	52406000	594720000	168710000	188940000
P17442	P17442	20	20	20	Phosphate system positive regulatory protein PHO81	PHO81	sp|P17442|PHO81_YEAST Phosphate system positive regulatory protein PHO81 OS=Saccharomyces cerevisiae (strain ATCC 204508 / S288c) OX=559292 GN=PHO81 PE=1 SV=2	1	20	134.03	1178	1178	4417700	9716800	0	17735000	2701200	0	43052000	0	0	0	0	0	0	37711000	0	0	0	4343900	3910100	0	28091000	4313500	0	0	0	2660000	0	34002000	3918500	0	4961100	0	4083900	0	18158000	8450400	0
P17505	P17505	21	21	21	Malate dehydrogenase, mitochondrial	MDH1	sp|P17505|MDHM_YEAST Malate dehydrogenase, mitochondrial OS=Saccharomyces cerevisiae (strain ATCC 204508 / S288c) OX=559292 GN=MDH1 PE=1 SV=2	1	21	35.65	334	334	910250	2193400000	0	1814900000	495120000	0	0	41324000	1846000000	0	1908000000	545060000	0	0	5210600	1978500000	0	3348800000	527750000	0	0	2962000	1662300000	1878400	1842100000	715790000	0	0	3109400	1496100000	255490	2027900000	854400000	1523400	0	2601800	1416500000
P17536	P17536	23	23	23	Tropomyosin-1	TPM1	sp|P17536|TPM1_YEAST Tropomyosin-1 OS=Saccharomyces cerevisiae (strain ATCC 204508 / S288c) OX=559292 GN=TPM1 PE=1 SV=1	1	23	23.54	199	199	284640000	252630000	239470000	304550000	239090000	42491000	789850000	289580000	230400000	231050000	257970000	252890000	75136000	786850000	207070000	268620000	197110000	209370000	235710000	66711000	741060000	274380000	206830000	194980000	248820000	250660000	99642000	792450000	277200000	279990000	202030000	266200000	197960000	74483000	764340000	294230000	321010000
P17555	P17555	29	29	29	Adenylyl cyclase-associated protein	SRV2	sp|P17555|CAP_YEAST Adenylyl cyclase-associated protein OS=Saccharomyces cerevisiae (strain ATCC 204508 / S288c) OX=559292 GN=SRV2 PE=1 SV=1	1	29	57.521	526	526	135770000	225620000	137130000	180950000	119170000	117540000	331150000	140450000	238890000	141410000	157230000	120750000	120890000	337440000	114430000	238630000	121480000	199260000	145630000	115520000	334450000	143100000	241180000	140200000	163800000	116920000	143430000	338700000	142600000	286700000	125840000	185320000	109020000	122710000	339260000	143130000	244510000
P17558	P17558	17	17	17	37S ribosomal protein PET123, mitochondrial	PET123	sp|P17558|RTPT_YEAST 37S ribosomal protein PET123, mitochondrial OS=Saccharomyces cerevisiae (strain ATCC 204508 / S288c) OX=559292 GN=PET123 PE=1 SV=1	1	17	35.998	318	318	0	218120000	0	279360000	85030000	0	0	0	214310000	0	329590000	80088000	0	0	5641700	387120000	12985000	504500000	92317000	0	0	0	422740000	8486200	429080000	78915000	0	0	0	414640000	0	496810000	118340000	0	0	7323500	196090000
P17629	P17629	34	34	34	THO complex subunit HPR1	HPR1	sp|P17629|HPR1_YEAST THO complex subunit HPR1 OS=Saccharomyces cerevisiae (strain ATCC 204508 / S288c) OX=559292 GN=HPR1 PE=1 SV=2	1	34	87.828	752	752	90958000	130470000	142190000	92295000	90094000	174820000	51743000	110270000	123730000	127900000	93636000	98420000	196410000	17679000	118060000	125370000	191540000	84005000	88825000	207490000	20924000	105610000	110730000	143770000	72918000	80417000	203220000	49743000	107000000	129620000	161750000	90066000	84927000	194170000	49259000	54087000	118350000
P17649	P17649	23	23	23	4-aminobutyrate aminotransferase	UGA1	sp|P17649|GABAT_YEAST 4-aminobutyrate aminotransferase OS=Saccharomyces cerevisiae (strain ATCC 204508 / S288c) OX=559292 GN=UGA1 PE=1 SV=2	1	23	52.946	471	471	28134000	13123000	35100000	17278000	17332000	0	130160000	20624000	14803000	20795000	13093000	12247000	0	114420000	26013000	21851000	19128000	28867000	28199000	3512400	111970000	27276000	21097000	25365000	24415000	22118000	0	138090000	19660000	20534000	24001000	23610000	18711000	2542100	144420000	16404000	14391000
P17695-2;P17695	P17695-2;P17695	9;8	9;8	9;8	Glutaredoxin-2, mitochondrial	GRX2	sp|P17695-2|GLRX2_YEAST Isoform Cytoplasmic of Glutaredoxin-2 OS=Saccharomyces cerevisiae (strain ATCC 204508 / S288c) OX=559292 GN=GRX2;sp|P17695|GLRX2_YEAST Glutaredoxin-2 OS=Saccharomyces cerevisiae (strain ATCC 204508 / S288c) OX=559292 GN=GRX2 PE=1 SV	2	9	11.965	109	109;143	237460000	651900000	121880000	767930000	504980000	0	242150000	269160000	546150000	120820000	665220000	550540000	4987500	228230000	242780000	591770000	128010000	723910000	441850000	24681000	242730000	300880000	586910000	148890000	661920000	602230000	65195000	228930000	359790000	612180000	180820000	652060000	534400000	11787000	239620000	347780000	588100000
P17709	P17709	22	22	21	Glucokinase-1	GLK1	sp|P17709|HXKG_YEAST Glucokinase-1 OS=Saccharomyces cerevisiae (strain ATCC 204508 / S288c) OX=559292 GN=GLK1 PE=1 SV=1	1	22	55.377	500	500	58768000	53468000	49069000	36819000	67229000	0	263850000	64503000	48508000	53284000	37097000	53264000	12315000	222200000	56917000	66752000	62263000	68758000	93609000	12114000	418480000	91327000	61223000	69681000	75225000	97284000	0	282640000	102090000	90425000	60510000	95570000	76902000	10202000	592020000	60257000	63709000
P17883	P17883	70	70	70	Superkiller protein 3	SKI3	sp|P17883|SKI3_YEAST Superkiller protein 3 OS=Saccharomyces cerevisiae (strain ATCC 204508 / S288c) OX=559292 GN=SKI3 PE=1 SV=2	1	70	163.72	1432	1432	80819000	53912000	127930000	49458000	53638000	233920000	50800000	79332000	47064000	126270000	45807000	51912000	257220000	51849000	75463000	48477000	126890000	48078000	48589000	265800000	42836000	83236000	48209000	124900000	41721000	50994000	274630000	52825000	84542000	45214000	159770000	43217000	41486000	278580000	48336000	87732000	51305000
P17890	P17890	6	6	6	DNA-directed RNA polymerase III subunit RPC7	RPC31	sp|P17890|RPC7_YEAST DNA-directed RNA polymerase III subunit RPC7 OS=Saccharomyces cerevisiae (strain ATCC 204508 / S288c) OX=559292 GN=RPC31 PE=1 SV=1	1	6	27.724	251	251	224420000	170220000	257990000	103390000	152130000	230680000	83911000	189640000	122870000	227990000	114170000	159510000	182890000	82130000	249840000	121520000	282490000	82971000	129910000	274730000	43763000	224840000	131120000	275000000	82920000	162030000	181860000	65616000	210220000	132070000	275470000	103190000	162610000	262270000	73173000	174480000	122110000
P17891	P17891	17	17	17	Clathrin light chain	CLC1	sp|P17891|CLC1_YEAST Clathrin light chain OS=Saccharomyces cerevisiae (strain ATCC 204508 / S288c) OX=559292 GN=CLC1 PE=1 SV=1	1	17	26.531	233	233	161010000	226330000	144370000	192910000	153530000	21783000	440170000	145890000	204990000	132370000	197460000	152980000	25629000	385430000	132960000	233810000	124040000	182660000	146680000	33531000	395690000	172910000	227330000	133520000	154460000	136840000	16913000	393650000	195990000	273600000	168450000	222030000	142540000	13620000	370820000	175400000	321330000
P17898	P17898	3	3	3	Cholinephosphotransferase 1	CPT1	sp|P17898|CPT1_YEAST Cholinephosphotransferase 1 OS=Saccharomyces cerevisiae (strain ATCC 204508 / S288c) OX=559292 GN=CPT1 PE=1 SV=3	1	3	44.829	393	393	319750000	507010000	146910000	575420000	587620000	46103000	0	393630000	453490000	157300000	446150000	645550000	36346000	0	402990000	420960000	141500000	500960000	525600000	31525000	0	344010000	422580000	141830000	451400000	570070000	33906000	0	470500000	396850000	206070000	455090000	593470000	42604000	0	489200000	398990000
P17967	P17967	39	39	39	Protein disulfide-isomerase	PDI1	sp|P17967|PDI_YEAST Protein disulfide-isomerase OS=Saccharomyces cerevisiae (strain ATCC 204508 / S288c) OX=559292 GN=PDI1 PE=1 SV=2	1	39	58.226	522	522	3296600000	5683200000	1035000000	5385500000	8574400000	204540000	60838000	3250300000	5265900000	1112100000	5872900000	7884300000	202520000	56329000	3884300000	5515700000	1181600000	6257300000	6924500000	154650000	63844000	3635600000	5560300000	1139500000	5578800000	8119100000	207700000	51744000	4685100000	4986800000	1599600000	5639100000	7979600000	251180000	56779000	4324300000	4898500000
P18238	P18238	8	3	3	ADP,ATP carrier protein 3	AAC3	sp|P18238|ADT3_YEAST ADP,ATP carrier protein 3 OS=Saccharomyces cerevisiae (strain ATCC 204508 / S288c) OX=559292 GN=AAC3 PE=1 SV=1	1	8	33.313	307	307	0	26656000	0	44888000	11124000	0	0	0	21994000	0	39436000	12057000	0	0	0	28133000	0	44969000	19234000	0	0	0	32296000	0	36882000	0	0	0	0	30043000	0	41139000	17937000	0	0	0	36180000
P18239	P18239	27	27	22	ADP,ATP carrier protein 2	PET9	sp|P18239|ADT2_YEAST ADP,ATP carrier protein 2 OS=Saccharomyces cerevisiae (strain ATCC 204508 / S288c) OX=559292 GN=PET9 PE=1 SV=2	1	27	34.426	318	318	134010000	7647400000	15144000	10004000000	3092800000	0	0	95128000	8254200000	13286000	9485300000	2572000000	0	0	228630000	8463800000	29913000	10440000000	3640600000	0	0	169890000	9047400000	24982000	10417000000	3431000000	0	0	150230000	9589500000	23065000	11524000000	4287700000	0	0	181410000	9274500000
P18409	P18409	20	20	20	Mitochondrial distribution and morphology protein 10	MDM10	sp|P18409|MDM10_YEAST Mitochondrial distribution and morphology protein 10 OS=Saccharomyces cerevisiae (strain ATCC 204508 / S288c) OX=559292 GN=MDM10 PE=1 SV=5	1	20	56.236	493	493	0	123760000	0	136030000	40452000	0	0	0	113450000	0	149500000	47268000	0	0	0	118060000	0	173580000	53602000	0	0	0	105740000	0	135420000	48312000	0	0	0	120470000	0	175560000	58057000	0	0	0	103070000
P18410	P18410	6	6	6	Sporulation-specific protein SPO7	SPO7	sp|P18410|SPO7_YEAST Sporulation-specific protein SPO7 OS=Saccharomyces cerevisiae (strain ATCC 204508 / S288c) OX=559292 GN=SPO7 PE=1 SV=1	1	6	30.113	259	259	15495000	26666000	0	15249000	26271000	0	0	13478000	0	0	11897000	34033000	0	0	17486000	29111000	0	24514000	26727000	0	0	14925000	18552000	26551000	19620000	24427000	62783000	0	18841000	16392000	0	38166000	39375000	0	0	16825000	0
P18411	P18411	2	2	2	Protein FUN14	FUN14	sp|P18411|FUN14_YEAST Protein FUN14 OS=Saccharomyces cerevisiae (strain ATCC 204508 / S288c) OX=559292 GN=FUN14 PE=1 SV=3	1	2	22.063	198	198	0	69894000	0	106990000	31206000	0	0	0	0	0	90450000	0	0	0	0	85296000	0	109460000	22286000	0	0	0	63704000	0	97251000	39433000	0	0	0	61517000	0	111910000	40387000	0	0	0	54217000
P18412	P18412	3	3	3	Ty transcription activator TEC1	TEC1	sp|P18412|TEC1_YEAST Ty transcription activator TEC1 OS=Saccharomyces cerevisiae (strain ATCC 204508 / S288c) OX=559292 GN=TEC1 PE=1 SV=1	1	3	55.157	486	486	0	55844000	0	0	0	0	0	0	56688000	0	0	0	0	0	0	57436000	0	0	0	0	0	42161000	41967000	0	0	0	174380000	0	0	0	60128000	0	0	0	0	0	0
P18414	P18414	3	3	3	ER lumen protein-retaining receptor	ERD2	sp|P18414|ERD2_YEAST ER lumen protein-retaining receptor OS=Saccharomyces cerevisiae (strain ATCC 204508 / S288c) OX=559292 GN=ERD2 PE=3 SV=1	1	3	25.762	219	219	0	0	0	0	0	0	0	0	0	0	0	0	0	0	0	0	0	0	0	0	0	0	0	0	0	0	0	0	0	0	0	0	0	0	0	0	0
P18480	P18480	19	19	19	SWI/SNF chromatin-remodeling complex subunit SNF5	SNF5	sp|P18480|SNF5_YEAST SWI/SNF chromatin-remodeling complex subunit SNF5 OS=Saccharomyces cerevisiae (strain ATCC 204508 / S288c) OX=559292 GN=SNF5 PE=1 SV=3	1	19	102.54	905	905	46162000	43472000	50205000	24064000	38883000	83482000	0	47512000	45416000	38295000	30914000	39221000	11017000	0	54046000	36612000	67819000	32432000	33848000	62319000	0	45576000	38410000	64220000	33426000	44876000	43891000	0	48319000	38095000	73364000	35502000	41410000	73516000	0	35272000	37434000
P18494	P18494	6	6	6	Nitrogen regulatory protein GLN3	GLN3	sp|P18494|GLN3_YEAST Nitrogen regulatory protein GLN3 OS=Saccharomyces cerevisiae (strain ATCC 204508 / S288c) OX=559292 GN=GLN3 PE=1 SV=2	1	6	79.382	730	730	33942000	30376000	22615000	17604000	20724000	32674000	25920000	22567000	21683000	20385000	32319000	39951000	18166000	20933000	34737000	0	56204000	21347000	0	31841000	38022000	0	26250000	27535000	22338000	46857000	20065000	35195000	34763000	17994000	24802000	23945000	25385000	35417000	36572000	23557000	11174000
P18496	P18496	14	14	14	Mitochondrial ATPase complex subunit ATP10	ATP10	sp|P18496|ATP10_YEAST Mitochondrial ATPase complex subunit ATP10 OS=Saccharomyces cerevisiae (strain ATCC 204508 / S288c) OX=559292 GN=ATP10 PE=1 SV=2	1	14	32.094	279	279	0	68681000	0	65679000	19609000	0	0	0	77745000	0	86510000	7710800	0	0	0	90264000	0	98001000	34201000	0	0	0	72792000	0	85054000	32614000	0	0	0	78178000	0	105920000	41978000	0	0	0	61252000
P18544	P18544	28	28	28	Acetylornithine aminotransferase, mitochondrial	ARG8	sp|P18544|ARGD_YEAST Acetylornithine aminotransferase, mitochondrial OS=Saccharomyces cerevisiae (strain ATCC 204508 / S288c) OX=559292 GN=ARG8 PE=1 SV=1	1	28	46.681	423	423	2949000	2011000000	0	2143800000	773170000	0	533240	1486100	2030300000	0	2284100000	607160000	0	572620	8543500	2407700000	0	1599500000	714150000	0	1693100	3259700	1404400000	0	2536000000	672650000	0	0	5830400	2225400000	0	2788400000	947440000	0	0	3972300	1977900000
P18562	P18562	17	17	17	Uracil phosphoribosyltransferase	FUR1	sp|P18562|UPP_YEAST Uracil phosphoribosyltransferase OS=Saccharomyces cerevisiae (strain ATCC 204508 / S288c) OX=559292 GN=FUR1 PE=1 SV=2	1	17	24.594	216	216	924450000	809440000	933460000	999910000	759060000	253760000	2781100000	1088700000	720160000	932250000	825560000	807770000	242530000	3067500000	685500000	802500000	767700000	891890000	789460000	253650000	2461300000	928780000	669080000	828010000	845950000	754150000	347540000	2663000000	940550000	675620000	681100000	833150000	635740000	299960000	2541800000	870380000	897730000
P18634	P18634	10	10	10	Arrestin-related trafficking adapter 10	ART10	sp|P18634|ART10_YEAST Arrestin-related trafficking adapter 10 OS=Saccharomyces cerevisiae (strain ATCC 204508 / S288c) OX=559292 GN=ART10 PE=1 SV=3	1	10	59.757	518	518	19315000	8796100	10385000	0	21953000	22394000	0	18688000	7964500	12956000	6216900	12601000	0	0	10462000	5234100	0	12221000	0	0	0	19004000	0	14834000	10846000	30349000	0	0	34667000	8905800	19850000	10775000	23858000	10893000	0	37793000	0
P18759	P18759	39	39	39	Vesicular-fusion protein SEC18	SEC18	sp|P18759|SEC18_YEAST Vesicular-fusion protein SEC18 OS=Saccharomyces cerevisiae (strain ATCC 204508 / S288c) OX=559292 GN=SEC18 PE=1 SV=2	1	39	84.055	758	758	265700000	249170000	184010000	214730000	270090000	146380000	61740000	305710000	254680000	200870000	230590000	284770000	146970000	55191000	281550000	251710000	199960000	232880000	244840000	141670000	55567000	295270000	235620000	216160000	204630000	269460000	142190000	60870000	319560000	248080000	256920000	209400000	275600000	168670000	60655000	345560000	230870000
P18851	P18851	14	14	14	Guanine nucleotide-binding protein subunit beta	STE4	sp|P18851|GBB_YEAST Guanine nucleotide-binding protein subunit beta OS=Saccharomyces cerevisiae (strain ATCC 204508 / S288c) OX=559292 GN=STE4 PE=1 SV=2	1	14	46.581	423	423	200440000	183370000	139120000	200610000	168050000	42482000	13760000	383120000	194790000	224930000	136580000	292270000	48152000	11143000	192360000	186590000	122270000	202820000	143170000	15235000	17224000	312450000	120070000	205010000	159730000	180710000	36661000	14504000	322110000	117140000	161930000	195210000	237500000	61815000	15288000	280370000	101030000
P18852	P18852	5	5	5	Guanine nucleotide-binding protein subunit gamma	STE18	sp|P18852|GBG_YEAST Guanine nucleotide-binding protein subunit gamma OS=Saccharomyces cerevisiae (strain ATCC 204508 / S288c) OX=559292 GN=STE18 PE=1 SV=1	1	5	12.625	110	110	209400000	157010000	163660000	169060000	184710000	71370000	0	326760000	143010000	188930000	158610000	249150000	54655000	0	223860000	163760000	128510000	96937000	156320000	88660000	0	265580000	140680000	160830000	134770000	224810000	65527000	125750000	242320000	133710000	173070000	151020000	183250000	72941000	0	273220000	106470000
P18888	P18888	7	7	7	Transcription regulatory protein SNF6	SNF6	sp|P18888|SNF6_YEAST Transcription regulatory protein SNF6 OS=Saccharomyces cerevisiae (strain ATCC 204508 / S288c) OX=559292 GN=SNF6 PE=1 SV=1	1	7	37.606	332	332	55279000	63612000	67013000	47307000	42811000	63191000	17633000	50728000	52451000	57111000	44820000	40286000	60433000	12265000	76912000	51575000	81989000	35594000	43639000	103930000	11692000	37959000	60452000	73594000	45261000	46665000	56243000	8853600	62912000	48934000	79214000	46719000	51176000	91066000	16480000	54840000	59970000
P18898	P18898	5	5	5	Geranylgeranyl transferase type-1 subunit beta	CDC43	sp|P18898|PGTB1_YEAST Geranylgeranyl transferase type-1 subunit beta OS=Saccharomyces cerevisiae (strain ATCC 204508 / S288c) OX=559292 GN=CDC43 PE=1 SV=2	1	5	42.689	376	376	0	0	0	0	0	0	11254000	0	0	0	0	0	0	0	0	0	0	0	0	0	11438000	0	0	0	0	0	0	13029000	0	0	0	0	0	0	6549300	0	0
P18899	P18899	10	10	10	Stress protein DDR48	DDR48	sp|P18899|DDR48_YEAST Stress protein DDR48 OS=Saccharomyces cerevisiae (strain ATCC 204508 / S288c) OX=559292 GN=DDR48 PE=1 SV=4	1	10	46.233	430	430	13046000	19916000	25865000	48192000	38994000	0	152920000	52786000	0	26084000	26709000	41618000	0	137340000	11159000	21904000	0	24852000	45435000	0	107140000	51864000	31272000	21768000	50175000	37342000	0	126150000	42654000	0	21078000	36268000	27562000	0	85174000	0	47105000
P18900	P18900	31	31	31	Hexaprenyl pyrophosphate synthase, mitochondrial	COQ1	sp|P18900|COQ1_YEAST Hexaprenyl pyrophosphate synthase, mitochondrial OS=Saccharomyces cerevisiae (strain ATCC 204508 / S288c) OX=559292 GN=COQ1 PE=1 SV=1	1	31	52.559	473	473	0	208830000	0	243240000	64467000	0	45998000	0	199170000	0	255560000	50647000	0	158420000	0	297840000	0	335220000	90395000	0	149770000	96584000	255140000	0	215280000	95797000	0	135700000	0	212520000	0	326490000	95338000	0	132660000	5332100	201380000
P18961	P18961	21	13	13	Serine/threonine-protein kinase YPK2/YKR2	YPK2	sp|P18961|YPK2_YEAST Serine/threonine-protein kinase YPK2/YKR2 OS=Saccharomyces cerevisiae (strain ATCC 204508 / S288c) OX=559292 GN=YPK2 PE=1 SV=1	1	21	76.663	677	677	111760000	41641000	62581000	64158000	116870000	111000000	36405000	93185000	41046000	50759000	64979000	110100000	74476000	36698000	150170000	52173000	69034000	60175000	93779000	56744000	30268000	124940000	46776000	63276000	52824000	108780000	49021000	29369000	162720000	53650000	80170000	46220000	128370000	180500000	25938000	165140000	52543000
P18962	P18962	38	38	38	Dipeptidyl aminopeptidase B	DAP2	sp|P18962|DAP2_YEAST Dipeptidyl aminopeptidase B OS=Saccharomyces cerevisiae (strain ATCC 204508 / S288c) OX=559292 GN=DAP2 PE=1 SV=2	1	38	93.403	818	818	191710000	119620000	58091000	193920000	389780000	0	0	165560000	128300000	56970000	184160000	372320000	593970	1715400	233380000	132520000	40605000	156440000	368860000	0	1203300	179140000	137230000	42249000	167200000	367850000	660660	1115900	127460000	108960000	60090000	129400000	316130000	2661700	1473400	148120000	109830000
P18963	P18963	78	78	78	Inhibitory regulator protein IRA1	IRA1	sp|P18963|IRA1_YEAST Inhibitory regulator protein IRA1 OS=Saccharomyces cerevisiae (strain ATCC 204508 / S288c) OX=559292 GN=IRA1 PE=1 SV=2	1	78	350.98	3092	3092	95550000	22313000	93227000	23907000	70053000	63234000	0	93472000	7096900	105590000	10658000	57620000	83142000	0	116780000	12730000	103910000	9353600	51670000	61745000	0	104590000	7341700	107460000	21926000	61851000	98848000	0	104320000	18965000	121860000	13434000	59296000	83494000	0	95738000	23042000
P19073	P19073	6	6	6	Cell division control protein 42	CDC42	sp|P19073|CDC42_YEAST Cell division control protein 42 OS=Saccharomyces cerevisiae (strain ATCC 204508 / S288c) OX=559292 GN=CDC42 PE=1 SV=2	1	6	21.322	191	191	878500000	735690000	365620000	722730000	1162200000	86591000	34240000	918620000	844110000	425260000	1039700000	1193300000	82620000	33414000	820360000	804230000	311850000	902430000	1093200000	56088000	25775000	994720000	840850000	372310000	904520000	1349000000	66210000	30110000	1074700000	877530000	521150000	930770000	1312400000	116510000	29392000	705880000	762800000
P19097	P19097	139	139	139	Fatty acid synthase subunit alpha;Acyl carrier;3-oxoacyl-[acyl-carrier-protein] reductase;3-oxoacyl-[acyl-carrier-protein] synthase	FAS2	sp|P19097|FAS2_YEAST Fatty acid synthase subunit alpha OS=Saccharomyces cerevisiae (strain ATCC 204508 / S288c) OX=559292 GN=FAS2 PE=1 SV=2	1	139	206.94	1887	1887	897130000	1003900000	999730000	849700000	639450000	1992900000	2082800000	927980000	971140000	931330000	750800000	650370000	1669600000	2086700000	750670000	970630000	931580000	799220000	690540000	1909300000	1977600000	851000000	918200000	956960000	792510000	622160000	1660000000	2051000000	825470000	1011700000	836470000	784880000	533710000	1868100000	1927800000	820680000	1199100000
371;1195372;1195373;1195374;1195375;1195376;1195377;1195378;1195379;1195380;1195381;1208092;1208093;1208094;1208095;1208096;1208097;1208098;1208099;1208100;1208101;1208102;1208103;1208104;1208105;1208106;1208107;1208108;1208109;1208110;1208111;1208112;1208113;1208114;1208115;1208116;1208117;1208118;1208119;1208120;1208121;1208122;1208123;1208124;1208125;1208126;1208127;1208128;1208129;1208130;120…	3076;3077;3078;3079;3080;3081;3082;3083;3084;3085;3086;3087;3088;3089;3090;3091;3092;3093;3094;3095;3096;3097;3098;3099;3100;3101;3102;3103;3104;3105;3106;3107;3108;3109;3110;3111;3112;3113;3114;3115;3116;3117;3118;3119;3120;3121;3122;3123;4268;4269;4270;4271;4272;4273;4274;4275;4276;4277;4278;4279;4280;4281;4282;4283;4284;4285;4286;4287;4288;4289;4290;4291;4292;4293;4294;4295;4296;4297;4298;4299…
40;1158941;1158942;1158943;1158944;1158945;1158946;1158947;1158948;1158949;1158950;1158951;1158952;1158953;1158954;1158955;1158956;1158957;1158958;1158959;1158960;1158961;1158962;1178521;1178522;1178523;1178524;1178525;1178526;1178527;1178528;1178529;1178530;1178531;1178532;1178533;1178534;1178535;1178536;1178537;1178538;1178539;1178540;1178541;1178542;1178543;1178544;1178545;1178546;1178547;1178…
51;2111452;2111453;2111454;2111455;2111456;2111457;2111458;2111459;2111460;2111461;2111462;2111463;2111464;2111465;2111466;2111467;2111468;2111469;2111470;2111471;2111472;2111473;2111474;2111475;2111476;2111477;2111478;2111479;2111480;2111481;2111482;2111483;2111484;2111485;2111486;2111487;2111488;2111489;2111490;2111491;2111492	3123;4315;10241;32788;62171;62178;62203;66973;93140;96386;96501;122020;135021;135072;135134;147661;147763;198076;203394;219349;269167;282475;290828;303162;333114;338194;344414;358813;365265;369637;371124;379747;379773;404309;404411;406362;407532;407584;445475;448905;452625;452649;458607;471030;503206;534443;536530;536616;583507;586699;599010;612234;620184;621955;657754;661839;666150;669138;726693…	1380;1381;1382;1383;1384;1385;1386;1387;1388;1389;1390;1391;1392;1393;1394;1395;1396;1397;1398;1399;1400;1401;1402;1403;1404;1405;1406;1407;1408	56;168;290;352;440;451;529;579;599;795;826;838;878;901;923;1121;1251;1346;1365;1377;1388;1396;1406;1445;1560;1561;1692;1755;1759	-1
P19145	P19145	20	20	20	General amino-acid permease GAP1	GAP1	sp|P19145|GAP1_YEAST General amino-acid permease GAP1 OS=Saccharomyces cerevisiae (strain ATCC 204508 / S288c) OX=559292 GN=GAP1 PE=1 SV=2	1	20	65.655	602	602	802070000	186870000	735610000	224640000	400870000	207300000	0	634320000	196360000	876020000	115360000	355280000	204660000	2030800	756980000	190310000	664280000	192520000	322800000	205620000	953990	746410000	181410000	729530000	175370000	357250000	223770000	1213300	770960000	209200000	948930000	148170000	331910000	244810000	3427100	865460000	202290000
P19146	P19146	10	3	3	ADP-ribosylation factor 2	ARF2	sp|P19146|ARF2_YEAST ADP-ribosylation factor 2 OS=Saccharomyces cerevisiae (strain ATCC 204508 / S288c) OX=559292 GN=ARF2 PE=1 SV=3	1	10	20.657	181	181	83854000	30269000	67100000	22602000	76388000	0	101930000	51014000	49341000	47691000	39157000	74442000	23683000	77466000	103990000	41562000	79680000	21541000	70867000	27207000	121280000	49789000	52869000	70536000	34215000	46108000	34005000	108510000	38652000	36565000	0	0	77843000	0	140120000	58500000	47865000
P19158	P19158	71	71	71	Inhibitory regulator protein IRA2	IRA2	sp|P19158|IRA2_YEAST Inhibitory regulator protein IRA2 OS=Saccharomyces cerevisiae (strain ATCC 204508 / S288c) OX=559292 GN=IRA2 PE=1 SV=2	1	71	351.66	3079	3079	81149000	13159000	89723000	19450000	60234000	50262000	33196000	69587000	14153000	98104000	16963000	46020000	52077000	0	108130000	16762000	90014000	17068000	46087000	50381000	36268000	107560000	14896000	92588000	16255000	47996000	67887000	37786000	77429000	18042000	99296000	15622000	45111000	55627000	527210	89118000	16977000
P19211	P19211	5	1	1	Eukaryotic translation initiation factor 5A-2	ANB1	sp|P19211|IF5A2_YEAST Eukaryotic translation initiation factor 5A-2 OS=Saccharomyces cerevisiae (strain ATCC 204508 / S288c) OX=559292 GN=ANB1 PE=1 SV=3	1	5	17.131	157	157	0	0	14801000	0	0	0	0	0	0	0	0	0	0	0	0	0	0	0	0	18414000	0	0	0	0	0	0	0	0	0	0	0	0	0	29543000	0	0	0
P19262	P19262	20	20	20	Dihydrolipoyllysine-residue succinyltransferase component of 2-oxoglutarate dehydrogenase complex, mitochondrial	KGD2	sp|P19262|ODO2_YEAST Dihydrolipoyllysine-residue succinyltransferase component of 2-oxoglutarate dehydrogenase complex, mitochondrial OS=Saccharomyces cerevisiae (strain ATCC 204508 / S288c) OX=559292 GN=KGD2 PE=1 SV=2	1	20	50.43	463	463	0	672610000	0	755010000	260080000	0	0	0	672460000	0	544060000	262770000	0	0	4702200	708070000	0	877710000	254400000	0	0	0	688850000	0	966710000	315960000	0	0	0	870320000	5950400	1193600000	195460000	5454700	92675000	185910	502180000
P19263	P19263	38	38	38	Mediator of RNA polymerase II transcription subunit 14	RGR1	sp|P19263|MED14_YEAST Mediator of RNA polymerase II transcription subunit 14 OS=Saccharomyces cerevisiae (strain ATCC 204508 / S288c) OX=559292 GN=RGR1 PE=1 SV=2	1	38	123.36	1082	1082	59201000	57609000	78835000	46159000	39630000	84955000	19456000	59003000	58537000	72637000	41975000	47690000	81628000	19066000	67536000	55418000	87705000	44718000	40933000	78769000	18155000	66781000	53237000	88980000	34918000	50358000	96510000	18413000	61881000	53295000	101970000	44479000	45546000	98207000	22492000	65305000	59469000
P19358	P19358	32	32	17	S-adenosylmethionine synthase 2	SAM2	sp|P19358|METK2_YEAST S-adenosylmethionine synthase 2 OS=Saccharomyces cerevisiae (strain ATCC 204508 / S288c) OX=559292 GN=SAM2 PE=1 SV=3	1	32	42.255	384	384	948770000	848650000	886400000	918470000	808270000	246980000	2987500000	913800000	724410000	852930000	917560000	863530000	310860000	2925000000	849310000	930820000	878620000	1057200000	1013100000	318660000	3039300000	951430000	812770000	972380000	936390000	782410000	302440000	3054800000	924920000	800270000	767020000	846060000	677130000	273340000	2814500000	849510000	954190000
P19414	P19414	63	63	61	Aconitate hydratase, mitochondrial	ACO1	sp|P19414|ACON_YEAST Aconitate hydratase, mitochondrial OS=Saccharomyces cerevisiae (strain ATCC 204508 / S288c) OX=559292 GN=ACO1 PE=1 SV=2	1	63	85.367	778	778	5860800	3704800000	0	5816500000	1618200000	0	2374200	2981900	3119500000	115910	5340700000	862850000	0	2770800	26065000	5118100000	0	6076800000	1473000000	0	4237500	31422000	4888700000	289130	5850100000	1516400000	0	3744800	27990000	4928700000	454590	6082700000	2065400000	0	7886400	22599000	4012900000
P19454	P19454	19	19	19	Casein kinase II subunit alpha	CKA2	sp|P19454|CSK22_YEAST Casein kinase II subunit alpha OS=Saccharomyces cerevisiae (strain ATCC 204508 / S288c) OX=559292 GN=CKA2 PE=1 SV=2	1	19	39.403	339	339	376100000	162880000	317570000	233590000	398860000	382530000	181640000	347340000	177730000	334250000	221800000	401050000	402790000	204030000	377880000	165040000	359040000	178930000	321830000	406270000	153070000	348010000	183440000	320160000	195980000	356570000	398380000	157300000	335310000	156380000	340990000	181030000	338830000	388270000	159650000	332230000	151700000
P19516	P19516	11	11	11	Cytochrome c oxidase assembly protein COX11, mitochondrial	COX11	sp|P19516|COX11_YEAST Cytochrome c oxidase assembly protein COX11, mitochondrial OS=Saccharomyces cerevisiae (strain ATCC 204508 / S288c) OX=559292 GN=COX11 PE=1 SV=2	1	11	34.044	300	300	0	62901000	0	100190000	32169000	0	0	0	32138000	0	90419000	21134000	0	0	0	83106000	0	109060000	32706000	0	0	0	101340000	0	101270000	34913000	0	0	0	85827000	0	116110000	42717000	33591000	0	0	67074000
P19524	P19524	83	83	77	Myosin-2	MYO2	sp|P19524|MYO2_YEAST Myosin-2 OS=Saccharomyces cerevisiae (strain ATCC 204508 / S288c) OX=559292 GN=MYO2 PE=1 SV=1	1	83	180.68	1574	1574	197420000	281200000	221810000	194120000	147600000	137870000	108680000	229580000	258600000	291550000	201030000	175990000	159470000	104630000	264860000	257410000	261860000	224940000	223820000	144800000	118560000	277590000	262710000	286930000	195490000	280260000	155500000	116570000	233350000	278760000	263320000	226140000	226070000	152600000	116430000	232900000	269470000
P19541	P19541	3	3	3	Regulator of drug sensitivity 2	RDS2	sp|P19541|RDS2_YEAST Regulator of drug sensitivity 2 OS=Saccharomyces cerevisiae (strain ATCC 204508 / S288c) OX=559292 GN=RDS2 PE=1 SV=2	1	3	50.081	446	446	15633000	0	11351000	0	0	0	0	0	0	0	0	0	0	0	0	0	0	0	0	0	0	0	0	0	0	9153600	0	0	0	0	0	0	0	0	0	11921000	0
P19658	P19658	18	18	18	Exocyst complex component EXO70	EXO70	sp|P19658|EXO70_YEAST Exocyst complex component EXO70 OS=Saccharomyces cerevisiae (strain ATCC 204508 / S288c) OX=559292 GN=EXO70 PE=1 SV=1	1	18	71.293	623	623	40573000	23590000	46447000	39171000	31556000	48819000	23457000	74569000	22734000	36029000	23608000	38832000	43621000	25694000	42093000	26047000	40625000	26680000	32646000	31351000	28438000	24385000	24487000	48951000	0	28424000	55584000	32273000	66876000	22189000	60154000	16296000	34060000	40052000	18630000	50014000	0
P19659	P19659	19	19	19	Mediator of RNA polymerase II transcription subunit 15	GAL11	sp|P19659|MED15_YEAST Mediator of RNA polymerase II transcription subunit 15 OS=Saccharomyces cerevisiae (strain ATCC 204508 / S288c) OX=559292 GN=GAL11 PE=1 SV=3	1	19	120.31	1081	1081	112910000	95710000	152960000	104460000	93804000	214660000	21549000	123180000	101500000	141270000	46149000	77856000	225770000	10843000	127590000	98879000	162420000	82969000	71151000	168550000	6844000	147920000	120740000	165100000	89903000	102870000	200980000	18470000	122360000	100210000	190030000	96406000	70081000	201030000	14618000	154230000	117870000
P19735	P19735	19	19	19	Pre-mRNA-splicing factor 6	PRP6	sp|P19735|PRP6_YEAST Pre-mRNA-splicing factor 6 OS=Saccharomyces cerevisiae (strain ATCC 204508 / S288c) OX=559292 GN=PRP6 PE=1 SV=1	1	19	104.23	899	899	155560000	97684000	457460000	43577000	330640000	1140100000	66425000	215850000	0	494850000	215880000	66191000	875350000	442650000	379860000	65486000	494460000	0	166920000	5144200000	139750000	519520000	0	1729700000	187000000	556550000	1177600000	81558000	383220000	45709000	945730000	105200000	288720000	1175800000	258360000	428000000	43786000
P19736	P19736	15	15	15	Pre-mRNA-splicing factor PRP9	PRP9	sp|P19736|PRP9_YEAST Pre-mRNA-splicing factor PRP9 OS=Saccharomyces cerevisiae (strain ATCC 204508 / S288c) OX=559292 GN=PRP9 PE=1 SV=1	1	15	63.029	530	530	16187000	16475000	36130000	0	22253000	6682100	9446600	13935000	10694000	20647000	11732000	0	26838000	8229300	18029000	21277000	52476000	5871800	25516000	36238000	8132400	25762000	12144000	27257000	0	19463000	31186000	11088000	17985000	16094000	25513000	11730000	17212000	27207000	17605000	30882000	11752000
P19807	P19807	12	12	12	Choline transport protein	HNM1	sp|P19807|HNM1_YEAST Choline transport protein OS=Saccharomyces cerevisiae (strain ATCC 204508 / S288c) OX=559292 GN=HNM1 PE=1 SV=1	1	12	62.055	563	563	146100000	70018000	49810000	98424000	123640000	0	0	147960000	99754000	70087000	73275000	128040000	0	0	125790000	102160000	42587000	90915000	130100000	3368100	0	95984000	86617000	42242000	98168000	92856000	0	0	132110000	106780000	68441000	78262000	159910000	32740000	0	158050000	85816000
P19812	P19812	41	41	41	E3 ubiquitin-protein ligase UBR1	UBR1	sp|P19812|UBR1_YEAST E3 ubiquitin-protein ligase UBR1 OS=Saccharomyces cerevisiae (strain ATCC 204508 / S288c) OX=559292 GN=UBR1 PE=1 SV=1	1	41	224.84	1950	1950	50869000	66216000	26145000	46621000	56538000	40325000	77450000	40205000	31632000	32125000	43162000	54246000	14902000	95603000	39219000	47291000	42136000	53320000	46884000	46520000	109790000	38789000	49089000	48534000	53808000	48790000	41010000	79359000	45544000	40336000	42133000	13393000	56167000	32648000	95918000	62637000	42577000
P19880	P19880	12	12	12	AP-1-like transcription factor YAP1	YAP1	sp|P19880|AP1_YEAST AP-1-like transcription factor YAP1 OS=Saccharomyces cerevisiae (strain ATCC 204508 / S288c) OX=559292 GN=YAP1 PE=1 SV=2	1	12	72.532	650	650	55846000	53108000	71996000	62294000	52327000	85797000	24490000	67069000	47244000	57084000	57654000	72697000	15565000	10712000	62398000	35957000	88473000	36112000	41500000	81799000	21627000	79439000	33357000	79366000	32347000	52685000	57106000	19402000	59292000	42695000	77799000	41430000	45527000	90725000	12367000	60061000	32762000
P19881	P19881	19	19	19	4-nitrophenylphosphatase	PHO13	sp|P19881|PNPP_YEAST 4-nitrophenylphosphatase OS=Saccharomyces cerevisiae (strain ATCC 204508 / S288c) OX=559292 GN=PHO13 PE=1 SV=2	1	19	34.624	312	312	71581000	76865000	77761000	79296000	67641000	3316700	247860000	85729000	58797000	68645000	71126000	69801000	0	281720000	60059000	58300000	56731000	73868000	72651000	15972000	231680000	76989000	59843000	69457000	71177000	71526000	18172000	245020000	80611000	54929000	56344000	70805000	55936000	17540000	246760000	68258000	64601000
P19882	P19882	57	57	57	Heat shock protein 60, mitochondrial	HSP60	sp|P19882|HSP60_YEAST Heat shock protein 60, mitochondrial OS=Saccharomyces cerevisiae (strain ATCC 204508 / S288c) OX=559292 GN=HSP60 PE=1 SV=1	1	57	60.751	572	572	14958000	9807000000	3712000	12369000000	3701700000	0	8572800	17089000	9511000000	0	11773000000	3203100000	0	10785000	65335000	10090000000	201150	12768000000	2906000000	6110200	10677000	64393000	8969200000	5964800	11038000000	3957800000	2618600	7380600	58298000	9661600000	4095700	13672000000	4284500000	29380000	11381000	65520000	8711800000
P19955	P19955	7	7	7	37S ribosomal protein YMR-31, mitochondrial	YMR31	sp|P19955|RT31_YEAST 37S ribosomal protein YMR-31, mitochondrial OS=Saccharomyces cerevisiae (strain ATCC 204508 / S288c) OX=559292 GN=YMR31 PE=1 SV=1	1	7	13.689	123	123	0	262400000	0	252300000	69996000	0	0	0	245890000	0	296440000	73370000	0	0	0	230460000	0	311820000	85493000	0	0	0	219800000	0	261190000	80636000	0	0	0	213390000	0	308310000	88202000	0	0	0	172150000
P19956	P19956	4	4	4	54S ribosomal protein L44, mitochondrial	MRPL44	sp|P19956|RM44_YEAST 54S ribosomal protein L44, mitochondrial OS=Saccharomyces cerevisiae (strain ATCC 204508 / S288c) OX=559292 GN=MRPL44 PE=1 SV=1	1	4	11.476	98	98	0	115860000	0	102590000	31816000	0	0	0	115240000	0	106450000	34381000	0	0	0	132360000	0	151460000	36425000	0	0	0	123060000	0	130470000	36558000	0	0	0	106930000	0	135820000	46609000	0	0	0	96834000
P20048	P20048	3	3	3	Dolichol kinase	SEC59	sp|P20048|SEC59_YEAST Dolichol kinase OS=Saccharomyces cerevisiae (strain ATCC 204508 / S288c) OX=559292 GN=SEC59 PE=1 SV=1	1	3	58.905	519	519	35220000	50578000	0	68972000	81054000	0	0	26494000	56502000	0	66334000	61151000	0	0	28745000	55394000	0	59855000	48964000	0	0	27351000	52979000	0	38182000	63131000	0	0	54228000	39363000	10642000	62501000	72833000	0	0	34320000	36661000
P20049	P20049	23	23	23	Prephenate dehydrogenase [NADP(+)]	TYR1	sp|P20049|TYR1_YEAST Prephenate dehydrogenase [NADP(+)] OS=Saccharomyces cerevisiae (strain ATCC 204508 / S288c) OX=559292 GN=TYR1 PE=1 SV=2	1	23	50.923	452	452	42663000	34170000	52166000	47803000	44030000	0	126150000	42823000	36599000	47486000	36397000	40487000	6519500	106310000	37844000	38127000	39030000	40167000	41420000	0	128440000	40690000	31163000	33531000	40443000	33500000	4314000	99117000	41006000	32671000	35372000	11352000	27201000	0	133590000	44347000	44653000
P20051	P20051	23	23	23	Dihydroorotase	URA4	sp|P20051|PYRC_YEAST Dihydroorotase OS=Saccharomyces cerevisiae (strain ATCC 204508 / S288c) OX=559292 GN=URA4 PE=1 SV=2	1	23	40.313	364	364	138420000	120870000	129420000	144400000	134670000	6628800	466830000	139520000	100660000	155810000	128680000	111730000	32697000	424050000	112640000	104870000	102930000	113700000	137380000	11305000	469940000	131790000	92179000	121000000	111250000	104730000	53322000	415960000	126190000	102630000	107560000	122590000	95537000	31211000	444350000	125730000	123230000
P20053	P20053	10	10	10	U4/U6 small nuclear ribonucleoprotein PRP4	PRP4	sp|P20053|PRP4_YEAST U4/U6 small nuclear ribonucleoprotein PRP4 OS=Saccharomyces cerevisiae (strain ATCC 204508 / S288c) OX=559292 GN=PRP4 PE=1 SV=1	1	10	52.442	465	465	17091000	23321000	13691000	13845000	15973000	0	22706000	24282000	20097000	19357000	13742000	11058000	28487000	21543000	0	0	0	0	10289000	0	25453000	13643000	19652000	14241000	11694000	0	0	21170000	0	22186000	18409000	0	0	0	18391000	0	25929000
P20081	P20081	8	8	8	FK506-binding protein 1	FPR1	sp|P20081|FKBP_YEAST FK506-binding protein 1 OS=Saccharomyces cerevisiae (strain ATCC 204508 / S288c) OX=559292 GN=FPR1 PE=1 SV=2	1	8	12.158	114	114	521290000	394730000	406820000	441600000	384650000	196490000	1505900000	601710000	400670000	529940000	407440000	443530000	219810000	1330300000	477040000	469220000	495870000	494550000	504410000	210860000	1239900000	523890000	379230000	492580000	455560000	426030000	207880000	1344700000	515310000	336930000	471640000	435640000	345940000	196670000	1326300000	576310000	445500000
P20084	P20084	5	5	5	54S ribosomal protein L33, mitochondrial	MRPL33	sp|P20084|RM33_YEAST 54S ribosomal protein L33, mitochondrial OS=Saccharomyces cerevisiae (strain ATCC 204508 / S288c) OX=559292 GN=MRPL33 PE=1 SV=4	1	5	9.5311	86	86	0	227040000	0	343470000	91658000	0	0	0	230390000	0	284770000	75563000	0	0	0	281130000	0	360940000	84556000	0	0	0	273050000	0	283460000	89533000	0	0	0	274510000	0	399330000	108050000	0	0	0	248240000
P20095	P20095	25	24	24	Pre-mRNA-splicing factor ATP-dependent RNA helicase-like protein PRP2	PRP2	sp|P20095|PRP2_YEAST Pre-mRNA-splicing factor ATP-dependent RNA helicase-like protein PRP2 OS=Saccharomyces cerevisiae (strain ATCC 204508 / S288c) OX=559292 GN=PRP2 PE=1 SV=1	1	25	99.812	876	876	21432000	17324000	23197000	0	34671000	0	0	64741000	0	74357000	10333000	10737000	112900000	0	31536000	20811000	23256000	0	46720000	24312000	0	48073000	52363000	43845000	32805000	23169000	20306000	0	27037000	15302000	37654000	0	43440000	32707000	0	9349200	0
P20107	P20107	9	9	9	Zinc/cadmium resistance protein	ZRC1	sp|P20107|ZRC1_YEAST Zinc/cadmium resistance protein OS=Saccharomyces cerevisiae (strain ATCC 204508 / S288c) OX=559292 GN=ZRC1 PE=1 SV=2	1	9	48.344	442	442	629940000	580950000	133750000	780880000	1840200000	6909000	3141500	312710000	393180000	90194000	684010000	1454500000	6565400	3512100	696150000	447110000	208560000	622940000	1307900000	9342500	0	398230000	391350000	192960000	464110000	1437700000	3713800	1735800	482240000	460550000	189960000	594240000	1117300000	7171900	2632700	619780000	481300000
P20133	P20133	8	8	8	Geranylgeranyl transferase type-2 subunit beta	BET2	sp|P20133|PGTB2_YEAST Geranylgeranyl transferase type-2 subunit beta OS=Saccharomyces cerevisiae (strain ATCC 204508 / S288c) OX=559292 GN=BET2 PE=1 SV=3	1	8	36.666	325	325	20826000	14504000	19570000	30317000	13846000	0	82481000	21571000	10835000	21745000	11621000	0	0	71450000	15589000	16385000	0	20950000	25577000	0	66311000	14024000	0	22902000	19224000	0	33908000	69635000	26206000	0	0	21105000	23865000	49130000	76744000	20250000	28038000
P20134	P20134	7	7	7	Flocculation suppression protein	SFL1	sp|P20134|SFL1_YEAST Flocculation suppression protein OS=Saccharomyces cerevisiae (strain ATCC 204508 / S288c) OX=559292 GN=SFL1 PE=1 SV=3	1	7	83.344	766	766	14003000	16902000	11018000	21203000	18691000	19271000	0	0	16444000	0	14933000	15625000	8813300	0	14906000	13294000	34788000	0	19221000	32253000	0	17495000	16921000	16658000	13915000	20750000	12284000	0	17868000	15659000	21686000	13605000	20065000	19353000	0	12810000	25568000
P20424	P20424	28	28	28	Signal recognition particle subunit SRP54	SRP54	sp|P20424|SRP54_YEAST Signal recognition particle subunit SRP54 OS=Saccharomyces cerevisiae (strain ATCC 204508 / S288c) OX=559292 GN=SRP54 PE=1 SV=2	1	28	59.624	541	541	94712000	122880000	100640000	122100000	122230000	109680000	136700000	106610000	127800000	86097000	137910000	142580000	164750000	137710000	92833000	106280000	96779000	110370000	130860000	115680000	125890000	97684000	132620000	102220000	123920000	127090000	133890000	124380000	108960000	130560000	109370000	130750000	120140000	169690000	120710000	120340000	140130000
P20433	P20433	9	9	9	DNA-directed RNA polymerase II subunit RPB4	RPB4	sp|P20433|RPB4_YEAST DNA-directed RNA polymerase II subunit RPB4 OS=Saccharomyces cerevisiae (strain ATCC 204508 / S288c) OX=559292 GN=RPB4 PE=1 SV=1	1	9	25.414	221	221	107090000	259540000	107700000	104780000	131170000	136060000	170520000	114600000	236620000	83599000	172230000	127930000	91173000	155780000	109700000	199760000	133090000	140580000	125850000	92496000	176120000	116740000	229720000	117090000	157270000	135630000	108440000	176830000	99305000	211360000	109740000	165370000	119920000	134660000	154420000	81941000	191590000
P20434	P20434	9	9	9	DNA-directed RNA polymerases I, II, and III subunit RPABC1	RPB5	sp|P20434|RPAB1_YEAST DNA-directed RNA polymerases I, II, and III subunit RPABC1 OS=Saccharomyces cerevisiae (strain ATCC 204508 / S288c) OX=559292 GN=RPB5 PE=1 SV=1	1	9	25.079	215	215	696430000	345030000	736140000	236130000	537420000	688610000	258420000	592060000	312740000	679060000	287640000	509530000	706920000	239610000	768890000	308400000	801780000	224030000	483050000	796270000	308370000	678640000	331820000	834170000	288090000	522090000	805410000	275840000	596370000	355650000	749900000	308700000	528750000	785500000	287850000	574500000	364230000
P20435	P20435	4	4	4	DNA-directed RNA polymerases I, II, and III subunit RPABC2	RPO26	sp|P20435|RPAB2_YEAST DNA-directed RNA polymerases I, II, and III subunit RPABC2 OS=Saccharomyces cerevisiae (strain ATCC 204508 / S288c) OX=559292 GN=RPO26 PE=1 SV=1	1	4	17.91	155	155	1055100000	539480000	1236600000	581910000	915590000	1401800000	452080000	1269700000	664860000	1434300000	592840000	984920000	1366500000	496090000	1131900000	511340000	1261900000	320660000	631250000	1234700000	423960000	1161000000	489580000	1375800000	434020000	853150000	1304000000	559020000	1029900000	484990000	1343500000	430500000	717500000	1320800000	584410000	1154700000	722660000
P20436	P20436	7	7	7	DNA-directed RNA polymerases I, II, and III subunit RPABC3	RPB8	sp|P20436|RPAB3_YEAST DNA-directed RNA polymerases I, II, and III subunit RPABC3 OS=Saccharomyces cerevisiae (strain ATCC 204508 / S288c) OX=559292 GN=RPB8 PE=1 SV=1	1	7	16.511	146	146	393490000	193780000	344670000	192380000	274480000	291150000	138840000	459140000	206450000	483570000	219740000	342610000	381090000	167310000	488320000	176840000	480310000	160370000	329440000	222810000	199040000	430830000	227810000	635870000	166120000	345040000	374510000	207210000	401180000	184520000	489860000	182480000	299590000	315310000	209260000	363330000	236350000
P20438	P20438	2	2	2	G1/S-specific cyclin CLN2	CLN2	sp|P20438|CG12_YEAST G1/S-specific cyclin CLN2 OS=Saccharomyces cerevisiae (strain ATCC 204508 / S288c) OX=559292 GN=CLN2 PE=1 SV=2	1	2	61.696	545	545	0	0	0	0	0	0	0	0	0	0	0	0	0	0	0	0	0	0	0	0	0	0	0	0	0	0	0	0	0	0	0	0	0	0	0	0	0
P20447	P20447	30	30	30	ATP-dependent RNA helicase DBP3	DBP3	sp|P20447|DBP3_YEAST ATP-dependent RNA helicase DBP3 OS=Saccharomyces cerevisiae (strain ATCC 204508 / S288c) OX=559292 GN=DBP3 PE=1 SV=2	1	30	58.826	523	523	465340000	357590000	650910000	310740000	323470000	1081300000	262240000	448400000	360230000	573870000	271800000	310830000	1183400000	279680000	429800000	320680000	602770000	268650000	282170000	1152600000	238770000	447200000	357740000	607090000	254910000	321620000	1235600000	255000000	407730000	331490000	626850000	243180000	261410000	1259700000	245210000	427730000	383710000
P20448	P20448	40	40	40	ATP-dependent RNA helicase HCA4	HCA4	sp|P20448|DBP4_YEAST ATP-dependent RNA helicase HCA4 OS=Saccharomyces cerevisiae (strain ATCC 204508 / S288c) OX=559292 GN=HCA4 PE=1 SV=2	1	40	87.192	770	770	345790000	223210000	470500000	161300000	249630000	548130000	103540000	340110000	205390000	475450000	154970000	241640000	602950000	103460000	381910000	175610000	535000000	130820000	220620000	497950000	81601000	373790000	187620000	485420000	144510000	239490000	609620000	91987000	338150000	189020000	474540000	137730000	225670000	596070000	87867000	339020000	206390000
P20449	P20449	34	34	34	ATP-dependent RNA helicase DBP5	DBP5	sp|P20449|DBP5_YEAST ATP-dependent RNA helicase DBP5 OS=Saccharomyces cerevisiae (strain ATCC 204508 / S288c) OX=559292 GN=DBP5 PE=1 SV=2	1	34	53.873	482	482	156090000	204400000	201990000	176560000	171050000	395600000	172260000	170890000	194440000	203980000	174600000	183130000	439800000	193470000	168460000	197070000	210920000	162990000	176500000	399390000	157800000	167010000	211090000	205670000	175780000	177190000	418950000	176630000	158680000	199520000	214530000	154230000	145520000	413440000	162150000	176300000	217830000
P20457	P20457	29	29	29	DNA primase large subunit	PRI2	sp|P20457|PRI2_YEAST DNA primase large subunit OS=Saccharomyces cerevisiae (strain ATCC 204508 / S288c) OX=559292 GN=PRI2 PE=1 SV=1	1	29	62.262	528	528	190490000	58654000	160460000	78730000	191740000	117880000	4690100	181130000	25376000	175250000	67877000	164600000	118480000	4049800	226920000	45051000	165170000	31813000	161480000	106910000	3147000	212860000	50118000	179460000	86875000	178680000	116870000	4009700	176250000	69412000	172740000	10591000	151080000	134950000	9228700	224010000	6926200
P20459	P20459	24	24	24	Eukaryotic translation initiation factor 2 subunit alpha	SUI2	sp|P20459|IF2A_YEAST Eukaryotic translation initiation factor 2 subunit alpha OS=Saccharomyces cerevisiae (strain ATCC 204508 / S288c) OX=559292 GN=SUI2 PE=1 SV=1	1	24	34.717	304	304	740690000	468290000	1004500000	493360000	498380000	2259700000	1312800000	727850000	413380000	928340000	458640000	504540000	2354100000	1209800000	688360000	536560000	1056700000	577230000	522590000	2024700000	1196900000	716150000	445290000	1062500000	499180000	482440000	2262900000	1306100000	705820000	453480000	941490000	440340000	418840000	2217200000	1129200000	562140000	536660000
P20484	P20484	24	24	24	Protein MAK11	MAK11	sp|P20484|MAK11_YEAST Protein MAK11 OS=Saccharomyces cerevisiae (strain ATCC 204508 / S288c) OX=559292 GN=MAK11 PE=1 SV=2	1	24	47.29	414	414	340430000	188890000	479300000	165630000	243450000	575450000	174500000	300660000	181790000	507910000	172450000	234560000	696050000	160140000	299930000	176840000	457860000	142560000	209200000	588570000	149950000	312100000	175830000	430380000	151790000	236960000	657670000	147200000	340140000	186000000	503060000	147740000	257730000	657300000	144810000	304110000	207150000
P20485	P20485	21	21	21	Choline kinase	CKI1	sp|P20485|KICH_YEAST Choline kinase OS=Saccharomyces cerevisiae (strain ATCC 204508 / S288c) OX=559292 GN=CKI1 PE=1 SV=1	1	21	66.316	582	582	51685000	44499000	53180000	41604000	38992000	0	141730000	53853000	37460000	42969000	50418000	54992000	7801200	139520000	27436000	43973000	41368000	44822000	35430000	17699000	129420000	32494000	35499000	38938000	37784000	35180000	24204000	145150000	49097000	53039000	44619000	41521000	32353000	25133000	123240000	47029000	51270000
P20486	P20486	6	6	6	Cyclin-dependent kinases regulatory subunit	CKS1	sp|P20486|CKS1_YEAST Cyclin-dependent kinases regulatory subunit OS=Saccharomyces cerevisiae (strain ATCC 204508 / S288c) OX=559292 GN=CKS1 PE=1 SV=1	1	6	17.795	150	150	62058000	46872000	25316000	60905000	61454000	0	71058000	74581000	61242000	53836000	62491000	61763000	0	81341000	74101000	51255000	0	55129000	64345000	0	83372000	47188000	46572000	43131000	43527000	52519000	25191000	89065000	56676000	42658000	59156000	50672000	60937000	31595000	88985000	40269000	58729000
P20604	P20604	18	18	18	Serine/threonine-protein phosphatase PP1-1	SIT4	sp|P20604|PP11_YEAST Serine/threonine-protein phosphatase PP1-1 OS=Saccharomyces cerevisiae (strain ATCC 204508 / S288c) OX=559292 GN=SIT4 PE=1 SV=1	1	18	35.537	311	311	46245000	52321000	41192000	62460000	40266000	0	141860000	68215000	43058000	44678000	36372000	41919000	5831200	137800000	49377000	54549000	28563000	47327000	38086000	0	114820000	48683000	16708000	47309000	19310000	31118000	17491000	128150000	49612000	55679000	42021000	41826000	30813000	15934000	144420000	53708000	55670000
P20606	P20606	13	13	13	Small COPII coat GTPase SAR1	SAR1	sp|P20606|SAR1_YEAST Small COPII coat GTPase SAR1 OS=Saccharomyces cerevisiae (strain ATCC 204508 / S288c) OX=559292 GN=SAR1 PE=1 SV=1	1	13	21.45	190	190	1243500000	569900000	1207600000	690590000	1107400000	597500000	437450000	1334100000	608950000	1255200000	800150000	1108300000	710660000	418150000	1348400000	677220000	1508100000	709950000	1024700000	696030000	368330000	1429400000	702880000	1688700000	730810000	1077700000	785450000	437060000	1297000000	663300000	1621400000	692890000	1110000000	780840000	335990000	1363000000	603000000
P20676	P20676	37	37	37	Nucleoporin NUP1	NUP1	sp|P20676|NUP1_YEAST Nucleoporin NUP1 OS=Saccharomyces cerevisiae (strain ATCC 204508 / S288c) OX=559292 GN=NUP1 PE=1 SV=1	1	37	113.58	1076	1076	25054000	123620000	8730300	153480000	205310000	5601600	19690000	12502000	117790000	4927800	136160000	174910000	1541200	18930000	31175000	141210000	12294000	115090000	168020000	8840900	19045000	29322000	120410000	10365000	117020000	174000000	1966900	18654000	34789000	120570000	3682600	130070000	192410000	4738900	11250000	33383000	125940000
P20795	P20795	20	20	20	Vacuolar protein sorting-associated protein 33	VPS33	sp|P20795|VPS33_YEAST Vacuolar protein sorting-associated protein 33 OS=Saccharomyces cerevisiae (strain ATCC 204508 / S288c) OX=559292 GN=VPS33 PE=1 SV=1	1	20	79.27	691	691	100540000	47213000	69108000	68097000	122180000	25122000	41183000	68716000	42674000	66138000	66655000	125710000	50425000	7528900	104640000	33288000	63142000	53692000	105410000	44613000	27488000	98955000	52573000	60344000	49442000	128110000	50414000	29985000	101440000	49332000	84428000	57867000	121450000	58578000	5706800	115430000	51990000
P20967	P20967	47	47	47	2-oxoglutarate dehydrogenase, mitochondrial	KGD1	sp|P20967|ODO1_YEAST 2-oxoglutarate dehydrogenase, mitochondrial OS=Saccharomyces cerevisiae (strain ATCC 204508 / S288c) OX=559292 GN=KGD1 PE=1 SV=2	1	47	114.41	1014	1014	1402200	1070200000	1084900	1247100000	366530000	0	483950	1165300	1051200000	0	1219100000	342230000	0	0	4198400	1136700000	3150600	1475100000	369880000	0	0	3590800	977380000	1391600	1146700000	335270000	0	0	941280	1076700000	0	1278900000	448970000	0	0	6526100	854740000
P21147	P21147	21	21	21	Acyl-CoA desaturase 1	OLE1	sp|P21147|ACO1_YEAST Acyl-CoA desaturase 1 OS=Saccharomyces cerevisiae (strain ATCC 204508 / S288c) OX=559292 GN=OLE1 PE=1 SV=2	1	21	58.402	510	510	836930000	1136700000	252830000	1501400000	1965700000	15329000	0	845550000	1182500000	303980000	1315500000	1782500000	11379000	0	983410000	1165000000	286340000	1174300000	1588900000	13308000	0	921590000	998210000	305570000	1090700000	1651500000	11602000	0	1129100000	1144800000	444240000	1201100000	1960600000	32991000	0	1087400000	1068000000
P21182	P21182	18	18	18	S-adenosylmethionine decarboxylase proenzyme;S-adenosylmethionine decarboxylase alpha chain;S-adenosylmethionine decarboxylase beta chain	SPE2	sp|P21182|DCAM_YEAST S-adenosylmethionine decarboxylase proenzyme OS=Saccharomyces cerevisiae (strain ATCC 204508 / S288c) OX=559292 GN=SPE2 PE=1 SV=1	1	18	46.232	396	396	65206000	53158000	57456000	51324000	52153000	0	202500000	58012000	18876000	50401000	45436000	57309000	3202600	207880000	47594000	46331000	39999000	58269000	65066000	7659400	193350000	50868000	43303000	50060000	58232000	40087000	0	178170000	62184000	52166000	54974000	48449000	45926000	5108700	201860000	44641000	59515000
P21192	P21192	17	17	17	Metallothionein expression activator	ACE2	sp|P21192|ACE2_YEAST Metallothionein expression activator OS=Saccharomyces cerevisiae (strain ATCC 204508 / S288c) OX=559292 GN=ACE2 PE=1 SV=1	1	17	86.633	770	770	29675000	91623000	94180000	102370000	96987000	112100000	0	75309000	111130000	28328000	130730000	79166000	0	0	126390000	116410000	228680000	117660000	72146000	112490000	8346800	71133000	101690000	36005000	91042000	81365000	0	0	42560000	97531000	43173000	87338000	76182000	51087000	0	51276000	41521000
P21242	P21242	12	12	12	Probable proteasome subunit alpha type-7	PRE10	sp|P21242|PSA7_YEAST Probable proteasome subunit alpha type-7 OS=Saccharomyces cerevisiae (strain ATCC 204508 / S288c) OX=559292 GN=PRE10 PE=1 SV=2	1	12	31.536	288	288	162470000	240500000	164420000	199080000	155910000	154970000	320610000	168100000	214810000	160410000	179990000	166000000	142010000	339410000	133440000	222410000	166110000	180530000	160870000	167570000	299180000	149550000	212410000	153110000	174210000	157000000	134720000	285090000	151500000	226890000	159720000	174130000	150310000	162890000	286140000	148190000	242910000
P21243	P21243	19	19	19	Proteasome subunit alpha type-1	SCL1	sp|P21243|PSA1_YEAST Proteasome subunit alpha type-1 OS=Saccharomyces cerevisiae (strain ATCC 204508 / S288c) OX=559292 GN=SCL1 PE=1 SV=1	1	19	28.001	252	252	92198000	161800000	91412000	145330000	111730000	88355000	246200000	106200000	175520000	97350000	123610000	115560000	91924000	259640000	76497000	159780000	86929000	135060000	124320000	109990000	238080000	95564000	152040000	101400000	131840000	123910000	103990000	245890000	103300000	172050000	88772000	139450000	119070000	120920000	250210000	104320000	199590000
P21264	P21264	34	34	34	Phosphoribosylaminoimidazole carboxylase	ADE2	sp|P21264|PUR6_YEAST Phosphoribosylaminoimidazole carboxylase OS=Saccharomyces cerevisiae (strain ATCC 204508 / S288c) OX=559292 GN=ADE2 PE=1 SV=1	1	34	62.339	571	571	88410000	89387000	83469000	75928000	63335000	21949000	278500000	81262000	69094000	82056000	62881000	53585000	23319000	260350000	67843000	83167000	70285000	78459000	65409000	13600000	250420000	74197000	70046000	74921000	77111000	59410000	20175000	241880000	77655000	79494000	67628000	71338000	55324000	29198000	233610000	74916000	85994000
P21268	P21268	6	6	6	Cyclin-dependent kinase inhibitor FAR1	FAR1	sp|P21268|FAR1_YEAST Cyclin-dependent kinase inhibitor FAR1 OS=Saccharomyces cerevisiae (strain ATCC 204508 / S288c) OX=559292 GN=FAR1 PE=1 SV=2	1	6	94.571	830	830	0	0	0	0	0	0	0	0	0	0	0	0	0	0	0	0	0	0	0	0	0	0	0	0	0	0	0	0	9561300	0	0	0	0	0	0	0	0
P21269-2;P21269	P21269-2;P21269	24;23	24;23	2;1	CCA tRNA nucleotidyltransferase, mitochondrial	CCA1	sp|P21269-2|CCA1_YEAST Isoform Cytoplasmic+nuclear 1 of CCA tRNA nucleotidyltransferase, mitochondrial OS=Saccharomyces cerevisiae (strain ATCC 204508 / S288c) OX=559292 GN=CCA1;sp|P21269|CCA1_YEAST CCA tRNA nucleotidyltransferase, mitochondrial OS=Sacchar	2	24	61.469	537	537;546	65874000	123770000	50734000	172400000	70278000	0	170720000	44867000	87083000	48179000	117790000	65821000	0	173870000	51901000	122430000	35691000	146240000	77176000	0	179340000	53466000	115930000	48521000	113790000	71454000	11030000	181810000	36592000	98140000	34817000	117330000	43734000	7550000	170010000	50859000	117740000
P21269-3	P21269-3	23	1	1	CCA tRNA nucleotidyltransferase, mitochondrial	CCA1	sp|P21269-3|CCA1_YEAST Isoform Cytoplasmic+nuclear 2 of CCA tRNA nucleotidyltransferase, mitochondrial OS=Saccharomyces cerevisiae (strain ATCC 204508 / S288c) OX=559292 GN=CCA1	1	23	60.637	529	529	0	0	0	0	0	0	0	0	0	0	0	0	0	22789000	0	0	0	0	0	0	0	0	0	0	0	0	0	20414000	0	0	0	0	0	0	18197000	0	0
P21304	P21304	30	30	30	Periodic tryptophan protein 1	PWP1	sp|P21304|PWP1_YEAST Periodic tryptophan protein 1 OS=Saccharomyces cerevisiae (strain ATCC 204508 / S288c) OX=559292 GN=PWP1 PE=1 SV=1	1	30	63.803	576	576	159090000	145670000	238910000	107900000	106180000	441660000	224240000	167830000	146850000	248850000	115010000	116640000	523540000	215780000	155310000	116670000	242240000	98075000	117360000	397620000	184750000	159280000	117480000	232440000	105440000	115840000	434430000	188610000	142080000	125310000	207360000	93334000	86888000	473350000	192830000	145640000	111120000
P21306	P21306	4	4	4	ATP synthase subunit epsilon, mitochondrial	ATP15	sp|P21306|ATP5E_YEAST ATP synthase subunit epsilon, mitochondrial OS=Saccharomyces cerevisiae (strain ATCC 204508 / S288c) OX=559292 GN=ATP15 PE=1 SV=2	1	4	6.7425	62	62	8040400	1039300000	0	1584200000	400460000	0	0	0	1433800000	0	1283200000	381740000	0	0	13381000	1462200000	0	1708600000	554240000	0	0	10166000	1081200000	0	1298300000	321760000	0	0	0	1130800000	0	1445100000	488800000	0	0	0	899940000
P21339	P21339	39	39	39	Morphogenesis-related protein MSB1	MSB1	sp|P21339|MSB1_YEAST Morphogenesis-related protein MSB1 OS=Saccharomyces cerevisiae (strain ATCC 204508 / S288c) OX=559292 GN=MSB1 PE=1 SV=1	1	39	129.97	1137	1137	66705000	33229000	53031000	24294000	51172000	43155000	2824300	67054000	34021000	54029000	29757000	56824000	48655000	2201800	70127000	35403000	61681000	33848000	38577000	41708000	1168100	75898000	39187000	58613000	29417000	44807000	58917000	909440	75101000	37867000	72197000	10063000	43597000	50968000	5915700	74885000	30845000
P21372	P21372	7	7	7	Pre-mRNA-processing ATP-dependent RNA helicase PRP5	PRP5	sp|P21372|PRP5_YEAST Pre-mRNA-processing ATP-dependent RNA helicase PRP5 OS=Saccharomyces cerevisiae (strain ATCC 204508 / S288c) OX=559292 GN=PRP5 PE=1 SV=1	1	7	96.358	849	849	20333000	0	0	0	0	52079000	18850000	33382000	0	0	0	0	0	27300000	0	0	28730000	0	0	51054000	0	0	0	0	0	0	64352000	0	0	0	0	0	0	41770000	0	21030000	0
P21373	P21373	19	19	19	NAD(+) kinase	UTR1	sp|P21373|UTR1_YEAST NAD(+) kinase OS=Saccharomyces cerevisiae (strain ATCC 204508 / S288c) OX=559292 GN=UTR1 PE=1 SV=2	1	19	59.469	530	530	36972000	0	48522000	4909800	24235000	85510000	13075000	35191000	0	52553000	0	17429000	71010000	5821500	37040000	0	59071000	0	13201000	63417000	23477000	36139000	4489800	45990000	0	24385000	95614000	9701300	41496000	5005000	46813000	0	19900000	76122000	23150000	34727000	0
P21374	P21374	8	8	8	Pre-mRNA-splicing factor ISY1	ISY1	sp|P21374|ISY1_YEAST Pre-mRNA-splicing factor ISY1 OS=Saccharomyces cerevisiae (strain ATCC 204508 / S288c) OX=559292 GN=ISY1 PE=1 SV=2	1	8	28.023	235	235	9306400	8630100	18217000	0	8196600	27463000	6918700	14701000	11029000	17603000	0	13035000	29178000	0	12270000	8609300	21992000	9619300	11028000	25911000	9776000	12971000	0	21307000	0	0	38769000	5877500	18253000	12077000	17781000	9596600	11414000	27007000	8844000	14177000	11570000
P21375	P21375	26	26	26	Fumarate reductase 2	OSM1	sp|P21375|OSM1_YEAST Fumarate reductase 2 OS=Saccharomyces cerevisiae (strain ATCC 204508 / S288c) OX=559292 GN=OSM1 PE=1 SV=3	1	26	55.064	501	501	124170000	202200000	68356000	226290000	237680000	8815700	0	133490000	196770000	63634000	180900000	239710000	4056600	0	143740000	205610000	76104000	233560000	211990000	18522000	0	135440000	189830000	71647000	193370000	240410000	2113600	0	170490000	178780000	94755000	212570000	248710000	20918000	0	165050000	169850000
P21524	P21524	44	44	33	Ribonucleoside-diphosphate reductase large chain 1	RNR1	sp|P21524|RIR1_YEAST Ribonucleoside-diphosphate reductase large chain 1 OS=Saccharomyces cerevisiae (strain ATCC 204508 / S288c) OX=559292 GN=RNR1 PE=1 SV=2	1	44	99.56	888	888	192410000	139760000	213530000	111600000	145550000	273860000	254950000	190360000	128890000	213680000	125040000	151450000	308320000	254500000	197240000	143160000	234750000	125760000	173570000	248380000	259740000	193530000	146250000	256950000	124510000	138210000	313940000	272650000	198490000	136580000	246390000	130600000	148330000	299860000	246590000	181790000	141630000
P21538	P21538	36	36	34	DNA-binding protein REB1	REB1	sp|P21538|REB1_YEAST DNA-binding protein REB1 OS=Saccharomyces cerevisiae (strain ATCC 204508 / S288c) OX=559292 GN=REB1 PE=1 SV=2	1	36	91.873	810	810	137620000	184100000	129780000	167490000	146560000	117500000	68313000	101220000	207980000	62448000	170090000	128690000	8129500	56963000	186310000	167890000	214860000	120660000	178180000	173620000	61528000	135320000	196610000	122750000	164750000	168490000	38655000	56666000	131900000	197840000	124810000	169860000	160300000	156620000	55949000	111650000	195700000
P21560	P21560	24	24	24	Protein CBP3, mitochondrial	CBP3	sp|P21560|CBP3_YEAST Protein CBP3, mitochondrial OS=Saccharomyces cerevisiae (strain ATCC 204508 / S288c) OX=559292 GN=CBP3 PE=1 SV=1	1	24	39.083	335	335	0	212830000	0	381600000	108780000	0	0	0	298780000	0	304250000	107540000	0	1121300	0	238710000	0	269710000	86896000	0	0	0	238000000	16669000	364630000	67148000	0	0	0	240550000	0	293700000	110310000	0	0	958120	291540000
P21576	P21576	63	63	62	Vacuolar protein sorting-associated protein 1	VPS1	sp|P21576|VPS1_YEAST Vacuolar protein sorting-associated protein 1 OS=Saccharomyces cerevisiae (strain ATCC 204508 / S288c) OX=559292 GN=VPS1 PE=1 SV=2	1	63	78.736	704	704	1597800000	555210000	1804400000	591390000	874860000	1087100000	97504000	1592200000	598160000	1962000000	625040000	880130000	1074900000	112100000	1664600000	597200000	1972200000	636710000	928350000	1077200000	98606000	1740300000	609920000	2062300000	631540000	1019700000	1030500000	95161000	1538600000	575790000	2081300000	584800000	937560000	1242200000	103620000	1613700000	557290000
P21592	P21592	5	5	5	Protoheme IX farnesyltransferase, mitochondrial	COX10	sp|P21592|COX10_YEAST Protoheme IX farnesyltransferase, mitochondrial OS=Saccharomyces cerevisiae (strain ATCC 204508 / S288c) OX=559292 GN=COX10 PE=3 SV=1	1	5	52.147	462	462	0	55142000	0	48400000	14037000	0	0	0	40509000	0	45771000	14387000	0	0	0	53422000	0	63760000	22597000	0	0	0	53219000	0	48749000	12964000	0	0	0	48567000	0	76522000	25255000	0	0	0	44438000
P21657	P21657	12	12	12	Transcriptional activator protein DAL81	DAL81	sp|P21657|DAL81_YEAST Transcriptional activator protein DAL81 OS=Saccharomyces cerevisiae (strain ATCC 204508 / S288c) OX=559292 GN=DAL81 PE=1 SV=3	1	12	109.17	970	970	26660000	44043000	37341000	2815100	26293000	55105000	10118000	25400000	22932000	30583000	10272000	0	45215000	0	31417000	17009000	35207000	15425000	26466000	78603000	9877300	17584000	31495000	28296000	28677000	12119000	93590000	7361900	21596000	28444000	29595000	0	21894000	36359000	13429000	23754000	40455000
P21672	P21672	14	3	3	Ribonucleoside-diphosphate reductase large chain 2	RNR3	sp|P21672|RIR3_YEAST Ribonucleoside-diphosphate reductase large chain 2 OS=Saccharomyces cerevisiae (strain ATCC 204508 / S288c) OX=559292 GN=RNR3 PE=1 SV=4	1	14	97.514	869	869	0	0	0	0	0	0	0	0	19553000	0	0	28224000	0	0	0	0	0	0	0	0	0	0	0	0	0	24836000	0	0	17779000	0	0	0	20642000	0	0	0	0
P21691	P21691	4	4	4	Regulatory protein SIR1	SIR1	sp|P21691|SIR1_YEAST Regulatory protein SIR1 OS=Saccharomyces cerevisiae (strain ATCC 204508 / S288c) OX=559292 GN=SIR1 PE=1 SV=2	1	4	76.932	654	654	0	0	15838000	4286800	12451000	43640000	0	9115500	0	0	6504300	8685900	0	0	8028800	0	11651000	0	8804600	0	0	9586200	0	20951000	0	11305000	0	0	9025700	0	25590000	4542400	9986900	0	0	7342200	0
P21734	P21734	12	12	12	Ubiquitin-conjugating enzyme E2 1	UBC1	sp|P21734|UBC1_YEAST Ubiquitin-conjugating enzyme E2 1 OS=Saccharomyces cerevisiae (strain ATCC 204508 / S288c) OX=559292 GN=UBC1 PE=1 SV=1	1	12	24.178	215	215	66265000	58233000	65880000	76049000	59091000	27483000	190730000	82735000	56866000	74699000	68744000	66447000	36070000	205980000	66982000	65860000	72127000	70828000	87387000	37179000	199880000	74900000	54465000	81691000	58842000	67123000	31990000	176710000	80920000	59449000	74193000	49384000	59917000	36784000	206800000	82871000	71141000
P21771	P21771	18	18	18	37S ribosomal protein S28, mitochondrial	MRPS28	sp|P21771|RT28_YEAST 37S ribosomal protein S28, mitochondrial OS=Saccharomyces cerevisiae (strain ATCC 204508 / S288c) OX=559292 GN=MRPS28 PE=1 SV=1	1	18	33.057	286	286	0	215190000	0	276110000	76831000	0	0	0	213590000	0	269060000	73834000	0	0	0	225730000	0	290730000	75946000	0	0	0	221640000	0	271600000	80975000	0	0	0	224770000	0	299860000	117130000	0	0	0	220730000
P21801	P21801	18	18	18	Succinate dehydrogenase [ubiquinone] iron-sulfur subunit, mitochondrial	SDH2	sp|P21801|SDHB_YEAST Succinate dehydrogenase [ubiquinone] iron-sulfur subunit, mitochondrial OS=Saccharomyces cerevisiae (strain ATCC 204508 / S288c) OX=559292 GN=SDH2 PE=1 SV=1	1	18	30.231	266	266	0	449060000	0	478930000	139490000	0	0	0	457960000	0	516840000	127540000	0	0	0	509670000	0	564570000	160370000	0	0	0	438320000	0	485000000	150360000	0	0	0	433300000	0	525550000	189170000	0	0	0	361140000
P21825	P21825	14	14	14	Translocation protein SEC62	SEC62	sp|P21825|SEC62_YEAST Translocation protein SEC62 OS=Saccharomyces cerevisiae (strain ATCC 204508 / S288c) OX=559292 GN=SEC62 PE=1 SV=2	1	14	31.346	274	274	379220000	668830000	106760000	826120000	672150000	7311600	0	412680000	683830000	92530000	758680000	797130000	5634900	0	393710000	487850000	115660000	601410000	562870000	0	0	416100000	407120000	110730000	526150000	590790000	0	0	458150000	520000000	169580000	551770000	682680000	0	0	540040000	568970000
P21827	P21827	19	19	19	Guanine nucleotide exchange factor SRM1	SRM1	sp|P21827|RCC1_YEAST Guanine nucleotide exchange factor SRM1 OS=Saccharomyces cerevisiae (strain ATCC 204508 / S288c) OX=559292 GN=SRM1 PE=1 SV=1	1	19	53.013	482	482	236360000	287580000	268620000	332730000	233130000	410600000	85141000	180780000	306000000	167440000	346850000	220580000	286120000	104740000	317180000	211700000	431290000	224370000	229550000	563370000	81307000	242130000	262220000	273100000	295320000	277090000	330760000	111720000	273650000	259700000	356590000	314640000	269120000	489620000	80642000	212110000	283290000
P21951	P21951	91	91	91	DNA polymerase epsilon catalytic subunit A	POL2	sp|P21951|DPOE_YEAST DNA polymerase epsilon catalytic subunit A OS=Saccharomyces cerevisiae (strain ATCC 204508 / S288c) OX=559292 GN=POL2 PE=1 SV=1	1	91	255.67	2222	2222	227390000	37619000	233070000	50069000	165050000	162820000	11078000	204440000	30122000	222350000	75820000	177400000	167140000	6178800	230450000	25286000	255030000	17313000	134550000	174420000	9202200	258380000	16385000	262350000	56553000	176790000	144760000	8150700	197390000	20503000	241130000	30902000	138600000	150070000	8604700	203210000	21378000
P21954	P21954	35	35	31	Isocitrate dehydrogenase [NADP], mitochondrial	IDP1	sp|P21954|IDHP_YEAST Isocitrate dehydrogenase [NADP], mitochondrial OS=Saccharomyces cerevisiae (strain ATCC 204508 / S288c) OX=559292 GN=IDP1 PE=1 SV=1	1	35	48.19	428	428	12123000	3936600000	1842700	3772300000	1241300000	7358300	1497900	14351000	3962700000	6499900	4574300000	1226400000	10269000	4646700	20924000	3921300000	2856500	5177700000	1267400000	7677700	1233800	13861000	3478700000	1580300	4012500000	1299500000	5594600	2316500	17301000	3446000000	4820100	4785000000	1510000000	20604000	595350	16191000	3217600000
P21957	P21957	24	24	24	Transcriptional repressor OPI1	OPI1	sp|P21957|OPI1_YEAST Transcriptional repressor OPI1 OS=Saccharomyces cerevisiae (strain ATCC 204508 / S288c) OX=559292 GN=OPI1 PE=1 SV=1	1	24	46.064	404	404	99549000	80249000	42572000	128210000	248920000	0	0	121240000	102840000	57825000	133030000	235590000	0	0	163300000	91158000	70043000	115280000	247240000	6507300	0	132820000	92941000	54762000	114970000	225490000	8513100	0	156610000	98275000	64315000	121630000	250070000	15088000	0	143210000	93757000
P21965	P21965	22	22	22	Protein kinase MCK1	MCK1	sp|P21965|MCK1_YEAST Protein kinase MCK1 OS=Saccharomyces cerevisiae (strain ATCC 204508 / S288c) OX=559292 GN=MCK1 PE=1 SV=1	1	22	43.135	375	375	368580000	272870000	363000000	240240000	286040000	326420000	103800000	335660000	262070000	397670000	225910000	276140000	372130000	104780000	377690000	257990000	389320000	232590000	245380000	354300000	109450000	324120000	263010000	369390000	236050000	263460000	375130000	112420000	331250000	271680000	425480000	214690000	248110000	376520000	113840000	374120000	269950000
P22007	P22007	7	7	7	Protein farnesyltransferase subunit beta	RAM1	sp|P22007|FNTB_YEAST Protein farnesyltransferase subunit beta OS=Saccharomyces cerevisiae (strain ATCC 204508 / S288c) OX=559292 GN=RAM1 PE=1 SV=2	1	7	48.189	431	431	9314800	13756000	12615000	23716000	0	0	29767000	0	9676600	13667000	0	0	0	28303000	11316000	22192000	0	0	0	0	23128000	9288200	11583000	0	12943000	0	0	22466000	0	0	0	10255000	0	0	42871000	17397000	0
P22023	P22023	49	49	49	Killer toxin-resistance protein 5	KRE5	sp|P22023|KRE5_YEAST Killer toxin-resistance protein 5 OS=Saccharomyces cerevisiae (strain ATCC 204508 / S288c) OX=559292 GN=KRE5 PE=1 SV=2	1	49	156.48	1365	1365	83294000	121690000	10941000	164790000	203620000	29394000	0	85155000	126940000	6892400	153240000	198390000	0	0	88840000	140190000	8488500	140350000	176810000	0	0	81338000	134080000	15445000	143640000	199540000	0	0	107440000	128900000	34660000	143240000	224270000	5915800	0	109850000	134670000
P22035	P22035	18	18	18	Myb-like DNA-binding protein BAS1	BAS1	sp|P22035|BAS1_YEAST Myb-like DNA-binding protein BAS1 OS=Saccharomyces cerevisiae (strain ATCC 204508 / S288c) OX=559292 GN=BAS1 PE=1 SV=1	1	18	89.603	811	811	43588000	5173600	47646000	13684000	37195000	34874000	0	42016000	4656800	27539000	11151000	44074000	10701000	0	37938000	0	38963000	0	7752200	42361000	0	30572000	0	20045000	0	20102000	6959400	0	27988000	0	33485000	0	17029000	15043000	0	33206000	0
P22082	P22082	57	54	54	Transcription regulatory protein SNF2	SNF2	sp|P22082|SNF2_YEAST Transcription regulatory protein SNF2 OS=Saccharomyces cerevisiae (strain ATCC 204508 / S288c) OX=559292 GN=SNF2 PE=1 SV=1	1	57	194.05	1703	1703	105440000	71202000	101710000	33709000	40694000	100080000	0	61575000	89858000	62560000	57271000	56439000	45148000	21299000	162430000	74690000	153200000	136460000	77884000	164840000	3501300	114580000	106010000	130320000	85392000	82639000	58712000	6215800	92701000	93982000	143660000	97975000	64528000	134520000	9081000	95166000	88250000
P22108	P22108	7	7	7	5,5-P-1,P-4-tetraphosphate phosphorylase 2	APA2	sp|P22108|APA2_YEAST Diadenosine 5,5-P1,P4-tetraphosphate phosphorylase 2 OS=Saccharomyces cerevisiae (strain ATCC 204508 / S288c) OX=559292 GN=APA2 PE=1 SV=1	1	7	36.84	325	325	0	186820000	0	22661000	0	0	152900000	0	333080000	0	15087000	0	0	149550000	0	0	0	37788000	27676000	0	181900000	0	194640000	0	26680000	53112000	0	178650000	30482000	106000000	0	0	0	0	160240000	0	66158000
P22133	P22133	12	12	12	Malate dehydrogenase, cytoplasmic	MDH2	sp|P22133|MDHC_YEAST Malate dehydrogenase, cytoplasmic OS=Saccharomyces cerevisiae (strain ATCC 204508 / S288c) OX=559292 GN=MDH2 PE=1 SV=2	1	12	40.73	377	377	91322000	103140000	68538000	122750000	86404000	59068000	48006000	101800000	112170000	76023000	102730000	96968000	72174000	46202000	93199000	86898000	72455000	88753000	82910000	59752000	35396000	97475000	96722000	64836000	84478000	85722000	54075000	36799000	139820000	87125000	107530000	94449000	75069000	55461000	34993000	124850000	82166000
P22134	P22134	4	4	4	DNA-3-methyladenine glycosylase	MAG1	sp|P22134|MAG_YEAST DNA-3-methyladenine glycosylase OS=Saccharomyces cerevisiae (strain ATCC 204508 / S288c) OX=559292 GN=MAG1 PE=1 SV=1	1	4	34.333	296	296	0	0	0	0	0	0	7260300	0	0	4033800	0	0	3804700	0	4826700	0	8533500	0	4442100	12806000	0	5320400	0	8900400	0	0	21065000	7342300	7013300	3658200	9121900	0	0	27906000	4698900	6085400	4559500
P22135	P22135	27	27	27	Protein ATP12, mitochondrial	ATP12	sp|P22135|ATP12_YEAST Protein ATP12, mitochondrial OS=Saccharomyces cerevisiae (strain ATCC 204508 / S288c) OX=559292 GN=ATP12 PE=1 SV=2	1	27	36.554	325	325	0	258610000	0	223470000	66833000	0	0	0	201880000	0	237060000	59372000	0	0	0	218780000	0	295080000	68795000	0	0	0	216240000	0	239180000	59969000	0	0	0	200770000	0	271700000	97210000	0	0	10436000	190770000
P22136	P22136	21	21	21	ATPase expression protein 2, mitochondrial	AEP2	sp|P22136|AEP2_YEAST ATPase expression protein 2, mitochondrial OS=Saccharomyces cerevisiae (strain ATCC 204508 / S288c) OX=559292 GN=AEP2 PE=1 SV=3	1	21	67.523	580	580	0	46498000	0	72093000	7386300	0	0	0	60411000	0	57990000	10069000	0	0	0	49250000	0	52163000	14001000	0	0	0	41177000	0	45947000	12257000	0	0	0	43610000	0	66370000	13344000	0	0	0	30898000
P22137	P22137	83	83	83	Clathrin heavy chain	CHC1	sp|P22137|CLH_YEAST Clathrin heavy chain OS=Saccharomyces cerevisiae (strain ATCC 204508 / S288c) OX=559292 GN=CHC1 PE=1 SV=1	1	83	187.23	1653	1653	202250000	294880000	184380000	226060000	183930000	25000000	486180000	204480000	262030000	176200000	212640000	177620000	46233000	477120000	187810000	284910000	157450000	221840000	196610000	41622000	479970000	213160000	275750000	180740000	219580000	187340000	77445000	491520000	213770000	318040000	152510000	233560000	162870000	46589000	480280000	200400000	340340000
P22138	P22138	64	64	64	DNA-directed RNA polymerase I subunit RPA135	RPA135	sp|P22138|RPA2_YEAST DNA-directed RNA polymerase I subunit RPA135 OS=Saccharomyces cerevisiae (strain ATCC 204508 / S288c) OX=559292 GN=RPA135 PE=1 SV=1	1	64	135.74	1203	1203	826890000	291800000	903110000	272880000	643900000	953210000	222130000	829650000	314030000	1020400000	324570000	673250000	1024500000	214060000	858290000	251100000	1004700000	202690000	538990000	942870000	199170000	817670000	263280000	943380000	240980000	572350000	997770000	217360000	710590000	271540000	988780000	220890000	522010000	967130000	219510000	748740000	297740000
P22139	P22139	2	2	2	DNA-directed RNA polymerases I, II, and III subunit RPABC5	RPB10	sp|P22139|RPAB5_YEAST DNA-directed RNA polymerases I, II, and III subunit RPABC5 OS=Saccharomyces cerevisiae (strain ATCC 204508 / S288c) OX=559292 GN=RPB10 PE=1 SV=2	1	2	8.2776	70	70	483420000	246000000	651150000	203810000	380960000	506430000	172710000	384680000	236820000	572500000	153310000	372290000	610250000	150900000	624790000	208090000	584590000	174880000	357540000	517320000	190370000	496840000	211890000	632830000	85210000	361340000	532780000	177820000	371580000	0	445760000	0	328300000	619720000	215730000	436010000	0
P22140	P22140	3	3	3	Choline/ethanolaminephosphotransferase 1	EPT1	sp|P22140|EPT1_YEAST Choline/ethanolaminephosphotransferase 1 OS=Saccharomyces cerevisiae (strain ATCC 204508 / S288c) OX=559292 GN=EPT1 PE=1 SV=2	1	3	44.559	391	391	323490000	96979000	277050000	137930000	228920000	61438000	0	203770000	95715000	228520000	151660000	186360000	75537000	0	279320000	131200000	211880000	108670000	230840000	0	0	378430000	83716000	186780000	73022000	219640000	63381000	0	307240000	103260000	265550000	114980000	191580000	64770000	0	357820000	79524000
P22141	P22141	9	9	9	Proteasome subunit beta type-4	PRE1	sp|P22141|PSB4_YEAST Proteasome subunit beta type-4 OS=Saccharomyces cerevisiae (strain ATCC 204508 / S288c) OX=559292 GN=PRE1 PE=1 SV=2	1	9	22.516	198	198	95763000	146220000	83688000	135730000	118500000	80444000	208190000	105620000	141230000	79046000	117100000	115030000	46457000	228970000	84163000	159150000	66575000	131490000	118600000	90134000	203010000	99943000	157020000	91998000	128270000	115240000	72894000	224940000	106790000	161610000	72081000	133890000	104190000	97164000	223080000	107720000	155500000
P22146	P22146	17	17	17	1,3-beta-glucanosyltransferase GAS1	GAS1	sp|P22146|GAS1_YEAST 1,3-beta-glucanosyltransferase GAS1 OS=Saccharomyces cerevisiae (strain ATCC 204508 / S288c) OX=559292 GN=GAS1 PE=1 SV=2	1	17	59.582	559	559	5676300000	5058600000	2278400000	5262100000	7695600000	67332000	109700000	5629300000	5156300000	2576000000	5272400000	7293200000	307200000	112660000	6324900000	5752000000	1928500000	4965700000	7142700000	208880000	107720000	5755100000	4888500000	2000700000	4589400000	6980000000	218440000	104970000	7091400000	5045900000	2717300000	4479100000	7905900000	422960000	139990000	6954100000	4843200000
P22147	P22147	98	98	98	5-3 exoribonuclease 1	XRN1	sp|P22147|XRN1_YEAST 5-3 exoribonuclease 1 OS=Saccharomyces cerevisiae (strain ATCC 204508 / S288c) OX=559292 GN=XRN1 PE=1 SV=1	1	98	175.46	1528	1528	636570000	386400000	551660000	402090000	626660000	383350000	62307000	581320000	388820000	570150000	411380000	589440000	394310000	60511000	705900000	387810000	590250000	381250000	547340000	414750000	62556000	708910000	419800000	598250000	410830000	611070000	443030000	65501000	681040000	388820000	712090000	348100000	577140000	470080000	69024000	707960000	369060000
P22148	P22148	10	10	10	Protein MSN1	MSN1	sp|P22148|MSN1_YEAST Protein MSN1 OS=Saccharomyces cerevisiae (strain ATCC 204508 / S288c) OX=559292 GN=MSN1 PE=1 SV=2	1	10	43.06	382	382	15999000	32945000	11931000	30507000	23519000	0	0	5000300	16419000	4008800	27543000	21621000	0	0	37708000	27487000	42832000	10473000	30645000	34022000	0	24949000	30587000	16567000	33009000	26698000	0	0	39975000	32222000	28021000	30729000	39596000	13254000	0	27189000	30552000
P22149	P22149	8	8	8	Iron-regulated transcriptional activator AFT1	AFT1	sp|P22149|AFT1_YEAST Iron-regulated transcriptional activator AFT1 OS=Saccharomyces cerevisiae (strain ATCC 204508 / S288c) OX=559292 GN=AFT1 PE=1 SV=2	1	8	77.682	690	690	26284000	16529000	37313000	36613000	22746000	52475000	0	27053000	27410000	0	31347000	37308000	38310000	0	27025000	0	35881000	69556000	17049000	66725000	0	37097000	19487000	32449000	0	30065000	28052000	0	40962000	0	50698000	0	28401000	53246000	0	35068000	0
P22202	P22202	33	18	14	Heat shock protein SSA4	SSA4	sp|P22202|HSP74_YEAST Heat shock protein SSA4 OS=Saccharomyces cerevisiae (strain ATCC 204508 / S288c) OX=559292 GN=SSA4 PE=1 SV=3	1	33	69.65	642	642	271730000	204590000	341470000	487240000	146310000	0	179900000	288060000	887110000	311580000	163710000	150670000	0	129660000	180160000	1136700000	224120000	169350000	195970000	93971000	157750000	167190000	150890000	218950000	190680000	219340000	63254000	147300000	384760000	336290000	711160000	461500000	343320000	335740000	254590000	478350000	465400000
P22203	P22203	23	23	23	V-type proton ATPase subunit E	VMA4	sp|P22203|VATE_YEAST V-type proton ATPase subunit E OS=Saccharomyces cerevisiae (strain ATCC 204508 / S288c) OX=559292 GN=VMA4 PE=1 SV=4	1	23	26.471	233	233	626080000	547750000	400490000	609350000	874430000	136870000	780430000	599360000	444750000	326340000	609860000	837550000	144740000	720380000	632940000	514210000	345210000	542070000	900500000	168110000	696630000	629930000	486660000	400130000	545640000	1002200000	174560000	758360000	711570000	569730000	418430000	599600000	876810000	165340000	714150000	711380000	591770000
P22204	P22204	15	10	10	Cell cycle protein kinase DBF2	DBF2	sp|P22204|DBF2_YEAST Cell cycle protein kinase DBF2 OS=Saccharomyces cerevisiae (strain ATCC 204508 / S288c) OX=559292 GN=DBF2 PE=1 SV=3	1	15	66.147	572	572	76830000	44103000	62527000	52211000	74657000	50678000	17671000	63154000	38417000	63714000	42437000	74723000	55274000	21981000	74788000	39652000	72373000	39287000	71544000	59226000	14605000	78012000	41116000	78024000	42438000	75636000	70508000	0	82415000	43502000	88107000	54782000	77765000	68167000	0	95950000	50172000
P22209	P22209	16	16	16	Serine/threonine-protein kinase KIN3	KIN3	sp|P22209|KIN3_YEAST Serine/threonine-protein kinase KIN3 OS=Saccharomyces cerevisiae (strain ATCC 204508 / S288c) OX=559292 GN=KIN3 PE=3 SV=2	1	16	51.203	435	435	406200000	102520000	316730000	169500000	310170000	1001200000	0	340900000	85210000	696670000	77378000	255700000	434460000	0	424520000	73399000	334840000	142590000	298050000	1033100000	0	350960000	114950000	350220000	156220000	277250000	234060000	0	377980000	141910000	431730000	161120000	282740000	259820000	0	343150000	134950000
P22211	P22211	24	24	24	Nitrogen permease reactivator protein	NPR1	sp|P22211|NPR1_YEAST Nitrogen permease reactivator protein OS=Saccharomyces cerevisiae (strain ATCC 204508 / S288c) OX=559292 GN=NPR1 PE=1 SV=2	1	24	85.989	790	790	245710000	67693000	179700000	138510000	299390000	128980000	34322000	270660000	85886000	184330000	143390000	320390000	138030000	39370000	242020000	61819000	188200000	107570000	296040000	117100000	35277000	272570000	70814000	189940000	106690000	321130000	138610000	36874000	248480000	77223000	213990000	115310000	289230000	126990000	31048000	291110000	70876000
P22213	P22213	35	35	35	Protein SLY1	SLY1	sp|P22213|SLY1_YEAST Protein SLY1 OS=Saccharomyces cerevisiae (strain ATCC 204508 / S288c) OX=559292 GN=SLY1 PE=1 SV=1	1	35	74.678	666	666	174960000	241190000	120740000	194720000	237370000	46958000	38724000	199630000	227010000	125430000	207150000	228020000	50086000	37435000	184960000	240470000	130880000	206890000	205620000	41802000	37079000	190550000	220910000	152540000	205050000	219230000	58305000	38924000	207880000	208160000	169830000	191510000	226080000	63954000	43695000	192580000	200950000
P22214	P22214	10	10	10	Protein transport protein SEC22	SEC22	sp|P22214|SEC22_YEAST Protein transport protein SEC22 OS=Saccharomyces cerevisiae (strain ATCC 204508 / S288c) OX=559292 GN=SEC22 PE=1 SV=1	1	10	25.057	214	214	465160000	401450000	569090000	352230000	435540000	300450000	12767000	485160000	371750000	558110000	424310000	469090000	400300000	20455000	447780000	395730000	640100000	395140000	350630000	266010000	7169400	472500000	368660000	540590000	375420000	430340000	388010000	20249000	485650000	383260000	671100000	361550000	475820000	438550000	27302000	513640000	321380000
P22215	P22215	9	9	9	Uncharacterized transporter SLY41	SLY41	sp|P22215|SLY41_YEAST Uncharacterized transporter SLY41 OS=Saccharomyces cerevisiae (strain ATCC 204508 / S288c) OX=559292 GN=SLY41 PE=1 SV=2	1	9	50.902	453	453	49234000	34295000	48699000	43875000	80547000	0	0	29809000	23426000	37772000	27854000	38158000	21564000	0	48533000	42786000	39689000	40234000	43677000	21101000	0	35872000	47224000	63292000	38455000	21033000	11747000	0	74700000	29992000	55012000	45689000	50982000	26001000	0	54940000	0
P22216	P22216	9	9	9	Serine/threonine-protein kinase RAD53	RAD53	sp|P22216|RAD53_YEAST Serine/threonine-protein kinase RAD53 OS=Saccharomyces cerevisiae (strain ATCC 204508 / S288c) OX=559292 GN=RAD53 PE=1 SV=1	1	9	91.961	821	821	10996000	0	0	0	0	0	15938000	0	0	0	0	0	0	18114000	0	0	6906000	0	0	0	19244000	0	0	0	0	0	0	16081000	0	0	12834000	0	0	0	15796000	0	0
P22217	P22217	9	9	7	Thioredoxin-1	TRX1	sp|P22217|TRX1_YEAST Thioredoxin-1 OS=Saccharomyces cerevisiae (strain ATCC 204508 / S288c) OX=559292 GN=TRX1 PE=1 SV=3	1	9	11.235	103	103	806560000	614700000	768430000	661600000	747020000	201290000	2033600000	847140000	578850000	704860000	636450000	693250000	332070000	2071800000	613880000	599640000	661290000	640920000	679920000	337590000	1693200000	807610000	491660000	725240000	587950000	579560000	351590000	1866000000	838010000	563750000	666990000	625540000	577980000	289170000	1840500000	1016800000	850760000
P22219	P22219	40	40	40	Serine/threonine-protein kinase VPS15	VPS15	sp|P22219|VPS15_YEAST Serine/threonine-protein kinase VPS15 OS=Saccharomyces cerevisiae (strain ATCC 204508 / S288c) OX=559292 GN=VPS15 PE=1 SV=4	1	40	166.37	1454	1454	92266000	51540000	38716000	60601000	126290000	0	6261300	59790000	50905000	37757000	76069000	113340000	0	9367400	109900000	54329000	23373000	74994000	111660000	6582900	18989000	55523000	36127000	39266000	45469000	121980000	57266000	13653000	57897000	31609000	7977500	54430000	183040000	42097000	13577000	90247000	25138000
P22224	P22224	28	28	28	Exocyst complex component SEC15	SEC15	sp|P22224|SEC15_YEAST Exocyst complex component SEC15 OS=Saccharomyces cerevisiae (strain ATCC 204508 / S288c) OX=559292 GN=SEC15 PE=1 SV=2	1	28	105.06	910	910	56116000	21875000	42861000	38379000	48778000	31587000	27147000	53278000	44810000	41028000	24303000	33908000	49518000	14578000	60432000	22955000	41714000	24668000	42077000	52037000	19883000	59236000	30878000	46273000	15516000	37490000	52878000	22943000	70219000	42067000	48429000	30987000	43192000	51281000	26441000	60414000	40044000
P22276	P22276	57	57	57	DNA-directed RNA polymerase III subunit RPC2	RET1	sp|P22276|RPC2_YEAST DNA-directed RNA polymerase III subunit RPC2 OS=Saccharomyces cerevisiae (strain ATCC 204508 / S288c) OX=559292 GN=RET1 PE=1 SV=2	1	57	129.46	1149	1149	202430000	125290000	225650000	96852000	136810000	253770000	64460000	196200000	120330000	203420000	110310000	152360000	203770000	73295000	210340000	110500000	260070000	82578000	126640000	257480000	62758000	199810000	119780000	234420000	92994000	148100000	197070000	68802000	189900000	114310000	249730000	96773000	143730000	248690000	62586000	179870000	122500000
P22289	P22289	4	4	4	Cytochrome b-c1 complex subunit 9	QCR9	sp|P22289|QCR9_YEAST Cytochrome b-c1 complex subunit 9, mitochondrial OS=Saccharomyces cerevisiae (strain ATCC 204508 / S288c) OX=559292 GN=QCR9 PE=1 SV=2	1	4	7.4763	66	66	0	376800000	0	431370000	114420000	0	0	0	330420000	0	382340000	114150000	0	0	5748700	398890000	0	460400000	135350000	0	0	6037800	408360000	0	356370000	123950000	0	0	0	522210000	0	592630000	213540000	0	0	0	485940000
P22336	P22336	35	35	35	Replication factor A protein 1	RFA1	sp|P22336|RFA1_YEAST Replication factor A protein 1 OS=Saccharomyces cerevisiae (strain ATCC 204508 / S288c) OX=559292 GN=RFA1 PE=1 SV=1	1	35	70.347	621	621	130520000	93236000	126930000	108280000	94545000	104730000	127910000	122040000	96832000	117000000	88786000	97175000	85568000	123020000	152110000	95978000	173110000	87107000	108580000	147720000	111820000	133190000	99674000	135860000	97987000	107730000	113350000	116310000	137920000	96786000	162950000	93844000	111040000	128560000	117770000	138610000	93173000
P22353	P22353	14	14	14	54S ribosomal protein L8, mitochondrial	MRPL8	sp|P22353|RM08_YEAST 54S ribosomal protein L8, mitochondrial OS=Saccharomyces cerevisiae (strain ATCC 204508 / S288c) OX=559292 GN=MRPL8 PE=1 SV=4	1	14	26.945	238	238	0	366130000	0	438840000	155410000	0	0	0	402030000	0	497170000	153620000	0	0	0	366040000	0	562940000	150180000	0	0	0	321540000	0	508010000	183450000	0	0	0	375140000	0	485130000	209790000	0	0	0	390770000
[truncated: 3,925 more rows]
[truncated: 51 more columns]
