# Supplementary material for: Dynamic Organellar Mapping in yeast reveals extensive protein localization changes during ER stress
Source: Nat Commun. 2025 Dec 2;16:10842. doi: 10.1038/s41467-025-66946-8 (PMC12672650; doi:10.1038/s41467-025-66946-8)
Supplement: Supplementary file 19 — Source Data [file 41467_2025_66946_MOESM19_ESM.xlsx]

## Sheet: Contents
	Source data for Dynamic Organellar Mapping in yeast reveals extensive protein localization changes during ER stress
	This file contains all numerical data and original scans used to generate the figures in this paper.
	Figure 1b. Principal component analysis (PCA) plot of steady-state organellar mapping data from unperturbed yeast.
	Figure 1c. Number of organelle predictions derived from steady-state maps with high, medium or low confidence.
	Figure 2a. Volcano plots of full proteomes showing log2 fold abundance changes upon DTT or tunicamycin treatment.
	Figure 2b. Number of differentially expressed proteins upon DTT treatment, tunicamycin treatment, or both (shared hits).
	Figure 2c. Abundance changes upon DTT or tunicamycin treatment (in log2 fold change).
	Figure 2d. Direction of change of shared hits and proteins that qualified as hits in only one stress condition (unique hits).
	Figure 2e. Gene ontology term enrichment analysis of DTT- and tunicamycin-treated samples versus control.
	Figure 3a. Principal component analysis (PCA) plot of control and ER stress maps.
	Figure 3c. Identification of shifting proteinsupon DTT or tunicamycin treatment by means of movement (M) and reproducibility (R) scores.
	Figure 3d. Organelle distributions of DTT and tunicamycin hits according to their steady-state localization, either as ER versus other organelles or among organelles excluding the ER.
	Figure 4a. Pie chart showing classification of predicted shifts of DTT hits, including shifts with the whole ER or nuclear envelope (NE).
	Figure 5a. Volcano plot of the % change of the cytosolic pool of ER proteins upon DTT treatment.
	Figure 5b. Cytosolic pools of lumenal ER proteins in control, DTT-treated and tunicamycin-treated cells.
	Figure 5d. PCA plot of organellar maps of control and DTT-treated cells (cytosol, ER and ribosome cluster).
	Figure 6a. PCA plot of organellar maps of control and DTT-treated cells (ER, ribosome, vacuole cluster).
	Figure 6b. Abundance profile of Prc1 and average abundance profiles of ER and vacuole marker proteins in control and DTT-treated cells.
	Figure 6e. Western blot of GFP from untreated, DTT-treated and tunicamycin (Tm)-treated cells expressing Prc1-sfGFP.
	Figure 7a. PCA plot of organellar maps of control and DTT-treated cells (ER, plasma membrane, ribosome cluster).
	Figure 7c. PCA plot of organellar maps of control and DTT-treated cells (ER, Golgi, ribosome cluster).
	Figure 8a. PCA plot of organellar maps of control and DTT-treated cells (nuclear envelope, ribosome cluster).
	Figure 8c. PCA plot of organellar maps of DTT-treated cells showing segregation of puncta-forming nucleoporins from nucleoporins that do not form cytosolic puncta.
	Figure 8f. Nuclear import assay of NLS-mNeon and BFP.
	Supplementary Figure 1a-d. Leakage of lumenal organelle proteins from the ER, mitochondria, the vacuole and the nucleus into the cytosol.
	Supplementary Figure 2a. Heatmap correlation plot of steady-state maps.
	Supplementary Figure 2b. Compartment distribution of all 5389 proteins in the reference database and of the 2971 profiled proteins.
	Supplementary Figure 2c. PCA plots of all six steady-state organellar maps obtained from untreated yeast.
	Supplementary Figure 2d. PCA loadings plot for steady-state maps.
	Supplementary Figure 2e. Performance assessment of SVM classifications for steady-state maps.
	Supplementary Figure 3a. PCA plot of all three treatments and replicates based on protein intensities from full proteome samples.
	Supplementary Figure 3b-f. Volcanos plots of full proteomes, showing abundance changes upon DTT or tunicamycin treatment.
	Supplementary Figure 4a-c Volcanos plots of full proteomes, showing abundance changes upon DTT or tunicamycin treatment.
	Supplementary Figure 5a. PCA plots of all organellar maps obtained from control, DTT-treated and tunicamycin-treated cells.
	Supplementary Figure 5b. PCA loadings plot.
	Supplementary Figure 5c. Fraction of shifting proteins with and without accompanying abundance change.
	Supplementary Figure 5d. PCA plot of organellar maps of control and DTT-treated cells (ER, nuclear envelope, ribosome cluster).
	Supplementary Figure 6a. Western blot of GFP from untreated, DTT-treated and tunicamycin (Tm)-treated cells expressing Sil1-sfGFP-HDEL.
	Supplementary Figure 6b. Quantification of ER localization of Sil1-sfGFP-HDEL and Ero1-sfGFP in control and DTT-treated cells.
	Supplementary Figure 6d. Western blot of mCherry from untreated, DTT-treated and tunicamycin (Tm)-treated cells expressing Rtn1-mCherry.
	Supplementary Figure 7c. Quantification of ER localization of Prc1-sfGFP, Atg42-sfGFP and Pep1-sfGFP in control and DTT-treated cells.
	Supplementary Figure 7d. Quantification of ER localization of Prc1-sfGFP in control and tunicamycin-treated cells.
	Supplementary Figure 7e. Quantification of ER localization of PGAL-Prc1-sfGFP inducibly expressed in otherwise untreated control cells or during DTT treatment.
	Supplementary Figure 8c. Quantification of ER localization of ss-sfGFP-Gas1 and ss-sfGFP-Gas3 in control and DTT-treated cells.
	Supplementary Figure 8f. Quantification of ER localization of Mnn5-sfGFP, Aur1-sfGFP and Mnn2-sfGFP in control and DTT-treated cells.
	Supplementary Figure 9b. Western blot of mNeonGreen from untreated and DTT-treated control, Nsp1-mNeon, Nup116-mNeon and Kap95-mNeon cells.
	Supplementary Figure 9c. Quantification of cytosolic clusters per cell formed by Nsp1, Nup116, Nup159, Nup84, Nup157 or Pom152 in untreated and DTT-treated cells.
	Supplementary Figure 9d. PCA plot of organellar maps of control and DTT-treated cells (nuclear envelope, ribosome cluster).

## Sheet: Fig. 1b
	Figure 1b. Principal component analysis (PCA) plot of steady-state organellar mapping data from unperturbed yeast.
	Gene name(s)	Protein ID(s)	Compartment	PC1	PC2
	IGO2	Q9P305	undefined	1.14845	-2.32682
	ALY2	P47029	undefined	5.84313	0.82349
	ALB1	P47019	undefined	4.15173	-4.69794
	MTC1	P47018	undefined	3.21633	-1.11299
	LSM1	P47017	undefined	-1.27759	1.85405
	AIM23	P47015	undefined	-5.99803	-3.98921
	SFH5	P47008	undefined	-1.68397	1.69399
	FPR2	P32472	undefined	-3.48735	3.58766
	SET2	P46995	undefined	3.8299	-1.16438
	ATG27	P46989	undefined	2.20708	2.27032
	CTK3	P46963	undefined	3.51076	-6.11079
	GCD11	P32481	undefined	4.01418	-4.12729
	HOG1	P32485	undefined	0.669981	3.18246
	POL31	P46957	undefined	5.51716	-0.15633
	YPP1	P46951	undefined	-3.49797	2.79614
	MYO4	P32492	undefined	3.02311	-1.64149
	FYV8	P46949	undefined	4.45603	0.091199
	TRS85	P46944	undefined	8.39847	0.253476
	ROK1	P45818	undefined	4.16431	-4.25685
	FIP1	P45976	undefined	2.39131	-0.529102
	SCD6	P45978	undefined	-0.0740751	-2.26548
	ZUO1	P32527	undefined	4.98985	-5.47436
	ECM25	P32525	undefined	6.71717	-0.855275
	PRP21	P32524	undefined	2.11309	-1.37106
	HYM1	P32464	undefined	3.1673	0.129101
	PAN1	P32521	undefined	2.51353	-0.529219
	CBF2	P32504	undefined	5.27599	1.27538
	STU2	P46675	undefined	1.29816	-2.94058
	GCD6	P32501	undefined	2.06884	-3.05164
	AIP1	P46680	undefined	-0.833923	1.6295
	APL6	P46682	undefined	3.71112	-2.73471
	NIP1	P32497	undefined	2.93333	-4.13499
	SAC3	P46674	undefined	-5.07118	6.35337
	IML2	P47031	undefined	0.738128	2.67899
	BNA3	P47039	undefined	-9.28063	-2.94694
	MTR4	P47047	undefined	3.96642	-4.5323
	CSN12	P47130	undefined	2.66417	2.94127
	JSN1	P47135	undefined	0.687457	2.45631
	SRP21	P32342	undefined	-0.65373	0.974283
	ILM1	P47155	undefined	-3.56387	5.33602
	HMX1	P32339	undefined	-2.70078	5.39093
	RME1	P32338	undefined	-0.848841	2.28846
	IMP2'	P32351	undefined	1.57787	-0.601155
	PSE1	P32337	undefined	-1.75759	2.51442
	FAA4	P47912	undefined	-0.578449	0.780667
	GPC1	P48236	undefined	-3.58607	3.55578
	MTR3	P48240	undefined	4.34471	-4.85572
	ASK10	P48361	undefined	7.52198	1.12782
	DBF20	P32328	undefined	2.1791	1.90389
	EFT1/EFT2	P32324	undefined	4.42791	-5.25742
	ENT3	P47160	undefined	3.01431	-0.794429
	CDC5	P32562	undefined	-1.20357	11.2228
	ERG2	P32352	undefined	-4.01783	3.57035
	IRE1	P32361	undefined	-0.397454	0.731722
	APE2	P32454	undefined	-5.00447	-1.01374
	P47048	P47048	undefined	0.99976	5.24538
	RTT101	P47050	undefined	6.90519	-1.90402
	VPS53	P47061	undefined	7.609	0.564467
	ASF1	P32447	undefined	0.0864687	0.651812
	BBC1	P47068	undefined	-0.673317	3.26109
	ACF4	P47129	undefined	5.91314	0.334687
	TMA22	P47089	undefined	2.67605	-3.65924
	ARP2	P32381	undefined	2.00412	-2.21992
	SPC110	P32380	undefined	-2.8866	8.04248
	CPR7	P47103	undefined	0.0762974	-0.128299
	TAH11	P47112	undefined	2.26021	-0.75642
	ARP3	P47117	undefined	1.7214	-2.2882
	SMY1	P32364	undefined	6.33908	-1.59841
	TY1B-JR2	P47100	undefined	3.3879	0.524147
	MHP1	P43638	undefined	1.63599	4.40494
	ALK1	P43633	undefined	5.16934	0.597893
	RET2	P43621	undefined	1.26148	-1.60382
	BNI1	P41832	undefined	2.87942	3.3815
	TFG2	P41896	undefined	-0.186474	-1.80896
	GPD2	P41911	undefined	-0.600821	-1.05427
	YRB1	P41920	undefined	1.90269	-0.524845
	GSP1	P32835	undefined	0.553077	0.0756355
	GLR1	P41921	undefined	1.33374	-3.51069
	PTM1	P32857	undefined	7.32284	0.78553
	GYP6	P32806	undefined	7.3549	-3.81621
	EMP24	P32803	undefined	-0.431523	1.71424
	EMP70	P32802	undefined	6.90929	1.53257
	VNX1	P42839	undefined	-2.72207	6.2455
	P42840	P42840	undefined	-2.99415	3.25635
	AFG2	P32794	undefined	4.36092	-4.98461
	SLA1	P32790	undefined	2.33306	-1.13308
	LEM3	P42838	undefined	2.5222	2.19124
	ABD1	P32783	undefined	3.49573	-3.40529
	BAP3	P41815	undefined	4.07851	2.52183
	FKH2	P41813	undefined	1.09841	1.44317
	VTH2;VTH1	P40890;P40438	undefined	4.41885	2.38519
	REE1	P40893	undefined	-0.569441	3.25816
	GTS1	P40956	undefined	2.38094	-2.70753
	CDC1	P40986	undefined	5.74191	1.02388
	FET4	P40988	undefined	-0.872966	2.70508
	LST8	P41318	undefined	-0.877669	4.06716
	UGP1	P32861	undefined	6.29992	0.0366453
	BUD6	P41697	undefined	4.39139	0.547521
	SEC26	P41810	undefined	2.53309	-1.27231
	DRS1	P32892	undefined	3.9651	-5.25367
	SEC27	P41811	undefined	2.18647	-1.15099
	POP1	P41812	undefined	5.76173	-6.33419
	BEM3	P32873	undefined	0.657846	1.59348
	SSO1	P32867	undefined	-0.279953	1.14765
	MMM1	P41800	undefined	-7.19941	0.262449
	PEP1	P32319	undefined	5.73423	1.23362
	LSB6	P42951	undefined	-2.06385	6.76757
	HBS1	P32769	undefined	3.77554	-4.80914
	SAC6	P32599	undefined	-2.2445	-0.737295
	GLC7	P32598	undefined	1.4763	0.282947
	GAT1	P43574	undefined	2.36498	-0.869122
	WWM1	P43582	undefined	1.15854	2.31966
	BLM10	P43583	undefined	1.33832	0.686
	PUB1	P32588	undefined	-0.458646	-0.42907
	TOR2	P32600	undefined	1.50434	1.42957
	P43590	P43590	undefined	-0.987736	3.39864
	OSW7	P43611	undefined	-4.65063	5.45735
	SUA5	P32579	undefined	-6.26171	-2.47799
	SIP1	P32578	undefined	-0.747513	5.51091
	DUG1	P43616	undefined	-4.68223	-0.887058
	RMD8	P43620	undefined	-2.31024	5.28772
	SMI1	P32566	undefined	6.66159	0.931984
	LSB3	P43603	undefined	4.04546	-0.339373
	NRP1	P32770	undefined	0.807134	0.649608
	SEC17	P32602	undefined	3.19077	3.1304
	RTG1	P32607	undefined	2.82891	0.861128
	KAP122	P32767	undefined	-0.393002	2.9823
	DNF1	P32660	undefined	4.38169	1.46771
	ECM32	P32644	undefined	0.811596	0.477599
	GRX4	P32642	undefined	-0.035944	3.36914
	NSE4	P43124	undefined	5.87048	3.63866
	GCN20	P43535	undefined	4.54164	-2.80382
	BUD27	P43573	undefined	2.79772	-0.948329
	RAD23	P32628	undefined	0.464646	0.124992
	RGD2	P43556	undefined	8.62464	-2.2654
	LAM5	P43560	undefined	-6.2258	1.07684
	MOB2	P43563	undefined	2.15045	1.28336
	GYP8	P43570	undefined	-7.77424	-0.801017
	BST1	P43571	undefined	-0.256667	3.86978
	EPL1	P43572	undefined	4.6712	-0.908659
	EMP47	P43555	undefined	4.95963	-0.280712
	AXL1	P40851	undefined	-1.38466	2.13351
	UPF3	P48412	undefined	3.25509	-3.76687
	DSK2	P48510	undefined	-0.585769	-0.00206591
	SLH1	P53327	undefined	6.9903	0.781749
	BUD23	P25627	undefined	5.35372	-7.10406
	P38321	P38321	undefined	6.28557	-2.06121
	P25631	P25631	undefined	0.224815	2.03032
	NOP19	P53317	undefined	6.48183	-3.69948
	P53316	P53316	undefined	1.44996	1.24485
	P25639	P25639	undefined	8.43698	0.7327
	ATG15	P25641	undefined	-3.18905	5.69617
	SLI1	P53304	undefined	3.51715	-2.9557
	PAT1	P25644	undefined	-1.29603	1.34281
	SRB8	P25648	undefined	6.67732	-2.38393
	CSM1	P25651	undefined	-0.865072	5.29171
	P25654	P25654	undefined	2.94059	-4.77362
	CDC39	P25655	undefined	3.13534	0.782715
	CDC50	P25656	undefined	6.37396	2.4809
	CDC48	P25694	undefined	-1.21541	1.93093
	CRH1	P53301	undefined	1.00732	2.83079
	APL1	P27351	undefined	5.27417	-1.39177
	PEX31	P53203	undefined	-2.70351	1.99726
	THG1	P53215	undefined	7.75841	0.627499
	P53235	P53235	undefined	3.76079	-4.65354
	PEF1	P53238	undefined	2.16782	2.06493
	TWF1	P53250	undefined	-3.36575	-1.01806
	SYP1	P25623	undefined	3.82885	-1.10903
	DRN1	P53255	undefined	2.75052	-1.05741
	VOA1	P53262	undefined	1.72354	3.10155
	P53272	P53272	undefined	5.24434	-0.610648
	LSB1	P53281	undefined	-1.52695	2.31796
	RBG2	P53295	undefined	4.24105	-2.76788
	ATF2	P53296	undefined	-1.25605	0.483111
	PBP1	P53297	undefined	0.660806	0.94481
	MDR1	P53258	undefined	8.79951	-0.458457
	RNH70	P53331	undefined	2.48451	-1.40712
	CAB4	P53332	undefined	0.549922	2.65748
	SCW4	P53334	undefined	1.83549	2.40239
	TY2B-C	P25384	undefined	4.49222	0.0636364
	TY2A-C	P25383	undefined	5.41603	-0.224341
	FPK1	P53739	undefined	3.43242	0.356308
	AGP1	P25376	undefined	5.28422	1.79786
	PRD1	P25375	undefined	-4.56715	-0.329899
	P53740	P53740	undefined	2.97691	3.44862
	BOS1	P25385	undefined	0.834399	0.641575
	BRE5	P53741	undefined	2.52472	0.520962
	ADP1	P25371	undefined	-1.35073	5.55435
	GFD2	P25370	undefined	2.5812	2.11023
	P53752	P53752	undefined	6.94585	2.30736
	RNQ1	P25367	undefined	0.174484	-1.42545
	OCA4	P25366	undefined	4.36251	0.487919
	YRF1-6;YRF1-7;YRF1-3;Q08995	P53819;P0CX15;P0CX14;Q08995	undefined	1.37006	1.44371
	P53751	P53751	undefined	5.95606	1.08138
	PNC1	P53184	undefined	1.40935	-0.923825
	ZRG17	P53735	undefined	0.612684	2.81109
	CPR8	P53728	undefined	6.47735	1.94728
	ERV29	P53337	undefined	1.25726	0.66052
	DCP2	P53550	undefined	-3.71151	0.777093
	RET3	P53600	undefined	2.17521	-1.27727
	MSO1	P53604	undefined	0.984946	-0.140062
	POF1	P25576	undefined	-0.281029	-3.3153
	COP1	P53622	undefined	2.54351	-1.30537
	ARC35	P53731	undefined	1.80957	-2.31612
	SRO9	P25567	undefined	1.13755	-2.80278
	DCC1	P25559	undefined	6.39878	-6.51502
	YIP3	P53633	undefined	3.02333	-0.80963
	SMM1	P53720	undefined	-9.08715	-2.81481
	MPP6	P53725	undefined	4.70276	-6.99392
	YDJ1	P25491	undefined	0.414901	-0.656238
	RAD51	P25454	undefined	5.64807	1.39173
	RER1	P25560	undefined	2.7107	-0.425769
	PRM8;PRM9	P53174;P39551	undefined	2.2355	3.46089
	SDS23	P53172	undefined	1.597	-0.0165093
	BUD14	P27637	undefined	-0.696289	4.80495
	PSP2	P50109	undefined	1.16707	0.307938
	CRM1	P30822	undefined	-0.423655	1.43172
	MUP1	P50276	undefined	5.96552	2.6697
	NAM7	P30771	undefined	1.36223	1.45484
	UBC9	P50623	undefined	3.5474	-1.95331
	FAA1	P30624	undefined	-0.312196	2.20855
	UBP15	P50101	undefined	8.52844	0.156048
	SEC1	P30619	undefined	1.37775	0.338415
	PSP1	P50896	undefined	0.889606	0.435609
	INP52	P50942	undefined	2.04248	0.346429
	AVT4	P50944	undefined	-3.32599	6.25835
	SHE4	P51534	undefined	7.492	-2.57835
	FOL2	P51601	undefined	3.40235	1.77015
	ROM2	P51862	undefined	6.24753	1.50239
	ITR1	P30605	undefined	4.21852	2.47863
	SEC65	P29478	undefined	-0.579482	-0.131938
	IMD3	P50095	undefined	6.84368	1.01867
	P50089	P50089	undefined	1.63432	0.855391
	BUL1	P48524	undefined	4.45879	-1.84632
	CLA4	P48562	undefined	2.51232	-0.187815
	PUS4	P48567	undefined	-5.91628	-1.46053
	LYS20	P48570	undefined	1.29623	-1.23759
	GNP1	P48813	undefined	4.04888	2.13708
	SEC21	P32074	undefined	2.72773	-1.38001
	IMD4	P50094	undefined	6.86542	0.893229
	TPS2	P31688	undefined	3.79278	-3.62507
	NIT3	P49954	undefined	-6.16687	-1.77518
	CTF18	P49956	undefined	5.20001	-4.67157
	CCR4	P31384	undefined	2.78231	0.631663
	TPD3	P31383	undefined	0.542885	0.974798
	HSV2	P50079	undefined	-2.71217	2.70255
	NAS6	P50086	undefined	-0.436843	-1.88369
	RNR4	P49723	undefined	-0.76895	0.571215
	SEC16	P48415	undefined	0.733756	-1.78937
	YPT32	P51996	undefined	-0.583654	2.66173
	CHS3	P29465	undefined	2.08107	2.7029
	MDS3	P53094	undefined	7.1212	-0.634543
	DSD1	P53095	undefined	6.55666	-2.48823
	P53100	P53100	undefined	3.31474	-3.46476
	PRP45	P28004	undefined	4.63885	-0.956553
	AIM14	P53109	undefined	6.29349	1.14842
	NAM9	P27929	undefined	-4.85356	-5.46662
	SHE10	P53075	undefined	-4.17254	4.099
	CIN8	P27895	undefined	5.30506	-7.15995
	P53134	P53134	undefined	-1.53645	7.7614
	CUE3	P53137	undefined	6.73319	-0.271246
	MLC1	P53141	undefined	0.22277	-0.803703
	LSG1	P53145	undefined	4.10841	-5.15141
	P53155	P53155	undefined	-2.23586	1.81766
	DUO1	P53168	undefined	4.43885	-9.11026
	MET13	P53128	undefined	0.326157	1.80652
	SKP1	P52286	undefined	3.12534	-0.707153
	URA7	P28274	undefined	3.82006	0.39062
	YJU3	P28321	undefined	-1.26983	3.16207
	UBA2	P52488	undefined	1.16064	1.79217
	HRR25	P29295	undefined	2.34493	0.406406
	ACS2	P52910	undefined	4.24175	-4.17982
	MSN5	P52918	undefined	-0.643564	4.33982
	CTS1	P29029	undefined	2.11092	2.6703
	SCY1	P53009	undefined	1.19036	2.33177
	CWP1	P28319	undefined	3.63269	2.21154
	SEH1	P53011	undefined	-1.3397	3.17654
	ARO2	P28777	undefined	5.72287	-5.0867
	RAI1	P53063	undefined	4.53926	-5.9112
	P53066	P53066	undefined	1.24698	1.45549
	YIM1	P28625	undefined	0.14233	1.86771
	TAN1	P53072	undefined	1.44409	-0.685034
	CAP1	P28495	undefined	-2.78108	0.383353
	UFD1	P53044	undefined	-1.25456	3.33873
	COS1;COS3;COS2	P53822;P0CX13;P0CX12	undefined	-0.397274	2.60419
	SMY2	P32909	undefined	4.30495	-1.81688
	SUI1	P32911	undefined	2.99485	-3.65601
	P37263	P37263	undefined	4.06639	-5.24242
	VPS45	P38932	undefined	6.59136	1.46918
	SSN2	P38931	undefined	5.80335	-0.354589
	FAD1	P38913	undefined	-2.97686	4.04363
	STV1	P37296	undefined	7.13214	1.82912
	STT4	P37297	undefined	-3.19171	2.922
	TIF11	P38912	undefined	3.45224	-4.11849
	SPP41	P38904	undefined	4.94812	0.549595
	RTS1	P38903	undefined	2.42465	-0.858698
	PAM1	P37304	undefined	2.0399	1.32456
	SET5	P38890	undefined	5.59343	-6.57134
	VRP1	P37370	undefined	2.14272	1.12148
	EGD2	P38879	undefined	5.16403	-5.48965
	P38870	P38870	undefined	8.77402	-1.13828
	NMD3	P38861	undefined	2.93369	-3.92023
	KEL1	P38853	undefined	-0.0708303	0.0421674
	CDC27	P38042	undefined	5.87215	-2.26795
	UBA4	P38820	undefined	1.22268	0.60862
	P38081	P38081	undefined	3.6501	4.34673
	AKL1	P38080	undefined	3.5812	-0.99053
	BZZ1	P38822	undefined	6.25918	3.76856
	PDX3	P38075	undefined	0.444951	1.39786
	HMT1	P38074	undefined	0.0572726	0.0769635
	BFR1	P38934	undefined	4.25689	-1.30309
	DMA1	P38823	undefined	1.69457	0.916404
	ORC6	P38826	undefined	4.01255	1.72638
	LSM12	P38828	undefined	0.877067	-0.331216
	RIB1	P38066	undefined	1.33673	2.28043
	NSG1	P38837	undefined	-3.52482	5.35558
	CRP1	P38845	undefined	1.03598	2.49848
	LAM1	P38851	undefined	-4.91484	2.27235
	YPK3	P38070	undefined	4.4393	-4.44287
	GEF1	P37020	undefined	6.17026	1.27389
	IPT1	P38954	undefined	7.47388	1.65678
	SEC31	P38968	undefined	3.45057	-1.04645
	UTH1	P36135	undefined	-0.22297	2.91051
	PIK1	P39104	undefined	6.40043	-3.4105
	SPO14	P36126	undefined	-0.00250339	-1.09914
	DHH1	P39517	undefined	-0.0370011	-0.49582
	SAP190	P36123	undefined	-2.17556	0.85926
	LAA1	P39526	undefined	6.6221	-1.61796
	XDJ1	P39102	undefined	-8.97527	-2.75951
	RCY1	P39531	undefined	7.94875	2.26019
	ALY1	P36117	undefined	7.96158	-1.21454
	VPS51	P36116	undefined	7.31467	2.76949
	P36114	P36114	undefined	0.343285	2.92285
	PHO90	P39535	undefined	4.65069	2.33359
	UIP3	P39547	undefined	6.35365	1.69874
	KTD1	P39548	undefined	4.10974	2.5008
	RQT4	P36119	undefined	7.12861	0.455041
	GGA2	P38817	undefined	3.52364	-0.793437
	CAJ1	P39101	undefined	2.73953	1.23973
	TFA2	P36145	undefined	4.06459	-4.92592
	HAL5	P38970	undefined	2.21963	-1.23275
	SRP14	P38985	undefined	-0.0706893	0.045433
	CCC2	P38995	undefined	9.24884	3.04886
	NAB3	P38996	undefined	2.14482	-0.411291
	LYS1	P38998	undefined	0.267026	-0.865592
	POP2	P39008	undefined	2.14641	0.595883
	RGA1	P39083	undefined	3.11639	5.57919
	END3	P39013	undefined	2.79086	-0.788267
	MPT5	P39016	undefined	2.19396	0.673073
	TRZ1	P36159	undefined	-8.9528	-2.91949
	P36151	P36151	undefined	-9.34842	-2.76048
	BET3	P36149	undefined	6.20499	-1.6479
	PCF11	P39081	undefined	1.67942	1.1371
	LAS1	P36146	undefined	8.68874	-4.29974
	STM1	P39015	undefined	4.62412	-6.06083
	SBE22	P38814	undefined	3.62514	-0.404773
	SFB3	P38810	undefined	5.88321	-1.50816
	GRS1	P38088	undefined	-0.842538	0.304018
	TIF5	P38431	undefined	2.70756	-3.74117
	RPG1	P38249	undefined	3.51787	-4.64756
	YPT31	P38555	undefined	-0.483991	2.38259
	RCK2	P38623	undefined	2.40196	5.7855
	ECM2	P38241	undefined	3.56813	-5.17019
	UBP14	P38237	undefined	-0.713941	0.792334
	PBY1	P38254	undefined	2.5609	0.832353
	FKS1	P38631	undefined	2.5082	2.33038
	FAT1	P38225	undefined	-2.76372	1.93187
	MMS21	P38632	undefined	6.24541	3.65348
	GLO3	P38682	undefined	3.86526	-3.65611
	KAP104	P38217	undefined	-1.28483	1.66054
	SRP68	P38687	undefined	-0.766045	0.630228
	RFT1	P38206	undefined	0.414822	2.74887
	CST26	P38226	undefined	-3.55747	3.52721
	NCL1	P38205	undefined	0.583712	-0.29093
	P38355	P38355	undefined	-0.301142	5.23505
	UBX7	P38349	undefined	-0.791125	4.12093
	ARC40	P38328	undefined	2.20786	-2.27693
	P38330	P38330	undefined	1.39824	-1.42049
	P38331	P38331	undefined	1.22415	0.309984
	TRS20	P38334	undefined	6.53833	-0.5437
	EHT1	P38295	undefined	-2.06033	2.37154
	TOS1	P38288	undefined	-1.83135	4.16146
	FES1	P38260	undefined	-1.38148	0.551226
	RGD1	P38339	undefined	4.26184	0.303962
	HSL7	P38274	undefined	2.56033	0.370667
	SHE3	P38272	undefined	2.89399	-1.58651
	OPY1	P38271	undefined	-5.48559	0.888102
	AIM3	P38266	undefined	3.51576	-2.38599
	TSC10	P38342	undefined	-3.17976	1.95086
	REI1	P38344	undefined	4.33174	-5.73725
	APD1	P38281	undefined	3.93585	3.91082
	P36103	P36103	undefined	4.15634	-4.36629
	LSM2	P38203	undefined	-0.474134	1.13984
	HEK2	P38199	undefined	0.540185	1.78813
	YHI9	P38765	undefined	0.0251303	1.67855
	PIH1	P38768	undefined	2.35305	-1.91003
	PAN5	P38787	undefined	-6.3028	-1.6437
	SSZ1	P38788	undefined	5.00898	-5.57689
	TRM5	P38793	undefined	-2.94852	0.14325
	PTC7	P38797	undefined	-7.87411	-0.999788
	GPX2	P38143	undefined	1.85316	4.06408
	POL12	P38121	undefined	3.80833	1.773
	P38799	P38799	undefined	5.9152	1.08634
	LRP1	P38801	undefined	3.68258	-4.42724
	IPI1	P38803	undefined	4.19476	-5.32438
	MEC1	P38111	undefined	6.18997	-0.229452
	P38809	P38809	undefined	-2.77839	3.0919
	PTC4	P38089	undefined	1.18456	1.79861
	NMD2	P38798	undefined	4.95881	-5.43619
	SRP72	P38688	undefined	0.252739	-0.189603
	VPS29	P38759	undefined	3.65279	0.0317211
	YPT10	P38146	undefined	-1.02169	3.49743
	PRS3	P38689	undefined	3.63321	-0.476443
	KSP1	P38691	undefined	3.05664	-2.47405
	UBP13	P38187	undefined	-0.286735	3.65031
	IMD2	P38697	undefined	6.84454	0.789716
	P38177	P38177	undefined	-2.51359	2.50945
	MAP2	P38174	undefined	5.1762	-5.12003
	TDA3	P38758	undefined	1.84568	-1.58886
	OSH3	P38713	undefined	-0.268588	0.462509
	SIP3	P38717	undefined	-4.53845	2.65338
	ECM29	P38737	undefined	-2.18944	-0.0932592
	P38745	P38745	undefined	7.54037	1.45395
	OTU2	P38747	undefined	2.34186	-3.79191
	PBP2	P38151	undefined	0.0830927	1.63359
	OSH7	P38755	undefined	-5.28213	0.422564
	ECM21	P38167	undefined	4.60238	4.11451
	MKT1	P40850	undefined	1.29441	1.53064
	PAN3	P36102	undefined	2.81855	-1.29196
	YHB1	P39676	undefined	-6.16311	-1.68392
	SEC24	P40482	undefined	5.29412	-1.83738
	PRM5	P40476	undefined	0.645597	4.63348
	SIM1	P40472	undefined	0.249685	3.11588
	AYR1	P40471	undefined	-2.91814	1.92917
	TRM2	P33753	undefined	-1.51634	1.03294
	NPL4	P33755	undefined	-0.452426	2.93421
	TAO3	P40468	undefined	3.52109	2.49351
	VHS2	P40463	undefined	1.14178	-1.40135
	TMA108	P40462	undefined	4.32031	-5.59233
	GCN1	P33892	undefined	4.78892	-2.82284
	PET112	P33893	undefined	-5.97279	-2.3674
	UBP7	P40453	undefined	-0.106932	1.92177
	NUF2	P33895	undefined	0.712705	-2.92632
	P40449	P40449	undefined	4.39373	0.397377
	LTV1	P34078	undefined	1.15621	-0.36175
	SEC9	P40357	undefined	1.53334	1.63522
	ATF1	P40353	undefined	-2.15906	4.55473
	SIP5	P40210	undefined	4.13876	-2.18304
	TIF34	P40217	undefined	3.68608	-4.87755
	LST4	P34239	undefined	0.807506	6.15443
	KHA1	P40309	undefined	-2.38711	6.03398
	MTR2	P34232	undefined	-1.59117	3.47402
	YTA6	P40328	undefined	1.57925	-1.04697
	SPC29	P33419	undefined	-0.750274	6.8349
	SKT5	P34226	undefined	2.16705	2.43821
	SHP1	P34223	undefined	-0.675602	2.32009
	YTA7	P40340	undefined	5.83383	-0.894609
	TOD6	P34219	undefined	1.4211	-2.01453
	EDE1	P34216	undefined	-0.351046	1.57254
	TIF3	P34167	undefined	4.06756	-3.36017
	SRB2	P34162	undefined	2.64834	-1.54175
	YEL1	P34225	undefined	2.31251	9.60469
	LOS1	P33418	undefined	-0.211943	0.424897
	P40483	P40483	undefined	-0.0925796	6.19658
	MOB1	P40484	undefined	2.08555	0.793572
	SUR1	P33300	undefined	8.20168	3.83712
	FAF1	P40546	undefined	5.35564	-4.99311
	DOT5	P40553	undefined	2.5272	-3.0623
	EPS1	P40557	undefined	5.60085	1.57907
	ARC19	P33204	undefined	1.97811	-3.02976
	SGN1	P40561	undefined	0.720721	0.921354
	GVP36	P40531	undefined	3.24777	-1.57879
	AIM21	P40563	undefined	-2.7108	-0.295919
	STE5	P32917	undefined	1.15253	1.81301
	MGA2	P40578	undefined	-3.73612	0.954748
	IRC24	P40580	undefined	3.50309	-0.826951
	HYR1	P40581	undefined	-0.177518	3.27695
	GTT1	P40582	undefined	-0.610048	1.53817
	ALA1	P40825	undefined	-0.747011	0.633342
	YPT7	P32939	undefined	-1.56751	3.75706
	HCS1	P34243	undefined	7.23148	-5.72917
	CSE1	P33307	undefined	0.86617	2.01573
	DOM34	P33309	undefined	4.15185	-5.34526
	LHP1	P33399	undefined	2.31933	-1.06551
	PRK1	P40494	undefined	3.30648	0.970379
	SLA2	P33338	undefined	1.87772	-1.52164
	SKN1	P33336	undefined	0.711895	3.27174
	SEC28	P40509	undefined	1.96025	-1.11987
	NTF2	P33331	undefined	0.233221	1.2201
	AGE2	P40529	undefined	2.77032	-2.65691
	FIS1	P40515	undefined	-8.16572	-1.73583
	EFM4	P40516	undefined	1.99843	0.691933
	YRB2	P40517	undefined	3.3349	-2.60339
	BUD2	P33314	undefined	2.73926	2.97939
	ARC15	P40518	undefined	1.90115	-2.33377
	NEO1	P40527	undefined	6.04691	2.42497
	SYG1	P40528	undefined	-2.74173	5.79914
	SNC2	P33328	undefined	5.84502	1.02837
	HSL1	P34244	undefined	0.416705	1.41501
	JLP2	P40206	undefined	1.45092	-1.34377
	SEG2	P34250	undefined	-6.25774	0.3653
	RSP5	P39940	undefined	1.85541	1.33242
	AST2	P39945	undefined	6.94599	3.30983
	DOA1	P36037	undefined	-1.47048	2.98358
	COS9	P36034	undefined	-4.07741	4.00474
	TPO5	P36029	undefined	5.90199	2.21414
	SIS2	P36024	undefined	-4.95529	0.0805908
	TIF4632	P39936	undefined	0.315703	-0.0448595
	YPT52	P36018	undefined	0.554296	2.34456
	RPH1	P39956	undefined	2.63939	0.88218
	YKT6	P36015	undefined	1.78857	2.67302
	GDI1	P39958	undefined	2.62713	1.72414
	BEM2	P39960	undefined	3.986	0.123249
	TRS33	Q99394	undefined	6.69821	-0.549716
	SRY1	P36007	undefined	6.77431	0.471215
	VPS21	P36017	undefined	0.845518	2.82875
	MYO3	P36006	undefined	0.865882	1.7867
	TIF4631	P39935	undefined	1.72175	0.508678
	NPR2	P39923	undefined	5.09371	1.65192
	NPT1	P39683	undefined	0.0472357	1.47481
	VPS8	P39702	undefined	6.65011	2.47754
	ANR2	P36090	undefined	-2.24796	3.18965
	ERP2	P39704	undefined	1.52599	1.54756
	GPB2	P39717	undefined	4.49065	1.53197
	CAB3	P36076	undefined	-4.20356	0.16487
	PTI1	P39927	undefined	1.51027	-0.645564
	FLC2	P39719	undefined	2.71543	4.79732
	ERV46	P39727	undefined	2.98407	1.15031
	RBG1	P39729	undefined	3.7376	-3.27325
	FUN12	P39730	undefined	4.83765	-5.9662
	GIP4	P39732	undefined	-3.46428	-0.0649288
	RVS167	P39743	undefined	3.27672	-2.02768
	VPS52	P39904	undefined	7.94303	1.19507
	SHE2	P36068	undefined	2.96325	1.31051
	MST28;MST27	P39552;P53176	undefined	-3.74696	3.52268
	APL2	P36000	undefined	3.61201	-2.00694
	SWH1	P35845	undefined	-5.66024	2.00175
	AST1	P35183	undefined	1.03829	5.10963
	APS1	P35181	undefined	1.28433	-1.9222
	TMN3	P40071	undefined	4.93446	2.67697
	SHO1	P40073	undefined	2.1602	1.58676
	NSA2	P40078	undefined	2.606	-3.5368
	LSM5	P40089	undefined	-0.62465	1.37907
	SQT1	P35184	undefined	0.400714	-0.960852
	PEA2	P40091	undefined	-0.833672	0.788227
	P40093	P40093	undefined	-1.50664	-0.629479
	MOT2	P34909	undefined	2.65597	0.761178
	WHI3	P34761	undefined	0.0777787	0.162063
	VID27	P40157	undefined	-1.39796	-1.30711
	RIO2	P40160	undefined	2.61773	-3.97079
	RTT106	P40161	undefined	1.01052	-0.127565
	TOR1	P35169	undefined	-1.68296	5.19375
	GTT3	P39996	undefined	-3.07551	8.24574
	LSM4	P40070	undefined	-0.491742	0.955283
	DOT6	P40059	undefined	1.15703	-1.592
	KES1	P35844	undefined	3.18299	3.12606
	EDC3	P39998	undefined	-2.92625	1.15333
	FMP52	P40008	undefined	-1.75531	1.42243
	ISC1	P40015	undefined	-3.26086	3.34693
	ARB1	P40024	undefined	3.98804	-4.62197
	P35725	P35725	undefined	6.19245	0.831292
	MDJ1	P35191	undefined	-3.78304	-4.25413
	KRE29	P40026	undefined	6.16882	7.3806
	PCL6	P40038	undefined	6.02764	1.22297
	THO1	P40040	undefined	4.10647	-5.56423
	LRG1	P35688	undefined	2.16976	2.31407
	SPT23	P35210	undefined	-3.73001	-1.85956
	CSG2	P35206	undefined	1.89868	3.50207
	GCS1	P35197	undefined	1.04929	1.47973
	HMF1	P40037	undefined	0.273041	1.20756
	CAF40	P53829	undefined	4.1508	0.989668
	SAY1	P53324	undefined	-0.709558	2.32392
	CAF120	P53836	undefined	6.70027	4.5117
	PUF3	Q07807	undefined	-0.505112	0.767292
	LMO1	Q07799	undefined	3.97225	2.38226
	AIM6	Q07716	undefined	-0.982601	3.40852
	WHI4	Q07655	undefined	-1.58193	0.637447
	TY1B-LR3	P0C2I6	undefined	2.9513	0.367025
	TY1B-PR1	P0C2I9	undefined	3.6297	0.260998
	TY1B-PR2	P0C2J0	undefined	1.39832	1.30998
	ACK1	Q07622	undefined	4.84608	1.74825
	CYK3	Q07533	undefined	6.09936	-2.14685
	TRM3	Q07527	undefined	0.910619	-0.226657
	SUB2	Q07478	undefined	0.548706	-1.32911
	PEX19	Q07418	undefined	-1.7497	1.98294
	SYO1	Q07395	undefined	1.01456	-0.850376
	TSR1	Q07381	undefined	3.3688	-4.51542
	PBP4	Q07362	undefined	0.837425	-0.376608
	PRP11	Q07350	undefined	3.40302	-2.41774
	Q06839	Q06839	undefined	3.88048	6.0104
	TSR2	Q06672	undefined	2.21045	-1.89526
	ECM30	Q06673	undefined	9.38219	0.0576711
	SWA2	Q06677	undefined	6.13772	-6.6279
	YCG1	Q06680	undefined	0.611417	2.99803
	SBP1	P10080	undefined	-0.144669	0.961532
	YSP2	Q06681	undefined	-5.19311	1.70968
	RPS21A	P0C0V8	undefined	3.78509	-3.31199
	VIP1	Q06685	undefined	5.84544	0.409558
	IMH1	Q06704	undefined	5.78805	-0.461585
	CSR1	Q06705	undefined	4.61693	2.30221
	REH1	Q06709	undefined	3.88351	-4.90597
	OPY2	Q06810	undefined	0.410042	4.70717
	MRL1	Q06815	undefined	8.06507	2.22983
	NVJ2	Q06833	undefined	-4.04889	2.43597
	Q06698	Q06698	undefined	3.37314	0.546511
	BSP1	Q06604	undefined	0.597625	1.23605
	FRA1	Q07825	undefined	-0.0956884	4.77824
	GRC3	Q07845	undefined	7.39683	-5.86111
	ARD1	P07347	undefined	3.94425	-4.09388
	SEC4	P07560	undefined	-0.488391	2.21411
	ENV9	Q08651	undefined	-2.83132	2.07845
	PUS7	Q08647	undefined	-0.760702	-0.601519
	VAS1	P07806	undefined	-1.42076	0.347453
	LTE1	P07866	undefined	-4.36378	0.660887
	MET7	Q08645	undefined	-6.3209	-1.99875
	PBS2	P08018	undefined	3.33524	-4.03111
	ABP140	Q08641	undefined	-0.921199	1.25419
	MCA1	Q08601	undefined	2.3396	2.54517
	SGT1	Q08446	undefined	5.05184	-1.72777
	NOB1	Q08444	undefined	4.31868	-2.83247
	ETT1	Q08421	undefined	1.22251	0.411818
	CUE5	Q08412	undefined	3.14898	0.0110857
	BSC6	Q08280	undefined	9.30156	3.07715
	HRT1	Q08273	undefined	3.10308	-1.16233
	MCH4	Q08268	undefined	-3.20175	3.0341
	ENT4	Q07872	undefined	0.465126	2.91158
	CDC16	P09798	undefined	6.06222	-2.77681
	VPS13	Q07878	undefined	3.7737	0.70582
	NSE1	Q07913	undefined	3.91945	3.62586
	MEU1	Q07938	undefined	-3.35546	-0.254444
	SDO1	Q07953	undefined	3.95733	-4.74543
	Q07834	Q07834	undefined	3.01682	-0.102445
	LAM6	Q08001	undefined	-7.39249	0.617962
	INP54	Q08227	undefined	-1.76509	3.6931
	SUI3	P09064	undefined	4.0978	-4.19411
	NBA1	Q08229	undefined	-1.4612	0.0435853
	MYO1	P08964	undefined	-5.04201	-3.3647
	CIT2	P08679	undefined	1.88148	-0.901465
	CYR1	P08678	undefined	2.02365	-2.05157
	SMC5	Q08204	undefined	5.15027	3.78365
	TUM1	Q08686	undefined	-6.43563	-1.49036
	SSA1	P10591	undefined	-2.16932	-0.64448
	CSC1	Q06538	undefined	0.140749	5.32504
	NAT1	P12945	undefined	4.55054	-4.78935
	RNH202	Q05635	undefined	3.76581	-3.48178
	KIN1	P13185	undefined	5.47066	5.22392
	KIN2	P13186	undefined	1.04117	1.88568
	HEL2	Q05580	undefined	3.55963	-2.39393
	PCT1	P13259	undefined	1.27324	0.690665
	RTT103	Q05543	undefined	3.20634	-5.92311
	POL1	P13382	undefined	4.07371	2.33696
	NSE3	Q05541	undefined	4.38602	2.49011
	PAL1	Q05518	undefined	-1.8153	2.34907
	CAP2	P13517	undefined	-2.69826	0.377594
	SVF1	Q05515	undefined	0.285453	1.95442
	RQC1	Q05468	undefined	3.90604	-6.57118
	MSI1	P13712	undefined	2.78221	0.591447
	RSR1	P13856	undefined	-2.90577	2.78223
	ERP1	Q05359	undefined	0.0737487	1.39947
	TRI1	Q05024	undefined	6.65997	-3.54587
	ERV41	Q04651	undefined	2.64646	1.12138
	ERB1	Q04660	undefined	3.56305	-2.01732
	ARO3	P14843	undefined	0.931265	0.558079
	IRC21	Q04772	undefined	4.23901	-3.83723
	CMP2	P14747	undefined	1.34622	3.35472
	RKR1	Q04781	undefined	3.2568	-5.48105
	UNG1	P12887	undefined	4.18967	-5.52378
	GFD1	Q04839	undefined	2.10913	-0.388617
	RAD9	P14737	undefined	4.52061	3.94583
	ELP6	Q04868	undefined	4.74338	-2.93758
	YAK1	P14680	undefined	3.99833	1.7552
	CHS2	P14180	undefined	0.55594	3.52838
	Q04925	Q04925	undefined	2.67932	4.14077
	SCW10	Q04951	undefined	3.16964	2.7202
	GCN3	P14741	undefined	1.84112	-2.4872
	IRC20	Q06554	undefined	0.641505	-1.2712
	HCR1	Q05775	undefined	3.26043	-4.44483
	RAD50	P12753	undefined	6.94573	-0.53161
	Q06522	Q06522	undefined	-2.39354	2.10531
	NAT3	Q06504	undefined	1.22088	1.10192
	CRN1	Q06440	undefined	0.140651	-0.515635
	DCK1	Q06409	undefined	5.47098	2.81314
	RGA2	Q06407	undefined	3.91476	4.12913
	LSM6	Q06406	undefined	-0.277845	1.50202
	BCP1	Q06338	undefined	1.22803	0.112287
	EAF1	Q06337	undefined	7.00648	-2.88827
	SEC7	P11075	undefined	1.29851	-1.31933
	ATG26	Q06321	undefined	5.85138	6.41194
	MMS1	Q06211	undefined	5.40131	-0.259378
	HEM13	P11353	undefined	2.93898	-0.472554
	FMP27	Q06179	undefined	-4.6363	2.54331
	CDC24	P11433	undefined	3.6943	0.483134
	NMA1	Q06178	undefined	3.41568	-1.04436
	LCB5	Q06147	undefined	-4.00474	3.24359
	KAP95	Q06142	undefined	-4.11217	3.74066
	ENT2	Q05785	undefined	-0.959441	0.109212
	YPK1	P12688	undefined	1.98791	1.66695
	MSC3	Q05812	undefined	-8.32582	-2.70814
	HMG2	P12684	undefined	-3.13027	4.62612
	BAR1	P12630	undefined	2.25043	3.48174
	ADE13	Q05911	undefined	1.14646	-0.574742
	STE6	P12866	undefined	4.15403	2.40574
	DCR2	Q05924	undefined	6.83244	2.7784
	ARC18	Q05933	undefined	1.88371	-2.35549
	Q05948	Q05948	undefined	3.08889	2.96545
	STE23	Q06010	undefined	-3.1537	0.123314
	Q06070	Q06070	undefined	2.61306	3.74704
	RGC1	Q06108	undefined	6.91192	0.0959125
	SGD1	Q06132	undefined	4.90099	-3.7339
	SUP45	P12385	undefined	3.50728	-2.70537
	DPB4	Q04603	undefined	1.87024	0.755548
	NAT5	Q08689	undefined	4.30096	-4.93171
	SEC53	P07283	undefined	-0.0431329	1.15581
	GRX6	Q12438	undefined	4.32695	1.62651
	YPT1	P01123	undefined	2.57652	3.10594
	RDI1	Q12434	undefined	1.69704	3.22275
	STB3	Q12427	undefined	0.626942	-0.205954
	PRP46	Q12417	undefined	6.33915	-2.56533
	TRM10	Q12400	undefined	-0.143659	1.43951
	MDM20	Q12387	undefined	1.22081	0.398354
	PST1	Q12355	undefined	1.94002	2.36317
	Q12354	Q12354	undefined	-7.21622	-2.78941
	GYP5	Q12344	undefined	1.59587	5.63613
	UTP23	Q12339	undefined	2.07833	-0.896632
	TY2B-GR1	Q12337	undefined	4.94712	0.871463
	HSP42	Q12329	undefined	-3.51708	-0.667034
	GLE1	Q12315	undefined	-4.53424	2.88753
	SFM1	Q12314	undefined	0.683608	2.0671
	CLF1	Q12309	undefined	6.64793	-1.63794
	SMT3	Q12306	undefined	0.375376	1.18616
	Q12239	Q12239	undefined	6.86208	0.947864
	Q12244	Q12244	undefined	0.857557	2.00808
	LCB4	Q12246	undefined	-0.303334	3.05101
	Q12259	Q12259	undefined	4.81894	-3.35916
	GIN4	Q12263	undefined	-0.243933	-0.618039
	SMC4	Q12267	undefined	0.438567	1.73036
	LAS17	Q12446	undefined	3.70697	0.646701
	INP53	Q12271	undefined	5.51376	-1.79676
	Q12275	Q12275	undefined	6.72201	0.62764
	PAB1	P04147	undefined	0.263778	0.600639
	ERV2	Q12284	undefined	4.11691	1.64617
	MDY2	Q12285	undefined	3.50418	-3.22015
	BMT6	Q12291	undefined	4.72016	-4.87049
	Q12301	Q12301	undefined	-2.48568	7.35222
	TPT1	Q12272	undefined	2.43595	-4.17272
	CDC9	P04819	undefined	-2.20587	-2.53208
	OSH2	Q12451	undefined	-1.6331	0.17848
	CEX1	Q12453	undefined	3.03225	-3.55466
	DDP1	Q99321	undefined	4.59807	-1.78981
	MED11	Q99278	undefined	3.32069	-0.774473
	YPT6	Q99260	undefined	0.517169	2.52695
	CCW14	O13547	undefined	1.8686	3.11647
	MEX67	Q99257	undefined	-1.73893	2.16022
	O13585	O13585	undefined	4.7099	-4.26809
	AFI1	Q99222	undefined	4.72251	6.45912
	MBF1	O14467	undefined	4.28223	-3.25713
	APM4	Q99186	undefined	4.07445	-1.67545
	Q8J0M4	Q8J0M4	undefined	4.40326	1.38419
	Q86ZR7	Q86ZR7	undefined	0.191789	1.62827
	SUS1	Q6WNK7	undefined	-1.35219	3.9532
	LSO2	Q3E772	undefined	4.86921	-6.26664
	TMA7	Q3E764	undefined	4.10892	-4.12883
	HAA1	Q12753	undefined	2.10576	2.0999
	SMC6	Q12749	undefined	6.03547	5.54403
	DFM1	Q12743	undefined	-2.64278	0.909673
	RAX2	Q12465	undefined	-2.57156	3.50634
	AIR2	Q12476	undefined	4.37135	-5.25882
	Q12486	Q12486	undefined	-9.04675	-3.22447
	TY1B-BL	Q12490	undefined	4.30559	0.353186
	AVL9	Q12500	undefined	0.128074	3.96649
	LDB19	Q12502	undefined	4.82443	-2.17877
	ERG27	Q12452	undefined	-2.92354	2.50456
	RKM4	Q12504	undefined	0.463368	0.455834
	PAR32	Q12515	undefined	2.26799	0.253779
	CDC28	P00546	undefined	2.7535	-0.23719
	DCP1	Q12517	undefined	-2.59095	1.56949
	ENT1	Q12518	undefined	0.672125	0.223914
	RQC2	Q12532	undefined	3.66189	-4.22958
	FOL3	Q12676	undefined	-8.48553	-3.08688
	NOT5	Q12514	undefined	3.1808	0.89512
	TRE2	Q08693	undefined	8.62617	2.99155
	CDC25	P04821	undefined	7.51464	-1.67939
	SLP1	Q12232	undefined	-4.43932	1.46656
	RHO1	P06780	undefined	-1.84936	4.12599
	SRO7	Q12038	undefined	2.24999	2.71798
	SNF1	P06782	undefined	1.73128	-0.331574
	CDC21	P06785	undefined	1.21524	-0.957483
	SLF1	Q12034	undefined	1.4665	-2.69681
	CMD1	P06787	undefined	0.183982	0.657951
	RIM20	Q12033	undefined	2.32744	6.02831
	APL4	Q12028	undefined	3.49457	-1.99128
	AKR2	Q12013	undefined	3.02725	5.23999
	TRM8	Q12009	undefined	-0.257267	1.0785
	TMA46	Q12000	undefined	3.67451	-3.63187
	LAP2	Q10740	undefined	-4.28192	-0.505199
	FEX2;FEX1	Q08991;Q08913	undefined	-3.28641	3.4316
	ADE3	P07245	undefined	4.77001	-5.47162
	ADR1	P07248	undefined	3.15716	0.898054
	KEL3	Q08979	undefined	4.30527	-4.79191
	CBP1	P07252	undefined	-1.72164	-4.55304
	BCY1	P07278	undefined	2.35881	-0.349634
	Q08748	Q08748	undefined	6.96223	0.516116
	SOG2	Q08817	undefined	1.45175	5.73548
	VTS1	Q08831	undefined	0.337845	-0.46914
	GPB1	Q08886	undefined	6.29614	0.619567
	PHO4	P07270	undefined	4.06871	0.635661
	RAD52	P06778	undefined	5.89615	0.888045
	Q08909	Q08909	undefined	-1.27239	3.232
	MRN1	Q08925	undefined	1.37941	1.17914
	HTS1	P07263	undefined	-0.174953	-0.847796
	APL5	Q08951	undefined	4.88715	-3.86124
	Q08954	Q08954	undefined	-3.27391	3.22386
	PGC1	Q08959	undefined	-1.73922	1.06466
	FLC1	Q08967	undefined	0.150705	4.08936
	TRE1	Q08919	undefined	6.96895	1.91231
	RUD3	Q12234	undefined	5.17461	-5.70061
	TGS1	Q12052	undefined	7.96423	-2.58969
	CDC31	P06704	undefined	-2.46674	5.45167
	UBX3	Q12229	undefined	5.39549	3.26462
	PUF2	Q12221	undefined	0.158174	1.99259
	PUS1	Q12211	undefined	-0.0407518	0.581634
	MNL2	Q12205	undefined	5.45786	1.46712
	RIO1	Q12196	undefined	4.00355	-3.35224
	MSL5	Q12186	undefined	0.187907	1.39788
	TAH18	Q12181	undefined	3.84661	-1.18402
	SUP35	P05453	undefined	3.25564	-3.23359
	HAL9	Q12180	undefined	4.83717	1.45493
	Q12179	Q12179	undefined	0.991037	-4.23485
	GET3	Q12154	undefined	-3.34985	3.04603
	CSF1	Q12150	undefined	-4.28775	3.13532
	RRP6	Q12149	undefined	3.92511	-4.43796
	HUA2	Q12134	undefined	7.91845	-0.614511
	NMD4	Q12129	undefined	0.302918	2.72607
	GET4	Q12125	undefined	2.84555	-2.8087
	LYS21	Q12122	undefined	0.876165	-0.771823
	FAP7	Q12055	undefined	1.10619	1.71472
	PIN2	Q12057	undefined	5.46031	2.47123
	DED1	P06634	undefined	1.95727	-0.848573
	VPS54	Q12071	undefined	8.35866	0.955564
	LEU4	P06208	undefined	-9.45625	-3.30206
	NOP53	Q12080	undefined	4.25854	-5.52666
	DCD1	P06773	undefined	3.89974	0.782734
	CFT2	Q12102	undefined	2.49086	-0.182939
	SCP160	P06105	undefined	4.67623	-0.20072
	PRT1	P06103	undefined	3.78186	-5.13247
	NOT3	P06102	undefined	2.68295	-0.759554
	CDC36	P06100	undefined	3.08355	1.13596
	CHS5	Q12114	undefined	3.65819	-3.4252
	RPS31	P05759	undefined	1.48318	0.0967592
	RTC5	Q12108	undefined	1.81068	4.92221
	TMA64	Q04600	undefined	3.84527	-4.95624
	RBS1	Q05672	undefined	1.64732	0.132198
	DYN2	Q02647	undefined	-3.69926	5.27431
	OSM1	P21375	undefined	-2.83415	2.48686
	RNR1	P21524	undefined	3.01198	-1.43528
	KIN4	Q01919	undefined	0.751019	1.61344
	MAP1	Q01662	undefined	4.83921	-4.97622
	VPS1	P21576	undefined	4.79171	0.395886
	LAP3	Q01532	undefined	-6.05691	-1.5643
	UBC1	P21734	undefined	0.915693	0.845228
	UBP3	Q01477	undefined	2.45632	0.368454
	UBP2	Q01476	undefined	1.75576	1.87198
	REG1	Q00816	undefined	1.28796	3.18535
	POL2	P21951	undefined	5.96095	1.54664
	SLT2	Q00772	undefined	2.35171	2.24729
	OPI1	P21957	undefined	-1.46599	5.10319
	MCK1	P21965	undefined	2.4672	-0.664165
	BAS1	P22035	undefined	6.50855	2.64634
	NAM8	Q00539	undefined	1.99667	-0.257425
	MDH2	P22133	undefined	0.343098	0.391614
	ACT1	P60010	undefined	-1.64512	0.0718863
	SEC22	P22214	undefined	2.06066	0.0251892
	SLY1	P22213	undefined	-1.05727	1.46087
	NPR1	P22211	undefined	2.65521	3.4394
	KIN3	P22209	undefined	4.57933	-0.386132
	DBF2	P22204	undefined	2.47783	0.899908
	UTR1	P21373	undefined	7.46276	-2.60429
	SSA4	P22202	undefined	-0.523153	-0.869584
	XRN1	P22147	undefined	2.2988	1.12795
	TMA20	P89886	undefined	2.4557	-3.64133
	GPD1	Q00055	undefined	0.722263	1.64279
	RHO3	Q00245	undefined	-2.59685	3.41773
	CHC1	P22137	undefined	-1.44135	0.262977
	NUM1	Q00402	undefined	-7.6109	-1.42373
	ARP4	P80428	undefined	1.16922	-0.904169
	LSM3	P57743	undefined	-0.599023	0.685164
	MSB1	P21339	undefined	3.49001	0.9145
	CCA1	P21269	undefined	-4.0137	-0.549184
	Q03193	Q03193	undefined	1.13924	4.21456
	Q03177	Q03177	undefined	2.93973	3.08655
	UBR1	P19812	undefined	0.0151704	0.526473
	YAP1	P19880	undefined	2.67093	-0.24594
	Q03102	Q03102	undefined	5.00678	-5.2424
	SVL3	Q03088	undefined	2.29684	1.80622
	COF1	Q03048	undefined	-1.09277	1.19478
	GIP3	Q03016	undefined	3.93517	-0.563743
	FRK1	Q03002	undefined	2.36452	3.1641
	GDE1	Q02979	undefined	7.68094	-0.65107
	PRP2	P20095	undefined	3.20228	1.61962
	HOS3	Q02959	undefined	2.49828	2.50012
	SRP54	P20424	undefined	0.19919	-0.959218
	KAP120	Q02932	undefined	-1.99978	7.60679
	ELP4	Q02884	undefined	5.66376	-4.10694
	FMP30	Q02883	undefined	-1.60326	-3.34912
	MUK1	Q02866	undefined	8.51614	1.11757
	MAK10	Q02197	undefined	6.74829	-5.40958
	YVH1	Q02256	undefined	3.6787	-5.00298
	RNT1	Q02555	undefined	4.56478	2.6617
	EGD1	Q02642	undefined	4.92497	-5.27044
	TMN2	Q04562	undefined	8.6246	2.89095
	TRM44	Q02648	undefined	-2.25752	0.708987
	YSA1	Q01976	undefined	-3.13026	-0.119681
	RAT1	Q02792	undefined	4.15635	-6.40289
	CKS1	P20486	undefined	-0.613502	2.18124
	ARL3	Q02804	undefined	4.57491	3.0341
	ROD1	Q02805	undefined	6.5635	0.0296768
	SUI2	P20459	undefined	3.99119	-3.96577
	PRI2	P20457	undefined	4.10078	2.50771
	SRP1	Q02821	undefined	-3.01082	1.63905
	SAR1	P20606	undefined	3.13418	1.20431
	SLG1	P54867	undefined	1.18574	3.15383
	DNM1	P54861	undefined	-5.95047	-4.41846
	UFD2	P54860	undefined	0.758909	2.19774
	DPB2	P24482	undefined	5.54315	1.30699
	CBK1	P53894	undefined	2.84496	0.555324
	PKC1	P24583	undefined	4.37249	0.334504
	DBP2	P24783	undefined	4.48099	-6.40278
	UBP1	P25037	undefined	-0.415699	-0.229462
	BNI5	P53890	undefined	-0.973014	0.2058
	FMP41	P53889	undefined	-8.2567	-2.89082
	RHO5	P53879	undefined	-3.02453	2.62899
	PTP1	P25044	undefined	2.50202	-1.95958
	CNM67	P53865	undefined	-2.8891	8.80952
	JJJ1	P53863	undefined	4.71256	-4.00754
	PDR16	P53860	undefined	2.60772	2.16189
	NAP1	P25293	undefined	1.05039	0.0776947
	SIS1	P25294	undefined	1.16238	-0.795381
	CNB1	P25296	undefined	0.760979	1.9574
	RNA14	P25298	undefined	2.04114	1.82567
	RNA15	P25299	undefined	1.78511	1.27813
	PDR17	P53844	undefined	4.32655	2.21963
	BPH1	P25356	undefined	3.06401	9.93468
	NPP1	P25353	undefined	5.98423	1.8806
	YIF1	P53845	undefined	1.67417	0.576713
	YCP4	P25349	undefined	-5.54799	1.08802
	FOL1	P53848	undefined	-4.0566	-1.53986
	PRP22	P24384	undefined	3.48692	4.15309
	STE50	P25344	undefined	1.80565	-0.860582
	GIS2	P53849	undefined	-0.618937	-0.177353
	P53852	P53852	undefined	-3.18185	-0.413885
	PUF4	P25339	undefined	-0.570645	0.913802
	CPR4	P25334	undefined	-1.20859	4.28318
	BNI4	P53858	undefined	3.40645	0.726652
	SWI4	P25302	undefined	0.553856	-1.42758
	RVS161	P25343	undefined	3.3659	-2.27439
	SEC14	P24280	undefined	1.9504	1.76675
	SSD1	P24276	undefined	4.17268	-2.07605
	NSG2	P53898	undefined	-3.87752	4.24492
	CPR2	P23285	undefined	1.36037	2.92764
	FAP1	P53971	undefined	5.83575	0.443851
	KTR6	P54070	undefined	4.17546	2.44681
	URE2	P23202	undefined	1.41976	0.578415
	SPA2	P23201	undefined	-0.999676	0.475873
	APN1	P22936	undefined	-0.027595	-3.46153
	CRZ1	P53968	undefined	1.93524	0.941898
	BET1	P22804	undefined	1.99726	0.901436
	ESS1	P22696	undefined	1.95244	-1.87039
	VPS9	P54787	undefined	8.73926	2.01682
	ERV25	P54837	undefined	-0.0972261	1.95544
	UBA1	P22515	undefined	1.30241	-0.694777
	ERG13	P54839	undefined	0.026433	0.560959
	DOS2	P54858	undefined	5.93977	-1.26762
	UBX4	P54730	undefined	3.86533	-1.26905
	PRP6	P19735	undefined	6.7338	-4.59356
	YCK2	P23292	undefined	-2.14349	1.70822
	SFB2	P53953	undefined	5.04285	-1.75429
	CUZ1	P53899	undefined	2.94771	-2.98762
	SCO1	P23833	undefined	-3.71345	-4.04022
	GPI12	P23797	undefined	-2.33142	6.04242
	EXG1	P23776	undefined	4.2667	2.50333
	FAR11	P53917	undefined	-3.86771	2.73151
	NMA111	P53920	undefined	-0.00212386	-0.0020757
	P53962	P53962	undefined	5.46726	-5.73596
	NCS2	P53923	undefined	0.513683	-0.0438342
	PPH22	P23595	undefined	1.46225	0.372227
	P53932	P53932	undefined	-3.31464	3.50471
	NST1	P53935	undefined	0.941391	-3.82023
	VAC7	P53950	undefined	-4.96499	3.98042
	PRP28	P23394	undefined	6.47333	-4.38339
	P53952	P53952	undefined	4.05784	-1.24122
	P53925	P53925	undefined	-2.67568	5.87651
	RLI1	Q03195	undefined	3.54164	-4.77077
	P38318	P38318	undefined	6.65596	2.35083
	NSE5	Q03718	undefined	4.19566	6.88559
	ESC1	Q03661	undefined	-6.17341	3.65708
	MTC5	Q03897	undefined	4.69955	0.0662671
	TRM732	Q03496	undefined	2.50554	2.51111
	EBS1	Q03466	undefined	0.71695	1.86937
	SEC18	P18759	undefined	0.696441	1.15679
	GRX3	Q03835	undefined	-0.840108	1.68319
	SRV2	P17555	undefined	-1.19721	-1.52789
	VMS1	Q04311	undefined	3.51391	-7.45754
	Q03823	Q03823	undefined	-2.48591	8.13902
	MSC2	Q03455	undefined	-1.02527	2.26412
	VTI1	Q04338	undefined	3.10746	2.84707
	TRS23	Q03784	undefined	7.24306	-1.01046
	RMD1	Q03441	undefined	-2.68433	5.447
	YPK2	P18961	undefined	2.48234	2.17211
	Q03780	Q03780	undefined	5.8924	3.96282
	TPM1	P17536	undefined	-0.264458	1.05067
	STE4	P18851	undefined	1.34165	2.64516
	BGL2	P15703	undefined	0.673682	2.9431
	DOP1	Q03921	undefined	4.14735	5.03729
	TRS120	Q04183	undefined	6.30595	-0.409502
	CTK1	Q03957	undefined	4.82589	-7.52455
	Q04033	Q04033	undefined	4.01643	2.64571
	TIF35	Q04067	undefined	3.44563	-5.02182
	MGL2	Q03649	undefined	-1.41119	2.94216
	LRS4	Q04087	undefined	0.0442434	5.73576
	ABP1	P15891	undefined	-3.30852	-1.13174
	POL30	P15873	undefined	0.103578	0.761186
	Q03648	Q03648	undefined	-4.16215	3.10752
	CLC1	P17891	undefined	-1.7008	0.371811
	CPT1	P17898	undefined	-2.46316	2.9557
	VPS64	Q03944	undefined	-4.2635	1.50148
	GRX2	P17695	undefined	-4.54924	1.01053
	LIP1	Q03579	undefined	-3.25917	6.68482
	SXM1	Q04175	undefined	0.52203	2.0426
	CAB5	Q03941	undefined	1.66084	0.957006
	Q03508	Q03508	undefined	1.59326	1.52471
	SKY1	Q03656	undefined	1.7633	0.184863
	TLG1	Q03322	undefined	7.03983	1.58044
	IRA1	P18963	undefined	6.11125	1.0747
	TRS31	Q03337	undefined	5.70889	-0.682275
	CGI121	Q03705	undefined	-0.265096	-0.32309
	NAB6	Q03735	undefined	-0.279626	-0.566516
	MYO5	Q04439	undefined	-2.03112	-0.223587
	BUL2	Q03758	undefined	4.79705	-0.305738
	CWC15	Q03772	undefined	3.61397	-4.71179
	ADD37	Q03233	undefined	6.73723	-1.24866
	ACL4	Q03771	undefined	3.32139	-2.30502
	SEC23	P15303	undefined	5.35888	-1.56006
	CAB1	Q04430	undefined	0.625961	-0.375639
	AMD1	P15274	undefined	5.20488	-1.41107
	HFD1	Q04458	undefined	-4.34692	2.65035
	GIR2	Q03768	undefined	5.08577	-3.0877
	SEC13	Q04491	undefined	1.02028	0.610044
	ENT5	Q03769	undefined	3.69478	-2.33162
	FCY2	P17064	undefined	4.6772	2.45739
	UFO1	Q04511	undefined	5.09754	-3.26703
	MYO2	P19524	undefined	0.609263	-0.117069
	CKA2	P19454	undefined	2.85823	0.486857
	NGL2	Q03264	undefined	5.42731	-5.29911
	PRM15	Q03262	undefined	2.89932	0.796191
	CEF1	Q03654	undefined	7.11766	-1.25212
	SAC7	P17121	undefined	1.69416	0.762606
	PHO85	P17157	undefined	2.98572	0.468901
	GAP1	P19145	undefined	5.62997	2.1003
	FMN1	Q03778	undefined	-4.31571	5.29266
	Q03722	Q03722	undefined	-0.971766	2.88584
	IRA2	P19158	undefined	6.01327	1.3907
	TRM1	P15565	undefined	5.42815	1.34933
	TRM82	Q03774	undefined	0.105254	0.880736
	Q04408	Q04408	undefined	1.15284	-1.89814
	EMI2	Q04409	undefined	3.76553	0.695976
	CDC42	P19073	undefined	-1.57131	3.44516
	Q03208	Q03208	undefined	1.95108	0.820272
	P53912	P53912	cytosol	0.0749732	1.58488
	PBA1	Q05778	cytosol	0.609868	1.0455
	HCH1	P53834	cytosol	0.926214	1.31865
	Q05881	Q05881	cytosol	2.7472	-1.12893
	GLO2	Q05584	cytosol	0.330757	2.25181
	ERG10	P41338	cytosol	0.662371	-0.305392
	GUS1	P46655	cytosol	-0.188489	0.639358
	PYP1	P53981	cytosol	0.138381	1.11994
	DYS1	P38791	cytosol	0.361153	1.23312
	GPP1	P41277	cytosol	-0.254807	0.953581
	QNS1	P38795	cytosol	-0.975835	0.588322
	ZPR1	P53303	cytosol	0.851369	1.50314
	P53929	P53929	cytosol	-0.9249	1.76446
	PNP1	Q05788	cytosol	0.596387	1.79088
	PRS5	Q12265	cytosol	3.14587	-0.669492
	FSH1	P38777	cytosol	1.26672	-1.23865
	ADE16	P54113	cytosol	-0.193004	1.5241
	AHA1	Q12449	cytosol	1.76553	-1.31967
	GIM3	P53900	cytosol	0.35547	0.435452
	PCM1	P38628	cytosol	-0.165668	1.66379
	GUA1	P38625	cytosol	0.468673	0.522552
	PRS2	P38620	cytosol	3.51968	-1.67505
	GLT1	Q12680	cytosol	2.19139	-2.66079
	TRM112	P53738	cytosol	2.07673	-1.94533
	RBA50	Q04418	cytosol	0.676499	0.664465
	TSL1	P38427	cytosol	2.72841	-2.1727
	CAF16	P43569	cytosol	0.44424	1.59111
	TPS3	P38426	cytosol	3.00363	-3.22267
	EMW1	P42842	cytosol	1.69692	-0.569282
	ELP2	P42935	cytosol	3.17571	-2.63714
	Q04773	Q04773	cytosol	2.01913	0.400095
	SER2	P42941	cytosol	0.0768303	1.85813
	MTR10	Q99189	cytosol	0.678618	2.50305
	P42942	P42942	cytosol	2.79052	-0.483638
	CCT7	P42943	cytosol	2.13584	-1.5964
	RIB3	Q99258	cytosol	-0.018208	1.60429
	GIM5	Q04493	cytosol	0.851557	1.39063
	DET1	Q99288	cytosol	3.36412	-2.85622
	PSA1	P41940	cytosol	0.748307	0.863982
	Q04869	Q04869	cytosol	3.04244	-1.5627
	ADH6	Q04894	cytosol	0.230832	1.44586
	Q04371	Q04371	cytosol	0.175923	1.74566
	IGO1	P53897	cytosol	3.899	-2.82466
	Q05506	Q05506	cytosol	0.316559	0.922963
	EFM1	P38732	cytosol	3.71531	-3.33684
	GND1	P38720	cytosol	5.1141	-4.25766
	HPT1	Q04178	cytosol	-0.464581	1.51016
	GRE3	P38715	cytosol	-0.606888	1.46122
	PAA1	Q12447	cytosol	0.271385	1.15318
	P38708	P38708	cytosol	0.219806	0.293057
	EFM5	P53200	cytosol	0.490877	1.7605
	AAH1	P53909	cytosol	0.171357	1.61358
	DED81	P38707	cytosol	0.420238	0.818246
	YPR1	Q12458	cytosol	0.408763	1.05705
	TRM11	Q12463	cytosol	1.08451	1.84551
	NCE103	P53615	cytosol	0.86634	0.952839
	GLC8	P41818	cytosol	0.0409568	1.36732
	RIA1	P53893	cytosol	2.93013	-3.47878
	Q05016	Q05016	cytosol	0.245416	0.955883
	Q12496	Q12496	cytosol	-0.70089	1.54958
	HNT1	Q04344	cytosol	-1.30921	0.712222
	CPR6	P53691	cytosol	1.80954	-1.65885
	PPX1	P38698	cytosol	2.73317	-0.797351
	ALD6	P54115	cytosol	0.131115	0.727833
	DTD1	Q07648	cytosol	1.68786	-0.924622
	RKI1	Q12189	cytosol	-0.424595	1.25316
	IKI3	Q06706	cytosol	2.72858	-2.31127
	CCT8	P47079	cytosol	2.23987	-1.43405
	ASN1	P49089	cytosol	0.184893	0.904475
	PTC2	P39966	cytosol	-0.209283	1.43094
	ASN2	P49090	cytosol	0.119705	1.02894
	APT1	P49435	cytosol	0.645068	1.0598
	LTP1	P40347	cytosol	2.08937	-0.195368
	SKI8	Q02793	cytosol	5.41193	-4.19488
	SAH1	P39954	cytosol	-0.0203376	0.826271
	CCT5	P40413	cytosol	2.12476	-1.60356
	TPM2	P40414	cytosol	-0.559132	1.72556
	P47044	P47044	cytosol	0.207581	1.76604
	HRK1	Q08732	cytosol	3.90453	-2.92246
	GLO1	P50107	cytosol	0.623876	1.3958
	MTD1	Q02046	cytosol	0.73914	1.43687
	PAN6	P40459	cytosol	0.254931	1.21728
	RIB4	P50861	cytosol	0.804969	0.516444
	AIM2	P39721	cytosol	0.115257	2.31143
	STE20	Q03497	cytosol	4.8248	-3.57511
	RTT10	Q08924	cytosol	0.633279	-0.368446
	MAK3	Q03503	cytosol	4.56258	-2.48356
	RBL2	P48606	cytosol	0.0749716	0.61116
	Q06523	Q06523	cytosol	-0.145218	2.51923
	HPA3	P39979	cytosol	3.62499	-2.39098
	SYH1	Q02875	cytosol	3.44917	-3.12061
	SSB2	P40150	cytosol	2.97474	-2.74207
	NPA3	P47122	cytosol	-0.113116	1.13705
	ADO1	P47143	cytosol	-0.135915	1.22995
	Q07551	Q07551	cytosol	0.126369	0.805544
	LIA1	P47120	cytosol	0.553446	1.05321
	Q03161	Q03161	cytosol	-0.856738	1.24606
	CCS1	P40202	cytosol	-2.00792	0.633766
	Q07505	Q07505	cytosol	-0.304738	2.14093
	KAP123	P40069	cytosol	-0.648268	1.14332
	Q03219	Q03219	cytosol	0.321026	2.54421
	HAM1	P47119	cytosol	-0.0351049	1.68679
	SER3	P40054	cytosol	0.231374	1.60376
	PTK2	P47116	cytosol	3.42084	-2.04009
	HGH1	P48362	cytosol	0.784263	-0.597822
	GSH2	Q08220	cytosol	-0.0916869	1.96414
	Q08225	Q08225	cytosol	-0.719548	2.223
	MXR1	P40029	cytosol	-2.08867	1.02886
	ELP3	Q02908	cytosol	2.51548	-2.50074
	BPL1	P48445	cytosol	0.541696	0.264948
	GIM4	P40005	cytosol	-0.332911	1.44075
	RMT2	Q03305	cytosol	1.21503	1.0902
	BNA1	P47096	cytosol	-0.0405416	1.49463
	BDH1	P39714	cytosol	0.828952	-0.232062
	MET18	P40469	cytosol	0.744699	1.4747
	OYE2	Q03558	cytosol	0.191051	0.451858
	CLU1	Q03690	cytosol	5.26434	-4.55279
	LYS9	P38999	cytosol	0.148687	1.49318
	ADE12	P80210	cytosol	3.29058	-2.12872
	SPE3	Q12074	cytosol	0.0801564	1.35156
	ASP1	P38986	cytosol	-0.780404	0.785405
	DCS1	Q06151	cytosol	1.06362	1.60154
	ADE6	P38972	cytosol	0.0494187	0.971762
	ARO8	P53090	cytosol	-0.0826259	0.887797
	Q06146	Q06146	cytosol	1.88082	-1.51769
	WRS1	Q12109	cytosol	0.562546	-0.217385
	YAR1	P46683	cytosol	2.12584	-0.276613
	ARI1	P53111	cytosol	0.184764	1.99107
	SGT2	Q12118	cytosol	-0.112705	-0.2231
	PRO2	P54885	cytosol	0.262989	1.19102
	DAK1	P54838	cytosol	-0.00245606	1.29741
	FCY1	Q12178	cytosol	0.0807727	1.4157
	MMS2	P53152	cytosol	1.64791	-0.0985681
	IKI1	P38874	cytosol	5.18467	-3.25711
	HIS6	P40545	cytosol	1.00497	1.74404
	SOL3	P38858	cytosol	0.199607	1.47534
	ARC1	P46672	cytosol	-0.0157727	0.745677
	SER33	P40510	cytosol	0.139795	1.20566
	CCT2	P39076	cytosol	2.29169	-1.57485
	CCT3	P39077	cytosol	2.44621	-1.43834
	CCT4	P39078	cytosol	2.42576	-1.67202
	MRI1	Q06489	cytosol	0.137216	1.7596
	Q08971	Q08971	cytosol	4.63947	-3.69317
	NEW1	Q08972	cytosol	4.14901	-3.54612
	CUB1	Q08977	cytosol	0.593126	2.11839
	MAG2	Q06436	cytosol	4.22572	-1.62722
	ACC1	Q00955	cytosol	3.10433	-1.58714
	SAM4	Q08985	cytosol	-0.125787	1.45781
	HPM1	P40481	cytosol	2.47428	0.00615674
	YKE2	P52553	cytosol	-0.209807	1.91018
	ALT2	P52892	cytosol	-0.137801	0.140944
	HRI1	Q05905	cytosol	0.382825	1.90037
	PLP2	Q12017	cytosol	2.49798	-0.339102
	PFD1	P46988	cytosol	1.40616	0.828209
	DPH1	P40487	cytosol	2.84787	-2.58756
	RPE1	P46969	cytosol	-0.0619924	1.74179
	PAN2	P53010	cytosol	4.06962	-2.49649
	PPT1	P53043	cytosol	-1.19315	0.650691
	CDC55	Q00362	cytosol	2.68373	-1.76001
	Q12040	Q12040	cytosol	3.58836	-2.2441
	Q06252	Q06252	cytosol	-0.409253	1.67922
	CCT6	P39079	cytosol	2.31921	-1.61253
	CAB2	P40506	cytosol	1.4633	1.67098
	TPS1	Q00764	cytosol	2.7092	-2.79442
	QRI1	P43123	cytosol	4.01	-1.62292
	DLD3	P39976	cytosol	0.377361	1.12151
	LEU1	P07264	cytosol	0.180456	1.11387
	SES1	P07284	cytosol	-0.0413681	0.744619
	ERG12	P07277	cytosol	-0.389475	1.22191
	FAS2	P19097	cytosol	1.6383	-2.96591
	PFY1	P07274	cytosol	0.0634884	1.46468
	GDH1	P07262	cytosol	1.18994	-0.516418
	CDC33	P07260	cytosol	2.29433	-1.06897
	TRP4	P07285	cytosol	2.13991	-0.933626
	URA2	P07259	cytosol	1.24892	-1.71853
	BMH2	P34730	cytosol	-0.207103	1.58316
	CPA1	P07258	cytosol	0.369613	0.892354
	TSA1	P34760	cytosol	-0.294358	0.798453
	SAM2	P19358	cytosol	0.187909	0.880737
	ADE57	P07244	cytosol	0.13769	0.970032
	PHO13	P19881	cytosol	0.106393	1.59747
	KTI12	P34253	cytosol	1.82236	-2.48017
	LYS2	P07702	cytosol	0.103904	1.54796
	ADE1	P27616	cytosol	0.0716253	1.78325
	ERG20	P08524	cytosol	0.178467	0.961407
	TRL1	P09880	cytosol	-0.996891	0.184312
	TUB3	P09734	cytosol	0.997681	-0.0536599
	TUB1	P09733	cytosol	1.03332	-0.0960921
	UGA1	P17649	cytosol	1.09047	1.61509
	CNS1	P33313	cytosol	2.35919	0.685117
	DUT1	P33317	cytosol	-0.0676411	1.80348
	SER1	P33330	cytosol	-0.0320443	1.51289
	GLK1	P17709	cytosol	-0.133775	2.17101
	SKI3	P17883	cytosol	4.78188	-4.18839
	ILS1	P09436	cytosol	0.465791	0.609326
	PGM1	P33401	cytosol	0.542639	1.01661
	GCD1	P09032	cytosol	1.95606	-2.70383
	ARO1	P08566	cytosol	2.89207	-1.97682
	HIS7	P33734	cytosol	0.415139	1.39278
	FUR1	P18562	cytosol	0.342599	0.871249
	HIS5	P07172	cytosol	1.30476	-0.0736596
	RNR2	P09938	cytosol	-0.690724	0.327262
	ADK1	P07170	cytosol	0.281503	0.662506
	SKI2	P35207	cytosol	4.8717	-4.15325
	PMU1	P36069	cytosol	0.511853	2.34724
	ARG3	P05150	cytosol	0.328586	1.14263
	SPE2	P21182	cytosol	0.121232	2.03177
	HXK2	P04807	cytosol	0.255037	1.23423
	HXK1	P04806	cytosol	0.48374	2.14196
	SHB17	P36136	cytosol	0.116139	1.83041
	SIT4	P20604	cytosol	0.377044	1.15315
	DPS1	P04802	cytosol	-0.0926684	0.41401
	DRE2	P36152	cytosol	2.65531	-1.62742
	ADE8	P04161	cytosol	0.315666	2.03497
	TYS1	P36421	cytosol	0.0636252	0.726242
	ARG4	P04076	cytosol	0.100153	1.08764
	ADE2	P21264	cytosol	0.149061	0.508127
	ADE4	P04046	cytosol	0.511422	0.17139
	THS1	P04801	cytosol	-0.0286979	0.531672
	NNR2	P36059	cytosol	5.10076	-3.25529
	CKI1	P20485	cytosol	0.216765	0.295042
	HEM2	P05373	cytosol	0.39037	0.99408
	CDC60	P26637	cytosol	0.05297	1.00503
	TMA19	P35691	cytosol	3.23136	-2.41422
	MRP8	P35719	cytosol	0.657688	2.05058
	PDC1	P06169	cytosol	0.199119	0.800709
	DEF1	P35732	cytosol	3.7798	-3.82549
	TYR1	P20049	cytosol	0.365194	1.79632
	MET17	P06106	cytosol	-0.000665569	0.884187
	CDC37	P06101	cytosol	0.149718	1.11802
	URA4	P20051	cytosol	0.325606	1.29773
	TEF4	P36008	cytosol	0.475792	-0.374
	YNK1	P36010	cytosol	0.0916399	0.330011
	FPR1	P20081	cytosol	1.00341	0.903295
	EAP1	P36041	cytosol	2.98364	-0.991133
	SDS22	P36047	cytosol	-0.102289	0.573135
	MET6	P05694	cytosol	0.396468	0.662454
	FAS1	P07149	cytosol	1.42799	-2.8664
	CPA2	P03965	cytosol	0.161009	0.887947
	URA1	P28272	cytosol	-0.351672	1.7805
	OXP1	P28273	cytosol	0.256048	0.125209
	GUK1	P15454	cytosol	0.352438	1.01396
	IDI1	P15496	cytosol	-0.105378	1.55563
	DPH2	P32461	cytosol	2.15901	-2.0735
	URA5	P13298	cytosol	0.81459	1.83755
	GLN4	P13188	cytosol	-0.00857304	0.969478
	CAF20	P12962	cytosol	4.74697	-3.26884
	HOM2	P13663	cytosol	0.0245909	0.792399
	SNF4	P12904	cytosol	1.06155	-0.0249273
	GCD2	P12754	cytosol	2.70008	-2.62405
	EFB1	P32471	cytosol	0.946936	0.0510681
	FRS1	P15624	cytosol	-0.0211056	0.346958
	PGI1	P12709	cytosol	0.117883	1.12638
	FRS2	P15625	cytosol	0.0578099	0.36088
	CYS3	P31373	cytosol	0.0596711	1.00041
	DPH5	P32469	cytosol	-0.155071	0.572129
	ARO4	P32449	cytosol	0.592777	0.92631
	HSP104	P31539	cytosol	2.91748	-0.764782
	KRS1	P15180	cytosol	0.277101	0.261724
	PRO1	P32264	cytosol	0.330614	-0.398744
	GLN1	P32288	cytosol	0.599653	0.364682
	MET22	P32179	cytosol	0.068232	2.01403
	PYC2	P32327	cytosol	-0.0973173	0.261546
	ARO7	P32178	cytosol	0.0192695	1.65446
	TAL1	P15019	cytosol	-0.107971	-0.0234888
	HSC82	P15108	cytosol	-0.497111	0.603613
	ACB1	P31787	cytosol	0.910337	2.50292
	CPR1	P14832	cytosol	0.268865	1.01149
	NMT1	P14743	cytosol	3.44942	-2.67495
	GFA1	P14742	cytosol	0.393834	0.73233
	HEM12	P32347	cytosol	0.906255	1.82806
	FBA1	P14540	cytosol	-0.110746	1.05413
	NTH1	P32356	cytosol	4.82069	-4.04952
	MVD1	P32377	cytosol	0.209494	1.04524
	URA6	P15700	cytosol	1.74225	-0.524805
	PBI2	P0CT04	cytosol	-0.161961	1.16159
	TCP1	P12612	cytosol	3.02316	-1.09778
	SST2	P11972	cytosol	3.81276	-1.394
	FRD1	P32614	cytosol	0.115473	1.61217
	YEF3	P16521	cytosol	4.07077	-3.42919
	UTR4	P32626	cytosol	0.456637	1.14426
	APA1	P16550	cytosol	0.118866	1.15549
	BMH1	P29311	cytosol	-0.108118	1.68506
	SFA1	P32771	cytosol	-0.30677	1.48373
	RTG2	P32608	cytosol	1.4203	-0.692084
	TIF1/TIF2	P10081	cytosol	1.18334	0.952256
	PFK2	P16862	cytosol	5.45654	-4.63158
	HEM3	P28789	cytosol	0.856882	1.60912
	THR1	P17423	cytosol	0.00216463	0.93269
	MRS6	P32864	cytosol	-0.107725	2.32803
	SBA1	P28707	cytosol	-0.472445	1.01072
	PRS1	P32895	cytosol	3.33752	-1.12725
	PFK1	P16861	cytosol	5.4609	-4.28363
	SSA2	P10592	cytosol	-1.87542	-0.36089
	SAM1	P10659	cytosol	0.548854	1.14733
	SSE1	P32589	cytosol	0.424444	-0.702975
	SCH9	P11792	cytosol	4.18643	-2.602
	RNA1	P11745	cytosol	0.762512	1.11582
	STI1	P15705	cytosol	-1.84853	-0.403084
	SSB1	P11484	cytosol	2.39461	-2.53587
	GCD7	P32502	cytosol	2.3008	-2.16349
	ZWF1	P11412	cytosol	3.49499	-2.7495
	UBC4	P15731	cytosol	0.762919	1.55564
	PYC1	P11154	cytosol	-0.827526	0.488782
	DUR1,2	P32528	cytosol	-0.642346	1.9662
	PMI40	P29952	cytosol	-0.0578854	1.13896
	HOM3	P10869	cytosol	1.26407	0.860551
	THR4	P16120	cytosol	0.0804022	1.22347
	CAM1	P29547	cytosol	1.45832	-0.248791
	TRR1	P29509	cytosol	0.140074	0.838479
	CYS4	P32582	cytosol	0.00154287	0.917435
	HOM6	P31116	cytosol	0.0467701	0.91233
	URA3	P03962	cytosol	-0.245865	1.19862
	PRO3	P32263	cytosol	0.67497	1.23095
	ENO1	P00924	cytosol	0.144435	0.949991
	CAR1	P00812	cytosol	0.119319	1.73534
	AAT2	P23542	cytosol	0.398071	1.39757
	TRP5	P00931	cytosol	0.245259	0.655392
	TRP3	P00937	cytosol	0.185502	1.34801
	TRX2	P22803	cytosol	1.51072	0.797639
	GLY1	P37303	cytosol	0.290963	1.14786
	ARG1	P22768	cytosol	0.260417	1.10062
	TSR4	P25040	cytosol	0.31607	1.17941
	TPI1	P00942	cytosol	-0.135308	1.28957
	PGK1	P00560	cytosol	2.5086	0.105041
	TUB2	P02557	cytosol	0.311272	-0.164778
	ADH1	P00330	cytosol	0.0293134	0.936188
	ZTA1	P38230	cytosol	0.987794	-1.78465
	TDH2	P00358	cytosol	0.642936	0.69378
	CDC19	P00549	cytosol	0.453029	0.554117
	GPM1	P00950	cytosol	0.797859	0.293147
	OLA1	P38219	cytosol	2.47746	-2.4258
	MES1	P00958	cytosol	-0.101383	0.602219
	TDH3	P00359	cytosol	0.438909	0.218515
	P38197	P38197	cytosol	0.327561	2.01284
	HIS1	P00498	cytosol	0.341939	0.993296
	RIB5	P38145	cytosol	-0.148274	2.3102
	DUG2	P38149	cytosol	1.76265	1.57331
	ERG8	P24521	cytosol	-0.28173	1.117
	AAP1	P37898	cytosol	-0.444136	1.80073
	ADE17	P38009	cytosol	-0.350084	1.97839
	PRS4	P38063	cytosol	3.91403	-1.53892
	SOD1	P00445	cytosol	-0.733022	0.881343
	AHP1	P38013	cytosol	0.130941	1.5223
	GRX1	P25373	cytosol	0.652899	1.69991
	TEF1/TEF2	P02994	cytosol	2.92426	-2.16731
	HSP82	P02829	cytosol	-1.066	0.613603
	SOL2	P37262	cytosol	3.91447	-1.46415
	ARA1	P38115	cytosol	0.372557	1.73604
	O43137	O43137	cytosol	0.978077	1.86752
	TRX1	P22217	cytosol	1.02325	1.13309
	TKL1	P23254	cytosol	0.369787	-0.300626
	SHM2	P37291	cytosol	2.91625	-3.24779
	TRP2	P00899	cytosol	0.318829	0.912038
	ENO2	P00925	cytosol	0.0542715	1.05316
	HYP2	P23301	cytosol	4.57831	-3.79798
	IPP1	P00817	cytosol	0.585665	1.27377
	HIS4	P00815	cytosol	0.138356	0.870234
	RPT2	P40327	proteasome	-1.89097	-0.708426
	RPT3	P33298	proteasome	-2.51929	-0.609563
	PUP3	P25451	proteasome	-1.11905	-0.348251
	RPT6	Q01939	proteasome	-1.59514	-1.03426
	PRE3	P38624	proteasome	-1.00137	-0.780371
	PRE8	P23639	proteasome	-0.787302	-0.594104
	PRE5	P40302	proteasome	-0.616449	-0.736444
	RPT1	P33299	proteasome	-1.22808	-0.690987
	RPN12	P32496	proteasome	-1.89281	-0.724087
	RPN10	P38886	proteasome	-1.92013	-0.0746667
	PUP1	P25043	proteasome	-1.18826	-0.576244
	PRE7	P23724	proteasome	-1.69694	-0.540183
	PRE4	P30657	proteasome	-1.62115	-0.243124
	RPN1	P38764	proteasome	-1.59416	-0.406168
	RPN6	Q12377	proteasome	-1.77308	-0.528722
	PRE6	P40303	proteasome	-0.399867	-0.712943
	PRE9	P23638	proteasome	-1.28066	-0.571231
	RPN2	P32565	proteasome	-1.45622	-1.02346
	PRE10	P21242	proteasome	-0.373383	-0.966856
	PUP2	P32379	proteasome	-1.17369	-0.501784
	RPN11	P43588	proteasome	-1.77346	-0.635137
	RPT5	P33297	proteasome	-1.82958	-0.492319
	RPN5	Q12250	proteasome	-1.85726	-0.513264
	RPN13	O13563	proteasome	-1.21537	-0.460613
	RPN8	Q08723	proteasome	-2.22983	-0.650844
	PRE1	P22141	proteasome	-1.35151	-0.334812
	RPT4	P53549	proteasome	-1.87694	-0.609146
	UBP6	P43593	proteasome	-1.31097	-0.544923
	RPN7	Q06103	proteasome	-1.6343	-0.414175
	RPN3	P40016	proteasome	-1.61239	-0.46141
	RPN9	Q04062	proteasome	-2.00396	-0.725363
	SCL1	P21243	proteasome	-1.22173	-1.04014
	PEX5	P35056	peroxisome	0.554158	2.43063
	TES1	P41903	peroxisome	-3.61531	0.0356722
	PEX25	Q02969	peroxisome	0.371115	1.87894
	PEX14	P53112	peroxisome	0.4465	1.78437
	ANT1	Q06497	peroxisome	0.615565	1.87889
	PEX13	P80667	peroxisome	-0.622134	1.61019
	PXP2	P47148	peroxisome	-2.67299	-1.02707
	PCS60	P38137	peroxisome	0.240445	2.11419
	STR3	P53101	peroxisome	0.0240656	2.10994
	MDH3	P32419	peroxisome	-0.249014	1.40915
	PEX11	Q12462	peroxisome	1.4272	1.46319
	PRB1	P09232	vacuole	-2.33211	2.34886
	COT1	P32798	vacuole	-1.91232	6.42475
	FRE6	Q12473	vacuole	-1.47967	6.15091
	ENV7	Q12003	vacuole	2.73757	5.90464
	P25351	P25351	vacuole	-2.43084	6.61908
	EAR1	Q03212	vacuole	6.40142	3.6482
	VPS41	P38959	vacuole	-0.193698	5.51326
	VPS4	P52917	vacuole	0.0964211	3.90724
	NPR3	P38742	vacuole	4.37307	1.08286
	HSE1	P38753	vacuole	3.31308	6.64598
	YPQ1	Q12010	vacuole	-2.42388	5.89517
	FET5	P43561	vacuole	-0.465786	4.58216
	ECM14	P38836	vacuole	-0.384048	2.0747
	AVT7	P40501	vacuole	-0.087577	4.90448
	CPS1	P27614	vacuole	0.542204	0.050903
	PPN2	P40152	vacuole	-0.469997	4.86629
	ATG42	P38109	vacuole	-0.0156125	1.50875
	VMA4	P22203	vacuole	-0.705457	3.11315
	PHO91	P27514	vacuole	-2.20167	6.00712
	PIB2	P53191	vacuole	-3.30474	5.43746
	VPS35	P34110	vacuole	4.29181	0.185501
	VPS17	P32913	vacuole	5.316	-0.521315
	VAM7	P32912	vacuole	-0.737948	6.24365
	PRC1	P00729	vacuole	0.518136	1.65001
	RTC1	Q08281	vacuole	6.08019	2.52258
	MVP1	P40959	vacuole	4.02236	2.37212
	DAP2	P18962	vacuole	-2.03365	5.84959
	VPS16	Q03308	vacuole	0.288998	3.71776
	VPS27	P40343	vacuole	2.86957	8.6549
	ATG20	Q07528	vacuole	7.9871	-4.50806
	VAC14	Q06708	vacuole	-0.699017	1.74395
	VAM6	Q07468	vacuole	-0.73203	5.66644
	PEP8	P40335	vacuole	4.34159	0.39653
	VMA13	P41807	vacuole	-0.789089	2.86556
	PEP4	P07267	vacuole	-0.29209	3.36155
	TCO89	Q08921	vacuole	-3.85765	4.83206
	ZRT3	P34240	vacuole	-2.5371	5.92231
	MON2	P48563	vacuole	4.48609	5.11371
	Q07895	Q07895	vacuole	-2.64786	7.16835
	PEP3	P27801	vacuole	1.42803	2.39676
	APE4	P38821	vacuole	-3.40254	-0.44596
	DID2	P69771	vacuole	1.67255	0.522469
	PEP12	P32854	vacuole	6.04486	5.18926
	FAB1	P34756	vacuole	-2.41408	8.74662
	VPS15	P22219	vacuole	-0.532126	4.8438
	VMA1	P17255	vacuole	0.0227664	2.00356
	SNX3	Q08826	vacuole	0.938304	0.423737
	VMA8	P32610	vacuole	-0.718345	3.12756
	YVC1	Q12324	vacuole	-0.976683	6.45847
	SEA4	P38164	vacuole	4.09936	-0.171632
	YBT1	P32386	vacuole	-2.62245	6.26528
	VPS5	Q92331	vacuole	5.39727	-0.327687
	YCF1	P39109	vacuole	-1.65765	5.75896
	VMA7	P39111	vacuole	-1.36606	2.9138
	AVT1	P47082	vacuole	-3.69948	4.5038
	VAM3	Q12241	vacuole	-3.04802	5.52215
	VMA5	P31412	vacuole	-0.464999	3.17496
	NYV1	Q12255	vacuole	-2.71837	5.52529
	VTC4	P47075	vacuole	-2.6708	5.65773
	VPS33	P20795	vacuole	1.40665	3.04445
	VTC3	Q02725	vacuole	-2.70688	5.82812
	SNX4	P47057	vacuole	4.21453	-0.524276
	VPS34	P22543	vacuole	-0.069323	8.35926
	DPP1	Q05521	vacuole	4.0295	3.51164
	SLM4	P38247	vacuole	-3.00741	5.39245
	NCR1	Q12200	vacuole	-0.126708	4.53459
	APE3	P37302	vacuole	-2.15892	4.46384
	FUN26	P31381	vacuole	5.01368	3.24083
	FMP42	Q04991	vacuole	-2.51918	7.29865
	MEH1	Q02205	vacuole	-3.21209	6.40973
	VCX1	Q99385	vacuole	-2.28699	5.85386
	VTC5	P38966	vacuole	-2.22153	6.16325
	BRO1	P48582	vacuole	2.6184	3.53796
	VHC1	P38329	vacuole	-2.77418	7.11781
	VMA3	P25515	vacuole	0.909188	5.2888
	VMA10	P48836	vacuole	-0.0892252	2.85465
	VBA4	Q04602	vacuole	-1.96769	4.87585
	VMA6	P32366	vacuole	-0.675523	5.2803
	APE1	P14904	vacuole	-3.33581	1.36006
	BPT1	P14772	vacuole	-1.11222	5.68059
	IML1	P47170	vacuole	4.07876	0.464842
	MAM3	Q12296	vacuole	-2.75457	5.33397
	Q12331	Q12331	vacuole	-1.64036	4.65278
	PMC1	P38929	vacuole	-2.67316	6.8086
	SNA3	P14359	vacuole	3.93563	3.4188
	IVY1	Q04934	vacuole	0.723787	6.58981
	CCC1	P47818	vacuole	-1.89263	5.23263
	PFF1	P38244	vacuole	-2.24155	6.92398
	VPS24	P36095	vacuole	1.94891	3.77052
	AVT3	P36062	vacuole	-2.96217	6.14768
	IST1	P53843	vacuole	3.16068	3.01474
	P53273	P53273	vacuole	-2.6078	6.23167
	VTC2	P43585	vacuole	-3.15859	5.29792
	MNR2	P35724	vacuole	-2.23803	5.59624
	GTR2	P53290	vacuole	-0.925407	3.55266
	SMF3	Q12078	vacuole	-1.95843	6.02108
	VMA2	P16140	vacuole	-0.843011	2.62665
	VPH1	P32563	vacuole	-1.59295	5.84254
	PPN1	Q04119	vacuole	3.57939	1.5128
	PHO8	P11491	vacuole	-2.68721	6.05711
	VPS3	P23643	vacuole	6.04254	2.53641
	YPK9	Q12697	vacuole	-1.93728	5.9936
	VAC8	P39968	vacuole	-2.54226	5.98857
	YCK3	P39962	vacuole	-2.95154	5.3429
	GTR1	Q00582	vacuole	0.310098	2.9731
	KOG1	P38873	vacuole	-1.70225	5.86682
	PEP5	P12868	vacuole	0.854365	3.35778
	ATG21	Q02887	vacuole	-3.60673	7.02132
	VPS38	Q05919	vacuole	-0.576825	8.89287
	FTH1	P38310	vacuole	0.673025	4.87539
	ZRC1	P20107	vacuole	-2.71804	5.97083
	ECM38	Q05902	vacuole	-2.26347	2.91293
	SNF7	P39929	vacuole	0.20197	2.9196
	VPS30	Q02948	vacuole	0.535132	2.81964
	COG1	P53079	Golgi	7.4225	0.00730592
	COG5	P53951	Golgi	9.69506	-0.457325
	GDA1	P32621	Golgi	5.74538	1.51092
	COG8	Q04632	Golgi	8.99767	0.134892
	SFT2	P38166	Golgi	4.13333	0.970038
	PMR1	P13586	Golgi	4.1194	0.906407
	MNN11	P46985	Golgi	3.54008	2.01561
	KEX2	P13134	Golgi	9.33743	2.6841
	GDT1	P38301	Golgi	4.63561	1.35557
	TVP18	Q04767	Golgi	6.42383	1.96563
	YIP5	P53108	Golgi	7.08055	0.744537
	KTR3	P38130	Golgi	5.3039	0.795712
	TLG2	Q08144	Golgi	7.71645	1.80611
	KEX1	P09620	Golgi	7.30959	1.37861
	MNT2	P53059	Golgi	5.22631	4.22734
	DNF3	Q12674	Golgi	7.46405	3.94498
	APM3	P38153	Golgi	5.08609	-2.0019
	ANY1	Q03687	Golgi	6.64996	2.28693
	VAN1	P23642	Golgi	2.79272	2.02243
	MNN10	P50108	Golgi	3.12637	2.1752
	COG4	Q06096	Golgi	7.71383	-0.395268
	GRH1	Q04410	Golgi	5.07503	-3.36424
	TRS130	Q03660	Golgi	7.3177	-0.399096
	TRS65	P32893	Golgi	6.58219	-0.269022
	MNN5	P46982	Golgi	4.75811	2.19206
	RGP1	P16664	Golgi	9.6969	4.64733
	GOS1	P38736	Golgi	5.51147	1.19284
	ARF1	P11076	Golgi	1.74385	2.68773
	MNT3	P40549	Golgi	5.08846	2.30974
	VPS74	Q06385	Golgi	2.2333	1.13921
	OCH1	P31755	Golgi	5.94236	1.23857
	ANP1	P32629	Golgi	5.08225	1.46808
	BCH1	Q05029	Golgi	0.357083	0.150685
	HOC1	P47124	Golgi	3.72021	1.91768
	YIP4	P53093	Golgi	7.1934	0.862305
	KTR4	P38131	Golgi	6.02961	2.08908
	COG6	P53959	Golgi	8.54647	0.0904914
	SED5	Q01590	Golgi	0.98503	0.712835
	COG7	P53195	Golgi	5.93384	-0.0942198
	GEA2	P39993	Golgi	5.73003	1.15089
	YND1	P40009	Golgi	7.5454	1.52203
	AUR1	P36107	Golgi	6.9839	1.38647
	APM1	Q00776	Golgi	4.92456	-1.63229
	DRS2	P39524	Golgi	5.78086	1.17512
	COG2	P53271	Golgi	5.24729	-0.0939599
	RIC1	P40395	Golgi	8.75454	3.74316
	COY1	P34237	Golgi	5.05233	-0.182585
	YUR1	P26725	Golgi	-3.89472	4.24795
	MNN1	P39106	Golgi	5.78128	2.13351
	RBD2	Q12270	Golgi	6.04151	0.572819
	AKR1	P39010	Golgi	6.68261	0.322649
	MNN2	P38069	Golgi	4.98505	1.92237
	GRX7	P38068	Golgi	5.95792	1.58758
	USO1	P25386	Golgi	0.25859	-1.847
	COG3	P40094	Golgi	8.89345	-0.006765
	MNN9	P39107	Golgi	2.99747	2.04324
	PSG1	P36081	Golgi	3.00117	2.55271
	GNT1	Q12096	Golgi	7.39315	2.25415
	BUG1	Q12191	Golgi	6.75918	-3.05919
	ARL1	P38116	Golgi	3.15662	2.06157
	STE13	P33894	Golgi	7.79383	1.98106
	KRE2	P27809	Golgi	5.13513	2.14183
	KTR7	P40504	Golgi	3.6531	3.04055
	P25361	P25361	Golgi	4.33017	2.08305
	TVP23	P38962	Golgi	7.55754	1.36299
	SSP120	P39931	Golgi	4.6933	0.0455397
	KTR1	P27810	Golgi	5.10562	1.87276
	RPS25A;RPS25B	Q3E792;P0C0T4	ribosome	4.12274	-4.94546
	RPL32	P38061	ribosome	4.20561	-4.99995
	RPS3	P05750	ribosome	4.88122	-5.62763
	RPL8B	P29453	ribosome	4.56282	-5.23972
	RPL6A	Q02326	ribosome	4.54155	-5.1989
	RPP1B	P10622	ribosome	5.52585	-5.63568
	RPP2A	P05319	ribosome	4.4902	-4.40489
	RPL3	P14126	ribosome	4.33866	-5.05133
	RPS5	P26783	ribosome	4.37654	-5.45146
	RPL4B	P49626	ribosome	3.68792	-4.81668
	RPL14B;RPL14A	P38754;P36105	ribosome	4.31843	-4.9725
	RPL25	P04456	ribosome	4.2497	-4.84429
	RPL35B;RPL35A	P0CX85;P0CX84	ribosome	4.43535	-5.35237
	RPL16A	P26784	ribosome	4.60347	-5.32226
	RPL9A	P05738	ribosome	4.60301	-4.87704
	RPL17B	P46990	ribosome	4.33192	-5.02547
	RPS21B	Q3E754	ribosome	4.26592	-5.09344
	RPL22B	P56628	ribosome	4.95148	-4.94395
	RPS17B;RPS17A	P14127;P02407	ribosome	4.49148	-5.70004
	ASC1	P38011	ribosome	4.27171	-4.94567
	RPL30	P14120	ribosome	4.14596	-4.39837
	RPS26A	P39938	ribosome	4.41179	-5.50055
	RPS20	P38701	ribosome	4.64493	-5.51268
	RPP1A	P05318	ribosome	4.43089	-4.21017
	RPL15A	P05748	ribosome	4.46327	-5.13038
	RPS9B	P05755	ribosome	4.64006	-5.66328
	RPS13	P05756	ribosome	4.39388	-5.34797
	RPP0	P05317	ribosome	4.35775	-4.98507
	RPL24B	P24000	ribosome	4.36191	-5.25289
	RPS0B	P46654	ribosome	3.99371	-5.1023
	RPL28	P02406	ribosome	4.39202	-5.63409
	RPS22B;RPS22A	Q3E7Y3;P0C0W1	ribosome	4.36033	-4.87997
	RPS27B;RPS27A	P38711;P35997	ribosome	4.21965	-5.34762
	RPL22A	P05749	ribosome	4.61422	-4.78344
	RPL33A	P05744	ribosome	3.69045	-5.23112
	RPL7B	Q12213	ribosome	4.84349	-5.71786
	RPL21B	Q12672	ribosome	4.61986	-5.37393
	RPL24A	P04449	ribosome	4.61742	-5.21235
	RPL21A	Q02753	ribosome	4.44382	-4.90449
	RPL9B	P51401	ribosome	4.40868	-3.94369
	RPL37B	P51402	ribosome	4.61188	-5.26131
	RPL17A	P05740	ribosome	4.33798	-5.25785
	RPL4A	P10664	ribosome	4.51343	-5.17557
	RPL5	P26321	ribosome	4.31066	-4.41907
	RPS14A	P06367	ribosome	4.28767	-5.26117
	RPL6B	P05739	ribosome	4.51424	-5.0093
	RPP2B	P02400	ribosome	4.73267	-5.29622
	RPL36B	O14455	ribosome	4.7323	-5.25014
	RPL19B;RPL19A	P0CX83;P0CX82	ribosome	4.30392	-5.4731
	RPL16B	P26785	ribosome	4.66176	-5.44621
	RPS6B;RPS6A	P0CX38;P0CX37	ribosome	4.34869	-5.22404
	RPS4B;RPS4A	P0CX36;P0CX35	ribosome	4.23498	-5.02736
	RPS9A	O13516	ribosome	3.99837	-5.15138
	RPS30B;RPS30A	P0CX34;P0CX33	ribosome	4.51111	-5.99142
	RPS29B	P41058	ribosome	3.89177	-5.48811
	RPL33B	P41056	ribosome	4.61361	-5.30793
	RPS24B;RPS24A	P0CX32;P0CX31	ribosome	4.05822	-5.31945
	RPS23B;RPS23A	P0CX30;P0CX29	ribosome	4.40762	-4.99803
	RPS18B;RPS18A	P0CX56;P0CX55	ribosome	4.25738	-5.00004
	RPL42B;RPL42A	P0CX28;P0CX27	ribosome	4.26813	-5.4339
	RPL43B;RPL43A	P0CX26;P0CX25	ribosome	5.04774	-6.1277
	RPL20B;RPL20A	P0CX24;P0CX23	ribosome	4.34105	-4.88885
	RPS10A;RPS10B	Q08745;P46784	ribosome	4.27296	-5.07431
	RPS19B;RPS19A	P07281;P07280	ribosome	4.31146	-5.09802
	RPL31B	P0C2H9	ribosome	4.71543	-5.44579
	RPS7B	P48164	ribosome	4.50594	-5.19387
	RPL31A	P0C2H8	ribosome	4.36724	-4.96165
	RPL27A;RPL27B	P0C2H6;P0C2H7	ribosome	4.34063	-5.33281
	RPS28B	P0C0X0	ribosome	3.63627	-4.4172
	RPL11A	P0C0W9	ribosome	4.03855	-4.46124
	RPS1A	P33442	ribosome	4.38305	-5.27029
	RPS2	P25443	ribosome	4.40557	-5.24721
	RPS12	P48589	ribosome	3.95407	-4.30963
	RPL10	P41805	ribosome	4.66369	-5.51433
	RPS7A	P26786	ribosome	4.22839	-5.22852
	RPS15	Q01855	ribosome	4.18571	-4.76086
	RPS1B	P23248	ribosome	4.0959	-5.29942
	RPL34A;RPL34B	P87262;P40525	ribosome	4.34896	-5.46996
	RPL37A	P49166	ribosome	4.53359	-4.95176
	RPL2B;RPL2A	P0CX46;P0CX45	ribosome	4.20986	-5.52361
	RPL1B;RPL1A	P0CX44;P0CX43	ribosome	4.4308	-4.81777
	RPL23B;RPL23A	P0CX42;P0CX41	ribosome	4.6325	-5.4869
	RPS11B;RPS11A	P0CX48;P0CX47	ribosome	4.34576	-5.34684
	RPS8B;RPS8A	P0CX40;P0CX39	ribosome	4.29112	-5.54435
	RPS16B;RPS16A	P0CX52;P0CX51	ribosome	4.36168	-5.34986
	RPL26B	P53221	ribosome	4.33109	-5.10024
	RPL18B;RPL18A	P0CX50;P0CX49	ribosome	4.80969	-5.99958
	RPL12B;RPL12A	P0CX54;P0CX53	ribosome	4.70702	-4.9076
	RPL38	P49167	ribosome	4.71979	-5.38223
	RPL8A	P17076	ribosome	4.65191	-5.15826
	RPL13B	P40212	ribosome	4.4478	-5.09718
	MRPS28	P21771	mitochondria	-9.36329	-3.04868
	MRPL1	Q04599	mitochondria	-9.40796	-3.07766
	PHB2	P50085	mitochondria	-9.3326	-3.42889
	RCF2	P53721	mitochondria	-9.29197	-3.03943
	ARG5,6	Q01217	mitochondria	-9.40069	-2.98987
	RPM2	Q02773	mitochondria	-8.56687	-3.22099
	SAM50	P53969	mitochondria	-9.44378	-3.30577
	GUT2	P32191	mitochondria	-9.13042	-2.73026
	MRPL25	P23369	mitochondria	-9.4185	-3.21891
	TIM50	Q02776	mitochondria	-9.28876	-2.82503
	ILV6	P25605	mitochondria	-9.31396	-2.99637
	SDH2	P21801	mitochondria	-9.44213	-3.20161
	ATP23	P53722	mitochondria	-9.39424	-2.96641
	GRX5	Q02784	mitochondria	-9.4623	-3.22771
	TRX3	P25372	mitochondria	-9.31925	-3.36509
	MRPL50	P53724	mitochondria	-8.94633	-3.08785
	IMG1	P25626	mitochondria	-8.08883	-3.83169
	COQ5	P49017	mitochondria	-9.47106	-2.98917
	COX12	Q01519	mitochondria	-9.39303	-3.3428
	MRPL13	Q02204	mitochondria	-9.26654	-2.96591
	MSD1	P15179	mitochondria	-7.41391	-2.71442
	GCV2	P49095	mitochondria	-9.51793	-3.60155
	CYT2	Q00873	mitochondria	-9.07523	-2.32986
	P53736	P53736	mitochondria	-9.19044	-2.50129
	MGR3	Q04472	mitochondria	-9.17706	-2.75695
	ABF2	Q02486	mitochondria	-9.36245	-3.57249
	MGR1	P25573	mitochondria	-9.3256	-2.96135
	MSS116	P15424	mitochondria	-9.34457	-3.16623
	LSC1	P53598	mitochondria	-9.29945	-2.78726
	KGD1	P20967	mitochondria	-9.39409	-3.21319
	AIM17	P23180	mitochondria	-8.40821	-2.73432
	NFS1	P25374	mitochondria	-9.49378	-3.48325
	TOM22	P49334	mitochondria	-9.19557	-3.02916
	RSM23	Q01163	mitochondria	-9.58292	-3.75594
	PET191	Q02772	mitochondria	-7.81018	-2.17883
	TIM44	Q01852	mitochondria	-9.53003	-3.67909
	ALO1	P54783	mitochondria	-8.81547	-2.51287
	AAT1	Q01802	mitochondria	-9.31235	-2.91738
	CBP3	P21560	mitochondria	-9.30519	-3.08436
	MRS4	P23500	mitochondria	-9.26055	-2.46328
	MSK1	P32048	mitochondria	-9.42884	-3.32571
	LYS4	P49367	mitochondria	-9.37552	-3.05533
	SDH7	Q04401	mitochondria	-7.96977	-3.12072
	IDP1	P21954	mitochondria	-9.36963	-3.17713
	HER2	Q03557	mitochondria	-9.353	-3.06816
	SDH1	Q00711	mitochondria	-9.31174	-3.02693
	MCY1	P53206	mitochondria	-9.24136	-2.95431
	KGD2	P19262	mitochondria	-9.25308	-3.04537
	MDH1	P17505	mitochondria	-9.33234	-2.99776
	MTO1	P53070	mitochondria	-8.54838	-3.63385
	MRPL22	P53881	mitochondria	-6.62168	-2.80843
	IMO32	P53219	mitochondria	-9.34063	-2.97254
	RCF1	Q03713	mitochondria	-9.3866	-2.81701
	PET123	P17558	mitochondria	-9.35535	-3.45501
	TIM21	P53220	mitochondria	-9.27468	-2.82254
	TIM11	P81449	mitochondria	-9.32319	-3.08422
	TIM10	P87108	mitochondria	-8.87326	-3.05734
	MRP17	P28778	mitochondria	-9.30817	-2.65658
	MRPS17	Q03246	mitochondria	-9.34076	-3.06719
	EHD3	P28817	mitochondria	-9.25828	-2.6603
	IDH1	P28834	mitochondria	-9.34977	-2.96658
	ACO1	P19414	mitochondria	-9.39019	-3.23373
	MSP1	P28737	mitochondria	-6.7913	-1.71747
	UGO1	Q03327	mitochondria	-9.24407	-2.6991
	NIF3	P53081	mitochondria	-4.72085	-1.33759
	JAC1	P53193	mitochondria	-9.48463	-3.49273
	ERV1	P27882	mitochondria	-8.50586	-3.1098
	MDM10	P18409	mitochondria	-9.26754	-2.79516
	ATP10	P18496	mitochondria	-9.46708	-3.19905
	MRPL19	P53875	mitochondria	-9.5144	-3.4773
	TIM8	P57744	mitochondria	-9.48423	-3.85427
	RMD9	P53140	mitochondria	-9.55571	-3.57949
	PPA2	P28239	mitochondria	-8.41364	-2.15643
	IDH2	P28241	mitochondria	-9.4033	-3.10332
	ARG8	P18544	mitochondria	-9.37109	-2.97698
	COQ8	P27697	mitochondria	-9.31535	-3.03834
	MNP1	P53163	mitochondria	-9.35115	-3.19772
	RSM28	Q03430	mitochondria	-7.99386	-2.49823
	MRH4	P53166	mitochondria	-9.41678	-3.17909
	COQ3	P27680	mitochondria	-8.57397	-2.50087
	MZM1	Q03429	mitochondria	-9.49756	-3.22041
	MRM1	P25270	mitochondria	-9.41857	-3.22974
	COQ1	P18900	mitochondria	-8.91243	-2.93073
	HEM15	P16622	mitochondria	-9.46509	-3.12597
	MIC26	P50087	mitochondria	-9.31814	-2.8285
	MRPS8	Q03799	mitochondria	-9.37871	-3.118
	REX2	P54964	mitochondria	-7.7982	-2.96949
	TIM13	P53299	mitochondria	-9.19416	-3.57665
	MRPL8	P22353	mitochondria	-9.21901	-2.57843
	MRPL20	P22354	mitochondria	-9.43491	-3.27772
	TOM40	P23644	mitochondria	-9.22304	-2.78927
	CPR3	P25719	mitochondria	-7.76185	-2.2643
	MRF1	P30775	mitochondria	-9.00894	-3.38641
	MSM1	P22438	mitochondria	-9.88162	-4.52125
	AEP2	P22136	mitochondria	-9.61494	-3.83654
	SAM37	P50110	mitochondria	-9.29591	-3.01534
	ATP12	P22135	mitochondria	-9.41198	-3.25541
	ATP7	P30902	mitochondria	-8.96834	-2.22983
	LSC2	P53312	mitochondria	-9.43766	-3.26607
	MRPL9	P31334	mitochondria	-9.45968	-3.22187
	MRP51	Q02950	mitochondria	-9.54041	-4.17617
	COQ6	P53318	mitochondria	-9.44029	-3.25558
	MIR1	P23641	mitochondria	-9.30112	-2.96283
	IMG2	P25642	mitochondria	-9.40585	-3.13963
	MSH1	P25846	mitochondria	-9.48642	-4.07333
	PET9	P18239	mitochondria	-9.17329	-2.78459
	IFM1	P25038	mitochondria	-9.42734	-3.7863
	MMT1	Q03218	mitochondria	-9.40646	-3.18016
	OM45	P16547	mitochondria	-9.29985	-3.71558
	RSM10	Q03201	mitochondria	-9.44865	-3.33251
	SLM5	P25345	mitochondria	-7.86697	-3.71987
	ATP25	Q03153	mitochondria	-9.63221	-4.1683
	HSP60	P19882	mitochondria	-9.31086	-3.04878
	PDX1	P16451	mitochondria	-8.38551	-2.488
	PDA1	P16387	mitochondria	-9.37667	-3.07131
	SHY1	P53266	mitochondria	-9.31796	-2.79573
	MEF1	P25039	mitochondria	-9.15775	-2.82062
	YMR31	P19955	mitochondria	-9.40904	-3.21462
	RSM24	Q03976	mitochondria	-7.93582	-2.48833
	MRPL44	P19956	mitochondria	-9.62817	-3.68456
	YML6	P51998	mitochondria	-6.27792	-2.50211
	ODC1	Q03028	mitochondria	-9.41698	-3.25704
	MRPS35	P53292	mitochondria	-9.361	-3.00082
	YHM2	Q04013	mitochondria	-9.1463	-2.84459
	ALT1	P52893	mitochondria	-7.78619	-4.09941
	MIC27	P50945	mitochondria	-9.34957	-2.97143
	MCX1	P38323	mitochondria	-9.35925	-3.15676
	ISM1	P48526	mitochondria	-7.30571	-2.68607
	MIA40	P36046	mitochondria	-9.09017	-2.28479
	ATP16	Q12165	mitochondria	-9.10494	-2.10923
	LEU9	Q12166	mitochondria	-9.44231	-3.32788
	AFG3	P39925	mitochondria	-9.21738	-3.24019
	ATP4	P05626	mitochondria	-9.38741	-3.22571
	RSM22	P36056	mitochondria	-9.33029	-3.17558
	MCR1	P36060	mitochondria	-7.97315	-2.73664
	GCV3	P39726	mitochondria	-9.36536	-2.80586
	BOL3	P39724	mitochondria	-8.98034	-2.99508
	GEM1	P39722	mitochondria	-9.2888	-3.01556
	CMC1	P36064	mitochondria	-9.57654	-4.50585
	Q12204	Q12204	mitochondria	-9.70387	-4.0465
	MEF2	P39677	mitochondria	-9.25645	-3.67422
	ATP20	Q12233	mitochondria	-9.24994	-3.26972
	TCD2	P36101	mitochondria	-9.21522	-2.79003
	POR1	P04840	mitochondria	-9.10394	-2.83621
	MIC60	P36112	mitochondria	-8.92789	-2.38948
	ACO2	P39533	mitochondria	-9.37173	-2.9654
	ILV3	P39522	mitochondria	-9.33103	-2.98308
	MSW1	P04803	mitochondria	-7.32013	-2.97669
	CAF4	P36130	mitochondria	-8.40772	-4.06622
	AAC1	P04710	mitochondria	-9.29629	-2.92434
	OMA1	P36163	mitochondria	-7.96707	-3.17145
	MCT1	Q12283	mitochondria	-9.5874	-3.7781
	MRPL3	P36516	mitochondria	-9.34945	-3.33974
	PSD1	P39006	mitochondria	-7.88446	-1.16258
	Q12298	Q12298	mitochondria	-9.35046	-3.07256
	MRPL4	P36517	mitochondria	-9.33501	-2.92019
	MRPL7	P36519	mitochondria	-9.33868	-2.75801
	OXA1	P39952	mitochondria	-9.40832	-3.3815
	YEA6	P39953	mitochondria	-9.41386	-3.13987
	MAE1	P36013	mitochondria	-9.3311	-2.95871
	AIM10	P39965	mitochondria	-8.94022	-3.41237
	CIR2	Q08822	mitochondria	-9.32826	-2.95814
	YTA12	P40341	mitochondria	-9.44831	-3.91418
	PTH2	P34222	mitochondria	-7.45734	-0.483485
	PRX1	P34227	mitochondria	-8.47969	-3.6239
	MRS1	P07266	mitochondria	-9.41007	-3.16732
	NDE1	P40215	mitochondria	-9.0908	-2.56885
	MMF1	P40185	mitochondria	-9.39927	-3.31065
	FMP10	P40098	mitochondria	-9.09955	-2.73854
	MMT2	Q08970	mitochondria	-9.16793	-2.19026
	MSY1	P48527	mitochondria	-9.62422	-3.65882
	COR1	P07256	mitochondria	-9.30811	-2.93621
	CBP6	P07253	mitochondria	-9.24954	-3.25165
	COX15	P40086	mitochondria	-9.31683	-2.87964
	ATP1	P07251	mitochondria	-9.35536	-2.96695
	MRPL10	P36520	mitochondria	-9.50542	-3.37208
	ADH3	P07246	mitochondria	-9.41213	-3.26472
	MST1	P07236	mitochondria	-9.41306	-3.14746
	TOM70	P07213	mitochondria	-9.06293	-2.75394
	AIM9	P40053	mitochondria	-8.77284	-2.91828
	ICP55	P40051	mitochondria	-9.39267	-3.0805
	MRX1	P40050	mitochondria	-8.49056	-2.17654
	ALD5	P40047	mitochondria	-9.33068	-2.9741
	CYT1	P07143	mitochondria	-9.23148	-2.762
	FSF1	Q12029	mitochondria	-9.27752	-2.99489
	AIM41	Q12032	mitochondria	-9.47017	-3.2653
	ISU2	Q12056	mitochondria	-9.40828	-3.16213
	HEM14	P40012	mitochondria	-9.28384	-3.02852
	ILV5	P06168	mitochondria	-9.30137	-3.02707
	MRPL38	P35996	mitochondria	-9.41891	-3.20366
	2001-10-01	P35999	mitochondria	-9.2672	-3.7157
	TOM20	P35180	mitochondria	-9.20328	-2.77024
	MSC6	Q08818	mitochondria	-9.45072	-3.68507
	MRPL11	P36521	mitochondria	-9.36323	-3.8184
	COX4	P04037	mitochondria	-9.3723	-3.06417
	PTC5	Q12511	mitochondria	-8.19098	-3.18229
	TCD1	P38756	mitochondria	-9.26654	-3.05692
	CTP1	P38152	mitochondria	-9.0179	-3.62857
	MIX23	P38162	mitochondria	-9.71546	-4.01286
	SOD2	P00447	mitochondria	-8.96139	-2.27455
	BNA4	P38169	mitochondria	-7.03568	-1.61703
	MSR1	P38714	mitochondria	-9.60029	-3.73526
	MRX3	P38172	mitochondria	-9.35964	-2.79726
	MRP21	P38175	mitochondria	-9.43848	-3.45535
	DIA4	P38705	mitochondria	-9.6578	-4.00806
	CCP1	P00431	mitochondria	-9.30821	-3.51594
	COX6	P00427	mitochondria	-9.31473	-3.00165
	COX5A	P00424	mitochondria	-9.41547	-3.13377
	COX2	P00410	mitochondria	-9.42986	-3.4033
	Q3E6R5	Q3E6R5	mitochondria	-9.31747	-2.64273
	TCM62	P38228	mitochondria	-9.90366	-4.69402
	Q3E7Z5	Q3E7Z5	mitochondria	-0.962156	2.52242
	MGE1	P38523	mitochondria	-9.31649	-2.90199
	COA6	Q3E846	mitochondria	-8.12303	-3.63966
	QCR7	P00128	mitochondria	-9.45454	-3.39678
	QCR6	P00127	mitochondria	-9.07598	-2.25145
	CYC1	P00044	mitochondria	-7.06974	-3.62012
	TIM9	O74700	mitochondria	-8.80424	-3.20921
	SDH8	P38345	mitochondria	-9.39468	-3.12851
	ODC2	Q99297	mitochondria	-9.28602	-2.80167
	FZO1	P38297	mitochondria	-7.54775	-2.01904
	SAL1	D6W196	mitochondria	-9.53981	-3.59674
	MBA1	P38300	mitochondria	-9.3842	-2.7446
	OM14	P38325	mitochondria	-9.06718	-2.7555
	ATP2	P00830	mitochondria	-9.26615	-2.81931
	CIT1	P00890	mitochondria	-9.31264	-3.02118
	AIM45	Q12480	mitochondria	-9.35389	-2.99596
	RIM2	P38127	mitochondria	-9.47173	-3.33184
	GGC1	P38988	mitochondria	-9.30587	-3.0775
	CBP2	P03874	mitochondria	-9.36331	-3.09035
	MRPL15	P36523	mitochondria	-9.36026	-3.02932
	MRPL24	P36525	mitochondria	-9.38506	-3.18526
	MRPL27	P36526	mitochondria	-9.4657	-3.36825
	MRPL17	P36528	mitochondria	-8.74368	-3.28138
	PNT1	P38969	mitochondria	-6.74564	-3.0313
	MRPL40	P36534	mitochondria	-9.50167	-3.61167
	PIM1	P36775	mitochondria	-9.3434	-3.16859
	SHM1	P37292	mitochondria	-9.39575	-3.14835
	TUF1	P02992	mitochondria	-8.24753	-2.10957
	NAT2	P37293	mitochondria	-9.38604	-3.34019
	QCR10	P37299	mitochondria	-9.43209	-3.31093
	ATP14	Q12349	mitochondria	-9.02865	-2.14437
	RDL1	Q12305	mitochondria	-4.5477	0.205207
	HSP10	P38910	mitochondria	-9.48164	-3.47593
	AIM46	P38885	mitochondria	-9.19132	-2.45209
	AIM18	P38884	mitochondria	-7.88361	-1.62874
	NCA2	Q12374	mitochondria	-9.20094	-2.87067
	ORT1	Q12375	mitochondria	-9.22541	-2.69155
	VAR1	P02381	mitochondria	-7.91284	-3.41776
	MRPL16	P38064	mitochondria	-9.47542	-3.2139
	TOM71	P38825	mitochondria	-9.24429	-2.83836
	ETR1	P38071	mitochondria	-8.36045	-3.53637
	ATP3	P38077	mitochondria	-9.43398	-3.37178
	GEP4	P38812	mitochondria	-9.25609	-2.57277
	ILV1	P00927	mitochondria	-9.38069	-3.22017
	YMC2	P38087	mitochondria	-8.99975	-2.65679
	MRPS9	P38120	mitochondria	-9.42824	-3.24229
	ECM31	P38122	mitochondria	-9.40069	-3.1865
[truncated: 973 more rows]

## Sheet: Fig. 1c
	Figure 1c. Number of organelle predictions derived from steady-state maps with high, medium or low confidence.
	Organelle	High	Medium	Low	Total
	nucleus	577	36	62	675
	cytosol	438	22	48	508
	mitochondria	393	1	4	398
	vacuole	175	35	53	263
	PM	161	49	47	257
	ER	218	7	11	236
	Golgi	144	50	42	236
	ribosome	128	10	11	149
	NE	47	4	3	54
	proteasome	19	12	4	35
	peroxisome	1	6	5	12
	LD	0	1	10	11
	total	2301	233	300	2834

## Sheet: Fig. 2a
	Figure 2a. Volcano plots of full proteomes showing log2 fold abundance changes upon DTT or tunicamycin treatment.
	DTT						Tunicamycin
	Protein ID(s)	Gene name(s)	Log2 fold difference	-Log p-value	Significance at 5% FDR		Protein ID(s)	Gene name(s)	Log2 fold difference	-Log p-value	Significance at 5% FDR
	P04710	AAC1	-0.611997	2.07497	+		P53909	AAH1	-1.15005	2.69056	+
	P53909	AAH1	-0.790842	2.43023	+		P32357	AAR2	1.80689	1.65616	+
	P32357	AAR2	1.44509	1.81086	+		Q02486	ABF2	1.16534	1.81097	+
	P23542	AAT2	0.448125	3.18114	+		P15891	ABP1	0.737752	2.94376	+
	Q08641	ABP140	0.358096	1.8622	+		Q08641	ABP140	0.495	2.38333	+
	Q03266	ABZ2	1.61511	1.34308	+		P31787	ACB1	1.34402	2.48759	+
	P31787	ACB1	1.26405	2.43179	+		P39533	ACO2	-0.69625	3.02308	+
	Q00955	ACC1	-0.464656	1.6249	+		Q03233	ADD37	3.88787	1.38069	+
	Q12168	ACF2	0.819881	1.58547	+		P36040	ADD66	0.760845	1.46109	+
	P39533	ACO2	-0.994672	3.52653	+		P80210	ADE12	-0.457472	2.22798	+
	P52910	ACS2	-0.491418	2.82172	+		P54113	ADE16	0.755774	2.70744	+
	Q03233	ADD37	3.82865	1.36588	+		P38009	ADE17	-0.515354	1.88844	+
	P36040	ADD66	1.48374	2.77022	+		P38972	ADE6	-0.657036	4.07127	+
	P54113	ADE16	0.781532	2.77522	+		P10127	ADH4	4.98398	2.98671	+
	P21264	ADE2	0.484742	2.04352	+		P38113	ADH5	-0.520782	1.98038	+
	P38972	ADE6	-0.36751	2.17652	+		P47143	ADO1	-0.695159	1.73044	+
	P10127	ADH4	3.44846	1.25933	+		P25371	ADP1	1.08024	2.01697	+
	Q04894	ADH6	0.310604	2.17701	+		P07248	ADR1	5.31859	2.44277	+
	P07248	ADR1	3.74414	2.95035	+		P32317	AFG1	0.54348	3.25536	+
	P32317	AFG1	0.371512	1.71234	+		P32794	AFG2	-0.535805	1.89555	+
	P39925	AFG3	0.361091	1.64635	+		P43567	AGX1	3.40709	3.0867	+
	Q04412	AGE1	3.74174	2.42281	+		P23180	AIM17	1.80978	1.62223	+
	P25376	AGP1	-0.661507	1.46287	+		P39721	AIM2	0.524373	1.49686	+
	P38090	AGP2	1.48074	1.74396	+		Q12032	AIM41	0.858391	2.13526	+
	P43567	AGX1	2.15809	2.418	+		P40053	AIM9	0.547863	1.96123	+
	P23180	AIM17	1.14824	1.06576	+		P46680	AIP1	0.826993	3.7153	+
	P38885	AIM46	0.482263	3.26637	+		P40507	AIR1	-1.2457	1.42182	+
	P46680	AIP1	0.925889	4.10768	+		P40825	ALA1	-0.441229	1.67388	+
	P39010	AKR1	0.602931	2.68217	+		P47019	ALB1	-2.23815	1.74523	+
	P47019	ALB1	-1.49833	2.82627	+		P47771	ALD2	2.77317	2.22516	+
	P47771	ALD2	2.93868	2.34844	+		P54115	ALD6	-0.505668	2.36663	+
	P40047	ALD5	-0.52446	1.77198	+		P16661	ALG1	0.624989	1.52425	+
	P53730	ALG12	1.13142	3.33349	+		P53730	ALG12	1.53927	4.01683	+
	P38242	ALG14	0.895631	1.2132	+		P43636	ALG2	0.862185	2.21323	+
	P43636	ALG2	0.576284	2.12645	+		P52893	ALT1	0.644213	3.90117	+
	Q12001	ALG6	0.885534	1.29116	+		P22855	AMS1	4.89081	4.41557	+
	P53868	ALG9	0.464216	1.4583	+		P14904	APE1	1.43069	3.99328	+
	P52893	ALT1	0.338921	2.29922	+		P32454	APE2	0.485039	1.85391	+
	P47029	ALY2	1.5669	1.09375	+		Q12028	APL4	0.673147	2.63871	+
	P22855	AMS1	4.21917	4.15415	+		P40532	APQ12	1.99785	1.4605	+
	P19211	ANB1	2.42465	3.59792	+		P49435	APT1	-0.631055	1.76198	+
	P16550	APA1	0.337605	2.42813	+		P36973	APT2	-0.948609	2.75485	+
	P14904	APE1	1.6315	4.34705	+		P38115	ARA1	1.14527	2.21113	+
	P32454	APE2	0.373243	1.59531	+		P53731	ARC35	0.494827	1.63768	+
	P53940	APJ1	1.0366	2.63786	+		P38328	ARC40	0.543431	2.27901	+
	P36000	APL2	0.543194	1.9185	+		P53629	ARE2	1.16084	2.70416	+
	Q12028	APL4	0.65165	2.33043	+		P22768	ARG1	-0.897307	4.16871	+
	P35181	APS1	0.954344	1.44599	+		P05150	ARG3	-1.11533	3.25719	+
	P36973	APT2	-0.447225	1.727	+		P04076	ARG4	-0.424768	1.99776	+
	P38115	ARA1	1.23383	2.64436	+		Q01217	ARG5,6	-0.599325	1.87037	+
	Q04212	ARA2	1.93297	2.04963	+		P18544	ARG8	-0.68678	2.93689	+
	P40024	ARB1	-0.329034	1.94759	+		P48360	ARH1	0.637161	2.26132	+
	P53731	ARC35	0.380978	2.13656	+		P53111	ARI1	1.35166	4.15929	+
	P38328	ARC40	0.532814	3.29512	+		Q02804	ARL3	0.589502	1.46724	+
	P53629	ARE2	0.727533	2.13465	+		P08566	ARO1	-0.610037	2.31197	+
	P11076	ARF1	0.368126	1.91472	+		Q06408	ARO10	4.61949	6.26768	+
	P19146	ARF2	2.8054	0.978965	+		P14843	ARO3	-0.313257	2.88942	+
	P22768	ARG1	-0.733773	4.80101	+		P32449	ARO4	-0.660842	3.79871	+
	P05150	ARG3	-0.703417	2.47804	+		P38840	ARO9	1.34912	2.80878	+
	P04076	ARG4	-0.427614	2.65794	+		P32381	ARP2	0.88655	2.42301	+
	Q01217	ARG5,6	-0.716118	2.55001	+		P47117	ARP3	0.581495	2.06305	+
	Q04728	ARG7	-0.563042	1.54444	+		Q03862	ARX1	-1.08775	3.3655	+
	P18544	ARG8	-0.694886	3.28991	+		P38011	ASC1	-0.769529	3.80582	+
	P53111	ARI1	1.14591	4.83015	+		P53983	ASI3	1.81734	1.08612	+
	P53974	ARK1	1.56811	1.73528	+		P35734	ASK1	-1.28476	1.15544	+
	Q02804	ARL3	0.58234	1.47098	+		P48361	ASK10	1.89142	1.4269	+
	P38724	ARN2	1.80681	1.96368	+		P16639	ATE1	1.48496	2.99214	+
	P08566	ARO1	-0.421795	2.28587	+		P53104	ATG1	0.834966	1.83789	+
	Q06408	ARO10	3.81909	6.94194	+		P25641	ATG15	2.06422	4.74264	+
	P32449	ARO4	-0.345978	2.16864	+		P43601	ATG18	0.962025	1.3736	+
	P38840	ARO9	0.893161	2.88375	+		P35193	ATG19	2.91074	1.99877	+
	P32381	ARP2	0.621115	1.90419	+		P40344	ATG3	1.56705	2.03288	+
	P47117	ARP3	0.478569	2.3999	+		P38182	ATG8	3.54778	2.81209	+
	Q03862	ARX1	-0.657967	3.63495	+		Q12359	ATO3	-1.27593	1.98802	+
	P38011	ASC1	-0.670592	3.14357	+		Q08236	AVO1	-1.40099	1.57401	+
	P48361	ASK10	1.62678	1.74858	+		P40851	AXL1	1.76845	1.69292	+
	P16639	ATE1	1.74477	2.70085	+		P38928	AXL2	3.85045	2.95302	+
	P53104	ATG1	1.17934	1.28107	+		P40471	AYR1	0.597555	2.07169	+
	P25641	ATG15	1.70439	2.11212	+		P12630	BAR1	2.83842	2.18674	+
	P43601	ATG18	0.897134	1.92456	+		P47176	BAT2	0.59597	1.71874	+
	P35193	ATG19	3.02228	4.86675	+		P47068	BBC1	0.603457	1.65177	+
	Q07528	ATG20	1.47614	1.03983	+		P38772	BCD1	-1.34084	1.83203	+
	Q02887	ATG21	0.993983	1.46637	+		P07278	BCY1	0.619955	2.59404	+
	P40344	ATG3	2.84216	3.72914	+		P39011	BEM4	0.713722	1.33071	+
	Q06485	ATG33	0.910629	2.51351	+		P20133	BET2	0.875285	1.22618	+
	P38862	ATG7	1.64585	1.91277	+		Q00618	BET4	0.965926	1.89509	+
	P38182	ATG8	2.13132	2.60307	+		P38934	BFR1	1.25645	2.21602	+
	P07251	ATP1	-0.534617	3.02888	+		Q06631	BFR2	-0.768781	2.71824	+
	P18496	ATP10	1.1993	1.25317	+		P15703	BGL2	1.78602	2.74259	+
	Q12349	ATP14	-0.655753	1.26168	+		P32451	BIO2	-1.22344	3.05871	+
	Q06405	ATP17	-0.521519	1.62578	+		Q08965	BMS1	-0.899162	2.59161	+
	P81451	ATP19	-1.33859	2.30732	+		Q12291	BMT6	-1.0654	3.01734	+
	P00830	ATP2	-0.405643	1.75351	+		P47125	BNA2	5.19113	2.44212	+
	Q12233	ATP20	-0.550937	1.62341	+		P47039	BNA3	1.2014	3.80799	+
	P38077	ATP3	-0.355121	1.65971	+		P38169	BNA4	0.694164	2.18036	+
	P05626	ATP4	-0.653762	2.04968	+		Q05979	BNA5	1.29953	2.24941	+
	P30902	ATP7	-0.495138	2.09526	+		Q08004	BUD20	-4.27569	3.84467	+
	Q08236	AVO1	-0.898722	1.50067	+		Q08492	BUD21	-1.81103	1.42518	+
	P36062	AVT3	0.584072	1.57528	+		Q04347	BUD22	-0.911099	2.04211	+
	P38928	AXL2	3.59141	2.80159	+		P25627	BUD23	-0.994824	1.32923	+
	P12630	BAR1	3.07026	2.29909	+		P43573	BUD27	-2.43777	1.2386	+
	P47176	BAT2	1.2361	4.49711	+		Q12191	BUG1	0.693199	2.01314	+
	P38772	BCD1	-0.573392	1.72345	+		P38822	BZZ1	0.472684	1.70168	+
	P36122	BCH2	2.41173	3.38426	+		P43568	CAK1	1.42467	2.13257	+
	Q01389	BCK1	-1.84619	1.36853	+		P07991	CAR2	1.44799	2.90567	+
	P32839	BCS1	-1.80876	2.0686	+		P41735	CAT5	1.38984	1.51271	+
	P07278	BCY1	0.537824	2.40138	+		P33322	CBF5	-0.599994	2.66997	+
	Q07442	BDF2	2.12946	2.65639	+		P53894	CBK1	0.632026	1.64403	+
	P39011	BEM4	1.07313	2.06939	+		P14905	CBS2	-6.86168	1.89511	+
	P20133	BET2	0.917987	1.23787	+		Q03702	CCE1	1.18692	2.08157	+
	P36149	BET3	0.618277	1.85675	+		P37366	CCL1	0.638843	1.91906	+
	Q00618	BET4	0.906558	1.98311	+		P00431	CCP1	1.1903	2.75926	+
	P47113	BFA1	-3.40317	2.23978	+		O13547	CCW14	1.08813	1.97936	+
	P38934	BFR1	0.590388	1.71508	+		P00546	CDC28	0.750902	1.91376	+
	Q06631	BFR2	-0.437526	2.101	+		P07260	CDC33	-0.326444	2.41054	+
	P15703	BGL2	1.56986	2.36845	+		P06101	CDC37	0.907137	2.49266	+
	P32451	BIO2	-1.50385	1.10511	+		P25694	CDC48	0.605804	3.53135	+
	P43583	BLM10	1.32815	1.34928	+		P25656	CDC50	0.826007	1.68154	+
	P29311	BMH1	0.433048	1.97103	+		Q12018	CDC53	0.743562	2.19587	+
	Q08965	BMS1	-0.432016	1.65163	+		P26637	CDC60	-0.477627	2.51928	+
	P47039	BNA3	0.431768	1.50636	+		P04819	CDC9	0.637844	1.50747	+
	Q05979	BNA5	1.11271	3.61412	+		P22137	CHC1	0.432057	2.00533	+
	P43619	BNA6	0.287721	2.40906	+		P22516	CHL1	-4.64257	4.36775	+
	P41832	BNI1	1.74571	2.6172	+		P08004	CHS1	0.836208	3.2194	+
	P25385	BOS1	1.14079	1.25304	+		P29465	CHS3	0.34797	2.14828	+
	P14772	BPT1	0.449917	1.44652	+		Q12114	CHS5	0.446189	1.84042	+
	P48582	BRO1	0.414811	1.78773	+		P38843	CHS7	2.55199	1.47442	+
	Q08004	BUD20	-2.90112	2.1032	+		P38779	CIC1	-0.882549	2.4701	+
	Q04347	BUD22	-0.61997	2.01791	+		P47001	CIS3	1.77955	2.26862	+
	P40506	CAB2	1.02195	1.40143	+		P00890	CIT1	0.547158	2.28786	+
	P36076	CAB3	0.510599	1.38617	+		P20486	CKS1	0.868221	1.40067	+
	P53332	CAB4	1.15345	1.05785	+		P48562	CLA4	-0.621455	1.59083	+
	Q04199	CAC2	1.00132	1.47545	+		Q08685	CLP1	1.32288	2.62879	+
	P24813	CAD1	1.74946	2.07035	+		P22517	CMK2	3.39444	2.85153	+
	P43568	CAK1	2.13886	2.15607	+		P14747	CMP2	0.92134	3.12906	+
	P13517	CAP2	0.360608	2.21257	+		Q07897	CMS1	-0.528776	3.91464	+
	P07991	CAR2	1.43183	3.25271	+		P25296	CNB1	0.767178	1.56549	+
	P41735	CAT5	1.55898	1.17322	+		P53622	COP1	0.390495	1.84727	+
	P33322	CBF5	-0.408225	1.86351	+		P27680	COQ3	2.08306	1.57861	+
	P53894	CBK1	0.81347	2.66432	+		O13525	COQ4	1.3378	1.85085	+
	P07253	CBP6	-0.563796	1.67413	+		P53318	COQ6	2.16369	2.63247	+
	P14905	CBS2	-6.89547	1.92123	+		P53822	COS1	3.07727	2.04654	+
	P21269	CCA1	0.611943	3.12884	+		P53344	COS6	3.21859	3.23809	+
	P37366	CCL1	0.587524	2.37301	+		Q07788	COS7	1.17388	1.13196	+
	P48237	CCM1	-0.784193	1.10151	+		P38723	COS8	2.18409	2.23263	+
	P27636	CDC15	1.27649	2.29842	+		Q04935	COX20	0.99317	1.52493	+
	P09798	CDC16	1.29093	1.26565	+		P00425	COX5B	0.560399	1.51154	+
	P06785	CDC21	0.506163	2.53663	+		P34237	COY1	0.598485	1.85947	+
	P06101	CDC37	0.852636	2.64922	+		P07258	CPA1	-2.81439	3.45311	+
	P07834	CDC4	-1.77064	1.91784	+		P03965	CPA2	-0.640564	2.35283	+
	P25694	CDC48	0.434202	2.62204	+		P14832	CPR1	0.729925	2.14634	+
	Q12018	CDC53	0.622686	2.02169	+		P23285	CPR2	2.2193	2.09299	+
	P26637	CDC60	-0.248226	2.50092	+		P25334	CPR4	2.75976	2.09574	+
	P06243	CDC7	0.513403	1.31696	+		P27614	CPS1	0.537856	2.07942	+
	Q06549	CDD1	-0.436925	1.58466	+		Q07560	CRD1	1.16435	4.06376	+
	P38221	CDS1	-0.579899	1.98401	+		P38892	CRG1	4.75967	4.53426	+
	Q03654	CEF1	3.85017	2.08824	+		P53301	CRH1	2.46927	3.65296	+
	P22516	CHL1	-4.55814	5.56799	+		Q06538	CSC1	1.43091	1.91161	+
	P05374	CHO2	-0.794315	3.58814	+		Q12150	CSF1	-4.01518	2.54309	+
	P08004	CHS1	0.597182	3.6097	+		P35206	CSG2	1.52911	1.41644	+
	P40955	CHS6	1.6716	1.64789	+		P25651	CSM1	0.995269	1.62204	+
	P38843	CHS7	2.49239	1.88367	+		P40535	CST6	0.875877	2.12818	+
	P38779	CIC1	-0.732618	2.85489	+		P49956	CTF18	0.726901	1.66307	+
	Q08822	CIR2	-0.824505	2.73473	+		P49573	CTR1	-1.59674	2.47466	+
	P47001	CIS3	3.52363	3.59192	+		Q06350	CTS2	0.919813	1.30848	+
	Q08685	CLP1	1.25069	2.53511	+		P38428	CUE1	0.670495	1.76276	+
	P36064	CMC1	-1.31018	1.05365	+		Q08412	CUE5	0.863233	1.85504	+
	Q3E7A4	CMC2	-2.87667	3.13291	+		P15315	CUP2	2.1757	1.61707	+
	P06787	CMD1	0.491202	1.50254	+		P53008	CWH41	0.660152	2.25478	+
	P27466	CMK1	1.24416	1.21739	+		Q07533	CYK3	-1.16886	1.33908	+
	P22517	CMK2	3.77601	3.14711	+		P32582	CYS4	-0.48159	2.27894	+
	P14747	CMP2	0.501812	1.62279	+		P54838	DAK1	1.04642	3.86801	+
	Q07897	CMS1	-0.566537	3.85377	+		Q12091	DAP1	0.856338	2.41001	+
	P25296	CNB1	0.77991	1.85972	+		P18962	DAP2	1.00038	2.37185	+
	Q05809	COA4	-1.59211	3.14605	+		Q12084	DAS2	-0.794902	2.34462	+
	Q3E846	COA6	-2.26705	2.47423	+		P20447	DBP3	-0.896347	1.78981	+
	Q03048	COF1	0.51827	1.57998	+		P36120	DBP7	-0.668269	2.50661	+
	P53951	COG5	0.833704	1.39998	+		Q06218	DBP9	-0.659587	2.06688	+
	P53959	COG6	1.60886	0.999017	+		Q05924	DCR2	1.96483	1.39602	+
	P53622	COP1	0.385197	2.74818	+		Q06151	DCS1	1.45113	3.98877	+
	P27680	COQ3	2.12982	1.7923	+		Q12123	DCS2	2.59774	2.21149	+
	O13525	COQ4	0.96694	1.85617	+		P40087	DDI1	0.847254	2.36791	+
	P53318	COQ6	1.61261	1.93579	+		P18899	DDR48	2.55609	3.00842	+
	P07256	COR1	-0.640009	2.37914	+		P38707	DED81	-0.71475	1.58524	+
	P53822	COS1	3.41443	2.24994	+		P38307	DER1	2.58784	2.12771	+
	P52924	COS10	2.94085	2.30719	+		Q05031	DFG5	1.76381	2.06136	+
	P53344	COS6	3.48823	3.65435	+		P07807	DFR1	1.93339	2.29248	+
	Q07788	COS7	3.36117	2.23563	+		Q12382	DGK1	0.668638	1.95375	+
	P38723	COS8	2.39429	2.60281	+		P36009	DHR2	-1.5446	1.98581	+
	P36034	COS9	1.70529	1.59504	+		P54005	DIA1	4.87333	3.2087	+
	Q01519	COX12	-2.63083	2.68902	+		P50076	DIE2	-2.23736	2.75575	+
	P32799	COX13	-2.96105	1.90661	+		Q12220	DIP2	-0.620923	1.64223	+
	P00410	COX2	-1.36128	2.64239	+		P53388	DIP5	-2.53071	2.51668	+
	P04037	COX4	-1.05629	2.43698	+		P32891	DLD1	1.13218	2.79931	+
	P00424	COX5A	-1.05535	2.03379	+		P46681	DLD2	0.720619	3.45798	+
	P00427	COX6	-0.95812	2.33943	+		Q12675	DNF2	0.552996	1.69004	+
	P07255	COX9	-1.84382	3.44938	+		P36037	DOA1	0.510252	1.82829	+
	P34237	COY1	0.471274	1.87784	+		P32571	DOA4	1.46509	1.50875	+
	P07258	CPA1	-1.53742	3.28438	+		P38774	DOG1	1.87087	2.27141	+
	P14832	CPR1	0.688313	1.8081	+		P38773	DOG2	3.09948	2.73389	+
	P23285	CPR2	1.85489	2.29586	+		Q03921	DOP1	0.501808	1.69313	+
	P25334	CPR4	3.59798	2.40654	+		P40553	DOT5	1.16136	2.46348	+
	P53691	CPR6	0.836373	2.69079	+		P40487	DPH1	-0.810614	1.33777	+
	P27614	CPS1	0.462971	2.10904	+		P32461	DPH2	-1.00865	1.91413	+
	P38892	CRG1	3.21348	6.18404	+		P14020	DPM1	0.973064	1.95013	+
	P53301	CRH1	2.27757	3.72212	+		P36152	DRE2	-1.57678	2.27428	+
	P30822	CRM1	0.427608	1.60414	+		P32892	DRS1	-0.762087	2.7747	+
	Q06538	CSC1	1.21084	1.55495	+		P53095	DSD1	1.043	3.03537	+
	Q12150	CSF1	-4.03367	2.36545	+		P43616	DUG1	1.0602	2.958	+
	P35206	CSG2	2.17206	2.67404	+		P32528	DUR1,2	0.714155	2.08808	+
	Q08054	CSI2	2.78298	3.85352	+		P53759	DUS1	-1.84194	1.5007	+
	P49956	CTF18	0.672302	2.45549	+		Q06053	DUS3	-1.21845	1.38378	+
	P49573	CTR1	1.55895	3.09585	+		P38791	DYS1	-0.370222	3.57756	+
	P29029	CTS1	0.739848	2.21536	+		P36049	EBP2	-0.687833	1.98286	+
	Q06350	CTS2	1.15916	2.69693	+		P39715	ECM1	-1.10658	2.2178	+
	Q08412	CUE5	0.723966	1.71061	+		Q04217	ECM16	-0.580582	1.80738	+
	P53202	CUL3	1.35254	2.2423	+		P38167	ECM21	2.76285	2.31833	+
	P53854	CWC25	1.4495	2.19023	+		P47144	ECM27	1.51783	2.02216	+
	P28319	CWP1	1.49565	1.99461	+		P38122	ECM31	1.19005	1.98104	+
	P43497	CWP2	3.22816	1.77942	+		P38248	ECM33	1.0013	1.26854	+
	P40312	CYB5	-0.775655	1.80279	+		Q05902	ECM38	4.92763	4.1426	+
	P00044	CYC1	-1.49123	2.06899	+		P36156	ECM4	2.57771	3.29826	+
	P38909	CYC2	1.41844	1.7238	+		Q3E705	EFG1	-0.761626	3.48519	+
	P32582	CYS4	-0.40737	2.10714	+		P38732	EFM1	-0.396147	1.93678	+
	P07143	CYT1	-0.793123	1.41984	+		P38347	EFM2	-2.41987	1.79534	+
	Q00873	CYT2	-3.0575	2.38759	+		P40516	EFM4	-1.12719	1.25563	+
	P54838	DAK1	0.982329	4.16495	+		P38879	EGD2	-0.51472	1.64193	+
	Q12084	DAS2	-0.543896	1.83349	+		Q05050	EIS1	-0.660854	1.77935	+
	P20447	DBP3	-0.863808	2.44011	+		Q03764	EKI1	-0.659946	1.41327	+
	P53734	DBP6	-0.51526	2.06668	+		P42935	ELP2	-0.648616	2.97864	+
	P36120	DBP7	-0.485027	1.65761	+		Q04409	EMI2	2.09808	1.11926	+
	P38719	DBP8	-0.452941	1.83336	+		P32803	EMP24	0.871465	3.56155	+
	Q06218	DBP9	-0.60577	2.03336	+		Q12396	EMP46	3.43977	4.38494	+
	Q06151	DCS1	1.33644	3.67227	+		P42842	EMW1	-0.657903	1.83402	+
	Q12123	DCS2	0.804478	2.30106	+		P13587	ENA1	-4.18523	3.76498	+
	P40087	DDI1	0.962407	3.2946	+		P00924	ENO1	1.89859	6.10781	+
	P18899	DDR48	2.62385	4.88823	+		P38333	ENP1	-0.748165	2.28594	+
	P38307	DER1	2.24168	2.08376	+		P48234	ENP2	-0.722121	1.47142	+
	Q05031	DFG5	0.846479	1.07713	+		Q05785	ENT2	0.381518	1.9424	+
	P07807	DFR1	1.09342	2.37218	+		Q99382	SND2	1.51954	1.34304	+
	P39517	DHH1	0.376172	1.9333	+		Q04660	ERB1	-0.764589	2.40709	+
	P36009	DHR2	-0.776989	1.26087	+		P32476	ERG1	-0.997723	1.98011	+
	P54005	DIA1	5.61373	3.37315	+		P41338	ERG10	0.568565	2.23601	+
	P53388	DIP5	-0.71221	2.00571	+		P10614	ERG11	-0.451464	2.27597	+
	P39976	DLD3	0.612671	3.4134	+		P53199	ERG26	0.685372	1.72327	+
	P53924	DMA2	0.794606	1.7553	+		P43613	ERJ5	1.40614	3.38816	+
	Q12675	DNF2	0.55301	1.9173	+		Q03103	ERO1	3.10419	5.05039	+
	Q12674	DNF3	1.86179	3.10888	+		Q05359	ERP1	0.91367	2.22188	+
	P36037	DOA1	0.597882	2.31509	+		P39704	ERP2	1.03312	2.13939	+
	P32571	DOA4	1.69819	2.55538	+		P53337	ERV29	1.58659	2.64915	+
	P38774	DOG1	2.01826	2.55905	+		Q03661	ESC1	4.69275	1.82158	+
	P38773	DOG2	2.9485	2.59851	+		Q06340	ESC2	1.70856	3.17536	+
	P40553	DOT5	0.767777	1.77844	+		Q06344	ESF1	-0.573448	2.07701	+
	P24482	DPB2	2.12648	2.51304	+		P53743	ESF2	-0.844028	1.41263	+
	P14020	DPM1	0.681765	1.5403	+		P38071	ETR1	0.77329	2.05868	+
	P36152	DRE2	-1.44858	2.72104	+		P32474	EUG1	2.10687	3.2547	+
	P32892	DRS1	-0.597948	2.71354	+		P23776	EXG1	4.24719	3.43707	+
	P39524	DRS2	0.575396	2.81294	+		P52911	EXG2	1.70758	1.20449	+
	P53095	DSD1	0.881061	3.14872	+		P19658	EXO70	0.695487	1.87704	+
	P38844	DSE2	2.68521	2.56363	+		P39002	FAA3	-1.26537	1.76973	+
	P38213	DSF2	2.13164	1.38499	+		P47912	FAA4	-0.782252	3.13691	+
	P48510	DSK2	0.290521	2.09967	+		P40546	FAF1	-1.75781	3.83745	+
	P43616	DUG1	0.898574	2.92262	+		Q12099	FAL1	-0.833478	1.63411	+
	P53871	DUG3	-1.18424	1.53423	+		P46671	FAR3	1.50501	1.98842	+
	P53759	DUS1	-0.620846	3.10183	+		P32604	FBP26	1.28835	3.04775	+
	Q06053	DUS3	-0.681795	3.95386	+		P17064	FCY2	-2.50463	3.69359	+
	Q06337	EAF1	0.99283	1.38245	+		P40039	FCY21	1.54421	1.2569	+
	P39995	EAF5	1.31563	1.03676	+		Q03034	FDC1	0.891381	3.90289	+
	P36049	EBP2	-0.563799	3.23148	+		P40988	FET4	-1.90396	2.52986	+
	P39715	ECM1	-0.618452	1.48847	+		P40515	FIS1	0.653867	1.79272	+
	Q04217	ECM16	-0.513874	2.18134	+		Q08967	FLC1	3.24391	2.20123	+
	P38167	ECM21	2.43602	2.17012	+		P39719	FLC2	1.42755	2.58821	+
	P47144	ECM27	2.15947	1.68769	+		Q03778	FMN1	2.09041	1.84318	+
	P38737	ECM29	0.804376	3.95152	+		Q12497	FMP16	3.31266	2.67322	+
	P38122	ECM31	0.861703	3.10009	+		P36141	FMP46	1.45966	3.12804	+
	Q05902	ECM38	2.71924	3.03911	+		P50264	FMS1	1.96606	1.58179	+
	P36156	ECM4	1.81833	2.94129	+		Q12676	FOL3	1.67678	1.0879	+
	P32471	EFB1	-0.456655	1.75602	+		Q02207	FOX2	0.987851	1.69137	+
	Q3E705	EFG1	-0.458207	1.87173	+		P32472	FPR2	1.11646	3.67496	+
	P32324	EFT2	-0.423219	1.7223	+		Q07825	FRA1	0.599009	2.10599	+
	P38295	EHT1	-0.608868	2.58318	+		P32614	FRD1	0.652922	2.69685	+
	Q05050	EIS1	-0.577923	2.49279	+		P32791	FRE1	-0.807187	1.92336	+
	Q03764	EKI1	0.938233	1.27756	+		P38777	FSH1	-0.701536	4.17657	+
	P39540	ELO1	-0.920167	1.64624	+		P40088	FTR1	-1.59486	1.28226	+
	P25358	ELO2	-4.45541	2.7996	+		P38196	FUI1	-1.96058	2.18143	+
	P40319	ELO3	-0.731942	1.59915	+		P18562	FUR1	-0.755096	2.70589	+
	P42935	ELP2	-0.385612	1.85651	+		Q12247	FYV7	-1.21204	1.43516	+
	Q02908	ELP3	-0.406486	1.73898	+		Q04792	GAD1	2.831	2.2987	+
	Q04409	EMI2	1.97806	1.0597	+		P19145	GAP1	-1.05715	2.15275	+
	P32803	EMP24	0.373001	2.0409	+		P28007	GAR1	-0.457028	1.95222	+
	Q12396	EMP46	2.69267	4.68956	+		P25555	GBP2	-0.469689	2.39064	+
	P32802	EMP70	-0.328113	2.01457	+		P32481	GCD11	-0.531034	2.22727	+
	P13587	ENA1	-4.74396	4.0307	+		P49095	GCV2	-0.487701	1.98556	+
	Q08299	ENB1	5.21777	1.99235	+		P14065	GCY1	1.2291	2.64105	+
	P00924	ENO1	1.32993	5.77476	+		Q02979	GDE1	2.83974	2.13717	+
	P38333	ENP1	-0.570856	1.70523	+		P07262	GDH1	-0.392428	2.00113	+
	P48234	ENP2	-0.668325	1.79777	+		P33327	GDH2	4.32863	3.16419	+
	P47160	ENT3	0.298679	1.95073	+		P39958	GDI1	0.984081	3.75942	+
	Q04660	ERB1	-0.577422	3.12869	+		Q12154	GET3	0.799865	1.82942	+
	P32476	ERG1	-2.25676	2.94419	+		P14742	GFA1	1.92449	5.74314	+
	P41338	ERG10	0.574001	2.56003	+		Q06336	GGA1	2.81405	2.34956	+
	P10614	ERG11	-0.383043	1.6335	+		P40208	GID8	1.4295	1.96446	+
	P32462	ERG24	-0.784774	1.23399	+		P41818	GLC8	0.860739	3.05609	+
	P53045	ERG25	-0.734412	1.30975	+		P17709	GLK1	2.75353	4.10203	+
	P54781	ERG5	-0.742947	2.07168	+		P13188	GLN4	-0.462807	2.28396	+
	P43613	ERJ5	0.974061	2.67282	+		P50107	GLO1	0.947866	2.12743	+
	Q03103	ERO1	2.91681	6.20935	+		Q05584	GLO2	0.470406	1.88446	+
	P39704	ERP2	1.50229	2.37343	+		Q12680	GLT1	-0.60464	3.33811	+
	P53337	ERV29	1.27359	2.70665	+		P37303	GLY1	-0.73875	2.65177	+
	Q03661	ESC1	3.94449	2.3692	+		P48813	GNP1	-0.78931	1.4478	+
	Q06344	ESF1	-0.396003	1.75174	+		P53839	GOR1	1.89651	2.77874	+
	P38071	ETR1	0.381641	1.70633	+		P10823	GPA2	2.35723	1.45697	+
	P32474	EUG1	1.97704	3.22194	+		Q00055	GPD1	1.65683	2.9777	+
	P23776	EXG1	4.94805	3.15099	+		P23797	GPI12	1.35141	1.95585	+
	P52911	EXG2	1.41591	0.981251	+		P38875	GPI16	1.23575	3.22513	+
	P19658	EXO70	0.752411	1.70039	+		Q04080	GPI17	0.917933	2.4783	+
	P30624	FAA1	-0.411854	1.99249	+		Q12008	GPM2	3.30167	2.4101	+
	P39002	FAA3	-0.870397	1.40156	+		Q12326	GPM3	-1.76633	1.32973	+
	P38913	FAD1	1.15455	1.62669	+		P40106	GPP2	1.54916	1.75592	+
	P40546	FAF1	-2.67749	2.83497	+		P36148	GPT2	0.510494	2.95222	+
	Q12099	FAL1	-0.831314	1.95814	+		Q12068	GRE2	0.976059	2.81353	+
	Q06001	FAR10	0.726996	2.08456	+		P38715	GRE3	1.74149	3.95827	+
	P53917	FAR11	1.48399	3.87484	+		Q04410	GRH1	0.68004	1.81993	+
	Q05040	FAR8	0.534334	1.59474	+		P25373	GRX1	1.5936	4.4543	+
	P32604	FBP26	1.04762	2.94316	+		P17695	GRX2	0.836149	2.70448	+
	P40039	FCY21	0.801636	1.09717	+		Q03835	GRX3	0.573906	1.43867	+
	Q03034	FDC1	1.14798	4.48848	+		P38068	GRX7	0.979732	1.86943	+
	P25621	FEN2	0.977125	1.65403	+		P40989	GSC2	6.28803	4.02242	+
	P38260	FES1	0.861702	1.40047	+		Q04697	GSF2	0.443808	1.90783	+
	P41813	FKH2	1.65608	1.7866	+		P32836	GSP2	2.22387	1.37836	+
	Q08967	FLC1	2.49311	1.83648	+		P27472	GSY2	1.43625	1.20178	+
	P39719	FLC2	0.538654	1.27059	+		Q04924	GTB1	1.55468	1.52056	+
	P40464	FLX1	2.37216	2.22622	+		P40582	GTT1	0.713507	1.77929	+
	Q03778	FMN1	1.35453	1.46193	+		P38625	GUA1	-0.765949	2.39869	+
	P36141	FMP46	0.56461	1.90144	+		P15454	GUK1	-0.457583	2.63646	+
	P50264	FMS1	2.9086	2.68625	+		P32191	GUT2	2.28722	4.57821	+
	P32785	FMT1	1.10982	1.09995	+		Q04322	GYL1	0.87113	1.57195	+
	P53848	FOL1	-0.438759	2.27761	+		Q08484	GYP1	0.972577	1.47978	+
	Q12676	FOL3	1.72996	1.2075	+		Q12344	GYP5	1.6596	1.45411	+
	P32472	FPR2	0.75163	3.10808	+		P48365	GYP7	3.11686	2.95445	+
	P38911	FPR3	0.29399	2.25411	+		P38970	HAL5	0.663371	1.90284	+
	Q07825	FRA1	0.589274	2.27572	+		Q03532	HAS1	-0.793379	1.91563	+
	P32614	FRD1	1.24837	3.79177	+		Q96VH4	HBN1	1.8266	1.74754	+
	P32791	FRE1	1.41524	2.17996	+		Q07653	HBT1	3.32941	3.37822	+
	P38310	FTH1	0.781986	2.03902	+		P20448	HCA4	-1.10838	3.66776	+
	P40088	FTR1	-1.19043	1.35791	+		P34243	HCS1	0.648783	2.02961	+
	P25659	FUB1	2.125	2.70664	+		Q05580	HEL2	-0.478521	3.16254	+
	P38196	FUI1	-1.34718	1.7852	+		P09950	HEM1	-1.17375	2.30761	+
	P39730	FUN12	-0.417437	2.22397	+		P32347	HEM12	0.746214	2.80165	+
	P18562	FUR1	-0.49418	1.92794	+		P06174	HEM4	0.873521	1.21011	+
	P16892	FUS3	0.86038	2.00961	+		Q12276	HER1	2.7784	2.16298	+
	Q12247	FYV7	-1.60475	2.20513	+		Q04458	HFD1	1.57601	3.2024	+
	Q04792	GAD1	3.01343	2.20587	+		P53551	HHO1	-0.483456	3.09741	+
	Q04739	GAL83	1.68093	2.05381	+		P06775	HIP1	-1.87965	1.34879	+
	P19145	GAP1	-1.13687	2.16408	+		P00498	HIS1	-0.495243	2.4665	+
	Q03655	GAS3	-0.505784	1.95231	+		P00815	HIS4	-0.839458	2.66227	+
	P25555	GBP2	-0.460168	2.91224	+		P48353	HLJ1	0.68288	1.42508	+
	P32481	GCD11	-0.364479	1.84199	+		P38074	HMT1	-0.589497	1.86171	+
	P35197	GCS1	0.41616	2.08995	+		P32339	HMX1	2.81647	2.73982	+
	P14065	GCY1	1.12358	2.32759	+		Q04344	HNT1	-1.11096	2.67168	+
	P32621	GDA1	-0.668013	2.29231	+		P47124	HOC1	0.743837	1.87307	+
	Q02979	GDE1	2.17375	1.67034	+		P13663	HOM2	-0.572894	2.04506	+
	P07262	GDH1	-0.61472	2.76628	+		Q04178	HPT1	-0.851786	2.36069	+
	P33327	GDH2	3.59182	2.78078	+		Q05787	HRD3	2.60603	1.46929	+
	P39958	GDI1	0.858994	3.65039	+		Q05905	HRI1	0.61697	2.26539	+
	P39722	GEM1	1.78131	2.12818	+		P10961	HSF1	1.14149	1.34998	+
	P38812	GEP4	-0.618104	1.35171	+		P34244	HSL1	1.51352	2.74481	+
	Q12154	GET3	1.08911	2.25832	+		P31539	HSP104	1.32424	3.84618	+
	P14742	GFA1	1.5961	5.16616	+		P22943	HSP12	2.34879	1.75242	+
	Q06336	GGA1	2.73494	2.34767	+		P15992	HSP26	4.57054	3.33458	+
	P38988	GGC1	-0.65193	2.73714	+		Q12329	HSP42	3.58233	3.36533	+
	P25569	GID7	2.17366	2.21538	+		P33416	HSP78	1.21107	3.38359	+
	P40208	GID8	1.70458	1.61724	+		P02829	HSP82	0.930357	3.06336	+
	Q12263	GIN4	0.399785	1.59381	+		P38790	HTD2	1.57972	1.48605	+
	Q04233	GIS4	0.750526	1.31268	+		P53119	HUL5	1.09941	1.43036	+
	P32775	GLC3	1.47967	1.36748	+		P04807	HXK2	0.455799	2.07205	+
	P41818	GLC8	0.6779	2.59041	+		P23585	HXT2	-0.86706	1.35426	+
	P17709	GLK1	2.33156	3.70903	+		P32466	HXT3	-1.23755	2.83876	+
	P18494	GLN3	0.797422	1.2482	+		P32467	HXT4	-1.56234	4.55701	+
	P13188	GLN4	-0.394992	2.84831	+		P39004;P39003	HXT7;HXT6	-3.02862	3.6695	+
	P50107	GLO1	1.82657	4.07893	+		P40154	IES2	0.616134	1.40934	+
	Q05584	GLO2	0.547192	1.34473	+		P53897	IGO1	1.18138	1.70366	+
	Q12320	GLO4	1.56195	0.946835	+		P47042	IKS1	1.92319	2.29365	+
	Q12680	GLT1	-0.940583	4.09014	+		P09436	ILS1	-0.466191	2.48287	+
	P37303	GLY1	-0.492446	2.63687	+		P38697;P39567	IMD2;IMD1	0.642316	1.36079	+
	P53839	GOR1	1.23631	2.12924	+		P47031	IML2	1.3908	3.56357	+
	P10823	GPA2	2.10352	1.32662	+		P32899	IMP3	-0.752469	3.62415	+
	Q08886	GPB1	1.20289	1.22571	+		P53941	IMP4	-0.722948	2.01849	+
	Q00055	GPD1	1.32087	2.58838	+		P01097	INH1	0.64083	2.31655	+
	P41911	GPD2	0.550588	4.19863	+		P11986	INO1	5.24781	4.69617	+
	P23797	GPI12	1.24248	2.07352	+		P40559	INP51	2.12103	1.86373	+
	P38875	GPI16	0.674562	2.8094	+		P50942	INP52	1.54474	1.25493	+
	Q04080	GPI17	0.836448	2.50042	+		Q12072	IOC2	0.965738	1.70784	+
	Q12008	GPM2	2.79782	2.91241	+		P53877	IPI3	-0.7257	1.9243	+
	P41277	GPP1	0.557621	1.64456	+		P43615	IRC6	0.833293	1.4511	+
	P40106	GPP2	1.13757	1.38646	+		Q99312	ISN1	2.04006	1.08769	+
	P38143	GPX2	1.84275	0.935906	+		Q03020	ISU1	-0.952264	1.22546	+
	Q12068	GRE2	1.27866	2.81087	+		Q03419	IZH1	-1.38801	1.71575	+
	P38715	GRE3	1.45298	4.18798	+		P40358	JEM1	3.86777	3.44952	+
	Q04410	GRH1	0.541154	1.67787	+		Q03361	JIP4	1.45067	1.16399	+
	P24814	GRR1	1.40414	1.65766	+		P32767	KAP122	-0.756852	2.56092	+
	Q06817	GRS2	1.11651	1.30443	+		P40069	KAP123	-0.634731	2.57517	+
	P25373	GRX1	1.51702	3.99032	+		P16474	KAR2	2.44034	4.1364	+
	Q03835	GRX3	0.792998	1.76193	+		Q08979	KEL3	-0.566133	1.68285	+
	Q12438	GRX6	0.85287	2.24926	+		P20967	KGD1	0.486767	1.69926	+
	P40989	GSC2	6.03022	4.54016	+		P19262	KGD2	0.50178	2.50464	+
	Q08220	GSH2	0.518651	1.42878	+		P13185	KIN1	1.1209	2.50726	+
	P32836	GSP2	2.1458	1.55215	+		P53914	KRE33	-0.536294	2.6058	+
	Q04924	GTB1	1.18239	1.15212	+		P22023	KRE5	1.44056	3.78803	+
	P40956	GTS1	0.525062	1.53464	+		P32486	KRE6	0.868072	1.21434	+
	P40582	GTT1	0.416422	2.20613	+		P42846	KRI1	-0.631404	1.6503	+
	P38625	GUA1	-0.524267	1.71822	+		P25586	KRR1	-0.590755	2.28282	+
	P32191	GUT2	-0.724815	1.62917	+		P15180	KRS1	-0.580703	2.72444	+
	Q08484	GYP1	1.92395	2.12441	+		P38691	KSP1	1.01663	1.42056	+
	Q12344	GYP5	1.55088	1.33352	+		P27810	KTR1	1.7379	3.13446	+
	P48365	GYP7	3.66412	5.10749	+		P38131	KTR4	1.37912	6.12841	+
	Q12753	HAA1	-0.899957	1.84767	+		Q01532	LAP3	0.63987	1.78879	+
	P38970	HAL5	0.707183	3.97008	+		P40367	LAS21	1.01188	1.36501	+
	Q12180	HAL9	1.47895	1.54768	+		P12695	LAT1	0.556492	1.47103	+
	P0CE41	HAP1	1.865	2.43276	+		Q06147	LCB5	1.73346	1.76067	+
	Q03532	HAS1	-0.597889	1.61001	+		Q08045	LCL2	2.03681	1.62069	+
	P32769	HBS1	0.529064	1.69298	+		Q12502	LDB19	2.02837	1.11569	+
	P20448	HCA4	-0.787095	4.4991	+		P38139	LDH1	1.97428	2.20517	+
	P34243	HCS1	0.659058	2.02974	+		P36016	LHS1	1.57338	2.85111	+
	P32347	HEM12	0.575188	2.67434	+		P47120	LIA1	-0.625093	1.85242	+
	P11353	HEM13	1.33245	2.06804	+		P38878	LNP1	0.539702	1.6231	+
	P40012	HEM14	0.794043	1.30176	+		Q06508	LOA1	0.833895	1.65329	+
	Q12276	HER1	2.96569	3.87566	+		P35688	LRG1	-7.4857	5.96525	+
	Q04458	HFD1	0.852097	2.20607	+		P40345	LRO1	0.545185	1.84631	+
	P53551	HHO1	-0.543144	2.34214	+		P53598	LSC1	0.730488	2.10367	+
	P00498	HIS1	-0.339081	1.86051	+		P53312	LSC2	1.98671	3.66818	+
	P38635	HIS2	0.628375	1.35861	+		P47093	LSM8	2.20061	1.40919	+
	P00815	HIS4	-0.561804	2.25073	+		P41318	LST8	1.35916	1.65961	+
	P48353	HLJ1	0.690645	1.43194	+		P32487;P38971	LYP1;ALP1	-1.90112	1.29234	+
	P12683	HMG1	-0.691792	2.64581	+		P07702	LYS2	-0.669411	3.38171	+
	P38074	HMT1	-0.38291	1.55553	+		P48570	LYS20	-1.14548	1.86844	+
	P19807	HNM1	-0.873055	1.93532	+		P49367	LYS4	-0.536057	1.78768	+
	P32485	HOG1	0.43809	1.60929	+		P36013	MAE1	-0.81486	2.06853	+
	P53389	HOL1	2.86594	1.06523	+		P22134	MAG1	1.47933	1.65215	+
	P13663	HOM2	-0.362188	3.20998	+		Q06436	MAG2	0.808591	1.25415	+
	Q05827	HOR7	4.75822	2.63329	+		P20484	MAK11	-0.680597	2.13699	+
	Q04178	HPT1	-0.546797	1.95252	+		P10962	MAK16	-0.899531	2.00572	+
	Q05787	HRD3	2.10634	1.22008	+		Q12176	MAK21	-0.734074	2.06781	+
	Q05905	HRI1	0.770006	3.25636	+		P38112	MAK5	-0.742516	2.80397	+
	P38753	HSE1	1.47248	1.00578	+		Q08601	MCA1	0.695265	1.52615	+
	P10961	HSF1	1.13886	1.57988	+		P36051	MCD4	2.91984	4.26359	+
	P34244	HSL1	1.7989	3.29189	+		P24279	MCM3	-0.610786	1.93654	+
	P31539	HSP104	1.44873	3.51744	+		P29496	MCM5	-0.549486	1.98912	+
	P32478	HSP150	0.55897	1.61465	+		P38132	MCM7	-1.33427	1.75331	+
	P15992	HSP26	4.06297	3.38863	+		P36060	MCR1	0.804729	2.86036	+
	Q12329	HSP42	3.2289	3.26665	+		Q12283	MCT1	1.79583	2.04014	+
	P33416	HSP78	1.06846	3.91165	+		P18409	MDM10	1.03601	1.7269	+
	P02829	HSP82	1.20321	4.01744	+		Q12019	REA1	-0.583834	1.87265	+
	P02294	HTB2	-0.497247	2.66035	+		P53258	MDR1	1.37215	1.93495	+
	P40325	HUA1	0.99234	1.85176	+		Q12343	MED4	1.0938	2.15368	+
	P53119	HUL5	1.49461	1.91366	+		P40260;P53390	MEP1;MEP3	2.27872	2.27819	+
	P04807	HXK2	0.669908	2.86456	+		P00958	MES1	-0.506255	1.90642	+
	P32465	HXT1	0.600285	1.49494	+		Q02196	MET14	2.29167	1.49554	+
	P32466	HXT3	-0.741276	2.39509	+		P06106	MET17	1.75628	3.28036	+
	P32467	HXT4	-1.7817	3.46145	+		P08536	MET3	1.45233	1.17633	+
	P39004;P39003	HXT7;HXT6	-1.47117	2.18903	+		P32389	MET4	-3.36093	2.67826	+
	P23301	HYP2	-0.574336	1.27505	+		P05694	MET6	-0.737087	2.10575	+
	P40581	HYR1	0.546996	1.9334	+		P25573	MGR1	0.838617	2.39998	+
	Q12385	ICT1	1.22004	2.30625	+		Q04472	MGR3	0.640604	2.35744	+
	P28241	IDH2	0.462766	1.73891	+		P40151	MGS1	2.34459	1.58631	+
	P15496	IDI1	-0.486335	2.50418	+		P43638	MHP1	1.10217	2.12842	+
	P40154	IES2	0.922162	1.8518	+		P36027	MID2	0.922066	1.42086	+
	P25038	IFM1	-1.21744	1.09896	+		Q06580	MLC2	-2.48902	2.27833	+
	P53897	IGO1	0.966426	1.94038	+		P53152	MMS2	0.791977	2.1278	+
	P47042	IKS1	2.44086	3.96589	+		P38257	MMS4	2.53245	1.59626	+
	P47155	ILM1	3.4313	3.68516	+		P36044	MNN4	4.1467	2.66234	+
	P07342	ILV2	-0.650604	3.55619	+		P53163	MNP1	-0.39411	3.98293	+
	P39522	ILV3	-0.73702	2.34644	+		P35724	MNR2	2.06249	2.12034	+
	P47031	IML2	0.522106	1.89831	+		P40549	MNT3	2.31556	1.49038	+
	P32351	IMP2'	0.690577	1.77389	+		P07884	MOD5	1.50981	1.77297	+
	P32899	IMP3	-0.557013	2.93458	+		P48563	MON2	0.545815	2.83721	+
	P53941	IMP4	-0.631571	2.91406	+		Q12404	MPD1	1.92925	2.74027	+
	Q02888	INA17	0.692192	1.26972	+		Q99316	MPD2	1.014	2.72287	+
	P01097	INH1	-0.785022	2.79964	+		P47083	MPP10	-0.807081	2.04077	+
	P11986	INO1	3.44077	3.78094	+		P39016	MPT5	2.96468	2.25429	+
	P50942	INP52	1.51736	1.54206	+		Q06106	MRD1	-1.17363	2.21904	+
	Q12072	IOC2	0.896501	2.04022	+		Q06815	MRL1	1.95511	1.66637	+
	P53877	IPI3	-0.61111	1.7196	+		P35719	MRP8	1.41601	3.02589	+
	P19158	IRA2	2.07882	1.45321	+		P38064	MRPL16	-0.571847	1.4828	+
	Q06683	IRC3	5.24331	3.66345	+		Q01926	MRS2	1.39998	1.79399	+
	P43615	IRC6	1.33249	2.2433	+		P32864	MRS6	-1.22405	1.44123	+
	P36115	IRS4	1.38105	2.68951	+		P33201	MRT4	-0.557116	2.57403	+
	Q99312	ISN1	1.88467	1.00008	+		P48566	MSB3	3.11587	1.58532	+
	P53843	IST1	0.488681	1.40149	+		Q03104	MSC1	2.01131	1.3818	+
	P53125	ITC1	-0.324571	2.20328	+		P38694	MSC7	0.598928	2.97723	+
	Q07532	IWR1	0.886557	2.78661	+		Q03834	MSH6	-1.56258	1.0849	+
	Q03419	IZH1	-1.17636	1.61995	+		P32048	MSK1	-1.20579	1.4993	+
	P53193	JAC1	0.993098	1.08595	+		P28737	MSP1	1.64418	3.83255	+
	P40358	JEM1	3.06933	3.04435	+		P40990	MSS2	0.878087	2.49921	+
	P36224	JNM1	1.2938	1.32668	+		P10849	MTF2	0.623041	1.68327	+
	P47135	JSN1	0.681392	1.46148	+		P53320	MTM1	1.50288	3.21807	+
	P40069	KAP123	-0.387213	2.83841	+		P47047	MTR4	-0.601298	1.99055	+
	P16474	KAR2	1.99988	4.24882	+		Q02866	MUK1	1.77826	1.14366	+
	P17119	KAR3	2.6377	2.23702	+		P40959	MVP1	0.528509	1.85153	+
	P40309	KHA1	2.24702	2.59445	+		P08964	MYO1	-2.09031	1.39789	+
	P38692	KIC1	1.20872	1.5103	+		Q02931	NAN1	-0.741423	2.74614	+
	P13185	KIN1	1.05487	2.54834	+		P40555	NAS2	3.03668	2.39002	+
	P36004	KKQ8	4.57338	1.17582	+		P50086	NAS6	0.764996	2.00721	+
	P38873	KOG1	0.87562	2.43191	+		Q08229	NBA1	-1.44398	2.12736	+
	P53914	KRE33	-0.40546	3.06942	+		Q12374	NCA2	0.824719	1.67885	+
	P22023	KRE5	1.06517	3.64839	+		Q12200	NCR1	4.25531	1.71404	+
	P39005	KRE9	1.03541	3.00681	+		P32340	NDI1	0.816964	3.55005	+
	P14681	KSS1	2.37355	2.95696	+		P40527	NEO1	0.685187	3.96914	+
	P27810	KTR1	1.48126	2.86191	+		Q08972	NEW1	-0.559448	2.78621	+
	P38131	KTR4	1.24525	5.32316	+		P25374	NFS1	0.620274	1.46159	+
	Q92325	LAG2	1.15779	2.10678	+		Q08213	NGL1	0.999363	2.04235	+
	Q10740	LAP2	0.384153	3.15777	+		Q99271	NHA1	1.38184	1.74512	+
	P40367	LAS21	1.02737	1.21229	+		P32495	NHP2	-0.545249	2.16129	+
	Q06147	LCB5	1.09951	1.11448	+		P53081	NIF3	0.364892	2.43231	+
	Q08045	LCL2	1.39644	1.28178	+		P32497	NIP1	-0.476569	2.54538	+
	P40079	LCP5	-0.687026	1.22455	+		Q08962	NIP7	-0.646411	2.53125	+
	Q12502	LDB19	1.69598	2.99986	+		P49954	NIT3	0.471591	1.92539	+
	P38139	LDH1	1.99524	1.88903	+		Q12493	NKP1	-3.59424	3.75395	+
	Q08963	LEA1	0.932109	2.14146	+		Q06178	NMA1	0.501149	1.97148	+
	P07264	LEU1	-0.393001	1.77582	+		P53204	NMA2	1.05563	1.78843	+
	Q12166	LEU9	-0.698598	1.53399	+		P38861	NMD3	-0.752109	1.77953	+
	P36016	LHS1	1.26909	2.82002	+		Q08444	NOB1	-0.863972	2.06477	+
	P32875	LIP5	-0.951588	2.27815	+		Q06512	NOC4	-0.837948	2.18496	+
	P38878	LNP1	0.493141	2.02603	+		Q02892	NOG1	-1.08518	3.50779	+
	Q06508	LOA1	0.639435	1.28424	+		P53742	NOG2	-1.43293	5.30538	+
	P43586	LOC1	-0.663682	1.82402	+		P15646	NOP1	-0.642608	2.2234	+
	P34234	LOT5	1.2705	2.02675	+		Q08208	NOP12	-0.880951	2.32225	+
	P40345	LRO1	0.621438	1.51778	+		P53883	NOP13	-0.940493	3.02291	+
	P53281	LSB1	0.939042	1.47925	+		Q99207	NOP14	-0.811055	2.66694	+
	P43603	LSB3	0.543629	1.87097	+		P53927	NOP15	-0.830582	1.92801	+
	P53312	LSC2	1.06021	3.28355	+		P53317	NOP19	-1.61956	2.63506	+
	P47093	LSM8	1.49414	1.59473	+		P40991	NOP2	-0.606583	2.2822	+
	P41318	LST8	1.03357	1.22922	+		P37838	NOP4	-1.70492	2.95844	+
	P40347	LTP1	0.640973	1.36515	+		Q12080	NOP53	-1.01164	1.46062	+
	P07702	LYS2	-0.358294	2.49855	+		Q12460	NOP56	-0.55232	2.32671	+
	P49367	LYS4	-0.715277	2.26626	+		Q12499	NOP58	-0.573228	2.17024	+
	P40957	MAD1	-1.22343	1.12135	+		P53261	NOP7	-0.820981	2.2593	+
	P36013	MAE1	-0.739485	1.97527	+		Q08287	NOP8	-0.519398	1.50756	+
	P22134	MAG1	2.73459	2.67754	+		P47077	NOP9	-0.457591	2.09788	+
	Q06436	MAG2	1.31173	1.98662	+		P47122	NPA3	-0.358604	2.0444	+
	P10962	MAK16	-0.794088	1.70106	+		P33755	NPL4	0.756733	2.54659	+
	Q12176	MAK21	-0.598872	2.20583	+		P39923	NPR2	1.37458	1.21902	+
	P38112	MAK5	-0.53234	2.68291	+		P39683	NPT1	0.489058	2.25191	+
	Q08601	MCA1	0.962585	2.09973	+		P53228	NQM1	3.12461	2.94346	+
	P36051	MCD4	2.52111	4.01764	+		P32770	NRP1	-1.81376	1.43336	+
	Q08268	MCH4	2.77416	4.51419	+		P53136	NSA1	-0.548859	2.59984	+
	P24279	MCM3	-0.420168	2.23493	+		P40078	NSA2	-1.66548	2.80563	+
	P29496	MCM5	-0.351068	1.69641	+		P27476	NSR1	-0.765277	3.51207	+
	P38132	MCM7	-0.718579	1.40334	+		P40354	NTA1	1.27183	1.36923	+
	Q12283	MCT1	1.71298	2.23486	+		P32356	NTH1	2.50015	2.05473	+
	P47095	MDE1	0.725437	2.12812	+		P33895	NUF2	1.03055	1.28181	+
	P53885	MDG1	-0.40807	1.89501	+		P40010	NUG1	-0.874554	1.99582	+
	P35191	MDJ1	0.284943	2.61863	+		Q12066	NUR1	2.1909	1.84423	+
	P33310	MDL1	0.897982	1.16833	+		Q12063	NUS1	1.73238	3.318	+
	P53258	MDR1	1.27626	1.82891	+		Q12255	NYV1	0.711713	1.38472	+
	Q12343	MED4	1.16479	1.88518	+		P50946	OCA1	0.482208	1.74456	+
	Q08278	MED7	1.77295	1.03991	+		P25366	OCA4	0.550503	1.45932	+
	P38304	MED8	1.27193	1.15578	+		P31755	OCH1	2.07438	2.86218	+
	P25039	MEF1	-0.38532	1.7452	+		Q03028	ODC1	1.5497	2.7003	+
	P00958	MES1	-0.331792	2.30335	+		P53298	OKP1	1.15972	1.46025	+
	Q02196	MET14	1.78785	1.14652	+		P21147	OLE1	-0.717444	2.31855	+
	P32179	MET22	0.621947	1.82764	+		P38325	OM14	0.984809	2.40129	+
	P05694	MET6	-0.774164	2.44026	+		P16547	OM45	2.99595	1.74625	+
	Q99257	MEX67	0.441713	1.69213	+		Q08202	OPI10	1.45101	2.04646	+
	P40578	MGA2	1.93118	3.28011	+		P38271	OPY1	1.56196	1.79694	+
	P38523	MGE1	-0.357264	1.82404	+		Q06810	OPY2	2.26632	1.69342	+
	P25573	MGR1	0.557077	2.4425	+		Q06144	ORM2	2.59436	3.93562	+
	P40151	MGS1	2.06285	1.40182	+		Q02201	OSH6	1.0948	2.40885	+
	Q3E829	MHF2	1.88453	1.19398	+		Q92316	OST5	-2.62809	1.40878	+
	P43638	MHP1	1.06923	2.06179	+		P43611	OSW7	1.24406	1.71573	+
	P38341	MIC12	-0.575907	1.40551	+		Q03558	OYE2	1.40463	4.20734	+
	P43594	MIC19	-0.468117	1.96279	+		P04147	PAB1	-0.445246	2.50026	+
	P09440	MIS1	-0.487417	2.52906	+		P32567	PAH1	1.37277	1.34108	+
	P38162	MIX23	-1.19357	2.54666	+		P01094	PAI3	1.37823	1.22211	+
	Q06580	MLC2	-0.954144	1.15222	+		Q05518	PAL1	0.605612	3.2876	+
	P53152	MMS2	0.76641	2.71067	+		P37304	PAM1	0.622269	1.77703	+
	P39106	MNN1	-0.370152	2.19219	+		P38787	PAN5	0.558365	1.91602	+
	P46985	MNN11	-0.725861	2.18385	+		Q12515	PAR32	1.11904	2.07289	+
	P36044	MNN4	2.24772	2.04177	+		Q05778	PBA1	0.828471	1.77338	+
	P35724	MNR2	2.42087	1.60764	+		P0CT04	PBI2	2.1853	3.30296	+
	P53059	MNT2	1.19333	1.11478	+		P25580	PBN1	0.946426	1.60667	+
	P43563	MOB2	1.11192	2.14998	+		P38151	PBP2	0.755509	1.96083	+
	P07884	MOD5	1.30278	1.39129	+		P08018	PBS2	0.603456	2.31003	+
	P48563	MON2	0.678738	2.94716	+		P39081	PCF11	0.77845	2.00589	+
	P54785	MOT3	-0.914224	1.62867	+		P40038	PCL6	0.874184	1.40898	+
	Q12404	MPD1	1.59454	2.64454	+		P38628	PCM1	0.658007	2.02877	+
	Q99316	MPD2	0.466606	2.2685	+		P38137	PCS60	1.3698	3.30032	+
	P40562	MPH1	0.725452	1.19604	+		P13259	PCT1	-0.544771	1.5342	+
	P47083	MPP10	-0.761456	3.03332	+		P06169	PDC1	-0.393931	1.96031	+
	P39016	MPT5	3.44323	1.92569	+		P16467	PDC5	2.0721	1.86925	+
	P25588	MRC1	-2.45771	1.77225	+		P22434	PDE1	1.11623	1.34361	+
	Q06106	MRD1	-0.844246	2.41317	+		P17967	PDI1	2.16662	4.26151	+
	Q06815	MRL1	1.55036	1.66332	+		P16451	PDX1	0.479937	2.01752	+
	O75012	MRP10	-0.953881	2.03642	+		P40091	PEA2	-0.714504	1.34776	+
	P28778	MRP17	-2.34854	1.517	+		P32319	PEP1	0.940113	3.18028	+
	P38175	MRP21	-0.763624	3.47845	+		P32854	PEP12	3.23758	3.37335	+
	Q02950	MRP51	-0.60663	3.47657	+		P07267	PEP4	1.38586	3.17144	+
	P35719	MRP8	1.1183	2.79554	+		P40335	PEP8	1.21384	4.49	+
	P36528	MRPL17	-0.446693	1.52369	+		P36139	PLN1	1.19835	2.25573	+
	P22354	MRPL20	-0.581293	1.40111	+		P10834	PET54	2.21211	3.8461	+
	P36527	MRPL28	0.763141	1.1719	+		P38921	PET8	0.98278	1.89495	+
	P20084	MRPL33	-0.884951	2.03909	+		Q06169	PEX30	1.34467	1.73682	+
	P36532	MRPL37	0.721183	2.13416	+		P33760	PEX6	0.793362	1.37587	+
	P40858	MRPL49	-0.631204	1.92566	+		P07274	PFY1	0.673308	2.19963	+
	P31334	MRPL9	-0.681325	1.15312	+		Q08959	PGC1	0.838252	1.44344	+
	P33201	MRT4	-0.373131	2.9837	+		P37012	PGM2	1.35083	1.89453	+
	P21339	MSB1	1.93792	1.96237	+		P24031	PHO3	1.96623	2.44042	+
	P32334	MSB2	2.18902	2.10387	+		P11491	PHO8	1.11543	2.97881	+
	P48566	MSB3	2.74917	3.85668	+		P39535	PHO90	-1.90729	1.45553	+
	P52918	MSN5	0.49645	1.34244	+		P40035	PIC2	1.39004	1.81614	+
	P28737	MSP1	1.60237	3.422	+		Q06449	PIN3	1.80403	2.71508	+
	Q03151	MTG1	1.66391	2.24006	+		P24583	PKC1	0.981151	1.31369	+
	P53070	MTO1	-0.847349	1.10752	+		P40530	PKP1	1.48439	2.05161	+
	Q03920	MTQ2	2.8209	1.20599	+		P39105	PLB1	4.72748	4.3153	+
	P47047	MTR4	-0.440889	2.28732	+		Q08108	PLB3	4.11359	4.44957	+
	P36084	MUD2	0.87238	1.0574	+		P05030;P19657	PMA1;PMA2	-0.569208	1.68804	+
	Q02866	MUK1	1.69861	1.22832	+		P38929	PMC1	4.19491	2.51153	+
	P40959	MVP1	0.610413	3.23747	+		P29952	PMI40	1.37675	5.32638	+
	P40029	MXR1	-0.64338	2.09134	+		P13586	PMR1	0.633924	1.64945	+
	P25566	MXR2	0.554632	1.57312	+		P33775	PMT1	1.00088	3.1527	+
	P08964	MYO1	-0.91076	1.11262	+		P31382	PMT2	0.653491	3.74213	+
	P32505	NAB2	0.74343	3.21977	+		P47190	PMT3	2.45982	3.4365	+
	Q02931	NAN1	-0.513711	2.09038	+		P53184	PNC1	1.726	1.967	+
	P40555	NAS2	2.94623	2.27574	+		Q99216	PNO1	-1.72574	3.02587	+
	P50086	NAS6	0.629989	2.02114	+		P38218	POA1	0.852374	2.23038	+
	Q12163	NBP2	1.72843	1.02624	+		P25576	POF1	2.42431	2.49753	+
	P52920	NBP35	0.525368	2.20533	+		P13382	POL1	-0.702043	1.76	+
	Q12374	NCA2	0.631205	1.34969	+		P15873	POL30	-0.450781	1.77372	+
	Q02820	NCE101	-0.658394	1.69459	+		P39985	POL5	-0.42064	1.94048	+
	Q12200	NCR1	4.78119	1.88981	+		P41812	POP1	-1.04559	1.53489	+
	P53923	NCS2	-0.687615	2.04585	+		P04840	POR1	1.11131	2.73859	+
	P40215	NDE1	-1.17281	3.58293	+		Q04081	PPM1	1.76637	1.32787	+
	P32340	NDI1	-0.392331	1.97733	+		Q08282	PPM2	-1.59315	1.60465	+
	P40527	NEO1	0.567285	2.94175	+		P26570	PPZ1	0.728318	2.73066	+
	Q08972	NEW1	-0.324733	2.45465	+		P09232	PRB1	3.32602	3.77529	+
	Q99271	NHA1	0.782609	1.61025	+		P00729	PRC1	1.86792	2.42181	+
	P32495	NHP2	-0.600103	2.76543	+		P25375	PRD1	0.687515	2.45051	+
	P53081	NIF3	0.32111	2.17636	+		P38624	PRE3	0.600047	2.34662	+
	P32497	NIP1	-0.418994	2.22836	+		P23724	PRE7	0.542351	3.11385	+
	Q08962	NIP7	-0.573492	1.99544	+		P23639	PRE8	0.480731	2.91233	+
	P49954	NIT3	0.53886	2.13913	+		P23638	PRE9	0.51596	2.53562	+
	Q06178	NMA1	0.569354	1.84898	+		P40494	PRK1	0.680529	1.5412	+
	P53204	NMA2	0.907155	1.51896	+		P40476	PRM5	2.02287	1.56084	+
	P38861	NMD3	-0.556985	2.28383	+		P53174	PRM8	2.542	2.41574	+
	P14743	NMT1	0.799678	2.42	+		Q07350	PRP11	-2.71243	2.49067	+
	Q08444	NOB1	-0.766752	2.95202	+		P20053	PRP4	2.07788	1.34439	+
	P39744	NOC2	-0.531181	2.13993	+		P19735	PRP6	-2.0668	1.20737	+
	Q07896	NOC3	-0.338424	1.71902	+		P32895	PRS1	-0.522667	2.7394	+
	Q06512	NOC4	-0.547715	1.95303	+		P38689	PRS3	-0.477566	3.63431	+
	Q02892	NOG1	-1.03896	4.0695	+		P34227	PRX1	2.05511	3.44389	+
	P53742	NOG2	-0.862813	2.68746	+		P36110	PRY2	3.90075	3.36519	+
	P15646	NOP1	-0.645381	2.17227	+		Q12355	PST1	3.39708	4.36359	+
	Q6Q547	NOP10	-0.342996	2.1856	+		Q12335	PST2	0.849238	1.28012	+
	Q08208	NOP12	-0.749246	2.57557	+		P40164	PSY2	-2.38745	1.55351	+
	P53883	NOP13	-0.777623	3.10142	+		P35182	PTC1	1.26951	2.50324	+
	Q99207	NOP14	-0.607694	2.18118	+		P39966	PTC2	-0.470083	1.58137	+
	P53927	NOP15	-0.736179	2.65166	+		P47116	PTK2	3.39608	1.38931	+
	P40007	NOP16	-1.03747	1.80634	+		P25044	PTP1	0.881805	1.71487	+
	P40991	NOP2	-0.431213	2.23024	+		P29461	PTP2	1.30963	1.17995	+
	P37838	NOP4	-1.18533	4.94402	+		P32901	PTR2	-1.3123	1.9756	+
	Q12080	NOP53	-0.688043	1.87611	+		Q06991	PUN1	2.53893	4.7484	+
	Q12460	NOP56	-0.471643	2.25034	+		P07275	PUT2	0.790442	2.56192	+
	Q12499	NOP58	-0.414152	2.66126	+		P21304	PWP1	-0.482541	2.10021	+
	Q07623	NOP6	-0.497309	1.46663	+		P25635	PWP2	-0.618656	2.78642	+
	P53261	NOP7	-0.552546	2.51123	+		P53335	PXR1	-1.39075	2.79129	+
	P47077	NOP9	-0.517785	2.9982	+		P52489	PYK2	4.91508	2.63853	+
	P33755	NPL4	0.986557	2.33975	+		P07257	QCR2	0.46162	2.06977	+
	P39923	NPR2	1.56674	1.03778	+		P38795	QNS1	0.530481	2.93414	+
	P39683	NPT1	0.67303	3.2285	+		P25454	RAD51	-1.51505	1.21563	+
	P53164	NPY1	0.980564	1.27021	+		P53063	RAI1	-0.462935	1.82511	+
	P53228	NQM1	2.43206	2.73624	+		P22007	RAM1	-2.49853	3.38458	+
	P40078	NSA2	-2.59958	3.42199	+		P11938	RAP1	-0.391323	2.36387	+
	P27476	NSR1	-0.694304	3.67697	+		P01119	RAS1	-1.20005	2.45653	+
	P40354	NTA1	2.00553	2.86947	+		P47104	RAV1	2.14803	2.3854	+
	P32356	NTH1	2.17752	1.84725	+		Q03956	RAV2	1.48144	2.5457	+
	P08466	NUC1	-0.584906	2.66628	+		P25332	RBK1	0.865419	1.93891	+
	P40010	NUG1	-0.68035	2.19467	+		Q08096	RCL1	-0.465155	1.84371	+
	Q12066	NUR1	2.00088	2.45495	+		P36054	RCN1	3.2547	3.03179	+
	Q12063	NUS1	1.30047	3.29701	+		Q12044	RCN2	1.77396	3.90117	+
	Q12255	NYV1	0.605266	1.37695	+		Q12305	RDL1	1.2346	3.26204	+
	P32332	OAC1	-0.547546	1.60655	+		P40893	REE1	-0.808213	2.02086	+
	P50946	OCA1	0.56885	1.56498	+		P38344	REI1	-1.47266	2.64931	+
	P31755	OCH1	2.47987	3.17585	+		P35196	RER2	1.33647	3.46573	+
	Q99297	ODC2	-0.505978	1.33292	+		P43621	RET2	0.701483	1.65974	+
	P53298	OKP1	1.81682	1.01668	+		Q08237	REX4	-1.2776	2.08307	+
	P21147	OLE1	-0.65136	2.99885	+		P06780	RHO1	0.929784	1.61728	+
	Q08202	OPI10	2.26607	1.3693	+		P38066	RIB1	0.563332	2.76408	+
	Q06810	OPY2	2.24444	1.95336	+		P29539	RIF1	-4.90753	3.19844	+
	Q06144	ORM2	1.66124	3.33841	+		P32445	RIM1	0.750029	2.28522	+
	Q02201	OSH6	0.707415	1.96983	+		Q12033	RIM20	1.04606	1.21685	+
	P21375	OSM1	0.347063	1.75365	+		Q12196	RIO1	-2.961	2.22284	+
	P46964	OST2	0.730869	1.54066	+		P38883	RIX1	-0.558884	2.169	+
	Q92316	OST5	-0.500141	1.44988	+		Q12189	RKI1	-0.76686	2.43702	+
	P43611	OSW7	0.720976	1.26552	+		Q03942	RKM2	-3.38837	2.01804	+
	P28273	OXP1	0.580382	1.82873	+		Q12495	RLF2	-0.701178	2.2266	+
	Q03558	OYE2	1.80473	6.1293	+		Q07915	RLP24	-0.899715	1.51907	+
	P04147	PAB1	-0.343859	2.12087	+		P40693	RLP7	-1.23591	2.45853	+
	P32567	PAH1	1.48844	1.30068	+		Q03305	RMT2	-0.96955	1.60548	+
	P01094	PAI3	1.04136	2.89183	+		P21524	RNR1	-1.83557	3.57337	+
	Q05518	PAL1	0.668543	2.81446	+		Q02933	RNY1	3.27963	1.89557	+
	P37304	PAM1	0.618155	2.26566	+		Q02805	ROD1	1.06725	1.62401	+
	P53010	PAN2	1.8052	1.20188	+		P45818	ROK1	-0.72447	1.40135	+
	P38787	PAN5	0.592588	2.09446	+		P38138	ROT2	1.03957	1.7079	+
	P40459	PAN6	0.589184	2.62101	+		Q04847	ROY1	1.8153	2.53778	+
	Q05778	PBA1	0.995447	2.62139	+		P22138	RPA135	-0.783298	2.50002	+
	P0CT04	PBI2	1.44396	2.70541	+		P10964	RPA190	-0.735546	2.97231	+
	P08018	PBS2	0.452588	2.05352	+		P47006	RPA34	-0.866242	1.45531	+
	P39081	PCF11	0.900966	2.34357	+		P46669	RPA43	-0.736166	1.82595	+
	P40038	PCL6	1.58345	1.99441	+		Q01080	RPA49	-0.791412	3.01933	+
	P38137	PCS60	0.740991	2.36605	+		P28000	RPC19	-0.468731	2.08721	+
	P06169	PDC1	-0.378325	1.93245	+		P17890	RPC31	-0.429674	2.24133	+
	P22434	PDE1	1.37078	1.91969	+		P32910	RPC34	-0.574464	1.59898	+
	Q12428	PDH1	0.819213	1.25291	+		P07703	RPC40	-0.719309	2.20291	+
	P17967	PDI1	1.52423	4.59467	+		P32349	RPC82	-0.498248	2.04437	+
	Q04182	PDR15	3.10052	2.26741	+		P38805	RPF1	-1.36535	3.79904	+
	P33302	PDR5	0.996668	3.46558	+		P36160	RPF2	-0.881158	3.63211	+
	P32319	PEP1	0.60877	2.01605	+		P38249	RPG1	-0.563563	2.61704	+
	P32854	PEP12	3.32488	3.07169	+		P41805	RPL10	-0.698099	2.19977	+
	P07267	PEP4	1.57895	3.62856	+		P38754;P36105	RPL14B;RPL14A	-0.625716	3.34443	+
	P40335	PEP8	0.739768	2.9704	+		P05748	RPL15A	-0.517578	1.74935	+
	Q02772	PET191	-2.40784	2.13282	+		P26784	RPL16A	-0.658983	1.66903	+
	P10834	PET54	2.00476	2.50436	+		P26785	RPL16B	-0.412938	1.73149	+
	P28795	PEX3	1.43917	0.981565	+		P46990	RPL17B	-0.555787	2.23223	+
	Q06169	PEX30	1.02809	2.27696	+		P0CX83;P0CX82	RPL19B;RPL19A	-0.523871	4.51064	+
	P07274	PFY1	0.516022	2.14588	+		P0CX44;P0CX43	RPL1B;RPL1A	-0.585172	1.54984	+
	Q08959	PGC1	1.0363	1.60565	+		P05749	RPL22A	-0.921419	1.20182	+
	P33401	PGM1	0.602236	3.02268	+		P56628	RPL22B	-1.16891	1.67752	+
	P37012	PGM2	1.24434	1.78607	+		P04449	RPL24A	-1.27169	1.50064	+
	P47180	PGU1	1.35733	2.35948	+		P04456	RPL25	-0.539972	2.37791	+
	P11491	PHO8	0.611294	1.97067	+		P02406	RPL28	-0.456518	1.9442	+
	P05066	PHR1	-1.65406	2.51106	+		P0CX46;P0CX45	RPL2B;RPL2A	-0.600145	2.49342	+
	P53191	PIB2	0.655547	2.1445	+		P14126	RPL3	-0.639973	2.17079	+
	P36775	PIM1	0.386428	1.59932	+		P14120	RPL30	-0.46832	1.71252	+
	Q06449	PIN3	2.09296	3.24788	+		P0C2H8	RPL31A	-0.601384	1.38442	+
	P52960	PIP2	2.59312	2.68348	+		P41056	RPL33B	-0.734022	1.48863	+
	P39105	PLB1	4.1236	4.46411	+		P87262;P40525	RPL34A;RPL34B	-0.68417	1.77634	+
	Q08108	PLB3	4.28805	3.35728	+		O14455	RPL36B	-0.549997	1.79533	+
	P05030;P19657	PMA1;PMA2	-0.402462	2.04634	+		P51402	RPL37B	-0.674079	1.68565	+
	P38929	PMC1	4.58244	2.76334	+		P49167	RPL38	-0.575109	1.51437	+
	P29952	PMI40	1.09423	4.37259	+		P10664	RPL4A	-0.695765	1.71593	+
	P33775	PMT1	0.495273	2.02141	+		P26321	RPL5	-0.935618	1.34468	+
	P31382	PMT2	0.464158	3.63779	+		P29453	RPL8B	-0.708574	2.28748	+
	P47190	PMT3	2.20896	2.31842	+		P05738	RPL9A	-0.779055	2.0291	+
	P52867	PMT5	1.98299	3.82947	+		P38764	RPN1	0.429817	1.90994	+
	P36069	PMU1	0.867992	1.49215	+		P38886	RPN10	0.398705	2.22267	+
	P53184	PNC1	1.48052	1.75294	+		P32496	RPN12	0.489501	1.6846	+
	Q02890	PNG1	3.22268	1.19662	+		Q12377	RPN6	0.547989	2.15744	+
	Q99216	PNO1	-1.34004	3.30466	+		Q04062	RPN9	0.613127	1.71531	+
	Q05788	PNP1	0.764961	1.31826	+		P04051	RPO31	-0.648284	1.93358	+
	Q12245	POC4	-2.41696	3.37448	+		P13433	RPO41	-4.17446	4.25035	+
	P25576	POF1	2.06298	2.45675	+		P05317	RPP0	-0.520285	5.36494	+
	P47110	POL32	2.24	2.72501	+		P38786	RPP1	-0.764149	2.26217	+
	P39008	POP2	0.829908	1.93764	+		P10622	RPP1B	-0.787465	1.65129	+
	Q06892	POS5	-0.497989	1.7148	+		P02400	RPP2B	-0.724614	1.43906	+
	P32838	PPG1	1.36605	2.79213	+		P46654	RPS0B	-0.873751	2.88324	+
	Q04081	PPM1	1.29346	0.976464	+		P0CX48;P0CX47	RPS11B;RPS11A	-0.908677	2.44665	+
	Q08282	PPM2	-1.63493	1.19248	+		P39516	RPS14B	-0.56265	1.80771	+
	P26570	PPZ1	0.513919	2.10979	+		Q01855	RPS15	-0.669819	1.78627	+
	P09232	PRB1	2.5591	3.34605	+		P14127;P02407	RPS17B;RPS17A	-0.679279	1.92259	+
	P00729	PRC1	1.42604	2.59389	+		P0CX56;P0CX55	RPS18B;RPS18A	-0.658298	2.00852	+
	P25375	PRD1	0.829489	3.12319	+		P07281;P07280	RPS19B;RPS19A	-0.764111	1.90979	+
	P22141	PRE1	0.368196	1.61452	+		P33442	RPS1A	-0.488798	4.03631	+
	P21242	PRE10	0.47064	2.56674	+		P25443	RPS2	-0.48654	2.71685	+
	P38624	PRE3	0.757565	3.16567	+		P38701	RPS20	-0.702293	1.51089	+
	P30657	PRE4	0.843221	2.12852	+		P0C0V8	RPS21A	-0.801207	2.56654	+
	P40303	PRE6	0.555205	2.11825	+		P38711;P35997	RPS27B;RPS27A	-0.691305	1.46191	+
	P23724	PRE7	0.702457	3.87691	+		P0C0X0	RPS28B	-1.54173	2.43149	+
	P23639	PRE8	0.534161	2.91301	+		P0CX36;P0CX35	RPS4B;RPS4A	-0.565385	2.41129	+
	P23638	PRE9	0.426734	2.26673	+		P0CX38;P0CX37	RPS6B;RPS6A	-0.804292	2.33048	+
	P40494	PRK1	0.684275	1.74868	+		P26786	RPS7A	-0.553084	1.98901	+
	Q03262	PRM15	0.512056	1.30706	+		P48164	RPS7B	-0.743589	3.11721	+
	Q12498	PRM4	2.4524	4.03079	+		P33299	RPT1	0.407105	1.80638	+
	P40476	PRM5	4.66347	3.193	+		P40327	RPT2	0.44848	1.74951	+
	P53174	PRM8	2.3649	2.19442	+		P33297	RPT5	0.485299	2.52284	+
	Q07350	PRP11	-1.37647	1.60214	+		Q01939	RPT6	0.471091	4.25337	+
	P20095	PRP2	1.39898	2.11469	+		Q04225	RRB1	-0.713891	4.00778	+
	P20053	PRP4	2.22936	1.40603	+		P40454	RRD1	1.28288	1.50038	+
	P38689	PRS3	-0.355481	1.83954	+		Q12754	RRP12	-0.61349	1.7989	+
	P34227	PRX1	1.25711	2.33634	+		P36080	RRP14	-0.587971	1.77506	+
	P47032	PRY1	2.12963	2.40349	+		Q06511	RRP15	-0.753991	2.72046	+
	P36110	PRY2	7.66589	3.54487	+		Q12481	RRP36	-1.73033	1.83998	+
	P39006	PSD1	-0.441497	1.71601	+		Q05022	RRP5	-0.78891	2.6615	+
	P31374	PSK1	1.91014	2.217	+		Q12149	RRP6	-0.749325	1.33303	+
	Q12355	PST1	1.98491	3.05034	+		P25368	RRP7	-0.567313	2.39477	+
	Q12335	PST2	0.671813	1.22936	+		P38961	RRP8	-0.707071	2.15927	+
	P38193	PSY4	1.56476	2.92809	+		Q08746	RRS1	-0.912109	3.57242	+
	P35182	PTC1	1.23425	1.52497	+		P25382	RSA4	-0.584443	1.41931	+
	P39966	PTC2	-0.600447	2.52954	+		Q04693	RSE1	0.981979	1.79827	+
	P34222	PTH2	0.372648	1.93779	+		P36056	RSM22	-2.69805	1.14495	+
	P47116	PTK2	3.37807	1.39483	+		P13856	RSR1	0.571999	2.25154	+
	P32857	PTM1	0.520731	1.81911	+		P38804	RTC3	1.94763	1.09245	+
	P25044	PTP1	0.988874	1.75675	+		P32608	RTG2	0.449353	2.37548	+
	P29461	PTP2	1.35744	1.41498	+		Q12100	RTK1	2.40322	1.92878	+
	P32901	PTR2	0.722356	2.16092	+		P53289	RTS3	2.50381	1.63264	+
	Q06991	PUN1	1.69857	3.90199	+		Q08924	RTT10	-0.811244	2.13646	+
	P25635	PWP2	-0.50602	2.40381	+		Q03940	RVB1	-0.292851	2.51028	+
	P36166	PXL1	1.35129	1.17412	+		P25343	RVS161	0.869149	3.03146	+
	P53335	PXR1	-1.22536	2.57466	+		P39743	RVS167	0.813081	2.33161	+
	P11154	PYC1	0.542881	1.36646	+		P32368	SAC1	0.4699	1.88282	+
	P52489	PYK2	4.21637	2.35165	+		P32599	SAC6	0.404555	3.32832	+
	P37299	QCR10	-0.842325	1.53312	+		P43589	SAD1	-1.5913	1.73294	+
	P07257	QCR2	-0.445079	2.08569	+		P46946	SAE2	-0.829053	2.01792	+
	P00127	QCR6	-1.21213	1.98334	+		P38352	SAF1	2.19832	3.3238	+
	P00128	QCR7	-0.905505	2.10327	+		P10659	SAM1	-0.503487	3.99527	+
	P08525	QCR8	-0.962699	1.2149	+		P19358	SAM2	-0.439536	1.81997	+
	P22289	QCR9	-4.09273	2.66913	+		Q08986	SAM3	-0.87015	1.36984	+
	P38795	QNS1	0.397945	2.6087	+		P53969	SAM50	0.931898	2.37622	+
	P43123	QRI1	0.548658	1.39196	+		P40856	SAP185	-2.19853	1.92775	+
	P07276	RAD2	4.14231	3.51783	+		P20606	SAR1	0.680408	2.76502	+
	P40352	RAD26	3.60593	3.01648	+		Q12136	SAS10	-0.594151	1.63222	+
	P25454	RAD51	-2.16171	2.22596	+		P25333	SAT4	-0.94301	1.27755	+
	P11938	RAP1	-0.283623	3.26446	+		P52870	SBH1	0.972541	2.60014	+
	P01119	RAS1	-0.397313	2.41462	+		P10080	SBP1	0.41146	1.85944	+
	P47104	RAV1	2.6536	2.83438	+		P11792	SCH9	-0.344084	2.32983	+
	Q03956	RAV2	1.99907	3.23037	+		P25303	SCJ1	1.59495	4.45971	+
	P39729	RBG1	-0.356578	2.46896	+		Q6Q595	SCS22	1.09056	2.57302	+
	P25332	RBK1	0.576414	1.6568	+		P53012	SCS3	3.3076	1.9143	+
	P53972	RCM1	-0.436675	1.94772	+		Q04951	SCW10	3.48915	4.31142	+
	P36054	RCN1	3.38292	4.79753	+		P53313	SDA1	-2.55015	2.55684	+
	Q12044	RCN2	2.03064	5.2428	+		Q00711;P47052	SDH1;SDH9	0.728654	2.2451	+
	P39531	RCY1	1.11085	1.22452	+		P21801	SDH2	0.832589	2.54479	+
	Q12305	RDL1	1.10447	3.16239	+		P37298	SDH4	0.948247	2.47079	+
	Q08742	RDL2	-0.342472	1.71841	+		Q08230	SDH5	0.677164	2.15455	+
	Q06709	REH1	0.680622	1.88846	+		Q3E785	SDH6	2.45423	2.49427	+
	P38344	REI1	-0.995039	2.65481	+		P38345	SDH8	1.19932	1.5987	+
	P35196	RER2	1.05277	3.74943	+		P36047	SDS22	0.868688	1.74494	+
	Q08237	REX4	-0.950381	1.1961	+		P38314	SDS24	2.29379	3.45242	+
	P26754	RFA2	0.430944	2.35591	+		P15367	SEC11	0.688906	1.56989	+
	P26755	RFA3	0.725503	1.72671	+		P11655	SEC12	1.11873	1.82076	+
	P38234	RFS1	0.42536	1.44371	+		Q04491	SEC13	0.50507	1.82196	+
	P38066	RIB1	0.392975	1.95533	+		P24280	SEC14	0.314757	2.48831	+
	P43565	RIM15	1.69064	2.94023	+		P48415	SEC16	0.474826	1.82819	+
	Q12033	RIM20	2.38083	1.64085	+		P32602	SEC17	1.05588	2.42011	+
	Q12189	RKI1	-0.562437	3.13465	+		P18759	SEC18	0.780045	2.72264	+
	P38222	RKM3	0.967424	1.16427	+		P17065	SEC2	1.00981	1.56496	+
	Q12495	RLF2	-0.844447	2.62573	+		P28791	SEC20	0.592531	1.95242	+
	Q03195	RLI1	-0.432221	1.73953	+		P32074	SEC21	0.597657	2.11644	+
	Q07915	RLP24	-1.46231	3.10281	+		P15303	SEC23	0.550847	2.06451	+
	P40693	RLP7	-1.24383	2.84919	+		P40482	SEC24	0.647282	2.66021	+
	Q12508	RMD5	1.65372	1.40682	+		P41810	SEC26	0.426662	1.98011	+
	P32338	RME1	1.10036	1.69641	+		P41811	SEC27	0.546157	1.64027	+
	P53060	RMR1	3.07986	2.00334	+		P38968	SEC31	0.278149	2.81156	+
	P21524	RNR1	-1.91425	3.43371	+		P32844	SEC6	1.436	1.89926	+
	Q02933	RNY1	2.54193	2.73446	+		P32915	SEC61	0.663346	1.58692	+
	P45818	ROK1	-0.615695	2.28963	+		P21825	SEC62	0.961857	1.29608	+
	P38138	ROT2	0.771004	1.80234	+		P14906	SEC63	0.810592	2.53732	+
	Q04847	ROY1	1.89263	2.77964	+		P39742	SEC72	1.27474	1.14074	+
	P22138	RPA135	-0.35952	1.84159	+		Q01590	SED5	0.483149	1.91773	+
	P10964	RPA190	-0.45731	3.16024	+		P07284	SES1	-0.42193	2.4223	+
	Q01080	RPA49	-0.428068	2.44633	+		P46995	SET2	-0.793269	2.45736	+
	P32910	RPC34	-0.556583	1.24076	+		P53953	SFB2	1.31227	3.84572	+
	P07703	RPC40	-0.49512	2.27407	+		P38810	SFB3	0.731179	1.98735	+
	P38805	RPF1	-1.14106	3.02363	+		Q06132	SGD1	-1.30341	2.31636	+
	P36160	RPF2	-0.459556	2.23899	+		P53075	SHE10	0.647235	2.01133	+
	P38249	RPG1	-0.489997	2.99607	+		P51534	SHE4	2.20974	1.22171	+
	P41805	RPL10	-1.03802	3.00448	+		P37291	SHM2	-0.412102	4.053	+
	Q3E757;P0C0W9	RPL11B;RPL11A	-0.93084	2.30562	+		P40073	SHO1	0.940705	1.22363	+
	P0CX54;P0CX53	RPL12B;RPL12A	-0.77416	3.14133	+		P40486	SHQ1	-1.20925	3.05201	+
	P40212	RPL13B	-0.840366	2.75214	+		P53266	SHY1	0.529447	1.66851	+
	P38754;P36105	RPL14B;RPL14A	-0.854094	3.79053	+		Q08199	SIL1	3.9464	2.48093	+
	P05748	RPL15A	-0.99301	3.89734	+		P40472	SIM1	1.72024	1.94797	+
	P26784	RPL16A	-1.03754	3.65003	+		P25294	SIS1	0.526853	1.51919	+
	P26785	RPL16B	-0.963162	3.07934	+		P32900	SKG6	-1.17435	1.31061	+
	P05740	RPL17A	-1.07438	1.64388	+		P53955	SLM2	1.41851	1.10027	+
	P46990	RPL17B	-0.833926	3.19702	+		P25345	SLM5	1.28199	1.21154	+
	P0CX83;P0CX82	RPL19B;RPL19A	-0.995928	3.02118	+		Q00772	SLT2	1.67262	2.78385	+
	P0CX44;P0CX43	RPL1B;RPL1A	-0.876007	2.86151	+		P53251	SLX9	-1.666	3.46189	+
	P0CX24;P0CX23	RPL20B;RPL20A	-0.965726	2.29277	+		P22213	SLY1	0.702266	3.78308	+
	Q02753	RPL21A	-1.05069	2.2769	+		P22215	SLY41	1.53233	1.15763	+
	Q12672	RPL21B	-1.02234	1.90822	+		Q12267	SMC4	2.02032	1.15395	+
	P56628	RPL22B	-0.90296	1.77905	+		P53720	SMM1	-0.425325	2.20441	+
	P04449	RPL24A	-1.27958	2.36628	+		P40204	SMX2	-1.84662	1.05154	+
	P24000	RPL24B	-0.879578	2.73203	+		P32909	SMY2	-0.652707	1.3671	+
	P04456	RPL25	-0.884825	3.19662	+		P14359	SNA3	1.1736	1.32338	+
	P53221	RPL26B	-1.00399	1.95941	+		Q08826	SNX3	0.560157	1.66258	+
	P0C2H6;P0C2H7	RPL27A;RPL27B	-1.21637	1.66626	+		P47057	SNX4	1.92656	2.94569	+
	P02406	RPL28	-0.836334	2.2749	+		Q04053	SNX41	0.794076	2.35738	+
	P0CX46;P0CX45	RPL2B;RPL2A	-0.81875	2.12257	+		P33750	SOF1	-0.669833	1.61263	+
	P14126	RPL3	-0.88767	3.54071	+		P37262	SOL2	0.609314	1.63396	+
	P14120	RPL30	-0.83856	2.74001	+		P25582	SPB1	-0.821747	3.00458	+
	P0C2H8	RPL31A	-0.861877	3.42357	+		Q04969	SPC2	0.856228	3.07435	+
	P0C2H9	RPL31B	-0.968365	1.13151	+		Q12133	SPC3	0.766598	3.87087	+
	P38061	RPL32	-0.928043	2.45278	+		P08432	SPE1	-1.90747	1.87583	+
	P05744	RPL33A	-0.910475	1.8679	+		P21182	SPE2	-0.483567	1.89202	+
	P41056	RPL33B	-0.679651	1.31992	+		P39986	SPF1	0.879273	2.9951	+
	P87262;P40525	RPL34A;RPL34B	-1.43499	2.16591	+		P32573	SPS19	1.805	1.52234	+
	P0CX85;P0CX84	RPL35B;RPL35A	-1.0506	1.83761	+		Q03707	SRC1	1.19876	1.45946	+
	P05745	RPL36A	-1.41245	3.20909	+		P38163	SRO77	-1.82386	2.13373	+
	O14455	RPL36B	-1.08715	2.90167	+		P25567	SRO9	-0.914106	2.41646	+
	P49166	RPL37A	-0.71545	1.58388	+		P32583	SRP40	-1.48836	1.3201	+
	P51402	RPL37B	-1.02802	2.87426	+		P17555	SRV2	0.598634	1.82362	+
	P49167	RPL38	-1.07105	2.26439	+		P10591	SSA1	1.03295	3.35133	+
	P0CX28;P0CX27	RPL42B;RPL42A	-1.23418	2.19555	+		P22202	SSA4	3.28035	1.68494	+
	P0CX26;P0CX25	RPL43B;RPL43A	-0.770012	2.18874	+		P11484	SSB1	-0.537407	2.71068	+
	P10664	RPL4A	-0.884691	3.99786	+		P32590	SSE2	4.09763	2.98725	+
	P26321	RPL5	-0.790405	1.46621	+		Q05931	SSQ1	0.743347	1.33817	+
	Q02326	RPL6A	-0.893459	1.85608	+		Q12427	STB3	0.938588	1.5792	+
	P05739	RPL6B	-0.967373	2.99041	+		P23561	STE11	1.49412	2.27487	+
	P05737	RPL7A	-0.756763	1.84014	+		P13574	STE12	-0.664911	1.56897	+
	Q12213	RPL7B	-1.23058	1.85961	+		P33894	STE13	3.30118	1.4552	+
	P29453	RPL8B	-0.808065	3.28249	+		D6VTK4	STE2	-3.89797	2.61054	+
	P05738	RPL9A	-0.910924	2.86105	+		P01098	STF1	2.5342	2.90138	+
	P51401	RPL9B	-1.14947	1.7479	+		P16965	STF2	5.0906	1.81741	+
	P38764	RPN1	0.581006	2.77953	+		P39015	STM1	-0.531939	1.52736	+
	P38886	RPN10	0.753365	2.98731	+		P37296	STV1	1.00163	2.75809	+
	P43588	RPN11	0.475659	1.86783	+		P54000	SUB1	1.4804	2.97583	+
	P32496	RPN12	0.479557	2.73852	+		P32911	SUI1	-0.437918	3.22049	+
	P32565	RPN2	0.439412	1.55823	+		P33300	SUR1	3.81061	2.89446	+
	Q12250	RPN5	0.46199	1.88025	+		P54003	SUR7	-1.34343	1.73167	+
	Q12377	RPN6	0.653177	2.36188	+		Q06677	SWA2	2.63822	1.9218	+
	Q06103	RPN7	0.456456	1.46863	+		P35845	SWH1	0.595151	1.46037	+
	Q08723	RPN8	0.715819	2.10165	+		P25623	SYP1	0.390226	2.04783	+
	Q04062	RPN9	0.601568	2.4766	+		P47058	TAD2	-1.29021	1.12379	+
	P20435	RPO26	-0.5965	1.34681	+		Q12297	TAF3	-0.961379	1.28988	+
	P13433	RPO41	-4.43606	4.33587	+		P38085	TAT1	-0.974171	4.16675	+
	P05317	RPP0	-0.769995	3.8765	+		P38228	TCM62	1.19158	1.96951	+
	P05318	RPP1A	-0.946147	1.26701	+		P40045	TDA2	1.36272	1.29398	+
	P02400	RPP2B	-1.09712	1.74504	+		P00360	TDH1	3.63569	3.38111	+
	P46654	RPS0B	-0.45863	1.87527	+		P00358	TDH2	0.69331	1.49325	+
	P0CX48;P0CX47	RPS11B;RPS11A	-1.1866	3.1418	+		P41903	TES1	2.59538	1.05691	+
	P48589	RPS12	-0.822009	2.2763	+		P32367	TFC1	1.27058	1.13586	+
	P39516	RPS14B	-0.797789	2.07231	+		P34111	TFC3	1.42254	1.08587	+
	Q01855	RPS15	-0.965252	2.60305	+		Q12415	TFC7	0.61948	1.82615	+
	P0CX52;P0CX51	RPS16B;RPS16A	-0.706905	1.94829	+		P14306	TFS1	3.23907	2.5743	+
	P14127;P02407	RPS17B;RPS17A	-0.889055	3.49451	+		P34163	TGL1	0.542416	1.97551	+
	P0CX56;P0CX55	RPS18B;RPS18A	-0.756186	3.87478	+		Q12043	TGL5	1.09078	1.243	+
	P07281;P07280	RPS19B;RPS19A	-0.877783	2.54095	+		P42883	THI12	1.61887	1.90722	+
	P33442	RPS1A	-0.590969	2.67179	+		Q08224	THI20	5.09254	4.12044	+
	P25443	RPS2	-0.605649	3.20921	+		P41835	THI6	2.97177	2.62761	+
	P38701	RPS20	-0.97721	2.7125	+		P40217	TIF34	-0.517818	2.29584	+
	P0C0V8	RPS21A	-0.627958	2.11347	+		P39935	TIF4631	-0.524137	1.58446	+
	P0CX32;P0CX31	RPS24B;RPS24A	-0.837672	1.41637	+		P32830	TIM12	1.03055	1.34958	+
	Q3E792;P0C0T4	RPS25A;RPS25B	-0.633434	3.08558	+		P33891	TIP20	0.79941	1.85935	+
	P38711;P35997	RPS27B;RPS27A	-0.777101	2.0418	+		Q12199	TIP41	2.8242	1.08947	+
	P41057	RPS29A	-0.820566	2.82209	+		P33315	TKL2	-0.750029	1.42005	+
	P41058	RPS29B	-0.917214	1.64281	+		Q08144	TLG2	1.15078	1.44177	+
	P05750	RPS3	-0.618769	1.34053	+		Q08687	TMA16	-1.39688	1.80643	+
	P0CX34;P0CX33	RPS30B;RPS30A	-0.854237	1.8099	+		Q12513	TMA17	2.53281	2.46784	+
	P0CX36;P0CX35	RPS4B;RPS4A	-0.741398	2.4639	+		P89886	TMA20	-0.413312	2.00746	+
	P0CX38;P0CX37	RPS6B;RPS6A	-0.908844	2.36017	+		Q12000	TMA46	-0.924489	2.02616	+
	P26786	RPS7A	-0.677848	2.75881	+		Q04600	TMA64	0.904428	2.1405	+
	P48164	RPS7B	-0.924148	2.90248	+		P32643	TMT1	1.42163	2.22013	+
	P0CX40;P0CX39	RPS8B;RPS8A	-0.691354	1.47055	+		P34219	TOD6	-2.71655	2.07404	+
	O13516	RPS9A	-0.843359	1.27576	+		P35169	TOR1	0.830956	1.34942	+
	P05755	RPS9B	-0.651053	1.3841	+		P38288	TOS1	2.05364	4.41104	+
	P33299	RPT1	0.46557	1.84212	+		P31383	TPD3	0.341309	2.85457	+
	P40327	RPT2	0.720716	3.14804	+		P17536	TPM1	0.854801	1.921	+
	P33298	RPT3	0.806143	1.67114	+		Q07824	TPO1	-1.60737	2.52529	+
	P33297	RPT5	0.74471	3.0081	+		P53283	TPO2	-1.33849	1.15557	+
	Q01939	RPT6	0.573256	4.73855	+		Q12256	TPO4	1.32386	1.37327	+
	Q04225	RRB1	-0.390666	2.05148	+		P36029	TPO5	1.80121	1.47647	+
	P40454	RRD1	1.41008	1.60187	+		Q00764	TPS1	1.55437	1.46515	+
	Q12754	RRP12	-0.482942	2.15604	+		P31688	TPS2	1.09764	2.19704	+
	P36080	RRP14	-0.67669	1.76658	+		P48561	TRF5	3.50514	1.63832	+
	Q06511	RRP15	-0.72036	2.6172	+		P09880	TRL1	-0.355322	2.11213	+
	Q12481	RRP36	-1.22411	1.1082	+		P15565	TRM1	-0.573008	1.88647	+
	Q05022	RRP5	-0.696878	3.76311	+		Q12463	TRM11	-0.855455	2.62271	+
	P38961	RRP8	-0.53825	1.44792	+		P33753	TRM2	-0.612161	2.97848	+
	Q06506	RRP9	-0.522112	1.86749	+		Q07527	TRM3	-1.1075	1.40614	+
	Q08746	RRS1	-0.685019	1.60453	+		Q12009	TRM8	-0.409464	2.16674	+
	P38332	RRT2	1.89627	1.45369	+		Q03774	TRM82	-0.64299	2.15814	+
	P25382	RSA4	-0.566832	1.77649	+		P38816	TRR2	2.3338	1.89841	+
	Q03124	RSC9	0.472455	1.76236	+		P22803	TRX2	0.654005	1.62431	+
	Q04693	RSE1	1.72518	2.71641	+		P25372	TRX3	0.702399	1.30787	+
	P36056	RSM22	-1.35177	1.47135	+		P36159	TRZ1	-1.71878	1.83253	+
	Q03976	RSM24	-0.450776	2.47644	+		P34760	TSA1	1.82506	2.85661	+
	Q03430	RSM28	-0.495195	2.10556	+		P38342	TSC10	-2.05721	1.6	+
	P39940	RSP5	0.392869	2.83248	+		P38427	TSL1	0.995417	1.47475	+
	P13856	RSR1	0.388217	1.95872	+		P36097	TTI1	-4.00572	3.57271	+
	Q12108	RTC5	0.32485	1.85903	+		P36096	TUL1	1.71882	1.53674	+
	P32608	RTG2	0.609713	2.70029	+		P53250	TWF1	1.07975	2.03526	+
	Q12100	RTK1	2.01604	1.72655	+		P47100	YJR029W	-2.49125	1.77473	+
	Q12751	RTP1	1.11529	1.28886	+		Q03434		-4.2162	3.44169	+
	P40084	RTR1	1.85859	1.15783	+		Q04214		-0.949915	1.91805	+
	P40962	RTS2	0.736324	1.50556	+		Q04670		-5.0621	2.03536	+
	P53289	RTS3	3.23385	3.26272	+		Q12273	YOL103W-B	-4.23349	2.19729	+
	Q08924	RTT10	-0.398679	1.69949	+		Q12414;P0C2I5		-2.48119	2.97378	+
	Q07794	RTT109	1.32086	2.5155	+		P0C2I9	YPR137C-B	-1.07588	2.31915	+
	P25343	RVS161	0.606492	2.17247	+		P25383	YCL020W	2.30269	1.46281	+
	P39743	RVS167	0.812227	2.20016	+		P25384	YCL019W	0.745358	2.37447	+
	P32599	SAC6	0.420959	3.05582	+		Q12472		2.38356	3.52742	+
	P46946	SAE2	-1.71928	2.00501	+		Q12501		1.3065	1.72857	+
	P38352	SAF1	1.72812	1.07937	+		Q08960	TYW1	-0.694218	1.79596	+
	P38990	SAK1	2.62032	2.98073	+		P28263	UBC8	3.11288	3.28917	+
	P10659	SAM1	-0.603612	3.6072	+		P53874	UBP10	-1.62895	1.91502	+
	P19358	SAM2	-0.658745	2.76272	+		P38237	UBP14	0.478479	1.6402	+
	Q08986	SAM3	-1.42193	2.67985	+		P50101	UBP15	1.49298	2.4199	+
	P53969	SAM50	0.650127	1.89028	+		P39944	UBP5	1.05917	1.32779	+
	P39955	SAP1	4.02037	5.47886	+		Q04228	UBX2	0.642646	1.7495	+
	P38429	SAP30	1.72187	1.57405	+		Q12229	UBX3	2.66211	2.42275	+
	P20606	SAR1	0.658847	1.97786	+		P54730	UBX4	0.612173	2.1992	+
	Q12136	SAS10	-0.345531	2.07847	+		P53044	UFD1	1.37039	3.40661	+
	P28707	SBA1	0.569363	1.75301	+		P41834	UFE1	0.825965	2.4995	+
	P38814	SBE22	-2.82299	2.46478	+		P17649	UGA1	2.12539	3.9695	+
	P52871	SBH2	-1.34332	1.43168	+		P38067	UGA2	1.69015	1.67069	+
	P25303	SCJ1	0.934452	4.46567	+		P39547	UIP3	1.55073	2.20335	+
	P21243	SCL1	0.439966	2.24424	+		P43604	ULI1	5.51858	4.2246	+
	P38072	SCO2	0.820506	1.14997	+		Q08562	ULS1	-1.97986	1.95865	+
	P06105	SCP160	-0.400363	2.11684	+		P12887	UNG1	0.952239	1.3155	+
	Q6Q595	SCS22	0.788508	1.52743	+		P07259	URA2	-0.471439	2.68047	+
	Q04951	SCW10	5.79679	5.40019	+		P13298	URA5	-0.68305	1.47282	+
	P53189	SCW11	2.01016	3.96565	+		P28274	URA7	-0.729813	1.60588	+
	P53334	SCW4	2.27058	4.62056	+		P34241	URB1	-0.469762	3.0125	+
	P53313	SDA1	-1.04812	3.4507	+		Q04179	URH1	2.67525	4.438	+
	Q00711;P47052	SDH1;SDH9	-0.470847	1.89236	+		P40554	URM1	-2.21843	2.17186	+
	P21801	SDH2	-0.796719	1.52151	+		Q03714	USA1	1.30725	2.65633	+
	P37298	SDH4	-1.73716	2.30979	+		P42945	UTP10	-0.652085	2.1619	+
	Q08230	SDH5	0.573942	3.61816	+		P34247	UTP11	-1.04836	1.94714	+
	Q3E785	SDH6	1.85075	2.48438	+		Q05946	UTP13	-0.61613	4.90144	+
	P36047	SDS22	0.861228	1.85258	+		Q04500	UTP14	-0.971834	2.53459	+
	P38314	SDS24	2.73509	4.05689	+		Q04305	UTP15	-0.700926	2.53994	+
	P40505	SDS3	-3.9927	2.31366	+		P40362	UTP18	-0.664068	1.67339	+
	P11655	SEC12	0.964847	2.00341	+		P35194	UTP20	-0.729272	3.34793	+
	Q04491	SEC13	0.714944	2.68119	+		Q06078	UTP21	-0.786839	2.53595	+
	P24280	SEC14	0.499077	2.78967	+		P53254	UTP22	-0.481188	1.94294	+
	P48415	SEC16	0.515458	1.91362	+		Q12339	UTP23	-0.801142	2.46445	+
	P32602	SEC17	0.829403	2.42594	+		P40498	UTP25	-0.745283	3.51034	+
	P18759	SEC18	0.911608	2.66679	+		P36144	UTP30	-0.775667	2.15577	+
	P17065	SEC2	1.35735	2.39654	+		Q06679	UTP4	-0.712937	2.57102	+
	P32074	SEC21	0.441786	1.66646	+		Q02354	UTP6	-0.806855	1.94533	+
	P15303	SEC23	0.429712	2.21385	+		P40055	UTP7	-0.552393	2.28091	+
	P40482	SEC24	0.602322	2.17923	+		P53276	UTP8	-0.601288	1.43919	+
	P41810	SEC26	0.55131	2.46696	+		P38882	UTP9	-0.59785	3.30819	+
	P40509	SEC28	0.492208	1.43759	+		P32623	UTR2	-0.819296	1.31996	+
	P38968	SEC31	0.294835	3.22877	+		Q06708	VAC14	0.746351	2.2918	+
	P89102	SEC5	0.406906	1.48884	+		P53950	VAC7	1.31884	1.77047	+
	P32844	SEC6	1.56677	2.69246	+		P07806	VAS1	-0.504412	1.69811	+
	P14906	SEC63	0.673929	2.34711	+		P53241	VHT1	-2.16787	1.50052	+
	P33754	SEC66	0.692942	1.63177	+		P53076	VID30	3.53304	2.00115	+
	P40357	SEC9	1.57409	3.06613	+		P32913	VPS17	0.56187	1.50867	+
	Q01590	SED5	0.723315	2.28409	+		P36017	VPS21	1.06205	2.15188	+
	Q04675	SEN15	-0.456938	1.53448	+		P36095	VPS24	0.537594	1.71869	+
	P16658	SEN2	-0.705622	1.2193	+		Q02767	VPS28	1.91292	1.13075	+
	P40054	SER3	0.402676	2.29973	+		P20795	VPS33	0.92834	1.68171	+
	P40510	SER33	0.453084	1.60001	+		P34110	VPS35	0.961363	2.96605	+
	P46995	SET2	-0.534183	1.97702	+		P38932	VPS45	0.817935	2.20944	+
	P53953	SFB2	1.17911	3.66487	+		Q92331	VPS5	0.954263	1.78865	+
	P38810	SFB3	0.738962	2.33722	+		Q12071	VPS54	0.858974	2.21883	+
	P47008	SFH5	0.387674	1.8353	+		Q03944	VPS64	0.925622	2.45235	+
	P35735	SFK1	-1.89016	1.94354	+		P47161	VPS70	2.58123	2.76398	+
	Q06132	SGD1	-0.643965	1.79799	+		P39702	VPS8	1.21441	1.73264	+
	P47166	SGM1	1.62566	1.03882	+		Q02725	VTC3	2.36792	3.06612	+
	Q08446	SGT1	0.67912	1.77099	+		P40890;P40438	VTH2;VTH1	1.52448	3.62276	+
	Q12118	SGT2	0.373933	1.63039	+		Q04338	VTI1	0.76222	1.77687	+
	P51534	SHE4	2.76137	1.55454	+		Q08831	VTS1	-1.78367	1.31469	+
	P37292	SHM1	-0.464078	1.95836	+		Q07655	WHI4	-1.2733	2.3583	+
	P37291	SHM2	-0.458282	3.49035	+		P53832	WSC2	2.52834	1.45557	+
	P40073	SHO1	0.977318	1.40102	+		Q12363	WTM1	0.80282	2.62872	+
	P34223	SHP1	0.426027	3.09737	+		P42826	XKS1	1.43145	3.5614	+
	Q08199	SIL1	3.47941	2.27415	+		P14680	YAK1	1.84131	1.57973	+
	P40472	SIM1	4.24761	3.61369	+		Q3E756	YBL029C-A	1.70159	4.39877	+
	P34164	SIP2	1.54087	1.96662	+		O43137	YBR085C-A	1.59912	3.27391	+
	P39980	SIT1	-4.0559	3.16237	+		Q3E776	RCF3	0.75319	1.54308	+
	P36169	SKG1	0.669427	1.35792	+		Q3E7B7	YDL085C-A	2.27271	1.04188	+
	Q06315	SKG3	1.43819	2.06241	+		Q07534	HEM25	0.998804	1.89823	+
	Q08491	SKI7	1.52945	1.80247	+		Q03900	MRX16	9.95532	5.15725	+
	P33333	SLC1	0.482308	1.80499	+		Q03771	ACL4	-0.660491	1.37634	+
	Q12034	SLF1	0.299353	2.6254	+		Q04925	YDR222W	-1.55714	1.57336	+
	Q12232	SLP1	2.08629	2.36211	+		Q03780	YDR239C	-1.4003	1.15724	+
	Q00772	SLT2	1.64757	2.83682	+		Q03786	YDR248C	0.722503	1.80836	+
	P53251	SLX9	-0.862692	2.4037	+		Q04170	YDR391C	2.8792	1.73769	+
	P22213	SLY1	0.817763	2.61944	+		Q04033	YDR415C	2.39118	1.68449	+
	P22215	SLY41	1.63899	2.04327	+		Q03362	YDR476C	1.43399	2.79687	+
	Q08204	SMC5	2.95734	2.67509	+		P16521	YEF3	-0.678923	4.73745	+
	P38925	SMF1	3.21134	3.22234	+		P10356	YER152C	0.612489	2.83325	+
	Q12078	SMF3	1.21635	2.30602	+		P35723	YET1	1.33596	3.02304	+
	P53720	SMM1	-0.425109	1.80101	+		Q04210	YET2	6.06657	2.01644	+
	P32909	SMY2	-0.280313	2.13626	+		Q07451	YET3	1.23739	1.9741	+
	P14359	SNA3	2.17816	1.92518	+		P43560	LAM5	1.85336	2.77805	+
	Q07549	SNA4	0.842414	1.76089	+		P43597	AIP5	1.14834	1.15982	+
	P31109	SNC1	0.621881	1.85413	+		P53155	YGL082W	0.641285	1.91125	+
	P06782	SNF1	0.668631	1.67962	+		P38616	YGP1	1.80769	1.13684	+
	Q12420	SNU66	1.33444	2.77187	+		P53206	MCY1	0.533201	2.14166	+
	Q08826	SNX3	0.717976	1.95156	+		P53227	MTE1	2.06308	1.86862	+
	P47057	SNX4	1.8492	4.51094	+		P53316	RIE1	0.936831	2.36697	+
	Q04053	SNX41	1.488	2.28685	+		P39676	YHB1	-0.76052	1.8554	+
	P00445	SOD1	-0.555571	1.43532	+		P38708	YHR020W	-0.651546	2.32933	+
	P33750	SOF1	-0.487283	1.72569	+		P38775	DDE1	0.945713	1.25261	+
	P50278	SOL1	1.00471	2.3845	+		P38809	PAL2	3.30722	4.07518	+
	P37262	SOL2	0.810297	2.14634	+		P38716	YHR112C	1.53472	3.01638	+
	P25582	SPB1	-0.481612	2.19487	+		P38835	YHR131C	-2.85439	1.49838	+
	Q04969	SPC2	0.634863	2.50383	+		P38841	YHR138C	5.46348	3.02319	+
	P08432	SPE1	-1.43756	1.18035	+		P38870	RGD3	-3.27642	3.36136	+
	P39986	SPF1	0.584951	3.02653	+		P40483	YIL108W	3.02813	4.55782	+
	P36126	SPO14	-0.474069	1.90977	+		P53633	YIP3	1.75437	2.64036	+
	P13393	SPT15	-0.565439	1.46541	+		P28321	YJU3	0.694735	1.77257	+
	P32914	SPT4	0.6747	1.18356	+		Q2V2P3	MIN9	2.11435	1.55105	+
	P35177	SPT7	0.951752	1.11065	+		P36103	SKA1	1.13948	2.21487	+
	P38915	SPT8	0.517468	1.75005	+		P33324	YKL091C	1.25407	3.92388	+
	P53866	SQS1	0.897858	1.0732	+		P36119	RQT4	0.734183	2.75378	+
	P25648	SRB8	1.20842	2.9784	+		P36151	YKR070W	0.649935	2.36388	+
	Q03707	SRC1	0.87745	1.06799	+		Q06493	YLH47	0.759565	2.49843	+
	Q08673	SRL1	3.1869	3.04642	+		Q08001	LAM6	1.9045	1.98649	+
	P36167	SRL3	1.37923	2.14386	+		Q99296	GID11	1.50274	1.48211	+
	Q99176	SRN2	0.907483	1.05154	+		Q05948	YLR225C	0.987013	2.25023	+
	P38163	SRO77	-1.51202	2.14991	+		Q06146	YLR257W	0.66115	2.74659	+
	P25567	SRO9	-0.405144	3.05072	+		Q05892	COQ11	1.36724	1.68824	+
	P32583	SRP40	-1.10791	3.01283	+		Q06137	YLR345W	1.98755	1.78669	+
	P17555	SRV2	0.516285	2.46555	+		Q06070	GAG1	-1.96736	1.61871	+
	P36007	SRY1	0.446878	1.66169	+		Q03722	YML020W	5.44382	1.99143	+
	P10591	SSA1	1.26494	3.88584	+		Q03629	CFF1	0.630028	2.11068	+
	P22202	SSA4	4.87609	2.30232	+		Q04533	YML082W	-0.640041	1.57221	+
	P11484	SSB1	-0.502403	2.72865	+		P36010	YNK1	1.02951	2.44873	+
	P24276	SSD1	0.456914	1.60574	+		Q08157	TOS7	0.680194	1.80998	+
	P32589	SSE1	0.363579	2.14406	+		Q3E769	YOL159C-A	1.40382	2.02861	+
	P32590	SSE2	3.3508	2.88871	+		Q3E824	MCO10	1.86785	3.63323	+
	P38789	SSF1	-0.638318	2.56862	+		P53049	YOR1	1.99103	1.44951	+
	Q12153	SSF2	-0.687717	2.54411	+		Q12012	YOR289W	4.31412	4.34905	+
	P32343	SSH4	1.02578	1.18282	+		Q08909	YOR385W	3.51001	4.28559	+
	Q07084	SSK1	1.35466	2.94445	+		Q99220	YOS9	2.07501	2.26556	+
	Q12427	STB3	1.06554	1.59436	+		Q07688	YPD1	1.01291	3.50132	+
	P23561	STE11	1.85565	3.79373	+		P12688	YPK1	0.815859	2.93976	+
	P33894	STE13	3.55643	1.593	+		P18961	YPK2	1.14558	1.18057	+
	P18852	STE18	-0.750301	2.86922	+		Q02754	HTC1	2.8395	2.37413	+
	D6VTK4	STE2	-0.804919	1.91185	+		Q02895	YPL088W	3.79944	3.90244	+
	P12866	STE6	1.56979	1.81648	+		Q12152	YPL150W	2.69478	3.88334	+
	P01098	STF1	1.23635	2.41917	+		Q08977	CUB1	0.623983	2.03225	+
	P16965	STF2	3.84787	2.17732	+		Q12458	YPR1	0.765453	2.51555	+
	P39015	STM1	-0.573746	2.30253	+		Q06523	YPR148C	0.712202	1.64589	+
	P37296	STV1	0.500354	1.98258	+		P32329	YPS1	5.07728	3.93324	+
	P54000	SUB1	0.981717	3.2424	+		Q12303	YPS3	5.53061	5.33969	+
	P33300	SUR1	2.30275	1.26891	+		P01123	YPT1	0.433163	2.71025	+
	P54003	SUR7	-0.775234	1.2639	+		P51996	YPT32	0.71957	1.41824	+
	Q6WNK7	SUS1	0.923505	1.24659	+		P36018	YPT52	0.591157	1.74709	+
	Q05515	SVF1	0.308998	2.01158	+		P53819;P0CX15;P0CX14;Q3E7X8;Q08995;Q08993;P43540;P40104;P39972	YRF1-6;YRF1-7;YRF1-3;YPR204W;YPR202W;YFL064C;YER189W;YEL075C	-1.58445	2.09101	+
	Q12254	SVS1	3.38276	2.93832	+		P32792	YSC83	1.86842	1.96977	+
	Q06677	SWA2	2.88203	2.0518	+		P32793	YSC84	3.50752	3.1922	+
	P36104	SWD2	-0.546983	2.35227	+		P25036	YSP3	1.79542	2.24566	+
	P35845	SWH1	0.593493	1.66223	+		Q12024	YTM1	-0.616091	1.80583	+
	P09547	SWI1	-0.369539	2.10983	+		Q02256	YVH1	-0.663211	1.70288	+
	P08153	SWI5	1.1572	1.9463	+		P53303	ZPR1	-0.427629	2.74709	+
	P43554	SWP82	-0.967128	2.14746	+		P32804	ZRT1	-2.16114	1.87747	+
	Q05471	SWR1	-0.718521	1.11857	+		P38230	ZTA1	1.02307	1.66031	+
	P40528	SYG1	-0.626081	1.34717	+		P11412	ZWF1	0.56083	2.83789	+
	P47058	TAD2	-0.611909	1.69639	+		P25577	YCL049C	2.47204	2.90942	+
	P40468	TAO3	2.11431	1.39485	+		P25617	RBP95	-0.763722	1.7186	+
	Q04372	TAP42	0.934148	1.05421	+		P37263	YCR087C-A	-1.04287	2.49332	+
	P38085	TAT1	-0.834415	3.70892	+		P38081	MRX18	2.81459	3.121	+
	Q06510	TAZ1	-0.728509	1.67542	+		P38109	ATG42	1.35205	3.63428	+
	Q08921	TCO89	1.37056	1.51929	+		P38202	YBL028C	-1.73449	1.36862	+
	Q03533	TDA1	1.78428	0.99086	+		P38235	YBR053C	1.41602	3.79311	+
	P42938	TDA10	1.73852	1.21357	+		P38321	YBR225W	2.37363	2.7099	+
	P40045	TDA2	0.679675	1.50245	+		P38330	YBR238C	2.1083	3.18912	+
	P00360	TDH1	3.79752	3.84384	+		P40152	PPN2	2.58762	2.89295	+
	P00358	TDH2	0.967261	2.05135	+		P40159	YNL208W	2.26977	1.68755	+
	P36008	TEF4	-0.45871	1.73657	+		P40363	YJL068C	0.978521	2.67606	+
	P36145	TFA2	0.359071	1.70736	+		P40560	YIL001W	1.51239	1.65973	+
	Q3E7C1	TFB5	1.25153	1.16902	+		P42840	YNL320W	1.37712	2.21973	+
	P34111	TFC3	1.92655	1.02235	+		P46992	TOH1	1.62552	2.55349	+
	Q12415	TFC7	0.403419	1.85947	+		P47072	TPH3	-1.96485	1.34879	+
	P14306	TFS1	3.01042	2.53177	+		P47090	YJR015W	3.36151	2.54965	+
	P34163	TGL1	0.664284	1.56921	+		P47137	YJR096W	2.29292	2.63818	+
	Q08224	THI20	4.30045	3.78587	+		P47177	YJR149W	1.72563	1.62114	+
	P41835	THI6	2.65211	2.46102	+		P48236	GPC1	1.55174	2.20238	+
	Q05998;Q08579	THI7;THI72	-0.784817	1.54225	+		P50089	YGR237C	2.57877	1.43458	+
	Q12049	THP3	1.02658	2.68378	+		P53066	YGL242C	0.7226	1.50761	+
	P38912	TIF11	-0.564037	1.73062	+		P53272	YGR122W	3.07622	2.48775	+
	P34167	TIF3	-0.380794	2.06398	+		P53751	YNR065C	2.6946	3.28623	+
	P40217	TIF34	-0.304947	2.23583	+		P53752	YNR066C	3.13863	3.1162	+
	P39935	TIF4631	-0.472551	2.29474	+		P53912	YNL134C	1.50819	2.74059	+
	P87108	TIM10	-1.21987	2.99858	+		P53925	YNL115C	1.48045	3.0936	+
	P32830	TIM12	-1.04395	1.25745	+		Q03208	YML119W	-1.15575	2.52365	+
	P53299	TIM13	-1.03122	2.44494	+		Q03219	FPY1	0.422243	2.1153	+
	Q12328	TIM22	-0.771803	1.47184	+		Q03795	YMR155W	-2.47654	1.74322	+
	P57744	TIM8	-1.27125	3.75276	+		Q04299	PDL32	2.92455	2.1458	+
	O74700	TIM9	-1.37675	2.89965	+		Q04304	YMR090W	4.59494	4.97928	+
	Q12199	TIP41	3.26595	1.19607	+		Q04336	YMR196W	3.86032	2.79443	+
	P33315	TKL2	-0.923854	2.14311	+		Q04371	YMR027W	0.754057	2.21533	+
	Q08144	TLG2	1.31844	1.65673	+		Q04869	YMR315W	2.0845	3.99339	+
	Q08687	TMA16	-0.877167	1.8145	+		Q05506	YDR341C	-0.447494	2.12954	+
	Q12513	TMA17	1.46392	1.63206	+		Q07349	MRX9	2.78756	2.35586	+
	Q03525	TMA23	-0.740253	1.80915	+		Q07551	YDL124W	3.33532	4.78116	+
	Q12000	TMA46	-0.507217	1.42146	+		Q07895	YLR001C	2.08682	3.02479	+
	Q04600	TMA64	0.704226	2.34861	+		Q08225	YOL057W	0.82715	2.78509	+
	P32643	TMT1	1.28524	2.97507	+		Q12155	EMA19	1.385	3.75222	+
	P32773	TOA1	2.50456	1.78455	+		Q12198	HSU1	1.74286	1.34181	+
	P34219	TOD6	-2.3801	1.76795	+		Q12204	DDL1	0.916844	2.0103	+
	P06786	TOP2	-0.573146	1.97781	+		Q12288	YLR126C	2.38399	1.3305	+
	P35169	TOR1	0.955683	1.69366	+		Q12298	YDR061W	1.04572	1.25463	+
	P32600	TOR2	2.09864	2.21094	+		Q12331	YDR262W	2.2643	1.62575	+
	P38288	TOS1	2.12485	4.47136	+		Q12486	YOR131C	0.576021	1.63963	+
	P43637	TOS3	1.61356	2.33752	+		Q8J0M4	YCL012C	0.465867	2.77126	+
	P40032	TPA1	-0.341988	2.18302	+		Q99247	DUF1	1.28833	1.44912	+
	P31383	TPD3	0.452072	2.69229	+		P04710	AAC1	0.0043087	0.0112278
	P06244	TPK1	1.98102	2.89161	+		P37898	AAP1	-0.0438239	0.128701
	P06245	TPK2	1.55341	0.954531	+		Q01802	AAT1	0.187322	0.825223
	P05986	TPK3	1.05785	1.74432	+		P23542	AAT2	0.222272	2.50927
	P17536	TPM1	0.555055	1.68248	+		P32783	ABD1	0.467909	0.928667
	P53283	TPO2	-1.42158	1.43087	+		P14164	ABF1	-0.200261	0.56139
	Q12256	TPO4	1.41268	1.12378	+		P37254	ABZ1	0.0959237	0.0955563
	P36029	TPO5	1.44649	1.60972	+		Q03266	ABZ2	1.28369	0.706251
	Q00764	TPS1	1.71219	2.17641	+		Q00955	ACC1	-0.369869	1.2818
	P31688	TPS2	1.02331	2.11173	+		Q12168	ACF2	0.730653	1.07083
	P38426	TPS3	0.324392	2.03639	+		P32316	ACH1	0.380908	0.719227
	Q08693	TRE2	1.75074	2.3031	+		P19414	ACO1	0.138448	0.442086
	P15565	TRM1	-0.490583	1.47181	+		P32463	ACP1	0.334964	0.59781
	Q12463	TRM11	-0.406832	1.54323	+		P52910	ACS2	-0.188701	1.666
	P38816	TRR2	1.35697	1.02383	+		P60010	ACT1	0.151909	0.39593
	Q04183	TRS120	0.402082	1.87304	+		Q02336	ADA2	0.10902	0.0847671
	Q03660	TRS130	1.84604	0.983364	+		P27616	ADE1	-0.203675	0.92116
	Q03784	TRS23	0.962014	1.79446	+		Q05911	ADE13	-0.318841	1.43168
	P22803	TRX2	0.774036	2.79473	+		P21264	ADE2	0.287509	0.921872
	P36159	TRZ1	-0.59462	1.64525	+		P07245	ADE3	0.0370255	0.112275
	P34760	TSA1	1.36835	2.22585	+		P04046	ADE4	-0.275441	0.809749
	P38342	TSC10	-1.05056	1.89739	+		P07244	ADE5,7	0.057375	0.321605
	P38427	TSL1	0.642958	1.40753	+		P04161	ADE8	-0.123782	0.364612
	Q07381	TSR1	-0.560139	1.57204	+		P00330	ADH1	-0.0692228	0.18421
	P47168	TTI2	2.33071	2.36667	+		P07246	ADH3	0.0599486	0.13964
	P09734	TUB3	0.647025	2.19252	+		Q04894	ADH6	0.0141811	0.0670659
	P36096	TUL1	0.891165	1.08523	+		Q03677	ADI1	-0.53124	1.2947
	P53250	TWF1	0.898265	2.20367	+		P07170	ADK1	0.173813	0.680941
	Q04215	YMR046C	1.4444	1.52281	+		P39925	AFG3	0.396347	1.72221
	P25383	YCL020W	3.18092	2.06032	+		P40529	AGE2	0.121185	0.202552
	P25384	YCL019W	1.00086	2.20941	+		P25376	AGP1	0.257392	0.358428
	Q12472		2.70301	4.28374	+		Q12449	AHA1	0.161001	0.343152
	Q03494		3.33283	3.74396	+		P38013	AHP1	-0.156617	0.313783
	Q07791		2.63891	2.92704	+		P39724	BOL3	0.117972	0.0761092
	P0C2J3		4.24089	1.84301	+		P39965	AIM10	0.774008	0.895996
	Q12113		1.25784	1.39703	+		P53109	AIM14	0.940181	0.953801
	Q12501		3.50256	2.63981	+		P38884	AIM18	0.429515	0.537082
	P20049	TYR1	0.447526	1.62536	+		P40563	AIM21	0.235392	0.353676
	Q08960	TYW1	-0.514466	1.33756	+		P47015	AIM23	0.850711	0.551585
	Q08747	UAF30	-2.61232	3.30593	+		P47127	AIM24	0.0794252	0.130238
	P22515	UBA1	0.377278	1.79395	+		P47140	AIM25	0.371865	0.657385
	P15731	UBC4	0.707588	1.3305	+		P36154	AIM29	0.104972	0.106092
	P33296	UBC6	0.803375	1.42606	+		P38266	AIM3	2.01469	0.611314
	P28263	UBC8	3.31538	4.4133	+		Q03798	AIM36	0.416639	0.62948
	P53874	UBP10	-0.838125	3.31184	+		Q12480	AIM45	-0.0824852	0.133692
	P38237	UBP14	0.584646	2.65759	+		P38885	AIM46	0.470213	1.32472
	P50101	UBP15	1.52279	2.39343	+		Q07716	AIM6	0.131777	0.552639
	P39944	UBP5	1.94875	2.5883	+		Q12156	AIM7	0.44363	0.623706
	P43593	UBP6	0.52765	2.30025	+		P38080	AKL1	0.725806	0.488267
	P50102	UBP8	0.725135	1.40816	+		P39010	AKR1	0.293636	1.47674
	P19812	UBR1	0.643601	1.76326	+		P54114	ALD3	0.890838	0.525792
	Q12229	UBX3	2.3265	3.01913	+		P46367	ALD4	-0.0490468	0.0862416
	P54730	UBX4	0.919845	3.93351	+		P40047	ALD5	-0.0925325	0.182149
	Q06682	UBX5	0.823809	1.33511	+		Q08548	ALE1	-0.078076	0.117674
	P53044	UFD1	1.3944	4.75348	+		P53954	ALG11	0.129502	0.159779
	P54860	UFD2	0.503336	1.37904	+		P53178	ALG13	0.594959	0.752165
	P41834	UFE1	0.778495	2.49066	+		P38242	ALG14	0.525273	0.883269
	Q04511	UFO1	1.16995	1.97304	+		P38179	ALG3	0.212183	0.375481
	P17649	UGA1	1.96014	4.20683	+		P40350	ALG5	0.155369	0.182443
	P38067	UGA2	1.53069	1.13514	+		Q12001	ALG6	0.93859	0.970294
	P39547	UIP3	1.48603	2.78287	+		P40351	ALG8	0.914286	0.42109
	P43604	ULI1	4.75971	2.52709	+		P53868	ALG9	0.550835	1.09313
	Q08562	ULS1	-2.44872	2.16051	+		P54783	ALO1	-0.144062	2.20206
	P12887	UNG1	1.34531	1.57797	+		Q08269	ALR1	0.0849908	0.198074
	P07259	URA2	-0.41068	2.58455	+		P52892	ALT2	-0.655996	0.545323
	P15700	URA6	0.563501	1.61734	+		P15274	AMD1	-0.176382	0.45381
	P28274	URA7	-0.563636	1.65162	+		P32629	ANP1	-0.09946	0.511053
	P34241	URB1	-0.502501	2.60778	+		P36090	ANR2	0.498386	1.43181
	P23202	URE2	0.809856	1.51859	+		Q06497	ANT1	-0.0308673	0.0320577
	Q04179	URH1	2.47604	4.84864	+		Q06624	AOS1	0.0234928	0.0364022
	Q03714	USA1	1.51798	3.52281	+		P16550	APA1	0.0916545	0.372656
	P53146	USE1	1.28265	1.22611	+		P22108	APA2	0.589141	0.752387
	P36135	UTH1	2.69458	4.0153	+		P38281	APD1	0.0752506	0.098592
	P42945	UTP10	-0.446557	1.80925	+		P37302	APE3	0.0810458	0.27253
	Q05946	UTP13	-0.353525	2.99058	+		P38821	APE4	0.571536	1.05658
	Q04500	UTP14	-0.45708	1.7776	+		P53940	APJ1	0.582109	1.22253
	P40362	UTP18	-0.254066	2.92522	+		P27351	APL1	-0.442024	0.596424
	P35194	UTP20	-0.379785	2.0517	+		P36000	APL2	0.410026	1.31342
	Q06078	UTP21	-0.583464	2.82478	+		Q08951	APL5	0.0929209	0.145991
	Q12339	UTP23	-0.726828	2.66339	+		P46682	APL6	0.102062	0.721439
	P40498	UTP25	-0.473675	2.38409	+		Q00776	APM1	-0.520441	0.166319
	P36144	UTP30	-0.533736	2.00266	+		P38153	APM3	-0.0119553	0.020484
	Q06679	UTP4	-0.468705	2.63559	+		Q99186	APM4	0.248251	0.32836
	Q04177	UTP5	-0.457415	1.62719	+		P22936	APN1	0.385265	0.685716
	Q02354	UTP6	-0.522851	2.71889	+		P35181	APS1	0.869587	0.957955
	P40055	UTP7	-0.521519	2.484	+		P47064	APS3	-0.406562	0.167888
	P53276	UTP8	-0.512349	1.60488	+		Q04212	ARA2	1.18076	0.478441
	P38882	UTP9	-0.478264	2.86955	+		P40024	ARB1	-0.398642	1.72833
	P32623	UTR2	-0.619358	1.65366	+		P46672	ARC1	-0.211957	0.830587
	Q06708	VAC14	0.543764	2.20884	+		P40518	ARC15	0.374177	0.520652
	P53950	VAC7	1.83099	2.96534	+		Q05933	ARC18	0.781311	0.443556
	P40547	VID28	1.08767	1.45303	+		P33204	ARC19	0.387631	0.645785
	P53076	VID30	3.34027	2.08744	+		P07347	ARD1	-0.167581	0.501742
	P32842	VMA11	1.07304	1.48661	+		P25628	ARE1	-0.536234	0.535805
	P31412	VMA5	0.379722	1.60181	+		P11076	ARF1	0.152852	0.23898
	P53262	VOA1	0.824566	1.26535	+		P19146	ARF2	1.83325	0.606824
	Q07878	VPS13	0.398136	1.61576	+		P40994	ARF3	0.34133	0.650269
	Q03308	VPS16	1.29975	1.12508	+		P40360	ARG2	-0.415962	0.792774
	P36017	VPS21	1.04304	2.06617	+		Q04728	ARG7	-0.142501	0.212397
	P47142	VPS25	1.38106	1.42772	+		P38116	ARL1	0.227673	0.340218
	Q02767	VPS28	2.06357	1.10719	+		P28777	ARO2	-0.151868	1.06356
	P20795	VPS33	0.692296	1.34346	+		P32178	ARO7	-0.191661	0.443433
	P22543	VPS34	1.26272	1.3446	+		P53090	ARO8	-0.135452	0.657473
	P34110	VPS35	0.878259	3.06195	+		P80428	ARP4	0.656925	0.530283
	P38932	VPS45	0.947077	2.98783	+		P53946	ARP5	0.0752614	0.177172
	Q92331	VPS5	0.877918	1.68252	+		Q12509	ARP6	0.412736	1.02731
	Q12071	VPS54	1.03792	2.05558	+		Q12406	ARP7	0.0245005	0.0647615
	P53285	VPS62	1.58623	4.06359	+		Q12386	ARP8	0.19054	0.837688
	P47161	VPS70	1.3047	1.63665	+		Q05123	ARP9	-0.0175934	0.0597419
	Q02725	VTC3	2.37041	3.61773	+		P32447	ASF1	-0.0990156	0.243562
	Q04338	VTI1	0.488064	1.41631	+		P40467	ASG1	-0.697102	0.346532
	P33767	WBP1	0.671068	1.80203	+		Q05166	ASM4	-0.251382	0.441228
	Q12109	WRS1	-0.34944	1.77406	+		P49089	ASN1	-0.260711	1.11926
	P53832	WSC2	2.71234	2.98609	+		P49090	ASN2	0.104769	0.950328
	Q12363	WTM1	0.64377	2.28847	+		P38986	ASP1	-0.192719	0.326255
	P42826	XKS1	1.24352	2.0339	+		P35183	AST1	-0.163273	0.120429
	P14680	YAK1	1.77856	1.51179	+		P39945	AST2	0.482585	1.07933
	Q3E756	YBL029C-A	0.896144	3.61077	+		P53296	ATF2	-0.250439	0.683576
	O43137	YBR085C-A	1.60292	3.69642	+		Q12527	ATG11	0.578053	0.563519
	Q3E7B7	YDL085C-A	1.68894	1.12655	+		Q03818	ATG16	-0.18195	0.0651311
	Q07534	HEM25	1.61626	1.16319	+		Q07528	ATG20	1.28971	0.871193
	Q07541	EXP1	-0.816495	2.56632	+		Q02887	ATG21	0.671895	1.17054
	Q04925	YDR222W	-1.96947	1.84923	+		Q06321	ATG26	0.427479	0.586212
	Q06640	PFU1	1.0327	1.219	+		P46989	ATG27	0.115769	0.268212
	Q04170	YDR391C	2.65097	1.63162	+		Q06485	ATG33	1.20858	1.06495
	Q04033	YDR415C	1.65959	1.20941	+		P40416	ATM1	0.0668049	0.234903
	Q03362	YDR476C	1.29794	2.58849	+		P07251	ATP1	0.291733	2.03139
	P16521	YEF3	-0.579239	4.66598	+		P18496	ATP10	-0.17772	0.189188
	Q07804	YEH1	1.67527	3.64914	+		P32453	ATP11	-0.0397193	0.0958417
	P34225	YEL1	2.07326	1.52708	+		P22135	ATP12	0.107231	0.190104
	P40050	MRX1	4.66993	0.926495	+		Q12349	ATP14	-0.208627	0.21068
	P10356	YER152C	0.520482	1.834	+		P21306	ATP15	-0.0162385	0.0155535
	P35723	YET1	0.87089	2.7864	+		Q12165	ATP16	-0.225602	0.124213
	Q04210	YET2	4.80875	4.055	+		Q06405	ATP17	0.41555	0.626186
	Q07540	YFH1	2.49391	0.94111	+		P81450	ATP18	0.3137	0.269123
	P43560	LAM5	1.03705	1.03371	+		P81451	ATP19	0.390935	0.548431
	P43590	YFR006W	0.575667	1.44699	+		P00830	ATP2	0.221481	1.31483
	P43597	AIP5	1.02377	1.05387	+		Q12233	ATP20	0.22364	0.506898
	P53185	VIR1	0.870674	1.09546	+		Q03153	ATP25	0.534797	0.636538
	P53183	YGL039W	1.54454	3.60173	+		P38077	ATP3	0.25937	1.11615
	P53155	YGL082W	0.585698	1.44762	+		P05626	ATP4	0.0394828	0.0462475
	P53133	YGL117W	-0.919096	1.31355	+		P09457	ATP5	0.174671	0.365425
	P38616	YGP1	2.13896	1.78512	+		P30902	ATP7	0.173518	0.730313
	P53336	UPA1	-0.757958	1.30005	+		P38636	ATX1	0.407694	0.953645
	P39676	YHB1	-0.868917	3.52726	+		P36107	AUR1	-0.601622	1.07399
	P38708	YHR020W	-0.366552	2.07654	+		Q12500	AVL9	0.288975	0.903317
	P38809	PAL2	3.01263	3.71532	+		P47082	AVT1	-0.280571	0.510064
	P38716	YHR112C	1.12869	2.89604	+		P36062	AVT3	0.409732	1.14329
	P38835	YHR131C	-2.98062	1.55394	+		P40501	AVT7	0.390131	0.3058
	P38841	YHR138C	4.38296	3.14897	+		P38084	BAP2	-0.229584	0.370081
	P38870	RGD3	-4.18733	3.16227	+		P38891	BAT1	-0.0727393	0.104768
	P40523	YIL055C	1.75114	1.14556	+		Q05029	BCH1	0.359398	1.45964
	P40483	YIL108W	2.11754	4.00373	+		P36122	BCH2	1.36168	1.00478
	P53633	YIP3	0.97832	2.07453	+		Q01389	BCK1	-0.79704	0.187276
	P52553	YKE2	0.478935	1.52863	+		Q06338	BCP1	-0.303298	1.07075
	P36103	SKA1	0.802935	1.41164	+		P32839	BCS1	-0.973444	0.568823
	P33324	YKL091C	1.12526	3.53069	+		P35817	BDF1	-0.0278009	0.0464766
	P36114	YKR018C	0.641805	2.50975	+		P39714	BDH1	-0.156419	0.815649
	P36119	RQT4	0.755739	2.66418	+		P29366	BEM1	0.331509	0.224749
	P36151	YKR070W	0.668341	2.19733	+		P39960	BEM2	0.068058	0.213633
	Q08001	LAM6	1.7275	2.6351	+		P32873	BEM3	0.205345	0.250861
	Q05777	NCW2	4.60587	4.6335	+		P22804	BET1	0.47451	0.558556
	Q05948	YLR225C	1.16548	2.4792	+		P36149	BET3	0.485781	1.0017
	Q06146	YLR257W	0.48625	2.56668	+		P47113	BFA1	-0.585553	0.463473
	Q05892	COQ11	0.79916	1.13651	+		P38813	BIG1	1.01713	0.938954
	Q06137	YLR345W	1.41174	1.71712	+		P11709	BIK1	0.323321	0.391835
	P32331	YMC1	-0.585679	2.63861	+		P40013	BIM1	0.377851	0.738346
	P32843	YME2	-0.304463	2.90328	+		P43583	BLM10	0.433897	0.397557
	Q03730	YML018C	-0.749875	1.16518	+		P29311	BMH1	0.419206	1.49411
	Q03629	CFF1	0.649518	1.78803	+		P34730	BMH2	0.531463	0.834274
	P51998	YML6	-0.595023	1.94215	+		P40493	BMT5	-0.649722	0.814499
	Q3E842	NCW1	4.28712	4.01584	+		P47096	BNA1	0.215144	0.4828
	Q03559	GSR1	0.823383	1.20703	+		P43619	BNA6	0.406045	1.16843
	P36010	YNK1	0.640254	2.09902	+		Q04066	BNA7	-0.208776	0.379358
	Q08157	TOS7	0.957982	2.14613	+		P41832	BNI1	0.0198701	0.0107694
	Q3E769	YOL159C-A	1.98927	1.93674	+		P53858	BNI4	-0.136962	0.228691
	Q3E824	MCO10	1.34924	3.79873	+		P53890	BNI5	-0.589959	1.13249
	P53049	YOR1	3.36923	2.2753	+		P38041	BOI1	-0.718622	0.671276
	Q12012	YOR289W	3.6582	2.8476	+		P25385	BOS1	0.908124	0.896067
	Q08816	TFB6	1.15684	1.30591	+		P48445	BPL1	0.202228	0.428843
	Q08909	YOR385W	3.28149	3.81229	+		P14772	BPT1	0.326744	1.81335
	Q99220	YOS9	1.903	2.67348	+		Q07457	BRE1	-0.410255	1.14691
	Q07688	YPD1	1.10962	3.39264	+		P53741	BRE5	0.17719	0.336427
	P43587	YPI1	0.907738	2.06643	+		P38770	BRL1	-0.245409	0.235817
	P12688	YPK1	0.677675	4.23818	+		P38170	BRN1	-0.154335	0.465459
	Q02754	HTC1	2.56269	2.16907	+		P48582	BRO1	0.274349	1.25124
	Q12152	YPL150W	3.08097	3.23333	+		Q99177	BRR1	-0.0358162	0.00837553
	Q12042	YPL162C	1.97771	1.99671	+		P32639	BRR2	-0.3097	0.306061
	Q08954	YPL199C	-0.959353	3.0977	+		Q08235	BRX1	-0.718199	0.934253
	Q08971	CHP1	0.562024	1.69566	+		P43571	BST1	-0.161931	0.12238
	Q12523	YPL247C	1.69569	1.49842	+		Q12051	BTS1	0.173017	0.209439
	Q08977	CUB1	0.319854	1.82882	+		P27637	BUD14	-0.360597	0.681592
	Q08991;Q08913	FEX2;FEX1	-0.493263	1.443	+		P53727	BUD17	0.370845	0.402911
	A5Z2X5	MRA1	-0.990465	1.24979	+		P33314	BUD2	-0.85814	0.464032
	Q12160	YPR063C	-0.647153	1.48311	+		P25558	BUD3	-0.372334	0.543634
	Q12458	YPR1	1.184	3.39367	+		P53323	BUD32	0.369265	0.266043
	Q06107	YPR114W	-0.763732	2.20382	+		P41697	BUD6	-0.0291411	0.0251262
	Q06522	YPR147C	0.737635	1.66305	+		Q08754	BUD7	0.386304	0.272843
	Q06523	YPR148C	0.485664	1.45712	+		P48524	BUL1	0.428008	0.941808
	Q06608	YPR172W	0.910105	1.73612	+		Q03758	BUL2	-0.147729	0.177447
	P32329	YPS1	4.53113	4.07413	+		Q05949	BUR2	-0.0605303	0.0796708
	Q12303	YPS3	3.67163	2.35585	+		Q04430	CAB1	-0.0103874	0.00928466
	P51996	YPT32	0.498805	1.37419	+		P40506	CAB2	0.459133	0.581562
	P36018	YPT52	0.561806	2.51642	+		P36076	CAB3	0.461227	1.23939
	P32792	YSC83	1.53508	2.0307	+		P53332	CAB4	0.895211	0.749606
	P32793	YSC84	2.97527	2.97738	+		Q03941	CAB5	-0.038063	0.0297922
	Q12024	YTM1	-0.457209	2.23	+		Q04199	CAC2	0.672029	0.6924
	Q12324	YVC1	0.673429	1.71905	+		P53280	CAF130	0.648352	0.821023
	Q08245	ZEO1	-0.767024	2.16726	+		P43569	CAF16	0.0112508	0.057122
	P32804	ZRT1	-2.03432	1.81474	+		P12962	CAF20	-0.634741	0.647776
	P11412	ZWF1	0.445698	2.62188	+		P53829	CAF40	0.125455	0.0528863
	P25361	YCR043C	-0.745895	1.54695	+		P39101	CAJ1	0.299365	2.09617
	P25577	YCL049C	2.10627	2.46134	+		P29547	CAM1	-0.0509777	0.284407
	P25616	CTO1	1.27568	1.76973	+		P28495	CAP1	0.377525	1.27647
	P25639	TVS1	0.460694	1.76985	+		P13517	CAP2	0.382138	0.839911
	P34220	YBL055C	0.583047	1.66715	+		P00812	CAR1	0.1054	0.199638
	P34248	YPF1	1.20846	1.52411	+		Q08920	CBC2	0.0231037	0.0168675
	P37263	YCR087C-A	-0.699883	1.79436	+		P17106	CBF1	-0.0335337	0.0654687
	P38081	MRX18	2.55256	2.93375	+		P32504	CBF2	-0.218281	0.248109
	P38109	ATG42	0.638036	2.45331	+		P03874	CBP2	0.230954	0.442122
	P38180	YBL081W	-1.27746	1.35017	+		P21560	CBP3	0.0975437	0.351998
	P38202	YBL028C	-1.25273	1.05809	+		P07253	CBP6	0.137585	0.237614
	P38235	YBR053C	1.34692	4.25586	+		P38626	CBR1	0.323377	0.876903
	P38239	YBR062C	0.892453	1.24168	+		P21269	CCA1	0.361694	1.81969
	P38318;P38317	YBR220C;YBR219C	-0.994361	2.03689	+		P47818	CCC1	-0.166843	0.306181
	P38321	YBR225W	2.18606	2.25614	+		P48237	CCM1	-0.154671	0.15917
	P38331	YBR242W	-1.52187	2.00346	+		P31384	CCR4	0.162163	0.721446
	P38430	YMR262W	1.05079	1.55527	+		P40202	CCS1	-0.325344	1.80539
	P39529	YJL206C	1.78498	1.2732	+		P39076	CCT2	-0.188624	0.80265
	P40152	PPN2	1.45485	2.15478	+		P39077	CCT3	-0.181412	0.663153
	P40159	YNL208W	1.98681	1.79354	+		P39078	CCT4	-0.160423	0.933457
	P40165	NNR1	1.37343	1.662	+		P40413	CCT5	-0.0707811	0.275026
	P40363	YJL068C	0.966843	2.71077	+		P39079	CCT6	0.0487677	0.318902
	P40560	YIL001W	2.03858	3.05609	+		P42943	CCT7	-0.0451921	0.204305
	P42840	YNL320W	1.17356	1.91604	+		P47079	CCT8	-0.13916	1.29422
	P47090	YJR015W	2.53747	2.17696	+		P40986	CDC1	0.24756	0.361899
	P47114	KCH1	1.28239	1.48267	+		P25342	CDC10	-0.563908	0.544711
	P47137	YJR096W	1.8789	2.51188	+		P32458	CDC11	0.193427	0.5609
	P47139	YJR098C	0.779406	1.17927	+		P32468	CDC12	0.27758	0.682282
	P47148	PXP2	-0.376221	1.65915	+		Q05791	CDC123	-0.73048	0.570383
	P47173	YJR142W	2.0732	0.913726	+		Q00684	CDC14	0.217947	0.533209
	P48236	GPC1	1.15915	1.62515	+		P00549	CDC19	-0.0560506	0.107803
	P50089	YGR237C	3.68173	4.61486	+		P06785	CDC21	0.0972048	0.208253
	P53066	YGL242C	0.662614	1.52405	+		P11433	CDC24	0.498682	1.36755
	P53270	YGR117C	0.698255	1.51472	+		P32457	CDC3	0.081927	0.194703
	P53272	YGR122W	2.20082	2.06736	+		P06704	CDC31	0.27975	0.506444
	P53729	ZNG1	0.572186	1.30341	+		P14682	CDC34	-0.557582	1.29632
	P53747	YNR061C	3.53891	3.04096	+		P06100	CDC36	-0.0520089	0.0930719
	P53912	YNL134C	1.44681	2.78611	+		P25655	CDC39	-0.237668	0.593153
	P53925	YNL115C	0.843497	1.791	+		P07834	CDC4	-1.0664	0.493453
	P53932	YNL095C	3.93006	4.6612	+		P19073	CDC42	0.0161813	0.030108
	P53962	YNL035C	0.643894	2.33869	+		Q00362	CDC55	0.0988	0.303086
	P53980	YNL011C	1.43519	2.59859	+		P06243	CDC7	-0.480582	0.287446
	Q03177	LAF1	2.04133	1.57103	+		Q06697	CDC73	0.176371	0.393832
	Q03208	YML119W	-1.01652	1.29947	+		P00572	CDC8	-0.283931	0.343995
	Q03219	FPY1	0.787258	2.72454	+		Q06549	CDD1	-0.407604	0.178742
	Q03508	YMR265C	1.36444	1.01019	+		P38221	CDS1	-0.441511	0.779949
	Q03759	YML108W	1.01705	1.16414	+		Q01159	CEG1	0.416023	1.31941
	Q04299	PDL32	2.9857	2.26254	+		P39525	CEM1	0.696432	0.330051
	Q04304	YMR090W	3.59793	4.86564	+		O13297	CET1	0.0912418	0.213489
	Q04336	YMR196W	3.10409	1.84423	+		Q12453	CEX1	0.0228697	0.0611434
	Q04371	YMR027W	0.755435	2.34603	+		Q06632	CFT1	-1.49145	0.860687
	Q04869	YMR315W	2.24121	4.11759	+		Q12102	CFT2	-0.171834	0.116651
	Q07349	MRX9	1.22864	3.14744	+		Q03705	CGI121	0.0924772	0.196514
	Q07551	YDL124W	3.3361	5.03241	+		P32657	CHD1	0.0405204	0.107043
	Q07895	YLR001C	1.24213	1.08734	+		P08456	CHO1	-0.314244	0.31186
	Q08225	YOL057W	0.995872	4.00567	+		P05374	CHO2	-0.217222	0.701505
	Q12198	HSU1	3.07158	3.27527	+		P14180	CHS2	-0.067536	0.196139
	Q12288	YLR126C	2.36654	1.3228	+		P40955	CHS6	0.848713	0.910406
	Q12298	YDR061W	1.29836	1.57544	+		P40019	CHZ1	-0.0137653	0.0196282
	Q12331	YDR262W	2.38142	1.67681	+		Q05583	CIA1	-0.228442	0.0699307
	Q12354	TML25	0.755411	1.3287	+		P42940	CIR1	0.17438	0.502385
	Q12496	SDD3	0.464979	2.18357	+		Q08822	CIR2	0.281059	0.852995
	Q99247	DUF1	1.2449	1.44295	+		P08679	CIT2	0.132794	0.371708
	P37898	AAP1	0.0816364	0.329552			P15790	CKA1	0.0364412	0.0650234
	Q01802	AAT1	0.174038	1.36028			P19454	CKA2	0.22326	0.709193
	P32783	ABD1	0.229504	0.948756			P43639	CKB1	0.0684795	0.175851
	P14164	ABF1	-0.164461	0.599412			P38930	CKB2	-0.116333	0.235296
	Q02486	ABF2	0.431578	1.40879			P20485	CKI1	0.267133	0.482466
	P15891	ABP1	0.412278	1.37716			P17891	CLC1	0.278962	1.21869
	P37254	ABZ1	0.469339	0.952305			Q03690	CLU1	-0.273059	2.20004
	P32316	ACH1	-0.117608	0.21625			P36064	CMC1	0.468634	0.846927
	Q07622	ACK1	1.45148	0.428326			Q3E7A4	CMC2	-0.630517	0.287488
	P19414	ACO1	-0.374448	1.40193			P06787	CMD1	0.381921	0.87405
	P32463	ACP1	-0.0801404	0.111664			P27466	CMK1	1.17545	1.11883
	P60010	ACT1	0.111928	0.342457			Q12510	CMR1	0.0570138	0.0565726
	Q02336	ADA2	0.697156	0.627868			P23287	CNA1	0.283766	0.534981
	P27616	ADE1	0.000130335	0.000467321			P27825	CNE1	0.900056	0.933636
	P80210	ADE12	-0.261782	1.4487			P53865	CNM67	-0.113437	0.118164
	Q05911	ADE13	-0.367354	1.43767			P33313	CNS1	-0.166635	0.374983
	P38009	ADE17	-0.239271	1.31168			P40452	COA1	-0.0353775	0.0384344
	P07245	ADE3	0.0423559	0.204464			Q3E7B2	COA3	-0.855975	0.361829
	P04046	ADE4	-0.0948804	0.219971			Q05809	COA4	-0.483029	0.643167
	P07244	ADE5,7	0.0295029	0.257063			Q3E846	COA6	0.285784	0.536747
	P04161	ADE8	0.0705236	0.221941			Q03048	COF1	0.396114	0.834152
	P00330	ADH1	0.123377	0.396288			P53079	COG1	-0.0166715	0.0135507
	P07246	ADH3	-0.0618604	0.237597			P53271	COG2	-0.101546	0.0868386
	P38113	ADH5	0.0113742	0.0465913			P40094	COG3	-0.00300725	0.00353087
	Q03677	ADI1	-0.601626	1.16281			Q06096	COG4	0.0908419	0.0865613
	P07170	ADK1	0.292982	1.74157			P53951	COG5	0.0934067	0.0622534
	P47143	ADO1	-0.322775	1.13616			P53959	COG6	1.07652	0.618832
	P25371	ADP1	0.576279	1.1044			P53195	COG7	-0.148054	0.173891
	P32794	AFG2	-0.161872	0.587636			Q04632	COG8	0.169008	0.169373
	P22149	AFT1	0.725937	0.425813			P18900	COQ1	0.423498	0.85781
	P40529	AGE2	0.343989	0.801511			Q08058	COQ10	0.992299	0.666625
	Q12449	AHA1	0.109192	0.235729			P49017	COQ5	0.3825	0.489315
	P38013	AHP1	0.112324	0.221612			P27697	COQ8	0.131716	0.0869088
	P39724	BOL3	-0.60569	0.539337			Q05779	COQ9	0.498682	1.0478
	P39965	AIM10	0.700772	0.700467			P07256	COR1	0.299077	1.18213
	P53109	AIM14	0.161486	0.163595			P52924	COS10	1.7109	1.01282
	P38884	AIM18	-0.183428	0.273333			P36034	COS9	1.1032	1.11474
	P39721	AIM2	-0.0342038	0.103595			P32798	COT1	-0.0758336	0.193969
	P40563	AIM21	0.0945619	0.273756			P00401	COX1	0.571386	1.24454
	P47015	AIM23	0.0652707	0.0205622			Q01519	COX12	-0.270416	0.772969
	P47127	AIM24	-0.295226	0.861022			P32799	COX13	0.232204	0.493679
	P47140	AIM25	0.627976	1.09487			P39103	COX14	0.287086	0.498604
	P36154	AIM29	0.224882	0.326686			P40086	COX15	0.0660903	0.0973387
	P38266	AIM3	3.10552	0.746785			Q12287	COX17	-0.286457	0.192344
	Q03798	AIM36	0.0345726	0.0372122			P00410	COX2	0.355655	0.554727
	Q12032	AIM41	0.25167	0.899759			P04037	COX4	0.146268	0.257547
	Q12480	AIM45	-0.0164744	0.102234			P00424	COX5A	0.0499573	0.11473
	Q07716	AIM6	-0.124526	0.310445			P00427	COX6	0.102905	0.22268
	Q12156	AIM7	0.194011	0.520108			P04039	COX8	1.96218	0.541048
	P40053	AIM9	0.253074	1.30552			P07255	COX9	0.31457	0.57912
	P40507	AIR1	-0.220016	0.423537			P25719	CPR3	0.0174605	0.0252688
	P38080	AKL1	1.07456	0.710971			P35176	CPR5	0.276066	1.56694
	P40825	ALA1	-0.273636	1.52461			P53691	CPR6	0.482344	1.52188
	P54114	ALD3	0.837453	0.488478			P47103	CPR7	-0.00492922	0.00916647
	P46367	ALD4	-0.532168	1.04006			P53728	CPR8	0.0335642	0.048651
	P54115	ALD6	-0.203534	3.30105			P17898	CPT1	0.239333	0.39214
	Q08548	ALE1	0.00238609	0.00274191			P30822	CRM1	0.10007	0.218339
	P16661	ALG1	0.502887	1.24787			Q06440	CRN1	-0.455384	1.30086
	P53954	ALG11	0.0565675	0.0852724			P38845	CRP1	-0.0995852	0.159039
	P53178	ALG13	0.923243	0.552572			Q08226	CRT10	0.609654	0.621531
	P38179	ALG3	0.0767981	0.145922			P33307	CSE1	-0.292016	1.28536
	P40350	ALG5	-0.0198212	0.0230339			P33308	CSE2	-0.131486	0.340976
	P54783	ALO1	-0.157311	1.3656			P53859	CSL4	-0.309078	2.17051
	Q08269	ALR1	-0.142776	0.397675			P47130	YJR084W	1.16079	0.834969
	P52892	ALT2	-0.182705	0.235923			Q06705	CSR1	0.26634	0.514201
	P15274	AMD1	-0.229759	0.663248			P38226	CST26	0.138299	0.276296
	P32629	ANP1	-0.438527	0.962058			Q01454	CTF4	0.0805683	0.135271
	P36090	ANR2	0.554349	1.22592			Q08923	CTI6	0.510944	0.334565
	Q06497	ANT1	0.0608578	0.0683763			Q03957	CTK1	-0.453765	0.907252
	Q06624	AOS1	0.337847	0.951396			P46962	CTK2	-0.156369	0.114075
	P22108	APA2	0.259431	0.219841			P46963	CTK3	0.0336723	0.0332339
	Q04601	APC4	0.598346	0.738663			P38818	CTM1	0.00473531	0.0021344
	Q08683	APC5	0.448664	0.320125			P38152	CTP1	-0.163038	0.0715978
	P38281	APD1	0.422181	0.823873			P25355	CTR86	-0.0383193	0.154997
	P37302	APE3	0.175105	1.06952			P89105	CTR9	-0.0510228	0.0754514
	P38821	APE4	0.30721	0.589934			P29029	CTS1	0.119354	0.137392
	P27351	APL1	0.208917	0.444987			P06115	CTT1	-0.555996	0.203193
	Q08951	APL5	0.361613	0.913401			P53137	CUE3	0.566022	0.872806
	P46682	APL6	0.251003	1.69922			Q04201	CUE4	0.110273	0.265235
	Q00776	APM1	0.769737	0.842665			P53202	CUL3	0.811213	0.646295
	P38153	APM3	0.340254	1.30224			P0CX81;P0CX80	CUP1-2;CUP1-1	-0.477605	0.942138
	Q99186	APM4	0.0416718	0.0831307			Q02554	CUS1	-0.234529	1.00417
	P22936	APN1	0.312471	0.69164			P53899	CUZ1	-0.194215	0.299577
	P47064	APS3	0.551289	1.01449			Q03772	CWC15	-0.319704	0.306218
	P49435	APT1	-0.264784	0.612517			P53333	CWC22	-0.294666	0.37184
	P46672	ARC1	-0.0877196	0.571767			P53854	CWC25	0.521416	0.588384
	P40518	ARC15	0.31375	0.752463			P25618	CWH43	0.185132	0.341809
	Q05933	ARC18	1.00361	0.707202			P28319	CWP1	0.418444	0.551833
	P33204	ARC19	0.438276	0.625699			P00175	CYB2	1.07133	0.527331
	P07347	ARD1	-0.067468	0.302819			P40312	CYB5	0.742211	0.621947
	P25628	ARE1	0.161938	0.120951			P00044	CYC1	-0.305379	0.338675
	P40994	ARF3	0.215425	0.340451			P38909	CYC2	1.20655	0.738967
	P40360	ARG2	-0.415877	0.890461			P06182	CYC3	-0.312463	0.408349
	P48360	ARH1	0.311972	1.14185			P14922	CYC8	-0.0759036	0.0856924
	P38116	ARL1	0.427222	0.735542			P32898	CYM1	-0.0654004	0.30413
	P28777	ARO2	-0.163838	2.17535			P08678	CYR1	0.075119	0.119396
	P14843	ARO3	-0.0869694	0.325203			P31373	CYS3	0.184401	0.544295
	P32178	ARO7	-0.0556558	0.12018			P07143	CYT1	-0.0223204	0.0349802
	P53090	ARO8	0.0594978	0.774678			Q00873	CYT2	-0.0149994	0.0205975
	P80428	ARP4	0.834131	0.697882			Q12248	DAD1	-0.993676	0.611479
	P53946	ARP5	0.0457096	0.104837			P36162	DAD2	-0.863211	0.59932
	Q12509	ARP6	0.351678	0.924264			P69850	DAD3	-0.454606	0.449918
	Q12406	ARP7	0.151924	0.551655			P53267	DAM1	-0.0405235	0.0306689
	Q12386	ARP8	0.246239	1.2516			P22204	DBF2	-0.496647	0.842719
	Q05123	ARP9	0.0650552	0.261536			P32328	DBF20	0.445653	0.897266
	P32447	ASF1	-0.0596937	0.235298			Q12389	DBP10	-0.292187	0.831776
	P40467	ASG1	-0.208313	0.0876805			P24783	DBP2	-0.983263	1.1655
	P35734	ASK1	-1.27398	0.523205			P20449	DBP5	-0.135943	0.383068
	Q05166	ASM4	-0.513645	0.916088			P53734	DBP6	-0.786164	1.20439
	P49089	ASN1	-0.303422	1.67407			P38719	DBP8	-0.539083	1.41834
	P49090	ASN2	0.221336	1.74496			P24309	DBR1	0.0615864	0.0645783
	P38986	ASP1	-0.1698	0.396175			P06773	DCD1	0.20606	0.104542
	P35183	AST1	-0.636609	0.472311			Q12517	DCP1	-0.210574	0.36244
	P39945	AST2	-0.0651728	0.126583			P53550	DCP2	-0.113599	0.307639
	P53296	ATF2	0.012921	0.0281121			P36091	DCW1	1.40597	0.501208
	Q12527	ATG11	0.241641	0.225271			Q99321	DDP1	1.04059	0.302301
	Q03818	ATG16	-0.722713	0.30209			P06634	DED1	-0.594013	0.539516
	Q06321	ATG26	0.90872	0.887553			P35732	DEF1	-0.466263	0.69866
	P46989	ATG27	0.0183283	0.0450833			P31115	DEG1	-0.456079	1.34288
	P40416	ATM1	-0.0799859	0.190381			P31385	DEP1	0.749302	0.515262
	Q12359	ATO3	-0.472917	0.716483			Q99288	DET1	-0.0892957	0.140975
	P32453	ATP11	-0.312532	0.832645			P40526	DFG10	0.342551	0.241463
	P22135	ATP12	-0.0498981	0.115982			Q12743	DFM1	3.58025	0.84949
	P21306	ATP15	-0.339466	0.612464			P32330	DGR2	0.91826	0.594747
	Q12165	ATP16	-0.441572	0.221858			P39517	DHH1	0.301937	1.466
	P81450	ATP18	-0.574986	0.746955			P38705	DIA4	-0.0393785	0.10096
	Q03153	ATP25	0.643045	0.305994			Q06819	DIB1	-0.259537	0.454798
	P09457	ATP5	-0.384397	1.07319			Q06143	DIC1	0.113	0.278578
	P38636	ATX1	0.268058	0.363207			P69771	DID2	0.387399	1.44256
	P36107	AUR1	-0.601478	0.728649			P36108	DID4	0.655455	0.813766
	Q12500	AVL9	0.35383	0.987303			Q03063	DIG1	0.171294	1.22152
	P47082	AVT1	-0.36211	0.687858			P41819	DIM1	-0.688559	1.02045
	P40501	AVT7	0.621902	0.858443			Q08162	DIS3	-0.184378	1.30465
	P40851	AXL1	1.10158	0.852705			P40564	DJP1	0.134974	0.245866
	P40471	AYR1	0.0803801	0.259814			P39976	DLD3	-0.0312684	0.120139
	P38084	BAP2	-0.25238	0.250669			P38823	DMA1	-1.07009	0.786658
	P41815	BAP3	0.214274	0.280785			P53924	DMA2	-0.440934	0.364208
	P38891	BAT1	-0.0694389	0.128195			Q03652	DML1	0.0311807	0.113394
	P47068	BBC1	0.270241	0.839867			P32660	DNF1	0.0595601	0.242606
	Q05029	BCH1	0.338286	1.59003			P54861	DNM1	0.355888	1.69696
	Q06338	BCP1	0.171289	0.49752			P33309	DOM34	-0.0445385	0.134912
	P35817	BDF1	-0.197226	0.808915			P54858	DOS2	0.199052	0.643114
	P39714	BDH1	0.0904903	0.73005			P24482	DPB2	0.894285	1.03031
	P29366	BEM1	1.0891	0.883052			Q04603	DPB4	0.0365855	0.0992761
	P39960	BEM2	0.126676	0.373965			P32469	DPH5	-0.56738	1.38727
	P32873	BEM3	0.140913	0.694041			Q12429	DPH6	0.0295321	0.0467592
	Q06688	BER1	-0.0808506	0.121451			Q05567	DPL1	0.237091	0.674352
	P22804	BET1	0.0306263	0.0332621			P04802	DPS1	-0.14329	0.71376
	P11709	BIK1	-0.0551701	0.0593564			P53255	DRN1	-0.397476	0.487843
	P40013	BIM1	0.477086	0.929431			P39524	DRS2	0.343209	1.11187
	P34730	BMH2	0.193211	0.404806			P48510	DSK2	-0.00684738	0.0363645
	P40493	BMT5	-0.259864	0.308438			P53847	DSL1	0.398951	0.851853
	Q12291	BMT6	0.0695775	0.0903931			P32601	DSS4	-0.0850608	0.0834498
	P47096	BNA1	0.213795	0.685196			P07273	DST1	0.338681	0.678094
	P47125	BNA2	2.32129	0.869409			Q07648	DTD1	0.476994	0.543572
	P38169	BNA4	0.108538	0.404892			P38149	DUG2	0.0205377	0.0212763
	Q04066	BNA7	0.0696316	0.169935			P53871	DUG3	-0.71176	1.04878
	P53858	BNI4	0.390118	0.595972			P39009	DUN1	0.0139529	0.0128772
	P53890	BNI5	-0.0670357	0.173113			P53168	DUO1	-1.73214	0.439064
	P38041	BOI1	-0.521186	0.48093			Q06063	DUS4	0.245195	0.143078
	P39969	BOI2	0.253178	0.26689			P33317	DUT1	-0.407157	1.12858
	P48445	BPL1	0.371175	1.21645			Q02647	DYN2	0.304874	0.494656
	Q07457	BRE1	-0.263137	0.907413			Q12432	EAF3	-0.205836	0.479479
	P53741	BRE5	0.207001	0.477268			P36041	EAP1	0.125801	0.377055
	P38770	BRL1	-0.564856	0.615879			Q03466	EBS1	0.252239	0.540451
	P38170	BRN1	0.0830669	0.230094			P38836	ECM14	0.225206	0.966241
	Q99177	BRR1	0.0738246	0.0192792			Q06011	ECM19	-0.0719681	0.11286
	P32639	BRR2	0.665707	0.440286			P38241	ECM2	0.561403	0.272319
	Q08235	BRX1	-0.366826	1.05794			P32525	ECM25	-0.926638	0.615908
	Q06604	BSP1	0.427155	0.475363			P38737	ECM29	0.275749	1.23535
	P43571	BST1	0.0434062	0.0317764			P32644	ECM32	0.302435	0.994813
	Q12051	BTS1	0.507038	0.586433			P43605	ECO1	-0.682507	0.712476
	P27637	BUD14	-0.184212	0.17744			P33412	ECT1	0.02086	0.0264493
	P53727	BUD17	0.206558	0.198067			P53080	EDC1	-0.966108	1.12335
	P33314	BUD2	-0.637618	0.324231			P39998	EDC3	-0.227471	0.601112
	Q08492	BUD21	-0.546569	0.573515			P34216	EDE1	-0.0781396	0.224937
	P25627	BUD23	-0.480598	0.593194			P32471	EFB1	-0.803971	0.86473
	P43573	BUD27	-0.406548	0.389052			P53200	EFM5	-0.21751	0.490302
	P25558	BUD3	-0.0541553	0.0994393			Q03653	EFR3	-0.0705865	0.130879
	P41697	BUD6	0.108039	0.16886			P32324	EFT2	-0.377425	1.51186
	Q08754	BUD7	1.15822	0.938386			Q02642	EGD1	-0.468152	1.16765
	Q12191	BUG1	0.314134	1.39656			P28817	EHD3	0.441528	0.754296
	P48524	BUL1	0.263656	0.421607			P38295	EHT1	-0.0873655	0.543639
	Q03758	BUL2	0.151832	0.221235			P36053	ELF1	-0.280389	0.265858
	Q05949	BUR2	-0.530465	0.739365			Q12050	ELG1	0.00922775	0.0132602
	P40096	BUR6	0.668872	0.405691			P39540	ELO1	-0.973124	0.845065
	P36106	BYE1	0.471701	0.268038			P25358	ELO2	-3.12567	0.984412
	P38822	BZZ1	0.373339	1.37239			P40319	ELO3	-0.673892	0.7168
	Q04430	CAB1	0.333456	0.774873			Q02908	ELP3	-0.350071	1.76545
	Q03941	CAB5	-0.406975	0.477035			Q02884	ELP4	0.0645771	0.074798
	P53280	CAF130	-0.821004	0.395497			Q04868	ELP6	-0.0539036	0.0905833
	P43569	CAF16	-0.0109297	0.0712938			P25574	EMC1	-0.0388692	0.485138
	P12962	CAF20	-0.378908	0.736221			P47133	EMC2	0.165902	0.41859
	P53829	CAF40	0.277493	0.15791			P36039	EMC3	-0.0943642	0.0478927
	P39101	CAJ1	0.194983	1.05374			P53073	EMC4	-0.385338	1.17302
	P29547	CAM1	-0.00253105	0.0108388			P40540	EMC5	0.0165532	0.0324875
	P28495	CAP1	0.245026	0.686916			Q06287	EMG1	-0.358456	1.28265
	P00812	CAR1	-0.196191	0.660963			P43555	EMP47	0.324368	0.862404
	Q08920	CBC2	-0.139986	0.0896639			P32802	EMP70	-0.224584	1.05142
	P17106	CBF1	-0.212155	1.49128			Q01896	ENA2	-0.313249	0.880803
	P32504	CBF2	-0.00351588	0.0032886			P39013	END3	0.0506083	0.118271
	P03874	CBP2	0.22205	0.533747			P00925	ENO2	0.185038	0.524233
	P21560	CBP3	-0.275132	0.646883			Q12518	ENT1	0.270243	1.36403
	P38626	CBR1	0.334631	1.48902			P47160	ENT3	0.24205	1.50998
	P47818	CCC1	-0.432893	1.19232			Q07872	ENT4	0.176649	0.18178
	P38995	CCC2	0.0715078	0.0533268			Q03769	ENT5	0.0271823	0.12526
	P00431	CCP1	0.302919	1.13725			P53246	ENV11	-0.246263	0.281409
	P31384	CCR4	0.173953	0.977469			Q08651	ENV9	-0.254543	0.333531
	P40202	CCS1	0.366897	1.45311			P53938	EOS1	0.0570196	0.0395391
	P39076	CCT2	0.233406	1.35438			P40557	EPS1	0.378502	0.630793
	P39077	CCT3	0.0590642	0.286356			P22140	EPT1	0.393955	0.62059
	P39078	CCT4	0.171223	1.04678			P07277	ERG12	0.293098	1.24435
	P40413	CCT5	-0.00970078	0.0459078			P54839	ERG13	0.362578	1.29417
	P39079	CCT6	0.0395813	0.35971			P32352	ERG2	0.294193	0.449768
	P42943	CCT7	0.133625	0.766919			P08524	ERG20	0.332884	0.838364
	P47079	CCT8	0.210955	1.81517			P32462	ERG24	-0.289479	0.328583
	O13547	CCW14	-0.427636	0.770158			P53045	ERG25	-0.726816	1.05281
	P38273	CCZ1	0.0642045	0.108855			Q12452	ERG27	0.233084	0.469881
	P40986	CDC1	0.295197	0.491175			P40030	ERG28	-0.00478109	0.00544884
	P25342	CDC10	-0.295996	0.365658			P32353	ERG3	0.209005	0.381582
	P32458	CDC11	-0.0921777	0.221853			P25340	ERG4	-0.301881	0.892401
	P32468	CDC12	-0.189775	0.636731			P54781	ERG5	-0.301526	0.872108
	Q05791	CDC123	-0.08026	0.246102			P25087	ERG6	0.216208	1.22535
	Q00684	CDC14	0.128892	0.368341			P38604	ERG7	0.209836	0.524403
	P00549	CDC19	-0.0191015	0.0455018			P24521	ERG8	0.120801	0.24857
	P11433	CDC24	0.371276	0.989953			P29704	ERG9	0.522559	1.37296
	P04821	CDC25	0.763372	1.06163			Q12403	ERP3	0.206233	0.349716
	P00546	CDC28	0.272076	0.593739			Q12450	ERP4	-0.0190163	0.0324219
	P32457	CDC3	0.0210845	0.0693787			P38819	ERP5	-0.470123	0.446903
	P06704	CDC31	0.302851	0.621819			P53198	ERP6	1.21682	0.754332
	P07260	CDC33	-0.167132	0.725494			P27882	ERV1	0.415756	0.800944
	P14682	CDC34	0.154352	0.31049			P53173	ERV14	-0.160887	0.149307
	P06100	CDC36	-0.0564556	0.10044			Q12284	ERV2	0.459145	0.4298
	P25655	CDC39	-0.115892	0.31623			P54837	ERV25	0.650424	0.847362
	P40968	CDC40	0.624912	0.689538			Q04651	ERV41	-0.185816	0.465229
	P19073	CDC42	-0.0212002	0.0857331			P39727	ERV46	0.299834	0.816167
	P25656	CDC50	0.117658	0.178138			P22696	ESS1	0.217107	0.366493
	Q00362	CDC55	-0.0441208	0.111262			Q08421	ETT1	-0.458529	1.39703
	Q06697	CDC73	0.204957	0.450075			P38261	EXO84	0.338193	0.535207
	P00572	CDC8	-0.623816	0.347837			P30624	FAA1	0.0121047	0.0652082
	P04819	CDC9	0.487474	1.18859			P34756	FAB1	0.171007	0.0726672
	Q01159	CEG1	0.444645	1.29578			P38913	FAD1	1.62979	0.937007
	P39525	CEM1	-0.46132	0.486305			Q12055	FAP7	-0.132118	0.281371
	P40969	CEP3	0.389352	0.318041			P43592	FAR7	0.604293	1.16607
	O13297	CET1	0.159965	0.618002			Q05040	FAR8	0.623597	1.07744
	Q12453	CEX1	0.0396563	0.107682			P07149	FAS1	-0.0720329	0.464565
	Q06632	CFT1	-0.144824	0.363095			P19097	FAS2	-0.00343768	0.0274617
	Q12102	CFT2	-0.0819772	0.0563212			P38225	FAT1	0.29149	1.16638
	Q03705	CGI121	0.22304	0.451268			P40099	FAU1	0.210115	0.397439
	P22137	CHC1	0.355169	1.59465			P14540	FBA1	-0.124732	0.265232
	P32657	CHD1	-0.0912838	0.268747			Q05498	FCF1	-2.12681	0.962206
	P08456	CHO1	-0.563979	0.792135			Q12035	FCF2	-0.603469	0.689957
	P14180	CHS2	0.060564	0.123949			Q03254	FCP1	-0.441917	0.729027
	P29465	CHS3	0.0236053	0.109299			Q12178	FCY1	-0.326502	0.760205
	Q12114	CHS5	0.253844	2.22649			P38260	FES1	0.276391	0.397601
	P40019	CHZ1	0.103048	0.282015			P38993	FET3	-0.61079	0.869659
	Q05583	CIA1	1.43505	0.922055			P43561	FET5	0.449693	1.60311
	P42940	CIR1	-0.192227	0.720892			P39521	FHL1	-0.143689	0.0857866
	P00890	CIT1	0.180386	1.23512			P45976	FIP1	0.397404	0.604477
	P08679	CIT2	0.427776	1.27312			P40466	FKH1	-0.701167	0.46858
	P15790	CKA1	-0.0309804	0.0482913			P38631	FKS1	-0.27519	1.84295
	P19454	CKA2	-0.0586694	0.245405			P53121	FLC3	-0.272641	0.689223
	P43639	CKB1	0.100478	0.272567			P40491	FMC1	-0.324141	0.488282
	P38930	CKB2	0.0536874	0.135224			P40098	FMP10	0.369141	0.944496
	P20485	CKI1	0.18928	0.685906			Q08023	FMP25	0.191571	0.181757
	P20486	CKS1	0.674025	1.04836			Q06179	FMP27	0.138925	0.159528
	P48562	CLA4	-0.462698	1.21653			Q02883	FMP30	-0.330917	0.497231
	P17891	CLC1	0.324997	1.6577			P43557	FMP32	1.4301	0.414293
	Q03690	CLU1	-0.184483	1.58845			Q08968	FMP40	1.25641	0.886496
	Q12510	CMR1	0.321246	0.49939			P53889	FMP41	0.224044	0.806573
	P23287	CNA1	0.20841	0.530569			Q04991	FMP42	-0.647216	0.705199
	P27825	CNE1	0.313471	0.297858			P40008	FMP52	0.0502033	0.115607
	P53865	CNM67	-0.162917	0.0960907			O13329	FOB1	0.0177943	0.0643408
	P33313	CNS1	-0.115053	0.459066			P53848	FOL1	-0.126579	0.365579
	P40452	COA1	0.513642	1.02949			P51601	FOL2	-0.191268	0.593018
	Q3E7B2	COA3	-0.472733	1.14305			P53739	FPK1	1.53588	0.327004
	P53079	COG1	0.0137386	0.0107986			P20081	FPR1	0.111491	0.129683
	P53271	COG2	0.215581	0.394618			P38911	FPR3	0.348428	1.93154
	P40094	COG3	0.360868	0.602			Q06205	FPR4	-0.607356	1.22892
	Q06096	COG4	0.156507	0.221015			P23900	FPS1	0.350955	0.617969
	P53195	COG7	0.00245539	0.0032413			P53082	BOL2	-0.195822	0.201826
	Q04632	COG8	0.124103	0.138385			Q06389	FRQ1	0.141332	0.153497
	P18900	COQ1	0.242132	0.533336			P15624	FRS1	-0.300961	1.45198
	P49017	COQ5	0.0855694	0.153104			P15625	FRS2	-0.24544	0.730901
	P27697	COQ8	0.18429	0.107452			Q12029	FSF1	0.185745	0.431777
	Q05779	COQ9	0.140526	0.843389			Q05015	FSH2	0.137306	0.210055
	P32798	COT1	0.225077	0.657486			Q99369	FSH3	1.39836	0.605805
	P00401	COX1	-0.695279	0.955537			P38310	FTH1	0.724228	1.09039
	P19516	COX11	0.296272	0.15695			P08417	FUM1	0.446725	1.56265
	P39103	COX14	0.0602716	0.11412			P39730	FUN12	-0.438471	1.3617
	P40086	COX15	-0.495136	0.944393			P18411	FUN14	-0.190516	0.05948
	Q12287	COX17	-0.525495	0.837896			P31380	FUN30	-0.415307	1.07503
	Q04935	COX20	0.102959	0.0879682			P16892	FUS3	0.521402	1.11515
	P00425	COX5B	-0.088157	0.303637			P46949	FYV8	0.805321	0.566363
	P04039	COX8	1.32727	0.334655			P32805	FZF1	0.486886	0.426172
	P03965	CPA2	-0.299929	0.884354			P38297	FZO1	-0.295268	0.528659
	P25719	CPR3	-0.0158348	0.0194246			P39012	GAA1	0.322594	0.759032
	P35176	CPR5	0.314159	1.62077			P19659	GAL11	0.493063	0.485261
	P47103	CPR7	0.0635052	0.295246			Q04739	GAL83	0.711703	0.649816
	P53728	CPR8	-0.313658	1.28376			P22146	GAS1	0.302948	0.571839
	P17898	CPT1	-0.277152	0.58729			Q03655	GAS3	-0.263702	1.20507
	Q06440	CRN1	-0.10489	0.391342			Q08193	GAS5	0.74236	1.16935
	P38845	CRP1	-0.0368652	0.0837045			P43574	GAT1	0.267758	0.633026
	P53968	CRZ1	1.00663	0.514789			P09032	GCD1	-0.152122	0.40851
	P33307	CSE1	0.0863221	0.291196			P41814	GCD10	-0.505979	1.46046
	P33308	CSE2	0.253155	0.7776			P46959	GCD14	-0.314323	0.906877
	P53859	CSL4	-0.228105	1.35191			P12754	GCD2	-0.507555	1.14967
	P25651	CSM1	0.160282	0.596507			P32501	GCD6	-0.192362	0.658308
	P47130	YJR084W	1.32956	0.908272			P32502	GCD7	-0.183266	0.528122
	Q06705	CSR1	0.516895	1.23435			P32656	GCG1	0.469287	0.6896
	P38226	CST26	0.171604	0.347852			P33892	GCN1	0.0258662	0.0840711
	P40535	CST6	0.558401	1.06829			P15442	GCN2	1.48466	0.881106
	Q01454	CTF4	0.274806	0.700057			P43535	GCN20	0.0640615	0.68461
	P38877	CTF8	0.114873	0.0681514			P14741	GCN3	-0.137801	0.479706
	Q08923	CTI6	0.703016	0.423526			Q03330	GCN5	0.267644	0.355468
	Q03957	CTK1	-0.29185	0.595635			P35197	GCS1	0.0705407	0.192481
	P46962	CTK2	0.195509	0.19814			P48015	GCV1	0.196478	0.496274
	P46963	CTK3	-0.0280863	0.0442805			P39726	GCV3	0.0634212	0.367833
	P38818	CTM1	0.353857	0.232976			P32621	GDA1	-0.398436	1.27605
	P38152	CTP1	0.466928	0.172941			P38301	GDT1	0.00778453	0.00725434
	P25355	CTR86	0.127247	0.458922			P47102	GEA1	0.145121	0.054412
	P89105	CTR9	0.00299772	0.00487328			P39993	GEA2	-0.033287	0.0645691
	P06115	CTT1	-0.937277	0.292667			P37020	GEF1	0.659714	1.17087
	P38428	CUE1	0.279329	1.50909			P39722	GEM1	0.74598	0.941115
	P53137	CUE3	0.236161	0.543286			P38812	GEP4	-0.395772	0.4948
	Q04201	CUE4	-0.00389099	0.015537			P53171	GEP7	0.333949	0.36351
	P0CX81;P0CX80	CUP1-2;CUP1-1	-0.305028	0.549273			P53192	GET1	0.267153	0.876399
	Q02554	CUS1	0.51424	1.16283			P40056	GET2	0.302069	2.20939
	P53899	CUZ1	-0.0295741	0.0345985			Q12125	GET4	0.16551	0.225191
	Q03772	CWC15	-0.396916	0.467305			Q04839	GFD1	0.00778325	0.0104077
	P53333	CWC22	0.292499	0.275593			P38817	GGA2	0.0241006	0.048018
	P53008	CWH41	0.30364	1.2744			P38988	GGC1	-0.164989	2.20805
	P25618	CWH43	-0.0292021	0.0336179			P25569	GID7	1.67269	0.996501
	P06182	CYC3	-1.35364	0.903963			P53900	GIM3	-0.146866	0.252023
	P14922	CYC8	-0.121721	0.190982			P40005	GIM4	-0.374556	1.26053
	Q07533	CYK3	-0.313187	0.231119			Q04493	GIM5	0.0484161	0.0965128
	P32898	CYM1	-0.154038	0.957231			Q12263	GIN4	0.288804	0.812095
	P08678	CYR1	0.488159	0.87271			Q03016	GIP3	-1.09356	1.04717
	P31373	CYS3	-0.147252	0.458062			P39732	GIP4	0.981777	1.02579
	Q12248	DAD1	-0.176359	0.138404			Q03768	GIR2	-0.259616	0.582797
	P36162	DAD2	0.569529	0.384779			P53849	GIS2	-0.0205008	0.0542841
	P69850	DAD3	0.400549	0.512044			Q04233	GIS4	0.236186	0.458211
	P53267	DAM1	0.194144	0.476997			P32598	GLC7	0.355812	0.596001
	Q12091	DAP1	0.357404	0.920621			P40066	GLE2	0.249744	1.41373
	P18962	DAP2	0.390396	1.0499			P32288	GLN1	-0.479482	0.541817
	P22204	DBF2	-0.186453	0.246048			P18494	GLN3	-0.0350647	0.0354032
	P32328	DBF20	0.57977	1.1748			P38682	GLO3	0.197358	1.05694
	Q12389	DBP10	-0.262835	1.25536			Q12320	GLO4	0.0663179	0.223514
	P24783	DBP2	-0.470815	0.623997			P41921	GLR1	0.0651665	0.407944
	P20449	DBP5	0.130619	0.513673			P43577	GNA1	0.276965	0.329249
	P24309	DBR1	-0.0756989	0.0360721			P38720	GND1	0.481327	1.25115
	P06773	DCD1	0.915307	0.582991			Q12096	GNT1	0.782093	1.07888
	P32460	DCG1	-0.216959	0.165322			P46984	GON7	-0.105917	0.151375
	Q12517	DCP1	-0.193989	0.332372			P38736	GOS1	-0.234559	0.745702
	P53550	DCP2	0.127681	0.675318			P08539	GPA1	-0.135333	0.348884
	P36091	DCW1	1.32972	0.331213			Q08886	GPB1	0.290105	0.304004
	Q99321	DDP1	1.59348	0.54669			P41911	GPD2	0.101061	0.695763
	P06634	DED1	-0.315526	0.395811			P06738	GPH1	-0.302874	0.154634
	P38707	DED81	-0.300526	1.34373			P30777	GPI10	2.05894	0.673904
	P35732	DEF1	-0.0729313	0.13991			Q07830	GPI13	0.1257	0.123607
	P31115	DEG1	-0.274	0.898801			P49018	GPI8	0.752252	0.859289
	P31385	DEP1	0.647647	0.422963			P00950	GPM1	0.084245	0.311701
	Q99288	DET1	0.0250867	0.0836497			Q08726	GPN2	-0.802966	1.19392
	P40526	DFG10	0.439461	0.443621			Q06543	GPN3	-0.229581	0.287103
	Q12743	DFM1	3.1921	0.740482			P41277	GPP1	0.204549	0.411873
	Q12382	DGK1	0.23587	1.07079			P38143	GPX2	1.59239	0.95714
	P38705	DIA4	-0.172562	0.664252			Q07845	GRC3	0.125771	0.112695
	Q06819	DIB1	-0.0919679	0.101627			P38088	GRS1	-0.457943	1.52112
	Q06143	DIC1	-0.093633	0.234662			P32642	GRX4	0.0730082	0.135073
	P69771	DID2	0.259455	1.2666			Q02784	GRX5	0.351766	1.58669
	P36108	DID4	0.52191	0.874233			Q12438	GRX6	0.483334	1.24435
	P50076	DIE2	-0.159919	0.312041			P32477	GSH1	0.354578	0.345935
	Q03063	DIG1	0.0848287	0.242954			Q08220	GSH2	0.283576	0.590183
	P41819	DIM1	-0.171476	0.321618			P32835	GSP1	-0.213734	0.649017
	Q12220	DIP2	-0.46943	1.33241			P53290	GTR2	0.33039	0.525946
	Q08162	DIS3	0.00279808	0.0184377			P40956	GTS1	0.474579	1.45786
	P40564	DJP1	0.00390498	0.00866028			P39996	GTT3	0.291171	0.777778
	P32891	DLD1	0.29983	1.76279			P53154	GUP1	1.12627	0.6078
	P46681	DLD2	0.0553455	0.295383			P46655	GUS1	-0.182079	0.665281
	P40366	DLS1	0.93394	0.762289			P40531	GVP36	0.295061	0.577625
	P38823	DMA1	0.441831	0.357291			P47026	GWT1	1.30402	0.629103
	Q03652	DML1	0.275338	1.76588			P32806	GYP6	-0.747921	0.647114
	P38859	DNA2	0.251783	0.331596			Q12753	HAA1	-0.258343	0.518502
	P32660	DNF1	0.182487	0.836174			Q12180	HAL9	0.340453	0.39373
	P54861	DNM1	0.151584	0.770451			P47119	HAM1	-0.122641	0.247826
	P33309	DOM34	-0.0879167	0.325022			Q12341	HAT1	0.532985	0.901738
	Q03921	DOP1	0.418135	1.43017			P39984	HAT2	0.409035	1.3887
	P54858	DOS2	0.220165	0.560726			P32769	HBS1	0.385407	1.40428
	P27344	DPB3	0.72656	0.473596			P53834	HCH1	0.379115	0.574718
	Q04603	DPB4	0.187342	0.573611			Q05775	HCR1	0.100479	0.411854
	P40487	DPH1	-0.494008	1.29193			P53973	HDA1	-0.200631	0.522386
	P32461	DPH2	-0.451034	1.24735			Q06629	HDA2	0.0788422	0.260434
	P32469	DPH5	-0.256131	0.754882			Q06623	HDA3	-0.0608946	0.0391526
	Q12429	DPH6	0.244953	0.9789			Q03281	HEH2	0.238497	0.416836
	Q05567	DPL1	0.221897	0.820171			P38199	HEK2	-0.066714	0.160424
	P04802	DPS1	-0.0486012	0.234806			P11353	HEM13	0.398689	0.916963
	P53255	DRN1	0.104278	0.170677			P40012	HEM14	0.864906	1.09798
	P53847	DSL1	0.379048	0.900143			P16622	HEM15	0.370564	1.58523
	P32601	DSS4	0.473403	0.698209			P05373	HEM2	-0.320389	2.00349
	P07273	DST1	0.188311	0.491903			P28789	HEM3	-0.356864	0.668756
	Q07648	DTD1	0.307041	0.45789			Q12060	HFI1	0.566322	0.420873
	P38149	DUG2	0.206072	0.362464			P48362	HGH1	-0.526708	1.39589
	P39009	DUN1	0.585815	0.904083			P02309	HHF2	-0.457403	0.331058
	P53168	DUO1	0.294038	0.172354			P61830	HHT1	-0.14586	0.0721877
	P32528	DUR1,2	-0.273401	0.979162			Q12373	HIF1	-0.305205	0.843913
	P33317	DUT1	0.0128549	0.0292262			P32480	HIR2	0.748365	0.179001
	Q02647	DYN2	0.104575	0.162697			P47171	HIR3	-0.233159	0.362035
	P38791	DYS1	0.155736	2.46813			P38635	HIS2	0.396252	0.653358
	Q12432	EAF3	-0.0749639	0.293117			P07172	HIS5	-0.238306	1.39921
	P36041	EAP1	0.285756	1.91981			P40545	HIS6	-0.502166	1.37718
	Q03466	EBS1	0.250763	0.502781			P33734	HIS7	-0.51579	1.39571
	P38836	ECM14	0.140354	0.75409			P46973	HIT1	0.122142	0.267176
	Q06011	ECM19	-0.0321267	0.0340609			P40037	HMF1	-0.0746771	0.140829
	P38241	ECM2	0.0844154	0.284152			P12683	HMG1	-0.204947	0.600808
	P32525	ECM25	0.159391	0.108701			P12684	HMG2	0.640348	0.988059
	P32644	ECM32	0.0539417	0.0950494			Q03973	HMO1	0.0814457	0.18045
	P38248	ECM33	0.812337	1.0323			P19807	HNM1	-1.09587	1.02345
	P43605	ECO1	-0.306021	0.268163			P49775	HNT2	-0.22495	0.238422
	P33412	ECT1	0.0926062	0.137613			Q05080	HOF1	0.728542	1.13444
	P53080	EDC1	-0.170987	0.16479			P32485	HOG1	0.415394	1.1006
	P39998	EDC3	-0.149886	0.411966			P10869	HOM3	-0.224997	0.95511
	P34216	EDE1	0.214281	0.825826			P31116	HOM6	0.151689	0.353507
	P38732	EFM1	-0.216324	0.788951			Q02959	HOS3	0.0748247	0.0734547
	P38347	EFM2	0.160045	0.261719			Q01448	HPC2	-0.25378	0.141361
	P40516	EFM4	-1.18647	0.96949			P40481	HPM1	-0.613201	1.02597
	P53200	EFM5	-0.1189	0.204969			P17629	HPR1	0.0116781	0.0262525
	Q03653	EFR3	-0.242926	0.520727			P38922	HRB1	-0.0607688	0.149931
	Q02642	EGD1	-0.00914637	0.011457			Q08732	HRK1	0.405517	0.61226
	P38879	EGD2	-0.445951	1.2756			Q99383	HRP1	-0.177542	1.25778
	P28817	EHD3	0.223639	0.587189			P29295	HRR25	0.152857	0.697841
	P36053	ELF1	-0.251719	1.13695			Q08273	HRT1	0.103909	0.153532
	Q02884	ELP4	0.028808	0.0330137			Q12347	HRT3	0.548812	0.676792
	Q04868	ELP6	0.0245241	0.0407603			P15108	HSC82	-0.0132917	0.022299
	P25574	EMC1	-0.14264	2.25496			P38753	HSE1	1.02942	0.656318
	P47133	EMC2	-0.0465221	0.106187			P49955	HSH155	-0.0685291	0.0700914
	P36039	EMC3	0.210774	0.165235			Q99181	HSH49	1.02473	0.540042
	P53073	EMC4	-0.0678317	0.155133			P38274	HSL7	-0.476971	0.604683
	P40540	EMC5	-0.015117	0.0566627			P38348	HSM3	0.530235	0.812518
	Q06287	EMG1	-0.262881	1.0331			P38910	HSP10	0.145861	0.697597
	P43555	EMP47	-0.171601	0.868101			P32478	HSP150	0.0219911	0.039494
	P42842	EMW1	-0.274218	0.824132			Q04432	HSP31	0.309807	0.421236
	Q01896	ENA2	0.0767447	2.21884			P19882	HSP60	0.190077	0.65124
	P39013	END3	0.201268	0.562744			P50079	HSV2	0.584837	0.295068
	P00925	ENO2	0.13302	0.480458			P04912;P04911	HTA2;HTA1	-0.611596	0.921621
	Q12518	ENT1	0.0959066	0.312664			P02294	HTB2	-0.341672	1.0901
	Q05785	ENT2	0.366603	1.37058			Q9URQ5	HTL1	-0.314353	0.276992
	Q07872	ENT4	0.203025	0.240735			P07263	HTS1	-0.207848	1.015
	Q03769	ENT5	0.246284	1.11233			Q12692	HTZ1	0.00205294	0.00298893
	P53246	ENV11	0.0832132	0.125279			Q12134	HUA2	-0.610472	0.483017
	Q08651	ENV9	-0.160213	0.464946			Q6Q546	HUB1	-0.250827	0.374796
	P53938	EOS1	0.126057	0.071917			P04806	HXK1	0.534045	0.778952
	P40557	EPS1	-0.117935	0.253178			P32465	HXT1	0.259575	0.634436
	P22140	EPT1	0.27806	0.862061			P32464	HYM1	0.444193	0.498947
	P38767	ERC1	0.906968	0.676777			P23301	HYP2	-0.476379	0.960272
	P07277	ERG12	0.151392	0.377885			P40581	HYR1	0.191049	0.437998
	P54839	ERG13	0.0443548	0.143867			P41734	IAH1	0.168709	0.209324
	P32352	ERG2	-0.0714366	0.0631657			P47158	IBA57	-1.33005	0.951121
	P08524	ERG20	0.0344823	0.0845841			P40499	ICE2	0.01039	0.0154565
	P53199	ERG26	0.21048	0.72334			P40051	ICP55	0.174608	0.344274
	Q12452	ERG27	0.176568	0.548506			Q12385	ICT1	0.758399	0.543901
	P40030	ERG28	-0.439283	0.669545			P28834	IDH1	0.41791	1.12418
	P32353	ERG3	-0.139208	0.435043			P28241	IDH2	0.393928	1.59756
	P25340	ERG4	-0.443027	1.09111			P15496	IDI1	-0.392679	0.939047
	P25087	ERG6	-0.102558	0.9763			P21954	IDP1	-0.0866591	0.37894
	P38604	ERG7	-0.229166	0.732377			P53982	IDP3	-0.980229	0.184471
	P24521	ERG8	0.1099	0.251705			P43579	IES1	1.18223	1.02197
	P29704	ERG9	0.266815	0.812199			Q12345	IES3	0.427023	1.42094
	Q05359	ERP1	0.208401	0.936753			Q08561	IES4	0.323109	0.388963
	Q12403	ERP3	-0.37319	0.778643			P40060	IES5	0.103969	0.253333
	Q12450	ERP4	-0.0648505	0.128949			P32617	IES6	0.184216	0.573585
	P38819	ERP5	-0.821218	0.860761			P38286	IFA38	0.483867	1.15375
	P27882	ERV1	0.187021	0.210683			P25038	IFM1	-0.156619	0.433045
	P53173	ERV14	0.127368	0.149141			Q9P305	IGO2	0.400117	0.769949
	Q12284	ERV2	-0.0888532	0.0801738			P38874	IKI1	-0.146317	0.215889
	P54837	ERV25	-0.27502	0.254824			Q06706	IKI3	-0.317139	1.418
	Q04651	ERV41	0.307246	1.44386			P00927	ILV1	-0.247334	1.19645
	P39727	ERV46	0.0903791	0.187607			P07342	ILV2	-0.390739	1.0653
	P53743	ESF2	-0.185975	0.476903			P39522	ILV3	-0.447746	1.6131
	P40456	ESL1	0.36263	0.338561			P06168	ILV5	-0.400834	1.28638
	P22696	ESS1	-0.363542	0.627509			P25605	ILV6	-0.0413106	0.0751542
	Q08421	ETT1	-0.193893	1.34193			P50095	IMD3	0.078811	1.0035
	P38261	EXO84	0.285243	0.474988			P50094	IMD4	-0.0409946	0.0633781
	P47912	FAA4	-0.0116253	0.0490036			P41833	IME4	-0.321685	0.124716
	P34756	FAB1	0.462556	0.363732			P25626	IMG1	-0.151915	0.448474
	P53971	FAP1	0.157698	0.0822824			P25642	IMG2	-0.567383	0.3382
	Q12055	FAP7	-0.196575	1.05335			Q06704	IMH1	0.181671	0.429487
	P43592	FAR7	0.77983	0.79603			P47170	IML1	-0.323807	0.506673
	P07149	FAS1	-0.0619914	0.364693			P53219	IMO32	0.558371	1.24379
	P19097	FAS2	-0.219659	2.13745			P32351	IMP2'	0.483871	1.37512
	P38225	FAT1	0.184052	0.78037			Q02888	INA17	0.682915	0.598718
	P40099	FAU1	0.275517	0.959485			P38710	INM1	-0.281188	0.804685
	P14540	FBA1	-0.0186106	0.039624			P53115	INO80	0.156665	0.374107
	Q05498	FCF1	-0.38741	1.35931			Q12271	INP53	0.288386	1.21123
	Q12035	FCF2	-0.418825	0.945359			Q08227	INP54	0.132286	0.265695
	Q03254	FCP1	0.243712	0.725929			P43596	IOC3	0.570811	0.655065
	Q12178	FCY1	0.205266	0.549743			Q04213	IOC4	0.585652	1.29665
	P17064	FCY2	-1.20341	0.610861			P38803	IPI1	-0.87134	1.10023
	P38993	FET3	-0.432859	0.708375			P00817	IPP1	-0.0178076	0.088931
	P40988	FET4	0.534206	0.855715			P18963	IRA1	0.315395	0.351385
	P43561	FET5	0.108693	0.222574			P19158	IRA2	1.08448	1.11703
	P39521	FHL1	-0.354884	0.263774			Q06554	IRC20	-0.362401	0.744902
	P45976	FIP1	-0.372612	1.16267			Q04772	IRC21	0.325138	0.479005
	P40515	FIS1	0.103175	0.383053			P40006	IRC22	0.0962429	0.208578
	P40466	FKH1	-0.488613	0.260556			P40580	IRC24	0.232749	0.380172
	P38631	FKS1	0.10334	0.643902			Q07951	IRC25	0.198563	0.36439
	P53121	FLC3	-0.0841096	0.293098			P32361	IRE1	1.01449	0.378147
	P40491	FMC1	-0.323628	0.418346			P40541	IRR1	0.0633634	0.0768931
	P40098	FMP10	-0.211222	0.582266			Q12425	ISA2	0.532545	0.05995
	Q08023	FMP25	-0.137409	0.13886			P40015	ISC1	0.455901	1.28595
	Q06179	FMP27	0.525208	0.714635			Q6Q560	ISD11	0.359528	0.388224
	Q02883	FMP30	-0.606449	1.08822			P48526	ISM1	-0.506369	0.891518
	P43557	FMP32	1.65949	0.615051			P53843	IST1	0.414546	0.60048
	P53889	FMP41	-0.0472717	0.0685021			P38250	IST2	0.266935	1.19028
	Q04991	FMP42	-0.247295	0.624868			P40565	IST3	-0.468325	0.276503
	P40008	FMP52	0.0363948	0.0910499			P38144	ISW1	0.511026	1.39663
	O13329	FOB1	-0.593888	0.686799			Q08773	ISW2	0.375055	1.32036
	P51601	FOL2	-0.0453574	0.0808037			P53125	ITC1	0.0313816	0.0667738
	P53739	FPK1	1.52955	0.350485			P30605	ITR1	-0.152336	0.262282
	P20081	FPR1	0.273127	0.406731			Q04934	IVY1	0.376638	0.761554
	Q06205	FPR4	-0.447421	1.05072			P33417	IXR1	-0.291167	0.361389
	P23900	FPS1	0.432475	0.858377			P53193	JAC1	0.49031	0.463122
	P53082	BOL2	-0.114592	0.17343			Q06214	JIP5	-0.90266	1.16562
	Q06389	FRQ1	0.497285	0.938507			P53863	JJJ1	0.284841	0.272533
	P15624	FRS1	-0.0889098	0.475221			P40206	JLP2	0.16368	0.385714
	P15625	FRS2	-0.115297	0.454867			P47135	JSN1	0.484783	1.38591
	Q12029	FSF1	-0.0350742	0.0691941			P36132	KAE1	0.0298112	0.0367533
	P38777	FSH1	-0.0460459	0.255114			P38217	KAP104	-0.0945352	0.226286
	Q05015	FSH2	0.625137	1.15885			P53067	KAP114	0.075407	0.279721
	Q99369	FSH3	1.47261	0.66759			Q02932	KAP120	0.140972	0.419478
	P08417	FUM1	0.199762	1.27754			Q06142	KAP95	0.156515	1.05178
	P18411	FUN14	0.373907	0.361039			Q12494	KCS1	-1.04736	0.778514
	P31381	FUN26	0.803086	0.538429			P38853	KEL1	-0.0516866	0.104835
	P31380	FUN30	-0.327531	0.777111			P35844	KES1	0.100967	0.341581
	P40492	FYV10	0.914408	0.905651			P09620	KEX1	-0.132058	0.347584
	P46949	FYV8	0.596767	1.06403			P13134	KEX2	0.0557658	0.0291541
	P32805	FZF1	0.203522	0.299749			P38692	KIC1	0.781896	0.595946
	P38297	FZO1	-0.3535	0.556739			P13186	KIN2	-0.275503	1.04707
	P39012	GAA1	0.415223	1.29777			Q01919	KIN4	-0.945874	0.773518
	P19659	GAL11	0.188726	0.362159			P38873	KOG1	0.239627	0.391109
	P28007	GAR1	-0.203252	0.770213			P27809	KRE2	0.52568	1.35629
[truncated: 1,666 more rows]

## Sheet: Fig. 2b
	Figure 2b. Number of differentially expressed proteins upon DTT treatment, tunicamycin treatment, or both (shared hits).
	DTT only	496
	Tm only	290
	DTT and Tm (shared hits)	847
	DTT total	1343
	Tm total	1137
	all proteins	1633

## Sheet: Fig. 2c
	Figure 2c. Abundance changes upon DTT or tunicamycin treatment (in log2 fold change).
	Protein ID(s)	Gene name(s)	DTT/control	tunicamycin/control
	P53909	AAH1	-0.790842	-1.15005
	P32357	AAR2	1.44509	1.80689
	Q08641	ABP140	0.358096	0.495
	P31787	ACB1	1.26405	1.34402
	P39533	ACO2	-0.994672	-0.69625
	Q03233	ADD37	3.82865	3.88787
	P36040	ADD66	1.48374	0.760845
	P54113	ADE16	0.781532	0.755774
	P38972	ADE6	-0.36751	-0.657036
	P10127	ADH4	3.44846	4.98398
	P07248	ADR1	3.74414	5.31859
	P32317	AFG1	0.371512	0.54348
	P43567	AGX1	2.15809	3.40709
	P23180	AIM17	1.14824	1.80978
	P46680	AIP1	0.925889	0.826993
	P47019	ALB1	-1.49833	-2.23815
	P47771	ALD2	2.93868	2.77317
	P53730	ALG12	1.13142	1.53927
	P43636	ALG2	0.576284	0.862185
	P52893	ALT1	0.338921	0.644213
	P22855	AMS1	4.21917	4.89081
	P14904	APE1	1.6315	1.43069
	P32454	APE2	0.373243	0.485039
	Q12028	APL4	0.65165	0.673147
	P36973	APT2	-0.447225	-0.948609
	P38115	ARA1	1.23383	1.14527
	P53731	ARC35	0.380978	0.494827
	P38328	ARC40	0.532814	0.543431
	P53629	ARE2	0.727533	1.16084
	P22768	ARG1	-0.733773	-0.897307
	P05150	ARG3	-0.703417	-1.11533
	P04076	ARG4	-0.427614	-0.424768
	Q01217	ARG5,6	-0.716118	-0.599325
	P18544	ARG8	-0.694886	-0.68678
	P53111	ARI1	1.14591	1.35166
	Q02804	ARL3	0.58234	0.589502
	P08566	ARO1	-0.421795	-0.610037
	Q06408	ARO10	3.81909	4.61949
	P32449	ARO4	-0.345978	-0.660842
	P38840	ARO9	0.893161	1.34912
	P32381	ARP2	0.621115	0.88655
	P47117	ARP3	0.478569	0.581495
	Q03862	ARX1	-0.657967	-1.08775
	P38011	ASC1	-0.670592	-0.769529
	P48361	ASK10	1.62678	1.89142
	P16639	ATE1	1.74477	1.48496
	P53104	ATG1	1.17934	0.834966
	P25641	ATG15	1.70439	2.06422
	P43601	ATG18	0.897134	0.962025
	P35193	ATG19	3.02228	2.91074
	P40344	ATG3	2.84216	1.56705
	P38182	ATG8	2.13132	3.54778
	Q08236	AVO1	-0.898722	-1.40099
	P38928	AXL2	3.59141	3.85045
	P12630	BAR1	3.07026	2.83842
	P47176	BAT2	1.2361	0.59597
	P38772	BCD1	-0.573392	-1.34084
	P07278	BCY1	0.537824	0.619955
	P39011	BEM4	1.07313	0.713722
	P20133	BET2	0.917987	0.875285
	Q00618	BET4	0.906558	0.965926
	P38934	BFR1	0.590388	1.25645
	Q06631	BFR2	-0.437526	-0.768781
	P15703	BGL2	1.56986	1.78602
	P32451	BIO2	-1.50385	-1.22344
	Q08965	BMS1	-0.432016	-0.899162
	P47039	BNA3	0.431768	1.2014
	Q05979	BNA5	1.11271	1.29953
	Q08004	BUD20	-2.90112	-4.27569
	Q04347	BUD22	-0.61997	-0.911099
	P43568	CAK1	2.13886	1.42467
	P07991	CAR2	1.43183	1.44799
	P41735	CAT5	1.55898	1.38984
	P33322	CBF5	-0.408225	-0.599994
	P53894	CBK1	0.81347	0.632026
	P14905	CBS2	-6.89547	-6.86168
	P37366	CCL1	0.587524	0.638843
	P06101	CDC37	0.852636	0.907137
	P25694	CDC48	0.434202	0.605804
	Q12018	CDC53	0.622686	0.743562
	P26637	CDC60	-0.248226	-0.477627
	P22516	CHL1	-4.55814	-4.64257
	P08004	CHS1	0.597182	0.836208
	P38843	CHS7	2.49239	2.55199
	P38779	CIC1	-0.732618	-0.882549
	P47001	CIS3	3.52363	1.77955
	Q08685	CLP1	1.25069	1.32288
	P22517	CMK2	3.77601	3.39444
	P14747	CMP2	0.501812	0.92134
	Q07897	CMS1	-0.566537	-0.528776
	P25296	CNB1	0.77991	0.767178
	P53622	COP1	0.385197	0.390495
	P27680	COQ3	2.12982	2.08306
	O13525	COQ4	0.96694	1.3378
	P53318	COQ6	1.61261	2.16369
	P53822;P40587	COS1	3.41443	3.07727
	P53344	COS6	3.48823	3.21859
	Q07788	COS7	3.36117	1.17388
	P38723	COS8	2.39429	2.18409
	P34237	COY1	0.471274	0.598485
	P07258	CPA1	-1.53742	-2.81439
	P14832	CPR1	0.688313	0.729925
	P23285	CPR2	1.85489	2.2193
	P25334	CPR4	3.59798	2.75976
	P27614	CPS1	0.462971	0.537856
	P38892	CRG1	3.21348	4.75967
	P53301	CRH1	2.27757	2.46927
	Q06538	CSC1	1.21084	1.43091
	Q12150	CSF1	-4.03367	-4.01518
	P35206	CSG2	2.17206	1.52911
	P49956	CTF18	0.672302	0.726901
	P49573	CTR1	1.55895	-1.59674
	Q06350	CTS2	1.15916	0.919813
	Q08412	CUE5	0.723966	0.863233
	P32582	CYS4	-0.40737	-0.48159
	P54838	DAK1	0.982329	1.04642
	Q12084	DAS2	-0.543896	-0.794902
	P20447	DBP3	-0.863808	-0.896347
	P36120	DBP7	-0.485027	-0.668269
	Q06218	DBP9	-0.60577	-0.659587
	Q06151	DCS1	1.33644	1.45113
	Q12123	DCS2	0.804478	2.59774
	P40087	DDI1	0.962407	0.847254
	P18899	DDR48	2.62385	2.55609
	P38307	DER1	2.24168	2.58784
	Q05031	DFG5	0.846479	1.76381
	P07807	DFR1	1.09342	1.93339
	P36009	DHR2	-0.776989	-1.5446
	P54005	DIA1	5.61373	4.87333
	P53388	DIP5	-0.71221	-2.53071
	Q12675	DNF2	0.55301	0.552996
	P36037	DOA1	0.597882	0.510252
	P32571	DOA4	1.69819	1.46509
	P38774	DOG1	2.01826	1.87087
	P38773	DOG2	2.9485	3.09948
	P40553	DOT5	0.767777	1.16136
	P14020	DPM1	0.681765	0.973064
	P36152	DRE2	-1.44858	-1.57678
	P32892	DRS1	-0.597948	-0.762087
	P53095	DSD1	0.881061	1.043
	P43616	DUG1	0.898574	1.0602
	P53759	DUS1	-0.620846	-1.84194
	Q06053	DUS3	-0.681795	-1.21845
	P36049	EBP2	-0.563799	-0.687833
	P39715	ECM1	-0.618452	-1.10658
	Q04217	ECM16	-0.513874	-0.580582
	P38167	ECM21	2.43602	2.76285
	P47144	ECM27	2.15947	1.51783
	P38122	ECM31	0.861703	1.19005
	Q05902	ECM38	2.71924	4.92763
	P36156	ECM4	1.81833	2.57771
	Q3E705	EFG1	-0.458207	-0.761626
	Q05050	EIS1	-0.577923	-0.660854
	Q03764	EKI1	0.938233	-0.659946
	P42935	ELP2	-0.385612	-0.648616
	Q04409	EMI2	1.97806	2.09808
	P32803	EMP24	0.373001	0.871465
	Q12396	EMP46	2.69267	3.43977
	P13587	ENA1	-4.74396	-4.18523
	P00924	ENO1	1.32993	1.89859
	P38333	ENP1	-0.570856	-0.748165
	P48234	ENP2	-0.668325	-0.722121
	Q04660	ERB1	-0.577422	-0.764589
	P32476	ERG1	-2.25676	-0.997723
	P41338	ERG10	0.574001	0.568565
	P10614	ERG11	-0.383043	-0.451464
	P43613	ERJ5	0.974061	1.40614
	Q03103	ERO1	2.91681	3.10419
	P39704	ERP2	1.50229	1.03312
	P53337	ERV29	1.27359	1.58659
	Q03661	ESC1	3.94449	4.69275
	Q06344	ESF1	-0.396003	-0.573448
	P38071	ETR1	0.381641	0.77329
	P32474	EUG1	1.97704	2.10687
	P23776	EXG1	4.94805	4.24719
	P52911	EXG2	1.41591	1.70758
	P19658	EXO70	0.752411	0.695487
	P39002	FAA3	-0.870397	-1.26537
	P40546	FAF1	-2.67749	-1.75781
	Q12099	FAL1	-0.831314	-0.833478
	P32604	FBP26	1.04762	1.28835
	P40039	FCY21	0.801636	1.54421
	Q03034	FDC1	1.14798	0.891381
	Q08967	FLC1	2.49311	3.24391
	P39719	FLC2	0.538654	1.42755
	Q03778	FMN1	1.35453	2.09041
	P36141	FMP46	0.56461	1.45966
	P50264	FMS1	2.9086	1.96606
	Q12676	FOL3	1.72996	1.67678
	P32472	FPR2	0.75163	1.11646
	Q07825	FRA1	0.589274	0.599009
	P32614	FRD1	1.24837	0.652922
	P32791	FRE1	1.41524	-0.807187
	P40088	FTR1	-1.19043	-1.59486
	P38196	FUI1	-1.34718	-1.96058
	P18562	FUR1	-0.49418	-0.755096
	Q12247	FYV7	-1.60475	-1.21204
	Q04792	GAD1	3.01343	2.831
	P19145	GAP1	-1.13687	-1.05715
	P25555	GBP2	-0.460168	-0.469689
	P32481	GCD11	-0.364479	-0.531034
	P14065	GCY1	1.12358	1.2291
	Q02979	GDE1	2.17375	2.83974
	P07262	GDH1	-0.61472	-0.392428
	P33327	GDH2	3.59182	4.32863
	P39958	GDI1	0.858994	0.984081
	Q12154	GET3	1.08911	0.799865
	P14742	GFA1	1.5961	1.92449
	Q06336	GGA1	2.73494	2.81405
	P40208	GID8	1.70458	1.4295
	P41818	GLC8	0.6779	0.860739
	P17709	GLK1	2.33156	2.75353
	P13188	GLN4	-0.394992	-0.462807
	P50107	GLO1	1.82657	0.947866
	Q05584	GLO2	0.547192	0.470406
	Q12680	GLT1	-0.940583	-0.60464
	P37303	GLY1	-0.492446	-0.73875
	P53839	GOR1	1.23631	1.89651
	P10823	GPA2	2.10352	2.35723
	Q00055	GPD1	1.32087	1.65683
	P23797	GPI12	1.24248	1.35141
	P38875	GPI16	0.674562	1.23575
	Q04080	GPI17	0.836448	0.917933
	Q12008	GPM2	2.79782	3.30167
	P40106	GPP2	1.13757	1.54916
	Q12068	GRE2	1.27866	0.976059
	P38715	GRE3	1.45298	1.74149
	Q04410	GRH1	0.541154	0.68004
	P25373	GRX1	1.51702	1.5936
	Q03835	GRX3	0.792998	0.573906
	P40989	GSC2	6.03022	6.28803
	P32836	GSP2	2.1458	2.22387
	Q04924	GTB1	1.18239	1.55468
	P40582	GTT1	0.416422	0.713507
	P38625	GUA1	-0.524267	-0.765949
	P32191	GUT2	-0.724815	2.28722
	Q08484	GYP1	1.92395	0.972577
	Q12344	GYP5	1.55088	1.6596
	P48365	GYP7	3.66412	3.11686
	P38970	HAL5	0.707183	0.663371
	Q03532	HAS1	-0.597889	-0.793379
	P20448	HCA4	-0.787095	-1.10838
	P34243	HCS1	0.659058	0.648783
	P32347	HEM12	0.575188	0.746214
	Q12276	HER1	2.96569	2.7784
	Q04458	HFD1	0.852097	1.57601
	P53551	HHO1	-0.543144	-0.483456
	P00498	HIS1	-0.339081	-0.495243
	P00815	HIS4	-0.561804	-0.839458
	P48353	HLJ1	0.690645	0.68288
	P38074	HMT1	-0.38291	-0.589497
	P13663	HOM2	-0.362188	-0.572894
	Q04178	HPT1	-0.546797	-0.851786
	Q05787	HRD3	2.10634	2.60603
	Q05905	HRI1	0.770006	0.61697
	P10961	HSF1	1.13886	1.14149
	P34244	HSL1	1.7989	1.51352
	P31539	HSP104	1.44873	1.32424
	P15992	HSP26	4.06297	4.57054
	Q12329	HSP42	3.2289	3.58233
	P33416	HSP78	1.06846	1.21107
	P02829	HSP82	1.20321	0.930357
	P53119	HUL5	1.49461	1.09941
	P04807	HXK2	0.669908	0.455799
	P32466	HXT3	-0.741276	-1.23755
	P32467	HXT4	-1.7817	-1.56234
	P39004;P39003	HXT7;HXT6	-1.47117	-3.02862
	P40154	IES2	0.922162	0.616134
	P53897	IGO1	0.966426	1.18138
	P47042	IKS1	2.44086	1.92319
	P47031	IML2	0.522106	1.3908
	P32899	IMP3	-0.557013	-0.752469
	P53941	IMP4	-0.631571	-0.722948
	P01097	INH1	-0.785022	0.64083
	P11986	INO1	3.44077	5.24781
	P50942	INP52	1.51736	1.54474
	Q12072	IOC2	0.896501	0.965738
	P53877	IPI3	-0.61111	-0.7257
	P43615	IRC6	1.33249	0.833293
	Q99312	ISN1	1.88467	2.04006
	Q03419	IZH1	-1.17636	-1.38801
	P40358	JEM1	3.06933	3.86777
	P40069	KAP123	-0.387213	-0.634731
	P16474	KAR2	1.99988	2.44034
	P13185	KIN1	1.05487	1.1209
	P53914	KRE33	-0.40546	-0.536294
	P22023	KRE5	1.06517	1.44056
	P27810	KTR1	1.48126	1.7379
	P38131	KTR4	1.24525	1.37912
	P40367	LAS21	1.02737	1.01188
	Q06147	LCB5	1.09951	1.73346
	Q08045	LCL2	1.39644	2.03681
	Q12502	LDB19	1.69598	2.02837
	P38139	LDH1	1.99524	1.97428
	P36016	LHS1	1.26909	1.57338
	P38878	LNP1	0.493141	0.539702
	Q06508	LOA1	0.639435	0.833895
	P40345	LRO1	0.621438	0.545185
	P53312	LSC2	1.06021	1.98671
	P47093	LSM8	1.49414	2.20061
	P41318	LST8	1.03357	1.35916
	P07702	LYS2	-0.358294	-0.669411
	P49367	LYS4	-0.715277	-0.536057
	P36013	MAE1	-0.739485	-0.81486
	P22134	MAG1	2.73459	1.47933
	Q06436	MAG2	1.31173	0.808591
	P10962	MAK16	-0.794088	-0.899531
	Q12176	MAK21	-0.598872	-0.734074
	P38112	MAK5	-0.53234	-0.742516
	Q08601	MCA1	0.962585	0.695265
	P36051	MCD4	2.52111	2.91984
	P24279	MCM3	-0.420168	-0.610786
	P29496	MCM5	-0.351068	-0.549486
	P38132	MCM7	-0.718579	-1.33427
	Q12283	MCT1	1.71298	1.79583
	P53258	MDR1	1.27626	1.37215
	Q12343	MED4	1.16479	1.0938
	P00958	MES1	-0.331792	-0.506255
	Q02196	MET14	1.78785	2.29167
	P05694	MET6	-0.774164	-0.737087
	P25573	MGR1	0.557077	0.838617
	P40151	MGS1	2.06285	2.34459
	P43638	MHP1	1.06923	1.10217
	Q06580	MLC2	-0.954144	-2.48902
	P53152	MMS2	0.76641	0.791977
	P36044	MNN4	2.24772	4.1467
	P35724	MNR2	2.42087	2.06249
	P07884-2;P07884	MOD5	1.30278	1.50981
	P48563	MON2	0.678738	0.545815
	Q12404	MPD1	1.59454	1.92925
	Q99316	MPD2	0.466606	1.014
	P47083	MPP10	-0.761456	-0.807081
	P39016	MPT5	3.44323	2.96468
	Q06106	MRD1	-0.844246	-1.17363
	Q06815	MRL1	1.55036	1.95511
	P35719	MRP8	1.1183	1.41601
	P33201	MRT4	-0.373131	-0.557116
	P48566	MSB3	2.74917	3.11587
	P28737	MSP1	1.60237	1.64418
	P47047	MTR4	-0.440889	-0.601298
	Q02866	MUK1	1.69861	1.77826
	P40959	MVP1	0.610413	0.528509
	P08964	MYO1	-0.91076	-2.09031
	Q02931	NAN1	-0.513711	-0.741423
	P40555	NAS2	2.94623	3.03668
	P50086	NAS6	0.629989	0.764996
	Q12374	NCA2	0.631205	0.824719
	Q12200	NCR1	4.78119	4.25531
	P32340	NDI1	-0.392331	0.816964
	P40527	NEO1	0.567285	0.685187
	Q08972	NEW1	-0.324733	-0.559448
	Q99271	NHA1	0.782609	1.38184
	P32495	NHP2	-0.600103	-0.545249
	P53081	NIF3	0.32111	0.364892
	P32497	NIP1	-0.418994	-0.476569
	Q08962	NIP7	-0.573492	-0.646411
	P49954	NIT3	0.53886	0.471591
	Q06178	NMA1	0.569354	0.501149
	P53204	NMA2	0.907155	1.05563
	P38861	NMD3	-0.556985	-0.752109
	Q08444	NOB1	-0.766752	-0.863972
	Q06512	NOC4	-0.547715	-0.837948
	Q02892	NOG1	-1.03896	-1.08518
	P53742	NOG2	-0.862813	-1.43293
	P15646	NOP1	-0.645381	-0.642608
	Q08208	NOP12	-0.749246	-0.880951
	P53883	NOP13	-0.777623	-0.940493
	Q99207	NOP14	-0.607694	-0.811055
	P53927	NOP15	-0.736179	-0.830582
	P40991	NOP2	-0.431213	-0.606583
	P37838	NOP4	-1.18533	-1.70492
	Q12080	NOP53	-0.688043	-1.01164
	Q12460	NOP56	-0.471643	-0.55232
	Q12499	NOP58	-0.414152	-0.573228
	P53261	NOP7	-0.552546	-0.820981
	P47077	NOP9	-0.517785	-0.457591
	P33755	NPL4	0.986557	0.756733
	P39923	NPR2	1.56674	1.37458
	P39683	NPT1	0.67303	0.489058
	P53228	NQM1	2.43206	3.12461
	P40078	NSA2	-2.59958	-1.66548
	P27476	NSR1	-0.694304	-0.765277
	P40354	NTA1	2.00553	1.27183
	P32356	NTH1	2.17752	2.50015
	P40010	NUG1	-0.68035	-0.874554
	Q12066	NUR1	2.00088	2.1909
	Q12063	NUS1	1.30047	1.73238
	Q12255	NYV1	0.605266	0.711713
	P50946	OCA1	0.56885	0.482208
	P31755	OCH1	2.47987	2.07438
	P53298	OKP1	1.81682	1.15972
	P21147	OLE1	-0.65136	-0.717444
	Q08202	OPI10	2.26607	1.45101
	Q06810	OPY2	2.24444	2.26632
	Q06144	ORM2	1.66124	2.59436
	Q02201	OSH6	0.707415	1.0948
	Q92316	OST5	-0.500141	-2.62809
	P43611	OSW7	0.720976	1.24406
	Q03558	OYE2	1.80473	1.40463
	P04147	PAB1	-0.343859	-0.445246
	P32567	PAH1	1.48844	1.37277
	P01094	PAI3	1.04136	1.37823
	Q05518	PAL1	0.668543	0.605612
	P37304	PAM1	0.618155	0.622269
	P38787	PAN5	0.592588	0.558365
	Q05778	PBA1	0.995447	0.828471
	P0CT04	PBI2	1.44396	2.1853
	P08018	PBS2	0.452588	0.603456
	P39081	PCF11	0.900966	0.77845
	P40038	PCL6	1.58345	0.874184
	P38137	PCS60	0.740991	1.3698
	P06169	PDC1	-0.378325	-0.393931
	P22434	PDE1	1.37078	1.11623
	P17967	PDI1	1.52423	2.16662
	P32319	PEP1	0.60877	0.940113
	P32854	PEP12	3.32488	3.23758
	P07267	PEP4	1.57895	1.38586
	P40335	PEP8	0.739768	1.21384
	P10834	PET54	2.00476	2.21211
	Q06169	PEX30	1.02809	1.34467
	P07274	PFY1	0.516022	0.673308
	Q08959	PGC1	1.0363	0.838252
	P37012	PGM2	1.24434	1.35083
	P11491	PHO8	0.611294	1.11543
	Q06449	PIN3	2.09296	1.80403
	P39105	PLB1	4.1236	4.72748
	Q08108	PLB3	4.28805	4.11359
	P05030;P19657	PMA1;PMA2	-0.402462	-0.569208
	P38929	PMC1	4.58244	4.19491
	P29952	PMI40	1.09423	1.37675
	P33775	PMT1	0.495273	1.00088
	P31382	PMT2	0.464158	0.653491
	P47190	PMT3	2.20896	2.45982
	P53184	PNC1	1.48052	1.726
	Q99216	PNO1	-1.34004	-1.72574
	P25576	POF1	2.06298	2.42431
	Q04081	PPM1	1.29346	1.76637
	Q08282	PPM2	-1.63493	-1.59315
	P26570	PPZ1	0.513919	0.728318
	P09232	PRB1	2.5591	3.32602
	P00729	PRC1	1.42604	1.86792
	P25375	PRD1	0.829489	0.687515
	P38624	PRE3	0.757565	0.600047
	P23724	PRE7	0.702457	0.542351
	P23639	PRE8	0.534161	0.480731
	P23638	PRE9	0.426734	0.51596
	P40494	PRK1	0.684275	0.680529
	P40476	PRM5	4.66347	2.02287
	P53174	PRM8	2.3649	2.542
	Q07350	PRP11	-1.37647	-2.71243
	P20053	PRP4	2.22936	2.07788
	P38689	PRS3	-0.355481	-0.477566
	P34227	PRX1	1.25711	2.05511
	P36110	PRY2	7.66589	3.90075
	Q12355	PST1	1.98491	3.39708
	Q12335	PST2	0.671813	0.849238
	P35182	PTC1	1.23425	1.26951
	P39966	PTC2	-0.600447	-0.470083
	P47116	PTK2	3.37807	3.39608
	P25044	PTP1	0.988874	0.881805
	P29461	PTP2	1.35744	1.30963
	P32901	PTR2	0.722356	-1.3123
	Q06991	PUN1	1.69857	2.53893
	P25635	PWP2	-0.50602	-0.618656
	P53335	PXR1	-1.22536	-1.39075
	P52489	PYK2	4.21637	4.91508
	P07257	QCR2	-0.445079	0.46162
	P38795	QNS1	0.397945	0.530481
	P25454	RAD51	-2.16171	-1.51505
	P11938	RAP1	-0.283623	-0.391323
	P01119	RAS1	-0.397313	-1.20005
	P47104	RAV1	2.6536	2.14803
	Q03956	RAV2	1.99907	1.48144
	P25332	RBK1	0.576414	0.865419
	P36054	RCN1	3.38292	3.2547
	Q12044	RCN2	2.03064	1.77396
	Q12305	RDL1	1.10447	1.2346
	P38344	REI1	-0.995039	-1.47266
	P35196	RER2	1.05277	1.33647
	Q08237	REX4	-0.950381	-1.2776
	P38066	RIB1	0.392975	0.563332
	Q12033	RIM20	2.38083	1.04606
	Q12189	RKI1	-0.562437	-0.76686
	Q12495	RLF2	-0.844447	-0.701178
	Q07915	RLP24	-1.46231	-0.899715
	P40693	RLP7	-1.24383	-1.23591
	P21524	RNR1	-1.91425	-1.83557
	Q02933	RNY1	2.54193	3.27963
	P45818	ROK1	-0.615695	-0.72447
	P38138	ROT2	0.771004	1.03957
	Q04847	ROY1	1.89263	1.8153
	P22138	RPA135	-0.35952	-0.783298
	P10964	RPA190	-0.45731	-0.735546
	Q01080	RPA49	-0.428068	-0.791412
	P32910	RPC34	-0.556583	-0.574464
	P07703	RPC40	-0.49512	-0.719309
	P38805	RPF1	-1.14106	-1.36535
	P36160	RPF2	-0.459556	-0.881158
	P38249	RPG1	-0.489997	-0.563563
	P41805	RPL10	-1.03802	-0.698099
	P38754;P36105	RPL14B;RPL14A	-0.854094	-0.625716
	P05748	RPL15A	-0.99301	-0.517578
	P26784	RPL16A	-1.03754	-0.658983
	P26785	RPL16B	-0.963162	-0.412938
	P46990	RPL17B	-0.833926	-0.555787
	P0CX83;P0CX82	RPL19B;RPL19A	-0.995928	-0.523871
	P0CX44;P0CX43	RPL1B;RPL1A	-0.876007	-0.585172
	P56628	RPL22B	-0.90296	-1.16891
	P04449	RPL24A	-1.27958	-1.27169
	P04456	RPL25	-0.884825	-0.539972
	P02406	RPL28	-0.836334	-0.456518
	P0CX46;P0CX45	RPL2B;RPL2A	-0.81875	-0.600145
	P14126	RPL3	-0.88767	-0.639973
	P14120	RPL30	-0.83856	-0.46832
	P0C2H8	RPL31A	-0.861877	-0.601384
	P41056	RPL33B	-0.679651	-0.734022
	P87262;P40525	RPL34A;RPL34B	-1.43499	-0.68417
	O14455	RPL36B	-1.08715	-0.549997
	P51402	RPL37B	-1.02802	-0.674079
	P49167	RPL38	-1.07105	-0.575109
	P10664	RPL4A	-0.884691	-0.695765
	P26321	RPL5	-0.790405	-0.935618
	P29453	RPL8B	-0.808065	-0.708574
	P05738	RPL9A	-0.910924	-0.779055
	P38764	RPN1	0.581006	0.429817
	P38886	RPN10	0.753365	0.398705
	P32496	RPN12	0.479557	0.489501
	Q12377	RPN6	0.653177	0.547989
	Q04062	RPN9	0.601568	0.613127
	P13433	RPO41	-4.43606	-4.17446
	P05317	RPP0	-0.769995	-0.520285
	P02400	RPP2B	-1.09712	-0.724614
	P46654	RPS0B	-0.45863	-0.873751
	P0CX48;P0CX47	RPS11B;RPS11A	-1.1866	-0.908677
	P39516	RPS14B	-0.797789	-0.56265
	Q01855	RPS15	-0.965252	-0.669819
	P14127;P02407	RPS17B;RPS17A	-0.889055	-0.679279
	P0CX56;P0CX55	RPS18B;RPS18A	-0.756186	-0.658298
	P07281;P07280	RPS19B;RPS19A	-0.877783	-0.764111
	P33442	RPS1A	-0.590969	-0.488798
	P25443	RPS2	-0.605649	-0.48654
	P38701	RPS20	-0.97721	-0.702293
	P0C0V8	RPS21A	-0.627958	-0.801207
	P38711;P35997	RPS27B;RPS27A	-0.777101	-0.691305
	P0CX36;P0CX35	RPS4B;RPS4A	-0.741398	-0.565385
	P0CX38;P0CX37	RPS6B;RPS6A	-0.908844	-0.804292
	P26786	RPS7A	-0.677848	-0.553084
	P48164	RPS7B	-0.924148	-0.743589
	P33299	RPT1	0.46557	0.407105
	P40327	RPT2	0.720716	0.44848
	P33297	RPT5	0.74471	0.485299
	Q01939	RPT6	0.573256	0.471091
	Q04225	RRB1	-0.390666	-0.713891
	P40454	RRD1	1.41008	1.28288
	Q12754	RRP12	-0.482942	-0.61349
	P36080	RRP14	-0.67669	-0.587971
	Q06511	RRP15	-0.72036	-0.753991
	Q12481	RRP36	-1.22411	-1.73033
	Q05022	RRP5	-0.696878	-0.78891
	P38961	RRP8	-0.53825	-0.707071
	Q08746	RRS1	-0.685019	-0.912109
	P25382	RSA4	-0.566832	-0.584443
	Q04693	RSE1	1.72518	0.981979
	P36056	RSM22	-1.35177	-2.69805
	P13856	RSR1	0.388217	0.571999
	P32608	RTG2	0.609713	0.449353
	Q12100	RTK1	2.01604	2.40322
	P53289	RTS3	3.23385	2.50381
	Q08924	RTT10	-0.398679	-0.811244
	P25343	RVS161	0.606492	0.869149
	P39743	RVS167	0.812227	0.813081
	P32599	SAC6	0.420959	0.404555
	P46946	SAE2	-1.71928	-0.829053
	P38352	SAF1	1.72812	2.19832
	P10659	SAM1	-0.603612	-0.503487
	P19358	SAM2	-0.658745	-0.439536
	Q08986	SAM3	-1.42193	-0.87015
	P53969	SAM50	0.650127	0.931898
	P20606	SAR1	0.658847	0.680408
	Q12136	SAS10	-0.345531	-0.594151
	P25303	SCJ1	0.934452	1.59495
	Q6Q595	SCS22	0.788508	1.09056
	Q04951	SCW10	5.79679	3.48915
	P53313	SDA1	-1.04812	-2.55015
	Q00711	SDH1	-0.470847	0.728654
	P21801	SDH2	-0.796719	0.832589
	P37298	SDH4	-1.73716	0.948247
	Q08230	SDH5	0.573942	0.677164
	Q3E785	SDH6	1.85075	2.45423
	P36047	SDS22	0.861228	0.868688
	P38314	SDS24	2.73509	2.29379
	P11655	SEC12	0.964847	1.11873
	Q04491	SEC13	0.714944	0.50507
	P24280	SEC14	0.499077	0.314757
	P48415	SEC16	0.515458	0.474826
	P32602	SEC17	0.829403	1.05588
	P18759	SEC18	0.911608	0.780045
	P17065	SEC2	1.35735	1.00981
	P32074	SEC21	0.441786	0.597657
	P15303	SEC23	0.429712	0.550847
	P40482	SEC24	0.602322	0.647282
	P41810	SEC26	0.55131	0.426662
	P38968	SEC31	0.294835	0.278149
	P32844	SEC6	1.56677	1.436
	P14906	SEC63	0.673929	0.810592
	Q01590	SED5	0.723315	0.483149
	P46995	SET2	-0.534183	-0.793269
	P53953	SFB2	1.17911	1.31227
	P38810	SFB3	0.738962	0.731179
	Q06132	SGD1	-0.643965	-1.30341
	P51534	SHE4	2.76137	2.20974
	P37291	SHM2	-0.458282	-0.412102
	P40073	SHO1	0.977318	0.940705
	Q08199	SIL1	3.47941	3.9464
	P40472	SIM1	4.24761	1.72024
	Q00772	SLT2	1.64757	1.67262
	P53251	SLX9	-0.862692	-1.666
	P22213	SLY1	0.817763	0.702266
	P22215	SLY41	1.63899	1.53233
	P53720	SMM1	-0.425109	-0.425325
	P32909	SMY2	-0.280313	-0.652707
	P14359	SNA3	2.17816	1.1736
	Q08826	SNX3	0.717976	0.560157
	P47057	SNX4	1.8492	1.92656
	Q04053	SNX41	1.488	0.794076
	P33750	SOF1	-0.487283	-0.669833
	P37262	SOL2	0.810297	0.609314
	P25582	SPB1	-0.481612	-0.821747
	Q04969	SPC2	0.634863	0.856228
	P08432	SPE1	-1.43756	-1.90747
	P39986	SPF1	0.584951	0.879273
	Q03707	SRC1	0.87745	1.19876
	P38163	SRO77	-1.51202	-1.82386
	P25567	SRO9	-0.405144	-0.914106
	P32583	SRP40	-1.10791	-1.48836
	P17555	SRV2	0.516285	0.598634
	P10591	SSA1	1.26494	1.03295
	P22202	SSA4	4.87609	3.28035
	P11484	SSB1	-0.502403	-0.537407
	P32590	SSE2	3.3508	4.09763
	Q12427	STB3	1.06554	0.938588
	P23561	STE11	1.85565	1.49412
	P33894	STE13	3.55643	3.30118
	D6VTK4	STE2	-0.804919	-3.89797
	P01098	STF1	1.23635	2.5342
	P16965	STF2	3.84787	5.0906
	P39015	STM1	-0.573746	-0.531939
	P37296	STV1	0.500354	1.00163
	P54000	SUB1	0.981717	1.4804
	P33300	SUR1	2.30275	3.81061
	P54003	SUR7	-0.775234	-1.34343
	Q06677	SWA2	2.88203	2.63822
	P35845	SWH1	0.593493	0.595151
	P47058	TAD2	-0.611909	-1.29021
	P38085	TAT1	-0.834415	-0.974171
	P40045	TDA2	0.679675	1.36272
	P00360	TDH1	3.79752	3.63569
	P00358	TDH2	0.967261	0.69331
	P34111	TFC3	1.92655	1.42254
	Q12415	TFC7	0.403419	0.61948
	P14306	TFS1	3.01042	3.23907
	P34163	TGL1	0.664284	0.542416
	Q08224	THI20	4.30045	5.09254
	P41835	THI6	2.65211	2.97177
	P40217	TIF34	-0.304947	-0.517818
	P39935	TIF4631	-0.472551	-0.524137
	P32830	TIM12	-1.04395	1.03055
	Q12199	TIP41	3.26595	2.8242
	P33315	TKL2	-0.923854	-0.750029
	Q08144	TLG2	1.31844	1.15078
	Q08687	TMA16	-0.877167	-1.39688
	Q12513	TMA17	1.46392	2.53281
	Q12000	TMA46	-0.507217	-0.924489
	Q04600	TMA64	0.704226	0.904428
	P32643	TMT1	1.28524	1.42163
	P34219	TOD6	-2.3801	-2.71655
	P35169	TOR1	0.955683	0.830956
	P38288	TOS1	2.12485	2.05364
	P31383	TPD3	0.452072	0.341309
	P17536	TPM1	0.555055	0.854801
	P53283	TPO2	-1.42158	-1.33849
	Q12256	TPO4	1.41268	1.32386
	P36029	TPO5	1.44649	1.80121
	Q00764	TPS1	1.71219	1.55437
	P31688	TPS2	1.02331	1.09764
	P15565-2;P15565	TRM1	-0.490583	-0.573008
	Q12463	TRM11	-0.406832	-0.855455
	P38816	TRR2	1.35697	2.3338
	P22803	TRX2	0.774036	0.654005
	P36159	TRZ1	-0.59462	-1.71878
	P34760	TSA1	1.36835	1.82506
	P38342	TSC10	-1.05056	-2.05721
	P38427	TSL1	0.642958	0.995417
	P36096	TUL1	0.891165	1.71882
	P53250	TWF1	0.898265	1.07975
	P25383	TY2A-C	3.18092	2.30269
	P25384	TY2B-C	1.00086	0.745358
	Q12472	TY2B-DR1	2.70301	2.38356
	Q12501	TY2B-OR2	3.50256	1.3065
	Q08960	TYW1	-0.514466	-0.694218
	P28263	UBC8	3.31538	3.11288
	P53874	UBP10	-0.838125	-1.62895
	P38237	UBP14	0.584646	0.478479
	P50101	UBP15	1.52279	1.49298
	P39944	UBP5	1.94875	1.05917
	Q12229	UBX3	2.3265	2.66211
	P54730	UBX4	0.919845	0.612173
	P53044	UFD1	1.3944	1.37039
	P41834	UFE1	0.778495	0.825965
	P17649	UGA1	1.96014	2.12539
	P38067	UGA2	1.53069	1.69015
	P39547	UIP3	1.48603	1.55073
	P43604	ULI1	4.75971	5.51858
	Q08562	ULS1	-2.44872	-1.97986
	P12887	UNG1	1.34531	0.952239
	P07259	URA2	-0.41068	-0.471439
	P28274	URA7	-0.563636	-0.729813
	P34241	URB1	-0.502501	-0.469762
	Q04179	URH1	2.47604	2.67525
	Q03714	USA1	1.51798	1.30725
	P42945	UTP10	-0.446557	-0.652085
	Q05946	UTP13	-0.353525	-0.61613
	Q04500	UTP14	-0.45708	-0.971834
	P40362	UTP18	-0.254066	-0.664068
	P35194	UTP20	-0.379785	-0.729272
	Q06078	UTP21	-0.583464	-0.786839
	Q12339	UTP23	-0.726828	-0.801142
	P40498	UTP25	-0.473675	-0.745283
	P36144	UTP30	-0.533736	-0.775667
	Q06679	UTP4	-0.468705	-0.712937
	Q02354	UTP6	-0.522851	-0.806855
	P40055	UTP7	-0.521519	-0.552393
	P53276	UTP8	-0.512349	-0.601288
	P38882	UTP9	-0.478264	-0.59785
	P32623	UTR2	-0.619358	-0.819296
	Q06708	VAC14	0.543764	0.746351
	P53950	VAC7	1.83099	1.31884
	P53076	VID30	3.34027	3.53304
	P36017	VPS21	1.04304	1.06205
	Q02767	VPS28	2.06357	1.91292
	P20795	VPS33	0.692296	0.92834
	P34110	VPS35	0.878259	0.961363
	P38932	VPS45	0.947077	0.817935
	Q92331	VPS5	0.877918	0.954263
	Q12071	VPS54	1.03792	0.858974
	P47161	VPS70	1.3047	2.58123
	Q02725	VTC3	2.37041	2.36792
	Q04338	VTI1	0.488064	0.76222
	P53832	WSC2	2.71234	2.52834
	Q12363	WTM1	0.64377	0.80282
	P42826	XKS1	1.24352	1.43145
	P14680	YAK1	1.77856	1.84131
	Q3E756	YBL029C-A	0.896144	1.70159
	O43137	YBR085C-A	1.60292	1.59912
	Q3E7B7	YDL085C-A	1.68894	2.27271
	Q07534	YDL119C	1.61626	0.998804
	Q04925	YDR222W	-1.96947	-1.55714
	Q04170	YDR391C	2.65097	2.8792
	Q04033	YDR415C	1.65959	2.39118
	Q03362	YDR476C	1.29794	1.43399
	P16521	YEF3	-0.579239	-0.678923
	P10356	YER152C	0.520482	0.612489
	P35723	YET1	0.87089	1.33596
	Q04210	YET2	4.80875	6.06657
	P43560	YFL042C	1.03705	1.85336
	P43597	YFR016C	1.02377	1.14834
	P53155	YGL082W	0.585698	0.641285
	P38616	YGP1	2.13896	1.80769
	P39676	YHB1	-0.868917	-0.76052
	P38708	YHR020W	-0.366552	-0.651546
	P38809	YHR097C	3.01263	3.30722
	P38716	YHR112C	1.12869	1.53472
	P38835	YHR131C	-2.98062	-2.85439
	P38841	YHR138C	4.38296	5.46348
	P38870	YHR182W	-4.18733	-3.27642
	P40483	YIL108W	2.11754	3.02813
	P53633	YIP3	0.97832	1.75437
	P36103	YKL023W	0.802935	1.13948
	P33324	YKL091C	1.12526	1.25407
	P36119	YKR023W	0.755739	0.734183
	P36151	YKR070W	0.668341	0.649935
	Q08001	YLR072W	1.7275	1.9045
	Q05948	YLR225C	1.16548	0.987013
	Q06146	YLR257W	0.48625	0.66115
	Q05892	YLR290C	0.79916	1.36724
	Q06137	YLR345W	1.41174	1.98755
	Q03629	YML079W	0.649518	0.630028
	P36010	YNK1	0.640254	1.02951
	Q08157	YOL019W	0.957982	0.680194
	Q3E769	YOL159C-A	1.98927	1.40382
	Q3E824	YOR020W-A	1.34924	1.86785
	P53049	YOR1	3.36923	1.99103
	Q12012	YOR289W	3.6582	4.31412
	Q08909	YOR385W	3.28149	3.51001
	Q99220	YOS9	1.903	2.07501
	Q07688	YPD1	1.10962	1.01291
	P12688	YPK1	0.677675	0.815859
	Q02754	YPL067C	2.56269	2.8395
	Q12152	YPL150W	3.08097	2.69478
	Q08977	YPL260W	0.319854	0.623983
	Q12458	YPR1	1.184	0.765453
	Q06523	YPR148C	0.485664	0.712202
	P32329	YPS1	4.53113	5.07728
	Q12303	YPS3	3.67163	5.53061
	P51996	YPT32	0.498805	0.71957
	P36018	YPT52	0.561806	0.591157
	P32792	YSC83	1.53508	1.86842
	P32793	YSC84	2.97527	3.50752
	Q12024	YTM1	-0.457209	-0.616091
	P32804	ZRT1	-2.03432	-2.16114
	P11412	ZWF1	0.445698	0.56083
	P25577		2.10627	2.47204
	P37263		-0.699883	-1.04287
	P38081		2.55256	2.81459
	P38109		0.638036	1.35205
	P38202		-1.25273	-1.73449
	P38235		1.34692	1.41602
	P38321		2.18606	2.37363
	P40152		1.45485	2.58762
	P40159		1.98681	2.26977
	P40363		0.966843	0.978521
	P40560		2.03858	1.51239
	P42840		1.17356	1.37712
	P47090		2.53747	3.36151
	P47137		1.8789	2.29292
	P48236		1.15915	1.55174
	P50089		3.68173	2.57877
	P53066		0.662614	0.7226
	P53272		2.20082	3.07622
	P53912		1.44681	1.50819
	P53925		0.843497	1.48045
	Q03208		-1.01652	-1.15575
	Q03219		0.787258	0.422243
	Q04299		2.9857	2.92455
	Q04304		3.59793	4.59494
	Q04336		3.10409	3.86032
	Q04371		0.755435	0.754057
	Q04869		2.24121	2.0845
	Q07349		1.22864	2.78756
	Q07551		3.3361	3.33532
	Q07895		1.24213	2.08682
	Q08225		0.995872	0.82715
	Q12198		3.07158	1.74286
	Q12288		2.36654	2.38399
	Q12298		1.29836	1.04572
	Q12331		2.38142	2.2643
	Q99247		1.2449	1.28833

## Sheet: Fig. 2d
	Figure 2d. Direction of change of shared hits and proteins that qualified as hits in only one stress condition (unique hits).
	shared hits					unique hits
		number	%				number	%
	same direction	835	98.6			same direction	691	87.9
	opposite direction	12	1.4			opposite direction	95	12.1
	total	847	100			total	786	100

## Sheet: Fig. 2e
	Figure 2e. Gene ontology term enrichment analysis of DTT- and tunicamycin-treated samples versus control.
				DTT				Tunicamycin
	Gene ontology term	Minimum group size (proteins)		median log2 fold enrichment	Q value	Significance		median log2 fold enrichment	Q value	Significance
	endoplasmic reticulum part	282		0.28	0.0032726	**		0.47	3.97997e-15	***
	ER-associated protein catabolic process	43		0.5	0.000336258	***		0.66	1.4498e-05	***
	cell wall organization or biogenesis	115		0.56	1.40828e-06	***		0.53	5.1436e-07	***
	vacuole	46		0.67	0.00169614	**		0.46	0.00838334	**
	ubiquitin-dependent protein catabolic process	130		0.54	2.85495e-14	***		0.48	3.16101e-10	***
	proteasome complex	35		0.5	0.00145515	**		0.42	0.0345115	*
	structural constituent of ribosome	171		-0.63	6.55404e-52	***		-0.5	5.74235e-31	***
	nucleolus	210		-0.46	6.63072e-50	***		-0.61	1.4565e-54	***
	mitochondrial part	427		-0.11	1.79749e-20	***		0.14	0.492445	NS
	electron transport chain	24		-0.8	4.59304e-07	***		0.3	0.506101	NS
	Significance of shift indicated: NS, not significant; *, FDR<5%; **, FDR<1%; ***, FDR<0.1%

## Sheet: Fig. 3a
	Figure 3a. Principal component analysis (PCA) plot of control and ER stress maps.
	control						DTT						Tunicamycin
	Gene name(s)	Protein ID(s)	Compartment	PC1_Con	PC2_Con		Gene name(s)	Protein ID(s)	Compartment	PC1_DTT	PC2_DTT		Gene name(s)	Protein ID(s)	Compartment	PC1_Tun	PC2_Tun
	AAH1	P53909	cytosol	-0.512859	0.238599		AAH1	P53909	cytosol	-0.950836	0.206771		AAH1	P53909	cytosol	-0.164156	-0.482365
	AAP1	P37898	cytosol	-0.952459	0.613336		AAP1	P37898	cytosol	-1.27614	0.388156		AAP1	P37898	cytosol	-0.67472	-0.433482
	AAT2	P23542	cytosol	0.241576	0.805848		AAT2	P23542	cytosol	0.19097	0.936093		AAT2	P23542	cytosol	1.34085	0.436878
	ACB1	P31787	cytosol	-0.254084	0.545434		ACB1	P31787	cytosol	-0.828314	0.352655		ACB1	P31787	cytosol	0.00259113	0.183042
	ACC1	Q00955	cytosol	1.34837	-0.406564		ACC1	Q00955	cytosol	2.06742	-0.716043		ACC1	Q00955	cytosol	2.90465	-0.897933
	ADE1	P27616	cytosol	-0.56144	0.269199		ADE1	P27616	cytosol	-0.837735	0.281354		ADE1	P27616	cytosol	-0.0461922	-0.253534
	ADE12	P80210	cytosol	1.0271	-0.508737		ADE12	P80210	cytosol	0.689853	-0.318938		ADE12	P80210	cytosol	0.501117	-0.593769
	ADE16	P54113	cytosol	-0.766045	0.231987		ADE16	P54113	cytosol	-0.905443	0.142702		ADE16	P54113	cytosol	-0.40692	-0.662756
	ADE17	P38009	cytosol	-0.622086	0.0966265		ADE17	P38009	cytosol	-0.929643	0.434729		ADE17	P38009	cytosol	-0.220583	-0.722738
	ADE2	P21264	cytosol	-0.413567	-0.185836		ADE2	P21264	cytosol	-0.901021	-0.0758246		ADE2	P21264	cytosol	-0.419193	-0.632015
	ADE4	P04046	cytosol	-0.311295	-0.294703		ADE4	P04046	cytosol	-0.59552	-0.135791		ADE4	P04046	cytosol	-0.419628	-0.647549
	ADE5,7	P07244	cytosol	-0.333939	0.014194		ADE5,7	P07244	cytosol	-0.600438	0.0739595		ADE5,7	P07244	cytosol	-0.179107	-0.689774
	ADE6	P38972	cytosol	-0.444588	0.0869872		ADE6	P38972	cytosol	-0.834849	0.146934		ADE6	P38972	cytosol	-0.30123	-0.586489
	ADE8	P04161	cytosol	0.117243	0.704962		ADE8	P04161	cytosol	-1.39471	0.22251		ADE8	P04161	cytosol	-0.489776	-0.591868
	ADH1	P00330	cytosol	-0.45161	0.0958967		ADH1	P00330	cytosol	-0.892411	0.135031		ADH1	P00330	cytosol	-0.351267	-0.460443
	ADH6	Q04894	cytosol	-0.496432	0.191573		ADH6	Q04894	cytosol	-0.771873	0.200429		ADH6	Q04894	cytosol	-0.234776	-0.43876
	ADK1	P07170	cytosol	-0.405028	-0.0208398		ADK1	P07170	cytosol	-0.94049	0.170332		ADK1	P07170	cytosol	-0.108345	-0.264596
	ADO1	P47143	cytosol	-0.475991	0.284419		ADO1	P47143	cytosol	-0.966878	0.102526		ADO1	P47143	cytosol	-0.298167	-0.344224
	AHA1	Q12449	cytosol	0.503336	-0.329007		AHA1	Q12449	cytosol	-0.234884	-0.015184		AHA1	Q12449	cytosol	0.22248	-0.421801
	AHP1	P38013	cytosol	-0.557532	0.171625		AHP1	P38013	cytosol	-0.879997	0.238765		AHP1	P38013	cytosol	-0.289542	-0.179072
	AIM2	P39721	cytosol	-0.0853877	0.989381		AIM2	P39721	cytosol	-1.01062	0.533565		AIM2	P39721	cytosol	-0.37431	-0.0452614
	ALD6	P54115	cytosol	-0.447369	-0.0114119		ALD6	P54115	cytosol	-0.827029	0.114751		ALD6	P54115	cytosol	-0.378679	-0.782619
	ALT2	P52892	cytosol	3.16891	1.27674		ALT2	P52892	cytosol	-0.119032	0.821264		APA1	P16550	cytosol	-0.322782	-0.391637
	APA1	P16550	cytosol	-0.466162	0.186232		APA1	P16550	cytosol	-0.704656	0.240917		APT1	P49435	cytosol	-0.0804676	-0.545132
	APT1	P49435	cytosol	-0.323533	0.0106319		APT1	P49435	cytosol	-0.629532	0.268567		ARA1	P38115	cytosol	-0.430302	-0.538786
	ARA1	P38115	cytosol	-0.456628	0.665791		ARA1	P38115	cytosol	-0.976035	0.00859543		ARC1	P46672	cytosol	-0.323997	-0.549874
	ARC1	P46672	cytosol	-0.679475	-0.219153		ARC1	P46672	cytosol	-0.843457	0.10827		ARG1	P22768	cytosol	-0.305897	-0.590737
	ARG1	P22768	cytosol	-0.515526	0.0985368		ARG1	P22768	cytosol	-0.836631	0.110216		ARG3	P05150	cytosol	-0.324855	-0.569039
	ARG3	P05150	cytosol	-0.592073	0.0293436		ARG3	P05150	cytosol	-1.05695	0.0812887		ARG4	P04076	cytosol	-0.329505	-0.613021
	ARG4	P04076	cytosol	-0.5286	0.0341973		ARG4	P04076	cytosol	-0.864398	0.0241529		ARI1	P53111	cytosol	-0.235377	-0.244613
	ARI1	P53111	cytosol	-0.701058	0.549228		ARI1	P53111	cytosol	-0.759171	0.314622		ARO1	P08566	cytosol	0.0821905	-0.665567
	ARO1	P08566	cytosol	0.807931	-0.551531		ARO1	P08566	cytosol	0.440566	-0.445917		ARO4	P32449	cytosol	0.29213	-0.409417
	ARO4	P32449	cytosol	-0.229673	0.14473		ARO4	P32449	cytosol	-0.450857	0.22105		ARO7	P32178	cytosol	0.133123	-0.285158
	ARO7	P32178	cytosol	-0.406369	0.290585		ARO7	P32178	cytosol	-0.622477	0.387909		ARO8	P53090	cytosol	-0.359538	-0.544025
	ARO8	P53090	cytosol	-0.498085	0.137395		ARO8	P53090	cytosol	-0.8349	0.0747892		ASN1	P49089	cytosol	-0.307893	-0.619909
	ASN1	P49089	cytosol	-0.390154	0.0788431		ASN1	P49089	cytosol	-0.722978	0.113625		ASN2	P49090	cytosol	-0.434502	-0.50387
	ASN2	P49090	cytosol	-0.333733	0.2041		ASN2	P49090	cytosol	-0.695997	0.153857		ASP1	P38986	cytosol	-0.00153023	-0.76912
	ASP1	P38986	cytosol	-0.718744	-0.183835		ASP1	P38986	cytosol	-0.86793	-0.0173395		BDH1	P39714	cytosol	-0.229523	-0.471232
	BDH1	P39714	cytosol	0.172991	0.0595457		BDH1	P39714	cytosol	-0.570963	0.107741		BMH1	P29311	cytosol	-0.459532	-0.24809
	BMH1	P29311	cytosol	-0.678565	0.301058		BMH1	P29311	cytosol	-0.803817	0.293962		BMH2	P34730	cytosol	-0.456436	-0.223295
	BMH2	P34730	cytosol	-0.791778	0.349992		BMH2	P34730	cytosol	-0.840153	0.167897		BNA1	P47096	cytosol	-0.215766	-0.383173
	BNA1	P47096	cytosol	-0.526484	0.499427		BNA1	P47096	cytosol	-0.655376	0.263245		BPL1	P48445	cytosol	-1.10041	-0.0151655
	BPL1	P48445	cytosol	0.454303	0.113361		BPL1	P48445	cytosol	-0.723681	0.142333		CAB2	P40506	cytosol	-0.0659243	-0.547984
	CAB2	P40506	cytosol	-0.403201	0.310056		CAB2	P40506	cytosol	-0.65127	0.345373		CAF16	P43569	cytosol	-0.912425	-0.588137
	CAF16	P43569	cytosol	-0.371776	0.0940055		CAF16	P43569	cytosol	-1.16203	0.261027		CAF20	P12962	cytosol	1.25411	-0.921644
	CAF20	P12962	cytosol	1.86924	-0.954384		CAF20	P12962	cytosol	0.982977	-0.447844		CAM1	P29547	cytosol	0.201897	-0.85831
	CAM1	P29547	cytosol	0.443854	-0.12932		CAM1	P29547	cytosol	-0.0712704	-0.399186		CAR1	P00812	cytosol	-0.293108	-0.473302
	CAR1	P00812	cytosol	-0.222032	0.0594586		CAR1	P00812	cytosol	-0.615513	0.141295		CCS1	P40202	cytosol	-0.593982	-0.292208
	CCS1	P40202	cytosol	-0.983687	-0.0965846		CCS1	P40202	cytosol	-0.586492	0.336147		CCT2	P39076	cytosol	0.284118	-0.573593
	CCT2	P39076	cytosol	0.635085	-0.51716		CCT2	P39076	cytosol	0.148517	0.0316337		CCT3	P39077	cytosol	0.389435	-0.515407
	CCT3	P39077	cytosol	0.679592	-0.431464		CCT3	P39077	cytosol	-0.0183891	-0.300342		CCT4	P39078	cytosol	0.469633	-0.441574
	CCT4	P39078	cytosol	0.790824	-0.373378		CCT4	P39078	cytosol	0.230185	-0.0843928		CCT5	P40413	cytosol	0.219231	-0.789679
	CCT5	P40413	cytosol	0.512556	-0.595533		CCT5	P40413	cytosol	-0.245608	-0.335536		CCT6	P39079	cytosol	0.567168	-0.802332
	CCT6	P39079	cytosol	0.722098	-0.595233		CCT6	P39079	cytosol	0.0747815	-0.365737		CCT7	P42943	cytosol	0.118727	-0.718614
	CCT7	P42943	cytosol	0.582825	-0.489337		CCT7	P42943	cytosol	-0.25004	-0.498755		CCT8	P47079	cytosol	0.331837	-0.681289
	CCT8	P47079	cytosol	0.701081	-0.39363		CCT8	P47079	cytosol	-0.0144453	-0.272727		CDC19	P00549	cytosol	-0.175295	-0.583117
	CDC19	P00549	cytosol	-0.510732	-0.160305		CDC19	P00549	cytosol	-0.812505	0.0627623		CDC33	P07260	cytosol	1.4162	-0.712918
	CDC33	P07260	cytosol	1.18158	-0.14612		CDC33	P07260	cytosol	1.30309	-0.299912		CDC37	P06101	cytosol	-0.116457	-0.505655
	CDC37	P06101	cytosol	-0.426108	0.205799		CDC37	P06101	cytosol	-0.489878	0.289643		CDC55	Q00362	cytosol	0.778226	-0.777775
	CDC55	Q00362	cytosol	1.06549	-0.736655		CDC55	Q00362	cytosol	1.01937	-0.260855		CDC60	P26637	cytosol	-0.416176	-0.569905
	CDC60	P26637	cytosol	-0.589456	-0.0412679		CDC60	P26637	cytosol	-0.791442	0.0921192		CKI1	P20485	cytosol	-0.482222	-0.330937
	CKI1	P20485	cytosol	-0.519381	0.386402		CKI1	P20485	cytosol	-0.652534	0.0573138		CLU1	Q03690	cytosol	2.31121	-1.23683
	CLU1	Q03690	cytosol	2.2334	-0.974261		CLU1	Q03690	cytosol	2.22488	-1.06487		CNS1	P33313	cytosol	0.745026	-0.29758
	CNS1	P33313	cytosol	1.04422	-0.0656055		CNS1	P33313	cytosol	-0.0980501	0.48788		CPA1	P07258	cytosol	-0.340352	-0.931702
	CPA1	P07258	cytosol	-0.329716	0.0885061		CPA1	P07258	cytosol	-0.654442	0.253347		CPA2	P03965	cytosol	-0.236582	-0.525883
	CPA2	P03965	cytosol	-0.416017	0.108881		CPA2	P03965	cytosol	-0.64007	0.214478		CPR1	P14832	cytosol	-0.185038	-0.0725586
	CPR1	P14832	cytosol	-0.368688	0.187739		CPR1	P14832	cytosol	-0.911848	0.0835387		CPR6	P53691	cytosol	0.219003	-0.576733
	CPR6	P53691	cytosol	0.4598	-0.618374		CPR6	P53691	cytosol	-0.401158	-0.124304		CUB1	Q08977	cytosol	0.0411308	-0.37863
	CUB1	Q08977	cytosol	-0.435698	0.485497		CUB1	Q08977	cytosol	-0.968174	0.432329		CYS3	P31373	cytosol	-0.372153	-0.683172
	CYS3	P31373	cytosol	-0.588292	0.0676296		CYS3	P31373	cytosol	-0.842085	0.0452071		CYS4	P32582	cytosol	-0.418744	-0.672779
	CYS4	P32582	cytosol	-0.516467	0.0269128		CYS4	P32582	cytosol	-0.820983	0.07384		DAK1	P54838	cytosol	-0.321837	-0.613499
	DAK1	P54838	cytosol	-0.50579	0.184957		DAK1	P54838	cytosol	-0.686258	0.10384		DCS1	Q06151	cytosol	0.0763822	-0.450409
	DCS1	Q06151	cytosol	0.0136855	-0.0297005		DCS1	Q06151	cytosol	-0.645346	0.258376		DED81	P38707	cytosol	-0.318614	-0.722124
	DED81	P38707	cytosol	-0.594143	-0.0372686		DED81	P38707	cytosol	-0.801578	0.0385358		DEF1	P35732	cytosol	1.2511	-1.08311
	DEF1	P35732	cytosol	1.36345	-0.692481		DEF1	P35732	cytosol	1.26388	-0.628293		DET1	Q99288	cytosol	1.00327	-0.638381
	DET1	Q99288	cytosol	1.0741	-0.898524		DET1	Q99288	cytosol	0.758797	-0.529304		DLD3	P39976	cytosol	-0.330861	-0.613103
	DLD3	P39976	cytosol	-0.420378	0.189461		DLD3	P39976	cytosol	-0.824495	0.235413		DPH1	P40487	cytosol	0.623372	-0.805222
	DPH1	P40487	cytosol	0.777402	-0.765432		DPH1	P40487	cytosol	0.624537	-0.497822		DPH2	P32461	cytosol	-0.0568427	-1.51175
	DPH2	P32461	cytosol	0.983849	-0.396678		DPH2	P32461	cytosol	-0.189929	-0.333535		DPH5	P32469	cytosol	-0.117465	-0.544743
	DPH5	P32469	cytosol	-0.538355	0.0455954		DPH5	P32469	cytosol	-0.967954	0.269253		DPS1	P04802	cytosol	-0.384496	-0.736939
	DPS1	P04802	cytosol	-0.537424	-0.155316		DPS1	P04802	cytosol	-0.896066	-0.0478064		DRE2	P36152	cytosol	0.900835	-1.08269
	DRE2	P36152	cytosol	0.643893	-0.743979		DRE2	P36152	cytosol	0.166623	-0.143923		DTD1	Q07648	cytosol	0.531874	-0.343938
	DTD1	Q07648	cytosol	0.617265	-0.324199		DTD1	Q07648	cytosol	1.19534	-0.153439		DUG2	P38149	cytosol	0.559328	-1.14403
	DUG2	P38149	cytosol	-0.611242	-0.362203		DUG2	P38149	cytosol	-1.60665	0.103601		DUR1,2	P32528	cytosol	-0.513814	-0.906171
	DUR1,2	P32528	cytosol	-1.61205	1.73241		DUR1,2	P32528	cytosol	-2.65603	-0.457703		DUT1	P33317	cytosol	-0.144632	-0.211967
	DUT1	P33317	cytosol	-0.434155	0.522093		DUT1	P33317	cytosol	-1.114	0.0540043		DYS1	P38791	cytosol	0.101295	0.0448275
	DYS1	P38791	cytosol	-0.471115	0.025676		DYS1	P38791	cytosol	-0.412069	0.594063		EAP1	P36041	cytosol	1.60602	-1.00691
	EAP1	P36041	cytosol	1.35403	0.0408844		EAP1	P36041	cytosol	1.41885	0.169377		EFB1	P32471	cytosol	-0.0132809	-0.738294
	EFB1	P32471	cytosol	0.153782	-0.195251		EFB1	P32471	cytosol	-0.369537	-0.131111		EFM1	P38732	cytosol	1.781	-1.0758
	EFM1	P38732	cytosol	1.64961	-1.01701		EFM1	P38732	cytosol	1.79126	-1.11749		EFM5	P53200	cytosol	-0.158382	-0.775394
	EFM5	P53200	cytosol	-0.346411	0.728785		EFM5	P53200	cytosol	-0.57336	0.324706		ELP2	P42935	cytosol	1.13476	-1.25939
	ELP2	P42935	cytosol	0.913189	-0.934336		ELP2	P42935	cytosol	1.29904	-0.897985		ELP3	Q02908	cytosol	1.11803	-1.11521
	ELP3	Q02908	cytosol	0.993426	-0.964914		ELP3	Q02908	cytosol	1.11932	-0.787135		EMW1	P42842	cytosol	0.824471	-0.492258
	EMW1	P42842	cytosol	0.496749	-0.055365		EMW1	P42842	cytosol	-0.42234	0.358367		ENO1	P00924	cytosol	-0.0824473	-0.383722
	ENO1	P00924	cytosol	-0.486426	0.192558		ENO1	P00924	cytosol	-0.823049	0.153204		ENO2	P00925	cytosol	-0.212833	-0.450778
	ENO2	P00925	cytosol	-0.47743	0.167466		ENO2	P00925	cytosol	-0.844299	0.237221		ERG10	P41338	cytosol	-0.334285	-0.885081
	ERG10	P41338	cytosol	-0.146051	-0.330751		ERG10	P41338	cytosol	-0.67393	-0.151791		ERG12	P07277	cytosol	-0.415218	-0.435564
	ERG12	P07277	cytosol	-0.425801	0.211502		ERG12	P07277	cytosol	-0.786665	0.118758		ERG20	P08524	cytosol	-0.437062	-0.542333
	ERG20	P08524	cytosol	-0.54418	0.0355121		ERG20	P08524	cytosol	-0.907242	0.170645		ERG8	P24521	cytosol	-0.567011	-0.611198
	ERG8	P24521	cytosol	-1.10595	0.378029		ERG8	P24521	cytosol	-0.830355	0.851646		FAS1	P07149	cytosol	-0.0172209	-0.787153
	FAS1	P07149	cytosol	0.257021	-1.15277		FAS1	P07149	cytosol	-0.109766	-0.7374		FAS2	P19097	cytosol	-0.0420345	-0.81577
	FAS2	P19097	cytosol	0.256708	-1.21205		FAS2	P19097	cytosol	-0.111272	-0.808154		FBA1	P14540	cytosol	-0.229144	-0.459079
	FBA1	P14540	cytosol	-0.454517	0.229302		FBA1	P14540	cytosol	-0.853899	0.18753		FCY1	Q12178	cytosol	-0.253162	-0.0944352
	FCY1	Q12178	cytosol	-0.471121	0.331882		FCY1	Q12178	cytosol	-0.699971	0.447206		FPR1	P20081	cytosol	0.0810424	0.0585423
	FPR1	P20081	cytosol	-0.0463358	0.131461		FPR1	P20081	cytosol	-0.305994	0.243927		FRD1	P32614	cytosol	-0.27672	-0.370744
	FRD1	P32614	cytosol	-0.541092	0.568554		FRD1	P32614	cytosol	-0.865904	0.19509		FRS1	P15624	cytosol	-0.359625	-0.755821
	FRS1	P15624	cytosol	-0.616889	-0.196954		FRS1	P15624	cytosol	-0.893916	-0.0931126		FRS2	P15625	cytosol	-0.105964	-0.627452
	FRS2	P15625	cytosol	-0.493361	-0.175461		FRS2	P15625	cytosol	-0.72492	-0.0189707		FSH1	P38777	cytosol	0.207405	-0.383539
	FSH1	P38777	cytosol	0.210794	-0.473087		FSH1	P38777	cytosol	-0.112198	-0.21221		FUR1	P18562	cytosol	-0.198283	-0.53183
	FUR1	P18562	cytosol	-0.234136	0.118723		FUR1	P18562	cytosol	-0.70409	0.223672		GCD1	P09032	cytosol	1.01389	-1.07788
	GCD1	P09032	cytosol	0.517478	-0.966306		GCD1	P09032	cytosol	-0.0807743	-0.434057		GCD2	P12754	cytosol	1.0306	-0.868085
	GCD2	P12754	cytosol	0.817255	-0.718845		GCD2	P12754	cytosol	0.280311	-0.626928		GCD7	P32502	cytosol	1.00337	-0.949209
	GCD7	P32502	cytosol	0.726317	-0.612676		GCD7	P32502	cytosol	-0.00455452	-0.214354		GDH1	P07262	cytosol	-0.190452	-0.569289
	GDH1	P07262	cytosol	-0.128689	-0.315775		GDH1	P07262	cytosol	-0.474767	-0.173408		GFA1	P14742	cytosol	-0.133961	-0.436212
	GFA1	P14742	cytosol	-0.28358	-0.00802996		GFA1	P14742	cytosol	-0.787088	0.192033		GIM3	P53900	cytosol	-0.048729	-0.855204
	GIM3	P53900	cytosol	-0.220305	0.0631167		GIM3	P53900	cytosol	-0.370115	0.504798		GIM4	P40005	cytosol	-0.26709	-1.04704
	GIM4	P40005	cytosol	-0.0486255	0.216997		GIM4	P40005	cytosol	-0.974035	0.0894259		GIM5	Q04493	cytosol	0.0705609	-0.352151
	GIM5	Q04493	cytosol	-0.0312196	0.165974		GIM5	Q04493	cytosol	-0.235526	0.43749		GLC8	P41818	cytosol	-0.442597	-0.651433
	GLC8	P41818	cytosol	-1.21148	-0.170612		GLC8	P41818	cytosol	-0.924165	0.29477		GLK1	P17709	cytosol	-0.39536	-0.434267
	GLK1	P17709	cytosol	-0.128468	0.148267		GLK1	P17709	cytosol	-0.722914	0.2248		GLN1	P32288	cytosol	-0.158248	-0.647906
	GLN1	P32288	cytosol	-0.406355	-0.305756		GLN1	P32288	cytosol	-0.676697	0.0569653		GLN4	P13188	cytosol	-0.412823	-0.598192
	GLN4	P13188	cytosol	-0.588177	0.0101818		GLN4	P13188	cytosol	-0.755024	0.0934557		GLO1	P50107	cytosol	0.3498	-0.348902
	GLO1	P50107	cytosol	0.412137	0.342915		GLO1	P50107	cytosol	-0.536809	0.329399		GLO2	Q05584	cytosol	-0.369825	-0.0967295
	GLO2	Q05584	cytosol	-0.524205	0.333151		GLO2	Q05584	cytosol	-0.722959	0.505156		GLT1	Q12680	cytosol	0.451375	-0.933273
	GLT1	Q12680	cytosol	0.907675	-0.920021		GLT1	Q12680	cytosol	0.0422051	-0.540393		GLY1	P37303	cytosol	-0.496619	-0.581539
	GLY1	P37303	cytosol	-0.448966	0.16919		GLY1	P37303	cytosol	-0.700627	0.157081		GND1	P38720	cytosol	1.61902	-1.00151
	GND1	P38720	cytosol	1.95418	-1.03353		GND1	P38720	cytosol	1.91559	-1.03565		GPM1	P00950	cytosol	0.333632	-0.750585
	GPM1	P00950	cytosol	-0.0914805	-0.37621		GPM1	P00950	cytosol	-0.520276	0.00488082		GPP1	P41277	cytosol	-0.30721	-0.265809
	GPP1	P41277	cytosol	-0.625609	0.123259		GPP1	P41277	cytosol	-0.842172	0.249399		GRE3	P38715	cytosol	-0.706514	-0.358508
	GRE3	P38715	cytosol	-0.734878	0.319534		GRE3	P38715	cytosol	-1.0616	0.118684		GRX1	P25373	cytosol	-0.157701	-0.0329555
	GRX1	P25373	cytosol	-0.480944	0.317329		GRX1	P25373	cytosol	-0.894941	0.266144		GSH2	Q08220	cytosol	-0.39417	-0.552211
	GSH2	Q08220	cytosol	-1.33189	0.227309		GSH2	Q08220	cytosol	-1.25296	0.341398		GUA1	P38625	cytosol	-0.215654	-0.583717
	GUA1	P38625	cytosol	-0.206596	0.153833		GUA1	P38625	cytosol	-0.685395	0.15884		GUK1	P15454	cytosol	-0.0838135	-0.217472
	GUK1	P15454	cytosol	-0.292187	0.202501		GUK1	P15454	cytosol	-0.769028	0.227698		GUS1	P46655	cytosol	-0.425319	-0.655416
	GUS1	P46655	cytosol	-0.751546	-0.193467		GUS1	P46655	cytosol	-0.912489	0.0276486		HAM1	P47119	cytosol	-0.451039	-0.424093
	HAM1	P47119	cytosol	-0.579113	0.424579		HAM1	P47119	cytosol	-1.02146	0.056345		HCH1	P53834	cytosol	-0.378318	-0.367645
	HCH1	P53834	cytosol	-0.681062	0.435779		HCH1	P53834	cytosol	-0.927916	0.222541		HEM12	P32347	cytosol	-0.366473	-0.568845
	HEM12	P32347	cytosol	-0.140919	0.698475		HEM12	P32347	cytosol	-0.779465	0.189917		HEM2	P05373	cytosol	-0.524547	-0.685897
	HEM2	P05373	cytosol	-0.599396	-0.0567248		HEM2	P05373	cytosol	-0.798083	0.260094		HEM3	P28789	cytosol	-0.116462	-0.591927
	HEM3	P28789	cytosol	-0.447669	-0.0294545		HEM3	P28789	cytosol	-0.860622	0.673337		HGH1	P48362	cytosol	-0.416847	-0.455352
	HGH1	P48362	cytosol	0.258087	-0.0397896		HGH1	P48362	cytosol	-0.121512	0.173948		HIS1	P00498	cytosol	-0.404004	-0.554091
	HIS1	P00498	cytosol	-0.499418	0.132091		HIS1	P00498	cytosol	-0.662737	0.135357		HIS4	P00815	cytosol	-0.138738	-0.447301
	HIS4	P00815	cytosol	-0.542836	-0.0239256		HIS4	P00815	cytosol	-0.821744	0.07757		HIS5	P07172	cytosol	0.674519	-0.670617
	HIS5	P07172	cytosol	0.266573	-0.0426956		HIS5	P07172	cytosol	-0.39391	0.179074		HIS6	P40545	cytosol	-0.386397	-0.350573
	HIS6	P40545	cytosol	-0.0771569	0.313608		HIS6	P40545	cytosol	-0.82793	0.0418934		HIS7	P33734	cytosol	-0.323922	-0.471116
	HIS7	P33734	cytosol	-0.631284	0.290226		HIS7	P33734	cytosol	-0.776171	0.260286		HNT1	Q04344	cytosol	-0.520605	-0.236585
	HNT1	Q04344	cytosol	-0.929045	0.00608674		HNT1	Q04344	cytosol	-1.18068	0.110922		HOM2	P13663	cytosol	-0.281811	-0.513589
	HOM2	P13663	cytosol	-0.556643	-0.0498367		HOM2	P13663	cytosol	-0.784202	0.0457767		HOM3	P10869	cytosol	0.0859882	-0.450033
	HOM3	P10869	cytosol	-0.221023	-0.0633217		HOM3	P10869	cytosol	-0.523592	0.247827		HOM6	P31116	cytosol	-0.373834	-0.5011
	HOM6	P31116	cytosol	-0.644339	0.0260459		HOM6	P31116	cytosol	-0.880454	0.118095		HPA3	P39979	cytosol	0.737692	-0.625601
	HPA3	P39979	cytosol	0.995299	-0.653336		HPA3	P39979	cytosol	0.933349	-0.413911		HPM1	P40481	cytosol	0.469026	-0.192332
	HPM1	P40481	cytosol	1.40288	0.776328		HPM1	P40481	cytosol	-0.782812	0.485997		HPT1	Q04178	cytosol	-0.149478	-0.400632
	HPT1	Q04178	cytosol	-0.499329	0.294767		HPT1	Q04178	cytosol	-0.849259	0.211407		HRI1	Q05905	cytosol	-0.435554	-0.374391
	HRI1	Q05905	cytosol	-0.672418	0.373173		HRI1	Q05905	cytosol	-0.84552	0.169124		HRK1	Q08732	cytosol	1.67397	-0.651058
	HRK1	Q08732	cytosol	1.71322	-0.666461		HRK1	Q08732	cytosol	1.60244	-0.691453		HSC82	P15108	cytosol	-0.325483	-0.550767
	HSC82	P15108	cytosol	-0.525261	-0.108045		HSC82	P15108	cytosol	-0.882104	0.0348162		HSP104	P31539	cytosol	0.426712	-0.432961
	HSP104	P31539	cytosol	0.64758	-0.320011		HSP104	P31539	cytosol	-0.235423	-0.129889		HSP82	P02829	cytosol	-0.317685	-0.525192
	HSP82	P02829	cytosol	-0.621247	-0.0729584		HSP82	P02829	cytosol	-0.892336	-0.0106395		HXK1	P04806	cytosol	0.100163	-0.366042
	HXK1	P04806	cytosol	0.480704	0.410204		HXK1	P04806	cytosol	-0.17553	0.117783		HXK2	P04807	cytosol	-0.210306	-0.388248
	HXK2	P04807	cytosol	-0.471197	0.166656		HXK2	P04807	cytosol	-0.787081	0.220019		HYP2	P23301	cytosol	1.61361	-1.18232
	HYP2	P23301	cytosol	1.60772	-1.13871		HYP2	P23301	cytosol	1.49839	-0.997581		IDI1	P15496	cytosol	-0.320872	-0.385391
	IDI1	P15496	cytosol	-0.698327	0.311978		IDI1	P15496	cytosol	-0.857822	0.0913193		IGO1	P53897	cytosol	0.692689	-0.577918
	IGO1	P53897	cytosol	1.09286	-0.663038		IGO1	P53897	cytosol	0.416991	-0.335753		IKI1	P38874	cytosol	2.41868	-1.099
	IKI1	P38874	cytosol	2.1613	-0.978103		IKI1	P38874	cytosol	1.98206	-0.398701		IKI3	Q06706	cytosol	0.832251	-1.14834
	IKI3	Q06706	cytosol	0.94902	-0.80076		IKI3	Q06706	cytosol	1.01635	-0.739367		ILS1	P09436	cytosol	-0.34915	-0.671221
	ILS1	P09436	cytosol	-0.415678	-0.0654101		ILS1	P09436	cytosol	-0.737914	0.0534452		IPP1	P00817	cytosol	-0.156366	-0.364538
	IPP1	P00817	cytosol	-0.394824	0.122503		IPP1	P00817	cytosol	-0.578283	0.220991		KAP123	P40069	cytosol	-0.305403	-0.519278
	KAP123	P40069	cytosol	-0.600048	0.168488		KAP123	P40069	cytosol	-0.635472	0.100414		KRS1	P15180	cytosol	-0.354755	-0.668119
	KRS1	P15180	cytosol	-0.453638	-0.136405		KRS1	P15180	cytosol	-0.824266	-0.0163789		KTI12	P34253	cytosol	0.259695	-0.836565
	KTI12	P34253	cytosol	-0.135837	-0.75431		KTI12	P34253	cytosol	0.299736	-0.500562		LEU1	P07264	cytosol	-0.263804	-0.539923
	LEU1	P07264	cytosol	-0.344118	0.126822		LEU1	P07264	cytosol	-0.722721	0.230045		LIA1	P47120	cytosol	-0.110754	-0.300517
	LIA1	P47120	cytosol	-0.314227	0.264576		LIA1	P47120	cytosol	-0.648003	0.159886		LTP1	P40347	cytosol	0.250965	-0.624367
	LTP1	P40347	cytosol	0.628809	-0.0507279		LTP1	P40347	cytosol	-0.476786	-0.0644973		LYS2	P07702	cytosol	-0.338302	-0.581536
	LYS2	P07702	cytosol	-0.682448	0.296384		LYS2	P07702	cytosol	-0.459889	-0.238104		LYS9	P38999	cytosol	-0.400162	-0.608661
	LYS9	P38999	cytosol	-0.588361	0.183505		LYS9	P38999	cytosol	-0.88003	0.212028		MAG2	Q06436	cytosol	2.01235	-0.841668
	MAG2	Q06436	cytosol	1.91657	-0.472069		MAG2	Q06436	cytosol	2.31564	-0.0707159		MAK3	Q03503	cytosol	1.97735	-0.890712
	MAK3	Q03503	cytosol	2.32198	-0.657762		MAK3	Q03503	cytosol	2.60398	-0.596162		MES1	P00958	cytosol	-0.443495	-0.666599
	MES1	P00958	cytosol	-0.629793	-0.195108		MES1	P00958	cytosol	-0.84012	-0.0364951		MET17	P06106	cytosol	-0.361408	-0.560872
	MET17	P06106	cytosol	-0.699712	-0.0105973		MET17	P06106	cytosol	-0.909037	0.159877		MET18	P40469	cytosol	-0.0963474	-1.4194
	MET18	P40469	cytosol	-0.0521099	0.432505		MET18	P40469	cytosol	-0.37265	-0.0771241		MET22	P32179	cytosol	-0.260416	-0.13056
	MET22	P32179	cytosol	-0.626693	0.424816		MET22	P32179	cytosol	-0.960588	0.420034		MET6	P05694	cytosol	-0.220532	-0.463147
	MET6	P05694	cytosol	-0.368298	0.00286403		MET6	P05694	cytosol	-0.721255	0.123288		MMS2	P53152	cytosol	-0.189043	-0.238077
	MMS2	P53152	cytosol	0.797525	0.851023		MMS2	P53152	cytosol	-0.293986	0.53524		MRI1	Q06489	cytosol	-0.0568975	-0.51023
	MRI1	Q06489	cytosol	-0.387715	0.253827		MRI1	Q06489	cytosol	-0.680959	0.154164		MRP8	P35719	cytosol	-0.261069	-0.591308
	MRP8	P35719	cytosol	-0.410516	0.122427		MRP8	P35719	cytosol	-0.648073	0.159977		MTD1	Q02046	cytosol	0.0849844	-0.671985
	MRS6	P32864	cytosol	-1.16893	0.540017		MRS6	P32864	cytosol	-1.48554	0.112463		MTR10	Q99189	cytosol	-0.37105	-0.925951
	MTD1	Q02046	cytosol	0.0950193	1.38553		MTD1	Q02046	cytosol	-0.744213	-0.0820189		MVD1	P32377	cytosol	-0.188443	-0.550395
	MTR10	Q99189	cytosol	-1.19774	0.0401083		MTR10	Q99189	cytosol	-1.53429	-0.00620774		MXR1	P40029	cytosol	-0.608098	0.0388907
	MVD1	P32377	cytosol	-0.402639	0.157082		MVD1	P32377	cytosol	-0.664778	0.167374		NCE103	P53615	cytosol	-0.0529808	-0.628067
	MXR1	P40029	cytosol	-1.42389	-0.0233166		MXR1	P40029	cytosol	-1.68955	0.795951		NEW1	Q08972	cytosol	0.983273	-0.827454
	NCE103	P53615	cytosol	-0.482021	0.0570169		NCE103	P53615	cytosol	-0.0771136	0.0112167		NMT1	P14743	cytosol	0.91272	-0.775759
	NEW1	Q08972	cytosol	1.66028	-0.851062		NEW1	Q08972	cytosol	1.47722	-0.433996		NNR2	P36059	cytosol	0.395158	-0.226835
	NMT1	P14743	cytosol	1.36835	-0.776638		NMT1	P14743	cytosol	0.979764	-0.293888		NPA3	P47122	cytosol	0.365326	-0.500363
	NNR2	P36059	cytosol	1.97054	0.376568		NNR2	P36059	cytosol	0.91976	-0.30436		NTH1	P32356	cytosol	1.78436	-0.673071
	NPA3	P47122	cytosol	-0.258308	0.232644		NPA3	P47122	cytosol	-0.811246	0.556641		YBR085C-A	O43137	cytosol	0.0733921	-0.147992
	NTH1	P32356	cytosol	2.07906	-0.78974		NTH1	P32356	cytosol	1.59748	-0.242091		OLA1	P38219	cytosol	0.332111	-0.616971
	YBR085C-A	O43137	cytosol	-0.224278	0.237088		YBR085C-A	O43137	cytosol	-0.68035	0.233969		OXP1	P28273	cytosol	-0.548522	-1.18606
	OLA1	P38219	cytosol	0.712634	-0.728751		OLA1	P38219	cytosol	0.295716	-0.490567		OYE2	Q03558	cytosol	-0.350455	-0.38616
	OXP1	P28273	cytosol	-0.519921	0.235518		OXP1	P28273	cytosol	-1.12598	0.0200202		YBL036C	P38197	cytosol	-0.32529	-0.391873
	OYE2	Q03558	cytosol	-0.470829	0.0865653		OYE2	Q03558	cytosol	-0.881911	0.0958016		YHR020W	P38708	cytosol	-0.0276404	-0.668966
	YBL036C	P38197	cytosol	-0.654808	0.416964		YBL036C	P38197	cytosol	-1.01319	0.340356		YGR210C	P42942	cytosol	0.477209	-0.574359
	YHR020W	P38708	cytosol	-0.234597	-0.121863		YHR020W	P38708	cytosol	-0.628493	0.0409472		LOG1	P47044	cytosol	-0.296226	-0.531584
	YGR210C	P42942	cytosol	1.08693	-0.0990467		YGR210C	P42942	cytosol	0.675952	-0.269461		YNL134C	P53912	cytosol	-0.339356	-0.185285
	LOG1	P47044	cytosol	-0.813336	0.453108		LOG1	P47044	cytosol	-1.04755	0.264212		YNL108C	P53929	cytosol	-0.41173	-0.329343
	YNL134C	P53912	cytosol	-0.536971	0.496838		YNL134C	P53912	cytosol	-0.893089	0.282567		PAA1	Q12447	cytosol	-0.210482	-0.0240225
	YNL108C	P53929	cytosol	-0.418679	0.40105		YNL108C	P53929	cytosol	-0.965533	0.621413		PAN2	P53010	cytosol	2.88192	-1.52459
	PAA1	Q12447	cytosol	0.136745	0.769912		PAA1	Q12447	cytosol	-0.709202	0.281513		PAN6	P40459	cytosol	-0.347783	-0.709982
	PAN2	P53010	cytosol	2.97492	-1.69596		PAN2	P53010	cytosol	2.0895	-0.859028		PBA1	Q05778	cytosol	-0.173769	-0.478037
	PAN6	P40459	cytosol	-0.454046	0.303024		PAN6	P40459	cytosol	-0.761967	0.466996		PBI2	P0CT04	cytosol	-0.175296	0.0653983
	PBA1	Q05778	cytosol	-0.571349	0.13611		PBA1	Q05778	cytosol	-0.801222	0.0865687		PCM1	P38628	cytosol	-0.389892	-0.476754
	PBI2	P0CT04	cytosol	-0.472086	0.269646		PBI2	P0CT04	cytosol	-1.09965	0.559352		PDC1	P06169	cytosol	-0.304887	-0.618921
	PCM1	P38628	cytosol	-0.612602	0.365394		PCM1	P38628	cytosol	-1.00349	0.228607		PFD1	P46988	cytosol	0.0285317	-0.790871
	PDC1	P06169	cytosol	-0.493064	0.0862928		PDC1	P06169	cytosol	-0.943731	0.175494		PFK1	P16861	cytosol	0.15755	-0.732047
	PFD1	P46988	cytosol	0.096401	0.38383		PFD1	P46988	cytosol	-0.378734	0.415381		PFK2	P16862	cytosol	0.0681657	-0.881076
	PFK1	P16861	cytosol	1.51075	-0.887074		PFK1	P16861	cytosol	0.483062	-0.658077		PFY1	P07274	cytosol	-0.221656	-0.333803
	PFK2	P16862	cytosol	1.5276	-1.1328		PFK2	P16862	cytosol	0.484779	-0.841602		PGI1	P12709	cytosol	-0.426849	-0.541146
	PFY1	P07274	cytosol	-0.252312	0.600465		PFY1	P07274	cytosol	-0.686868	0.315999		PGK1	P00560	cytosol	0.511449	0.0309408
	PGI1	P12709	cytosol	-0.551205	0.0985459		PGI1	P12709	cytosol	-0.896958	0.141058		PGM1	P33401	cytosol	-0.232407	-0.372512
	PGK1	P00560	cytosol	0.689573	0.307275		PGK1	P00560	cytosol	0.0679023	0.216651		PHO13	P19881	cytosol	-0.308358	-0.62706
	PGM1	P33401	cytosol	0.0273132	0.186618		PGM1	P33401	cytosol	-0.722897	0.431038		PLP2	Q12017	cytosol	-0.868549	-0.693205
	PHO13	P19881	cytosol	-0.543721	0.106689		PHO13	P19881	cytosol	-0.907297	0.109092		PMI40	P29952	cytosol	-0.426883	-0.393885
	PLP2	Q12017	cytosol	0.277953	0.408419		PLP2	Q12017	cytosol	-1.45172	0.577872		PMU1	P36069	cytosol	1.07724	0.32012
	PMI40	P29952	cytosol	-0.506161	0.182866		PMI40	P29952	cytosol	-0.92413	0.175668		PNP1	Q05788	cytosol	-1.06114	-0.194102
	PMU1	P36069	cytosol	0.132455	1.23375		PMU1	P36069	cytosol	-0.357155	0.857355		PPT1	P53043	cytosol	-1.08795	-1.28886
	PPT1	P53043	cytosol	-0.396367	0.104792		PNP1	Q05788	cytosol	-1.00159	0.226692		PPX1	P38698	cytosol	-0.0404203	-0.206918
	PPX1	P38698	cytosol	0.862466	0.00688234		PPT1	P53043	cytosol	-1.59659	0.298646		PRO1	P32264	cytosol	-0.0322448	-0.92823
	PRO1	P32264	cytosol	-0.524846	-0.291164		PPX1	P38698	cytosol	0.552728	-0.000115551		PRO2	P54885	cytosol	-0.367351	-0.587694
	PRO2	P54885	cytosol	-0.521643	0.100254		PRO1	P32264	cytosol	-0.469983	-0.208731		PRO3	P32263	cytosol	-0.0571809	-0.551791
	PRO3	P32263	cytosol	-0.55052	0.0991468		PRO2	P54885	cytosol	-0.763342	0.0480794		PRS1	P32895	cytosol	0.991701	-0.53668
	PRS1	P32895	cytosol	1.30845	-0.168352		PRO3	P32263	cytosol	-0.920368	0.0509779		PRS2	P38620	cytosol	0.990962	-0.372886
	PRS2	P38620	cytosol	1.30964	-0.385214		PRS1	P32895	cytosol	0.478711	-0.00247339		PRS4	P38063	cytosol	1.3605	-0.719422
	PRS4	P38063	cytosol	1.32307	-0.514797		PRS2	P38620	cytosol	0.979797	-0.221811		PRS5	Q12265	cytosol	1.4619	-0.372714
	PRS5	Q12265	cytosol	1.09068	0.040607		PRS4	P38063	cytosol	1.16718	-0.325398		PSA1	P41940	cytosol	-0.329817	-0.755339
	PSA1	P41940	cytosol	-0.337219	-0.0223497		PRS5	Q12265	cytosol	0.674247	-0.085381		PTC2	P39966	cytosol	-0.393106	-0.475782
	PTC2	P39966	cytosol	-0.450441	0.282331		PSA1	P41940	cytosol	-0.814946	0.0265574		PTK2	P47116	cytosol	1.37366	-0.446837
	PTK2	P47116	cytosol	1.92271	0.196053		PTC2	P39966	cytosol	-1.23156	0.358363		PYC1	P11154	cytosol	-0.546823	-0.843637
	PYC1	P11154	cytosol	-0.603396	0.230463		PTK2	P47116	cytosol	1.66957	0.0270133		PYC2	P32327	cytosol	-0.375441	-0.677595
	PYC2	P32327	cytosol	-0.684815	-0.236815		PYC1	P11154	cytosol	-0.891798	0.128553		PYP1	P53981	cytosol	-0.183295	-0.220363
	PYP1	P53981	cytosol	-0.497763	-0.013863		PYC2	P32327	cytosol	-0.850013	-0.012023		YMR099C	Q03161	cytosol	-0.620213	-0.271293
	YMR099C	Q03161	cytosol	-1.09346	0.295126		PYP1	P53981	cytosol	-0.89008	0.120464		FPY1	Q03219	cytosol	-0.253098	-0.195953
	FPY1	Q03219	cytosol	-0.774378	-0.238197		YMR099C	Q03161	cytosol	-1.02889	0.0317325		YMR027W	Q04371	cytosol	-0.163566	-0.379573
	YMR027W	Q04371	cytosol	-0.490893	0.352938		FPY1	Q03219	cytosol	-1.01839	0.328371		SDD2	Q04773	cytosol	0.0110135	-0.606212
	SDD2	Q04773	cytosol	0.128739	0.0296296		YMR027W	Q04371	cytosol	-0.582477	0.37519		YMR315W	Q04869	cytosol	-0.0904753	-0.579128
	YMR315W	Q04869	cytosol	0.704709	-0.115559		SDD2	Q04773	cytosol	-0.587106	0.372142		ORA1	Q05016	cytosol	-0.320451	-0.565225
	ORA1	Q05016	cytosol	-0.5339	0.0197001		YMR315W	Q04869	cytosol	-0.357147	-0.161578		YDR341C	Q05506	cytosol	-0.310514	-0.525656
	YDR341C	Q05506	cytosol	-0.511735	0.0531182		ORA1	Q05016	cytosol	-0.724969	0.144352		YLR287C	Q05881	cytosol	0.386537	-1.13707
	YLR287C	Q05881	cytosol	0.808292	-0.783642		YDR341C	Q05506	cytosol	-0.748525	0.151572		YLR257W	Q06146	cytosol	0.104275	-0.564385
	YLR257W	Q06146	cytosol	0.294141	-0.374355		YLR287C	Q05881	cytosol	-0.838531	0.01131		YLR179C	Q06252	cytosol	-0.22504	-0.400919
	YLR179C	Q06252	cytosol	-0.3907	0.574672		YLR257W	Q06146	cytosol	-0.481176	-0.0264376		YPR148C	Q06523	cytosol	-0.284598	-0.36478
	YPR148C	Q06523	cytosol	-0.551152	0.537265		YLR179C	Q06252	cytosol	-0.822388	0.397715		YDL086W	Q07505	cytosol	-0.345779	-0.401965
	YDL086W	Q07505	cytosol	-0.358729	1.12065		YPR148C	Q06523	cytosol	-0.548914	0.447234		YDL124W	Q07551	cytosol	-0.196411	-0.359726
	YDL124W	Q07551	cytosol	-0.564763	0.252732		YDL086W	Q07505	cytosol	-1.11694	0.367961		YOL057W	Q08225	cytosol	-0.6232	-0.550943
	YOL057W	Q08225	cytosol	-0.598701	0.600821		YDL124W	Q07551	cytosol	-0.865725	0.196384		CHP1	Q08971	cytosol	1.23743	-0.938686
	CHP1	Q08971	cytosol	1.80749	-0.720851		YOL057W	Q08225	cytosol	-0.901239	0.348734		YOR283W	Q12040	cytosol	1.00141	-0.529768
	YOR283W	Q12040	cytosol	1.49812	-0.58468		CHP1	Q08971	cytosol	1.53972	-0.647101		SDD3	Q12496	cytosol	-0.994327	-0.438858
	SDD3	Q12496	cytosol	-1.74929	-0.459		YOR283W	Q12040	cytosol	0.544078	-0.290969		QNS1	P38795	cytosol	-0.44395	-0.471223
	QNS1	P38795	cytosol	-0.803673	-0.276265		SDD3	Q12496	cytosol	-1.10897	0.30471		QRI1	P43123	cytosol	0.413579	-0.508424
	QRI1	P43123	cytosol	1.22671	-0.439237		QNS1	P38795	cytosol	-0.830794	-0.116579		RBA50	Q04418	cytosol	1.31082	-1.33884
	RBA50	Q04418	cytosol	0.200904	-0.36547		QRI1	P43123	cytosol	0.0107481	0.0137919		RBL2	P48606	cytosol	0.889243	-0.245579
	RBL2	P48606	cytosol	0.260484	0.179852		RBA50	Q04418	cytosol	-0.529165	0.973925		RIA1	P53893	cytosol	-0.0558737	-1.16776
	RIA1	P53893	cytosol	1.15656	-1.04658		RBL2	P48606	cytosol	0.371893	0.1791		RIB3	Q99258	cytosol	-0.339861	-0.450569
	RIB3	Q99258	cytosol	-0.825198	0.113559		RIA1	P53893	cytosol	-0.505727	0.0575141		RIB4	P50861	cytosol	-0.625531	-0.418446
	RIB4	P50861	cytosol	0.111889	0.457218		RIB3	Q99258	cytosol	-0.879475	0.237707		RIB5	P38145	cytosol	-0.89718	-0.424593
	RIB5	P38145	cytosol	-0.860122	0.590979		RIB4	P50861	cytosol	-0.682937	0.219558		RKI1	Q12189	cytosol	-0.407383	-0.40442
	RKI1	Q12189	cytosol	-0.738174	-0.0137878		RIB5	P38145	cytosol	-1.11558	0.193836		RMT2	Q03305	cytosol	0.0939437	0.231774
	RMT2	Q03305	cytosol	0.249837	0.506101		RKI1	Q12189	cytosol	-0.989777	0.243996		RNA1	P11745	cytosol	-0.0595655	-0.226357
	RNA1	P11745	cytosol	-0.180866	0.320002		RMT2	Q03305	cytosol	-0.465421	0.255503		RNR2	P09938	cytosol	-0.397868	-0.677851
	RNR2	P09938	cytosol	-0.686252	-0.191446		RNA1	P11745	cytosol	-0.739051	0.206336		RPE1	P46969	cytosol	-0.354448	-0.348793
	RPE1	P46969	cytosol	-0.395222	0.597756		RNR2	P09938	cytosol	-1.27152	-0.373681		RTG2	P32608	cytosol	-0.126817	-0.605608
	RTG2	P32608	cytosol	0.316637	-0.206461		RPE1	P46969	cytosol	-0.90151	0.253847		RTT10	Q08924	cytosol	-0.260522	-1.0727
	RTT10	Q08924	cytosol	0.40898	-0.709691		RTG2	P32608	cytosol	0.0267047	0.109371		SAH1	P39954	cytosol	-0.493131	-0.650892
	SAH1	P39954	cytosol	-0.506087	0.0535381		RTT10	Q08924	cytosol	-0.603294	0.484735		SAM1	P10659	cytosol	0.216604	-0.284118
	SAM1	P10659	cytosol	0.0176616	0.188239		SAH1	P39954	cytosol	-0.942747	0.0766521		SAM2	P19358	cytosol	-0.100213	-0.378736
	SAM2	P19358	cytosol	-0.00816682	0.175331		SAM1	P10659	cytosol	-0.474697	0.313004		SAM4	Q08985	cytosol	-0.379026	-0.0775051
	SAM4	Q08985	cytosol	-0.780769	0.4008		SAM2	P19358	cytosol	-0.474174	0.316978		SBA1	P28707	cytosol	-0.444455	-0.68876
	SBA1	P28707	cytosol	-0.55426	0.129869		SAM4	Q08985	cytosol	-0.828794	0.39508		SCH9	P11792	cytosol	1.13075	-0.323956
	SCH9	P11792	cytosol	1.63228	-0.266299		SBA1	P28707	cytosol	-0.890018	0.137985		SDS22	P36047	cytosol	0.187309	-0.555502
	SDS22	P36047	cytosol	-0.359345	0.284409		SCH9	P11792	cytosol	0.550977	-0.256235		SER1	P33330	cytosol	-0.271595	-0.587237
	SER1	P33330	cytosol	-0.355212	0.269345		SDS22	P36047	cytosol	-0.277041	0.139071		SER2	P42941	cytosol	-0.596896	-0.408693
	SER2	P42941	cytosol	-0.79684	0.547194		SER1	P33330	cytosol	-0.820499	0.0948443		SER3	P40054	cytosol	-0.410646	-0.517936
	SER3	P40054	cytosol	-0.616591	0.181007		SER2	P42941	cytosol	-0.813023	0.345058		SER33	P40510	cytosol	-0.315075	-0.52418
	SER33	P40510	cytosol	-0.418004	0.122822		SER3	P40054	cytosol	-0.774113	0.23288		SES1	P07284	cytosol	-0.410968	-0.686775
	SES1	P07284	cytosol	-0.590299	-0.0997952		SER33	P40510	cytosol	-0.680847	0.360835		SFA1	P32771	cytosol	-0.457432	-0.624455
	SFA1	P32771	cytosol	-0.643981	0.0190426		SES1	P07284	cytosol	-0.816025	0.00685514		SGT2	Q12118	cytosol	0.945185	-0.334992
	SGT2	Q12118	cytosol	0.0197958	-0.0630799		SFA1	P32771	cytosol	-0.829128	0.187597		SHB17	P36136	cytosol	-0.250988	-0.448307
	SHB17	P36136	cytosol	-0.538484	0.195702		SGT2	Q12118	cytosol	0.268567	0.404898		SHM2	P37291	cytosol	0.54814	-0.643901
	SHM2	P37291	cytosol	1.20579	-0.766482		SHB17	P36136	cytosol	-0.819712	0.169344		SIT4	P20604	cytosol	-0.382064	-0.581607
	SIT4	P20604	cytosol	-1.2013	-0.30998		SHM2	P37291	cytosol	0.712066	-0.481924		SKI2	P35207	cytosol	2.00764	-1.35715
	SKI2	P35207	cytosol	2.1874	-1.04707		SIT4	P20604	cytosol	-0.68069	0.168078		SKI3	P17883	cytosol	1.95291	-1.49647
	SKI3	P17883	cytosol	2.28576	-1.18936		SKI2	P35207	cytosol	1.93573	-1.35237		SKI8	Q02793	cytosol	2.42077	-1.96612
	SKI8	Q02793	cytosol	2.80095	-1.23071		SKI3	P17883	cytosol	1.98958	-1.53372		SNF4	P12904	cytosol	0.497525	-0.288704
	SNF4	P12904	cytosol	0.108922	-0.0461671		SKI8	Q02793	cytosol	2.59283	-1.82944		SOD1	P00445	cytosol	-0.3419	-0.190492
	SOD1	P00445	cytosol	-0.863083	0.107958		SNF4	P12904	cytosol	-0.487546	-0.0513524		SOL2	P37262	cytosol	0.913575	-0.448883
	SOL2	P37262	cytosol	1.97497	-0.57492		SOD1	P00445	cytosol	-1.11916	0.0992975		SOL3	P38858	cytosol	-0.222202	-0.131905
	SOL3	P38858	cytosol	-0.502186	0.0732477		SOL2	P37262	cytosol	0.635573	-0.278151		SPE2	P21182	cytosol	-0.738961	-0.4664
	SPE2	P21182	cytosol	-0.863406	0.377708		SOL3	P38858	cytosol	-0.856202	0.184287		SPE3	Q12074	cytosol	-0.457808	-0.442576
	SPE3	Q12074	cytosol	-0.53215	0.195455		SPE2	P21182	cytosol	-1.04315	0.297326		SSA2	P10592	cytosol	-0.447253	-0.475345
	SSA2	P10592	cytosol	-0.912818	-0.318494		SPE3	Q12074	cytosol	-0.726204	0.280717		SSB1	P11484	cytosol	0.896675	-0.656575
	SSB1	P11484	cytosol	0.846469	-0.667322		SSA2	P10592	cytosol	-0.960084	-0.163715		SSB2	P40150	cytosol	1.03107	-0.293242
	SSB2	P40150	cytosol	0.803012	-0.842501		SSB1	P11484	cytosol	0.730728	-0.418049		SSE1	P32589	cytosol	-0.196973	-0.720014
	SSE1	P32589	cytosol	-0.314542	-0.327509		SSB2	P40150	cytosol	0.822905	-0.714609		SST2	P11972	cytosol	2.33995	-1.12168
	SST2	P11972	cytosol	1.674	-0.409935		SSE1	P32589	cytosol	-0.62453	-0.088753		STE20	Q03497	cytosol	1.4736	-0.988278
	STE20	Q03497	cytosol	1.73938	-1.2984		SST2	P11972	cytosol	2.26902	-0.821216		STI1	P15705	cytosol	-0.27719	-0.611748
	STI1	P15705	cytosol	-0.90106	-0.438845		STE20	Q03497	cytosol	1.91596	-1.42723		SYH1	Q02875	cytosol	1.90182	-0.840698
	SYH1	Q02875	cytosol	1.87456	-0.769463		STI1	P15705	cytosol	-1.14379	-0.174721		TAL1	P15019	cytosol	-0.506015	-0.732777
	TAL1	P15019	cytosol	-0.509616	-0.266573		SYH1	Q02875	cytosol	1.79932	-0.641101		TCP1	P12612	cytosol	0.645975	-0.585542
	TCP1	P12612	cytosol	0.952603	-0.412862		TAL1	P15019	cytosol	-0.898271	-0.144226		TDH2	P00358	cytosol	-0.276718	-0.459666
	TDH2	P00358	cytosol	-0.104037	0.2172		TCP1	P12612	cytosol	0.409507	-0.210199		TDH3	P00359	cytosol	-0.12014	-0.431023
	TDH3	P00359	cytosol	-0.130187	-0.167944		TDH2	P00358	cytosol	-0.707799	-0.0646348		TEF1	P02994	cytosol	1.44569	-0.847657
	TEF1	P02994	cytosol	1.31678	-0.507225		TDH3	P00359	cytosol	-0.717622	0.0112984		TEF4	P36008	cytosol	-0.137024	-0.719692
	TEF4	P36008	cytosol	-0.0866763	-0.240548		TEF1	P02994	cytosol	1.37245	-0.382408		THR1	P17423	cytosol	-0.162309	-0.722369
	THR1	P17423	cytosol	-0.517635	5.79437e-05		TEF4	P36008	cytosol	-0.401664	-0.297921		THR4	P16120	cytosol	-0.29158	-0.457773
	THR4	P16120	cytosol	-0.495232	0.193954		THR1	P17423	cytosol	-0.689396	0.19663		THS1	P04801	cytosol	-0.475408	-0.737286
	THS1	P04801	cytosol	-0.495637	-0.0513071		THR4	P16120	cytosol	-0.886402	0.184016		TIF2	P10081	cytosol	0.0320162	-0.590547
	TIF2	P10081	cytosol	0.307865	0.318398		THS1	P04801	cytosol	-0.85964	-0.0396004		TKL1	P23254	cytosol	-0.37992	-0.754795
	TKL1	P23254	cytosol	-0.217422	-0.183949		TIF2	P10081	cytosol	-0.0483934	0.230376		TMA19	P35691	cytosol	0.751356	-0.533478
	TMA19	P35691	cytosol	1.06633	-0.451561		TKL1	P23254	cytosol	-0.717176	-0.055731		TPI1	P00942	cytosol	-0.427667	-0.258895
	TPI1	P00942	cytosol	-0.625308	0.185494		TMA19	P35691	cytosol	0.898286	-0.394307		TPM2	P40414	cytosol	-0.145159	-0.529691
	TPM2	P40414	cytosol	-0.907271	0.316091		TPI1	P00942	cytosol	-0.987306	0.175991		TPS1	Q00764	cytosol	-0.0827814	-0.658441
	TPS1	Q00764	cytosol	1.27592	-0.28361		TPM2	P40414	cytosol	-0.843912	0.0916125		TPS3	P38426	cytosol	-0.118947	-0.636768
	TPS3	P38426	cytosol	0.99968	-1.00611		TPS1	Q00764	cytosol	0.0125652	-0.28164		TRL1	P09880	cytosol	-0.955962	-1.97856
	TRL1	P09880	cytosol	-0.631756	0.312831		TPS3	P38426	cytosol	-0.024887	-0.525002		TRM112	P53738	cytosol	0.337006	-1.09106
	TRM11	Q12463	cytosol	-0.0907597	0.361405		TRL1	P09880	cytosol	-1.12707	0.090692		TRP2	P00899	cytosol	-0.153373	-0.562425
	TRM112	P53738	cytosol	0.183412	-0.731347		TRM11	Q12463	cytosol	-0.597544	0.126755		TRP3	P00937	cytosol	-0.113424	-0.608137
	TRP2	P00899	cytosol	-0.527435	0.151606		TRM112	P53738	cytosol	0.271064	-0.339962		TRP4	P07285	cytosol	0.0493372	-0.532993
	TRP3	P00937	cytosol	-0.400845	0.188264		TRP2	P00899	cytosol	-0.850154	0.166673		TRP5	P00931	cytosol	-0.112691	-0.487587
	TRP4	P07285	cytosol	0.556676	-0.340588		TRP3	P00937	cytosol	-0.752886	0.0597537		TRR1	P29509	cytosol	-0.447082	-0.45974
	TRP5	P00931	cytosol	-0.124634	0.152795		TRP4	P07285	cytosol	-0.293294	-0.0442763		TRX1	P22217	cytosol	0.094902	0.420556
	TRR1	P29509	cytosol	-0.52071	0.152823		TRP5	P00931	cytosol	-0.626602	0.216294		TRX2	P22803	cytosol	0.212016	0.246517
	TRX1	P22217	cytosol	-0.0382976	0.111869		TRR1	P29509	cytosol	-0.743246	0.183508		TSA1	P34760	cytosol	-0.532897	-0.576148
	TRX2	P22803	cytosol	0.119866	0.379946		TRX1	P22217	cytosol	-0.692234	0.320201		TSL1	P38427	cytosol	0.501933	-0.688772
	TSA1	P34760	cytosol	-0.865216	-0.281741		TRX2	P22803	cytosol	-0.454195	0.415759		TSR4	P25040	cytosol	-0.0288034	-1.09802
	TSL1	P38427	cytosol	0.800448	-0.682648		TSA1	P34760	cytosol	-0.996404	0.0340631		TUB1	P09733	cytosol	0.474584	-0.711338
	TSR4	P25040	cytosol	-0.670279	0.186506		TSL1	P38427	cytosol	0.927752	-0.693974		TUB2	P02557	cytosol	0.468883	-0.700691
	TUB1	P09733	cytosol	0.035486	-0.080839		TSR4	P25040	cytosol	-0.165224	0.0460041		TUB3	P09734	cytosol	0.502132	-0.855852
	TUB2	P02557	cytosol	0.11838	-0.140544		TUB1	P09733	cytosol	-0.226476	-0.155643		TYR1	P20049	cytosol	-0.35851	-0.619942
	TUB3	P09734	cytosol	0.150281	-0.273709		TUB2	P02557	cytosol	-0.322827	-0.111051		TYS1	P36421	cytosol	-0.132807	-0.71638
	TYR1	P20049	cytosol	-1.14686	0.420105		TUB3	P09734	cytosol	-0.108631	-0.193151		UBC4	P15731	cytosol	-0.668972	-0.24289
	TYS1	P36421	cytosol	-0.628518	-0.134848		TYR1	P20049	cytosol	-1.38759	0.356509		UGA1	P17649	cytosol	0.0112254	-0.397403
	UBC4	P15731	cytosol	0.117547	0.426741		TYS1	P36421	cytosol	-0.890369	0.0458216		URA1	P28272	cytosol	-0.383741	-0.501362
	UGA1	P17649	cytosol	-0.365551	0.610738		UGA1	P17649	cytosol	-0.902349	0.441415		URA2	P07259	cytosol	0.60077	-0.66148
	URA1	P28272	cytosol	-0.143228	0.598671		URA1	P28272	cytosol	-0.931177	0.251468		URA3	P03962	cytosol	-0.502368	-0.405531
	URA2	P07259	cytosol	0.29856	-0.731979		URA2	P07259	cytosol	-0.373577	-0.473571		URA4	P20051	cytosol	-0.298465	-0.431647
	URA3	P03962	cytosol	-0.543705	0.364431		URA3	P03962	cytosol	-1.04168	0.219924		URA5	P13298	cytosol	-0.0872979	-0.537919
	URA4	P20051	cytosol	-0.629035	0.306634		URA4	P20051	cytosol	-0.712645	0.183872		URA6	P15700	cytosol	-0.11683	-0.305019
	URA5	P13298	cytosol	-0.485229	0.240945		URA5	P13298	cytosol	-0.50569	0.302134		UTR4	P32626	cytosol	-0.190804	-0.118959
	URA6	P15700	cytosol	0.30543	-0.344944		URA6	P15700	cytosol	-0.599695	0.0477529		WRS1	Q12109	cytosol	0.30924	-0.431649
	UTR4	P32626	cytosol	-0.643795	0.430328		UTR4	P32626	cytosol	-1.01521	0.254027		YAR1	P46683	cytosol	0.00511867	-0.432777
	WRS1	Q12109	cytosol	0.0709452	-0.248342		WRS1	Q12109	cytosol	-0.491169	-0.130969		YEF3	P16521	cytosol	1.39946	-1.12672
	YAR1	P46683	cytosol	0.258196	-0.145127		YAR1	P46683	cytosol	-0.326447	-0.0915222		YKE2	P52553	cytosol	-0.11748	-0.383563
	YEF3	P16521	cytosol	1.57345	-0.905636		YEF3	P16521	cytosol	1.2773	-0.737804		YNK1	P36010	cytosol	-0.231613	-0.536692
	YKE2	P52553	cytosol	-0.370039	-0.645464		YKE2	P52553	cytosol	-0.521271	0.323089		YPR1	Q12458	cytosol	-0.183368	-0.275969
	YNK1	P36010	cytosol	-0.348386	-0.114346		YNK1	P36010	cytosol	-0.575532	-0.124823		ZPR1	P53303	cytosol	-0.278828	-0.322665
	YPR1	Q12458	cytosol	-0.376413	0.359239		YPR1	Q12458	cytosol	-0.830973	0.162956		ZTA1	P38230	cytosol	1.61206	-0.0248855
	ZPR1	P53303	cytosol	-0.254916	0.418128		ZPR1	P53303	cytosol	-0.63571	0.229094		ZWF1	P11412	cytosol	0.245952	-0.701868
	ZTA1	P38230	cytosol	0.517008	-0.479708		ZTA1	P38230	cytosol	0.84441	0.160432		ALE1	Q08548	ER	-2.09296	1.03332
	ALE1	Q08548	ER	-1.78847	1.52645		ZWF1	P11412	cytosol	0.597442	-0.629339		ALG1	P16661	ER	-1.79606	1.38202
	ALG1	P16661	ER	-1.51025	1.83093		ALE1	Q08548	ER	-3.24125	-1.14201		ALG11	P53954	ER	-1.51839	1.16536
	ALG11	P53954	ER	-1.39977	1.55246		ALG1	P16661	ER	-3.20782	-0.966811		ALG12	P53730	ER	-1.79424	1.31299
	ALG12	P53730	ER	-1.78413	1.75581		ALG11	P53954	ER	-2.45427	-0.583632		ALG13	P53178	ER	-1.4626	1.11458
	ALG13	P53178	ER	-1.63111	1.75485		ALG12	P53730	ER	-3.20515	-1.00841		ALG2	P43636	ER	-1.50989	1.43369
	ALG2	P43636	ER	-1.31916	2.01602		ALG13	P53178	ER	-2.84903	-0.378147		ALG3	P38179	ER	-1.98515	2.05349
	ALG5	P40350	ER	-1.67739	1.83449		ALG2	P43636	ER	-2.94219	-0.547764		ALG5	P40350	ER	-1.66449	1.66156
	ALG9	P53868	ER	-1.6894	2.0157		ALG5	P40350	ER	-3.18193	-0.827737		ALG9	P53868	ER	-1.9802	1.39303
	ARE1	P25628	ER	-1.84678	1.43025		ALG9	P53868	ER	-3.3333	-0.976956		ARE1	P25628	ER	-2.56016	1.76738
	ARE2	P53629	ER	-1.69516	1.44851		ARE1	P25628	ER	-3.52339	-1.58573		ARE2	P53629	ER	-1.59632	1.16606
	BIG1	P38813	ER	-1.85154	2.08592		ARE2	P53629	ER	-2.5817	-0.635452		BIG1	P38813	ER	-1.81894	1.85368
	BRL1	P38770	ER	-2.19708	2.58414		BIG1	P38813	ER	-1.56673	-2.56961		BRL1	P38770	ER	-3.1334	1.31527
	CBR1	P38626	ER	-1.69415	1.57362		CBR1	P38626	ER	-2.77614	-0.690571		CBR1	P38626	ER	-1.55841	1.26656
	CDS1	P38221	ER	-0.439936	-0.0357399		CDS1	P38221	ER	1.3877	-2.84129		CDS1	P38221	ER	0.706754	-1.31214
	CHO1	P08456	ER	-1.27082	2.37783		CHO1	P08456	ER	-2.44649	0.511907		CHO1	P08456	ER	-1.20825	1.90587
	CHO2	P05374	ER	-1.45446	1.34989		CHO2	P05374	ER	-2.9561	-0.692661		CHO2	P05374	ER	-1.31912	1.08672
	CNE1	P27825	ER	-2.06518	1.73013		CNE1	P27825	ER	-3.54546	-1.59953		CNE1	P27825	ER	-2.19294	1.64876
	CPR5	P35176	ER	-1.52215	1.51862		CPR5	P35176	ER	-2.56358	-0.781676		CPR5	P35176	ER	-1.19617	0.828037
	CUE1	P38428	ER	-1.80593	1.50613		CUE1	P38428	ER	-3.03573	-0.760175		CUE1	P38428	ER	-1.91127	0.948523
	CUE4	Q04201	ER	-1.39034	2.25728		CUE4	Q04201	ER	-3.28619	-0.996812		CUE4	Q04201	ER	-1.42428	1.12017
	CWH41	P53008	ER	-1.66735	1.62774		CWH41	P53008	ER	-3.10073	-0.98028		CWH41	P53008	ER	-1.77159	1.36446
	CWH43	P25618	ER	-1.77212	1.70359		CWH43	P25618	ER	-3.41704	-1.07952		CWH43	P25618	ER	-1.82326	1.4503
	CYB5	P40312	ER	-1.12474	1.84594		CYB5	P40312	ER	-3.00867	-0.796861		CYB5	P40312	ER	-1.54899	1.70881
	DAP1	Q12091	ER	-1.2895	0.862097		DAP1	Q12091	ER	-1.22667	0.490808		DAP1	Q12091	ER	-0.584639	0.526296
	DGK1	Q12382	ER	-1.79042	1.84835		DGK1	Q12382	ER	-3.21302	-0.940014		DGK1	Q12382	ER	-1.88909	1.08259
	DIE2	P50076	ER	-1.72723	1.85763		DJP1	P40564	ER	-1.66956	-0.537039		DIE2	P50076	ER	-1.81472	1.77091
	DJP1	P40564	ER	-1.21007	1.11883		DPL1	Q05567	ER	-3.0392	-0.624823		DJP1	P40564	ER	-0.783197	0.519541
	DPL1	Q05567	ER	-1.40179	1.9509		DPM1	P14020	ER	-0.978621	-0.146198		DPL1	Q05567	ER	-1.55394	1.44866
	DPM1	P14020	ER	-1.17753	1.07993		DSL1	P53847	ER	-2.58959	-1.13617		DPM1	P14020	ER	-0.527867	0.743218
	DSL1	P53847	ER	-1.65784	1.72665		ELO2	P25358	ER	-2.74083	-0.576873		DSL1	P53847	ER	-1.75793	1.26298
	ELO2	P25358	ER	-1.84216	1.86146		ELO3	P40319	ER	-3.1421	-1.00411		ELO3	P40319	ER	-1.4995	1.46004
	ELO3	P40319	ER	-1.4418	2.02077		EMC1	P25574	ER	-3.21967	-1.1454		EMC1	P25574	ER	-1.48142	1.72115
	EMC1	P25574	ER	-1.45512	1.61917		EMC10	Q12025	ER	-3.12872	-0.633455		EMC10	Q12025	ER	-1.48043	1.45103
	EMC10	Q12025	ER	-1.67754	1.36629		EMC2	P47133	ER	-2.94072	-1.10541		EMC2	P47133	ER	-1.6296	1.26306
	EMC2	P47133	ER	-1.63704	1.66733		EMC3	P36039	ER	-3.17533	-0.909019		EMC3	P36039	ER	-1.82311	1.27197
	EMC3	P36039	ER	-1.3134	1.90582		EMC4	P53073	ER	-3.36079	-0.961998		EMC4	P53073	ER	-1.42381	1.28408
	EMC4	P53073	ER	-1.59197	1.5196		EMC5	P40540	ER	-3.13278	-0.912224		EMC5	P40540	ER	-1.53003	1.29328
	EMC5	P40540	ER	-1.62618	1.58022		ERG1	P32476	ER	-2.56617	-0.169741		EOS1	P53938	ER	-1.77845	1.44046
	EOS1	P53938	ER	-1.55283	1.83053		ERG11	P10614	ER	-2.93104	-0.752721		ERG1	P32476	ER	-1.2496	1.42714
	ERG1	P32476	ER	-1.32653	1.8171		ERG24	P32462	ER	-2.62384	-0.744898		ERG11	P10614	ER	-1.47345	1.22819
	ERG11	P10614	ER	-1.53077	1.73461		ERG25	P53045	ER	-3.04016	-0.883069		ERG24	P32462	ER	-1.791	1.8133
	ERG24	P32462	ER	-1.66048	1.83082		ERG26	P53199	ER	-2.71604	-0.523267		ERG25	P53045	ER	-1.69818	1.69865
	ERG25	P53045	ER	-1.32371	2.32157		ERG28	P40030	ER	-2.82956	-0.845414		ERG26	P53199	ER	-1.30637	1.38696
	ERG26	P53199	ER	-1.4668	1.54114		ERG29	P40207	ER	-2.58182	-0.91335		ERG28	P40030	ER	-1.48661	1.29461
	ERG28	P40030	ER	-1.63473	1.54737		ERG3	P32353	ER	-2.95832	-0.709428		ERG29	P40207	ER	-1.63163	1.47763
	ERG29	P40207	ER	-1.30766	1.10345		ERG4	P25340	ER	-2.98245	-0.727619		ERG3	P32353	ER	-1.61756	1.45206
	ERG3	P32353	ER	-1.6319	1.62366		ERG5	P54781	ER	-2.90785	-0.601041		ERG4	P25340	ER	-1.26191	2.12013
	ERG4	P25340	ER	-1.49295	1.70789		ERG9	P29704	ER	-2.75415	-0.550718		ERG5	P54781	ER	-1.60375	1.40723
	ERG5	P54781	ER	-1.5623	1.80023		ERJ5	P43613	ER	-3.23647	-1.05491		ERG9	P29704	ER	-1.44129	1.28426
	ERG9	P29704	ER	-1.53311	1.63734		ERO1	Q03103	ER	-3.00705	-0.946204		ERJ5	P43613	ER	-1.75013	1.24048
	ERJ5	P43613	ER	-1.43418	1.74539		ERP3	Q12403	ER	-2.53831	-0.296619		ERO1	Q03103	ER	-1.65989	1.30163
	ERO1	Q03103	ER	-1.5329	1.70574		ERP4	Q12450	ER	-0.949703	-0.0270803		ERP3	Q12403	ER	-1.38994	1.24202
	ERP3	Q12403	ER	-1.16399	1.64809		ERP5	P38819	ER	-2.07025	0.20693		ERP4	Q12450	ER	-0.479088	0.847243
	ERP4	Q12450	ER	-0.263426	0.719401		EUG1	P32474	ER	-2.99222	-1.05245		ERP5	P38819	ER	-0.361863	1.12479
	ERP5	P38819	ER	-1.15968	2.02661		EXP1	Q07541	ER	-0.287664	0.770958		EUG1	P32474	ER	-1.73334	1.32399
	EUG1	P32474	ER	-1.62158	1.86924		FAR7	P43592	ER	-3.57903	-1.69061		EXP1	Q07541	ER	-1.23108	0.711177
	EXP1	Q07541	ER	-1.08482	0.943883		FAR8	Q05040	ER	-3.17803	-1.04033		FAR7	P43592	ER	-2.03595	1.14961
	FAR7	P43592	ER	-2.54245	0.749609		GAA1	P39012	ER	-2.65998	-0.816457		FAR8	Q05040	ER	-1.95668	0.494069
	FAR8	Q05040	ER	-2.0918	0.875477		GET1	P53192	ER	-2.70468	-0.817644		GAA1	P39012	ER	-1.72271	1.40049
	GAA1	P39012	ER	-1.54661	1.82116		GET2	P40056	ER	-3.15557	-1.05891		GET1	P53192	ER	-1.48741	1.32711
	GET1	P53192	ER	-1.48601	1.4604		GPI13	Q07830	ER	-3.40531	-0.877995		GET2	P40056	ER	-1.85892	0.713381
	GET2	P40056	ER	-1.88318	1.3024		GPI16	P38875	ER	-3.24707	-0.996501		GPI13	Q07830	ER	-1.94169	1.62988
	GPI13	Q07830	ER	-1.63872	1.80776		GPI17	Q04080	ER	-3.21042	-1.04897		GPI16	P38875	ER	-1.50712	1.60127
	GPI16	P38875	ER	-1.40156	2.01025		GPI8	P49018	ER	-3.25099	-1.12903		GPI17	Q04080	ER	-1.7577	1.3278
	GPI17	Q04080	ER	-1.49946	1.8742		GPT2	P36148	ER	-2.99439	-0.31533		GPI8	P49018	ER	-2.02455	1.46801
	GPI8	P49018	ER	-1.51711	1.90948		GSF2	Q04697	ER	-3.02483	-0.68465		GPT2	P36148	ER	-1.36058	1.4467
	GPT2	P36148	ER	-1.47716	1.70496		GTB1	Q04924	ER	-3.46652	-1.29881		GSF2	Q04697	ER	-1.58699	1.38898
	GSF2	Q04697	ER	-1.6361	1.76862		GUP1	P53154	ER	-2.78886	-0.985514		GTB1	Q04924	ER	-1.6302	1.57472
	GTB1	Q04924	ER	-1.79749	1.98001		HLJ1	P48353	ER	-3.16352	-0.861477		GUP1	P53154	ER	-2.06293	1.2404
	GUP1	P53154	ER	-1.6832	2.6256		HMG1	P12683	ER	-3.38123	-1.46399		HLJ1	P48353	ER	-1.94117	0.918894
	HLJ1	P48353	ER	-1.6324	1.43598		HRD3	Q05787	ER	-3.50459	-1.34732		HMG1	P12683	ER	-1.89791	1.62158
	HMG1	P12683	ER	-1.90818	2.17913		IFA38	P38286	ER	-3.15095	-0.896383		HRD3	Q05787	ER	-1.91746	1.29467
	HRD1	Q08109	ER	-1.27842	1.90782		IST2	P38250	ER	-2.93827	-1.17477		ICE2	P40499	ER	-1.70406	1.32982
	HRD3	Q05787	ER	-1.18767	1.36062		JEM1	P40358	ER	-3.16042	-1.16917		IFA38	P38286	ER	-1.72533	1.3749
	ICE2	P40499	ER	-1.74849	1.51251		KAR2	P16474	ER	-3.04004	-1.11686		IST2	P38250	ER	-1.97938	0.229808
	IFA38	P38286	ER	-1.67222	1.65697		KRE5	P22023	ER	-3.4701	-1.44405		JEM1	P40358	ER	-1.81823	1.41984
	IST2	P38250	ER	-1.67129	0.699569		LAC1	P28496	ER	-3.44945	-1.04563		KAR2	P16474	ER	-1.61747	1.2245
	JEM1	P40358	ER	-1.72754	1.78417		LAG1	P38703	ER	-3.12764	-1.47795		KRE5	P22023	ER	-1.88621	1.25488
	KAR2	P16474	ER	-1.55676	1.45464		LAS21	P40367	ER	-3.30115	-1.14146		LAC1	P28496	ER	-1.71043	1.81515
	KRE5	P22023	ER	-1.74107	1.82725		LCB1	P25045	ER	-2.84935	-0.642437		LAG1	P38703	ER	-1.47781	1.70511
	LAC1	P28496	ER	-1.95547	1.74916		LCB2	P40970	ER	-2.73752	-0.548788		LAS21	P40367	ER	-2.0653	1.6091
	LAG1	P38703	ER	-1.88861	1.65676		LCB3	P47013	ER	-2.72615	-0.343562		LCB1	P25045	ER	-1.51028	1.22081
	LAS21	P40367	ER	-1.91533	2.28313		LHS1	P36016	ER	-3.15622	-1.03457		LCB2	P40970	ER	-1.3062	1.27788
	LCB1	P25045	ER	-1.54605	1.67899		LNP1	P38878	ER	-3.17731	-1.85999		LCB3	P47013	ER	-0.948318	1.3003
	LCB2	P40970	ER	-1.46111	1.62486		LOA1	Q06508	ER	-2.36448	-0.134422		LHS1	P36016	ER	-1.72304	1.22547
	LCB3	P47013	ER	-1.27645	1.74089		LRO1	P40345	ER	-3.5011	-1.38152		LNP1	P38878	ER	-2.23376	0.590871
	LHS1	P36016	ER	-1.51561	1.6426		MCD4	P36051	ER	-3.12316	-0.999786		LOA1	Q06508	ER	-0.995543	1.53
	LNP1	P38878	ER	-1.79629	1.68323		MNS1	P32906	ER	-2.84492	-1.28477		LRO1	P40345	ER	-1.96158	1.53657
	LOA1	Q06508	ER	-1.38102	1.54478		MPD1	Q12404	ER	-1.91566	-0.882118		MCD4	P36051	ER	-1.66123	1.4656
	LRO1	P40345	ER	-1.66371	1.90248		MPD2	Q99316	ER	-3.28739	-1.22047		MNL1	P38888	ER	-2.23469	1.24779
	MCD4	P36051	ER	-1.77021	1.56624		MSC1	Q03104	ER	-3.1013	-0.861219		MNS1	P32906	ER	-1.66732	1.08315
	MNL1	P38888	ER	-2.07511	1.96986		MSC7	P38694	ER	-3.14541	-0.747761		MPD1	Q12404	ER	-1.51219	1.08999
	MNS1	P32906	ER	-1.49745	1.80334		NCP1	P16603	ER	-2.93974	-0.970253		MPD2	Q99316	ER	-1.673	1.44305
	MPD1	Q12404	ER	-1.47384	1.43042		NNF2	P53253	ER	-3.41255	-1.38963		MSC1	Q03104	ER	-1.76634	1.40771
	MPD2	Q99316	ER	-1.71986	1.85425		NTE1	Q04958	ER	-3.4721	-1.27062		MSC7	P38694	ER	-1.64073	1.36493
	MSC1	Q03104	ER	-1.63988	2.60866		NUS1	Q12063	ER	-1.70321	0.992695		NCP1	P16603	ER	-1.49457	1.29096
	MSC7	P38694	ER	-1.60367	1.71708		OLE1	P21147	ER	-2.97462	-0.84567		NNF2	P53253	ER	-1.82015	0.955697
	NCP1	P16603	ER	-1.61824	1.63045		OPI3	P05375	ER	-2.65851	0.0464909		NTE1	Q04958	ER	-1.758	1.05132
	NNF2	P53253	ER	-1.98826	1.15549		OSH6	Q02201	ER	-1.79097	-0.465545		NUS1	Q12063	ER	-0.479979	1.83442
	NTE1	Q04958	ER	-1.27941	1.05626		OST1	P41543	ER	-3.20208	-1.16796		OLE1	P21147	ER	-1.41069	1.47922
	NUS1	Q12063	ER	-1.45871	1.31503		OST3	P48439	ER	-3.38976	-0.914411		OPI3	P05375	ER	-1.15258	1.62858
	OLE1	P21147	ER	-1.48324	1.54139		OST6	Q03723	ER	-3.39386	-1.26841		OSH6	Q02201	ER	-1.13475	0.548806
	OPI3	P05375	ER	-1.37994	1.57538		GTA1	P32618	ER	-3.32401	-1.59534		OST1	P41543	ER	-1.70729	1.34623
	ORM1	P53224	ER	-1.70296	2.10147		YBR096W	P38256	ER	-2.67183	-0.564222		OST3	P48439	ER	-1.76892	1.35266
	OSH6	Q02201	ER	-1.45727	0.956313		DDE1	P38775	ER	-3.34253	-0.916633		OST6	Q03723	ER	-1.65919	1.43233
	OST1	P41543	ER	-1.52522	1.86402		YGL140C	P53120	ER	-3.12589	-0.627029		GTA1	P32618	ER	-1.55807	1.17313
	OST3	P48439	ER	-1.71562	1.27756		YNR021W	P53723	ER	-3.09699	-0.914838		YBR096W	P38256	ER	-1.24231	1.31725
	OST6	Q03723	ER	-1.68808	1.6331		PBR1	P53878	ER	-3.28866	-1.03033		DDE1	P38775	ER	-1.78876	1.36349
	GTA1	P32618	ER	-1.80204	1.42381		PBN1	P25580	ER	-3.2839	-1.05555		YGL140C	P53120	ER	-1.46563	1.48676
	YBR096W	P38256	ER	-1.2768	1.82798		PDI1	P17967	ER	-3.00707	-1.05762		YNR021W	P53723	ER	-1.50869	1.26775
	DDE1	P38775	ER	-1.61337	1.68923		PEX30	Q06169	ER	-2.19307	-0.315607		PBR1	P53878	ER	-1.62833	1.50217
	YGL140C	P53120	ER	-1.56393	1.90186		PGA2	P53903	ER	-3.12734	-0.955098		PBN1	P25580	ER	-1.93838	1.69794
	YNR021W	P53723	ER	-1.59423	1.61167		PGA3	Q12746	ER	-2.98412	-0.785936		PDI1	P17967	ER	-1.56511	1.1437
	PBR1	P53878	ER	-1.56839	1.72252		PHO86	P46956	ER	-2.86354	-0.373409		PEX30	Q06169	ER	-0.97395	1.10066
	PBN1	P25580	ER	-1.62577	1.93571		SND3	P38264	ER	-2.9836	-0.851314		PGA2	P53903	ER	-1.68861	1.0983
	PDI1	P17967	ER	-1.5903	1.59406		PIS1	P06197	ER	-2.54331	-0.216785		PGA3	Q12746	ER	-1.63157	1.30287
	PEX30	Q06169	ER	-1.87224	1.4533		PKR1	Q03880	ER	-3.36806	-0.68579		PHO86	P46956	ER	-1.50915	1.30227
	PGA2	P53903	ER	-1.55675	1.92566		PMT1	P33775	ER	-3.21215	-1.1483		SND3	P38264	ER	-1.38764	1.1695
	PGA3	Q12746	ER	-1.64241	1.67875		PMT2	P31382	ER	-3.22098	-1.1046		PIS1	P06197	ER	-1.05245	0.95799
	PHO86	P46956	ER	-1.38417	1.41855		PMT3	P47190	ER	-3.35124	-1.31255		PKR1	Q03880	ER	-1.77481	2.01644
	SND3	P38264	ER	-1.55696	1.41725		PMT4	P46971	ER	-3.27131	-1.07121		PMT1	P33775	ER	-1.74861	1.41718
	PIS1	P06197	ER	-1.38327	1.13757		PMT6	P42934	ER	-3.40807	-1.26566		PMT2	P31382	ER	-1.71712	1.25587
	PKR1	Q03880	ER	-1.58016	1.49913		PMT7	Q06644	ER	-3.51571	-1.40585		PMT3	P47190	ER	-1.84409	1.48948
	PMT1	P33775	ER	-1.66233	1.87655		YDR476C	Q03362	ER	-2.97242	-0.903184		PMT4	P46971	ER	-1.69816	1.42783
	PMT2	P31382	ER	-1.56104	2.04156		YPR114W	Q06107	ER	-2.93941	-0.507687		PMT6	P42934	ER	-1.84219	1.40806
	PMT3	P47190	ER	-1.82034	1.97829		EMA19	Q12155	ER	-2.925	-0.348738		PMT7	Q06644	ER	-2.35509	1.40302
	PMT4	P46971	ER	-1.52855	1.84261		YPR063C	Q12160	ER	-3.16414	-0.734585		YDR476C	Q03362	ER	-1.44533	1.64277
	PMT6	P42934	ER	-1.75082	1.91241		MEO1	Q8TGU7	ER	-2.94122	-0.487204		YPR114W	Q06107	ER	-1.35263	1.48854
	PMT7	Q06644	ER	-2.32237	1.80757		RER2	P35196	ER	-2.39263	-0.149714		EMA19	Q12155	ER	-1.47738	1.44646
	YDR476C	Q03362	ER	-1.30105	2.02708		ROT2	P38138	ER	-3.24133	-0.751926		YPR063C	Q12160	ER	-1.30509	1.26366
	YPR114W	Q06107	ER	-1.73603	1.75455		RTN1	Q04947	ER	-0.730347	0.0297316		MEO1	Q8TGU7	ER	-1.78412	1.6591
	EMA19	Q12155	ER	-1.37151	2.0678		SAC1	P32368	ER	-2.32649	-0.524626		RER2	P35196	ER	-1.23053	1.57919
	YPR063C	Q12160	ER	-1.591	1.48305		SBH1	P52870	ER	-3.05797	-0.443949		ROT2	P38138	ER	-1.94389	1.37503
	MEO1	Q8TGU7	ER	-1.75173	1.99715		SBH2	P52871	ER	-3.03713	-1.07399		RTN1	Q04947	ER	-0.459472	0.412455
	RER2	P35196	ER	-1.1009	1.585		SCJ1	P25303	ER	-2.81014	-0.774737		SAC1	P32368	ER	-1.05936	1.08267
	ROT2	P38138	ER	-1.70875	1.88808		SCS2	P40075	ER	-2.24441	-0.827694		SBH1	P52870	ER	-1.61215	1.26962
	RTN1	Q04947	ER	-1.36629	0.851817		SCS7	Q03529	ER	-2.93369	-0.739693		SBH2	P52871	ER	-1.54304	1.09898
	SAC1	P32368	ER	-1.11096	1.16724		SCT1	P32784	ER	-3.19289	-0.573928		SCJ1	P25303	ER	-1.841	1.0662
	SBH1	P52870	ER	-1.84535	1.36591		SEC12	P11655	ER	-3.0318	-0.672034		SCS2	P40075	ER	-1.62768	0.662462
	SBH2	P52871	ER	-1.70317	1.2118		SEC20	P28791	ER	-3.42161	-0.943191		SCS7	Q03529	ER	-1.34493	1.34105
	SCJ1	P25303	ER	-1.56104	1.72635		SEC39	Q12745	ER	-3.40496	-1.35632		SCT1	P32784	ER	-1.77559	1.27359
	SCS2	P40075	ER	-1.72858	1.43224		SEC61	P32915	ER	-2.95548	-0.558057		SEC11	P15367	ER	-1.47698	1.49852
	SCS7	Q03529	ER	-1.56698	1.51574		SEC62	P21825	ER	-3.15714	-0.769554		SEC12	P11655	ER	-1.54794	1.46313
	SCT1	P32784	ER	-1.70922	1.75272		SEC63	P14906	ER	-3.06866	-0.870653		SEC20	P28791	ER	-1.66919	1.53652
	SEC11	P15367	ER	-1.74293	2.0488		SEC66	P33754	ER	-3.15617	-0.847434		SEC39	Q12745	ER	-1.87702	1.22997
	SEC12	P11655	ER	-1.64416	1.73939		SEC72	P39742	ER	-3.18998	-1.08706		SEC61	P32915	ER	-1.26226	1.4473
	SEC20	P28791	ER	-1.46701	1.57349		SED4	P25365	ER	-2.69424	-0.400151		SEC62	P21825	ER	-1.597	1.21248
	SEC39	Q12745	ER	-1.37826	2.18237		SEY1	Q99287	ER	-2.69433	-0.7026		SEC63	P14906	ER	-1.49203	1.34131
	SEC61	P32915	ER	-1.54698	1.36149		SHR3	Q02774	ER	-2.98824	-0.59231		SEC66	P33754	ER	-1.62093	1.23987
	SEC62	P21825	ER	-1.69388	1.3843		SIL1	Q08199	ER	-2.86951	-0.96149		SEC72	P39742	ER	-1.59069	1.45463
	SEC63	P14906	ER	-1.55182	1.67632		SLC1	P33333	ER	-2.9125	-0.773463		SED4	P25365	ER	-1.3963	1.73145
	SEC66	P33754	ER	-1.6194	1.56005		SNL1	P40548	ER	-2.94078	-1.0903		SEY1	Q99287	ER	-1.10966	1.08104
	SEC72	P39742	ER	-1.6536	1.43669		SPC1	P46965	ER	-3.48012	-1.30225		SHR3	Q02774	ER	-1.6923	0.75334
	SED4	P25365	ER	-1.35565	1.8407		SPC2	Q04969	ER	-3.24039	-1.2221		SIL1	Q08199	ER	-1.51608	1.21494
	SEY1	Q99287	ER	-1.30255	1.39242		SPC3	Q12133	ER	-3.37265	-1.41138		SLC1	P33333	ER	-1.31075	1.41138
	SHR3	Q02774	ER	-1.67136	1.77243		SPF1	P39986	ER	-3.0092	-0.761139		SNL1	P40548	ER	-1.66698	1.04496
	SIL1	Q08199	ER	-1.8275	1.71903		SRP101	P32916	ER	-3.00461	-0.98765		SPC1	P46965	ER	-1.58544	1.25433
	SLC1	P33333	ER	-1.53941	1.51962		SRP102	P36057	ER	-3.12515	-0.856797		SPC2	Q04969	ER	-1.55935	1.4009
	SNL1	P40548	ER	-1.79438	1.80013		SSH1	P38353	ER	-2.80165	-0.5992		SPC3	Q12133	ER	-1.82671	0.969915
	SPC1	P46965	ER	-1.8989	1.90891		SSM4	P40318	ER	-3.25189	-0.903728		SPF1	P39986	ER	-1.48033	1.28948
	SPC2	Q04969	ER	-1.74688	1.59972		SSS1	P35179	ER	-2.92718	-1.0104		SRP101	P32916	ER	-1.05591	0.978774
	SPC3	Q12133	ER	-1.65114	1.88731		STE24	P47154	ER	-2.92372	-0.549044		SRP102	P36057	ER	-1.46643	1.41717
	SPF1	P39986	ER	-1.55686	1.63725		STT3	P39007	ER	-3.39544	-1.45447		SSH1	P38353	ER	-1.33938	1.15425
	SRP101	P32916	ER	-1.65355	1.84838		SUR2	P38992	ER	-3.01517	-0.677969		SSM4	P40318	ER	-1.73225	1.50894
	SRP102	P36057	ER	-1.55205	1.64508		SWP1	Q02795	ER	-3.1259	-0.765563		SSS1	P35179	ER	-1.40107	0.953847
	SSH1	P38353	ER	-1.28315	1.56227		TCB1	Q12466	ER	-2.25712	-0.691424		STE24	P47154	ER	-1.5529	1.29853
	SSM4	P40318	ER	-1.49929	2.24906		TCB2	P48231	ER	-2.0249	-0.617129		STT3	P39007	ER	-1.74426	1.65872
	SSS1	P35179	ER	-1.51932	1.62389		TCB3	Q03640	ER	-1.97417	-0.734229		SUR2	P38992	ER	-1.60149	1.39984
	STE24	P47154	ER	-1.54854	1.66607		TED1	P40533	ER	-3.32706	-1.1334		SWP1	Q02795	ER	-1.49265	1.29333
	STT3	P39007	ER	-1.77915	1.32812		TIP20	P33891	ER	-2.99357	-0.834879		TCB1	Q12466	ER	-1.55439	0.56681
	SUR2	P38992	ER	-1.6999	1.54623		TSC13	Q99190	ER	-3.02558	-0.584879		TCB2	P48231	ER	-1.52646	0.608116
	SWP1	Q02795	ER	-1.73709	1.37382		TYW1	Q08960	ER	-2.88169	-0.99078		TCB3	Q03640	ER	-1.38362	0.354438
	TCB1	Q12466	ER	-1.38832	0.98216		UBC6	P33296	ER	-2.89401	-0.764607		TED1	P40533	ER	-1.80726	1.63533
	TCB2	P48231	ER	-1.30282	0.915052		UBC7	Q02159	ER	-2.94233	-0.47337		TIP20	P33891	ER	-1.41888	0.914425
	TCB3	Q03640	ER	-1.39265	0.776166		UBX2	Q04228	ER	-3.02329	-0.546763		TSC13	Q99190	ER	-1.46379	1.46169
	TED1	P40533	ER	-1.54402	1.96841		UFE1	P41834	ER	-3.04611	-0.791846		TYW1	Q08960	ER	-1.76977	0.632595
	TIP20	P33891	ER	-1.16241	1.93514		USA1	Q03714	ER	-3.32565	-1.14945		UBC6	P33296	ER	-1.85466	1.12302
	TSC13	Q99190	ER	-1.83598	1.77633		USE1	P53146	ER	-3.52982	-1.34591		UBC7	Q02159	ER	-1.92072	1.27882
	TYW1	Q08960	ER	-1.55844	1.18037		VMA22	P38784	ER	-2.71106	-0.745856		UBX2	Q04228	ER	-1.7608	1.33384
	UBC6	P33296	ER	-1.52976	1.78023		VPH2	P32341	ER	-3.11384	-0.589882		UFE1	P41834	ER	-1.61815	0.96007
	UBX2	Q04228	ER	-1.70164	1.44631		WBP1	P33767	ER	-3.2217	-1.20857		USA1	Q03714	ER	-2.19715	1.71067
	UFE1	P41834	ER	-1.69064	1.55484		YET1	P35723	ER	-2.97133	-1.00552		USE1	P53146	ER	-1.9601	1.31319
	USA1	Q03714	ER	-1.802	2.26417		YET3	Q07451	ER	-3.05876	-1.25829		VMA22	P38784	ER	-1.36285	1.50221
	USE1	P53146	ER	-1.81917	1.65894		YOP1	Q12402	ER	-1.03373	-0.295145		VPH2	P32341	ER	-1.72468	1.42029
	VMA22	P38784	ER	-1.54548	1.96923		YOS9	Q99220	ER	-3.4495	-1.1714		WBP1	P33767	ER	-1.64303	1.22537
	VPH2	P32341	ER	-1.63435	1.9426		AKR1	P39010	Golgi	2.27578	0.473028		YET1	P35723	ER	-1.38462	1.19543
	WBP1	P33767	ER	-1.5831	1.67749		ANP1	P32629	Golgi	-0.990291	0.449882		YET3	Q07451	ER	-1.1697	0.968447
	YET1	P35723	ER	-1.68537	1.85271		ANY1	Q03687	Golgi	0.33137	0.195526		YOP1	Q12402	ER	-0.46591	0.751077
	YET3	Q07451	ER	-1.9167	1.60089		APM1	Q00776	Golgi	1.9365	-0.336704		YOS9	Q99220	ER	-1.91455	1.37788
	YOP1	Q12402	ER	-1.4337	0.870116		APM3	P38153	Golgi	1.47875	0.228334		AKR1	P39010	Golgi	2.88611	0.0965015
	YOS9	Q99220	ER	-1.67315	1.64526		ARF1	P11076	Golgi	-0.202317	0.933516		ANP1	P32629	Golgi	1.57503	0.793753
	AKR1	P39010	Golgi	2.50386	0.305612		ARL1	P38116	Golgi	-0.285264	0.74673		ANY1	Q03687	Golgi	2.37796	0.358362
	ANP1	P32629	Golgi	1.52132	1.14092		AUR1	P36107	Golgi	2.17207	1.34947		APM1	Q00776	Golgi	1.83308	-0.698123
	ANY1	Q03687	Golgi	2.26067	0.937418		BCH1	Q05029	Golgi	-0.300717	0.137383		APM3	P38153	Golgi	1.06467	-0.477143
	APM1	Q00776	Golgi	1.52045	-0.324123		BUG1	Q12191	Golgi	1.7832	-0.308685		ARF1	P11076	Golgi	0.324048	0.319965
	APM3	P38153	Golgi	1.78132	-0.245012		COG1	P53079	Golgi	2.80989	0.469799		ARL1	P38116	Golgi	1.04538	-0.134688
	ARF1	P11076	Golgi	0.24339	0.712637		COG2	P53271	Golgi	2.42988	0.819086		AUR1	P36107	Golgi	3.10638	0.124606
	ARL1	P38116	Golgi	1.49862	0.655381		COG3	P40094	Golgi	2.73381	0.510315		BCH1	Q05029	Golgi	-0.021671	-0.449108
	AUR1	P36107	Golgi	2.75905	0.980257		COG4	Q06096	Golgi	2.70846	0.540472		BUG1	Q12191	Golgi	0.735743	-1.41485
	BCH1	Q05029	Golgi	-0.680049	-0.0399051		COG5	P53951	Golgi	2.83325	0.270175		COG1	P53079	Golgi	3.32282	-0.789663
	BUG1	Q12191	Golgi	2.09416	-1.01673		COG6	P53959	Golgi	2.5156	0.494555		COG2	P53271	Golgi	2.93575	-0.462048
	COG1	P53079	Golgi	2.71368	0.609811		COG7	P53195	Golgi	2.72308	0.542567		COG3	P40094	Golgi	3.23343	-0.964091
	COG2	P53271	Golgi	2.23335	0.859866		COG8	Q04632	Golgi	2.71387	0.728557		COG4	Q06096	Golgi	3.28935	-0.808319
	COG3	P40094	Golgi	3.27873	0.511456		COY1	P34237	Golgi	1.64022	0.454115		COG5	P53951	Golgi	3.69719	-0.887948
	COG4	Q06096	Golgi	2.7912	0.392572		DNF3	Q12674	Golgi	0.990292	1.46048		COG6	P53959	Golgi	3.16542	-0.655474
	COG5	P53951	Golgi	3.12324	0.582843		DRS2	P39524	Golgi	-0.497911	-0.0212423		COG7	P53195	Golgi	3.15079	-0.516008
	COG6	P53959	Golgi	3.15081	0.792597		GDA1	P32621	Golgi	-1.29828	-0.177881		COG8	Q04632	Golgi	2.87164	-0.788086
	COG7	P53195	Golgi	2.70149	0.320799		GDT1	P38301	Golgi	0.599805	0.75104		COY1	P34237	Golgi	2.29907	0.322004
	COG8	Q04632	Golgi	2.71994	0.227911		GEA2	P39993	Golgi	1.95085	0.154962		DNF3	Q12674	Golgi	2.37996	1.62072
	COY1	P34237	Golgi	2.13034	0.383802		GNT1	Q12096	Golgi	-2.4804	-0.385788		DRS2	P39524	Golgi	0.507483	0.803023
	DNF3	Q12674	Golgi	2.83761	2.38473		GOS1	P38736	Golgi	0.740715	0.121807		GDA1	P32621	Golgi	1.33036	0.611981
	DRS2	P39524	Golgi	2.15532	0.883299		GRH1	Q04410	Golgi	1.70903	-0.426679		GDT1	P38301	Golgi	2.10019	0.53904
	GDA1	P32621	Golgi	1.92916	0.891615		GRX7	P38068	Golgi	0.944377	0.389888		GEA2	P39993	Golgi	0.623705	0.255712
	GDT1	P38301	Golgi	2.13432	0.458547		HOC1	P47124	Golgi	-1.87972	-0.221212		GNT1	Q12096	Golgi	-0.665058	1.42888
	GEA2	P39993	Golgi	2.56145	0.163384		KEX1	P09620	Golgi	0.846459	0.726665		GOS1	P38736	Golgi	2.0037	0.282371
	GNT1	Q12096	Golgi	2.42844	1.14872		KEX2	P13134	Golgi	-3.30536	-0.616911		GRH1	Q04410	Golgi	0.735091	-0.862969
	GOS1	P38736	Golgi	1.92575	0.954765		KRE2	P27809	Golgi	-2.47232	-0.535919		GRX7	P38068	Golgi	2.41726	0.39768
	GRH1	Q04410	Golgi	1.82755	-0.835988		KTR1	P27810	Golgi	-2.70235	-0.782132		HOC1	P47124	Golgi	0.412259	0.956404
	GRX7	P38068	Golgi	2.15292	0.923595		KTR3	P38130	Golgi	-1.05071	-0.176652		KEX1	P09620	Golgi	2.59289	0.424833
	HOC1	P47124	Golgi	0.940914	1.27289		KTR4	P38131	Golgi	-2.48255	-0.365239		KEX2	P13134	Golgi	-0.591035	2.29693
	KEX1	P09620	Golgi	2.43801	0.79373		KTR7	P40504	Golgi	-3.51296	-1.70203		KRE2	P27809	Golgi	0.122304	1.00695
	KEX2	P13134	Golgi	2.8216	1.94323		MNN1	P39106	Golgi	-3.04765	-0.742574		KTR1	P27810	Golgi	0.621588	0.898374
	KRE2	P27809	Golgi	1.75538	1.27778		MNN10	P50108	Golgi	-1.33273	-0.0256136		KTR3	P38130	Golgi	1.18264	0.605268
	KTR1	P27810	Golgi	1.56552	1.18891		MNN11	P46985	Golgi	-1.34807	0.215159		KTR4	P38131	Golgi	2.4811	0.590652
	KTR3	P38130	Golgi	2.10127	0.860181		MNN2	P38069	Golgi	-2.52103	-0.535845		KTR7	P40504	Golgi	-0.308245	2.28988
	KTR4	P38131	Golgi	2.18833	1.33296		MNN5	P46982	Golgi	-2.44964	-0.278137		MNN1	P39106	Golgi	-0.730023	1.2047
	KTR7	P40504	Golgi	1.74773	1.8723		MNN9	P39107	Golgi	-1.59693	0.131155		MNN10	P50108	Golgi	0.818186	0.874346
	MNN1	P39106	Golgi	2.16436	1.21411		MNT2	P53059	Golgi	-3.58302	-1.8672		MNN11	P46985	Golgi	1.03055	0.736401
	MNN10	P50108	Golgi	0.829818	1.27175		MNT3	P40549	Golgi	-3.16463	-0.981536		MNN2	P38069	Golgi	-0.371904	1.02462
	MNN11	P46985	Golgi	0.917574	1.30714		OCH1	P31755	Golgi	-2.17065	-0.439971		MNN5	P46982	Golgi	-0.215113	1.07332
	MNN2	P38069	Golgi	1.50038	1.14899		YCR043C	P25361	Golgi	-0.699252	0.575104		MNN9	P39107	Golgi	0.507302	0.752612
	MNN5	P46982	Golgi	1.49726	1.35368		PMR1	P13586	Golgi	2.00018	0.401766		MNT2	P53059	Golgi	-1.75763	1.2272
	MNN9	P39107	Golgi	0.688164	1.31067		PSG1	P36081	Golgi	-1.72976	0.420579		MNT3	P40549	Golgi	-0.792715	1.48288
	MNT2	P53059	Golgi	0.891269	2.51165		RBD2	Q12270	Golgi	1.9014	0.453259		OCH1	P31755	Golgi	-0.793494	1.07315
	MNT3	P40549	Golgi	1.42345	1.48828		RIC1	P40395	Golgi	-0.406748	0.268992		YCR043C	P25361	Golgi	2.32269	0.363845
	OCH1	P31755	Golgi	2.48013	1.03851		SED5	Q01590	Golgi	0.390363	-0.0278245		PMR1	P13586	Golgi	2.52836	0.191093
	YCR043C	P25361	Golgi	1.41213	1.13051		SFT2	P38166	Golgi	1.63518	0.329906		PSG1	P36081	Golgi	-0.609023	1.08191
	PMR1	P13586	Golgi	1.83827	0.636815		SSP120	P39931	Golgi	-0.360309	0.416929		RBD2	Q12270	Golgi	2.45486	0.226934
	PSG1	P36081	Golgi	0.573366	1.32519		STE13	P33894	Golgi	-1.6795	-0.203779		RGP1	P16664	Golgi	2.74041	1.20732
	RBD2	Q12270	Golgi	2.23821	0.597259		TLG2	Q08144	Golgi	2.066	0.956661		RIC1	P40395	Golgi	2.71089	0.990658
	RGP1	P16664	Golgi	2.9139	1.18023		TRS130	Q03660	Golgi	2.79805	-0.500298		SED5	Q01590	Golgi	1.09741	-0.2902
	RIC1	P40395	Golgi	3.10099	2.35533		TRS65	P32893	Golgi	2.98137	-0.601359		SFT2	P38166	Golgi	1.94916	0.385795
	SED5	Q01590	Golgi	0.880297	0.398814		TVP18	Q04767	Golgi	1.86298	0.812385		SSP120	P39931	Golgi	0.922887	0.623846
	SFT2	P38166	Golgi	1.82398	0.644175		TVP23	P38962	Golgi	2.11214	0.466586		STE13	P33894	Golgi	-0.766196	1.38458
	SSP120	P39931	Golgi	1.87005	0.333027		USO1	P25386	Golgi	-1.82087	-0.760003		TLG2	Q08144	Golgi	3.16646	0.505126
	STE13	P33894	Golgi	2.16686	1.26804		VAN1	P23642	Golgi	-1.63083	0.173912		TRS130	Q03660	Golgi	3.09157	-0.936458
	TLG2	Q08144	Golgi	2.91472	1.04037		VPS74	Q06385	Golgi	-0.173215	0.665959		TRS65	P32893	Golgi	2.98209	-0.859852
	TRS130	Q03660	Golgi	3.13525	-0.0622352		YIP4	P53093	Golgi	1.93821	0.157803		TVP18	Q04767	Golgi	2.62943	0.270293
	TRS65	P32893	Golgi	3.10444	-0.236131		YIP5	P53108	Golgi	2.06413	0.294816		TVP23	P38962	Golgi	2.67007	0.327
	TVP18	Q04767	Golgi	2.05326	0.53389		YND1	P40009	Golgi	0.505538	0.470469		USO1	P25386	Golgi	-2.12359	-2.52624
	TVP23	P38962	Golgi	2.4783	0.278244		YUR1	P26725	Golgi	-3.51215	-1.28875		VAN1	P23642	Golgi	-0.105066	1.1215
	USO1	P25386	Golgi	-1.16252	-1.02563		ERG6	P25087	LD	-1.46329	0.686784		VPS74	Q06385	Golgi	1.2856	-0.0539665
	VAN1	P23642	Golgi	0.476402	1.42703		ERG7	P38604	LD	-1.56703	0.908079		YIP4	P53093	Golgi	2.90791	0.0843562
	VPS74	Q06385	Golgi	0.706655	1.07295		LDH1	P38139	LD	-0.843188	0.486511		YIP5	P53108	Golgi	2.81249	0.000692748
	YIP4	P53093	Golgi	2.36874	0.526317		PLN1	P36139	LD	-1.04207	1.52501		YND1	P40009	Golgi	2.04567	0.579417
	YIP5	P53108	Golgi	2.25474	0.411673		TGL1	P34163	LD	-1.08551	1.91546		YUR1	P26725	Golgi	-1.87583	1.4963
	YND1	P40009	Golgi	2.77346	0.685486		TGL3	P40308	LD	-1.20388	1.94094		ERG6	P25087	LD	-0.749564	1.35919
	YUR1	P26725	Golgi	-1.6803	2.01258		TGL4	P36165	LD	-0.208117	1.25319		ERG7	P38604	LD	-0.499367	1.76404
	ERG6	P25087	LD	-1.11073	0.869853		TGL5	Q12043	LD	-1.37013	2.44611		LDH1	P38139	LD	-0.0975686	1.0067
	ERG7	P38604	LD	-0.779995	1.28679		YEH1	Q07804	LD	-0.141576	1.69431		PLN1	P36139	LD	0.0517175	1.72153
	LDH1	P38139	LD	-0.582459	1.27164		AAC1	P04710	mitochondria	-3.43009	-0.948018		TGL1	P34163	LD	0.448384	2.27299
	PLN1	P36139	LD	-1.03725	0.851141		AAT1	Q01802	mitochondria	-3.49323	-1.30613		TGL3	P40308	LD	-0.0812183	2.27867
	TGL1	P34163	LD	-0.726559	1.21404		ABF2	Q02486	mitochondria	-3.31258	-1.32536		TGL4	P36165	LD	0.721112	2.3528
	TGL3	P40308	LD	-0.890995	1.38122		ACH1	P32316	mitochondria	-3.51102	-1.4235		TGL5	Q12043	LD	1.04789	3.11248
	TGL4	P36165	LD	-0.297951	1.02058		ACO1	P19414	mitochondria	-3.50119	-1.40408		AAC1	P04710	mitochondria	-3.07814	0.207232
	TGL5	Q12043	LD	-0.755935	0.843798		ACO2	P39533	mitochondria	-3.53008	-1.64483		AAT1	Q01802	mitochondria	-3.28523	-0.143951
	YEH1	Q07804	LD	-1.28781	0.272101		ADH3	P07246	mitochondria	-3.51036	-1.4855		ABF2	Q02486	mitochondria	-3.09721	0.111486
	AAC1	P04710	mitochondria	-3.42921	-1.33517		ADH4	P10127	mitochondria	-3.50976	-1.46732		ACH1	P32316	mitochondria	-3.18095	0.180333
	AAT1	Q01802	mitochondria	-3.47818	-1.33418		AEP2	P22136	mitochondria	-3.54692	-1.78659		ACO1	P19414	mitochondria	-3.18156	0.120745
	ABF2	Q02486	mitochondria	-3.41693	-1.29164		AFG1	P32317	mitochondria	-3.45511	-1.27855		ACO2	P39533	mitochondria	-3.30494	-0.127268
	ACH1	P32316	mitochondria	-3.4665	-1.27365		AFG3	P39925	mitochondria	-3.42908	-1.23244		ADH3	P07246	mitochondria	-3.22418	-0.132484
	ACO1	P19414	mitochondria	-3.49092	-1.40821		AIM10	P39965	mitochondria	-3.4662	-1.13388		ADH4	P10127	mitochondria	-3.20268	0.0848543
	ACO2	P39533	mitochondria	-3.41692	-0.874838		AIM17	P23180	mitochondria	-3.04566	-1.24669		AEP2	P22136	mitochondria	-3.255	0.228659
	ADH3	P07246	mitochondria	-3.43594	-1.24196		AIM18	P38884	mitochondria	-2.25768	1.0796		AFG1	P32317	mitochondria	-3.11131	0.293672
	ADH4	P10127	mitochondria	-3.53577	-1.8271		AIM24	P47127	mitochondria	-3.33399	-1.13917		AFG3	P39925	mitochondria	-3.29679	-0.577512
	AEP2	P22136	mitochondria	-3.53458	-1.75119		AIM25	P47140	mitochondria	-3.52829	-1.57057		AIM10	P39965	mitochondria	-3.26094	-0.0511401
	AFG1	P32317	mitochondria	-3.46765	-1.20307		AIM41	Q12032	mitochondria	-3.53608	-1.636		AIM17	P23180	mitochondria	-3.0693	0.174972
	AFG3	P39925	mitochondria	-3.22847	-0.708866		AIM45	Q12480	mitochondria	-3.4781	-1.29615		AIM18	P38884	mitochondria	-1.98115	0.832882
	AIM10	P39965	mitochondria	-3.44239	-1.14893		AIM46	P38885	mitochondria	-3.46146	-1.05801		AIM24	P47127	mitochondria	-3.20144	0.0506285
	AIM17	P23180	mitochondria	-2.6764	-0.978539		AIM9	P40053	mitochondria	-2.86179	-1.7778		AIM25	P47140	mitochondria	-3.27122	0.231186
	AIM18	P38884	mitochondria	-2.86239	-0.455135		ALD4	P46367	mitochondria	-3.27444	-1.43193		AIM41	Q12032	mitochondria	-3.17671	0.309556
	AIM24	P47127	mitochondria	-3.44495	-1.18704		ALD5	P40047	mitochondria	-3.45314	-1.39301		AIM45	Q12480	mitochondria	-3.19765	0.124956
	AIM25	P47140	mitochondria	-3.48601	-1.39013		ALO1	P54783	mitochondria	-3.41202	-1.13143		AIM46	P38885	mitochondria	-3.20859	0.112381
	AIM41	Q12032	mitochondria	-3.44332	-1.55135		ALT1	P52893	mitochondria	-3.50282	-1.44414		AIM9	P40053	mitochondria	-2.81214	-0.378519
	AIM45	Q12480	mitochondria	-3.44793	-1.24437		ARG2	P40360	mitochondria	-3.49291	-1.33004		ALD4	P46367	mitochondria	-3.20905	-0.0788166
	AIM46	P38885	mitochondria	-3.43121	-0.960291		ARG5,6	Q01217	mitochondria	-3.51394	-1.49161		ALD5	P40047	mitochondria	-3.15726	-0.0694397
	AIM9	P40053	mitochondria	-3.03501	-1.78707		ARG7	Q04728	mitochondria	-3.50576	-1.36332		ALO1	P54783	mitochondria	-2.90828	0.308278
	ALD4	P46367	mitochondria	-3.34145	-1.37197		ARG8	P18544	mitochondria	-3.50403	-1.43903		ALT1	P52893	mitochondria	-2.7814	-0.183451
	ALD5	P40047	mitochondria	-3.42952	-1.3551		ARH1	P48360	mitochondria	-3.50456	-1.43783		ARG2	P40360	mitochondria	-3.22684	-0.0255136
	ALO1	P54783	mitochondria	-3.33566	-1.04908		ATM1	P40416	mitochondria	-3.40338	-1.03783		ARG5,6	Q01217	mitochondria	-3.18123	0.00958011
	ALT1	P52893	mitochondria	-2.89613	-1.40606		ATP1	P07251	mitochondria	-3.46813	-1.20173		ARG7	Q04728	mitochondria	-3.16426	0.00966628
	ARG2	P40360	mitochondria	-3.50056	-1.50469		ATP10	P18496	mitochondria	-3.46063	-1.17668		ARG8	P18544	mitochondria	-3.19605	0.0616111
	ARG5,6	Q01217	mitochondria	-3.47181	-1.35876		ATP11	P32453	mitochondria	-3.41686	-1.28751		ARH1	P48360	mitochondria	-3.27181	-0.0682719
	ARG7	Q04728	mitochondria	-3.39043	-1.29568		ATP12	P22135	mitochondria	-3.52202	-1.55635		ATM1	P40416	mitochondria	-3.24236	0.120935
	ARG8	P18544	mitochondria	-3.43284	-1.15879		ATP14	Q12349	mitochondria	-3.49185	-1.25486		ATP1	P07251	mitochondria	-3.09355	0.246658
	ARH1	P48360	mitochondria	-3.48255	-1.332		ATP16	Q12165	mitochondria	-3.54258	-1.69061		ATP10	P18496	mitochondria	-3.1637	0.315482
	ATM1	P40416	mitochondria	-3.47079	-1.23274		ATP2	P00830	mitochondria	-3.46226	-1.17689		ATP11	P32453	mitochondria	-3.02186	0.00612596
	ATP1	P07251	mitochondria	-3.47188	-1.37021		ATP20	Q12233	mitochondria	-3.48506	-1.48272		ATP12	P22135	mitochondria	-3.30297	-0.190035
	ATP10	P18496	mitochondria	-3.47845	-1.29756		ATP25	Q03153	mitochondria	-3.55104	-1.82609		ATP14	Q12349	mitochondria	-3.05097	0.300803
	ATP11	P32453	mitochondria	-3.30551	-1.37522		ATP3	P38077	mitochondria	-3.45896	-1.07328		ATP16	Q12165	mitochondria	-3.26634	-0.244229
	ATP12	P22135	mitochondria	-3.49044	-1.51537		ATP4	P05626	mitochondria	-3.48496	-1.28672		ATP2	P00830	mitochondria	-3.09073	0.142082
	ATP14	Q12349	mitochondria	-3.46087	-1.22782		ATP5	P09457	mitochondria	-3.45142	-1.05808		ATP20	Q12233	mitochondria	-3.07814	-0.0539343
	ATP16	Q12165	mitochondria	-3.41379	-0.990677		ATP7	P30902	mitochondria	-3.52591	-1.40507		ATP25	Q03153	mitochondria	-2.94088	-0.212447
	ATP2	P00830	mitochondria	-3.42872	-1.11978		BAT1	P38891	mitochondria	-3.48914	-1.47531		ATP3	P38077	mitochondria	-3.13324	0.119283
	ATP20	Q12233	mitochondria	-3.15248	-1.3411		BCS1	P32839	mitochondria	-3.53887	-1.72668		ATP4	P05626	mitochondria	-3.15369	0.283331
	ATP23	P53722	mitochondria	-3.47273	-1.34519		BIO2	P32451	mitochondria	-3.45287	-1.02363		ATP5	P09457	mitochondria	-3.11838	0.0830178
	ATP25	Q03153	mitochondria	-3.5157	-1.83603		BNA4	P38169	mitochondria	-2.16262	-0.234367		ATP7	P30902	mitochondria	-3.18853	0.0407004
	ATP3	P38077	mitochondria	-3.49095	-1.45311		CAF4	P36130	mitochondria	-3.55762	-1.78244		BAT1	P38891	mitochondria	-3.17783	0.0240286
	ATP4	P05626	mitochondria	-3.48352	-1.41608		CBP2	P03874	mitochondria	-3.44996	-1.07401		BCS1	P32839	mitochondria	-3.26834	-0.0306884
	ATP5	P09457	mitochondria	-3.47264	-1.33065		CBP3	P21560	mitochondria	-3.44394	-0.964103		BIO2	P32451	mitochondria	-3.26112	-0.0122934
	ATP7	P30902	mitochondria	-3.48605	-1.61692		CBP6	P07253	mitochondria	-3.45009	-1.09672		BNA4	P38169	mitochondria	-1.21335	0.459999
	BAT1	P38891	mitochondria	-3.43772	-1.22862		CCM1	P48237	mitochondria	-3.5823	-2.01738		BOL3	P39724	mitochondria	-3.31879	-0.315001
	BCS1	P32839	mitochondria	-2.61966	-1.56019		CCP1	P00431	mitochondria	-2.79204	-1.45445		CAF4	P36130	mitochondria	-2.98052	0.138623
	BIO2	P32451	mitochondria	-3.4704	-1.2652		CIR1	P42940	mitochondria	-3.4452	-1.32725		CBP2	P03874	mitochondria	-3.30647	-0.134905
	BNA4	P38169	mitochondria	-2.44902	-0.523847		CIR2	Q08822	mitochondria	-3.50173	-1.38521		CBP3	P21560	mitochondria	-2.85691	-0.0734259
	CAF4	P36130	mitochondria	-3.0926	-1.63169		CIT1	P00890	mitochondria	-3.4104	-1.43256		CBP6	P07253	mitochondria	-3.22539	0.165058
	CBP2	P03874	mitochondria	-3.48249	-1.51772		COQ1	P18900	mitochondria	-3.48632	-1.39871		CCM1	P48237	mitochondria	-3.26889	-0.193052
	CBP3	P21560	mitochondria	-3.34875	-1.23383		COQ11	Q05892	mitochondria	-3.41209	-1.04481		CCP1	P00431	mitochondria	-2.85745	-0.191393
	CBP6	P07253	mitochondria	-3.3131	-1.16336		COQ3	P27680	mitochondria	-3.48117	-1.2607		CIR1	P42940	mitochondria	-3.20935	-0.075074
	CCM1	P48237	mitochondria	-3.59969	-2.1133		COQ5	P49017	mitochondria	-3.50134	-1.36377		CIR2	Q08822	mitochondria	-3.18741	0.0156563
	CCP1	P00431	mitochondria	-3.37992	-1.36785		COQ6	P53318	mitochondria	-3.07876	-0.968395		CIT1	P00890	mitochondria	-3.15121	0.0816668
	CIR1	P42940	mitochondria	-3.47487	-1.34485		COQ8	P27697	mitochondria	-3.51007	-1.43387		CMC1	P36064	mitochondria	-3.18287	0.0256194
	CIR2	Q08822	mitochondria	-3.46122	-1.23986		COQ9	Q05779	mitochondria	-3.47833	-1.21988		COA6	Q3E846	mitochondria	-2.58199	-0.571205
	CIT1	P00890	mitochondria	-3.41691	-1.25936		COR1	P07256	mitochondria	-3.4824	-1.28894		COQ1	P18900	mitochondria	-3.22297	0.00298993
	CMC1	P36064	mitochondria	-3.48071	-1.40723		COX12	Q01519	mitochondria	-3.5473	-1.6507		COQ11	Q05892	mitochondria	-3.25514	-0.132738
	COA6	Q3E846	mitochondria	-2.93699	-1.47046		COX13	P32799	mitochondria	-3.49935	-1.41221		COQ3	P27680	mitochondria	-3.1509	-0.0458192
	COQ1	P18900	mitochondria	-3.48988	-1.45308		COX15	P40086	mitochondria	-3.44609	-0.923239		COQ5	P49017	mitochondria	-3.21044	-0.0362266
	COQ11	Q05892	mitochondria	-3.50122	-1.43884		COX2	P00410	mitochondria	-3.48263	-1.22774		COQ6	P53318	mitochondria	-3.24581	0.208863
	COQ3	P27680	mitochondria	-3.50193	-1.52022		COX20	Q04935	mitochondria	-3.45708	-1.02141		COQ8	P27697	mitochondria	-1.67299	0.0321
	COQ5	P49017	mitochondria	-3.44868	-1.15076		COX4	P04037	mitochondria	-3.50205	-1.33153		COQ9	Q05779	mitochondria	-3.1928	0.00220511
	COQ6	P53318	mitochondria	-3.33512	-1.36927		COX5A	P00424	mitochondria	-3.44345	-1.03057		COR1	P07256	mitochondria	-3.09457	0.200736
	COQ8	P27697	mitochondria	-1.55122	-1.83745		COX6	P00427	mitochondria	-3.50034	-1.34334		COX12	Q01519	mitochondria	-3.13304	0.0451286
	COQ9	Q05779	mitochondria	-3.47881	-1.30639		CPR3	P25719	mitochondria	-3.3849	-1.41985		COX13	P32799	mitochondria	-3.11724	0.341555
	COR1	P07256	mitochondria	-3.43628	-1.0695		CTP1	P38152	mitochondria	-3.51431	-1.45816		COX15	P40086	mitochondria	-3.21732	-0.00970553
	COX12	Q01519	mitochondria	-3.41932	-1.1734		CYC1	P00044	mitochondria	-0.290511	-1.18012		COX2	P00410	mitochondria	-3.09598	0.271792
	COX13	P32799	mitochondria	-3.45958	-1.16746		CYM1	P32898	mitochondria	-3.45606	-1.37287		COX20	Q04935	mitochondria	-3.21796	0.00575473
	COX15	P40086	mitochondria	-3.4656	-1.22672		CYT1	P07143	mitochondria	-3.48378	-1.23317		COX4	P04037	mitochondria	-3.13475	0.0735512
	COX2	P00410	mitochondria	-3.46093	-1.26991		DIA4	P38705	mitochondria	-3.68204	-2.64994		COX5A	P00424	mitochondria	-3.10346	0.025198
	COX20	Q04935	mitochondria	-3.47284	-1.36355		DIC1	Q06143	mitochondria	-3.48101	-1.16593		COX6	P00427	mitochondria	-3.15256	0.0167638
	COX4	P04037	mitochondria	-3.47387	-1.38292		DLD1	P32891	mitochondria	-3.45897	-1.06834		CPR3	P25719	mitochondria	-3.11929	-0.0142506
	COX5A	P00424	mitochondria	-3.42231	-1.02618		DLD2	P46681	mitochondria	-3.50241	-1.37974		CTP1	P38152	mitochondria	-3.29959	-0.0497767
	COX6	P00427	mitochondria	-3.49707	-1.50918		ECM31	P38122	mitochondria	-3.461	-1.12716		CYC1	P00044	mitochondria	-1.35372	-0.0263901
	CPR3	P25719	mitochondria	-3.46254	-1.33945		EHD3	P28817	mitochondria	-3.24685	-1.01953		CYM1	P32898	mitochondria	-2.67344	-0.513139
	CTP1	P38152	mitochondria	-3.45901	-1.28045		ERV1	P27882	mitochondria	-1.11071	-0.143464		CYT1	P07143	mitochondria	-3.0645	0.277086
	CYC1	P00044	mitochondria	-2.4459	-1.14331		ETR1	P38071	mitochondria	-2.62723	-1.38489		CYT2	Q00873	mitochondria	-3.19672	0.482489
	CYM1	P32898	mitochondria	-3.46412	-1.39842		FMC1	P40491	mitochondria	-3.57006	-1.87153		DIA4	P38705	mitochondria	-3.21525	0.247238
	CYT1	P07143	mitochondria	-3.40822	-0.984761		FMP10	P40098	mitochondria	-2.95899	-0.92341		DIC1	Q06143	mitochondria	-3.20419	-0.106848
	CYT2	Q00873	mitochondria	-3.45638	-1.31558		FMP25	Q08023	mitochondria	-2.58642	-1.06311		DLD1	P32891	mitochondria	-3.08147	0.213605
	DIA4	P38705	mitochondria	-3.52893	-1.65883		FSF1	Q12029	mitochondria	-3.46856	-1.26804		DLD2	P46681	mitochondria	-3.19342	-0.0572851
	DIC1	Q06143	mitochondria	-3.45402	-1.15424		FUM1	P08417	mitochondria	-2.46791	-1.1307		ECM31	P38122	mitochondria	-3.23697	0.0858599
	DLD1	P32891	mitochondria	-3.43754	-1.0996		FZO1	P38297	mitochondria	-2.05098	-1.47209		EHD3	P28817	mitochondria	-3.28697	-0.00312874
	DLD2	P46681	mitochondria	-3.48376	-1.35105		GCV1	P48015	mitochondria	-3.52167	-1.57911		ERV1	P27882	mitochondria	-2.80438	-0.00175984
	ECM31	P38122	mitochondria	-3.48973	-1.44641		GCV2	P49095	mitochondria	-3.50283	-1.42937		ETR1	P38071	mitochondria	-2.84339	-0.123058
	EHD3	P28817	mitochondria	-3.47214	-1.41403		GCV3	P39726	mitochondria	-3.54646	-1.52717		FMC1	P40491	mitochondria	-3.22777	-0.291472
	ERV1	P27882	mitochondria	-3.21185	-1.47735		GEM1	P39722	mitochondria	-3.44997	-1.34421		FMP10	P40098	mitochondria	-3.17891	0.0218489
	ETR1	P38071	mitochondria	-2.96461	-1.31727		GEP3	Q08622	mitochondria	-3.57364	-2.04254		FMP25	Q08023	mitochondria	-1.89159	-0.197558
	FMC1	P40491	mitochondria	-3.47232	-1.27456		GEP4	P38812	mitochondria	-3.36942	-0.733889		FSF1	Q12029	mitochondria	-3.16585	0.114636
	FMP10	P40098	mitochondria	-3.46461	-1.48154		GGC1	P38988	mitochondria	-3.50842	-1.40647		FUM1	P08417	mitochondria	-2.59429	-0.090113
	FMP25	Q08023	mitochondria	-1.08803	-1.03655		GRX5	Q02784	mitochondria	-3.53405	-1.72339		FZO1	P38297	mitochondria	-2.57096	-0.427047
	FSF1	Q12029	mitochondria	-3.43535	-1.26454		GUT2	P32191	mitochondria	-3.14475	-1.01165		GCV1	P48015	mitochondria	-3.06465	-0.144379
	FUM1	P08417	mitochondria	-2.61987	-1.23211		HEM1	P09950	mitochondria	-3.56317	-1.98737		GCV2	P49095	mitochondria	-3.29563	-0.356761
	FZO1	P38297	mitochondria	-2.04211	-1.1792		HEM14	P40012	mitochondria	-3.44076	-1.10428		GCV3	P39726	mitochondria	-3.10213	0.717681
	GCV1	P48015	mitochondria	-3.39776	-1.40468		HEM15	P16622	mitochondria	-3.4404	-1.21206		GEM1	P39722	mitochondria	-3.00815	0.326551
	GCV2	P49095	mitochondria	-3.49038	-1.59465		HER2	Q03557	mitochondria	-3.51452	-1.56269		GEP3	Q08622	mitochondria	-3.31422	-0.221581
	GCV3	P39726	mitochondria	-3.3849	-0.472042		HSP10	P38910	mitochondria	-3.4535	-1.40867		GEP4	P38812	mitochondria	-3.20182	0.241434
	GEM1	P39722	mitochondria	-3.40805	-1.14286		HSP60	P19882	mitochondria	-3.4832	-1.37915		GGC1	P38988	mitochondria	-3.10148	0.0807991
	GEP3	Q08622	mitochondria	-3.41364	-1.64564		HSP78	P33416	mitochondria	-3.4938	-1.41209		GRX5	Q02784	mitochondria	-3.15798	0.0285577
	GEP4	P38812	mitochondria	-3.4513	-1.21143		IBA57	P47158	mitochondria	-3.56935	-1.72231		GUT2	P32191	mitochondria	-3.13107	-0.0321262
	GGC1	P38988	mitochondria	-3.42316	-1.10956		ICP55	P40051	mitochondria	-3.50319	-1.42539		HEM1	P09950	mitochondria	-3.37012	-0.692337
	GRX5	Q02784	mitochondria	-3.4484	-1.08394		IDH1	P28834	mitochondria	-3.49236	-1.50713		HEM14	P40012	mitochondria	-3.25107	0.0759412
	GUT2	P32191	mitochondria	-3.3306	-1.24778		IDH2	P28241	mitochondria	-3.47883	-1.29571		HEM15	P16622	mitochondria	-3.12203	0.0918446
	HEM1	P09950	mitochondria	-3.39439	-1.02129		IDP1	P21954	mitochondria	-3.46878	-1.56507		HER2	Q03557	mitochondria	-3.28658	-0.0733912
	HEM14	P40012	mitochondria	-3.43656	-1.29133		IFM1	P25038	mitochondria	-3.53243	-1.65129		HSP10	P38910	mitochondria	-3.10046	0.0865277
	HEM15	P16622	mitochondria	-3.44503	-1.12858		ILV1	P00927	mitochondria	-3.52257	-1.49565		HSP60	P19882	mitochondria	-3.1526	0.0368614
	HER2	Q03557	mitochondria	-3.47494	-1.63209		ILV2	P07342	mitochondria	-3.50615	-1.39183		HSP78	P33416	mitochondria	-3.16269	0.121409
	HSP10	P38910	mitochondria	-3.47742	-1.43413		ILV3	P39522	mitochondria	-3.51195	-1.44584		IBA57	P47158	mitochondria	-3.12568	-0.148515
	HSP60	P19882	mitochondria	-3.44841	-1.22256		ILV5	P06168	mitochondria	-3.46652	-1.33788		ICP55	P40051	mitochondria	-3.05075	-0.0752262
	HSP78	P33416	mitochondria	-3.46312	-1.28487		ILV6	P25605	mitochondria	-3.5015	-1.41183		IDH1	P28834	mitochondria	-3.20182	0.0164989
	IBA57	P47158	mitochondria	-2.69249	-1.50622		IMG1	P25626	mitochondria	-3.50199	-1.32761		IDH2	P28241	mitochondria	-3.13852	0.394481
	ICP55	P40051	mitochondria	-3.25786	-1.35211		IMG2	P25642	mitochondria	-3.52165	-1.41077		IDP1	P21954	mitochondria	-3.14449	-0.060664
	IDH1	P28834	mitochondria	-3.44557	-1.34679		IMO32	P53219	mitochondria	-2.50737	-1.09343		IFM1	P25038	mitochondria	-3.04414	-0.0385714
	IDH2	P28241	mitochondria	-3.43892	-1.33937		ISM1	P48526	mitochondria	-0.55278	-1.18071		ILV1	P00927	mitochondria	-3.15173	-0.0824839
	IDP1	P21954	mitochondria	-3.44227	-1.29449		JAC1	P53193	mitochondria	-3.51397	-1.38597		ILV2	P07342	mitochondria	-3.21221	-0.2251
	IFM1	P25038	mitochondria	-3.40131	-1.41134		KGD1	P20967	mitochondria	-3.46762	-1.36294		ILV3	P39522	mitochondria	-3.18962	-0.0116604
	ILV1	P00927	mitochondria	-3.55833	-1.91137		KGD2	P19262	mitochondria	-3.49708	-1.44729		ILV5	P06168	mitochondria	-3.15098	0.0896496
	ILV2	P07342	mitochondria	-3.45731	-1.25242		LAT1	P12695	mitochondria	-3.44595	-1.35138		ILV6	P25605	mitochondria	-3.20593	-0.122347
	ILV3	P39522	mitochondria	-3.47863	-1.37004		LEU9	Q12166	mitochondria	-3.50173	-1.45092		IMG1	P25626	mitochondria	-3.26936	-0.118534
	ILV5	P06168	mitochondria	-3.42879	-1.22073		LIP2	Q06005	mitochondria	-3.57269	-1.85632		IMG2	P25642	mitochondria	-3.28445	0.0397405
	ILV6	P25605	mitochondria	-3.48077	-1.3853		LIP5	P32875	mitochondria	-3.56546	-1.80369		IMO32	P53219	mitochondria	-3.26353	0.0971805
	IMG1	P25626	mitochondria	-3.48176	-1.36299		LPD1	P09624	mitochondria	-3.46477	-1.24947		ISM1	P48526	mitochondria	-2.59612	-0.314549
	IMG2	P25642	mitochondria	-3.44359	-1.06382		LSC1	P53598	mitochondria	-3.51166	-1.58868		JAC1	P53193	mitochondria	-3.12162	-0.175239
	IMO32	P53219	mitochondria	-3.49411	-1.52494		LSC2	P53312	mitochondria	-3.51471	-1.4327		KGD1	P20967	mitochondria	-3.14145	0.0341265
	ISM1	P48526	mitochondria	-2.36333	-1.53001		LYS12	P40495	mitochondria	-3.49255	-1.34294		KGD2	P19262	mitochondria	-3.13859	0.191236
	ISU2	Q12056	mitochondria	-3.53892	-1.93246		LYS4	P49367	mitochondria	-3.50148	-1.33893		LAT1	P12695	mitochondria	-3.14734	-0.163231
	JAC1	P53193	mitochondria	-3.50039	-1.46947		MAE1	P36013	mitochondria	-3.46913	-1.23357		LEU9	Q12166	mitochondria	-3.18273	0.109872
	KGD1	P20967	mitochondria	-3.45282	-1.22436		MAM33	P40513	mitochondria	-3.51364	-1.43189		LIP2	Q06005	mitochondria	-3.27066	-0.0197241
	KGD2	P19262	mitochondria	-3.46628	-1.49745		MAS1	P10507	mitochondria	-3.50888	-1.6573		LIP5	P32875	mitochondria	-3.27605	-0.141036
	LAT1	P12695	mitochondria	-3.43427	-1.33992		MAS2	P11914	mitochondria	-3.45573	-1.36871		LPD1	P09624	mitochondria	-3.13724	0.0934605
	LEU9	Q12166	mitochondria	-3.49809	-1.50805		MBA1	P38300	mitochondria	-3.51799	-1.348		LSC1	P53598	mitochondria	-3.20808	0.0157367
	LIP2	Q06005	mitochondria	-3.51253	-1.62554		MCP2	Q06567	mitochondria	-3.07938	-0.814388		LSC2	P53312	mitochondria	-3.18202	0.0382344
	LIP5	P32875	mitochondria	-3.235	-1.11494		MCR1	P36060	mitochondria	-2.63127	-1.12534		LYS12	P40495	mitochondria	-3.26401	-0.118232
	LPD1	P09624	mitochondria	-3.46593	-1.37343		MCT1	Q12283	mitochondria	-3.52605	-1.55148		LYS4	P49367	mitochondria	-3.18692	0.0720839
	LSC1	P53598	mitochondria	-3.50022	-1.50994		MCX1	P38323	mitochondria	-3.49133	-1.74661		MAE1	P36013	mitochondria	-3.27957	-0.0245581
	LSC2	P53312	mitochondria	-3.47871	-1.2524		MCY1	P53206	mitochondria	-3.41926	-0.989928		MAM33	P40513	mitochondria	-3.12531	-0.0566051
	LYS12	P40495	mitochondria	-3.48513	-1.46479		MDH1	P17505	mitochondria	-3.48469	-1.2793		MAS1	P10507	mitochondria	-3.29357	-0.300558
	LYS4	P49367	mitochondria	-3.47226	-1.31998		MDL1	P33310	mitochondria	-3.50317	-1.30632		MAS2	P11914	mitochondria	-3.29712	-0.239074
	MAE1	P36013	mitochondria	-3.45578	-1.26918		MDL2	P33311	mitochondria	-3.31203	-1.11185		MBA1	P38300	mitochondria	-3.33378	-0.186508
	MAM33	P40513	mitochondria	-3.48148	-1.38102		MDM10	P18409	mitochondria	-3.50327	-1.42745		MCP2	Q06567	mitochondria	-3.16549	0.358676
	MAS1	P10507	mitochondria	-3.48684	-1.56434		MDM38	Q08179	mitochondria	-3.44438	-0.954336		MCR1	P36060	mitochondria	-2.55237	0.097463
	MAS2	P11914	mitochondria	-3.48053	-1.42902		MDV1	P47025	mitochondria	-2.82117	-0.872375		MCT1	Q12283	mitochondria	-3.1535	0.0880076
	MBA1	P38300	mitochondria	-3.4665	-1.19891		MEF1	P25039	mitochondria	-3.50437	-1.30383		MCX1	P38323	mitochondria	-3.23969	-0.133245
	MCP2	Q06567	mitochondria	-2.9256	-0.834268		MEF2	P39677	mitochondria	-3.44816	-1.06511		MCY1	P53206	mitochondria	-3.14075	-1.06999
	MCR1	P36060	mitochondria	-3.01906	-1.01501		MGE1	P38523	mitochondria	-3.47104	-1.2419		MDH1	P17505	mitochondria	-3.11498	-0.0193023
	MCT1	Q12283	mitochondria	-3.48687	-1.47884		MGM1	P32266	mitochondria	-3.08389	-0.861156		MDL1	P33310	mitochondria	-3.25898	0.108764
	MCX1	P38323	mitochondria	-3.43986	-1.43228		MGM101	P32787	mitochondria	-3.48999	-1.27943		MDL2	P33311	mitochondria	-3.21913	0.152523
	MCY1	P53206	mitochondria	-3.41846	-1.172		MGR1	P25573	mitochondria	-3.43883	-1.16468		MDM10	P18409	mitochondria	-3.33235	-0.312691
	MDH1	P17505	mitochondria	-3.48902	-1.47465		MGR3	Q04472	mitochondria	-3.47177	-1.15363		MDM38	Q08179	mitochondria	-2.94902	0.0400266
	MDL1	P33310	mitochondria	-3.40767	-1.38898		MHR1	Q06630	mitochondria	-3.49114	-1.30261		MDV1	P47025	mitochondria	-3.13219	-0.544415
	MDL2	P33311	mitochondria	-3.47777	-1.36546		MIA40	P36046	mitochondria	-3.44645	-1.04073		MEF1	P25039	mitochondria	-3.28096	-0.069738
	MDM10	P18409	mitochondria	-3.43862	-1.01839		MIC19	P43594	mitochondria	-3.15933	-0.939218		MEF2	P39677	mitochondria	-3.29072	0.0330715
	MDM38	Q08179	mitochondria	-3.43059	-1.08963		MIC26	P50087	mitochondria	-3.47722	-1.24813		MGE1	P38523	mitochondria	-3.14633	0.208592
	MDV1	P47025	mitochondria	-3.37904	-1.33295		MIC27	P50945	mitochondria	-3.43891	-0.85905		MGM1	P32266	mitochondria	-3.15865	0.049415
	MEF1	P25039	mitochondria	-3.44914	-1.28592		MIC60	P36112	mitochondria	-3.49772	-1.33297		MGM101	P32787	mitochondria	-3.2477	0.0525865
	MEF2	P39677	mitochondria	-3.44754	-1.13375		MIR1	P23641	mitochondria	-3.44767	-1.12808		MGR1	P25573	mitochondria	-3.21068	0.0811886
	MGE1	P38523	mitochondria	-3.45001	-1.15569		MIS1	P09440	mitochondria	-3.19927	-1.44828		MGR3	Q04472	mitochondria	-3.20795	0.271986
	MGM1	P32266	mitochondria	-3.42167	-1.32587		MMF1	P40185	mitochondria	-3.49723	-1.45392		MHR1	Q06630	mitochondria	-3.23541	-0.0349467
	MGM101	P32787	mitochondria	-3.40931	-1.38012		MMT1	Q03218	mitochondria	-3.5238	-1.58525		MIA40	P36046	mitochondria	-3.0987	0.280153
	MGR1	P25573	mitochondria	-3.46827	-1.30366		MMT2	Q08970	mitochondria	-3.39304	-1.14156		MIC19	P43594	mitochondria	-3.15285	0.200762
	MGR3	Q04472	mitochondria	-3.46018	-1.18437		MNP1	P53163	mitochondria	-3.49243	-1.46737		MIC26	P50087	mitochondria	-3.05301	-0.0824844
	MHR1	Q06630	mitochondria	-3.49885	-1.38599		MPM1	P40364	mitochondria	-3.08599	-1.0803		MIC27	P50945	mitochondria	-3.29296	0.0221827
	MIA40	P36046	mitochondria	-3.49318	-1.41936		MRF1	P30775	mitochondria	-3.53447	-2.0294		MIC60	P36112	mitochondria	-3.12645	0.226612
	MIC19	P43594	mitochondria	-3.44637	-1.21246		MRH4	P53166	mitochondria	-3.46509	-1.2506		MIR1	P23641	mitochondria	-3.05637	0.228459
	MIC26	P50087	mitochondria	-3.42691	-1.11871		MRM1	P25270	mitochondria	-3.48351	-1.2705		MIS1	P09440	mitochondria	-2.98141	0.00147518
	MIC27	P50945	mitochondria	-3.45908	-1.19094		MRP1	P10662	mitochondria	-3.30173	-1.21813		MIX23	P38162	mitochondria	-3.20692	-0.441052
	MIC60	P36112	mitochondria	-3.47133	-1.32442		MRP13	P12686	mitochondria	-3.15026	-1.12106		MMF1	P40185	mitochondria	-3.11286	-0.0225058
	MIR1	P23641	mitochondria	-3.43842	-1.25664		MRP17	P28778	mitochondria	-3.56362	-2.09818		MMT1	Q03218	mitochondria	-3.3046	-0.19688
	MIS1	P09440	mitochondria	-3.37719	-1.30655		MRP20	P32387	mitochondria	-3.47761	-1.08436		MMT2	Q08970	mitochondria	-3.31378	0.0193713
	MIX23	P38162	mitochondria	-3.56171	-1.90424		MRP21	P38175	mitochondria	-3.48016	-1.20289		MNP1	P53163	mitochondria	-3.14162	0.0547925
	MMF1	P40185	mitochondria	-3.47181	-1.41038		MRP4	P32902	mitochondria	-3.50363	-1.39199		MPM1	P40364	mitochondria	-2.75063	-0.125123
	MMT1	Q03218	mitochondria	-3.43841	-1.12028		MRP51	Q02950	mitochondria	-3.48981	-1.27081		MRF1	P30775	mitochondria	-3.36759	-1.27144
	MMT2	Q08970	mitochondria	-3.44952	-1.13905		MRP7	P12687	mitochondria	-3.48345	-1.24775		MRH4	P53166	mitochondria	-3.2523	-0.0589706
	MNP1	P53163	mitochondria	-3.44998	-1.28349		MRPL1	Q04599	mitochondria	-3.17142	-1.23683		MRM1	P25270	mitochondria	-3.25685	0.00668675
	MPM1	P40364	mitochondria	-3.22934	-1.55762		MRPL10	P36520	mitochondria	-3.50483	-1.41058		MRP1	P10662	mitochondria	-3.24948	-0.0324057
	MRF1	P30775	mitochondria	-3.55336	-1.96583		MRPL11	P36521	mitochondria	-3.48309	-1.2525		MRP13	P12686	mitochondria	-3.25095	0.0582733
	MRH4	P53166	mitochondria	-3.47735	-1.36455		MRPL13	Q02204	mitochondria	-3.45673	-1.09961		MRP17	P28778	mitochondria	-3.30352	0.0420074
	MRM1	P25270	mitochondria	-3.46362	-1.21721		MRPL15	P36523	mitochondria	-2.28376	-1.90148		MRP20	P32387	mitochondria	-3.33011	-0.231163
	MRP1	P10662	mitochondria	-3.48609	-1.3678		MRPL16	P38064	mitochondria	-3.48608	-1.2483		MRP21	P38175	mitochondria	-3.28642	-0.239979
	MRP13	P12686	mitochondria	-3.44983	-1.17752		MRPL17	P36528	mitochondria	-3.39278	-1.2792		MRP4	P32902	mitochondria	-3.29002	-0.0565224
	MRP17	P28778	mitochondria	-3.42959	-1.03664		MRPL19	P53875	mitochondria	-3.49351	-1.26634		MRP49	P32388	mitochondria	-3.24991	0.530418
	MRP20	P32387	mitochondria	-3.48272	-1.39964		MRPL20	P22354	mitochondria	-3.47069	-1.0961		MRP51	Q02950	mitochondria	-3.28714	-0.0176099
	MRP21	P38175	mitochondria	-3.48831	-1.40007		MRPL22	P53881	mitochondria	-3.48192	-1.30724		MRP7	P12687	mitochondria	-3.19502	0.234016
	MRP4	P32902	mitochondria	-3.45505	-1.21745		MRPL24	P36525	mitochondria	-3.48612	-1.30536		MRPL1	Q04599	mitochondria	-3.18374	0.0280566
	MRP49	P32388	mitochondria	-3.45707	-1.24989		MRPL25	P23369	mitochondria	-3.49774	-1.32371		MRPL10	P36520	mitochondria	-3.27933	0.133352
	MRP51	Q02950	mitochondria	-3.1731	-1.39299		MRPL3	P36516	mitochondria	-3.45474	-1.37804		MRPL11	P36521	mitochondria	-3.26527	0.0456478
	MRP7	P12687	mitochondria	-3.46623	-1.23564		MRPL35	Q06678	mitochondria	-3.0921	-1.40152		MRPL13	Q02204	mitochondria	-3.25375	-0.0204354
	MRPL1	Q04599	mitochondria	-3.51881	-1.56961		MRPL38	P35996	mitochondria	-2.07101	-1.30249		MRPL15	P36523	mitochondria	-2.78675	-0.422183
	MRPL10	P36520	mitochondria	-3.49886	-1.48367		MRPL4	P36517	mitochondria	-3.49486	-1.30327		MRPL16	P38064	mitochondria	-3.27834	0.184276
	MRPL11	P36521	mitochondria	-3.47798	-1.28917		MRPL40	P36534	mitochondria	-3.47044	-1.16588		MRPL17	P36528	mitochondria	-3.17567	-0.176574
	MRPL13	Q02204	mitochondria	-3.4446	-1.24109		MRPL44	P19956	mitochondria	-3.56105	-1.65555		MRPL19	P53875	mitochondria	-3.22668	-0.143333
	MRPL15	P36523	mitochondria	-2.99173	-1.57389		MRPL50	P53724	mitochondria	-2.59887	-0.732347		MRPL20	P22354	mitochondria	-3.2835	-0.193508
	MRPL16	P38064	mitochondria	-3.49228	-1.62239		MRPL6	P32904	mitochondria	-3.50188	-1.36374		MRPL22	P53881	mitochondria	-3.28556	-0.0189815
	MRPL17	P36528	mitochondria	-2.74203	-1.64117		MRPL7	P36519	mitochondria	-3.36821	-1.50962		MRPL24	P36525	mitochondria	-3.23883	0.0987311
	MRPL19	P53875	mitochondria	-3.47808	-1.39147		MRPL8	P22353	mitochondria	-3.48728	-1.34113		MRPL25	P23369	mitochondria	-3.24579	-0.0197859
	MRPL20	P22354	mitochondria	-3.46542	-1.28884		MRPL9	P31334	mitochondria	-3.51434	-1.46852		MRPL27	P36526	mitochondria	-3.16787	0.186914
	MRPL22	P53881	mitochondria	-3.38015	-1.24731		MRPS17	Q03246	mitochondria	-3.1433	-1.33737		MRPL3	P36516	mitochondria	-3.2585	0.0531413
	MRPL24	P36525	mitochondria	-3.47872	-1.38593		MRPS18	P42847	mitochondria	-3.48557	-1.28162		MRPL35	Q06678	mitochondria	-3.16317	-0.0339429
	MRPL25	P23369	mitochondria	-3.45275	-1.18018		MRPS28	P21771	mitochondria	-3.41966	-1.33072		MRPL38	P35996	mitochondria	-2.25937	0.288972
	MRPL27	P36526	mitochondria	-3.5344	-1.84714		MRPS35	P53292	mitochondria	-3.48761	-1.23996		MRPL4	P36517	mitochondria	-3.23128	-0.0935253
	MRPL3	P36516	mitochondria	-3.4656	-1.23955		MRPS5	P33759	mitochondria	-3.51807	-1.45349		MRPL40	P36534	mitochondria	-3.21129	-0.00661548
	MRPL35	Q06678	mitochondria	-3.27247	-1.34471		MRPS8	Q03799	mitochondria	-3.46262	-1.20559		MRPL44	P19956	mitochondria	-3.35052	-0.31464
	MRPL38	P35996	mitochondria	-3.45725	-1.30267		MRPS9	P38120	mitochondria	-3.16621	-1.32166		MRPL50	P53724	mitochondria	-2.30888	0.15837
	MRPL4	P36517	mitochondria	-3.49375	-1.43463		MRS1	P07266	mitochondria	-3.527	-1.69697		MRPL6	P32904	mitochondria	-3.12637	0.0893514
	MRPL40	P36534	mitochondria	-2.61893	-1.28918		MRS3	P10566	mitochondria	-3.50959	-1.33974		MRPL7	P36519	mitochondria	-3.18278	0.201496
	MRPL44	P19956	mitochondria	-3.47487	-1.2415		MRS4	P23500	mitochondria	-3.51174	-1.39762		MRPL8	P22353	mitochondria	-3.21603	0.0137969
	MRPL50	P53724	mitochondria	-3.46215	-1.25127		MRX1	P40050	mitochondria	-3.52721	-1.54322		MRPL9	P31334	mitochondria	-3.31568	-0.131089
	MRPL6	P32904	mitochondria	-3.47323	-1.33917		MRX12	P47084	mitochondria	-3.51161	-1.43246		MRPS17	Q03246	mitochondria	-3.12113	0.391153
	MRPL7	P36519	mitochondria	-3.47772	-1.31057		MSC6	Q08818	mitochondria	-3.48593	-1.2732		MRPS18	P42847	mitochondria	-3.29021	0.0427574
	MRPL8	P22353	mitochondria	-3.47228	-1.2991		MSD1	P15179	mitochondria	-3.48044	-1.40675		MRPS28	P21771	mitochondria	-3.22632	0.122444
	MRPL9	P31334	mitochondria	-3.30635	-1.11734		MSE1	P48525	mitochondria	-3.34563	-1.66412		MRPS35	P53292	mitochondria	-3.28921	-0.09698
	MRPS17	Q03246	mitochondria	-3.31401	-1.18975		MSF1	P08425	mitochondria	-3.49001	-1.35153		MRPS5	P33759	mitochondria	-2.99315	-0.132543
	MRPS18	P42847	mitochondria	-3.46502	-1.19812		MSH1	P25846	mitochondria	-1.31806	-1.5421		MRPS8	Q03799	mitochondria	-3.26217	-0.097083
	MRPS28	P21771	mitochondria	-3.46856	-1.28613		MSK1	P32048	mitochondria	-3.54607	-1.81592		MRPS9	P38120	mitochondria	-3.22894	-0.113752
	MRPS35	P53292	mitochondria	-3.47603	-1.23581		MSM1	P22438	mitochondria	-3.54497	-1.73597		MRS1	P07266	mitochondria	-3.19342	-0.0842822
	MRPS5	P33759	mitochondria	-3.41436	-1.4572		MSP1	P28737	mitochondria	-1.0307	-0.22448		MRS3	P10566	mitochondria	-3.28037	0.125501
	MRPS8	Q03799	mitochondria	-3.46494	-1.26453		MSR1	P38714	mitochondria	-3.08998	-1.79209		MRS4	P23500	mitochondria	-3.31843	-0.0267812
	MRPS9	P38120	mitochondria	-3.40731	-1.20463		MSS116	P15424	mitochondria	-3.45388	-1.13929		MRX1	P40050	mitochondria	-2.87424	-0.153065
	MRS1	P07266	mitochondria	-3.46343	-1.23941		MSS51	P32335	mitochondria	-3.25005	-1.04978		MRX12	P47084	mitochondria	-3.21464	-0.146054
	MRS3	P10566	mitochondria	-3.4464	-1.05276		MST1	P07236	mitochondria	-3.50364	-1.38385		MRX3	P38172	mitochondria	-3.2601	0.315441
	MRS4	P23500	mitochondria	-3.3871	-0.578994		MSW1	P04803	mitochondria	-3.49073	-1.30549		MSC6	Q08818	mitochondria	-3.22593	0.0202898
	MRX1	P40050	mitochondria	-2.89114	-1.02526		MSY1	P48527	mitochondria	-3.31757	-1.56833		MSD1	P15179	mitochondria	-3.33428	-0.284151
	MRX12	P47084	mitochondria	-3.40381	-1.38707		MTF1	P14908	mitochondria	-2.58571	-1.01276		MSE1	P48525	mitochondria	-3.29517	-0.0924197
	MSC6	Q08818	mitochondria	-3.47621	-1.33153		MTF2	P10849	mitochondria	-3.39502	-1.36014		MSF1	P08425	mitochondria	-3.28296	-0.323205
	MSD1	P15179	mitochondria	-1.88062	-0.391032		MTO1	P53070	mitochondria	-3.58675	-2.01685		MSH1	P25846	mitochondria	-2.77626	-0.472195
	MSE1	P48525	mitochondria	-2.74076	-0.860869		MZM1	Q03429	mitochondria	-3.50375	-1.4106		MSK1	P32048	mitochondria	-3.19726	0.284953
	MSF1	P08425	mitochondria	-3.40644	-1.39608		NAM2	P11325	mitochondria	-3.4637	-1.23543		MSM1	P22438	mitochondria	-3.23313	0.0318601
	MSH1	P25846	mitochondria	-3.18067	-1.61836		NAT2	P37293	mitochondria	-3.53414	-1.596		MSP1	P28737	mitochondria	-1.05616	0.292352
	MSK1	P32048	mitochondria	-3.51819	-1.65238		NCA2	Q12374	mitochondria	-3.47202	-1.13363		MSR1	P38714	mitochondria	-3.32673	-0.304118
	MSM1	P22438	mitochondria	-3.51773	-1.65382		NDE1	P40215	mitochondria	-3.47416	-1.26141		MSS116	P15424	mitochondria	-3.23222	0.0460311
	MSP1	P28737	mitochondria	-2.49852	-0.840353		NDI1	P32340	mitochondria	-3.46682	-1.10608		MSS51	P32335	mitochondria	-3.0588	0.304578
	MSR1	P38714	mitochondria	-3.48588	-1.38393		NFS1	P25374	mitochondria	-3.48747	-1.31675		MST1	P07236	mitochondria	-3.29814	-0.0332409
	MSS116	P15424	mitochondria	-3.43907	-1.22846		NFU1	P32860	mitochondria	-3.4851	-1.25347		MSW1	P04803	mitochondria	-3.29811	-0.178215
	MSS51	P32335	mitochondria	-3.36159	-1.29878		NGL1	Q08213	mitochondria	-3.55359	-1.65039		MSY1	P48527	mitochondria	-3.26003	0.100558
	MST1	P07236	mitochondria	-3.47631	-1.33921		NIF3	P53081	mitochondria	-1.71421	-0.573045		MTF1	P14908	mitochondria	-2.68759	0.0640564
	MSW1	P04803	mitochondria	-3.48737	-1.39298		NUC1	P08466	mitochondria	-3.46603	-1.31579		MTF2	P10849	mitochondria	-2.11457	-0.509989
	MSY1	P48527	mitochondria	-3.40749	-1.272		OAC1	P32332	mitochondria	-3.43376	-0.842337		MTO1	P53070	mitochondria	-3.07454	-0.405536
	MTF1	P14908	mitochondria	-3.49337	-1.43665		OCT1	P35999	mitochondria	-3.513	-1.45618		MZM1	Q03429	mitochondria	-3.24432	0.434393
	MTF2	P10849	mitochondria	-3.14164	-1.28113		ODC2	Q99297	mitochondria	-3.44618	-1.02646		NAM2	P11325	mitochondria	-3.33534	-0.225126
	MTO1	P53070	mitochondria	-3.47476	-1.3364		OM14	P38325	mitochondria	-3.42768	-1.3811		NAT2	P37293	mitochondria	-3.28861	0.0338556
	MZM1	Q03429	mitochondria	-3.46474	-1.0372		OM45	P16547	mitochondria	-3.4724	-1.19272		NCA2	Q12374	mitochondria	-3.20515	-0.230631
	NAM2	P11325	mitochondria	-1.54453	-1.6437		OMA1	P36163	mitochondria	-3.46699	-1.20524		NDE1	P40215	mitochondria	-3.12868	0.181548
	NAT2	P37293	mitochondria	-3.45979	-1.21147		OMS1	Q06668	mitochondria	-3.38473	-0.883784		NDI1	P32340	mitochondria	-3.24647	-0.488542
	NCA2	Q12374	mitochondria	-3.38122	-1.47732		ORT1	Q12375	mitochondria	-3.49298	-1.31757		NFS1	P25374	mitochondria	-3.166	0.0947764
	NDE1	P40215	mitochondria	-3.41785	-1.13863		OXA1	P39952	mitochondria	-3.49553	-1.12856		NFU1	P32860	mitochondria	-3.04847	-0.162216
	NDI1	P32340	mitochondria	-3.45906	-1.23217		DPC13	P0C5N3	mitochondria	-3.46707	-1.17782		NGL1	Q08213	mitochondria	-2.7281	-0.131135
	NFS1	P25374	mitochondria	-3.4663	-1.30552		MRX20	P43617	mitochondria	-3.46424	-1.0587		NIF3	P53081	mitochondria	-1.57089	-0.246303
	NFU1	P32860	mitochondria	-2.90734	-1.16029		DPI29	P53736	mitochondria	-3.43987	-0.828562		NUC1	P08466	mitochondria	-3.06016	0.301168
	NGL1	Q08213	mitochondria	-3.49245	-1.40917		PAD1	P33751	mitochondria	-3.49604	-1.5344		OAC1	P32332	mitochondria	-3.15702	0.125192
	NIF3	P53081	mitochondria	-2.12245	-0.659789		PAM16	P42949	mitochondria	-3.43645	-0.93157		OCT1	P35999	mitochondria	-3.24453	0.0716886
	NUC1	P08466	mitochondria	-3.44486	-1.18099		PDA1	P16387	mitochondria	-3.47891	-1.31702		ODC1	Q03028	mitochondria	-3.20384	0.18965
	OAC1	P32332	mitochondria	-3.40868	-1.4253		PDB1	P32473	mitochondria	-3.49928	-1.45393		ODC2	Q99297	mitochondria	-3.14456	0.147466
	OCT1	P35999	mitochondria	-3.47308	-1.3463		PDX1	P16451	mitochondria	-3.49065	-1.38074		OM14	P38325	mitochondria	-2.8377	0.551266
	ODC1	Q03028	mitochondria	-2.83215	-1.46211		PET123	P17558	mitochondria	-3.53311	-1.58612		OM45	P16547	mitochondria	-3.08903	0.215879
	ODC2	Q99297	mitochondria	-3.4579	-1.21427		PET127	P32606	mitochondria	-3.599	-2.17831		OMA1	P36163	mitochondria	-3.28396	0.0748492
	OM14	P38325	mitochondria	-3.26707	-0.628985		PET54	P10834	mitochondria	-3.53875	-1.62536		OMS1	Q06668	mitochondria	-3.23501	0.100795
	OM45	P16547	mitochondria	-3.45615	-1.28223		PET9	P18239	mitochondria	-3.40704	-0.958419		ORT1	Q12375	mitochondria	-3.17544	-0.203969
	OMA1	P36163	mitochondria	-3.50811	-1.51866		PHB1	P40961	mitochondria	-3.4887	-1.26346		OXA1	P39952	mitochondria	-3.15953	-0.174386
	OMS1	Q06668	mitochondria	-3.43444	-1.11919		PHB2	P50085	mitochondria	-3.43602	-1.00323		DPC13	P0C5N3	mitochondria	-3.2709	-0.0527625
	ORT1	Q12375	mitochondria	-3.48125	-1.4598		PIM1	P36775	mitochondria	-3.35626	-1.40239		MRX20	P43617	mitochondria	-3.29535	-0.0162872
	OXA1	P39952	mitochondria	-3.38085	-1.0859		PNT1	P38969	mitochondria	-3.4564	-1.93339		DPI29	P53736	mitochondria	-3.26133	0.339381
	DPC13	P0C5N3	mitochondria	-3.45395	-1.25726		POR1	P04840	mitochondria	-3.41838	-1.10261		PAD1	P33751	mitochondria	-3.23071	0.589317
	MRX20	P43617	mitochondria	-3.48024	-1.33838		POS5	Q06892	mitochondria	-3.49494	-1.29373		PAM16	P42949	mitochondria	-3.24107	-0.0288083
	DPI29	P53736	mitochondria	-3.46122	-1.09495		PPA2	P28239	mitochondria	-3.49455	-2.01178		PDA1	P16387	mitochondria	-3.16546	0.19292
	PAD1	P33751	mitochondria	-3.48971	-1.45763		PRX1	P34227	mitochondria	-3.49076	-1.28844		PDB1	P32473	mitochondria	-3.16363	0.0277668
	PAM16	P42949	mitochondria	-3.47053	-1.26931		PSD1	P39006	mitochondria	-2.95835	-1.3231		PDX1	P16451	mitochondria	-3.20185	0.367443
	PDA1	P16387	mitochondria	-3.43947	-1.17664		PTC5	Q12511	mitochondria	-1.39957	-0.423074		PET123	P17558	mitochondria	-3.25603	-0.104891
	PDB1	P32473	mitochondria	-3.45881	-1.3098		PTH2	P34222	mitochondria	-3.34424	-1.00798		PET127	P32606	mitochondria	-3.22224	0.332619
	PDX1	P16451	mitochondria	-3.41549	-1.06769		PUT2	P07275	mitochondria	-3.49464	-1.26484		PET191	Q02772	mitochondria	-2.71153	0.301931
	PET123	P17558	mitochondria	-3.36093	-1.14721		DDL1	Q12204	mitochondria	-3.56487	-1.87655		PET54	P10834	mitochondria	-2.83673	0.121581
	PET127	P32606	mitochondria	-3.47689	-1.57147		YDR061W	Q12298	mitochondria	-3.50489	-1.39775		PET9	P18239	mitochondria	-3.03541	0.187944
	PET191	Q02772	mitochondria	-2.224	-0.107598		COI1	Q3E6R5	mitochondria	-3.59614	-1.79081		PHB1	P40961	mitochondria	-3.10029	0.153712
	PET54	P10834	mitochondria	-3.50238	-1.45763		CMI7	Q3E7Z5	mitochondria	-1.1142	0.0434124		PHB2	P50085	mitochondria	-3.13289	-0.0711717
	PET9	P18239	mitochondria	-3.41305	-1.21112		QCR10	P37299	mitochondria	-3.49473	-1.42092		PIM1	P36775	mitochondria	-3.31377	-0.659227
	PHB1	P40961	mitochondria	-3.44936	-1.11637		QCR2	P07257	mitochondria	-3.46606	-1.16601		PNT1	P38969	mitochondria	-2.29973	-0.315302
	PHB2	P50085	mitochondria	-3.4678	-1.39484		QCR6	P00127	mitochondria	-3.54085	-1.3799		POR1	P04840	mitochondria	-2.97959	0.239187
	PIM1	P36775	mitochondria	-3.47438	-1.34824		QCR7	P00128	mitochondria	-3.52228	-1.41197		POS5	Q06892	mitochondria	-3.261	0.111759
	PNT1	P38969	mitochondria	-1.82618	-0.964379		RCF1	Q03713	mitochondria	-3.441	-1.03627		PPA2	P28239	mitochondria	-3.12742	-0.133572
	POR1	P04840	mitochondria	-3.39248	-1.20331		RCF2	P53721	mitochondria	-3.39319	-0.794312		PRX1	P34227	mitochondria	-3.1101	0.219216
	POS5	Q06892	mitochondria	-3.47035	-1.23997		RDL1	Q12305	mitochondria	-1.57844	-0.297218		PSD1	P39006	mitochondria	-3.00707	0.407117
	PPA2	P28239	mitochondria	-3.39349	-1.23423		RDL2	Q08742	mitochondria	-3.50639	-1.41661		PTC5	Q12511	mitochondria	-1.14686	0.190296
	PRX1	P34227	mitochondria	-3.47874	-1.27463		REX2	P54964	mitochondria	-2.62949	-0.484925		PTH2	P34222	mitochondria	-2.81765	0.0393768
	PSD1	P39006	mitochondria	-3.16993	-0.614041		RIM1	P32445	mitochondria	-3.45249	-1.31664		PUT2	P07275	mitochondria	-3.1824	-0.0523931
	PTC5	Q12511	mitochondria	-2.62538	-0.99997		RIM2	P38127	mitochondria	-3.29728	-1.1402		DDL1	Q12204	mitochondria	-3.27501	0.0912725
	PTH2	P34222	mitochondria	-2.86566	-0.287579		RIP1	P08067	mitochondria	-3.45306	-0.984479		YDR061W	Q12298	mitochondria	-3.29533	0.0064384
	PUT2	P07275	mitochondria	-3.42528	-1.13359		RMD9	P53140	mitochondria	-3.51439	-1.42903		COI1	Q3E6R5	mitochondria	-3.25186	0.325745
	DDL1	Q12204	mitochondria	-3.55176	-1.96963		RML2	P32611	mitochondria	-3.45611	-1.12958		CMI7	Q3E7Z5	mitochondria	-0.615215	-0.493032
	YDR061W	Q12298	mitochondria	-3.04904	-1.29483		RPM2	Q02773	mitochondria	-3.11204	-0.993981		QCR10	P37299	mitochondria	-3.25202	-0.301258
	COI1	Q3E6R5	mitochondria	-3.40141	-0.64794		RPO41	P13433	mitochondria	-1.93617	-2.13212		QCR2	P07257	mitochondria	-3.10321	0.0749221
	CMI7	Q3E7Z5	mitochondria	-0.503967	1.02278		RSM10	Q03201	mitochondria	-3.48987	-1.42185		QCR6	P00127	mitochondria	-3.09248	0.440899
	QCR10	P37299	mitochondria	-3.49235	-1.41258		RSM22	P36056	mitochondria	-3.52982	-1.76228		QCR7	P00128	mitochondria	-3.09183	0.0802831
	QCR2	P07257	mitochondria	-3.45387	-1.22768		RSM23	Q01163	mitochondria	-3.43641	-1.24671		RCF1	Q03713	mitochondria	-3.14247	0.355948
	QCR6	P00127	mitochondria	-3.40552	-0.97852		RSM24	Q03976	mitochondria	-1.17261	-0.861401		RCF2	P53721	mitochondria	-3.19437	-0.0081335
	QCR7	P00128	mitochondria	-3.47708	-1.28169		RSM25	P40496	mitochondria	-3.53811	-1.66762		RDL1	Q12305	mitochondria	-0.926095	0.0909983
	RCF1	Q03713	mitochondria	-3.40223	-0.898724		RSM26	P47141	mitochondria	-3.52632	-1.49397		RDL2	Q08742	mitochondria	-3.18635	-0.044861
	RCF2	P53721	mitochondria	-3.05426	-0.960872		RSM28	Q03430	mitochondria	-2.61296	-1.26661		REX2	P54964	mitochondria	-2.3631	-0.774791
	RDL1	Q12305	mitochondria	-2.07839	-0.0794438		RSM7	P47150	mitochondria	-3.46415	-1.37776		RIM1	P32445	mitochondria	-3.13996	0.306068
	RDL2	Q08742	mitochondria	-3.49703	-1.49632		SAL1	D6W196	mitochondria	-3.44678	-1.15262		RIM2	P38127	mitochondria	-3.20521	-0.225528
	REX2	P54964	mitochondria	-2.61871	-0.632317		SAM35	P14693	mitochondria	-3.36104	-1.11077		RIP1	P08067	mitochondria	-3.03355	0.12676
	RIM1	P32445	mitochondria	-3.44142	-1.16534		SAM37	P50110	mitochondria	-3.43697	-1.36121		RMD9	P53140	mitochondria	-3.28008	-0.241226
	RIM2	P38127	mitochondria	-3.51329	-1.5775		SAM50	P53969	mitochondria	-3.45917	-1.0764		RML2	P32611	mitochondria	-3.30257	-0.0574424
	RIP1	P08067	mitochondria	-3.42192	-1.09873		SCM4	P32564	mitochondria	-2.68556	-0.264424		RPM2	Q02773	mitochondria	-2.53363	0.288224
	RMD9	P53140	mitochondria	-3.45882	-1.24103		SDH1	Q00711	mitochondria	-3.38166	-1.00292		RPO41	P13433	mitochondria	-1.4149	-2.44355
	RML2	P32611	mitochondria	-3.47983	-1.27855		SDH2	P21801	mitochondria	-3.46897	-1.16382		RSM10	Q03201	mitochondria	-3.25072	-0.177972
	RPM2	Q02773	mitochondria	-3.33356	-1.31602		SDH7	Q04401	mitochondria	-3.50123	-1.39162		RSM22	P36056	mitochondria	-3.31313	-0.269518
	RPO41	P13433	mitochondria	-1.64131	-2.00857		SDH8	P38345	mitochondria	-3.51937	-1.49239		RSM23	Q01163	mitochondria	-3.27826	-0.0201112
	RSM10	Q03201	mitochondria	-3.49681	-1.472		SHM1	P37292	mitochondria	-3.4322	-1.43253		RSM24	Q03976	mitochondria	-1.8736	-1.02428
	RSM22	P36056	mitochondria	-3.49488	-1.46192		SHY1	P53266	mitochondria	-3.44894	-1.00022		RSM25	P40496	mitochondria	-3.18685	-0.170946
	RSM23	Q01163	mitochondria	-3.22984	-1.22664		SLM5	P25345	mitochondria	-2.95217	-0.988504		RSM26	P47141	mitochondria	-2.95166	-0.375996
	RSM24	Q03976	mitochondria	-2.6135	-1.47111		SLS1	P42900	mitochondria	-3.59057	-2.17808		RSM28	Q03430	mitochondria	-3.11389	-0.156562
	RSM25	P40496	mitochondria	-3.50994	-1.68113		SOD2	P00447	mitochondria	-3.48934	-1.47225		RSM7	P47150	mitochondria	-3.27148	-0.216238
	RSM26	P47141	mitochondria	-3.49457	-1.49956		SSC1	P0CS90	mitochondria	-3.49356	-1.40752		SAL1	D6W196	mitochondria	-2.80641	-0.291277
	RSM28	Q03430	mitochondria	-2.52375	-1.19062		SSQ1	Q05931	mitochondria	-3.46319	-1.46448		SAM35	P14693	mitochondria	-3.15365	0.0337394
	RSM7	P47150	mitochondria	-3.47056	-1.50495		SUV3	P32580	mitochondria	-3.65415	-2.52325		SAM37	P50110	mitochondria	-3.24178	0.0850514
	SAL1	D6W196	mitochondria	-3.4625	-1.20659		TAZ1	Q06510	mitochondria	-3.45252	-1.05851		SAM50	P53969	mitochondria	-3.19605	0.098014
	SAM35	P14693	mitochondria	-3.40699	-1.21962		TCD1	P38756	mitochondria	-3.32801	-1.30763		SCM4	P32564	mitochondria	-3.02124	0.408622
	SAM37	P50110	mitochondria	-3.48168	-1.47881		TCD2	P36101	mitochondria	-3.46428	-1.1739		SDH1	Q00711	mitochondria	-3.15462	-0.263976
	SAM50	P53969	mitochondria	-3.46501	-1.22765		TCM62	P38228	mitochondria	-3.5516	-1.7354		SDH2	P21801	mitochondria	-3.12586	0.110792
	SCM4	P32564	mitochondria	-3.42457	-1.26184		TIM10	P87108	mitochondria	-2.89148	-1.29295		SDH7	Q04401	mitochondria	-3.26514	-0.24515
	SDH1	Q00711	mitochondria	-3.4534	-1.4562		TIM11	P81449	mitochondria	-3.49241	-1.17822		SDH8	P38345	mitochondria	-3.20057	0.00928608
	SDH2	P21801	mitochondria	-3.47409	-1.29206		TIM13	P53299	mitochondria	-3.0922	-1.32304		SHM1	P37292	mitochondria	-3.15661	0.0526181
	SDH7	Q04401	mitochondria	-3.36995	-1.77689		TIM21	P53220	mitochondria	-3.45257	-0.986326		SHY1	P53266	mitochondria	-3.23127	0.227447
	SDH8	P38345	mitochondria	-3.48778	-1.43784		TIM23	P32897	mitochondria	-3.4539	-1.09265		SLM5	P25345	mitochondria	-3.27142	0.118423
	SHM1	P37292	mitochondria	-3.45616	-1.34739		TIM44	Q01852	mitochondria	-3.47951	-1.36591		SLS1	P42900	mitochondria	-3.31629	-0.130511
	SHY1	P53266	mitochondria	-3.46109	-1.17347		TIM50	Q02776	mitochondria	-3.47269	-1.20658		SOD2	P00447	mitochondria	-3.1756	-0.0385778
	SLM5	P25345	mitochondria	-1.80938	-1.57379		TIM54	P47045	mitochondria	-3.38651	-0.942947		SSC1	P0CS90	mitochondria	-3.17017	-0.058094
	SLS1	P42900	mitochondria	-3.49244	-1.49141		TIM8	P57744	mitochondria	-3.23431	-1.59274		SSQ1	Q05931	mitochondria	-3.31463	-0.386747
	SOD2	P00447	mitochondria	-3.49043	-1.30409		TIM9	O74700	mitochondria	-2.65299	-1.16223		SUV3	P32580	mitochondria	-3.2635	0.132793
	SSC1	P0CS90	mitochondria	-3.453	-1.29942		TOM20	P35180	mitochondria	-3.4432	-1.05809		TAZ1	Q06510	mitochondria	-3.05018	0.594999
	SSQ1	Q05931	mitochondria	-3.44266	-1.27007		TOM22	P49334	mitochondria	-3.46097	-1.26127		TCD1	P38756	mitochondria	-3.03051	0.30439
	SUV3	P32580	mitochondria	-3.52245	-1.7475		TOM40	P23644	mitochondria	-3.44872	-1.14807		TCD2	P36101	mitochondria	-3.03807	0.161824
	TAZ1	Q06510	mitochondria	-2.47266	-1.58852		TOM70	P07213	mitochondria	-3.45461	-1.18395		TCM62	P38228	mitochondria	-3.31581	-0.105263
	TCD1	P38756	mitochondria	-3.36378	-0.957993		TOM71	P38825	mitochondria	-3.51603	-1.46698		TIM10	P87108	mitochondria	-2.93197	-0.289097
	TCD2	P36101	mitochondria	-3.45614	-1.36176		TRX3	P25372	mitochondria	-3.48199	-1.23413		TIM11	P81449	mitochondria	-3.04684	0.141645
	TCM62	P38228	mitochondria	-3.46286	-1.25224		TUF1	P02992	mitochondria	-2.89908	-0.815315		TIM13	P53299	mitochondria	-2.8739	-0.261439
	TIM10	P87108	mitochondria	-3.31662	-1.28257		UGO1	Q03327	mitochondria	-3.51116	-1.47426		TIM21	P53220	mitochondria	-3.12917	0.170148
	TIM11	P81449	mitochondria	-3.35206	-1.13888		VAR1	P02381	mitochondria	-3.50988	-1.39151		TIM23	P32897	mitochondria	-3.12927	-0.0373923
	TIM13	P53299	mitochondria	-3.38507	-1.35896		YEA6	P39953	mitochondria	-3.51144	-1.33665		TIM44	Q01852	mitochondria	-3.18445	0.0830805
	TIM21	P53220	mitochondria	-3.46014	-1.16803		YHM2	Q04013	mitochondria	-3.45953	-1.30233		TIM50	Q02776	mitochondria	-3.12225	-0.011886
	TIM23	P32897	mitochondria	-3.44935	-1.29277		YLH47	Q06493	mitochondria	-3.43873	-1.20637		TIM54	P47045	mitochondria	-3.23726	-0.00435552
	TIM44	Q01852	mitochondria	-3.4518	-1.27682		YMC1	P32331	mitochondria	-3.51667	-1.41103		TIM8	P57744	mitochondria	-3.07681	-0.498132
	TIM50	Q02776	mitochondria	-3.49064	-1.39659		YMC2	P38087	mitochondria	-3.22603	-1.01344		TIM9	O74700	mitochondria	-2.80543	-0.193614
	TIM54	P47045	mitochondria	-3.41851	-1.3107		YME1	P32795	mitochondria	-3.46772	-1.16534		TOM20	P35180	mitochondria	-3.19711	0.0447358
	TIM8	P57744	mitochondria	-3.50078	-1.55783		YME2	P32843	mitochondria	-3.46476	-1.10582		TOM22	P49334	mitochondria	-3.0972	-0.543958
	TIM9	O74700	mitochondria	-3.16588	-1.36385		YML6	P51998	mitochondria	-1.89055	-1.96421		TOM40	P23644	mitochondria	-2.99356	0.237055
	TOM20	P35180	mitochondria	-3.40837	-1.24798		YMR31	P19955	mitochondria	-3.46569	-1.2741		TOM70	P07213	mitochondria	-2.94115	-0.0622095
	TOM22	P49334	mitochondria	-3.42899	-1.386		YTA12	P40341	mitochondria	-3.30831	-1.28783		TOM71	P38825	mitochondria	-3.09263	0.0844663
	TOM40	P23644	mitochondria	-3.38245	-1.03668		ZIM17	P42844	mitochondria	-3.51876	-1.48937		TRX3	P25372	mitochondria	-3.12463	0.0643072
	TOM70	P07213	mitochondria	-3.42163	-1.28771		ASI1	P54074	NE	-3.48814	-1.3792		TUF1	P02992	mitochondria	-2.74485	0.28675
	TOM71	P38825	mitochondria	-3.49127	-1.34117		ASI3	P53983	NE	-3.43187	-0.785915		UGO1	Q03327	mitochondria	-3.30989	-0.0635877
	TRX3	P25372	mitochondria	-3.49264	-1.46395		ASM4	Q05166	NE	-3.30223	-0.79281		VAR1	P02381	mitochondria	-3.30661	-0.265942
	TUF1	P02992	mitochondria	-3.13381	-0.96888		GLE2	P40066	NE	-1.02901	-0.506903		YEA6	P39953	mitochondria	-3.22253	0.275749
	UGO1	Q03327	mitochondria	-3.46404	-1.28978		HEH2	Q03281	NE	-3.51603	-1.42927		YHM2	Q04013	mitochondria	-3.12117	-0.0641083
	VAR1	P02381	mitochondria	-3.44765	-1.39136		MLP1	Q02455	NE	-3.41401	-2.17439		YLH47	Q06493	mitochondria	-3.20421	-0.0228115
	YEA6	P39953	mitochondria	-3.17859	-1.39581		MLP2	P40457	NE	-1.92759	-0.968258		YMC1	P32331	mitochondria	-3.21889	-0.201022
	YHM2	Q04013	mitochondria	-3.4492	-1.27599		MPS3	P47069	NE	-3.04892	0.493942		YMC2	P38087	mitochondria	-3.19207	0.306439
	YLH47	Q06493	mitochondria	-3.44191	-1.23216		NDC1	P32500	NE	-3.06878	-0.446713		YME1	P32795	mitochondria	-3.10898	0.125255
	YMC1	P32331	mitochondria	-3.46728	-1.31241		NIC96	P34077	NE	-1.75852	-0.385363		YME2	P32843	mitochondria	-3.27302	-0.0916257
	YMC2	P38087	mitochondria	-3.50915	-1.58954		NSP1	P14907	NE	-1.88672	-0.25018		YML6	P51998	mitochondria	-3.20872	-0.0303939
	YME1	P32795	mitochondria	-3.3816	-1.08696		NUD1	P32336	NE	-1.24764	2.55232		YMR31	P19955	mitochondria	-3.27603	-0.100092
	YME2	P32843	mitochondria	-3.45522	-1.22694		NUP1	P20676	NE	-3.66354	-2.48354		YTA12	P40341	mitochondria	-3.25172	0.0515038
	YML6	P51998	mitochondria	-3.35159	-1.27212		NUP100	Q02629	NE	-2.84543	-0.435502		ZIM17	P42844	mitochondria	-3.19686	0.12258
	YMR31	P19955	mitochondria	-3.53927	-1.69499		NUP116	Q02630	NE	-1.20733	-0.474993		ASI1	P54074	NE	-1.94523	2.04669
	YTA12	P40341	mitochondria	-3.31516	-1.11698		NUP120	P35729	NE	-3.10738	-0.850656		ASI3	P53983	NE	-2.0388	1.93423
	ZIM17	P42844	mitochondria	-3.50873	-1.51216		NUP133	P36161	NE	-3.32182	-1.3303		ASM4	Q05166	NE	-2.22641	1.69357
	ASI1	P54074	NE	-1.82055	3.22946		NUP145	P49687	NE	-3.03555	-1.21572		GLE2	P40066	NE	-0.175479	-0.871676
	ASI3	P53983	NE	-1.97108	2.96529		NUP157	P40064	NE	-3.2871	-0.71743		HEH2	Q03281	NE	-2.38192	1.77343
	ASM4	Q05166	NE	-1.87695	2.9285		NUP159	P40477	NE	-2.636	-0.54367		MLP1	Q02455	NE	-3.01554	-1.06164
	GLE2	P40066	NE	-1.3373	1.58315		NUP170	P38181	NE	-3.36467	-0.886472		MLP2	P40457	NE	-1.18818	-0.0613589
	HEH2	Q03281	NE	-2.16449	2.82025		NUP188	P52593	NE	-3.27502	-0.892939		MPS3	P47069	NE	-1.60772	2.17063
	MLP1	Q02455	NE	-2.80346	0.435069		NUP192	P47054	NE	-2.25284	-0.398001		NDC1	P32500	NE	-2.01774	2.18704
	MLP2	P40457	NE	-0.933865	1.63631		NUP2	P32499	NE	-3.35242	-1.79914		NIC96	P34077	NE	-1.91368	1.76867
	MPS3	P47069	NE	-1.92515	3.71441		NUP42	P49686	NE	-1.9011	-0.156213		NSP1	P14907	NE	-2.08352	1.26245
	NDC1	P32500	NE	-1.90166	3.07748		NUP49	Q02199	NE	-2.44029	-0.366834		NUD1	P32336	NE	-1.28817	2.16313
	NIC96	P34077	NE	-1.88802	2.87843		NUP53	Q03790	NE	-3.12475	-0.861891		NUP1	P20676	NE	-2.8387	-1.14342
	NSP1	P14907	NE	-2.00483	2.48799		NUP57	P48837	NE	-2.16911	-0.33229		NUP100	Q02629	NE	-2.58122	0.773161
	NUD1	P32336	NE	-1.54233	3.76936		NUP60	P39705	NE	-3.44751	-2.0424		NUP116	Q02630	NE	-1.32532	0.94015
	NUP1	P20676	NE	-2.62649	0.735625		NUP82	P40368	NE	-2.21861	-0.0956191		NUP120	P35729	NE	-2.36884	0.992321
	NUP100	Q02629	NE	-2.1079	2.08484		NUP84	P52891	NE	-3.09336	-1.11311		NUP133	P36161	NE	-2.46909	1.00462
	NUP116	Q02630	NE	-1.07202	1.53444		NUP85	P46673	NE	-2.9953	-1.01375		NUP145	P49687	NE	-2.31409	1.01243
	NUP120	P35729	NE	-1.95618	2.77854		NUR1	Q12066	NE	-3.52182	-1.42346		NUP157	P40064	NE	-2.23784	2.06365
	NUP133	P36161	NE	-2.14323	2.70537		NVJ1	P38881	NE	-3.38585	-0.400553		NUP159	P40477	NE	-2.55052	0.966872
	NUP145	P49687	NE	-2.01347	2.52552		YPF1	P34248	NE	-3.46173	-1.03795		NUP170	P38181	NE	-2.25084	2.0966
	NUP157	P40064	NE	-1.98123	2.98232		POM152	P39685	NE	-3.23237	-0.998174		NUP188	P52593	NE	-2.30275	1.91552
	NUP159	P40477	NE	-2.20204	2.56432		POM34	Q12445	NE	-3.35082	-0.875892		NUP192	P47054	NE	-2.37645	2.1156
	NUP170	P38181	NE	-1.99831	3.06012		SPC42	P36094	NE	-1.93778	2.70268		NUP2	P32499	NE	-1.68904	-1.45569
	NUP188	P52593	NE	-1.79111	2.77207		SRC1	Q03707	NE	-3.10704	-1.58967		NUP49	Q02199	NE	-2.49658	1.80274
	NUP192	P47054	NE	-2.04189	2.95737		TEM1	P38987	NE	2.78153	0.449081		NUP53	Q03790	NE	-2.31181	1.81811
	NUP2	P32499	NE	-2.47141	0.129516		ULP1	Q02724	NE	-3.18596	-1.74364		NUP57	P48837	NE	-2.17396	1.92023
	NUP42	P49686	NE	-1.23913	0.980018		ABF1	P14164	nucleus	1.50659	0.254285		NUP60	P39705	NE	-2.19453	0.0101537
	NUP49	Q02199	NE	-2.10158	2.99785		ADA2	Q02336	nucleus	2.37485	0.445887		NUP82	P40368	NE	-2.304	1.65311
	NUP53	Q03790	NE	-2.02408	2.86258		APJ1	P53940	nucleus	1.7448	0.575488		NUP84	P52891	NE	-2.67195	1.02176
	NUP57	P48837	NE	-2.07667	2.74003		ARP5	P53946	nucleus	1.93805	0.484544		NUP85	P46673	NE	-2.51831	0.819548
	NUP60	P39705	NE	-2.27552	1.27789		ARP7	Q12406	nucleus	2.21505	0.758137		NUR1	Q12066	NE	-2.28174	1.8066
	NUP82	P40368	NE	-1.99897	3.12068		ARP8	Q12386	nucleus	2.13925	0.582004		NVJ1	P38881	NE	-2.41928	0.0126424
	NUP84	P52891	NE	-2.04846	2.35571		ARP9	Q05123	nucleus	2.27028	0.608175		YPF1	P34248	NE	-2.30098	2.19713
	NUP85	P46673	NE	-2.03153	2.7087		ARX1	Q03862	nucleus	1.71443	-1.70837		POM152	P39685	NE	-2.23972	1.70909
	NUR1	Q12066	NE	-1.65587	2.85428		ASG1	P40467	nucleus	3.21419	0.821703		POM34	Q12445	NE	-2.27434	1.7105
	NVJ1	P38881	NE	-2.51942	2.53549		BDF1	P35817	nucleus	2.65177	0.644897		CSA1	Q06616	NE	-1.97982	1.44205
	YPF1	P34248	NE	-1.81902	3.06939		BDP1	P46678	nucleus	2.16796	-1.26045		SPC42	P36094	NE	-1.40539	2.31031
	POM152	P39685	NE	-1.93356	3.13691		BFR2	Q06631	nucleus	1.97773	-0.942327		SRC1	Q03707	NE	-2.16517	1.84175
	POM34	Q12445	NE	-2.07335	2.8679		BIM1	P40013	nucleus	2.01438	-1.88993		ULP1	Q02724	NE	-2.45023	2.22682
	CSA1	Q06616	NE	-2.11893	2.7884		BMS1	Q08965	nucleus	2.1139	-0.978408		ABF1	P14164	nucleus	-0.25569	0.450198
	SPC42	P36094	NE	-1.79475	3.61297		BRE1	Q07457	nucleus	1.35488	-2.09541		ADA2	Q02336	nucleus	1.73396	0.0223825
	SPC72	P39723	NE	-1.67449	4.72051		BRF1	P29056	nucleus	2.87573	0.743433		APJ1	P53940	nucleus	2.10133	-0.216993
	SRC1	Q03707	NE	-2.0447	2.7608		BRN1	P38170	nucleus	2.69447	0.107369		ARP5	P53946	nucleus	-0.306246	0.188699
	TEM1	P38987	NE	2.28892	0.861733		BRR2	P32639	nucleus	2.56862	-1.32883		ARP7	Q12406	nucleus	0.295064	0.615036
	ULP1	Q02724	NE	-2.17768	3.18284		BRX1	Q08235	nucleus	1.96609	-0.557448		ARP8	Q12386	nucleus	-0.3292	0.884081
	ABF1	P14164	nucleus	1.22622	-0.280675		BUD20	Q08004	nucleus	2.53209	-3.29628		ARP9	Q05123	nucleus	0.15737	0.637262
	ADA2	Q02336	nucleus	1.7584	0.101003		BUD21	Q08492	nucleus	2.5091	-0.608955		ARX1	Q03862	nucleus	1.50619	-1.49324
	AIR1	P40507	nucleus	0.638927	-2.0249		BUD22	Q04347	nucleus	1.98669	-0.285771		ASG1	P40467	nucleus	1.52532	2.21042
	APJ1	P53940	nucleus	1.66578	0.969641		BUR2	Q05949	nucleus	1.53662	-1.27732		BDF1	P35817	nucleus	-0.0393623	1.10303
	ARP5	P53946	nucleus	1.31401	-0.235636		CAC2	Q04199	nucleus	2.41629	1.25204		BDP1	P46678	nucleus	-1.59992	-0.501004
	ARP7	Q12406	nucleus	1.40218	-0.0238845		CBC2	Q08920	nucleus	0.682075	-0.694591		BFR2	Q06631	nucleus	1.88614	-1.0824
	ARP8	Q12386	nucleus	1.0868	-0.223132		CBF1	P17106	nucleus	1.18182	0.196225		BIM1	P40013	nucleus	1.66544	-1.66756
	ARP9	Q05123	nucleus	1.28305	0.00150242		CBF5	P33322	nucleus	2.13505	0.241932		BMS1	Q08965	nucleus	2.06296	-1.27227
	ARX1	Q03862	nucleus	1.31172	-1.69002		CCL1	P37366	nucleus	1.65032	-0.0566551		BRE1	Q07457	nucleus	1.36368	-1.49276
	ASG1	P40467	nucleus	2.5509	0.172557		CDC14	Q00684	nucleus	2.01155	1.35219		BRN1	P38170	nucleus	0.938882	0.766876
	BDF1	P35817	nucleus	1.89863	-0.0224066		CDC53	Q12018	nucleus	1.33749	-0.440174		BRR2	P32639	nucleus	1.08985	-2.04762
	BDP1	P46678	nucleus	1.48327	-1.32864		CDC73	Q06697	nucleus	0.940282	-0.49093		BRX1	Q08235	nucleus	1.67665	-0.909289
	BFR2	Q06631	nucleus	1.35944	-0.760932		CEG1	Q01159	nucleus	0.496901	-0.815986		BUD21	Q08492	nucleus	2.57977	-1.2011
	BIM1	P40013	nucleus	1.92147	-2.02147		CEP3	P40969	nucleus	2.69093	0.0305731		BUD22	Q04347	nucleus	1.31017	-0.662102
	BMS1	Q08965	nucleus	1.52231	-0.848314		CET1	O13297	nucleus	0.482352	-1.02231		BUR2	Q05949	nucleus	1.26413	-1.10274
	BRE1	Q07457	nucleus	1.01977	-1.87359		CFT1	Q06632	nucleus	2.35952	-0.312691		CAC2	Q04199	nucleus	1.04994	1.93257
	BRF1	P29056	nucleus	1.22042	-0.135672		CHD1	P32657	nucleus	2.47218	0.914016		CBC2	Q08920	nucleus	0.595991	-0.91811
	BRN1	P38170	nucleus	1.67126	0.784886		CIC1	P38779	nucleus	2.011	-1.08417		CBF1	P17106	nucleus	0.341205	0.22304
	BRR2	P32639	nucleus	1.48871	0.30762		CKA1	P15790	nucleus	1.40983	0.126142		CBF5	P33322	nucleus	1.90155	-0.494201
	BRX1	Q08235	nucleus	1.1264	-0.292702		CKB1	P43639	nucleus	1.44526	-0.0476656		CCL1	P37366	nucleus	1.25804	-0.574807
	BUD20	Q08004	nucleus	0.984968	-1.48129		CKB2	P38930	nucleus	1.28979	0.160045		CDC14	Q00684	nucleus	0.352127	0.629367
	BUD21	Q08492	nucleus	2.04934	-1.11555		CLP1	Q08685	nucleus	1.28712	0.225672		CDC53	Q12018	nucleus	1.34618	-0.682875
	BUD22	Q04347	nucleus	1.40493	-0.460481		CMR1	Q12510	nucleus	3.04195	-0.813509		CDC73	Q06697	nucleus	1.4252	-1.00035
	BUR2	Q05949	nucleus	1.33805	-0.46162		CMS1	Q07897	nucleus	1.94723	-0.754572		CEG1	Q01159	nucleus	1.7088	-0.658653
	CAC2	Q04199	nucleus	2.45137	0.572551		CSE2	P33308	nucleus	2.21067	-0.494148		CEP3	P40969	nucleus	1.97022	0.460725
	CBC2	Q08920	nucleus	0.42209	-0.337569		CSL4	P53859	nucleus	1.63111	-1.42024		CET1	O13297	nucleus	2.06744	-0.827377
	CBF1	P17106	nucleus	1.49496	-0.123408		CST6	P40535	nucleus	2.08125	0.265895		CFT1	Q06632	nucleus	2.54367	-0.924804
	CBF5	P33322	nucleus	1.70867	0.0248785		CTI6	Q08923	nucleus	3.07816	1.35079		CHD1	P32657	nucleus	0.0886501	1.38167
	CCL1	P37366	nucleus	1.80149	-0.342429		CTR9	P89105	nucleus	1.24054	-0.760973		CIC1	P38779	nucleus	1.80848	-1.28522
	CDC14	Q00684	nucleus	1.58003	0.601714		CWC2	Q12046	nucleus	2.75977	-0.964387		CKA1	P15790	nucleus	0.863161	-0.498591
	CDC53	Q12018	nucleus	1.25147	-0.235272		CYC8	P14922	nucleus	-1.47075	-0.540222		CKB1	P43639	nucleus	0.533254	-0.464241
	CDC73	Q06697	nucleus	1.36754	-0.771961		DAL81	P21657	nucleus	2.92408	0.226908		CKB2	P38930	nucleus	0.804661	-0.427081
	CEG1	Q01159	nucleus	0.779255	-1.01477		DBP10	Q12389	nucleus	2.06442	-1.46271		CLP1	Q08685	nucleus	0.674574	-0.44186
	CEP3	P40969	nucleus	1.77122	-0.0532143		DBP3	P20447	nucleus	1.87852	-1.09355		CMR1	Q12510	nucleus	2.16411	-1.28647
	CET1	O13297	nucleus	0.92225	-1.32438		DBP5	P20449	nucleus	0.712407	-0.620241		CMS1	Q07897	nucleus	1.0654	-0.885924
	CFT1	Q06632	nucleus	1.87838	-0.317961		DBP6	P53734	nucleus	2.59621	-0.389172		CSE2	P33308	nucleus	2.08437	-0.920166
	CHD1	P32657	nucleus	2.0402	0.165877		DBP7	P36120	nucleus	2.1255	-0.23623		CSL4	P53859	nucleus	1.6626	-1.52421
	CIC1	P38779	nucleus	1.35999	-0.868503		DBP8	P38719	nucleus	1.70158	-0.559607		CST6	P40535	nucleus	0.660396	0.435014
	CKA1	P15790	nucleus	1.25554	0.295342		DBP9	Q06218	nucleus	2.00256	-1.51991		CTR9	P89105	nucleus	2.0098	-1.43588
	CKB1	P43639	nucleus	1.13864	0.0740541		DEP1	P31385	nucleus	2.55018	1.14415		CYC8	P14922	nucleus	-0.965464	-0.897944
	CKB2	P38930	nucleus	1.04966	0.198976		DHR2	P36009	nucleus	2.8168	-1.057		DAL81	P21657	nucleus	2.73861	-1.33478
	CLP1	Q08685	nucleus	1.55451	0.747905		DIG1	Q03063	nucleus	2.00061	0.0191471		DBP10	Q12389	nucleus	1.66902	-1.43406
	CMR1	Q12510	nucleus	2.14138	-0.33466		DIM1	P41819	nucleus	1.58613	-1.52315		DBP3	P20447	nucleus	1.50952	-1.13351
	CMS1	Q07897	nucleus	1.48332	-0.420455		DIP2	Q12220	nucleus	2.40502	-0.245564		DBP5	P20449	nucleus	0.771676	-0.954267
	CSE2	P33308	nucleus	2.11188	-0.488523		DIS3	Q08162	nucleus	1.5053	-1.38045		DBP6	P53734	nucleus	2.29146	-0.71336
	CSL4	P53859	nucleus	1.35539	-1.11783		DST1	P07273	nucleus	1.61886	-0.738431		DBP7	P36120	nucleus	1.63627	-0.990215
	CST6	P40535	nucleus	1.68656	-0.303077		DUN1	P39009	nucleus	2.12443	-0.696873		DBP8	P38719	nucleus	1.29941	-0.92317
	CTI6	Q08923	nucleus	2.81646	-0.823668		DUS3	Q06053	nucleus	-0.338985	0.796031		DBP9	Q06218	nucleus	2.01811	-1.34665
	CTR9	P89105	nucleus	1.75587	-0.919832		EAF3	Q12432	nucleus	2.50979	0.0306473		DEP1	P31385	nucleus	1.31064	-0.672354
	CWC2	Q12046	nucleus	2.00866	-0.335684		EAF5	P39995	nucleus	2.79404	0.376458		DHR2	P36009	nucleus	2.83976	-1.26359
	CYC8	P14922	nucleus	-1.9653	-1.0664		EBP2	P36049	nucleus	2.1586	-1.04678		DIG1	Q03063	nucleus	1.14971	-0.252109
	DAL81	P21657	nucleus	2.82385	-0.969015		ECM1	P39715	nucleus	1.75907	-1.94985		DIM1	P41819	nucleus	1.93821	-1.73309
	DBP10	Q12389	nucleus	1.13948	-1.16647		ECM16	Q04217	nucleus	2.73012	-1.32771		DIP2	Q12220	nucleus	2.27154	-0.735257
	DBP3	P20447	nucleus	1.57158	-1.17596		EFG1	Q3E705	nucleus	2.33041	-0.924536		DIS3	Q08162	nucleus	1.46099	-1.3277
	DBP5	P20449	nucleus	0.852343	-0.895884		ELG1	Q12050	nucleus	2.68461	-1.12684		DST1	P07273	nucleus	1.47436	-0.89921
	DBP6	P53734	nucleus	2.05583	-0.110687		EMG1	Q06287	nucleus	2.01816	-0.717152		DUN1	P39009	nucleus	1.84085	-1.31001
	DBP7	P36120	nucleus	1.27106	-0.270594		ENP1	P38333	nucleus	1.54283	-0.571594		DUS3	Q06053	nucleus	-0.761149	0.485356
	DBP8	P38719	nucleus	1.32839	-0.539087		ENP2	P48234	nucleus	2.15848	-0.905501		EAF3	Q12432	nucleus	0.737531	-0.26093
	DBP9	Q06218	nucleus	1.44219	-1.09634		ESF1	Q06344	nucleus	1.51482	-0.827461		EBP2	P36049	nucleus	1.88607	-1.3385
	DEP1	P31385	nucleus	2.36234	-0.557177		ESF2	P53743	nucleus	2.55714	-0.48385		ECM1	P39715	nucleus	1.47398	-2.41098
	DHR2	P36009	nucleus	1.96935	-0.795527		FAL1	Q12099	nucleus	2.58159	-0.477916		ECM16	Q04217	nucleus	2.96404	-1.44809
	DIG1	Q03063	nucleus	1.32267	-0.32333		FCF1	Q05498	nucleus	2.26159	-0.971487		EFG1	Q3E705	nucleus	2.06792	-1.23017
	DIM1	P41819	nucleus	1.19652	-1.36809		FCF2	Q12035	nucleus	2.43988	-0.897161		ELG1	Q12050	nucleus	3.17686	-1.41539
	DIP2	Q12220	nucleus	1.75388	-0.0943978		FHL1	P39521	nucleus	2.98514	1.15702		EMG1	Q06287	nucleus	1.92927	-1.01141
	DIS3	Q08162	nucleus	1.47296	-1.1549		FKH1	P40466	nucleus	2.50313	0.457916		ENP1	P38333	nucleus	1.59651	-1.09199
	DST1	P07273	nucleus	1.45734	-0.979359		FOB1	O13329	nucleus	2.9972	0.652772		ENP2	P48234	nucleus	1.93881	-1.12241
	DUN1	P39009	nucleus	1.80705	-1.47517		FPR3	P38911	nucleus	1.39923	-0.509258		ESF1	Q06344	nucleus	1.33603	-0.897425
	DUS3	Q06053	nucleus	0.101122	0.330355		FPR4	Q06205	nucleus	1.57191	-0.663497		ESF2	P53743	nucleus	2.58714	-0.975723
	EAF3	Q12432	nucleus	1.66725	-0.513985		FUN30	P31380	nucleus	1.94878	-0.180247		FAL1	Q12099	nucleus	2.46671	-0.886675
	EAF5	P39995	nucleus	2.89052	-0.870044		FUS3	P16892	nucleus	1.19469	0.48664		FCF1	Q05498	nucleus	2.9298	-1.80188
	EBP2	P36049	nucleus	1.35099	-1.09823		GAL11	P19659	nucleus	1.85531	-0.373115		FCF2	Q12035	nucleus	2.61257	-1.86287
	ECM1	P39715	nucleus	1.46424	-1.65719		GAR1	P28007	nucleus	2.24392	0.621405		FHL1	P39521	nucleus	1.47244	0.334017
	ECM16	Q04217	nucleus	1.90885	-0.973552		GBP2	P25555	nucleus	1.39084	-0.117754		FOB1	O13329	nucleus	1.43113	1.09732
	EFG1	Q3E705	nucleus	1.85419	-0.599955		GCD10	P41814	nucleus	0.837036	-0.0439336		FPR3	P38911	nucleus	0.941297	-0.930784
	EMG1	Q06287	nucleus	1.45227	-0.536873		GCD14	P46959	nucleus	0.710442	0.102375		FPR4	Q06205	nucleus	1.19125	-0.93473
	ENP1	P38333	nucleus	1.31524	-0.839588		GCN5	Q03330	nucleus	2.8902	0.46464		FUN30	P31380	nucleus	1.35916	-0.0886302
	ENP2	P48234	nucleus	1.43513	-0.575912		HAS1	Q03532	nucleus	1.94478	-0.550518		FUS3	P16892	nucleus	0.9117	-0.014765
	ESF1	Q06344	nucleus	1.36455	-0.672509		HAT1	Q12341	nucleus	0.432948	0.399607		GAL11	P19659	nucleus	1.16666	-0.362543
	ESF2	P53743	nucleus	2.11379	-0.28685		HAT2	P39984	nucleus	0.941094	0.161383		GAR1	P28007	nucleus	2.08784	-0.52525
	FAL1	Q12099	nucleus	1.61183	-0.382387		HCA4	P20448	nucleus	2.136	-0.529245		GBP2	P25555	nucleus	1.54002	-0.496931
	FCF1	Q05498	nucleus	1.87798	-0.628514		HDA1	P53973	nucleus	1.73147	-0.7675		GCD10	P41814	nucleus	0.98681	-1.09044
	FCF2	Q12035	nucleus	1.84455	-0.972769		HDA2	Q06629	nucleus	1.93593	-0.294924		GCD14	P46959	nucleus	0.894737	-0.868085
	FHL1	P39521	nucleus	1.88857	-0.225129		HDA3	Q06623	nucleus	1.85408	-0.486925		GCN5	Q03330	nucleus	1.91151	-0.00897874
	FKH1	P40466	nucleus	1.94923	0.0149301		HFI1	Q12060	nucleus	2.96106	-0.352911		HAS1	Q03532	nucleus	1.76197	-1.01681
	FOB1	O13329	nucleus	2.00799	0.411304		HHF2	P02309	nucleus	1.68473	-0.380403		HAT1	Q12341	nucleus	-0.380894	0.0797724
	FPR3	P38911	nucleus	0.555315	-0.716504		HHO1	P53551	nucleus	1.78041	-0.492382		HAT2	P39984	nucleus	-0.564396	-0.269995
	FPR4	Q06205	nucleus	0.785941	-0.841987		HHT1	P61830	nucleus	1.82168	-0.343783		HCA4	P20448	nucleus	1.68683	-0.753184
	FUN30	P31380	nucleus	1.71517	-0.755824		HIR1	P32479	nucleus	3.05544	1.02876		HDA1	P53973	nucleus	0.678558	-0.687705
	FUS3	P16892	nucleus	0.86597	0.00263572		HIR2	P32480	nucleus	3.20279	0.966379		HDA2	Q06629	nucleus	0.831999	-0.702623
	GAL11	P19659	nucleus	1.39805	-0.482651		HIR3	P47171	nucleus	3.4615	0.482082		HDA3	Q06623	nucleus	1.46724	-1.13098
	GAR1	P28007	nucleus	1.73277	0.265452		HIT1	P46973	nucleus	1.39246	0.68734		HFI1	Q12060	nucleus	1.74357	-0.0410307
	GBP2	P25555	nucleus	1.11557	-0.146608		HMO1	Q03973	nucleus	2.61574	0.832059		HHF2	P02309	nucleus	-0.200795	0.188917
	GCD10	P41814	nucleus	1.41982	-0.21271		HPC2	Q01448	nucleus	2.87555	1.34672		HHO1	P53551	nucleus	0.315363	-0.551554
	GCD14	P46959	nucleus	1.38523	-0.098715		HPR1	P17629	nucleus	2.39997	-1.25223		HHT1	P61830	nucleus	-0.462567	-0.0579915
	GCN5	Q03330	nucleus	2.14072	-0.0488669		HRB1	P38922	nucleus	1.60931	-0.342192		HIR1	P32479	nucleus	3.42055	0.659486
	HAS1	Q03532	nucleus	1.17371	-0.508186		HRP1	Q99383	nucleus	1.39185	-1.00327		HIR2	P32480	nucleus	2.34449	0.525309
	HAT1	Q12341	nucleus	0.955295	0.0905739		HSF1	P10961	nucleus	2.52222	0.814759		HIR3	P47171	nucleus	2.19692	0.0111044
	HAT2	P39984	nucleus	0.643328	-0.243634		HSH155	P49955	nucleus	2.50271	0.443968		HIT1	P46973	nucleus	0.590457	-0.185721
	HCA4	P20448	nucleus	1.6222	-0.475326		HST1	P53685	nucleus	2.9858	1.08366		HMO1	Q03973	nucleus	1.39715	1.99468
	HDA1	P53973	nucleus	1.2486	-0.480824		HTA2	P04912	nucleus	1.56031	0.0192273		HPR1	P17629	nucleus	2.11421	-1.17617
	HDA2	Q06629	nucleus	1.69826	-0.354575		HTB2	P02294	nucleus	1.45807	-0.0287932		HRB1	P38922	nucleus	1.61756	-0.476661
	HDA3	Q06623	nucleus	2.4065	-0.371153		HTZ1	Q12692	nucleus	2.12514	-0.494841		HRP1	Q99383	nucleus	1.82533	-1.05238
	HFI1	Q12060	nucleus	1.6604	-0.14251		IES1	P43579	nucleus	2.22676	0.463847		HSF1	P10961	nucleus	0.880506	0.745133
	HHF2	P02309	nucleus	1.71883	-0.670411		IES2	P40154	nucleus	2.51273	0.67267		HSH155	P49955	nucleus	3.09994	-0.935653
	HHO1	P53551	nucleus	1.37275	-0.505528		IES3	Q12345	nucleus	2.08243	0.415731		HST1	P53685	nucleus	-0.784417	0.699433
	HHT1	P61830	nucleus	1.30355	-0.681586		IES4	Q08561	nucleus	1.93173	0.400665		HTA2	P04912	nucleus	-0.47904	0.451396
	HIR1	P32479	nucleus	3.52243	0.0852651		IMP3	P32899	nucleus	2.09465	-1.02526		HTB2	P02294	nucleus	-0.305986	0.461119
	HIR2	P32480	nucleus	2.67827	0.03023		IMP4	P53941	nucleus	1.79243	-0.681218		HTZ1	Q12692	nucleus	0.169256	-0.109731
	HIR3	P47171	nucleus	2.85498	-0.146996		INO80	P53115	nucleus	2.34955	0.574666		IES1	P43579	nucleus	-0.867116	0.803996
	HIT1	P46973	nucleus	1.35553	-0.364759		IOC2	Q12072	nucleus	2.83127	0.633295		IES2	P40154	nucleus	-0.732686	0.262854
	HMO1	Q03973	nucleus	1.82155	0.136946		IOC3	P43596	nucleus	2.73714	0.756055		IES3	Q12345	nucleus	-0.600521	1.24885
	HPC2	Q01448	nucleus	1.85809	0.488121		IPI3	P53877	nucleus	1.71909	-1.69903		IES4	Q08561	nucleus	-0.368049	0.774598
	HPR1	P17629	nucleus	1.85953	-1.36829		IRR1	P40541	nucleus	1.1323	-0.111252		IMP3	P32899	nucleus	2.07119	-1.17479
	HRB1	P38922	nucleus	1.21214	-0.681995		ISW1	P38144	nucleus	2.4896	0.596165		IMP4	P53941	nucleus	1.61286	-0.948763
	HRP1	Q99383	nucleus	1.30541	-1.12793		ISW2	Q08773	nucleus	2.55052	0.629757		INO80	P53115	nucleus	-0.627366	0.791194
	HSF1	P10961	nucleus	1.68548	-0.438876		ITC1	P53125	nucleus	2.7579	0.820474		IOC2	Q12072	nucleus	0.958535	1.51757
	HSH155	P49955	nucleus	1.96228	0.0520434		IXR1	P33417	nucleus	2.25548	0.704672		IOC3	P43596	nucleus	0.065564	1.0855
	HST1	P53685	nucleus	1.94888	0.0852463		JIP5	Q06214	nucleus	2.05342	-0.246782		IPI3	P53877	nucleus	2.07413	-1.69774
	HTA2	P04912;P04911	nucleus	1.1969	0.357658		KAR3	P17119	nucleus	1.60341	0.403583		IRR1	P40541	nucleus	-0.383942	0.284304
	HTB2	P02294	nucleus	1.0425	-0.188945		KIP3	P53086	nucleus	2.79268	-0.801182		ISW1	P38144	nucleus	0.539456	1.21405
	HTZ1	Q12692	nucleus	1.60665	-0.386252		KRE33	P53914	nucleus	2.24406	-0.575668		ISW2	Q08773	nucleus	0.0814242	1.14119
	IES1	P43579	nucleus	1.36375	-0.0986253		KRI1	P42846	nucleus	1.48309	-0.361045		ITC1	P53125	nucleus	0.00491461	1.5128
	IES2	P40154	nucleus	1.42003	-0.402345		KRR1	P25586	nucleus	1.99221	-0.558878		IXR1	P33417	nucleus	0.890355	0.582973
	IES3	Q12345	nucleus	1.00528	0.167873		LCP5	P40079	nucleus	2.10742	-0.974291		JIP5	Q06214	nucleus	2.17337	-1.61369
	IES4	Q08561	nucleus	0.798688	-0.275542		LDB7	P38210	nucleus	2.36847	0.969774		KAR3	P17119	nucleus	0.844818	-0.156096
	IMP3	P32899	nucleus	1.55248	-0.802729		LEA1	Q08963	nucleus	2.07603	0.0786967		KIP3	P53086	nucleus	3.01874	-1.46837
	IMP4	P53941	nucleus	1.39557	-0.77753		LEO1	P38439	nucleus	0.896989	-0.563852		KRE33	P53914	nucleus	2.12568	-0.913096
	INO80	P53115	nucleus	1.45916	-0.0777362		LOC1	P43586	nucleus	1.96336	-1.59326		KRI1	P42846	nucleus	1.63806	-0.988584
	IOC2	Q12072	nucleus	1.8284	-0.0481869		LUC7	Q07508	nucleus	2.48612	-0.120987		KRR1	P25586	nucleus	1.79497	-1.06622
	IOC3	P43596	nucleus	1.86592	-0.0108319		MAK11	P20484	nucleus	1.8783	-0.839825		LCP5	P40079	nucleus	2.22089	-1.47383
	IPI3	P53877	nucleus	1.37123	-1.6095		MAK16	P10962	nucleus	1.50451	-0.842926		LDB7	P38210	nucleus	0.168076	0.737322
	IRR1	P40541	nucleus	1.3105	-0.180907		MAK21	Q12176	nucleus	2.00444	-0.820803		LEA1	Q08963	nucleus	2.18407	-1.1158
	ISW1	P38144	nucleus	1.51414	0.0243782		MAK5	P38112	nucleus	2.10301	-0.5324		LEO1	P38439	nucleus	1.67851	-1.63073
	ISW2	Q08773	nucleus	1.35569	-0.164883		MCD1	Q12158	nucleus	1.38839	-0.963837		LOC1	P43586	nucleus	1.61066	-1.42724
	ITC1	P53125	nucleus	1.92621	0.291365		MCM10	P32354	nucleus	3.32341	-0.675725		LUC7	Q07508	nucleus	2.81923	-1.17982
	IXR1	P33417	nucleus	2.17707	-0.298138		MCM2	P29469	nucleus	0.531956	1.49238		MAK11	P20484	nucleus	1.96391	-1.07127
	JIP5	Q06214	nucleus	1.64348	-0.164839		MCM3	P24279	nucleus	0.0575621	0.269427		MAK16	P10962	nucleus	1.49887	-1.15326
	KAR3	P17119	nucleus	2.48988	-0.188644		MCM4	P30665	nucleus	1.2538	-0.382419		MAK21	Q12176	nucleus	2.13874	-1.07149
	KIP3	P53086	nucleus	2.42949	-0.298446		MCM5	P29496	nucleus	0.249798	-0.116163		MAK5	P38112	nucleus	1.68071	-0.854003
	KRE33	P53914	nucleus	1.68284	-0.338803		MCM6	P53091	nucleus	-0.494279	0.6784		MCD1	Q12158	nucleus	0.813424	0.289929
	KRI1	P42846	nucleus	1.1241	-0.698055		REA1	Q12019	nucleus	0.112948	-0.0601153		MCM2	P29469	nucleus	0.603039	-1.22685
	KRR1	P25586	nucleus	1.60376	-0.594947		MED1	Q12321	nucleus	1.8728	-0.452635		MCM3	P24279	nucleus	0.991135	-0.953415
	LCP5	P40079	nucleus	1.50127	-0.76274		MED2	Q12124	nucleus	1.51426	-0.93079		MCM4	P30665	nucleus	1.39886	-1.04387
	LDB7	P38210	nucleus	1.79021	0.381143		MED4	Q12343	nucleus	1.25639	-0.562065		MCM5	P29496	nucleus	0.492631	-1.34948
	LEA1	Q08963	nucleus	1.19881	-0.647575		MED6	P38782	nucleus	2.80075	-0.609587		MCM6	P53091	nucleus	1.04694	-1.27318
	LEO1	P38439	nucleus	1.47517	-1.13586		MED8	P38304	nucleus	2.33084	-0.80723		REA1	Q12019	nucleus	0.526284	-0.112058
	LOC1	P43586	nucleus	1.01217	-1.06482		MFT1	P33441	nucleus	2.06758	-0.485049		MED1	Q12321	nucleus	1.7932	-1.3484
	LUC7	Q07508	nucleus	2.43516	0.440093		MIT1	P40002	nucleus	1.84446	0.406763		MED2	Q12124	nucleus	3.52049	-1.59217
	MAK11	P20484	nucleus	1.47659	-0.667819		MOT1	P32333	nucleus	2.92053	0.146051		MED4	Q12343	nucleus	1.16566	-0.759553
	MAK16	P10962	nucleus	1.01735	-0.77889		MOT3	P54785	nucleus	1.82159	0.69183		MED6	P38782	nucleus	2.80451	-2.23439
	MAK21	Q12176	nucleus	1.22839	-0.327608		MPE1	P35728	nucleus	2.25956	0.445483		MED8	P38304	nucleus	1.92713	-0.998854
	MAK5	P38112	nucleus	1.34649	-0.464547		MPP10	P47083	nucleus	1.92626	-0.873599		MFT1	P33441	nucleus	2.02271	-0.921987
	MCD1	Q12158	nucleus	1.71758	0.151356		MRC1	P25588	nucleus	2.29224	-1.21513		MIT1	P40002	nucleus	-0.0632022	0.833057
	MCM2	P29469	nucleus	1.07643	-0.414089		MRD1	Q06106	nucleus	1.08635	-0.28137		MOT1	P32333	nucleus	1.3697	0.628725
	MCM3	P24279	nucleus	0.978368	-0.554918		MRT4	P33201	nucleus	1.96429	-1.22772		MOT3	P54785	nucleus	0.576039	0.117213
	MCM4	P30665	nucleus	1.11392	-0.493836		MSH2	P25847	nucleus	1.92379	-0.0502294		MPE1	P35728	nucleus	0.364312	1.08213
	MCM5	P29496	nucleus	0.835324	-0.465813		MSH6	Q03834	nucleus	2.31198	0.987079		MPP10	P47083	nucleus	1.59887	-0.946804
	MCM6	P53091	nucleus	0.471863	-0.164678		MSN1	P22148	nucleus	2.20963	0.559181		MRD1	Q06106	nucleus	0.887665	-1.28879
	MCM7	P38132	nucleus	0.491063	-0.286156		MUD2	P36084	nucleus	1.62424	-0.10218		MRT4	P33201	nucleus	1.58285	-1.18926
	REA1	Q12019	nucleus	0.445043	-0.71699		NAB2	P32505	nucleus	0.687087	-0.260549		MSH2	P25847	nucleus	1.08354	0.185631
	MED1	Q12321	nucleus	1.64315	-0.557911		NAN1	Q02931	nucleus	2.33034	0.202325		MSH6	Q03834	nucleus	0.733683	1.45258
	MED2	Q12124	nucleus	1.39832	-0.828951		NCB2	Q92317	nucleus	1.37406	0.34155		MUD2	P36084	nucleus	1.86045	-0.637057
	MED4	Q12343	nucleus	1.58677	-0.535099		NET1	P47035	nucleus	1.60756	1.33461		NAB2	P32505	nucleus	1.64436	-0.434771
	MED6	P38782	nucleus	2.2326	-0.367338		NGG1	P32494	nucleus	3.15056	0.0984523		NAN1	Q02931	nucleus	1.98664	-0.381476
	MED8	P38304	nucleus	1.75443	-0.7593		NHP10	Q03435	nucleus	2.09411	0.481864		NCB2	Q92317	nucleus	0.26754	0.396187
	MFT1	P33441	nucleus	1.79009	-0.803932		NHP2	P32495	nucleus	2.24578	-0.112404		NET1	P47035	nucleus	-0.00910412	-0.0181063
	MIT1	P40002	nucleus	1.73461	-0.207799		NHP6A	P11632	nucleus	1.72599	0.0107223		NGG1	P32494	nucleus	1.97503	-0.0030948
	MOT1	P32333	nucleus	1.92749	-0.113695		NIP7	Q08962	nucleus	1.97225	-0.617556		NHP10	Q03435	nucleus	-0.739866	0.844336
	MOT3	P54785	nucleus	1.30207	-0.291261		NOC2	P39744	nucleus	2.08915	-1.15935		NHP2	P32495	nucleus	2.12972	-0.751861
	MPE1	P35728	nucleus	1.67127	0.638233		NOC3	Q07896	nucleus	1.98889	-1.40751		NHP6A	P11632	nucleus	0.776369	-0.0308707
	MPP10	P47083	nucleus	1.33733	-0.586303		NOC4	Q06512	nucleus	2.21778	-0.698074		NIP7	Q08962	nucleus	1.76408	-1.00786
	MRC1	P25588	nucleus	2.42458	-2.61268		NOG1	Q02892	nucleus	1.8419	-1.44283		NOC2	P39744	nucleus	2.06513	-1.21284
	MRD1	Q06106	nucleus	0.640491	-0.443549		NOG2	P53742	nucleus	1.75385	-1.41078		NOC3	Q07896	nucleus	1.87525	-1.33604
	MRT4	P33201	nucleus	1.34729	-1.02088		NOP1	P15646	nucleus	1.78541	0.123311		NOC4	Q06512	nucleus	2.20916	-1.2737
	MSH2	P25847	nucleus	1.57279	-0.102528		NOP10	Q6Q547	nucleus	2.1787	0.0726394		NOG1	Q02892	nucleus	1.72641	-1.40413
	MSH6	Q03834	nucleus	2.06186	0.371653		NOP12	Q08208	nucleus	2.12649	-0.724356		NOG2	P53742	nucleus	1.4619	-1.06106
	MSN1	P22148	nucleus	2.01394	-0.926123		NOP13	P53883	nucleus	1.931	-0.330963		NOP1	P15646	nucleus	1.19956	-0.178702
	MUD2	P36084	nucleus	1.02353	-0.149868		NOP14	Q99207	nucleus	2.37732	-0.833959		NOP10	Q6Q547	nucleus	2.12262	-0.654525
	NAB2	P32505	nucleus	0.482263	0.360117		NOP15	P53927	nucleus	1.9343	-0.509893		NOP12	Q08208	nucleus	1.85689	-1.05766
	NAN1	Q02931	nucleus	1.69153	0.177539		NOP16	P40007	nucleus	1.76121	-1.1351		NOP13	P53883	nucleus	1.47884	-0.834695
	NCB2	Q92317	nucleus	1.79288	0.0412851		NOP2	P40991	nucleus	1.96827	-0.788263		NOP14	Q99207	nucleus	2.55015	-1.56172
	NET1	P47035	nucleus	0.74172	0.186121		NOP4	P37838	nucleus	2.18275	0.0920812		NOP15	P53927	nucleus	1.91187	-1.11513
	NGG1	P32494	nucleus	2.37541	-0.234809		NOP56	Q12460	nucleus	1.76154	0.0757626		NOP16	P40007	nucleus	1.79138	-1.35063
	NHP10	Q03435	nucleus	1.20594	-0.469378		NOP58	Q12499	nucleus	1.69185	0.0689663		NOP2	P40991	nucleus	1.81478	-1.04766
	NHP2	P32495	nucleus	1.69456	-0.149909		NOP6	Q07623	nucleus	1.76741	-0.521383		NOP4	P37838	nucleus	2.20948	-1.03965
	NHP6A	P11632	nucleus	1.83172	-0.259784		NOP7	P53261	nucleus	1.8551	-1.66899		NOP56	Q12460	nucleus	1.30515	-0.328671
	NIP7	Q08962	nucleus	1.4132	-0.57848		NOP8	Q08287	nucleus	2.22772	-0.177363		NOP58	Q12499	nucleus	1.2274	-0.192033
	NOC2	P39744	nucleus	1.34946	-0.702958		NOP9	P47077	nucleus	1.9631	-1.48438		NOP6	Q07623	nucleus	1.27205	-1.15326
	NOC3	Q07896	nucleus	1.16939	-0.909619		NPL3	Q01560	nucleus	1.43956	-0.332244		NOP7	P53261	nucleus	1.86749	-1.50119
	NOC4	Q06512	nucleus	1.56255	-0.582024		NPL6	P32832	nucleus	2.34117	0.762612		NOP8	Q08287	nucleus	1.36165	-0.779823
	NOG1	Q02892	nucleus	1.23447	-1.2498		NRD1	P53617	nucleus	1.17664	0.0361311		NOP9	P47077	nucleus	1.64597	-1.5708
	NOG2	P53742	nucleus	1.37292	-1.57701		NSA1	P53136	nucleus	1.8543	-1.50655		NPL3	Q01560	nucleus	1.61603	-0.411179
	NOP1	P15646	nucleus	1.48358	0.0190989		NSR1	P27476	nucleus	1.4304	0.13447		NPL6	P32832	nucleus	-0.104505	0.699204
	NOP10	Q6Q547	nucleus	1.68319	-0.191665		NUG1	P40010	nucleus	1.8331	-1.19087		NRD1	P53617	nucleus	1.23408	-0.743458
	NOP12	Q08208	nucleus	1.63689	-0.573503		NUT1	P53114	nucleus	1.81106	-0.581864		NSA1	P53136	nucleus	1.7411	-1.51404
	NOP13	P53883	nucleus	1.42046	-0.718186		ORC1	P54784	nucleus	3.02768	0.871534		NSR1	P27476	nucleus	0.948171	-0.13098
	NOP14	Q99207	nucleus	1.51997	-0.629399		ORC2	P32833	nucleus	3.24099	0.577799		NUG1	P40010	nucleus	1.35584	-0.55459
	NOP15	P53927	nucleus	1.60718	-0.558393		ORC3	P54790	nucleus	3.15144	0.807774		NUT1	P53114	nucleus	1.55741	-0.881454
	NOP16	P40007	nucleus	1.21106	-0.861712		ORC4	P54791	nucleus	2.78083	0.872422		ORC1	P54784	nucleus	0.426886	1.50967
	NOP2	P40991	nucleus	1.36991	-0.732114		ORC5	P50874	nucleus	3.03218	0.602736		ORC2	P32833	nucleus	0.965254	0.100834
	NOP4	P37838	nucleus	1.38323	-0.112157		RBP95	P25617	nucleus	2.16795	-0.679871		ORC3	P54790	nucleus	0.872114	1.34732
	NOP56	Q12460	nucleus	1.46325	-0.068701		YBL028C	P38202	nucleus	1.50846	-1.25594		ORC4	P54791	nucleus	1.03096	0.99481
	NOP58	Q12499	nucleus	1.44521	-0.0902419		YHR127W	P38833	nucleus	1.00283	-1.20677		ORC5	P50874	nucleus	1.71192	0.354631
	NOP6	Q07623	nucleus	1.50571	-0.718255		UPA1	P53336	nucleus	2.20942	0.0879233		RBP95	P25617	nucleus	2.1168	-0.987594
	NOP7	P53261	nucleus	1.35335	-1.20426		PAF1	P38351	nucleus	1.00098	-0.643631		YHR127W	P38833	nucleus	0.305576	-0.756833
	NOP8	Q08287	nucleus	1.92422	-0.209338		PAP1	P29468	nucleus	1.18437	-0.118535		UPA1	P53336	nucleus	3.2046	-1.1159
	NOP9	P47077	nucleus	1.70035	-1.08867		PAP2	P53632	nucleus	2.29357	-2.24356		PAF1	P38351	nucleus	1.79662	-1.43366
	NPL3	Q01560	nucleus	1.15002	-0.420777		PDC2	P32896	nucleus	2.53206	0.225091		PAP1	P29468	nucleus	0.675313	-0.885255
	NPL6	P32832	nucleus	1.23237	0.111294		PDE2	P06776	nucleus	1.18274	-0.58693		PAP2	P53632	nucleus	2.22581	-2.24525
	NRD1	P53617	nucleus	1.10032	0.0626745		PDR1	P12383	nucleus	2.68336	1.23471		PDC2	P32896	nucleus	1.63844	-0.712795
	NSA1	P53136	nucleus	1.25093	-1.0485		PDS5	Q04264	nucleus	1.54103	-0.170127		PDE2	P06776	nucleus	0.130885	-0.528952
	NSR1	P27476	nucleus	1.24511	-0.136981		PFS2	P42841	nucleus	2.65981	-0.301472		PDR1	P12383	nucleus	1.59428	1.48917
	NUG1	P40010	nucleus	1.1184	-0.786385		PGD1	P40356	nucleus	2.02104	-0.696691		PDS5	Q04264	nucleus	0.277823	-0.0683873
	NUT1	P53114	nucleus	1.41494	-0.472831		PHO2	P07269	nucleus	2.90914	1.38286		PFS2	P42841	nucleus	2.66155	-1.15329
	ORC1	P54784	nucleus	2.12398	0.335973		PNO1	Q99216	nucleus	1.8885	-0.748441		PGD1	P40356	nucleus	1.85328	-1.52432
	ORC2	P32833	nucleus	2.52497	0.600147		POB3	Q04636	nucleus	2.00076	0.0267029		PHO2	P07269	nucleus	0.28368	1.15529
	ORC3	P54790	nucleus	2.49671	0.0220883		POL3	P15436	nucleus	2.69156	-0.847822		PNO1	Q99216	nucleus	1.99004	-0.98284
	ORC4	P54791	nucleus	2.21303	-0.240934		POL5	P39985	nucleus	2.03628	-0.456253		POB3	Q04636	nucleus	1.16675	0.283675
	ORC5	P50874	nucleus	2.63146	-0.0581402		PRI1	P10363	nucleus	1.79552	-0.313494		POL3	P15436	nucleus	2.68737	-1.2796
	RBP95	P25617	nucleus	1.85153	-0.607916		PRP19	P32523	nucleus	2.11827	-0.320417		POL5	P39985	nucleus	1.80563	-0.915648
	YBL028C	P38202	nucleus	1.41997	-1.7727		PRP39	P39682	nucleus	3.0941	-0.605054		PRI1	P10363	nucleus	1.76566	-0.897454
	YHR127W	P38833	nucleus	0.867163	-1.06139		PRP40	P33203	nucleus	2.43733	-0.524132		PRP19	P32523	nucleus	1.33157	-0.557764
	UPA1	P53336	nucleus	1.92035	0.236853		PRP43	P53131	nucleus	2.25942	-0.0569562		PRP39	P39682	nucleus	3.20233	-1.60592
	PAF1	P38351	nucleus	1.46287	-1.0923		PRP8	P33334	nucleus	2.54992	-0.937748		PRP40	P33203	nucleus	2.49665	-0.819199
	PAP1	P29468	nucleus	0.689006	-0.235069		PRP9	P19736	nucleus	2.60193	-0.252117		PRP43	P53131	nucleus	2.12127	-0.744308
	PAP2	P53632	nucleus	1.38722	-2.14602		PTA1	Q01329	nucleus	1.85654	-0.651512		PRP8	P33334	nucleus	1.01089	-0.890086
	PDC2	P32896	nucleus	2.07428	-0.76189		PUF6	Q04373	nucleus	2.08012	-0.590052		PRP9	P19736	nucleus	2.47669	-0.820538
	PDE2	P06776	nucleus	1.38213	-0.513888		PWP1	P21304	nucleus	1.29035	-1.49134		PTA1	Q01329	nucleus	1.61776	-0.973952
	PDR1	P12383	nucleus	2.24479	0.541333		PWP2	P25635	nucleus	2.32541	-0.256579		PUF6	Q04373	nucleus	1.71955	-1.25642
	PDS5	Q04264	nucleus	1.69555	-0.164824		PXR1	P53335	nucleus	2.64159	0.0779042		PWP1	P21304	nucleus	1.34761	-1.67545
	PFS2	P42841	nucleus	2.52312	0.187092		UPA2	Q04867	nucleus	2.20953	-0.36675		PWP2	P25635	nucleus	2.19698	-0.651805
	PGD1	P40356	nucleus	1.06299	-0.648405		YLR278C	Q05854	nucleus	3.17009	0.934123		PXR1	P53335	nucleus	2.61372	-0.726137
	PHO2	P07269	nucleus	2.63104	0.0822143		PDP3	Q06188	nucleus	2.425	0.368756		UPA2	Q04867	nucleus	2.4588	-1.00731
[truncated: 2,381 more rows]

## Sheet: Fig. 3c
	Figure 3c. Identification of shifting proteinsupon DTT or tunicamycin treatment by means of movement (M) and reproducibility (R) scores.
[truncated: 2,323 more rows]

[truncated: 37 more sheets: Fig. 3d, Fig. 4a, Fig. 5a, Fig. 5b, Fig. 5d, Fig. 6a, Fig. 6b, Fig. 6e, Fig. 7a, Fig. 7c, Fig. 8a, Fig. 8c, Fig. 8f, Supplementary Fig. 1a-d, Supplementary Fig. 2a, Supplementary Fig. 2b, Supplementary Fig. 2c, Supplementary Fig. 2d, Supplementary Fig. 2e, Supplementary Fig. 3a …]
